# Supplementary material for: A collection of forcefield precursors for metal–organic frameworks
Source: RSC Adv. 2019 Nov 13;9(63):36492–507. doi: 10.1039/c9ra07327b (PMC9075174; doi:10.1039/c9ra07327b)
Supplement: RA-009-C9RA07327B-s1812 [file RA-009-C9RA07327B-s1812.txt]

OJAKOA_clean

9.016700    0.000000    0.000000
-3.619836    14.691938    0.000000
0.000000    0.000000    16.828400

     1       3.762108       3.762108       3.762108    59[8-(6),8-(6),8-(6),8-(6),8-(6,59),8-(6,59)]
     2      -2.873594      -2.873594      -2.873594    59[8-(6),8-(6),8-(6),8-(6),8-(6,59),8-(6,59)]
     3       1.634756       1.634756       1.634756    59[8-(6),8-(6),8-(6),8-(6),8-(6,59),8-(6,59)]
     4       8.270458       8.270458       8.270458    59[8-(6),8-(6),8-(6),8-(6),8-(6,59),8-(6,59)]
     5       5.858538       5.858538       5.858538    1[6-(1,6,8)]
     6       5.417319       5.417319       5.417319    1[6-(1,6,8)]
     7      -1.517722      -1.517722      -1.517722    1[6-(6,6)]
     8      -0.224616      -0.224616      -0.224616    1[6-(6,6)]
     9      -0.712829      -0.712829      -0.712829    1[6-(6,6)]
    10      -2.034406      -2.034406      -2.034406    1[6-(6,6)]
    11      -0.158816      -0.158816      -0.158816    1[6-(6,8)]
    12       4.551508       4.551508       4.551508    1[6-(6,6)]
    13       3.339796       3.339796       3.339796    1[6-(6,6)]
    14       3.084312       3.084312       3.084312    1[6-(1,6,8)]
    15       1.871737       1.871737       1.871737    1[6-(1,6,8)]
    16       5.010305       5.010305       5.010305    1[6-(1,6,8)]
    17       6.199621       6.199621       6.199621    1[6-(1,6,8)]
    18       4.046676       4.046676       4.046676    1[6-(1,6,8)]
    19       4.487895       4.487895       4.487895    1[6-(1,6,8)]
    20       2.406236       2.406236       2.406236    1[6-(6,6)]
    21        1.11313        1.11313        1.11313    1[6-(6,6)]
    22       1.601343       1.601343       1.601343    1[6-(6,6)]
    23        2.92292        2.92292        2.92292    1[6-(6,6)]
    24        1.04733        1.04733        1.04733    1[6-(6,8)]
    25       5.353706       5.353706       5.353706    1[6-(6,6)]
    26       6.565418       6.565418       6.565418    1[6-(6,6)]
    27      -2.195798      -2.195798      -2.195798    1[6-(1,6,8)]
    28      -0.983223      -0.983223      -0.983223    1[6-(1,6,8)]
    29       4.894909       4.894909       4.894909    1[6-(1,6,8)]
    30       3.705593       3.705593       3.705593    1[6-(1,6,8)]
    31      -0.461674      -0.461674      -0.461674    1[6-(1,6,8)]
    32      -0.020455      -0.020455      -0.020455    1[6-(1,6,8)]
    33       6.914586       6.914586       6.914586    1[6-(6,6)]
    34        5.62148        5.62148        5.62148    1[6-(6,6)]
    35       6.109693       6.109693       6.109693    1[6-(6,6)]
    36        7.43127        7.43127        7.43127    1[6-(6,6)]
    37        5.55568        5.55568        5.55568    1[6-(6,8)]
    38       0.845356       0.845356       0.845356    1[6-(6,6)]
    39       2.057068       2.057068       2.057068    1[6-(6,6)]
    40       2.312552       2.312552       2.312552    1[6-(1,6,8)]
    41       3.525127       3.525127       3.525127    1[6-(1,6,8)]
    42       0.386559       0.386559       0.386559    1[6-(1,6,8)]
    43      -0.802757      -0.802757      -0.802757    1[6-(1,6,8)]
    44       1.350188       1.350188       1.350188    1[6-(1,6,8)]
    45       0.908969       0.908969       0.908969    1[6-(1,6,8)]
    46       2.990628       2.990628       2.990628    1[6-(6,6)]
    47       4.283734       4.283734       4.283734    1[6-(6,6)]
    48       3.795521       3.795521       3.795521    1[6-(6,6)]
    49       2.473944       2.473944       2.473944    1[6-(6,6)]
    50       4.349534       4.349534       4.349534    1[6-(6,8)]
    51       0.043158       0.043158       0.043158    1[6-(6,6)]
    52      -1.168554      -1.168554      -1.168554    1[6-(6,6)]
    53       7.592662       7.592662       7.592662    1[6-(1,6,8)]
    54       6.380087       6.380087       6.380087    1[6-(1,6,8)]
    55       0.501955       0.501955       0.501955    1[6-(1,6,8)]
    56       1.691271       1.691271       1.691271    1[6-(1,6,8)]
    57       -1.64508       -1.64508       -1.64508    6[6-(1,1,8),8-(59),8-(59)]
    58      -2.880296      -2.880296      -2.880296    6[1-(0),1-(0),6-(8,8),8-(6)]
    59      -1.893548      -1.893548      -1.893548    6[6-(1,6),6-(1,6),8-(6)]
    60      -1.355481      -1.355481      -1.355481    6[1-(0),6-(1,6),6-(6,8)]
    61      -0.574418      -0.574418      -0.574418    6[1-(0),6-(1,6),6-(6,6)]
    62      -0.296599      -0.296599      -0.296599    6[6-(1,6),6-(1,6),6-(6,6)]
    63      -0.866593      -0.866593      -0.866593    6[1-(0),6-(1,6),6-(6,6)]
    64       -1.65612       -1.65612       -1.65612    6[1-(0),6-(1,6),6-(6,8)]
    65       1.521483       1.521483       1.521483    6[6-(6,6),6-(6,6),8-(0)]
    66        0.55919        0.55919        0.55919    6[6-(1,8),6-(6,6),6-(6,8)]
    67       0.467581       0.467581       0.467581    6[1-(0),6-(6,6),8-(6)]
    68       2.111694       2.111694       2.111694    6[6-(6,6),6-(6,8),8-(6)]
    69       2.880397       2.880397       2.880397    6[6-(6,8),6-(6,8),8-(6)]
    70       3.757682       3.757682       3.757682    6[6-(1,6),6-(6,8),8-(6)]
    71       3.938398       3.938398       3.938398    6[1-(0),6-(1,6),6-(6,8)]
    72       3.209033       3.209033       3.209033    6[1-(0),6-(1,6),6-(6,6)]
    73        2.27672        2.27672        2.27672    6[6-(1,6),6-(6,8),6-(6,8)]
    74       2.773848       2.773848       2.773848    6[1-(0),1-(0),6-(8,8),8-(6)]
    75       3.682592       3.682592       3.682592    6[6-(1,1,8),8-(0),8-(59,59)]
    76       5.342627       5.342627       5.342627    6[1-(0),1-(0),6-(8,8),8-(6)]
    77       5.518991       5.518991       5.518991    6[6-(1,1,8),8-(59),8-(59)]
    78       2.533594       2.533594       2.533594    6[6-(1,1,8),8-(59),8-(59)]
    79        3.76881        3.76881        3.76881    6[1-(0),1-(0),6-(8,8),8-(6)]
    80       2.782062       2.782062       2.782062    6[6-(1,6),6-(1,6),8-(6)]
    81       2.243995       2.243995       2.243995    6[1-(0),6-(1,6),6-(6,8)]
    82       1.462932       1.462932       1.462932    6[1-(0),6-(1,6),6-(6,6)]
    83       1.185113       1.185113       1.185113    6[6-(1,6),6-(1,6),6-(6,6)]
    84       1.755107       1.755107       1.755107    6[1-(0),6-(1,6),6-(6,6)]
    85       2.544634       2.544634       2.544634    6[1-(0),6-(1,6),6-(6,8)]
    86      -0.632969      -0.632969      -0.632969    6[6-(6,6),6-(6,6),8-(0)]
    87       0.329324       0.329324       0.329324    6[6-(1,8),6-(6,6),6-(6,8)]
    88       0.420933       0.420933       0.420933    6[1-(0),6-(6,6),8-(6)]
    89       -1.22318       -1.22318       -1.22318    6[6-(6,6),6-(6,8),8-(6)]
    90      -1.991883      -1.991883      -1.991883    6[6-(6,8),6-(6,8),8-(6)]
    91       6.147532       6.147532       6.147532    6[6-(1,6),6-(6,8),8-(6)]
    92       5.966816       5.966816       5.966816    6[1-(0),6-(1,6),6-(6,8)]
    93       6.696181       6.696181       6.696181    6[1-(0),6-(1,6),6-(6,6)]
    94      -1.388206      -1.388206      -1.388206    6[6-(1,6),6-(6,8),6-(6,8)]
    95      -1.885334      -1.885334      -1.885334    6[1-(0),1-(0),6-(8,8),8-(6)]
    96      -2.794078      -2.794078      -2.794078    6[6-(1,1,8),8-(0),8-(59,59)]
    97       4.562587       4.562587       4.562587    6[1-(0),1-(0),6-(8,8),8-(6)]
    98       4.386223       4.386223       4.386223    6[6-(1,1,8),8-(59),8-(59)]
    99       7.041944       7.041944       7.041944    6[6-(1,1,8),8-(59),8-(59)]
   100        8.27716        8.27716        8.27716    6[1-(0),1-(0),6-(8,8),8-(6)]
   101       7.290412       7.290412       7.290412    6[6-(1,6),6-(1,6),8-(6)]
   102       6.752345       6.752345       6.752345    6[1-(0),6-(1,6),6-(6,8)]
   103       5.971282       5.971282       5.971282    6[1-(0),6-(1,6),6-(6,6)]
   104       5.693463       5.693463       5.693463    6[6-(1,6),6-(1,6),6-(6,6)]
   105       6.263457       6.263457       6.263457    6[1-(0),6-(1,6),6-(6,6)]
   106       7.052984       7.052984       7.052984    6[1-(0),6-(1,6),6-(6,8)]
   107       3.875381       3.875381       3.875381    6[6-(6,6),6-(6,6),8-(0)]
   108       4.837674       4.837674       4.837674    6[6-(1,8),6-(6,6),6-(6,8)]
   109       4.929283       4.929283       4.929283    6[1-(0),6-(6,6),8-(6)]
   110        3.28517        3.28517        3.28517    6[6-(6,6),6-(6,8),8-(6)]
   111       2.516467       2.516467       2.516467    6[6-(6,8),6-(6,8),8-(6)]
   112       1.639182       1.639182       1.639182    6[6-(1,6),6-(6,8),8-(6)]
   113       1.458466       1.458466       1.458466    6[1-(0),6-(1,6),6-(6,8)]
   114       2.187831       2.187831       2.187831    6[1-(0),6-(1,6),6-(6,6)]
   115       3.120144       3.120144       3.120144    6[6-(1,6),6-(6,8),6-(6,8)]
   116       2.623016       2.623016       2.623016    6[1-(0),1-(0),6-(8,8),8-(6)]
   117       1.714272       1.714272       1.714272    6[6-(1,1,8),8-(0),8-(59,59)]
   118       0.054237       0.054237       0.054237    6[1-(0),1-(0),6-(8,8),8-(6)]
   119      -0.122127      -0.122127      -0.122127    6[6-(1,1,8),8-(59),8-(59)]
   120        2.86327        2.86327        2.86327    6[6-(1,1,8),8-(59),8-(59)]
   121       1.628054       1.628054       1.628054    6[1-(0),1-(0),6-(8,8),8-(6)]
   122       2.614802       2.614802       2.614802    6[6-(1,6),6-(1,6),8-(6)]
   123       3.152869       3.152869       3.152869    6[1-(0),6-(1,6),6-(6,8)]
   124       3.933932       3.933932       3.933932    6[1-(0),6-(1,6),6-(6,6)]
   125       4.211751       4.211751       4.211751    6[6-(1,6),6-(1,6),6-(6,6)]
   126       3.641757       3.641757       3.641757    6[1-(0),6-(1,6),6-(6,6)]
   127        2.85223        2.85223        2.85223    6[1-(0),6-(1,6),6-(6,8)]
   128       6.029833       6.029833       6.029833    6[6-(6,6),6-(6,6),8-(0)]
   129        5.06754        5.06754        5.06754    6[6-(1,8),6-(6,6),6-(6,8)]
   130       4.975931       4.975931       4.975931    6[1-(0),6-(6,6),8-(6)]
   131       6.620044       6.620044       6.620044    6[6-(6,6),6-(6,8),8-(6)]
   132       7.388747       7.388747       7.388747    6[6-(6,8),6-(6,8),8-(6)]
   133      -0.750668      -0.750668      -0.750668    6[6-(1,6),6-(6,8),8-(6)]
   134      -0.569952      -0.569952      -0.569952    6[1-(0),6-(1,6),6-(6,8)]
   135      -1.299317      -1.299317      -1.299317    6[1-(0),6-(1,6),6-(6,6)]
   136        6.78507        6.78507        6.78507    6[6-(1,6),6-(6,8),6-(6,8)]
   137       7.282198       7.282198       7.282198    6[1-(0),1-(0),6-(8,8),8-(6)]
   138       8.190942       8.190942       8.190942    6[6-(1,1,8),8-(0),8-(59,59)]
   139       0.834277       0.834277       0.834277    6[1-(0),1-(0),6-(8,8),8-(6)]
   140       1.010641       1.010641       1.010641    6[6-(1,1,8),8-(59),8-(59)]
   141      -1.625967      -1.625967      -1.625967    8[6-(6,8),59-(8,8,8,8,8)]
   142      -0.781722      -0.781722      -0.781722    8[6-(6,8),59-(8,8,8,8,8)]
   143      -2.679587      -2.679587      -2.679587    8[6-(1,1,6),6-(6,6)]
   144       1.727374       1.727374       1.727374    8[6-(6,6)]
   145       1.201804       1.201804       1.201804    8[6-(1,6),6-(6,6)]
   146       2.771617       2.771617       2.771617    8[6-(1,1,6),6-(6,6)]
   147       3.706687       3.706687       3.706687    8[6-(6,8)]
   148       4.380386       4.380386       4.380386    8[6-(6,8),59-(8,8,8,8,8),59-(8,8,8,8,8)]
   149       4.421998       4.421998       4.421998    8[6-(1,1,6),6-(6,6)]
   150        6.38649        6.38649        6.38649    8[6-(6,8),59-(8,8,8,8,8)]
   151       4.782958       4.782958       4.782958    8[6-(6,8),59-(8,8,8,8,8)]
   152       2.514481       2.514481       2.514481    8[6-(6,8),59-(8,8,8,8,8)]
   153       1.670236       1.670236       1.670236    8[6-(6,8),59-(8,8,8,8,8)]
   154       3.568101       3.568101       3.568101    8[6-(1,1,6),6-(6,6)]
   155       -0.83886       -0.83886       -0.83886    8[6-(6,6)]
   156       -0.31329       -0.31329       -0.31329    8[6-(1,6),6-(6,6)]
   157      -1.883103      -1.883103      -1.883103    8[6-(1,1,6),6-(6,6)]
   158      -2.818173      -2.818173      -2.818173    8[6-(6,8)]
   159       5.524828       5.524828       5.524828    8[6-(6,8),59-(8,8,8,8,8),59-(8,8,8,8,8)]
   160       5.483216       5.483216       5.483216    8[6-(1,1,6),6-(6,6)]
   161       3.518724       3.518724       3.518724    8[6-(6,8),59-(8,8,8,8,8)]
   162       5.122256       5.122256       5.122256    8[6-(6,8),59-(8,8,8,8,8)]
   163       7.022831       7.022831       7.022831    8[6-(6,8),59-(8,8,8,8,8)]
   164       6.178586       6.178586       6.178586    8[6-(6,8),59-(8,8,8,8,8)]
   165       8.076451       8.076451       8.076451    8[6-(1,1,6),6-(6,6)]
   166        3.66949        3.66949        3.66949    8[6-(6,6)]
   167        4.19506        4.19506        4.19506    8[6-(1,6),6-(6,6)]
   168       2.625247       2.625247       2.625247    8[6-(1,1,6),6-(6,6)]
   169       1.690177       1.690177       1.690177    8[6-(6,8)]
   170       1.016478       1.016478       1.016478    8[6-(6,8),59-(8,8,8,8,8),59-(8,8,8,8,8)]
   171       0.974866       0.974866       0.974866    8[6-(1,1,6),6-(6,6)]
   172      -0.989626      -0.989626      -0.989626    8[6-(6,8),59-(8,8,8,8,8)]
   173       0.613906       0.613906       0.613906    8[6-(6,8),59-(8,8,8,8,8)]
   174       2.882383       2.882383       2.882383    8[6-(6,8),59-(8,8,8,8,8)]
   175       3.726628       3.726628       3.726628    8[6-(6,8),59-(8,8,8,8,8)]
   176       1.828763       1.828763       1.828763    8[6-(1,1,6),6-(6,6)]
   177       6.235724       6.235724       6.235724    8[6-(6,6)]
   178       5.710154       5.710154       5.710154    8[6-(1,6),6-(6,6)]
   179       7.279967       7.279967       7.279967    8[6-(1,1,6),6-(6,6)]
   180       8.215037       8.215037       8.215037    8[6-(6,8)]
   181      -0.127964      -0.127964      -0.127964    8[6-(6,8),59-(8,8,8,8,8),59-(8,8,8,8,8)]
   182      -0.086352      -0.086352      -0.086352    8[6-(1,1,6),6-(6,6)]
   183        1.87814        1.87814        1.87814    8[6-(6,8),59-(8,8,8,8,8)]
   184       0.274608       0.274608       0.274608    8[6-(6,8),59-(8,8,8,8,8)]
