# Supplementary material for: A collection of forcefield precursors for metal–organic frameworks
Source: RSC Adv. 2019 Nov 13;9(63):36492–507. doi: 10.1039/c9ra07327b (PMC9075174; doi:10.1039/c9ra07327b)
Supplement: RA-009-C9RA07327B-s1813 [file RA-009-C9RA07327B-s1813.txt]

OJAKUG_clean

8.953200    0.000000    0.000000
-3.559931    14.729614    0.000000
0.000000    0.000000    16.466000

     1       3.752781       3.752781       3.752781    63[8-(6),8-(6),8-(6),8-(6),8-(6,6),8-(6,6),8-(6,63),8-(6,63)]
     2      -2.836112      -2.836112      -2.836112    63[8-(6),8-(6),8-(6),8-(6),8-(6,6),8-(6,6),8-(6,63),8-(6,63)]
     3       1.640488       1.640488       1.640488    63[8-(6),8-(6),8-(6),8-(6),8-(6,6),8-(6,6),8-(6,63),8-(6,63)]
     4       8.229381       8.229381       8.229381    63[8-(6),8-(6),8-(6),8-(6),8-(6,6),8-(6,6),8-(6,63),8-(6,63)]
     5       5.830799       5.830799       5.830799    1[6-(1,6,8)]
     6       5.427386       5.427386       5.427386    1[6-(1,6,8)]
     7      -1.457185      -1.457185      -1.457185    1[6-(6,6)]
     8      -0.192179      -0.192179      -0.192179    1[6-(6,6)]
     9      -0.722459      -0.722459      -0.722459    1[6-(6,6)]
    10      -2.006688      -2.006688      -2.006688    1[6-(6,6)]
    11      -0.150541      -0.150541      -0.150541    1[6-(6,8)]
    12       4.569524       4.569524       4.569524    1[6-(6,6)]
    13       3.424316       3.424316       3.424316    1[6-(6,6)]
    14       3.034783       3.034783       3.034783    1[6-(1,6,8)]
    15       1.795513       1.795513       1.795513    1[6-(1,6,8)]
    16       4.982284       4.982284       4.982284    1[6-(1,6,8)]
    17       6.173375       6.173375       6.173375    1[6-(1,6,8)]
    18        4.03907        4.03907        4.03907    1[6-(1,6,8)]
    19       4.442483       4.442483       4.442483    1[6-(1,6,8)]
    20       2.373854       2.373854       2.373854    1[6-(6,6)]
    21       1.108848       1.108848       1.108848    1[6-(6,6)]
    22       1.639128       1.639128       1.639128    1[6-(6,6)]
    23       2.923357       2.923357       2.923357    1[6-(6,6)]
    24        1.06721        1.06721        1.06721    1[6-(6,8)]
    25       5.300345       5.300345       5.300345    1[6-(6,6)]
    26       6.445553       6.445553       6.445553    1[6-(6,6)]
    27      -2.118114      -2.118114      -2.118114    1[6-(1,6,8)]
    28      -0.878844      -0.878844      -0.878844    1[6-(1,6,8)]
    29       4.887585       4.887585       4.887585    1[6-(1,6,8)]
    30       3.696494       3.696494       3.696494    1[6-(1,6,8)]
    31       -0.43753       -0.43753       -0.43753    1[6-(1,6,8)]
    32      -0.034117      -0.034117      -0.034117    1[6-(1,6,8)]
    33       6.850454       6.850454       6.850454    1[6-(6,6)]
    34       5.585448       5.585448       5.585448    1[6-(6,6)]
    35       6.115728       6.115728       6.115728    1[6-(6,6)]
    36       7.399957       7.399957       7.399957    1[6-(6,6)]
    37        5.54381        5.54381        5.54381    1[6-(6,8)]
    38       0.823745       0.823745       0.823745    1[6-(6,6)]
    39       1.968953       1.968953       1.968953    1[6-(6,6)]
    40       2.358486       2.358486       2.358486    1[6-(1,6,8)]
    41       3.597756       3.597756       3.597756    1[6-(1,6,8)]
    42       0.410985       0.410985       0.410985    1[6-(1,6,8)]
    43      -0.780106      -0.780106      -0.780106    1[6-(1,6,8)]
    44       1.354199       1.354199       1.354199    1[6-(1,6,8)]
    45       0.950786       0.950786       0.950786    1[6-(1,6,8)]
    46       3.019415       3.019415       3.019415    1[6-(6,6)]
    47       4.284421       4.284421       4.284421    1[6-(6,6)]
    48       3.754141       3.754141       3.754141    1[6-(6,6)]
    49       2.469912       2.469912       2.469912    1[6-(6,6)]
    50       4.326059       4.326059       4.326059    1[6-(6,8)]
    51       0.092924       0.092924       0.092924    1[6-(6,6)]
    52      -1.052284      -1.052284      -1.052284    1[6-(6,6)]
    53       7.511383       7.511383       7.511383    1[6-(1,6,8)]
    54       6.272113       6.272113       6.272113    1[6-(1,6,8)]
    55       0.505684       0.505684       0.505684    1[6-(1,6,8)]
    56       1.696775       1.696775       1.696775    1[6-(1,6,8)]
    57       -1.56797       -1.56797       -1.56797    6[6-(1,1,8),8-(63),8-(63)]
    58      -2.824101      -2.824101      -2.824101    6[1-(0),1-(0),6-(8,8),8-(6)]
    59      -1.854587      -1.854587      -1.854587    6[6-(1,6),6-(1,6),8-(6)]
    60      -1.308551      -1.308551      -1.308551    6[1-(0),6-(1,6),6-(6,8)]
    61      -0.536909      -0.536909      -0.536909    6[1-(0),6-(1,6),6-(6,6)]
    62      -0.263431      -0.263431      -0.263431    6[6-(1,6),6-(1,6),6-(6,6)]
    63      -0.854245      -0.854245      -0.854245    6[1-(0),6-(1,6),6-(6,6)]
    64      -1.628615      -1.628615      -1.628615    6[1-(0),6-(1,6),6-(6,8)]
    65       1.563554       1.563554       1.563554    6[6-(6,6),6-(6,6),8-(0)]
    66       0.594605       0.594605       0.594605    6[6-(1,8),6-(6,6),6-(6,8)]
    67       0.488296       0.488296       0.488296    6[1-(0),6-(6,6),8-(6)]
    68       2.120221       2.120221       2.120221    6[6-(6,6),6-(6,8),8-(6)]
    69       2.855383       2.855383       2.855383    6[6-(6,8),6-(6,8),8-(6,63)]
    70       3.775695       3.775695       3.775695    6[6-(1,6),6-(6,8),8-(6,63)]
    71       3.961775       3.961775       3.961775    6[1-(0),6-(1,6),6-(6,8)]
    72       3.259514       3.259514       3.259514    6[1-(0),6-(1,6),6-(6,6)]
    73       2.293259       2.293259       2.293259    6[6-(1,6),6-(6,8),6-(6,8)]
    74       2.713344       2.713344       2.713344    6[1-(0),1-(0),6-(8,8),8-(6,63)]
    75       3.565932       3.565932       3.565932    6[6-(1,1,8),8-(0),8-(63,63)]
    76       5.326031       5.326031       5.326031    6[1-(0),1-(0),6-(8,8),8-(6,63)]
    77       5.535104       5.535104       5.535104    6[6-(1,1,8),8-(63),8-(63)]
    78       2.484639       2.484639       2.484639    6[6-(1,1,8),8-(63),8-(63)]
    79        3.74077        3.74077        3.74077    6[1-(0),1-(0),6-(8,8),8-(6)]
    80       2.771256       2.771256       2.771256    6[6-(1,6),6-(1,6),8-(6)]
    81        2.22522        2.22522        2.22522    6[1-(0),6-(1,6),6-(6,8)]
    82       1.453578       1.453578       1.453578    6[1-(0),6-(1,6),6-(6,6)]
    83         1.1801         1.1801         1.1801    6[6-(1,6),6-(1,6),6-(6,6)]
    84       1.770914       1.770914       1.770914    6[1-(0),6-(1,6),6-(6,6)]
    85       2.545284       2.545284       2.545284    6[1-(0),6-(1,6),6-(6,8)]
    86      -0.646885      -0.646885      -0.646885    6[6-(6,6),6-(6,6),8-(0)]
    87       0.322064       0.322064       0.322064    6[6-(1,8),6-(6,6),6-(6,8)]
    88       0.428373       0.428373       0.428373    6[1-(0),6-(6,6),8-(6)]
    89      -1.203552      -1.203552      -1.203552    6[6-(6,6),6-(6,8),8-(6)]
    90      -1.938714      -1.938714      -1.938714    6[6-(6,8),6-(6,8),8-(6,63)]
    91       6.094174       6.094174       6.094174    6[6-(1,6),6-(6,8),8-(6,63)]
    92       5.908094       5.908094       5.908094    6[1-(0),6-(1,6),6-(6,8)]
    93       6.610355       6.610355       6.610355    6[1-(0),6-(1,6),6-(6,6)]
    94       -1.37659       -1.37659       -1.37659    6[6-(1,6),6-(6,8),6-(6,8)]
    95      -1.796675      -1.796675      -1.796675    6[1-(0),1-(0),6-(8,8),8-(6,63)]
    96      -2.649263      -2.649263      -2.649263    6[6-(1,1,8),8-(0),8-(63,63)]
    97       4.543838       4.543838       4.543838    6[1-(0),1-(0),6-(8,8),8-(6,63)]
    98       4.334765       4.334765       4.334765    6[6-(1,1,8),8-(63),8-(63)]
    99       6.961239       6.961239       6.961239    6[6-(1,1,8),8-(63),8-(63)]
   100        8.21737        8.21737        8.21737    6[1-(0),1-(0),6-(8,8),8-(6)]
   101       7.247856       7.247856       7.247856    6[6-(1,6),6-(1,6),8-(6)]
   102        6.70182        6.70182        6.70182    6[1-(0),6-(1,6),6-(6,8)]
   103       5.930178       5.930178       5.930178    6[1-(0),6-(1,6),6-(6,6)]
   104         5.6567         5.6567         5.6567    6[6-(1,6),6-(1,6),6-(6,6)]
   105       6.247514       6.247514       6.247514    6[1-(0),6-(1,6),6-(6,6)]
   106       7.021884       7.021884       7.021884    6[1-(0),6-(1,6),6-(6,8)]
   107       3.829715       3.829715       3.829715    6[6-(6,6),6-(6,6),8-(0)]
   108       4.798664       4.798664       4.798664    6[6-(1,8),6-(6,6),6-(6,8)]
   109       4.904973       4.904973       4.904973    6[1-(0),6-(6,6),8-(6)]
   110       3.273048       3.273048       3.273048    6[6-(6,6),6-(6,8),8-(6)]
   111       2.537886       2.537886       2.537886    6[6-(6,8),6-(6,8),8-(6,63)]
   112       1.617574       1.617574       1.617574    6[6-(1,6),6-(6,8),8-(6,63)]
   113       1.431494       1.431494       1.431494    6[1-(0),6-(1,6),6-(6,8)]
   114       2.133755       2.133755       2.133755    6[1-(0),6-(1,6),6-(6,6)]
   115        3.10001        3.10001        3.10001    6[6-(1,6),6-(6,8),6-(6,8)]
   116       2.679925       2.679925       2.679925    6[1-(0),1-(0),6-(8,8),8-(6,63)]
   117       1.827337       1.827337       1.827337    6[6-(1,1,8),8-(0),8-(63,63)]
   118       0.067238       0.067238       0.067238    6[1-(0),1-(0),6-(8,8),8-(6,63)]
   119      -0.141835      -0.141835      -0.141835    6[6-(1,1,8),8-(63),8-(63)]
   120        2.90863        2.90863        2.90863    6[6-(1,1,8),8-(63),8-(63)]
   121       1.652499       1.652499       1.652499    6[1-(0),1-(0),6-(8,8),8-(6)]
   122       2.622013       2.622013       2.622013    6[6-(1,6),6-(1,6),8-(6)]
   123       3.168049       3.168049       3.168049    6[1-(0),6-(1,6),6-(6,8)]
   124       3.939691       3.939691       3.939691    6[1-(0),6-(1,6),6-(6,6)]
   125       4.213169       4.213169       4.213169    6[6-(1,6),6-(1,6),6-(6,6)]
   126       3.622355       3.622355       3.622355    6[1-(0),6-(1,6),6-(6,6)]
   127       2.847985       2.847985       2.847985    6[1-(0),6-(1,6),6-(6,8)]
   128       6.040154       6.040154       6.040154    6[6-(6,6),6-(6,6),8-(0)]
   129       5.071205       5.071205       5.071205    6[6-(1,8),6-(6,6),6-(6,8)]
   130       4.964896       4.964896       4.964896    6[1-(0),6-(6,6),8-(6)]
   131       6.596821       6.596821       6.596821    6[6-(6,6),6-(6,8),8-(6)]
   132       7.331983       7.331983       7.331983    6[6-(6,8),6-(6,8),8-(6,63)]
   133      -0.700905      -0.700905      -0.700905    6[6-(1,6),6-(6,8),8-(6,63)]
   134      -0.514825      -0.514825      -0.514825    6[1-(0),6-(1,6),6-(6,8)]
   135      -1.217086      -1.217086      -1.217086    6[1-(0),6-(1,6),6-(6,6)]
   136       6.769859       6.769859       6.769859    6[6-(1,6),6-(6,8),6-(6,8)]
   137       7.189944       7.189944       7.189944    6[1-(0),1-(0),6-(8,8),8-(6,63)]
   138       8.042532       8.042532       8.042532    6[6-(1,1,8),8-(0),8-(63,63)]
   139       0.849431       0.849431       0.849431    6[1-(0),1-(0),6-(8,8),8-(6,63)]
   140       1.058504       1.058504       1.058504    6[6-(1,1,8),8-(63),8-(63)]
   141      -1.556936      -1.556936      -1.556936    8[6-(6,8),63-(8,8,8,8,8,8,8)]
   142      -0.677372      -0.677372      -0.677372    8[6-(6,8),63-(8,8,8,8,8,8,8)]
   143      -2.639075      -2.639075      -2.639075    8[6-(1,1,6),6-(6,6)]
   144        1.80987        1.80987        1.80987    8[6-(6,6)]
   145       1.201678       1.201678       1.201678    8[6-(1,6),6-(6,6)]
   146       2.770625       2.770625       2.770625    8[6-(1,1,6),6-(6,6),63-(8,8,8,8,8,8,8)]
   147       3.555405       3.555405       3.555405    8[6-(6,8)]
   148       4.259601       4.259601       4.259601    8[6-(6,8),63-(8,8,8,8,8,8,8),63-(8,8,8,8,8,8,8)]
   149       4.406407       4.406407       4.406407    8[6-(1,1,6),6-(6,6),63-(8,8,8,8,8,8,8)]
   150       6.401786       6.401786       6.401786    8[6-(6,8),63-(8,8,8,8,8,8,8)]
   151       4.799812       4.799812       4.799812    8[6-(6,8),63-(8,8,8,8,8,8,8)]
   152       2.473605       2.473605       2.473605    8[6-(6,8),63-(8,8,8,8,8,8,8)]
   153       1.594041       1.594041       1.594041    8[6-(6,8),63-(8,8,8,8,8,8,8)]
   154       3.555744       3.555744       3.555744    8[6-(1,1,6),6-(6,6)]
   155      -0.893201      -0.893201      -0.893201    8[6-(6,6)]
   156      -0.285009      -0.285009      -0.285009    8[6-(1,6),6-(6,6)]
   157      -1.853956      -1.853956      -1.853956    8[6-(1,1,6),6-(6,6),63-(8,8,8,8,8,8,8)]
   158      -2.638736      -2.638736      -2.638736    8[6-(6,8)]
   159       5.610268       5.610268       5.610268    8[6-(6,8),63-(8,8,8,8,8,8,8),63-(8,8,8,8,8,8,8)]
   160       5.463462       5.463462       5.463462    8[6-(1,1,6),6-(6,6),63-(8,8,8,8,8,8,8)]
   161       3.468083       3.468083       3.468083    8[6-(6,8),63-(8,8,8,8,8,8,8)]
   162       5.070057       5.070057       5.070057    8[6-(6,8),63-(8,8,8,8,8,8,8)]
   163       6.950205       6.950205       6.950205    8[6-(6,8),63-(8,8,8,8,8,8,8)]
   164       6.070641       6.070641       6.070641    8[6-(6,8),63-(8,8,8,8,8,8,8)]
   165       8.032344       8.032344       8.032344    8[6-(1,1,6),6-(6,6)]
   166       3.583399       3.583399       3.583399    8[6-(6,6)]
   167       4.191591       4.191591       4.191591    8[6-(1,6),6-(6,6)]
   168       2.622644       2.622644       2.622644    8[6-(1,1,6),6-(6,6),63-(8,8,8,8,8,8,8)]
   169       1.837864       1.837864       1.837864    8[6-(6,8)]
   170       1.133668       1.133668       1.133668    8[6-(6,8),63-(8,8,8,8,8,8,8),63-(8,8,8,8,8,8,8)]
   171       0.986862       0.986862       0.986862    8[6-(1,1,6),6-(6,6),63-(8,8,8,8,8,8,8)]
   172      -1.008517      -1.008517      -1.008517    8[6-(6,8),63-(8,8,8,8,8,8,8)]
   173       0.593457       0.593457       0.593457    8[6-(6,8),63-(8,8,8,8,8,8,8)]
   174       2.919664       2.919664       2.919664    8[6-(6,8),63-(8,8,8,8,8,8,8)]
   175       3.799228       3.799228       3.799228    8[6-(6,8),63-(8,8,8,8,8,8,8)]
   176       1.837525       1.837525       1.837525    8[6-(1,1,6),6-(6,6)]
   177        6.28647        6.28647        6.28647    8[6-(6,6)]
   178       5.678278       5.678278       5.678278    8[6-(1,6),6-(6,6)]
   179       7.247225       7.247225       7.247225    8[6-(1,1,6),6-(6,6),63-(8,8,8,8,8,8,8)]
   180       8.032005       8.032005       8.032005    8[6-(6,8)]
   181      -0.216999      -0.216999      -0.216999    8[6-(6,8),63-(8,8,8,8,8,8,8),63-(8,8,8,8,8,8,8)]
   182      -0.070193      -0.070193      -0.070193    8[6-(1,1,6),6-(6,6),63-(8,8,8,8,8,8,8)]
   183       1.925186       1.925186       1.925186    8[6-(6,8),63-(8,8,8,8,8,8,8)]
   184       0.323212       0.323212       0.323212    8[6-(6,8),63-(8,8,8,8,8,8,8)]
