# Supplementary material for: A collection of forcefield precursors for metal–organic frameworks
Source: RSC Adv. 2019 Nov 13;9(63):36492–507. doi: 10.1039/c9ra07327b (PMC9075174; doi:10.1039/c9ra07327b)
Supplement: RA-009-C9RA07327B-s1814 [file RA-009-C9RA07327B-s1814.txt]

OJICUG_clean

14.056000    0.000000    0.000000
-7.028000    12.172853    0.000000
0.000000    0.000000    18.099000

     1          7.028          7.028          7.028    21[8-(21,21),8-(6),8-(6),8-(6),8-(6)]
     2       8.782048       8.782048       8.782048    21[8-(21,21),8-(6),8-(6),8-(6),8-(6)]
     3       5.273952       5.273952       5.273952    21[8-(21,21),8-(6),8-(6),8-(6),8-(6)]
     4            0.0            0.0            0.0    21[8-(21,21),8-(6),8-(6),8-(6),8-(6)]
     5      -1.754048      -1.754048      -1.754048    21[8-(21,21),8-(6),8-(6),8-(6),8-(6)]
     6       1.754048       1.754048       1.754048    21[8-(21,21),8-(6),8-(6),8-(6),8-(6)]
     7       2.989008       2.989008       2.989008    1[6-(6,6)]
     8       9.042928       9.042928       9.042928    1[6-(6,6)]
     9       9.052064       9.052064       9.052064    1[6-(6,6)]
    10       4.038992       4.038992       4.038992    1[6-(6,6)]
    11      -2.014928      -2.014928      -2.014928    1[6-(6,6)]
    12      -2.024064      -2.024064      -2.024064    1[6-(6,6)]
    13      -4.038992      -4.038992      -4.038992    1[6-(6,6)]
    14       2.014928       2.014928       2.014928    1[6-(6,6)]
    15       2.024064       2.024064       2.024064    1[6-(6,6)]
    16      11.066992      11.066992      11.066992    1[6-(6,6)]
    17       5.013072       5.013072       5.013072    1[6-(6,6)]
    18       5.003936       5.003936       5.003936    1[6-(6,6)]
    19       4.038992       4.038992       4.038992    1[6-(6,6)]
    20      -2.014928      -2.014928      -2.014928    1[6-(6,6)]
    21      -2.024064      -2.024064      -2.024064    1[6-(6,6)]
    22       2.989008       2.989008       2.989008    1[6-(6,6)]
    23       9.042928       9.042928       9.042928    1[6-(6,6)]
    24       9.052064       9.052064       9.052064    1[6-(6,6)]
    25      11.066992      11.066992      11.066992    1[6-(6,6)]
    26       5.013072       5.013072       5.013072    1[6-(6,6)]
    27       5.003936       5.003936       5.003936    1[6-(6,6)]
    28      -4.038992      -4.038992      -4.038992    1[6-(6,6)]
    29       2.014928       2.014928       2.014928    1[6-(6,6)]
    30       2.024064       2.024064       2.024064    1[6-(6,6)]
    31       3.204065       3.204065       3.204065    6[1-(0),6-(1,6),6-(6,6)]
    32       9.650147       9.650147       9.650147    6[1-(0),6-(1,6),6-(6,6)]
    33       8.229788       8.229788       8.229788    6[1-(0),6-(1,6),6-(6,6)]
    34       3.823935       3.823935       3.823935    6[1-(0),6-(1,6),6-(6,6)]
    35      -2.622147      -2.622147      -2.622147    6[1-(0),6-(1,6),6-(6,6)]
    36      -1.201788      -1.201788      -1.201788    6[1-(0),6-(1,6),6-(6,6)]
    37      -3.823935      -3.823935      -3.823935    6[1-(0),6-(1,6),6-(6,6)]
    38       2.622147       2.622147       2.622147    6[1-(0),6-(1,6),6-(6,6)]
    39       1.201788       1.201788       1.201788    6[1-(0),6-(1,6),6-(6,6)]
    40      10.851935      10.851935      10.851935    6[1-(0),6-(1,6),6-(6,6)]
    41       4.405853       4.405853       4.405853    6[1-(0),6-(1,6),6-(6,6)]
    42       5.826212       5.826212       5.826212    6[1-(0),6-(1,6),6-(6,6)]
    43       3.823935       3.823935       3.823935    6[1-(0),6-(1,6),6-(6,6)]
    44      -2.622147      -2.622147      -2.622147    6[1-(0),6-(1,6),6-(6,6)]
    45      -1.201788      -1.201788      -1.201788    6[1-(0),6-(1,6),6-(6,6)]
    46       3.204065       3.204065       3.204065    6[1-(0),6-(1,6),6-(6,6)]
    47       9.650147       9.650147       9.650147    6[1-(0),6-(1,6),6-(6,6)]
    48       8.229788       8.229788       8.229788    6[1-(0),6-(1,6),6-(6,6)]
    49      10.851935      10.851935      10.851935    6[1-(0),6-(1,6),6-(6,6)]
    50       4.405853       4.405853       4.405853    6[1-(0),6-(1,6),6-(6,6)]
    51       5.826212       5.826212       5.826212    6[1-(0),6-(1,6),6-(6,6)]
    52      -3.823935      -3.823935      -3.823935    6[1-(0),6-(1,6),6-(6,6)]
    53       2.622147       2.622147       2.622147    6[1-(0),6-(1,6),6-(6,6)]
    54       1.201788       1.201788       1.201788    6[1-(0),6-(1,6),6-(6,6)]
    55       4.741089       4.741089       4.741089    6[6-(6,6),8-(21),8-(21)]
    56       4.098027       4.098027       4.098027    6[6-(1,6),6-(1,6),6-(8,8)]
    57       9.314911       9.314911       9.314911    6[6-(6,6),8-(21),8-(21)]
    58       9.957973       9.957973       9.957973    6[6-(1,6),6-(1,6),6-(8,8)]
    59          7.028          7.028          7.028    6[6-(6,6),8-(21),8-(21)]
    60          7.028          7.028          7.028    6[6-(1,6),6-(1,6),6-(8,8)]
    61       2.286911       2.286911       2.286911    6[6-(6,6),8-(21),8-(21)]
    62       2.929973       2.929973       2.929973    6[6-(1,6),6-(1,6),6-(8,8)]
    63      -2.286911      -2.286911      -2.286911    6[6-(6,6),8-(21),8-(21)]
    64      -2.929973      -2.929973      -2.929973    6[6-(1,6),6-(1,6),6-(8,8)]
    65            0.0            0.0            0.0    6[6-(6,6),8-(21),8-(21)]
    66           -0.0           -0.0           -0.0    6[6-(1,6),6-(1,6),6-(8,8)]
    67      -2.286911      -2.286911      -2.286911    6[6-(6,6),8-(21),8-(21)]
    68      -2.929973      -2.929973      -2.929973    6[6-(1,6),6-(1,6),6-(8,8)]
    69       2.286911       2.286911       2.286911    6[6-(6,6),8-(21),8-(21)]
    70       2.929973       2.929973       2.929973    6[6-(1,6),6-(1,6),6-(8,8)]
    71            0.0            0.0            0.0    6[6-(6,6),8-(21),8-(21)]
    72           -0.0           -0.0           -0.0    6[6-(1,6),6-(1,6),6-(8,8)]
    73       9.314911       9.314911       9.314911    6[6-(6,6),8-(21),8-(21)]
    74       9.957973       9.957973       9.957973    6[6-(1,6),6-(1,6),6-(8,8)]
    75       4.741089       4.741089       4.741089    6[6-(6,6),8-(21),8-(21)]
    76       4.098027       4.098027       4.098027    6[6-(1,6),6-(1,6),6-(8,8)]
    77          7.028          7.028          7.028    6[6-(6,6),8-(21),8-(21)]
    78          7.028          7.028          7.028    6[6-(1,6),6-(1,6),6-(8,8)]
    79       5.565895       5.565895       5.565895    8[6-(6,8),21-(8,8,8,8)]
    80       9.614093       9.614093       9.614093    8[6-(6,8),21-(8,8,8,8)]
    81       5.904012       5.904012       5.904012    8[6-(6,8),21-(8,8,8,8)]
    82       1.462105       1.462105       1.462105    8[6-(6,8),21-(8,8,8,8)]
    83      -2.586093      -2.586093      -2.586093    8[6-(6,8),21-(8,8,8,8)]
    84       1.123988       1.123988       1.123988    8[6-(6,8),21-(8,8,8,8)]
    85      -1.462105      -1.462105      -1.462105    8[6-(6,8),21-(8,8,8,8)]
    86       2.586093       2.586093       2.586093    8[6-(6,8),21-(8,8,8,8)]
    87      -1.123988      -1.123988      -1.123988    8[6-(6,8),21-(8,8,8,8)]
    88       8.490105       8.490105       8.490105    8[6-(6,8),21-(8,8,8,8)]
    89       4.441907       4.441907       4.441907    8[6-(6,8),21-(8,8,8,8)]
    90       8.151988       8.151988       8.151988    8[6-(6,8),21-(8,8,8,8)]
    91       1.462105       1.462105       1.462105    8[6-(6,8),21-(8,8,8,8)]
    92      -2.586093      -2.586093      -2.586093    8[6-(6,8),21-(8,8,8,8)]
    93       1.123988       1.123988       1.123988    8[6-(6,8),21-(8,8,8,8)]
    94       5.565895       5.565895       5.565895    8[6-(6,8),21-(8,8,8,8)]
    95       9.614093       9.614093       9.614093    8[6-(6,8),21-(8,8,8,8)]
    96       5.904012       5.904012       5.904012    8[6-(6,8),21-(8,8,8,8)]
    97       8.490105       8.490105       8.490105    8[6-(6,8),21-(8,8,8,8)]
    98       4.441907       4.441907       4.441907    8[6-(6,8),21-(8,8,8,8)]
    99       8.151988       8.151988       8.151988    8[6-(6,8),21-(8,8,8,8)]
   100      -1.462105      -1.462105      -1.462105    8[6-(6,8),21-(8,8,8,8)]
   101       2.586093       2.586093       2.586093    8[6-(6,8),21-(8,8,8,8)]
   102      -1.123988      -1.123988      -1.123988    8[6-(6,8),21-(8,8,8,8)]
   103          7.028          7.028          7.028    8[21-(8,8,8,8),21-(8,8,8,8),21-(8,8,8,8)]
   104            0.0            0.0            0.0    8[21-(8,8,8,8),21-(8,8,8,8),21-(8,8,8,8)]
