# Supplementary material for: A collection of forcefield precursors for metal–organic frameworks
Source: RSC Adv. 2019 Nov 13;9(63):36492–507. doi: 10.1039/c9ra07327b (PMC9075174; doi:10.1039/c9ra07327b)
Supplement: RA-009-C9RA07327B-s1815 [file RA-009-C9RA07327B-s1815.txt]

OJIDAN_clean

16.843000    0.000000    0.000000
0.000000    31.470000    0.000000
0.000000    -15.735000    27.253819

     1        10.9018        10.9018        10.9018    21[8-(21,21),8-(6),8-(6),8-(6),8-(6)]
     2        10.9018        10.9018        10.9018    21[8-(21,21),8-(6),8-(6),8-(6),8-(6)]
     3        10.9018        10.9018        10.9018    21[8-(21,21),8-(6),8-(6),8-(6),8-(6)]
     4        14.3627        14.3627        14.3627    21[8-(21,21),8-(6),8-(6),8-(6),8-(6)]
     5        14.3627        14.3627        14.3627    21[8-(21,21),8-(6),8-(6),8-(6),8-(6)]
     6        14.3627        14.3627        14.3627    21[8-(21,21),8-(6),8-(6),8-(6),8-(6)]
     7         5.9412         5.9412         5.9412    21[8-(21,21),8-(6),8-(6),8-(6),8-(6)]
     8         5.9412         5.9412         5.9412    21[8-(21,21),8-(6),8-(6),8-(6),8-(6)]
     9         5.9412         5.9412         5.9412    21[8-(21,21),8-(6),8-(6),8-(6),8-(6)]
    10         2.4803         2.4803         2.4803    21[8-(21,21),8-(6),8-(6),8-(6),8-(6)]
    11         2.4803         2.4803         2.4803    21[8-(21,21),8-(6),8-(6),8-(6),8-(6)]
    12         2.4803         2.4803         2.4803    21[8-(21,21),8-(6),8-(6),8-(6),8-(6)]
    13       12.63225       12.63225       12.63225    21[8-(21,21),8-(6),8-(6),8-(6),8-(6)]
    14       12.63225       12.63225       12.63225    21[8-(21,21),8-(6),8-(6),8-(6),8-(6)]
    15       12.63225       12.63225       12.63225    21[8-(21,21),8-(6),8-(6),8-(6),8-(6)]
    16        4.21075        4.21075        4.21075    21[8-(21,21),8-(6),8-(6),8-(6),8-(6)]
    17        4.21075        4.21075        4.21075    21[8-(21,21),8-(6),8-(6),8-(6),8-(6)]
    18        4.21075        4.21075        4.21075    21[8-(21,21),8-(6),8-(6),8-(6),8-(6)]
    19       6.164538       6.164538       6.164538    1[6-(6,6)]
    20       6.252122       6.252122       6.252122    1[6-(6,6)]
    21       6.213383       6.213383       6.213383    1[6-(6,6)]
    22       7.911157       7.911157       7.911157    1[6-(6,6)]
    23       6.183065       6.183065       6.183065    1[6-(6,6)]
    24       8.057691       8.057691       8.057691    1[6-(6,6)]
    25       6.191487       6.191487       6.191487    1[6-(6,6)]
    26       9.560087       9.560087       9.560087    1[6-(6,6)]
    27       9.809363       9.809363       9.809363    1[6-(6,6)]
    28       7.631563       7.631563       7.631563    1[6-(6,6)]
    29       7.705672       7.705672       7.705672    1[6-(6,6)]
    30       5.841152       5.841152       5.841152    1[6-(6,6)]
    31       5.844521       5.844521       5.844521    1[6-(6,6)]
    32       5.974212       5.974212       5.974212    1[6-(6,6)]
    33       6.164538       6.164538       6.164538    1[6-(6,6)]
    34       6.252122       6.252122       6.252122    1[6-(6,6)]
    35       6.213383       6.213383       6.213383    1[6-(6,6)]
    36       7.911157       7.911157       7.911157    1[6-(6,6)]
    37       6.183065       6.183065       6.183065    1[6-(6,6)]
    38       8.057691       8.057691       8.057691    1[6-(6,6)]
    39       6.191487       6.191487       6.191487    1[6-(6,6)]
    40       9.560087       9.560087       9.560087    1[6-(6,6)]
    41       9.809363       9.809363       9.809363    1[6-(6,6)]
    42       7.631563       7.631563       7.631563    1[6-(6,6)]
    43       7.705672       7.705672       7.705672    1[6-(6,6)]
    44       5.841152       5.841152       5.841152    1[6-(6,6)]
    45       5.844521       5.844521       5.844521    1[6-(6,6)]
    46       5.974212       5.974212       5.974212    1[6-(6,6)]
    47       6.164538       6.164538       6.164538    1[6-(6,6)]
    48       6.252122       6.252122       6.252122    1[6-(6,6)]
    49       6.213383       6.213383       6.213383    1[6-(6,6)]
    50       7.911157       7.911157       7.911157    1[6-(6,6)]
    51       6.183065       6.183065       6.183065    1[6-(6,6)]
    52       8.057691       8.057691       8.057691    1[6-(6,6)]
    53       6.191487       6.191487       6.191487    1[6-(6,6)]
    54       9.560087       9.560087       9.560087    1[6-(6,6)]
    55       9.809363       9.809363       9.809363    1[6-(6,6)]
    56       7.631563       7.631563       7.631563    1[6-(6,6)]
    57       7.705672       7.705672       7.705672    1[6-(6,6)]
    58       5.841152       5.841152       5.841152    1[6-(6,6)]
    59       5.844521       5.844521       5.844521    1[6-(6,6)]
    60       5.974212       5.974212       5.974212    1[6-(6,6)]
    61       2.256962       2.256962       2.256962    1[6-(6,6)]
    62       2.169378       2.169378       2.169378    1[6-(6,6)]
    63       2.208117       2.208117       2.208117    1[6-(6,6)]
    64       0.510343       0.510343       0.510343    1[6-(6,6)]
    65       2.238435       2.238435       2.238435    1[6-(6,6)]
    66       0.363809       0.363809       0.363809    1[6-(6,6)]
    67       2.230013       2.230013       2.230013    1[6-(6,6)]
    68      15.704413      15.704413      15.704413    1[6-(6,6)]
    69      15.455137      15.455137      15.455137    1[6-(6,6)]
    70       0.789937       0.789937       0.789937    1[6-(6,6)]
    71       0.715828       0.715828       0.715828    1[6-(6,6)]
    72       2.580348       2.580348       2.580348    1[6-(6,6)]
    73       2.576979       2.576979       2.576979    1[6-(6,6)]
    74       2.447288       2.447288       2.447288    1[6-(6,6)]
    75       2.256962       2.256962       2.256962    1[6-(6,6)]
    76       2.169378       2.169378       2.169378    1[6-(6,6)]
    77       2.208117       2.208117       2.208117    1[6-(6,6)]
    78       0.510343       0.510343       0.510343    1[6-(6,6)]
    79       2.238435       2.238435       2.238435    1[6-(6,6)]
    80       0.363809       0.363809       0.363809    1[6-(6,6)]
    81       2.230013       2.230013       2.230013    1[6-(6,6)]
    82      15.704413      15.704413      15.704413    1[6-(6,6)]
    83      15.455137      15.455137      15.455137    1[6-(6,6)]
    84       0.789937       0.789937       0.789937    1[6-(6,6)]
    85       0.715828       0.715828       0.715828    1[6-(6,6)]
    86       2.580348       2.580348       2.580348    1[6-(6,6)]
    87       2.576979       2.576979       2.576979    1[6-(6,6)]
    88       2.447288       2.447288       2.447288    1[6-(6,6)]
    89       2.256962       2.256962       2.256962    1[6-(6,6)]
    90       2.169378       2.169378       2.169378    1[6-(6,6)]
    91       2.208117       2.208117       2.208117    1[6-(6,6)]
    92       0.510343       0.510343       0.510343    1[6-(6,6)]
    93       2.238435       2.238435       2.238435    1[6-(6,6)]
    94       0.363809       0.363809       0.363809    1[6-(6,6)]
    95       2.230013       2.230013       2.230013    1[6-(6,6)]
    96      15.704413      15.704413      15.704413    1[6-(6,6)]
    97      15.455137      15.455137      15.455137    1[6-(6,6)]
    98       0.789937       0.789937       0.789937    1[6-(6,6)]
    99       0.715828       0.715828       0.715828    1[6-(6,6)]
   100       2.580348       2.580348       2.580348    1[6-(6,6)]
   101       2.576979       2.576979       2.576979    1[6-(6,6)]
   102       2.447288       2.447288       2.447288    1[6-(6,6)]
   103      10.678462      10.678462      10.678462    1[6-(6,6)]
   104      10.590878      10.590878      10.590878    1[6-(6,6)]
   105      10.629617      10.629617      10.629617    1[6-(6,6)]
   106       8.931843       8.931843       8.931843    1[6-(6,6)]
   107      10.659935      10.659935      10.659935    1[6-(6,6)]
   108       8.785309       8.785309       8.785309    1[6-(6,6)]
   109      10.651513      10.651513      10.651513    1[6-(6,6)]
   110       7.282913       7.282913       7.282913    1[6-(6,6)]
   111       7.033637       7.033637       7.033637    1[6-(6,6)]
   112       9.211437       9.211437       9.211437    1[6-(6,6)]
   113       9.137327       9.137327       9.137327    1[6-(6,6)]
   114      11.001848      11.001848      11.001848    1[6-(6,6)]
   115      10.998479      10.998479      10.998479    1[6-(6,6)]
   116      10.868788      10.868788      10.868788    1[6-(6,6)]
   117      10.678462      10.678462      10.678462    1[6-(6,6)]
   118      10.590878      10.590878      10.590878    1[6-(6,6)]
   119      10.629617      10.629617      10.629617    1[6-(6,6)]
   120       8.931843       8.931843       8.931843    1[6-(6,6)]
   121      10.659935      10.659935      10.659935    1[6-(6,6)]
   122       8.785309       8.785309       8.785309    1[6-(6,6)]
   123      10.651513      10.651513      10.651513    1[6-(6,6)]
   124       7.282913       7.282913       7.282913    1[6-(6,6)]
   125       7.033637       7.033637       7.033637    1[6-(6,6)]
   126       9.211437       9.211437       9.211437    1[6-(6,6)]
   127       9.137327       9.137327       9.137327    1[6-(6,6)]
   128      11.001848      11.001848      11.001848    1[6-(6,6)]
   129      10.998479      10.998479      10.998479    1[6-(6,6)]
   130      10.868788      10.868788      10.868788    1[6-(6,6)]
   131      10.678462      10.678462      10.678462    1[6-(6,6)]
   132      10.590878      10.590878      10.590878    1[6-(6,6)]
   133      10.629617      10.629617      10.629617    1[6-(6,6)]
   134       8.931843       8.931843       8.931843    1[6-(6,6)]
   135      10.659935      10.659935      10.659935    1[6-(6,6)]
   136       8.785309       8.785309       8.785309    1[6-(6,6)]
   137      10.651513      10.651513      10.651513    1[6-(6,6)]
   138       7.282913       7.282913       7.282913    1[6-(6,6)]
   139       7.033637       7.033637       7.033637    1[6-(6,6)]
   140       9.211437       9.211437       9.211437    1[6-(6,6)]
   141       9.137327       9.137327       9.137327    1[6-(6,6)]
   142      11.001848      11.001848      11.001848    1[6-(6,6)]
   143      10.998479      10.998479      10.998479    1[6-(6,6)]
   144      10.868788      10.868788      10.868788    1[6-(6,6)]
   145      14.586038      14.586038      14.586038    1[6-(6,6)]
   146      14.673622      14.673622      14.673622    1[6-(6,6)]
   147      14.634883      14.634883      14.634883    1[6-(6,6)]
   148      16.332657      16.332657      16.332657    1[6-(6,6)]
   149      14.604565      14.604565      14.604565    1[6-(6,6)]
   150      16.479191      16.479191      16.479191    1[6-(6,6)]
   151      14.612987      14.612987      14.612987    1[6-(6,6)]
   152       1.138587       1.138587       1.138587    1[6-(6,6)]
   153       1.387863       1.387863       1.387863    1[6-(6,6)]
   154      16.053063      16.053063      16.053063    1[6-(6,6)]
   155      16.127173      16.127173      16.127173    1[6-(6,6)]
   156      14.262652      14.262652      14.262652    1[6-(6,6)]
   157      14.266021      14.266021      14.266021    1[6-(6,6)]
   158      14.395712      14.395712      14.395712    1[6-(6,6)]
   159      14.586038      14.586038      14.586038    1[6-(6,6)]
   160      14.673622      14.673622      14.673622    1[6-(6,6)]
   161      14.634883      14.634883      14.634883    1[6-(6,6)]
   162      16.332657      16.332657      16.332657    1[6-(6,6)]
   163      14.604565      14.604565      14.604565    1[6-(6,6)]
   164      16.479191      16.479191      16.479191    1[6-(6,6)]
   165      14.612987      14.612987      14.612987    1[6-(6,6)]
   166       1.138587       1.138587       1.138587    1[6-(6,6)]
   167       1.387863       1.387863       1.387863    1[6-(6,6)]
   168      16.053063      16.053063      16.053063    1[6-(6,6)]
   169      16.127173      16.127173      16.127173    1[6-(6,6)]
   170      14.262652      14.262652      14.262652    1[6-(6,6)]
   171      14.266021      14.266021      14.266021    1[6-(6,6)]
   172      14.395712      14.395712      14.395712    1[6-(6,6)]
   173      14.586038      14.586038      14.586038    1[6-(6,6)]
   174      14.673622      14.673622      14.673622    1[6-(6,6)]
   175      14.634883      14.634883      14.634883    1[6-(6,6)]
   176      16.332657      16.332657      16.332657    1[6-(6,6)]
   177      14.604565      14.604565      14.604565    1[6-(6,6)]
   178      16.479191      16.479191      16.479191    1[6-(6,6)]
   179      14.612987      14.612987      14.612987    1[6-(6,6)]
   180       1.138587       1.138587       1.138587    1[6-(6,6)]
   181       1.387863       1.387863       1.387863    1[6-(6,6)]
   182      16.053063      16.053063      16.053063    1[6-(6,6)]
   183      16.127173      16.127173      16.127173    1[6-(6,6)]
   184      14.262652      14.262652      14.262652    1[6-(6,6)]
   185      14.266021      14.266021      14.266021    1[6-(6,6)]
   186      14.395712      14.395712      14.395712    1[6-(6,6)]
   187        4.21075        4.21075        4.21075    1[6-(6,6)]
   188        4.21075        4.21075        4.21075    1[6-(6,6)]
   189        4.21075        4.21075        4.21075    1[6-(6,6)]
   190        4.21075        4.21075        4.21075    1[6-(6,6)]
   191        4.21075        4.21075        4.21075    1[6-(6,6)]
   192        4.21075        4.21075        4.21075    1[6-(6,6)]
   193       12.63225       12.63225       12.63225    1[6-(6,6)]
   194       12.63225       12.63225       12.63225    1[6-(6,6)]
   195       12.63225       12.63225       12.63225    1[6-(6,6)]
   196       12.63225       12.63225       12.63225    1[6-(6,6)]
   197       12.63225       12.63225       12.63225    1[6-(6,6)]
   198       12.63225       12.63225       12.63225    1[6-(6,6)]
   199        5.41334        5.41334        5.41334    6[6-(1,6),6-(1,6),6-(6,6)]
   200       6.666459       6.666459       6.666459    6[6-(1,6),6-(1,6),6-(6,6)]
   201       8.960476       8.960476       8.960476    6[6-(1,6),6-(1,6),6-(8,8)]
   202       5.352705       5.352705       5.352705    6[1-(0),6-(1,6),6-(6,6)]
   203       6.647932       6.647932       6.647932    6[6-(1,6),6-(1,6),6-(6,6)]
   204        6.88205        6.88205        6.88205    6[1-(0),6-(1,6),6-(6,6)]
   205       5.408287       5.408287       5.408287    6[1-(0),6-(6,6),6-(6,6)]
   206       7.874102       7.874102       7.874102    6[1-(0),6-(1,6),6-(6,6)]
   207       5.376286       5.376286       5.376286    6[1-(0),6-(1,6),6-(6,6)]
   208       5.411656       5.411656       5.411656    6[6-(1,6),6-(1,6),6-(6,6)]
   209       7.986951       7.986951       7.986951    6[1-(0),6-(1,6),6-(6,6)]
   210       5.386391       5.386391       5.386391    6[1-(0),6-(6,6),6-(6,6)]
   211       8.886367       8.886367       8.886367    6[1-(0),6-(1,6),6-(6,6)]
   212       9.005952       9.005952       9.005952    6[1-(0),6-(1,6),6-(6,6)]
   213       7.715778       7.715778       7.715778    6[1-(0),6-(1,6),6-(6,6)]
   214       10.14117       10.14117       10.14117    6[6-(6,6),8-(21),8-(21)]
   215      10.134433      10.134433      10.134433    6[6-(6,6),8-(21),8-(21)]
   216       7.756201       7.756201       7.756201    6[1-(0),6-(1,6),6-(6,6)]
   217       6.636142       6.636142       6.636142    6[1-(0),6-(1,6),6-(6,6)]
   218       9.007636       9.007636       9.007636    6[6-(1,6),6-(1,6),6-(8,8)]
   219       5.202803       5.202803       5.202803    6[1-(0),6-(1,6),6-(6,6)]
   220       5.223014       5.223014       5.223014    6[1-(0),6-(1,6),6-(6,6)]
   221        5.41334        5.41334        5.41334    6[6-(1,6),6-(1,6),6-(6,6)]
   222       6.666459       6.666459       6.666459    6[6-(1,6),6-(1,6),6-(6,6)]
   223       8.960476       8.960476       8.960476    6[6-(1,6),6-(1,6),6-(8,8)]
   224       5.352705       5.352705       5.352705    6[1-(0),6-(1,6),6-(6,6)]
   225       6.647932       6.647932       6.647932    6[6-(1,6),6-(1,6),6-(6,6)]
   226        6.88205        6.88205        6.88205    6[1-(0),6-(1,6),6-(6,6)]
   227       5.408287       5.408287       5.408287    6[1-(0),6-(6,6),6-(6,6)]
   228       7.874102       7.874102       7.874102    6[1-(0),6-(1,6),6-(6,6)]
   229       5.376286       5.376286       5.376286    6[1-(0),6-(1,6),6-(6,6)]
   230       5.411656       5.411656       5.411656    6[6-(1,6),6-(1,6),6-(6,6)]
   231       7.986951       7.986951       7.986951    6[1-(0),6-(1,6),6-(6,6)]
   232       5.386391       5.386391       5.386391    6[1-(0),6-(6,6),6-(6,6)]
   233       8.886367       8.886367       8.886367    6[1-(0),6-(1,6),6-(6,6)]
   234       9.005952       9.005952       9.005952    6[1-(0),6-(1,6),6-(6,6)]
   235       7.715778       7.715778       7.715778    6[1-(0),6-(1,6),6-(6,6)]
   236       10.14117       10.14117       10.14117    6[6-(6,6),8-(21),8-(21)]
   237      10.134433      10.134433      10.134433    6[6-(6,6),8-(21),8-(21)]
   238       7.756201       7.756201       7.756201    6[1-(0),6-(1,6),6-(6,6)]
   239       6.636142       6.636142       6.636142    6[1-(0),6-(1,6),6-(6,6)]
   240       9.007636       9.007636       9.007636    6[6-(1,6),6-(1,6),6-(8,8)]
   241       5.202803       5.202803       5.202803    6[1-(0),6-(1,6),6-(6,6)]
   242       5.223014       5.223014       5.223014    6[1-(0),6-(1,6),6-(6,6)]
   243        5.41334        5.41334        5.41334    6[6-(1,6),6-(1,6),6-(6,6)]
   244       6.666459       6.666459       6.666459    6[6-(1,6),6-(1,6),6-(6,6)]
   245       8.960476       8.960476       8.960476    6[6-(1,6),6-(1,6),6-(8,8)]
   246       5.352705       5.352705       5.352705    6[1-(0),6-(1,6),6-(6,6)]
   247       6.647932       6.647932       6.647932    6[6-(1,6),6-(1,6),6-(6,6)]
   248        6.88205        6.88205        6.88205    6[1-(0),6-(1,6),6-(6,6)]
   249       5.408287       5.408287       5.408287    6[1-(0),6-(6,6),6-(6,6)]
   250       7.874102       7.874102       7.874102    6[1-(0),6-(1,6),6-(6,6)]
   251       5.376286       5.376286       5.376286    6[1-(0),6-(1,6),6-(6,6)]
   252       5.411656       5.411656       5.411656    6[6-(1,6),6-(1,6),6-(6,6)]
   253       7.986951       7.986951       7.986951    6[1-(0),6-(1,6),6-(6,6)]
   254       5.386391       5.386391       5.386391    6[1-(0),6-(6,6),6-(6,6)]
   255       8.886367       8.886367       8.886367    6[1-(0),6-(1,6),6-(6,6)]
   256       9.005952       9.005952       9.005952    6[1-(0),6-(1,6),6-(6,6)]
   257       7.715778       7.715778       7.715778    6[1-(0),6-(1,6),6-(6,6)]
   258       10.14117       10.14117       10.14117    6[6-(6,6),8-(21),8-(21)]
   259      10.134433      10.134433      10.134433    6[6-(6,6),8-(21),8-(21)]
   260       7.756201       7.756201       7.756201    6[1-(0),6-(1,6),6-(6,6)]
   261       6.636142       6.636142       6.636142    6[1-(0),6-(1,6),6-(6,6)]
   262       9.007636       9.007636       9.007636    6[6-(1,6),6-(1,6),6-(8,8)]
   263       5.202803       5.202803       5.202803    6[1-(0),6-(1,6),6-(6,6)]
   264       5.223014       5.223014       5.223014    6[1-(0),6-(1,6),6-(6,6)]
   265        3.00816        3.00816        3.00816    6[6-(1,6),6-(1,6),6-(6,6)]
   266       1.755041       1.755041       1.755041    6[6-(1,6),6-(1,6),6-(6,6)]
   267      16.304024      16.304024      16.304024    6[6-(1,6),6-(1,6),6-(8,8)]
   268       3.068795       3.068795       3.068795    6[1-(0),6-(1,6),6-(6,6)]
   269       1.773568       1.773568       1.773568    6[6-(1,6),6-(1,6),6-(6,6)]
   270        1.53945        1.53945        1.53945    6[1-(0),6-(1,6),6-(6,6)]
   271       3.013213       3.013213       3.013213    6[1-(0),6-(6,6),6-(6,6)]
   272       0.547397       0.547397       0.547397    6[1-(0),6-(1,6),6-(6,6)]
   273       3.045214       3.045214       3.045214    6[1-(0),6-(1,6),6-(6,6)]
   274       3.009844       3.009844       3.009844    6[6-(1,6),6-(1,6),6-(6,6)]
   275       0.434549       0.434549       0.434549    6[1-(0),6-(1,6),6-(6,6)]
   276       3.035109       3.035109       3.035109    6[1-(0),6-(6,6),6-(6,6)]
   277      16.378133      16.378133      16.378133    6[1-(0),6-(1,6),6-(6,6)]
   278      16.258548      16.258548      16.258548    6[1-(0),6-(1,6),6-(6,6)]
   279       0.705722       0.705722       0.705722    6[1-(0),6-(1,6),6-(6,6)]
   280       15.12333       15.12333       15.12333    6[6-(6,6),8-(21),8-(21)]
   281      15.130067      15.130067      15.130067    6[6-(6,6),8-(21),8-(21)]
   282       0.665299       0.665299       0.665299    6[1-(0),6-(1,6),6-(6,6)]
   283       1.785358       1.785358       1.785358    6[1-(0),6-(1,6),6-(6,6)]
   284      16.256864      16.256864      16.256864    6[6-(1,6),6-(1,6),6-(8,8)]
   285       3.218697       3.218697       3.218697    6[1-(0),6-(1,6),6-(6,6)]
   286       3.198486       3.198486       3.198486    6[1-(0),6-(1,6),6-(6,6)]
   287        3.00816        3.00816        3.00816    6[6-(1,6),6-(1,6),6-(6,6)]
   288       1.755041       1.755041       1.755041    6[6-(1,6),6-(1,6),6-(6,6)]
   289      16.304024      16.304024      16.304024    6[6-(1,6),6-(1,6),6-(8,8)]
   290       3.068795       3.068795       3.068795    6[1-(0),6-(1,6),6-(6,6)]
   291       1.773568       1.773568       1.773568    6[6-(1,6),6-(1,6),6-(6,6)]
   292        1.53945        1.53945        1.53945    6[1-(0),6-(1,6),6-(6,6)]
   293       3.013213       3.013213       3.013213    6[1-(0),6-(6,6),6-(6,6)]
   294       0.547397       0.547397       0.547397    6[1-(0),6-(1,6),6-(6,6)]
   295       3.045214       3.045214       3.045214    6[1-(0),6-(1,6),6-(6,6)]
   296       3.009844       3.009844       3.009844    6[6-(1,6),6-(1,6),6-(6,6)]
   297       0.434549       0.434549       0.434549    6[1-(0),6-(1,6),6-(6,6)]
   298       3.035109       3.035109       3.035109    6[1-(0),6-(6,6),6-(6,6)]
   299      16.378133      16.378133      16.378133    6[1-(0),6-(1,6),6-(6,6)]
   300      16.258548      16.258548      16.258548    6[1-(0),6-(1,6),6-(6,6)]
   301       0.705722       0.705722       0.705722    6[1-(0),6-(1,6),6-(6,6)]
   302       15.12333       15.12333       15.12333    6[6-(6,6),8-(21),8-(21)]
   303      15.130067      15.130067      15.130067    6[6-(6,6),8-(21),8-(21)]
   304       0.665299       0.665299       0.665299    6[1-(0),6-(1,6),6-(6,6)]
   305       1.785358       1.785358       1.785358    6[1-(0),6-(1,6),6-(6,6)]
   306      16.256864      16.256864      16.256864    6[6-(1,6),6-(1,6),6-(8,8)]
   307       3.218697       3.218697       3.218697    6[1-(0),6-(1,6),6-(6,6)]
   308       3.198486       3.198486       3.198486    6[1-(0),6-(1,6),6-(6,6)]
   309        3.00816        3.00816        3.00816    6[6-(1,6),6-(1,6),6-(6,6)]
   310       1.755041       1.755041       1.755041    6[6-(1,6),6-(1,6),6-(6,6)]
   311      16.304024      16.304024      16.304024    6[6-(1,6),6-(1,6),6-(8,8)]
   312       3.068795       3.068795       3.068795    6[1-(0),6-(1,6),6-(6,6)]
   313       1.773568       1.773568       1.773568    6[6-(1,6),6-(1,6),6-(6,6)]
   314        1.53945        1.53945        1.53945    6[1-(0),6-(1,6),6-(6,6)]
   315       3.013213       3.013213       3.013213    6[1-(0),6-(6,6),6-(6,6)]
   316       0.547397       0.547397       0.547397    6[1-(0),6-(1,6),6-(6,6)]
   317       3.045214       3.045214       3.045214    6[1-(0),6-(1,6),6-(6,6)]
   318       3.009844       3.009844       3.009844    6[6-(1,6),6-(1,6),6-(6,6)]
   319       0.434549       0.434549       0.434549    6[1-(0),6-(1,6),6-(6,6)]
   320       3.035109       3.035109       3.035109    6[1-(0),6-(6,6),6-(6,6)]
   321      16.378133      16.378133      16.378133    6[1-(0),6-(1,6),6-(6,6)]
   322      16.258548      16.258548      16.258548    6[1-(0),6-(1,6),6-(6,6)]
   323       0.705722       0.705722       0.705722    6[1-(0),6-(1,6),6-(6,6)]
   324       15.12333       15.12333       15.12333    6[6-(6,6),8-(21),8-(21)]
   325      15.130067      15.130067      15.130067    6[6-(6,6),8-(21),8-(21)]
   326       0.665299       0.665299       0.665299    6[1-(0),6-(1,6),6-(6,6)]
   327       1.785358       1.785358       1.785358    6[1-(0),6-(1,6),6-(6,6)]
   328      16.256864      16.256864      16.256864    6[6-(1,6),6-(1,6),6-(8,8)]
   329       3.218697       3.218697       3.218697    6[1-(0),6-(1,6),6-(6,6)]
   330       3.198486       3.198486       3.198486    6[1-(0),6-(1,6),6-(6,6)]
   331       11.42966       11.42966       11.42966    6[6-(1,6),6-(1,6),6-(6,6)]
   332      10.176541      10.176541      10.176541    6[6-(1,6),6-(1,6),6-(6,6)]
   333       7.882524       7.882524       7.882524    6[6-(1,6),6-(1,6),6-(8,8)]
   334      11.490295      11.490295      11.490295    6[1-(0),6-(1,6),6-(6,6)]
   335      10.195068      10.195068      10.195068    6[6-(1,6),6-(1,6),6-(6,6)]
   336        9.96095        9.96095        9.96095    6[1-(0),6-(1,6),6-(6,6)]
   337      11.434713      11.434713      11.434713    6[1-(0),6-(6,6),6-(6,6)]
   338       8.968898       8.968898       8.968898    6[1-(0),6-(1,6),6-(6,6)]
   339      11.466714      11.466714      11.466714    6[1-(0),6-(1,6),6-(6,6)]
   340      11.431344      11.431344      11.431344    6[6-(1,6),6-(1,6),6-(6,6)]
   341       8.856049       8.856049       8.856049    6[1-(0),6-(1,6),6-(6,6)]
   342      11.456609      11.456609      11.456609    6[1-(0),6-(6,6),6-(6,6)]
   343       7.956633       7.956633       7.956633    6[1-(0),6-(1,6),6-(6,6)]
   344       7.837048       7.837048       7.837048    6[1-(0),6-(1,6),6-(6,6)]
   345       9.127222       9.127222       9.127222    6[1-(0),6-(1,6),6-(6,6)]
   346        6.70183        6.70183        6.70183    6[6-(6,6),8-(21),8-(21)]
   347       6.708567       6.708567       6.708567    6[6-(6,6),8-(21),8-(21)]
   348       9.086798       9.086798       9.086798    6[1-(0),6-(1,6),6-(6,6)]
   349      10.206858      10.206858      10.206858    6[1-(0),6-(1,6),6-(6,6)]
   350       7.835364       7.835364       7.835364    6[6-(1,6),6-(1,6),6-(8,8)]
   351      11.640197      11.640197      11.640197    6[1-(0),6-(1,6),6-(6,6)]
   352      11.619986      11.619986      11.619986    6[1-(0),6-(1,6),6-(6,6)]
   353       11.42966       11.42966       11.42966    6[6-(1,6),6-(1,6),6-(6,6)]
   354      10.176541      10.176541      10.176541    6[6-(1,6),6-(1,6),6-(6,6)]
   355       7.882524       7.882524       7.882524    6[6-(1,6),6-(1,6),6-(8,8)]
   356      11.490295      11.490295      11.490295    6[1-(0),6-(1,6),6-(6,6)]
   357      10.195068      10.195068      10.195068    6[6-(1,6),6-(1,6),6-(6,6)]
   358        9.96095        9.96095        9.96095    6[1-(0),6-(1,6),6-(6,6)]
   359      11.434713      11.434713      11.434713    6[1-(0),6-(6,6),6-(6,6)]
   360       8.968898       8.968898       8.968898    6[1-(0),6-(1,6),6-(6,6)]
   361      11.466714      11.466714      11.466714    6[1-(0),6-(1,6),6-(6,6)]
   362      11.431344      11.431344      11.431344    6[6-(1,6),6-(1,6),6-(6,6)]
   363       8.856049       8.856049       8.856049    6[1-(0),6-(1,6),6-(6,6)]
   364      11.456609      11.456609      11.456609    6[1-(0),6-(6,6),6-(6,6)]
   365       7.956633       7.956633       7.956633    6[1-(0),6-(1,6),6-(6,6)]
   366       7.837048       7.837048       7.837048    6[1-(0),6-(1,6),6-(6,6)]
   367       9.127222       9.127222       9.127222    6[1-(0),6-(1,6),6-(6,6)]
   368        6.70183        6.70183        6.70183    6[6-(6,6),8-(21),8-(21)]
   369       6.708567       6.708567       6.708567    6[6-(6,6),8-(21),8-(21)]
   370       9.086798       9.086798       9.086798    6[1-(0),6-(1,6),6-(6,6)]
   371      10.206858      10.206858      10.206858    6[1-(0),6-(1,6),6-(6,6)]
   372       7.835364       7.835364       7.835364    6[6-(1,6),6-(1,6),6-(8,8)]
   373      11.640197      11.640197      11.640197    6[1-(0),6-(1,6),6-(6,6)]
   374      11.619986      11.619986      11.619986    6[1-(0),6-(1,6),6-(6,6)]
   375       11.42966       11.42966       11.42966    6[6-(1,6),6-(1,6),6-(6,6)]
   376      10.176541      10.176541      10.176541    6[6-(1,6),6-(1,6),6-(6,6)]
   377       7.882524       7.882524       7.882524    6[6-(1,6),6-(1,6),6-(8,8)]
   378      11.490295      11.490295      11.490295    6[1-(0),6-(1,6),6-(6,6)]
   379      10.195068      10.195068      10.195068    6[6-(1,6),6-(1,6),6-(6,6)]
   380        9.96095        9.96095        9.96095    6[1-(0),6-(1,6),6-(6,6)]
   381      11.434713      11.434713      11.434713    6[1-(0),6-(6,6),6-(6,6)]
   382       8.968898       8.968898       8.968898    6[1-(0),6-(1,6),6-(6,6)]
   383      11.466714      11.466714      11.466714    6[1-(0),6-(1,6),6-(6,6)]
   384      11.431344      11.431344      11.431344    6[6-(1,6),6-(1,6),6-(6,6)]
   385       8.856049       8.856049       8.856049    6[1-(0),6-(1,6),6-(6,6)]
   386      11.456609      11.456609      11.456609    6[1-(0),6-(6,6),6-(6,6)]
   387       7.956633       7.956633       7.956633    6[1-(0),6-(1,6),6-(6,6)]
   388       7.837048       7.837048       7.837048    6[1-(0),6-(1,6),6-(6,6)]
   389       9.127222       9.127222       9.127222    6[1-(0),6-(1,6),6-(6,6)]
   390        6.70183        6.70183        6.70183    6[6-(6,6),8-(21),8-(21)]
   391       6.708567       6.708567       6.708567    6[6-(6,6),8-(21),8-(21)]
   392       9.086798       9.086798       9.086798    6[1-(0),6-(1,6),6-(6,6)]
   393      10.206858      10.206858      10.206858    6[1-(0),6-(1,6),6-(6,6)]
   394       7.835364       7.835364       7.835364    6[6-(1,6),6-(1,6),6-(8,8)]
   395      11.640197      11.640197      11.640197    6[1-(0),6-(1,6),6-(6,6)]
   396      11.619986      11.619986      11.619986    6[1-(0),6-(1,6),6-(6,6)]
   397       13.83484       13.83484       13.83484    6[6-(1,6),6-(1,6),6-(6,6)]
   398      15.087959      15.087959      15.087959    6[6-(1,6),6-(1,6),6-(6,6)]
   399       0.538976       0.538976       0.538976    6[6-(1,6),6-(1,6),6-(8,8)]
   400      13.774205      13.774205      13.774205    6[1-(0),6-(1,6),6-(6,6)]
   401      15.069432      15.069432      15.069432    6[6-(1,6),6-(1,6),6-(6,6)]
   402       15.30355       15.30355       15.30355    6[1-(0),6-(1,6),6-(6,6)]
   403      13.829787      13.829787      13.829787    6[1-(0),6-(6,6),6-(6,6)]
   404      16.295603      16.295603      16.295603    6[1-(0),6-(1,6),6-(6,6)]
   405      13.797786      13.797786      13.797786    6[1-(0),6-(1,6),6-(6,6)]
   406      13.833156      13.833156      13.833156    6[6-(1,6),6-(1,6),6-(6,6)]
   407      16.408451      16.408451      16.408451    6[1-(0),6-(1,6),6-(6,6)]
   408      13.807891      13.807891      13.807891    6[1-(0),6-(6,6),6-(6,6)]
   409       0.464867       0.464867       0.464867    6[1-(0),6-(1,6),6-(6,6)]
   410       0.584452       0.584452       0.584452    6[1-(0),6-(1,6),6-(6,6)]
   411      16.137278      16.137278      16.137278    6[1-(0),6-(1,6),6-(6,6)]
   412        1.71967        1.71967        1.71967    6[6-(6,6),8-(21),8-(21)]
   413       1.712933       1.712933       1.712933    6[6-(6,6),8-(21),8-(21)]
   414      16.177702      16.177702      16.177702    6[1-(0),6-(1,6),6-(6,6)]
   415      15.057642      15.057642      15.057642    6[1-(0),6-(1,6),6-(6,6)]
   416       0.586136       0.586136       0.586136    6[6-(1,6),6-(1,6),6-(8,8)]
   417      13.624303      13.624303      13.624303    6[1-(0),6-(1,6),6-(6,6)]
   418      13.644514      13.644514      13.644514    6[1-(0),6-(1,6),6-(6,6)]
   419       13.83484       13.83484       13.83484    6[6-(1,6),6-(1,6),6-(6,6)]
   420      15.087959      15.087959      15.087959    6[6-(1,6),6-(1,6),6-(6,6)]
   421       0.538976       0.538976       0.538976    6[6-(1,6),6-(1,6),6-(8,8)]
   422      13.774205      13.774205      13.774205    6[1-(0),6-(1,6),6-(6,6)]
   423      15.069432      15.069432      15.069432    6[6-(1,6),6-(1,6),6-(6,6)]
   424       15.30355       15.30355       15.30355    6[1-(0),6-(1,6),6-(6,6)]
   425      13.829787      13.829787      13.829787    6[1-(0),6-(6,6),6-(6,6)]
   426      16.295603      16.295603      16.295603    6[1-(0),6-(1,6),6-(6,6)]
   427      13.797786      13.797786      13.797786    6[1-(0),6-(1,6),6-(6,6)]
   428      13.833156      13.833156      13.833156    6[6-(1,6),6-(1,6),6-(6,6)]
   429      16.408451      16.408451      16.408451    6[1-(0),6-(1,6),6-(6,6)]
   430      13.807891      13.807891      13.807891    6[1-(0),6-(6,6),6-(6,6)]
   431       0.464867       0.464867       0.464867    6[1-(0),6-(1,6),6-(6,6)]
   432       0.584452       0.584452       0.584452    6[1-(0),6-(1,6),6-(6,6)]
   433      16.137278      16.137278      16.137278    6[1-(0),6-(1,6),6-(6,6)]
   434        1.71967        1.71967        1.71967    6[6-(6,6),8-(21),8-(21)]
   435       1.712933       1.712933       1.712933    6[6-(6,6),8-(21),8-(21)]
   436      16.177702      16.177702      16.177702    6[1-(0),6-(1,6),6-(6,6)]
   437      15.057642      15.057642      15.057642    6[1-(0),6-(1,6),6-(6,6)]
   438       0.586136       0.586136       0.586136    6[6-(1,6),6-(1,6),6-(8,8)]
   439      13.624303      13.624303      13.624303    6[1-(0),6-(1,6),6-(6,6)]
   440      13.644514      13.644514      13.644514    6[1-(0),6-(1,6),6-(6,6)]
   441       13.83484       13.83484       13.83484    6[6-(1,6),6-(1,6),6-(6,6)]
   442      15.087959      15.087959      15.087959    6[6-(1,6),6-(1,6),6-(6,6)]
   443       0.538976       0.538976       0.538976    6[6-(1,6),6-(1,6),6-(8,8)]
   444      13.774205      13.774205      13.774205    6[1-(0),6-(1,6),6-(6,6)]
   445      15.069432      15.069432      15.069432    6[6-(1,6),6-(1,6),6-(6,6)]
   446       15.30355       15.30355       15.30355    6[1-(0),6-(1,6),6-(6,6)]
   447      13.829787      13.829787      13.829787    6[1-(0),6-(6,6),6-(6,6)]
   448      16.295603      16.295603      16.295603    6[1-(0),6-(1,6),6-(6,6)]
   449      13.797786      13.797786      13.797786    6[1-(0),6-(1,6),6-(6,6)]
   450      13.833156      13.833156      13.833156    6[6-(1,6),6-(1,6),6-(6,6)]
   451      16.408451      16.408451      16.408451    6[1-(0),6-(1,6),6-(6,6)]
   452      13.807891      13.807891      13.807891    6[1-(0),6-(6,6),6-(6,6)]
   453       0.464867       0.464867       0.464867    6[1-(0),6-(1,6),6-(6,6)]
   454       0.584452       0.584452       0.584452    6[1-(0),6-(1,6),6-(6,6)]
   455      16.137278      16.137278      16.137278    6[1-(0),6-(1,6),6-(6,6)]
   456        1.71967        1.71967        1.71967    6[6-(6,6),8-(21),8-(21)]
   457       1.712933       1.712933       1.712933    6[6-(6,6),8-(21),8-(21)]
   458      16.177702      16.177702      16.177702    6[1-(0),6-(1,6),6-(6,6)]
   459      15.057642      15.057642      15.057642    6[1-(0),6-(1,6),6-(6,6)]
   460       0.586136       0.586136       0.586136    6[6-(1,6),6-(1,6),6-(8,8)]
   461      13.624303      13.624303      13.624303    6[1-(0),6-(1,6),6-(6,6)]
   462      13.644514      13.644514      13.644514    6[1-(0),6-(1,6),6-(6,6)]
   463        4.21075        4.21075        4.21075    6[1-(0),6-(6,6),6-(6,6)]
   464        4.21075        4.21075        4.21075    6[6-(1,6),6-(1,6),6-(8,8)]
   465        4.21075        4.21075        4.21075    6[6-(6,6),8-(21),8-(21)]
   466        4.21075        4.21075        4.21075    6[6-(6,6),8-(21),8-(21)]
   467        4.21075        4.21075        4.21075    6[6-(1,6),6-(1,6),6-(6,6)]
   468        4.21075        4.21075        4.21075    6[6-(1,6),6-(1,6),6-(6,6)]
   469        4.21075        4.21075        4.21075    6[1-(0),6-(6,6),6-(6,6)]
   470        4.21075        4.21075        4.21075    6[6-(1,6),6-(1,6),6-(6,6)]
   471        4.21075        4.21075        4.21075    6[6-(1,6),6-(1,6),6-(6,6)]
   472        4.21075        4.21075        4.21075    6[6-(1,6),6-(1,6),6-(8,8)]
   473        4.21075        4.21075        4.21075    6[1-(0),6-(6,6),6-(6,6)]
   474        4.21075        4.21075        4.21075    6[6-(1,6),6-(1,6),6-(8,8)]
   475        4.21075        4.21075        4.21075    6[6-(6,6),8-(21),8-(21)]
   476        4.21075        4.21075        4.21075    6[6-(6,6),8-(21),8-(21)]
   477        4.21075        4.21075        4.21075    6[6-(1,6),6-(1,6),6-(6,6)]
   478        4.21075        4.21075        4.21075    6[6-(1,6),6-(1,6),6-(6,6)]
   479        4.21075        4.21075        4.21075    6[1-(0),6-(6,6),6-(6,6)]
   480        4.21075        4.21075        4.21075    6[6-(1,6),6-(1,6),6-(6,6)]
   481        4.21075        4.21075        4.21075    6[6-(1,6),6-(1,6),6-(6,6)]
   482        4.21075        4.21075        4.21075    6[6-(1,6),6-(1,6),6-(8,8)]
   483        4.21075        4.21075        4.21075    6[1-(0),6-(6,6),6-(6,6)]
   484        4.21075        4.21075        4.21075    6[6-(1,6),6-(1,6),6-(8,8)]
   485        4.21075        4.21075        4.21075    6[6-(6,6),8-(21),8-(21)]
   486        4.21075        4.21075        4.21075    6[6-(6,6),8-(21),8-(21)]
   487        4.21075        4.21075        4.21075    6[6-(1,6),6-(1,6),6-(6,6)]
   488        4.21075        4.21075        4.21075    6[6-(1,6),6-(1,6),6-(6,6)]
   489        4.21075        4.21075        4.21075    6[1-(0),6-(6,6),6-(6,6)]
   490        4.21075        4.21075        4.21075    6[6-(1,6),6-(1,6),6-(6,6)]
   491        4.21075        4.21075        4.21075    6[6-(1,6),6-(1,6),6-(6,6)]
   492        4.21075        4.21075        4.21075    6[6-(1,6),6-(1,6),6-(8,8)]
   493       12.63225       12.63225       12.63225    6[1-(0),6-(6,6),6-(6,6)]
   494       12.63225       12.63225       12.63225    6[6-(1,6),6-(1,6),6-(8,8)]
   495       12.63225       12.63225       12.63225    6[6-(6,6),8-(21),8-(21)]
   496       12.63225       12.63225       12.63225    6[6-(6,6),8-(21),8-(21)]
   497       12.63225       12.63225       12.63225    6[6-(1,6),6-(1,6),6-(6,6)]
   498       12.63225       12.63225       12.63225    6[6-(1,6),6-(1,6),6-(6,6)]
   499       12.63225       12.63225       12.63225    6[1-(0),6-(6,6),6-(6,6)]
   500       12.63225       12.63225       12.63225    6[6-(1,6),6-(1,6),6-(6,6)]
   501       12.63225       12.63225       12.63225    6[6-(1,6),6-(1,6),6-(6,6)]
   502       12.63225       12.63225       12.63225    6[6-(1,6),6-(1,6),6-(8,8)]
   503       12.63225       12.63225       12.63225    6[1-(0),6-(6,6),6-(6,6)]
   504       12.63225       12.63225       12.63225    6[6-(1,6),6-(1,6),6-(8,8)]
   505       12.63225       12.63225       12.63225    6[6-(6,6),8-(21),8-(21)]
   506       12.63225       12.63225       12.63225    6[6-(6,6),8-(21),8-(21)]
   507       12.63225       12.63225       12.63225    6[6-(1,6),6-(1,6),6-(6,6)]
   508       12.63225       12.63225       12.63225    6[6-(1,6),6-(1,6),6-(6,6)]
   509       12.63225       12.63225       12.63225    6[1-(0),6-(6,6),6-(6,6)]
   510       12.63225       12.63225       12.63225    6[6-(1,6),6-(1,6),6-(6,6)]
   511       12.63225       12.63225       12.63225    6[6-(1,6),6-(1,6),6-(6,6)]
   512       12.63225       12.63225       12.63225    6[6-(1,6),6-(1,6),6-(8,8)]
   513       12.63225       12.63225       12.63225    6[1-(0),6-(6,6),6-(6,6)]
   514       12.63225       12.63225       12.63225    6[6-(1,6),6-(1,6),6-(8,8)]
   515       12.63225       12.63225       12.63225    6[6-(6,6),8-(21),8-(21)]
   516       12.63225       12.63225       12.63225    6[6-(6,6),8-(21),8-(21)]
   517       12.63225       12.63225       12.63225    6[6-(1,6),6-(1,6),6-(6,6)]
   518       12.63225       12.63225       12.63225    6[6-(1,6),6-(1,6),6-(6,6)]
   519       12.63225       12.63225       12.63225    6[1-(0),6-(6,6),6-(6,6)]
   520       12.63225       12.63225       12.63225    6[6-(1,6),6-(1,6),6-(6,6)]
   521       12.63225       12.63225       12.63225    6[6-(1,6),6-(1,6),6-(6,6)]
   522       12.63225       12.63225       12.63225    6[6-(1,6),6-(1,6),6-(8,8)]
   523       9.996321       9.996321       9.996321    8[6-(6,8),21-(8,8,8,8)]
   524       5.307229       5.307229       5.307229    8[6-(6,8),21-(8,8,8,8)]
   525      11.165225      11.165225      11.165225    8[6-(6,8),21-(8,8,8,8)]
   526       5.298808       5.298808       5.298808    8[6-(6,8),21-(8,8,8,8)]
   527      11.054061      11.054061      11.054061    8[6-(6,8),21-(8,8,8,8)]
   528      10.146223      10.146223      10.146223    8[6-(6,8),21-(8,8,8,8)]
   529       9.996321       9.996321       9.996321    8[6-(6,8),21-(8,8,8,8)]
   530       5.307229       5.307229       5.307229    8[6-(6,8),21-(8,8,8,8)]
   531      11.165225      11.165225      11.165225    8[6-(6,8),21-(8,8,8,8)]
   532       5.298808       5.298808       5.298808    8[6-(6,8),21-(8,8,8,8)]
   533      11.054061      11.054061      11.054061    8[6-(6,8),21-(8,8,8,8)]
   534      10.146223      10.146223      10.146223    8[6-(6,8),21-(8,8,8,8)]
   535       9.996321       9.996321       9.996321    8[6-(6,8),21-(8,8,8,8)]
   536       5.307229       5.307229       5.307229    8[6-(6,8),21-(8,8,8,8)]
   537      11.165225      11.165225      11.165225    8[6-(6,8),21-(8,8,8,8)]
   538       5.298808       5.298808       5.298808    8[6-(6,8),21-(8,8,8,8)]
   539      11.054061      11.054061      11.054061    8[6-(6,8),21-(8,8,8,8)]
   540      10.146223      10.146223      10.146223    8[6-(6,8),21-(8,8,8,8)]
   541      15.268179      15.268179      15.268179    8[6-(6,8),21-(8,8,8,8)]
   542       3.114271       3.114271       3.114271    8[6-(6,8),21-(8,8,8,8)]
   543      14.099275      14.099275      14.099275    8[6-(6,8),21-(8,8,8,8)]
   544       3.122692       3.122692       3.122692    8[6-(6,8),21-(8,8,8,8)]
   545      14.210439      14.210439      14.210439    8[6-(6,8),21-(8,8,8,8)]
   546      15.118277      15.118277      15.118277    8[6-(6,8),21-(8,8,8,8)]
   547      15.268179      15.268179      15.268179    8[6-(6,8),21-(8,8,8,8)]
   548       3.114271       3.114271       3.114271    8[6-(6,8),21-(8,8,8,8)]
   549      14.099275      14.099275      14.099275    8[6-(6,8),21-(8,8,8,8)]
   550       3.122692       3.122692       3.122692    8[6-(6,8),21-(8,8,8,8)]
   551      14.210439      14.210439      14.210439    8[6-(6,8),21-(8,8,8,8)]
   552      15.118277      15.118277      15.118277    8[6-(6,8),21-(8,8,8,8)]
   553      15.268179      15.268179      15.268179    8[6-(6,8),21-(8,8,8,8)]
   554       3.114271       3.114271       3.114271    8[6-(6,8),21-(8,8,8,8)]
   555      14.099275      14.099275      14.099275    8[6-(6,8),21-(8,8,8,8)]
   556       3.122692       3.122692       3.122692    8[6-(6,8),21-(8,8,8,8)]
   557      14.210439      14.210439      14.210439    8[6-(6,8),21-(8,8,8,8)]
   558      15.118277      15.118277      15.118277    8[6-(6,8),21-(8,8,8,8)]
   559       6.846679       6.846679       6.846679    8[6-(6,8),21-(8,8,8,8)]
   560      11.535771      11.535771      11.535771    8[6-(6,8),21-(8,8,8,8)]
   561       5.677775       5.677775       5.677775    8[6-(6,8),21-(8,8,8,8)]
   562      11.544192      11.544192      11.544192    8[6-(6,8),21-(8,8,8,8)]
   563       5.788939       5.788939       5.788939    8[6-(6,8),21-(8,8,8,8)]
   564       6.696777       6.696777       6.696777    8[6-(6,8),21-(8,8,8,8)]
   565       6.846679       6.846679       6.846679    8[6-(6,8),21-(8,8,8,8)]
   566      11.535771      11.535771      11.535771    8[6-(6,8),21-(8,8,8,8)]
   567       5.677775       5.677775       5.677775    8[6-(6,8),21-(8,8,8,8)]
   568      11.544192      11.544192      11.544192    8[6-(6,8),21-(8,8,8,8)]
   569       5.788939       5.788939       5.788939    8[6-(6,8),21-(8,8,8,8)]
   570       6.696777       6.696777       6.696777    8[6-(6,8),21-(8,8,8,8)]
   571       6.846679       6.846679       6.846679    8[6-(6,8),21-(8,8,8,8)]
   572      11.535771      11.535771      11.535771    8[6-(6,8),21-(8,8,8,8)]
   573       5.677775       5.677775       5.677775    8[6-(6,8),21-(8,8,8,8)]
   574      11.544192      11.544192      11.544192    8[6-(6,8),21-(8,8,8,8)]
   575       5.788939       5.788939       5.788939    8[6-(6,8),21-(8,8,8,8)]
   576       6.696777       6.696777       6.696777    8[6-(6,8),21-(8,8,8,8)]
   577        1.57482        1.57482        1.57482    8[6-(6,8),21-(8,8,8,8)]
   578      13.728729      13.728729      13.728729    8[6-(6,8),21-(8,8,8,8)]
   579       2.743725       2.743725       2.743725    8[6-(6,8),21-(8,8,8,8)]
   580      13.720308      13.720308      13.720308    8[6-(6,8),21-(8,8,8,8)]
   581       2.632561       2.632561       2.632561    8[6-(6,8),21-(8,8,8,8)]
   582       1.724723       1.724723       1.724723    8[6-(6,8),21-(8,8,8,8)]
   583        1.57482        1.57482        1.57482    8[6-(6,8),21-(8,8,8,8)]
   584      13.728729      13.728729      13.728729    8[6-(6,8),21-(8,8,8,8)]
   585       2.743725       2.743725       2.743725    8[6-(6,8),21-(8,8,8,8)]
   586      13.720308      13.720308      13.720308    8[6-(6,8),21-(8,8,8,8)]
   587       2.632561       2.632561       2.632561    8[6-(6,8),21-(8,8,8,8)]
   588       1.724723       1.724723       1.724723    8[6-(6,8),21-(8,8,8,8)]
   589        1.57482        1.57482        1.57482    8[6-(6,8),21-(8,8,8,8)]
   590      13.728729      13.728729      13.728729    8[6-(6,8),21-(8,8,8,8)]
   591       2.743725       2.743725       2.743725    8[6-(6,8),21-(8,8,8,8)]
   592      13.720308      13.720308      13.720308    8[6-(6,8),21-(8,8,8,8)]
   593       2.632561       2.632561       2.632561    8[6-(6,8),21-(8,8,8,8)]
   594       1.724723       1.724723       1.724723    8[6-(6,8),21-(8,8,8,8)]
   595       12.63225       12.63225       12.63225    8[21-(8,8,8,8),21-(8,8,8,8),21-(8,8,8,8)]
   596       12.63225       12.63225       12.63225    8[21-(8,8,8,8),21-(8,8,8,8),21-(8,8,8,8)]
   597       12.63225       12.63225       12.63225    8[21-(8,8,8,8),21-(8,8,8,8),21-(8,8,8,8)]
   598        4.21075        4.21075        4.21075    8[21-(8,8,8,8),21-(8,8,8,8),21-(8,8,8,8)]
   599        4.21075        4.21075        4.21075    8[21-(8,8,8,8),21-(8,8,8,8),21-(8,8,8,8)]
   600        4.21075        4.21075        4.21075    8[21-(8,8,8,8),21-(8,8,8,8),21-(8,8,8,8)]
