# Supplementary material for: A collection of forcefield precursors for metal–organic frameworks
Source: RSC Adv. 2019 Nov 13;9(63):36492–507. doi: 10.1039/c9ra07327b (PMC9075174; doi:10.1039/c9ra07327b)
Supplement: RA-009-C9RA07327B-s1816 [file RA-009-C9RA07327B-s1816.txt]

OJIWAG_clean

15.282000    0.000000    0.000000
0.000000    15.436000    0.000000
-7.641194    -7.022089    22.314674

     1       3.761356       3.761356       3.761356    30[7-(6,6),8-(6),8-(6),8-(6),8-(6)]
     2      -3.908501      -3.908501      -3.908501    30[7-(6,6),8-(6),8-(6),8-(6),8-(6)]
     3      -3.761667      -3.761667      -3.761667    30[7-(6,6),8-(6),8-(6),8-(6),8-(6)]
     4       3.908242       3.908242       3.908242    30[7-(6,6),8-(6),8-(6),8-(6),8-(6)]
     5      11.402473      11.402473      11.402473    30[7-(6,6),8-(6),8-(6),8-(6),8-(6)]
     6       3.732564       3.732564       3.732564    30[7-(6,6),8-(6),8-(6),8-(6),8-(6)]
     7        3.87945        3.87945        3.87945    30[7-(6,6),8-(6),8-(6),8-(6),8-(6)]
     8      11.549307      11.549307      11.549307    30[7-(6,6),8-(6),8-(6),8-(6),8-(6)]
     9      -1.138667      -1.138667      -1.138667    1[6-(6,6)]
    10       0.478169       0.478169       0.478169    1[6-(6,6)]
    11       0.580594       0.580594       0.580594    1[6-(6,6)]
    12      -1.011791      -1.011791      -1.011791    1[6-(6,6)]
    13       6.454989       6.454989       6.454989    1[6-(6,6)]
    14       8.061129       8.061129       8.061129    1[6-(6,6)]
    15        7.94495        7.94495        7.94495    1[6-(6,6)]
    16       6.303663       6.303663       6.303663    1[6-(6,6)]
    17       4.648607       4.648607       4.648607    1[6-(6,7)]
    18      12.034572      12.034572      12.034572    1[6-(6,6)]
    19       2.282939       2.282939       2.282939    1[6-(6,6)]
    20       2.561091       2.561091       2.561091    1[6-(6,7)]
    21       8.418819       8.418819       8.418819    1[6-(6,6)]
    22       8.313352       8.313352       8.313352    1[6-(6,6)]
    23      12.439492      12.439492      12.439492    1[6-(6,6)]
    24      12.465492      12.465492      12.465492    1[6-(6,6)]
    25      10.356499      10.356499      10.356499    1[6-(6,7)]
    26       9.934736       9.934736       9.934736    1[6-(6,6)]
    27      11.129791      11.129791      11.129791    1[6-(6,6)]
    28      -3.736558      -3.736558      -3.736558    1[6-(6,7)]
    29       1.138351       1.138351       1.138351    1[6-(6,6)]
    30      -0.478484      -0.478484      -0.478484    1[6-(6,6)]
    31      -0.580838      -0.580838      -0.580838    1[6-(6,6)]
    32       1.011546       1.011546       1.011546    1[6-(6,6)]
    33       8.826756       8.826756       8.826756    1[6-(6,6)]
    34       7.220619       7.220619       7.220619    1[6-(6,6)]
    35       7.336726       7.336726       7.336726    1[6-(6,6)]
    36      -6.303987      -6.303987      -6.303987    1[6-(6,6)]
    37      -4.648962      -4.648962      -4.648962    1[6-(6,7)]
    38       3.247422       3.247422       3.247422    1[6-(6,6)]
    39      -2.283323      -2.283323      -2.283323    1[6-(6,6)]
    40      -2.561435      -2.561435      -2.561435    1[6-(6,7)]
    41       6.863111       6.863111       6.863111    1[6-(6,6)]
    42       6.968536       6.968536       6.968536    1[6-(6,6)]
    43       2.842396       2.842396       2.842396    1[6-(6,6)]
    44       2.816437       2.816437       2.816437    1[6-(6,6)]
    45       4.925277       4.925277       4.925277    1[6-(6,7)]
    46        5.34708        5.34708        5.34708    1[6-(6,6)]
    47        4.15203        4.15203        4.15203    1[6-(6,6)]
    48        3.73634        3.73634        3.73634    1[6-(6,7)]
    49       6.502455       6.502455       6.502455    1[6-(6,6)]
    50        8.11929        8.11929        8.11929    1[6-(6,6)]
    51       8.221644       8.221644       8.221644    1[6-(6,6)]
    52        6.62926        6.62926        6.62926    1[6-(6,6)]
    53       -1.18595       -1.18595       -1.18595    1[6-(6,6)]
    54       0.420187       0.420187       0.420187    1[6-(6,6)]
    55        0.30408        0.30408        0.30408    1[6-(6,6)]
    56      13.944793      13.944793      13.944793    1[6-(6,6)]
    57      12.289768      12.289768      12.289768    1[6-(6,7)]
    58       4.393384       4.393384       4.393384    1[6-(6,6)]
    59       9.924129       9.924129       9.924129    1[6-(6,6)]
    60      10.202241      10.202241      10.202241    1[6-(6,7)]
    61       0.777695       0.777695       0.777695    1[6-(6,6)]
    62        0.67227        0.67227        0.67227    1[6-(6,6)]
    63        4.79841        4.79841        4.79841    1[6-(6,6)]
    64       4.824369       4.824369       4.824369    1[6-(6,6)]
    65       2.715529       2.715529       2.715529    1[6-(6,7)]
    66       2.293726       2.293726       2.293726    1[6-(6,6)]
    67       3.488776       3.488776       3.488776    1[6-(6,6)]
    68       3.904466       3.904466       3.904466    1[6-(6,7)]
    69       8.779473       8.779473       8.779473    1[6-(6,6)]
    70       7.162637       7.162637       7.162637    1[6-(6,6)]
    71       7.060212       7.060212       7.060212    1[6-(6,6)]
    72       8.652597       8.652597       8.652597    1[6-(6,6)]
    73       1.185817       1.185817       1.185817    1[6-(6,6)]
    74      -0.420323      -0.420323      -0.420323    1[6-(6,6)]
    75      -0.304144      -0.304144      -0.304144    1[6-(6,6)]
    76       1.337143       1.337143       1.337143    1[6-(6,6)]
    77       2.992199       2.992199       2.992199    1[6-(6,7)]
    78      -4.393766      -4.393766      -4.393766    1[6-(6,6)]
    79       5.357867       5.357867       5.357867    1[6-(6,6)]
    80       5.079715       5.079715       5.079715    1[6-(6,7)]
    81      -0.778013      -0.778013      -0.778013    1[6-(6,6)]
    82      -0.672546      -0.672546      -0.672546    1[6-(6,6)]
    83      -4.798686      -4.798686      -4.798686    1[6-(6,6)]
    84      -4.824686      -4.824686      -4.824686    1[6-(6,6)]
    85      -2.715693      -2.715693      -2.715693    1[6-(6,7)]
    86       -2.29393       -2.29393       -2.29393    1[6-(6,6)]
    87      -3.488985      -3.488985      -3.488985    1[6-(6,6)]
    88      11.377364      11.377364      11.377364    1[6-(6,7)]
    89      -2.255764      -2.255764      -2.255764    6[6-(6,6),8-(30),8-(30)]
    90      -1.236454      -1.236454      -1.236454    6[6-(1,6),6-(1,6),6-(8,8)]
    91      -0.787174      -0.787174      -0.787174    6[1-(0),6-(1,6),6-(6,6)]
    92       0.175592       0.175592       0.175592    6[1-(0),6-(1,6),6-(6,6)]
    93       0.707417       0.707417       0.707417    6[6-(1,6),6-(1,6),6-(8,8)]
    94       0.239798       0.239798       0.239798    6[1-(0),6-(1,6),6-(6,6)]
    95      -0.710743      -0.710743      -0.710743    6[1-(0),6-(1,6),6-(6,6)]
    96        1.79091        1.79091        1.79091    6[6-(6,6),8-(30),8-(30)]
    97       5.296596       5.296596       5.296596    6[6-(6,6),8-(30),8-(30)]
    98       6.250193       6.250193       6.250193    6[6-(1,6),6-(1,6),6-(8,8)]
    99       6.766735       6.766735       6.766735    6[1-(0),6-(1,6),6-(6,6)]
   100       7.723389       7.723389       7.723389    6[1-(0),6-(1,6),6-(6,6)]
   101       8.201705       8.201705       8.201705    6[6-(1,6),6-(1,6),6-(8,8)]
   102       7.651543       7.651543       7.651543    6[1-(0),6-(1,6),6-(6,6)]
   103       6.678079       6.678079       6.678079    6[1-(0),6-(1,6),6-(6,6)]
   104        9.35244        9.35244        9.35244    6[6-(6,6),8-(30),8-(30)]
   105       4.141241       4.141241       4.141241    6[1-(0),6-(1,6),7-(6,30)]
   106        4.00522        4.00522        4.00522    6[1-(0),6-(1,7),6-(6,7)]
   107       10.93274       10.93274       10.93274    6[6-(1,6),6-(1,6),7-(6,6)]
   108       2.755155       2.755155       2.755155    6[1-(0),6-(1,7),6-(6,7)]
   109       2.932438       2.932438       2.932438    6[1-(0),6-(1,6),7-(6,30)]
   110       9.893546       9.893546       9.893546    6[6-(6,6),7-(6,6),8-(0)]
   111       9.757524       9.757524       9.757524    6[6-(1,6),6-(6,6),6-(7,8)]
   112       8.947572       8.947572       8.947572    6[1-(0),6-(1,6),6-(6,6)]
   113       8.884903       8.884903       8.884903    6[1-(0),6-(1,6),6-(6,6)]
   114       9.656638       9.656638       9.656638    6[6-(1,6),6-(6,6),6-(7,8)]
   115       9.635231       9.635231       9.635231    6[6-(6,6),7-(6,6),8-(0)]
   116      11.270404      11.270404      11.270404    6[6-(6,6),7-(6,6),8-(0)]
   117      11.241381      11.241381      11.241381    6[6-(1,6),6-(6,6),6-(7,8)]
   118         11.952         11.952         11.952    6[1-(0),6-(1,6),6-(6,6)]
   119      11.976464      11.976464      11.976464    6[1-(0),6-(1,6),6-(6,6)]
   120      11.302534      11.302534      11.302534    6[6-(1,6),6-(6,6),6-(7,8)]
   121      11.429387      11.429387      11.429387    6[6-(6,6),7-(6,6),8-(0)]
   122      10.504807      10.504807      10.504807    6[6-(6,6),6-(6,6),6-(6,6)]
   123      10.458949      10.458949      10.458949    6[6-(6,6),6-(6,6),6-(6,6)]
   124      10.524606      10.524606      10.524606    6[1-(0),6-(1,6),7-(6,30)]
   125      10.280106      10.280106      10.280106    6[1-(0),6-(1,7),6-(6,7)]
   126      10.552132      10.552132      10.552132    6[6-(1,6),6-(1,6),7-(6,6)]
   127      10.986136      10.986136      10.986136    6[1-(0),6-(1,7),6-(6,7)]
   128      -4.068174      -4.068174      -4.068174    6[1-(0),6-(1,6),7-(6,30)]
   129       2.255483       2.255483       2.255483    6[6-(6,6),8-(30),8-(30)]
   130       1.236174       1.236174       1.236174    6[6-(1,6),6-(1,6),6-(8,8)]
   131       0.786872       0.786872       0.786872    6[1-(0),6-(1,6),6-(6,6)]
   132      -0.175894      -0.175894      -0.175894    6[1-(0),6-(1,6),6-(6,6)]
   133      -0.707697      -0.707697      -0.707697    6[6-(1,6),6-(1,6),6-(8,8)]
   134      -0.240057      -0.240057      -0.240057    6[1-(0),6-(1,6),6-(6,6)]
   135       0.710483       0.710483       0.710483    6[1-(0),6-(1,6),6-(6,6)]
   136      -1.791191      -1.791191      -1.791191    6[6-(6,6),8-(30),8-(30)]
   137      -5.296886      -5.296886      -5.296886    6[6-(6,6),8-(30),8-(30)]
   138       9.031517       9.031517       9.031517    6[6-(1,6),6-(1,6),6-(8,8)]
   139       8.514996       8.514996       8.514996    6[1-(0),6-(1,6),6-(6,6)]
   140       7.558343       7.558343       7.558343    6[1-(0),6-(1,6),6-(6,6)]
   141       7.080006       7.080006       7.080006    6[6-(1,6),6-(1,6),6-(8,8)]
   142       7.630148       7.630148       7.630148    6[1-(0),6-(1,6),6-(6,6)]
   143       8.603611       8.603611       8.603611    6[1-(0),6-(1,6),6-(6,6)]
   144       5.929272       5.929272       5.929272    6[6-(6,6),8-(30),8-(30)]
   145      -4.141603      -4.141603      -4.141603    6[1-(0),6-(1,6),7-(6,30)]
   146      -4.005605      -4.005605      -4.005605    6[1-(0),6-(1,7),6-(6,7)]
   147       4.349254       4.349254       4.349254    6[6-(1,6),6-(1,6),7-(6,6)]
   148      -2.755534      -2.755534      -2.755534    6[1-(0),6-(1,7),6-(6,7)]
   149      -2.932793      -2.932793      -2.932793    6[1-(0),6-(1,6),7-(6,30)]
   150       5.388413       5.388413       5.388413    6[6-(6,6),7-(6,6),8-(0)]
   151        5.52441        5.52441        5.52441    6[6-(1,6),6-(6,6),6-(7,8)]
   152        6.33435        6.33435        6.33435    6[1-(0),6-(1,6),6-(6,6)]
   153       6.396994       6.396994       6.396994    6[1-(0),6-(1,6),6-(6,6)]
   154       5.625247       5.625247       5.625247    6[6-(1,6),6-(6,6),6-(7,8)]
   155       5.646629       5.646629       5.646629    6[6-(6,6),7-(6,6),8-(0)]
   156       4.011454       4.011454       4.011454    6[6-(6,6),7-(6,6),8-(0)]
   157       4.040503       4.040503       4.040503    6[6-(1,6),6-(6,6),6-(7,8)]
   158       3.329896       3.329896       3.329896    6[1-(0),6-(1,6),6-(6,6)]
   159       3.305457       3.305457       3.305457    6[1-(0),6-(1,6),6-(6,6)]
   160       3.979399       3.979399       3.979399    6[6-(1,6),6-(6,6),6-(7,8)]
   161       3.852572       3.852572       3.852572    6[6-(6,6),7-(6,6),8-(0)]
   162       4.777114       4.777114       4.777114    6[6-(6,6),6-(6,6),6-(6,6)]
   163       4.822947       4.822947       4.822947    6[6-(6,6),6-(6,6),6-(6,6)]
   164       4.757179       4.757179       4.757179    6[1-(0),6-(1,6),7-(6,30)]
   165       5.001703       5.001703       5.001703    6[1-(0),6-(1,7),6-(6,7)]
   166        4.72969        4.72969        4.72969    6[6-(1,6),6-(1,6),7-(6,6)]
   167       4.295676       4.295676       4.295676    6[1-(0),6-(1,7),6-(6,7)]
   168       4.067963       4.067963       4.067963    6[1-(0),6-(1,6),7-(6,30)]
   169       5.385323       5.385323       5.385323    6[6-(6,6),8-(30),8-(30)]
   170       6.404632       6.404632       6.404632    6[6-(1,6),6-(1,6),6-(8,8)]
   171       6.853934       6.853934       6.853934    6[1-(0),6-(1,6),6-(6,6)]
   172         7.8167         7.8167         7.8167    6[1-(0),6-(1,6),6-(6,6)]
   173       8.348503       8.348503       8.348503    6[6-(1,6),6-(1,6),6-(8,8)]
   174       7.880863       7.880863       7.880863    6[1-(0),6-(1,6),6-(6,6)]
   175       6.930323       6.930323       6.930323    6[1-(0),6-(1,6),6-(6,6)]
   176       9.431997       9.431997       9.431997    6[6-(6,6),8-(30),8-(30)]
   177      12.937692      12.937692      12.937692    6[6-(6,6),8-(30),8-(30)]
   178      -1.390711      -1.390711      -1.390711    6[6-(1,6),6-(1,6),6-(8,8)]
   179       -0.87419       -0.87419       -0.87419    6[1-(0),6-(1,6),6-(6,6)]
   180       0.082463       0.082463       0.082463    6[1-(0),6-(1,6),6-(6,6)]
   181         0.5608         0.5608         0.5608    6[6-(1,6),6-(1,6),6-(8,8)]
   182       0.010658       0.010658       0.010658    6[1-(0),6-(1,6),6-(6,6)]
   183      -0.962805      -0.962805      -0.962805    6[1-(0),6-(1,6),6-(6,6)]
   184       1.711534       1.711534       1.711534    6[6-(6,6),8-(30),8-(30)]
   185      11.782409      11.782409      11.782409    6[1-(0),6-(1,6),7-(6,30)]
   186      11.646411      11.646411      11.646411    6[1-(0),6-(1,7),6-(6,7)]
   187       3.291552       3.291552       3.291552    6[6-(1,6),6-(1,6),7-(6,6)]
   188       10.39634       10.39634       10.39634    6[1-(0),6-(1,7),6-(6,7)]
   189      10.573599      10.573599      10.573599    6[1-(0),6-(1,6),7-(6,30)]
   190       2.252393       2.252393       2.252393    6[6-(6,6),7-(6,6),8-(0)]
   191       2.116396       2.116396       2.116396    6[6-(1,6),6-(6,6),6-(7,8)]
   192       1.306456       1.306456       1.306456    6[1-(0),6-(1,6),6-(6,6)]
   193       1.243812       1.243812       1.243812    6[1-(0),6-(1,6),6-(6,6)]
   194       2.015559       2.015559       2.015559    6[6-(1,6),6-(6,6),6-(7,8)]
   195       1.994177       1.994177       1.994177    6[6-(6,6),7-(6,6),8-(0)]
   196       3.629352       3.629352       3.629352    6[6-(6,6),7-(6,6),8-(0)]
   197       3.600303       3.600303       3.600303    6[6-(1,6),6-(6,6),6-(7,8)]
   198        4.31091        4.31091        4.31091    6[1-(0),6-(1,6),6-(6,6)]
   199       4.335349       4.335349       4.335349    6[1-(0),6-(1,6),6-(6,6)]
   200       3.661407       3.661407       3.661407    6[6-(1,6),6-(6,6),6-(7,8)]
   201       3.788234       3.788234       3.788234    6[6-(6,6),7-(6,6),8-(0)]
   202       2.863692       2.863692       2.863692    6[6-(6,6),6-(6,6),6-(6,6)]
   203       2.817859       2.817859       2.817859    6[6-(6,6),6-(6,6),6-(6,6)]
   204       2.883627       2.883627       2.883627    6[1-(0),6-(1,6),7-(6,30)]
   205       2.639103       2.639103       2.639103    6[1-(0),6-(1,7),6-(6,7)]
   206       2.911116       2.911116       2.911116    6[6-(1,6),6-(1,6),7-(6,6)]
   207        3.34513        3.34513        3.34513    6[1-(0),6-(1,7),6-(6,7)]
   208       3.572843       3.572843       3.572843    6[1-(0),6-(1,6),7-(6,30)]
   209        9.89657        9.89657        9.89657    6[6-(6,6),8-(30),8-(30)]
   210        8.87726        8.87726        8.87726    6[6-(1,6),6-(1,6),6-(8,8)]
   211        8.42798        8.42798        8.42798    6[1-(0),6-(1,6),6-(6,6)]
   212       7.465214       7.465214       7.465214    6[1-(0),6-(1,6),6-(6,6)]
   213       6.933389       6.933389       6.933389    6[6-(1,6),6-(1,6),6-(8,8)]
   214       7.401008       7.401008       7.401008    6[1-(0),6-(1,6),6-(6,6)]
   215       8.351549       8.351549       8.351549    6[1-(0),6-(1,6),6-(6,6)]
   216       5.849896       5.849896       5.849896    6[6-(6,6),8-(30),8-(30)]
   217        2.34421        2.34421        2.34421    6[6-(6,6),8-(30),8-(30)]
   218       1.390613       1.390613       1.390613    6[6-(1,6),6-(1,6),6-(8,8)]
   219       0.874071       0.874071       0.874071    6[1-(0),6-(1,6),6-(6,6)]
   220      -0.082583      -0.082583      -0.082583    6[1-(0),6-(1,6),6-(6,6)]
   221      -0.560899      -0.560899      -0.560899    6[6-(1,6),6-(1,6),6-(8,8)]
   222      -0.010737      -0.010737      -0.010737    6[1-(0),6-(1,6),6-(6,6)]
   223       0.962727       0.962727       0.962727    6[1-(0),6-(1,6),6-(6,6)]
   224      -1.711634      -1.711634      -1.711634    6[6-(6,6),8-(30),8-(30)]
   225       3.499565       3.499565       3.499565    6[1-(0),6-(1,6),7-(6,30)]
   226       3.635586       3.635586       3.635586    6[1-(0),6-(1,7),6-(6,7)]
   227      -3.291934      -3.291934      -3.291934    6[6-(1,6),6-(1,6),7-(6,6)]
   228       4.885651       4.885651       4.885651    6[1-(0),6-(1,7),6-(6,7)]
   229       4.708368       4.708368       4.708368    6[1-(0),6-(1,6),7-(6,30)]
   230       -2.25274       -2.25274       -2.25274    6[6-(6,6),7-(6,6),8-(0)]
   231      -2.116718      -2.116718      -2.116718    6[6-(1,6),6-(6,6),6-(7,8)]
   232      -1.306766      -1.306766      -1.306766    6[1-(0),6-(1,6),6-(6,6)]
   233      -1.244097      -1.244097      -1.244097    6[1-(0),6-(1,6),6-(6,6)]
   234      -2.015832      -2.015832      -2.015832    6[6-(1,6),6-(6,6),6-(7,8)]
   235      -1.994425      -1.994425      -1.994425    6[6-(6,6),7-(6,6),8-(0)]
   236      -3.629598      -3.629598      -3.629598    6[6-(6,6),7-(6,6),8-(0)]
   237      -3.600575      -3.600575      -3.600575    6[6-(1,6),6-(6,6),6-(7,8)]
   238      -4.311194      -4.311194      -4.311194    6[1-(0),6-(1,6),6-(6,6)]
   239      -4.335658      -4.335658      -4.335658    6[1-(0),6-(1,6),6-(6,6)]
   240      -3.661728      -3.661728      -3.661728    6[6-(1,6),6-(6,6),6-(7,8)]
   241      -3.788581      -3.788581      -3.788581    6[6-(6,6),7-(6,6),8-(0)]
   242      -2.864001      -2.864001      -2.864001    6[6-(6,6),6-(6,6),6-(6,6)]
   243      -2.818143      -2.818143      -2.818143    6[6-(6,6),6-(6,6),6-(6,6)]
   244        -2.8838        -2.8838        -2.8838    6[1-(0),6-(1,6),7-(6,30)]
   245        -2.6393        -2.6393        -2.6393    6[1-(0),6-(1,7),6-(6,7)]
   246      -2.911326      -2.911326      -2.911326    6[6-(1,6),6-(1,6),7-(6,6)]
   247       -3.34533       -3.34533       -3.34533    6[1-(0),6-(1,7),6-(6,7)]
   248       11.70898       11.70898       11.70898    6[1-(0),6-(1,6),7-(6,30)]
   249       3.600266       3.600266       3.600266    7[6-(1,6),6-(1,6),30-(8,8,8,8)]
   250      -4.294354      -4.294354      -4.294354    7[6-(1,6),6-(1,6),30-(8,8,8,8)]
   251      10.741703      10.741703      10.741703    7[6-(6,6),6-(6,8),6-(6,8)]
   252      10.431417      10.431417      10.431417    7[6-(6,6),6-(6,8),6-(6,8)]
   253      -3.600612      -3.600612      -3.600612    7[6-(1,6),6-(1,6),30-(8,8,8,8)]
   254        4.29413        4.29413        4.29413    7[6-(1,6),6-(1,6),30-(8,8,8,8)]
   255       4.540267       4.540267       4.540267    7[6-(6,6),6-(6,8),6-(6,8)]
   256       4.850431       4.850431       4.850431    7[6-(6,6),6-(6,8),6-(6,8)]
   257      11.241418      11.241418      11.241418    7[6-(1,6),6-(1,6),30-(8,8,8,8)]
   258       3.346676       3.346676       3.346676    7[6-(1,6),6-(1,6),30-(8,8,8,8)]
   259       3.100539       3.100539       3.100539    7[6-(6,6),6-(6,8),6-(6,8)]
   260       2.790375       2.790375       2.790375    7[6-(6,6),6-(6,8),6-(6,8)]
   261        4.04054        4.04054        4.04054    7[6-(1,6),6-(1,6),30-(8,8,8,8)]
   262       11.93516       11.93516       11.93516    7[6-(1,6),6-(1,6),30-(8,8,8,8)]
   263      -3.100897      -3.100897      -3.100897    7[6-(6,6),6-(6,8),6-(6,8)]
   264      -2.790611      -2.790611      -2.790611    7[6-(6,6),6-(6,8),6-(6,8)]
   265      -2.656162      -2.656162      -2.656162    8[6-(6,8),30-(7,8,8,8)]
   266      -2.657671      -2.657671      -2.657671    8[6-(6,8),30-(7,8,8,8)]
   267       2.188232       2.188232       2.188232    8[6-(6,8),30-(7,8,8,8)]
   268       2.275359       2.275359       2.275359    8[6-(6,8),30-(7,8,8,8)]
   269        4.91148        4.91148        4.91148    8[6-(6,8),30-(7,8,8,8)]
   270       4.977212       4.977212       4.977212    8[6-(6,8),30-(7,8,8,8)]
   271      -5.477222      -5.477222      -5.477222    8[6-(6,8),30-(7,8,8,8)]
   272       9.789515       9.789515       9.789515    8[6-(6,8),30-(7,8,8,8)]
   273       9.306723       9.306723       9.306723    8[6-(6,7)]
   274       12.11097       12.11097       12.11097    8[6-(6,7)]
   275       8.982683       8.982683       8.982683    8[6-(6,7)]
   276      11.964202      11.964202      11.964202    8[6-(6,7)]
   277       2.655861       2.655861       2.655861    8[6-(6,8),30-(7,8,8,8)]
   278       2.657409       2.657409       2.657409    8[6-(6,8),30-(7,8,8,8)]
   279      -2.188532      -2.188532      -2.188532    8[6-(6,8),30-(7,8,8,8)]
   280       -2.27562       -2.27562       -2.27562    8[6-(6,8),30-(7,8,8,8)]
   281       -4.91179       -4.91179       -4.91179    8[6-(6,8),30-(7,8,8,8)]
   282      -4.977483      -4.977483      -4.977483    8[6-(6,8),30-(7,8,8,8)]
   283       5.476915       5.476915       5.476915    8[6-(6,8),30-(7,8,8,8)]
   284       5.492217       5.492217       5.492217    8[6-(6,8),30-(7,8,8,8)]
   285       5.975247       5.975247       5.975247    8[6-(6,7)]
   286          3.171          3.171          3.171    8[6-(6,7)]
   287       6.299164       6.299164       6.299164    8[6-(6,7)]
   288       3.317646       3.317646       3.317646    8[6-(6,7)]
   289       4.984945       4.984945       4.984945    8[6-(6,8),30-(7,8,8,8)]
   290       4.983397       4.983397       4.983397    8[6-(6,8),30-(7,8,8,8)]
   291       9.829338       9.829338       9.829338    8[6-(6,8),30-(7,8,8,8)]
   292       9.916426       9.916426       9.916426    8[6-(6,8),30-(7,8,8,8)]
   293      12.552596      12.552596      12.552596    8[6-(6,8),30-(7,8,8,8)]
   294      12.618289      12.618289      12.618289    8[6-(6,8),30-(7,8,8,8)]
   295       2.163891       2.163891       2.163891    8[6-(6,8),30-(7,8,8,8)]
   296       2.148589       2.148589       2.148589    8[6-(6,8),30-(7,8,8,8)]
   297       1.665559       1.665559       1.665559    8[6-(6,7)]
   298       4.469806       4.469806       4.469806    8[6-(6,7)]
   299       1.341642       1.341642       1.341642    8[6-(6,7)]
   300        4.32316        4.32316        4.32316    8[6-(6,7)]
   301      10.296968      10.296968      10.296968    8[6-(6,8),30-(7,8,8,8)]
   302      10.298477      10.298477      10.298477    8[6-(6,8),30-(7,8,8,8)]
   303       5.452574       5.452574       5.452574    8[6-(6,8),30-(7,8,8,8)]
   304       5.365447       5.365447       5.365447    8[6-(6,8),30-(7,8,8,8)]
   305       2.729326       2.729326       2.729326    8[6-(6,8),30-(7,8,8,8)]
   306       2.663594       2.663594       2.663594    8[6-(6,8),30-(7,8,8,8)]
   307      13.118028      13.118028      13.118028    8[6-(6,8),30-(7,8,8,8)]
   308      -2.148709      -2.148709      -2.148709    8[6-(6,8),30-(7,8,8,8)]
   309      -1.665917      -1.665917      -1.665917    8[6-(6,7)]
   310      -4.470164      -4.470164      -4.470164    8[6-(6,7)]
   311      -1.341877      -1.341877      -1.341877    8[6-(6,7)]
   312      -4.323396      -4.323396      -4.323396    8[6-(6,7)]
