# Supplementary material for: A collection of forcefield precursors for metal–organic frameworks
Source: RSC Adv. 2019 Nov 13;9(63):36492–507. doi: 10.1039/c9ra07327b (PMC9075174; doi:10.1039/c9ra07327b)
Supplement: RA-009-C9RA07327B-s1817 [file RA-009-C9RA07327B-s1817.txt]

OJIWIO_clean

11.217000    0.000000    0.000000
-3.353905    11.027239    0.000000
0.000000    0.000000    17.703000

     1       2.248088       2.248088       2.248088    30[7-(6,6),8-(6),8-(6),8-(6),8-(6)]
     2       0.006507       0.006507       0.006507    30[7-(6,6),8-(6),8-(6),8-(6),8-(6)]
     3       5.615007       5.615007       5.615007    30[7-(6,6),8-(6),8-(6),8-(6),8-(6)]
     4       7.856588       7.856588       7.856588    30[7-(6,6),8-(6),8-(6),8-(6),8-(6)]
     5       4.391312       4.391312       4.391312    1[6-(6,6)]
     6       3.397791       3.397791       3.397791    1[6-(6,6)]
     7       7.203054       7.203054       7.203054    1[6-(6,6)]
     8       8.297308       8.297308       8.297308    1[6-(6,6)]
     9       0.013292       0.013292       0.013292    1[6-(6,7)]
    10      -0.596051      -0.596051      -0.596051    1[6-(6,6)]
    11       2.843885       2.843885       2.843885    1[6-(6,6)]
    12       3.337473       3.337473       3.337473    1[6-(6,7)]
    13       9.700866       9.700866       9.700866    1[6-(6,6)]
    14       1.988224       1.988224       1.988224    1[6-(6,6)]
    15       9.080283       9.080283       9.080283    1[6-(6,6)]
    16      10.073804      10.073804      10.073804    1[6-(6,6)]
    17       6.268541       6.268541       6.268541    1[6-(6,6)]
    18       5.174287       5.174287       5.174287    1[6-(6,6)]
    19       2.241303       2.241303       2.241303    1[6-(6,7)]
    20       2.850646       2.850646       2.850646    1[6-(6,6)]
    21       -0.58929       -0.58929       -0.58929    1[6-(6,6)]
    22      -1.082878      -1.082878      -1.082878    1[6-(6,7)]
    23       3.770729       3.770729       3.770729    1[6-(6,6)]
    24       0.266371       0.266371       0.266371    1[6-(6,6)]
    25       3.471783       3.471783       3.471783    1[6-(6,6)]
    26       4.465304       4.465304       4.465304    1[6-(6,6)]
    27       0.660041       0.660041       0.660041    1[6-(6,6)]
    28      -0.434213      -0.434213      -0.434213    1[6-(6,6)]
    29       7.849803       7.849803       7.849803    1[6-(6,7)]
    30       8.459146       8.459146       8.459146    1[6-(6,6)]
    31        5.01921        5.01921        5.01921    1[6-(6,6)]
    32       4.525622       4.525622       4.525622    1[6-(6,7)]
    33      -1.837771      -1.837771      -1.837771    1[6-(6,6)]
    34       5.874871       5.874871       5.874871    1[6-(6,6)]
    35      -1.217188      -1.217188      -1.217188    1[6-(6,6)]
    36      -2.210709      -2.210709      -2.210709    1[6-(6,6)]
    37       1.594554       1.594554       1.594554    1[6-(6,6)]
    38       2.688808       2.688808       2.688808    1[6-(6,6)]
    39       5.621792       5.621792       5.621792    1[6-(6,7)]
    40       5.012449       5.012449       5.012449    1[6-(6,6)]
    41       8.452385       8.452385       8.452385    1[6-(6,6)]
    42       8.945973       8.945973       8.945973    1[6-(6,7)]
    43       4.092366       4.092366       4.092366    1[6-(6,6)]
    44       7.596724       7.596724       7.596724    1[6-(6,6)]
    45       9.005165       9.005165       9.005165    6[6-(6,6),8-(30),8-(30)]
    46       8.175617       8.175617       8.175617    6[6-(1,6),6-(1,6),6-(8,8)]
    47       4.321313       4.321313       4.321313    6[1-(0),6-(1,6),6-(6,6)]
    48       3.716858       3.716858       3.716858    6[1-(0),6-(1,6),6-(6,6)]
    49       6.939776       6.939776       6.939776    6[6-(1,6),6-(1,6),6-(8,8)]
    50       7.353353       7.353353       7.353353    6[1-(0),6-(1,6),6-(6,6)]
    51       7.995286       7.995286       7.995286    6[1-(0),6-(1,6),6-(6,6)]
    52       6.418304       6.418304       6.418304    6[6-(6,6),8-(30),8-(30)]
    53       0.599963       0.599963       0.599963    6[1-(0),6-(1,6),7-(6,30)]
    54       0.226528       0.226528       0.226528    6[1-(0),6-(1,7),6-(6,7)]
    55       1.079641       1.079641       1.079641    6[6-(1,6),6-(1,6),7-(6,6)]
    56        2.25237        2.25237        2.25237    6[1-(0),6-(1,7),6-(6,7)]
    57       2.546835       2.546835       2.546835    6[1-(0),6-(1,6),7-(6,30)]
    58       1.300319       1.300319       1.300319    6[6-(6,6),7-(6,6),8-(0)]
    59       0.947112       0.947112       0.947112    6[6-(1,6),6-(6,6),6-(7,8)]
    60       0.142282       0.142282       0.142282    6[6-(6,6),6-(6,6),6-(6,6)]
    61      -0.411401      -0.411401      -0.411401    6[6-(1,6),6-(6,6),6-(7,8)]
    62      -0.132852      -0.132852      -0.132852    6[6-(6,6),7-(6,6),8-(0)]
    63      10.039093      10.039093      10.039093    6[1-(0),6-(1,6),6-(6,6)]
    64       1.455464       1.455464       1.455464    6[1-(0),6-(1,6),6-(6,6)]
    65        4.46643        4.46643        4.46643    6[6-(6,6),8-(30),8-(30)]
    66       5.295978       5.295978       5.295978    6[6-(1,6),6-(1,6),6-(8,8)]
    67       9.150282       9.150282       9.150282    6[1-(0),6-(1,6),6-(6,6)]
    68       9.754737       9.754737       9.754737    6[1-(0),6-(1,6),6-(6,6)]
    69       6.531819       6.531819       6.531819    6[6-(1,6),6-(1,6),6-(8,8)]
    70       6.118242       6.118242       6.118242    6[1-(0),6-(1,6),6-(6,6)]
    71       5.476309       5.476309       5.476309    6[1-(0),6-(1,6),6-(6,6)]
    72       7.053291       7.053291       7.053291    6[6-(6,6),8-(30),8-(30)]
    73       1.654632       1.654632       1.654632    6[1-(0),6-(1,6),7-(6,30)]
    74       2.028067       2.028067       2.028067    6[1-(0),6-(1,7),6-(6,7)]
    75       1.174954       1.174954       1.174954    6[6-(1,6),6-(1,6),7-(6,6)]
    76       0.002225       0.002225       0.002225    6[1-(0),6-(1,7),6-(6,7)]
    77       -0.29224       -0.29224       -0.29224    6[1-(0),6-(1,6),7-(6,30)]
    78       0.954276       0.954276       0.954276    6[6-(6,6),7-(6,6),8-(0)]
    79       1.307483       1.307483       1.307483    6[6-(1,6),6-(6,6),6-(7,8)]
    80       2.112313       2.112313       2.112313    6[6-(6,6),6-(6,6),6-(6,6)]
    81       2.665996       2.665996       2.665996    6[6-(1,6),6-(6,6),6-(7,8)]
    82       2.387447       2.387447       2.387447    6[6-(6,6),7-(6,6),8-(0)]
    83       3.432502       3.432502       3.432502    6[1-(0),6-(1,6),6-(6,6)]
    84       0.799131       0.799131       0.799131    6[1-(0),6-(1,6),6-(6,6)]
    85       -1.14207       -1.14207       -1.14207    6[6-(6,6),8-(30),8-(30)]
    86      -0.312522      -0.312522      -0.312522    6[6-(1,6),6-(1,6),6-(8,8)]
    87       3.541782       3.541782       3.541782    6[1-(0),6-(1,6),6-(6,6)]
    88       4.146237       4.146237       4.146237    6[1-(0),6-(1,6),6-(6,6)]
    89       0.923319       0.923319       0.923319    6[6-(1,6),6-(1,6),6-(8,8)]
    90       0.509742       0.509742       0.509742    6[1-(0),6-(1,6),6-(6,6)]
    91      -0.132191      -0.132191      -0.132191    6[1-(0),6-(1,6),6-(6,6)]
    92       1.444791       1.444791       1.444791    6[6-(6,6),8-(30),8-(30)]
    93       7.263132       7.263132       7.263132    6[1-(0),6-(1,6),7-(6,30)]
    94       7.636567       7.636567       7.636567    6[1-(0),6-(1,7),6-(6,7)]
    95       6.783454       6.783454       6.783454    6[6-(1,6),6-(1,6),7-(6,6)]
    96       5.610725       5.610725       5.610725    6[1-(0),6-(1,7),6-(6,7)]
    97        5.31626        5.31626        5.31626    6[1-(0),6-(1,6),7-(6,30)]
    98       6.562776       6.562776       6.562776    6[6-(6,6),7-(6,6),8-(0)]
    99       6.915983       6.915983       6.915983    6[6-(1,6),6-(6,6),6-(7,8)]
   100       7.720813       7.720813       7.720813    6[6-(6,6),6-(6,6),6-(6,6)]
   101       8.274496       8.274496       8.274496    6[6-(1,6),6-(6,6),6-(7,8)]
   102       7.995947       7.995947       7.995947    6[6-(6,6),7-(6,6),8-(0)]
   103      -2.175998      -2.175998      -2.175998    6[1-(0),6-(1,6),6-(6,6)]
   104       6.407631       6.407631       6.407631    6[1-(0),6-(1,6),6-(6,6)]
   105       3.396665       3.396665       3.396665    6[6-(6,6),8-(30),8-(30)]
   106       2.567117       2.567117       2.567117    6[6-(1,6),6-(1,6),6-(8,8)]
   107      -1.287187      -1.287187      -1.287187    6[1-(0),6-(1,6),6-(6,6)]
   108      -1.891642      -1.891642      -1.891642    6[1-(0),6-(1,6),6-(6,6)]
   109       1.331276       1.331276       1.331276    6[6-(1,6),6-(1,6),6-(8,8)]
   110       1.744853       1.744853       1.744853    6[1-(0),6-(1,6),6-(6,6)]
   111       2.386786       2.386786       2.386786    6[1-(0),6-(1,6),6-(6,6)]
   112       0.809804       0.809804       0.809804    6[6-(6,6),8-(30),8-(30)]
   113       6.208463       6.208463       6.208463    6[1-(0),6-(1,6),7-(6,30)]
   114       5.835028       5.835028       5.835028    6[1-(0),6-(1,7),6-(6,7)]
   115       6.688141       6.688141       6.688141    6[6-(1,6),6-(1,6),7-(6,6)]
   116        7.86087        7.86087        7.86087    6[1-(0),6-(1,7),6-(6,7)]
   117       8.155335       8.155335       8.155335    6[1-(0),6-(1,6),7-(6,30)]
   118       6.908819       6.908819       6.908819    6[6-(6,6),7-(6,6),8-(0)]
   119       6.555612       6.555612       6.555612    6[6-(1,6),6-(6,6),6-(7,8)]
   120       5.750782       5.750782       5.750782    6[6-(6,6),6-(6,6),6-(6,6)]
   121       5.197099       5.197099       5.197099    6[6-(1,6),6-(6,6),6-(7,8)]
   122       5.475648       5.475648       5.475648    6[6-(6,6),7-(6,6),8-(0)]
   123       4.430593       4.430593       4.430593    6[1-(0),6-(1,6),6-(6,6)]
   124       7.063964       7.063964       7.063964    6[1-(0),6-(1,6),6-(6,6)]
   125       1.746535       1.746535       1.746535    7[6-(1,6),6-(1,6),30-(8,8,8,8)]
   126       0.748637       0.748637       0.748637    7[6-(6,6),6-(6,8),6-(6,8)]
   127        0.50806        0.50806        0.50806    7[6-(1,6),6-(1,6),30-(8,8,8,8)]
   128       1.505958       1.505958       1.505958    7[6-(6,6),6-(6,8),6-(6,8)]
   129        6.11656        6.11656        6.11656    7[6-(1,6),6-(1,6),30-(8,8,8,8)]
   130       7.114458       7.114458       7.114458    7[6-(6,6),6-(6,8),6-(6,8)]
   131       7.355035       7.355035       7.355035    7[6-(1,6),6-(1,6),30-(8,8,8,8)]
   132       6.357137       6.357137       6.357137    7[6-(6,6),6-(6,8),6-(6,8)]
   133       6.009848       6.009848       6.009848    8[6-(6,8),30-(7,8,8,8)]
   134       9.336202       9.336202       9.336202    8[6-(6,8),30-(7,8,8,8)]
   135       2.895166       2.895166       2.895166    8[6-(6,8),30-(7,8,8,8)]
   136       6.255506       6.255506       6.255506    8[6-(6,8),30-(7,8,8,8)]
   137       2.045952       2.045952       2.045952    8[6-(6,7)]
   138      -0.622829      -0.622829      -0.622829    8[6-(6,7)]
   139       7.461747       7.461747       7.461747    8[6-(6,8),30-(7,8,8,8)]
   140       4.135393       4.135393       4.135393    8[6-(6,8),30-(7,8,8,8)]
   141      10.576429      10.576429      10.576429    8[6-(6,8),30-(7,8,8,8)]
   142       7.216089       7.216089       7.216089    8[6-(6,8),30-(7,8,8,8)]
   143       0.208643       0.208643       0.208643    8[6-(6,7)]
   144       2.877424       2.877424       2.877424    8[6-(6,7)]
   145       1.853247       1.853247       1.853247    8[6-(6,8),30-(7,8,8,8)]
   146      -1.473107      -1.473107      -1.473107    8[6-(6,8),30-(7,8,8,8)]
   147       4.967929       4.967929       4.967929    8[6-(6,8),30-(7,8,8,8)]
   148       1.607589       1.607589       1.607589    8[6-(6,8),30-(7,8,8,8)]
   149       5.817143       5.817143       5.817143    8[6-(6,7)]
   150       8.485924       8.485924       8.485924    8[6-(6,7)]
   151       0.401348       0.401348       0.401348    8[6-(6,8),30-(7,8,8,8)]
   152       3.727702       3.727702       3.727702    8[6-(6,8),30-(7,8,8,8)]
   153      -2.713334      -2.713334      -2.713334    8[6-(6,8),30-(7,8,8,8)]
   154       0.647006       0.647006       0.647006    8[6-(6,8),30-(7,8,8,8)]
   155       7.654452       7.654452       7.654452    8[6-(6,7)]
   156       4.985671       4.985671       4.985671    8[6-(6,7)]
