# Supplementary material for: A collection of forcefield precursors for metal–organic frameworks
Source: RSC Adv. 2019 Nov 13;9(63):36492–507. doi: 10.1039/c9ra07327b (PMC9075174; doi:10.1039/c9ra07327b)
Supplement: RA-009-C9RA07327B-s1818 [file RA-009-C9RA07327B-s1818.txt]

OJONOQ_clean

7.230800    0.000000    0.000000
-2.410266    17.822257    0.000000
2.410266    8.911128    15.434528

     1       7.273413       7.273413       7.273413    68[8-(6),8-(6),8-(6),8-(6),8-(6),8-(6)]
     2        2.45288        2.45288        2.45288    68[8-(6),8-(6),8-(6),8-(6),8-(6),8-(6)]
     3       4.863147       4.863147       4.863147    68[8-(6),8-(6),8-(6),8-(6),8-(6),8-(6)]
     4       2.367653       2.367653       2.367653    68[8-(6),8-(6),8-(6),8-(6),8-(6),8-(6)]
     5        4.77792        4.77792        4.77792    68[8-(6),8-(6),8-(6),8-(6),8-(6),8-(6)]
     6      -0.042613      -0.042613      -0.042613    68[8-(6),8-(6),8-(6),8-(6),8-(6),8-(6)]
     7       1.636571       1.636571       1.636571    6[6-(8,8),8-(68),8-(68)]
     8       5.528187       5.528187       5.528187    6[6-(8,8),8-(68),8-(68)]
     9       6.421191       6.421191       6.421191    6[6-(8,8),8-(68),8-(68)]
    10       4.046838       4.046838       4.046838    6[6-(8,8),8-(68),8-(68)]
    11       0.707655       0.707655       0.707655    6[6-(8,8),8-(68),8-(68)]
    12       1.600658       1.600658       1.600658    6[6-(8,8),8-(68),8-(68)]
    13      -0.773695      -0.773695      -0.773695    6[6-(8,8),8-(68),8-(68)]
    14       3.117921       3.117921       3.117921    6[6-(8,8),8-(68),8-(68)]
    15       4.010925       4.010925       4.010925    6[6-(8,8),8-(68),8-(68)]
    16       5.594229       5.594229       5.594229    6[6-(8,8),8-(68),8-(68)]
    17       1.702613       1.702613       1.702613    6[6-(8,8),8-(68),8-(68)]
    18       0.809609       0.809609       0.809609    6[6-(8,8),8-(68),8-(68)]
    19       3.183962       3.183962       3.183962    6[6-(8,8),8-(68),8-(68)]
    20       6.523145       6.523145       6.523145    6[6-(8,8),8-(68),8-(68)]
    21       5.630142       5.630142       5.630142    6[6-(8,8),8-(68),8-(68)]
    22       8.004495       8.004495       8.004495    6[6-(8,8),8-(68),8-(68)]
    23       4.112879       4.112879       4.112879    6[6-(8,8),8-(68),8-(68)]
    24       3.219875       3.219875       3.219875    6[6-(8,8),8-(68),8-(68)]
    25       5.651834       5.651834       5.651834    8[6-(6,8),68-(8,8,8,8,8)]
    26       7.173917       7.173917       7.173917    8[6-(6,8),68-(8,8,8,8,8)]
    27       1.502078       1.502078       1.502078    8[6-(6,8),68-(8,8,8,8,8)]
    28       2.373389       2.373389       2.373389    8[6-(6,8),68-(8,8,8,8,8)]
    29       4.760276       4.760276       4.760276    8[6-(6,8),68-(8,8,8,8,8)]
    30       6.296821       6.296821       6.296821    8[6-(6,8),68-(8,8,8,8,8)]
    31       0.831301       0.831301       0.831301    8[6-(6,8),68-(8,8,8,8,8)]
    32       2.353385       2.353385       2.353385    8[6-(6,8),68-(8,8,8,8,8)]
    33       3.912345       3.912345       3.912345    8[6-(6,8),68-(8,8,8,8,8)]
    34       4.783656       4.783656       4.783656    8[6-(6,8),68-(8,8,8,8,8)]
    35      -0.060256      -0.060256      -0.060256    8[6-(6,8),68-(8,8,8,8,8)]
    36       1.476289       1.476289       1.476289    8[6-(6,8),68-(8,8,8,8,8)]
    37       3.241568       3.241568       3.241568    8[6-(6,8),68-(8,8,8,8,8)]
    38       4.763651       4.763651       4.763651    8[6-(6,8),68-(8,8,8,8,8)]
    39       6.322612       6.322612       6.322612    8[6-(6,8),68-(8,8,8,8,8)]
    40      -0.036877      -0.036877      -0.036877    8[6-(6,8),68-(8,8,8,8,8)]
    41        2.35001        2.35001        2.35001    8[6-(6,8),68-(8,8,8,8,8)]
    42       3.886555       3.886555       3.886555    8[6-(6,8),68-(8,8,8,8,8)]
    43       1.578966       1.578966       1.578966    8[6-(6,8),68-(8,8,8,8,8)]
    44       0.056883       0.056883       0.056883    8[6-(6,8),68-(8,8,8,8,8)]
    45       5.728722       5.728722       5.728722    8[6-(6,8),68-(8,8,8,8,8)]
    46       4.857411       4.857411       4.857411    8[6-(6,8),68-(8,8,8,8,8)]
    47       2.470524       2.470524       2.470524    8[6-(6,8),68-(8,8,8,8,8)]
    48       0.933979       0.933979       0.933979    8[6-(6,8),68-(8,8,8,8,8)]
    49       6.399499       6.399499       6.399499    8[6-(6,8),68-(8,8,8,8,8)]
    50       4.877415       4.877415       4.877415    8[6-(6,8),68-(8,8,8,8,8)]
    51       3.318455       3.318455       3.318455    8[6-(6,8),68-(8,8,8,8,8)]
    52       2.447144       2.447144       2.447144    8[6-(6,8),68-(8,8,8,8,8)]
    53       7.291056       7.291056       7.291056    8[6-(6,8),68-(8,8,8,8,8)]
    54       5.754511       5.754511       5.754511    8[6-(6,8),68-(8,8,8,8,8)]
    55       3.989232       3.989232       3.989232    8[6-(6,8),68-(8,8,8,8,8)]
    56       2.467149       2.467149       2.467149    8[6-(6,8),68-(8,8,8,8,8)]
    57       0.908188       0.908188       0.908188    8[6-(6,8),68-(8,8,8,8,8)]
    58       7.267677       7.267677       7.267677    8[6-(6,8),68-(8,8,8,8,8)]
    59        4.88079        4.88079        4.88079    8[6-(6,8),68-(8,8,8,8,8)]
    60       3.344245       3.344245       3.344245    8[6-(6,8),68-(8,8,8,8,8)]
