# Supplementary material for: A collection of forcefield precursors for metal–organic frameworks
Source: RSC Adv. 2019 Nov 13;9(63):36492–507. doi: 10.1039/c9ra07327b (PMC9075174; doi:10.1039/c9ra07327b)
Supplement: RA-009-C9RA07327B-s1819 [file RA-009-C9RA07327B-s1819.txt]

OKABEI_clean

18.205600    0.000000    0.000000
-9.102800    15.766512    0.000000
0.000000    0.000000    40.665500

     1            0.0            0.0            0.0    29[8-(6),8-(6),8-(6),8-(6),29-(8,8,8,8)]
     2       3.864685       3.864685       3.864685    29[8-(6),8-(6),8-(6),8-(6),29-(8,8,8,8)]
     3      -3.864685      -3.864685      -3.864685    29[8-(6),8-(6),8-(6),8-(6),29-(8,8,8,8)]
     4         9.1028         9.1028         9.1028    29[8-(6),8-(6),8-(6),8-(6),29-(8,8,8,8)]
     5       5.238115       5.238115       5.238115    29[8-(6),8-(6),8-(6),8-(6),29-(8,8,8,8)]
     6      12.967485      12.967485      12.967485    29[8-(6),8-(6),8-(6),8-(6),29-(8,8,8,8)]
     7         9.1028         9.1028         9.1028    29[8-(6),8-(6),8-(6),8-(6),29-(8,8,8,8)]
     8      12.967485      12.967485      12.967485    29[8-(6),8-(6),8-(6),8-(6),29-(8,8,8,8)]
     9       5.238115       5.238115       5.238115    29[8-(6),8-(6),8-(6),8-(6),29-(8,8,8,8)]
    10            0.0            0.0            0.0    29[8-(6),8-(6),8-(6),8-(6),29-(8,8,8,8)]
    11      -3.864685      -3.864685      -3.864685    29[8-(6),8-(6),8-(6),8-(6),29-(8,8,8,8)]
    12       3.864685       3.864685       3.864685    29[8-(6),8-(6),8-(6),8-(6),29-(8,8,8,8)]
    13      16.614249      16.614249      16.614249    29[8-(6),8-(6),8-(6),8-(6)]
    14       1.591351       1.591351       1.591351    29[8-(6),8-(6),8-(6),8-(6)]
    15         9.1028         9.1028         9.1028    29[8-(6),8-(6),8-(6),8-(6)]
    16      -7.511449      -7.511449      -7.511449    29[8-(6),8-(6),8-(6),8-(6)]
    17       7.511449       7.511449       7.511449    29[8-(6),8-(6),8-(6),8-(6)]
    18            0.0            0.0            0.0    29[8-(6),8-(6),8-(6),8-(6)]
    19       3.094952       3.094952       3.094952    1[6-(6,6)]
    20       3.984296       3.984296       3.984296    1[7-(6,6)]
    21        5.10303        5.10303        5.10303    1[6-(6,7)]
    22       2.130055       2.130055       2.130055    1[6-(6,6)]
    23       1.954371       1.954371       1.954371    1[7-(6,6)]
    24        1.95073        1.95073        1.95073    1[6-(6,7)]
    25      -5.225007      -5.225007      -5.225007    1[6-(6,6)]
    26      -5.938667      -5.938667      -5.938667    1[7-(6,6)]
    27       -7.05376       -7.05376       -7.05376    1[6-(6,7)]
    28       6.007848       6.007848       6.007848    1[6-(6,6)]
    29       5.118504       5.118504       5.118504    1[7-(6,6)]
    30        3.99977        3.99977        3.99977    1[6-(6,7)]
    31       6.972745       6.972745       6.972745    1[6-(6,6)]
    32       7.148429       7.148429       7.148429    1[7-(6,6)]
    33        7.15207        7.15207        7.15207    1[6-(6,7)]
    34      14.327807      14.327807      14.327807    1[6-(6,6)]
    35      15.041467      15.041467      15.041467    1[7-(6,6)]
    36       16.15656       16.15656       16.15656    1[6-(6,7)]
    37      12.197752      12.197752      12.197752    1[6-(6,6)]
    38      13.087096      13.087096      13.087096    1[7-(6,6)]
    39       14.20583       14.20583       14.20583    1[6-(6,7)]
    40      11.232855      11.232855      11.232855    1[6-(6,6)]
    41      11.057171      11.057171      11.057171    1[7-(6,6)]
    42       11.05353       11.05353       11.05353    1[6-(6,7)]
    43       3.877793       3.877793       3.877793    1[6-(6,6)]
    44       3.164133       3.164133       3.164133    1[7-(6,6)]
    45        2.04904        2.04904        2.04904    1[6-(6,7)]
    46      -3.094952      -3.094952      -3.094952    1[6-(6,6)]
    47      -3.984296      -3.984296      -3.984296    1[7-(6,6)]
    48       -5.10303       -5.10303       -5.10303    1[6-(6,7)]
    49      -2.130055      -2.130055      -2.130055    1[6-(6,6)]
    50      -1.954371      -1.954371      -1.954371    1[7-(6,6)]
    51       -1.95073       -1.95073       -1.95073    1[6-(6,7)]
    52       5.225007       5.225007       5.225007    1[6-(6,6)]
    53       5.938667       5.938667       5.938667    1[7-(6,6)]
    54        7.05376        7.05376        7.05376    1[6-(6,7)]
    55       6.007848       6.007848       6.007848    1[6-(6,6)]
    56       5.118504       5.118504       5.118504    1[7-(6,6)]
    57        3.99977        3.99977        3.99977    1[6-(6,7)]
    58       6.972745       6.972745       6.972745    1[6-(6,6)]
    59       7.148429       7.148429       7.148429    1[7-(6,6)]
    60        7.15207        7.15207        7.15207    1[6-(6,7)]
    61      14.327807      14.327807      14.327807    1[6-(6,6)]
    62      15.041467      15.041467      15.041467    1[7-(6,6)]
    63       16.15656       16.15656       16.15656    1[6-(6,7)]
    64       3.094952       3.094952       3.094952    1[6-(6,6)]
    65       3.984296       3.984296       3.984296    1[7-(6,6)]
    66        5.10303        5.10303        5.10303    1[6-(6,7)]
    67       2.130055       2.130055       2.130055    1[6-(6,6)]
    68       1.954371       1.954371       1.954371    1[7-(6,6)]
    69        1.95073        1.95073        1.95073    1[6-(6,7)]
    70      -5.225007      -5.225007      -5.225007    1[6-(6,6)]
    71      -5.938667      -5.938667      -5.938667    1[7-(6,6)]
    72       -7.05376       -7.05376       -7.05376    1[6-(6,7)]
    73      -3.094952      -3.094952      -3.094952    1[6-(6,6)]
    74      -3.984296      -3.984296      -3.984296    1[7-(6,6)]
    75       -5.10303       -5.10303       -5.10303    1[6-(6,7)]
    76      -2.130055      -2.130055      -2.130055    1[6-(6,6)]
    77      -1.954371      -1.954371      -1.954371    1[7-(6,6)]
    78       -1.95073       -1.95073       -1.95073    1[6-(6,7)]
    79       5.225007       5.225007       5.225007    1[6-(6,6)]
    80       5.938667       5.938667       5.938667    1[7-(6,6)]
    81        7.05376        7.05376        7.05376    1[6-(6,7)]
    82      12.197752      12.197752      12.197752    1[6-(6,6)]
    83      13.087096      13.087096      13.087096    1[7-(6,6)]
    84       14.20583       14.20583       14.20583    1[6-(6,7)]
    85      11.232855      11.232855      11.232855    1[6-(6,6)]
    86      11.057171      11.057171      11.057171    1[7-(6,6)]
    87       11.05353       11.05353       11.05353    1[6-(6,7)]
    88       3.877793       3.877793       3.877793    1[6-(6,6)]
    89       3.164133       3.164133       3.164133    1[7-(6,6)]
    90        2.04904        2.04904        2.04904    1[6-(6,7)]
    91       2.739943       2.739943       2.739943    1[6-(6,6)]
    92            0.0            0.0            0.0    1[6-(6,6)]
    93      -2.739943      -2.739943      -2.739943    1[6-(6,6)]
    94       6.362857       6.362857       6.362857    1[6-(6,6)]
    95         9.1028         9.1028         9.1028    1[6-(6,6)]
    96      11.842743      11.842743      11.842743    1[6-(6,6)]
    97      11.842743      11.842743      11.842743    1[6-(6,6)]
    98         9.1028         9.1028         9.1028    1[6-(6,6)]
    99       6.362857       6.362857       6.362857    1[6-(6,6)]
   100      -2.739943      -2.739943      -2.739943    1[6-(6,6)]
   101            0.0            0.0            0.0    1[6-(6,6)]
   102       2.739943       2.739943       2.739943    1[6-(6,6)]
   103       1.761392       1.761392       1.761392    6[6-(6,6),8-(29),8-(29)]
   104        2.76361        2.76361        2.76361    6[6-(1,6),6-(1,6),6-(8,8)]
   105         3.3471         3.3471         3.3471    6[1-(0),6-(6,6),6-(6,6)]
   106       5.305112       5.305112       5.305112    6[1-(0),6-(6,6),7-(1,6)]
   107       2.478692       2.478692       2.478692    6[6-(6,6),8-(29),8-(29)]
   108       1.197928       1.197928       1.197928    6[6-(1,6),6-(1,6),6-(8,8)]
   109       1.207942       1.207942       1.207942    6[1-(0),6-(6,6),6-(6,6)]
   110       1.120555       1.120555       1.120555    6[1-(0),6-(6,6),7-(1,6)]
   111      -4.240084      -4.240084      -4.240084    6[6-(6,6),8-(29),8-(29)]
   112      -3.961539      -3.961539      -3.961539    6[6-(1,6),6-(1,6),6-(8,8)]
   113      -4.555041      -4.555041      -4.555041    6[1-(0),6-(6,6),6-(6,6)]
   114      -6.425667      -6.425667      -6.425667    6[1-(0),6-(6,6),7-(1,6)]
   115       7.341408       7.341408       7.341408    6[6-(6,6),8-(29),8-(29)]
   116        6.33919        6.33919        6.33919    6[6-(1,6),6-(1,6),6-(8,8)]
   117         5.7557         5.7557         5.7557    6[1-(0),6-(6,6),6-(6,6)]
   118       3.797688       3.797688       3.797688    6[1-(0),6-(6,6),7-(1,6)]
   119       6.624108       6.624108       6.624108    6[6-(6,6),8-(29),8-(29)]
   120       7.904872       7.904872       7.904872    6[6-(1,6),6-(1,6),6-(8,8)]
   121       7.894858       7.894858       7.894858    6[1-(0),6-(6,6),6-(6,6)]
   122       7.982245       7.982245       7.982245    6[1-(0),6-(6,6),7-(1,6)]
   123      13.342884      13.342884      13.342884    6[6-(6,6),8-(29),8-(29)]
   124      13.064339      13.064339      13.064339    6[6-(1,6),6-(1,6),6-(8,8)]
   125      13.657841      13.657841      13.657841    6[1-(0),6-(6,6),6-(6,6)]
   126      15.528467      15.528467      15.528467    6[1-(0),6-(6,6),7-(1,6)]
   127      10.864192      10.864192      10.864192    6[6-(6,6),8-(29),8-(29)]
   128       11.86641       11.86641       11.86641    6[6-(1,6),6-(1,6),6-(8,8)]
   129        12.4499        12.4499        12.4499    6[1-(0),6-(6,6),6-(6,6)]
   130      14.407912      14.407912      14.407912    6[1-(0),6-(6,6),7-(1,6)]
   131      11.581492      11.581492      11.581492    6[6-(6,6),8-(29),8-(29)]
   132      10.300728      10.300728      10.300728    6[6-(1,6),6-(1,6),6-(8,8)]
   133      10.310742      10.310742      10.310742    6[1-(0),6-(6,6),6-(6,6)]
   134      10.223355      10.223355      10.223355    6[1-(0),6-(6,6),7-(1,6)]
   135       4.862716       4.862716       4.862716    6[6-(6,6),8-(29),8-(29)]
   136       5.141261       5.141261       5.141261    6[6-(1,6),6-(1,6),6-(8,8)]
   137       4.547759       4.547759       4.547759    6[1-(0),6-(6,6),6-(6,6)]
   138       2.677133       2.677133       2.677133    6[1-(0),6-(6,6),7-(1,6)]
   139      -1.761392      -1.761392      -1.761392    6[6-(6,6),8-(29),8-(29)]
   140       -2.76361       -2.76361       -2.76361    6[6-(1,6),6-(1,6),6-(8,8)]
   141        -3.3471        -3.3471        -3.3471    6[1-(0),6-(6,6),6-(6,6)]
   142      -5.305112      -5.305112      -5.305112    6[1-(0),6-(6,6),7-(1,6)]
   143      -2.478692      -2.478692      -2.478692    6[6-(6,6),8-(29),8-(29)]
   144      -1.197928      -1.197928      -1.197928    6[6-(1,6),6-(1,6),6-(8,8)]
   145      -1.207942      -1.207942      -1.207942    6[1-(0),6-(6,6),6-(6,6)]
   146      -1.120555      -1.120555      -1.120555    6[1-(0),6-(6,6),7-(1,6)]
   147       4.240084       4.240084       4.240084    6[6-(6,6),8-(29),8-(29)]
   148       3.961539       3.961539       3.961539    6[6-(1,6),6-(1,6),6-(8,8)]
   149       4.555041       4.555041       4.555041    6[1-(0),6-(6,6),6-(6,6)]
   150       6.425667       6.425667       6.425667    6[1-(0),6-(6,6),7-(1,6)]
   151       7.341408       7.341408       7.341408    6[6-(6,6),8-(29),8-(29)]
   152        6.33919        6.33919        6.33919    6[6-(1,6),6-(1,6),6-(8,8)]
   153         5.7557         5.7557         5.7557    6[1-(0),6-(6,6),6-(6,6)]
   154       3.797688       3.797688       3.797688    6[1-(0),6-(6,6),7-(1,6)]
   155       6.624108       6.624108       6.624108    6[6-(6,6),8-(29),8-(29)]
   156       7.904872       7.904872       7.904872    6[6-(1,6),6-(1,6),6-(8,8)]
   157       7.894858       7.894858       7.894858    6[1-(0),6-(6,6),6-(6,6)]
   158       7.982245       7.982245       7.982245    6[1-(0),6-(6,6),7-(1,6)]
   159      13.342884      13.342884      13.342884    6[6-(6,6),8-(29),8-(29)]
   160      13.064339      13.064339      13.064339    6[6-(1,6),6-(1,6),6-(8,8)]
   161      13.657841      13.657841      13.657841    6[1-(0),6-(6,6),6-(6,6)]
   162      15.528467      15.528467      15.528467    6[1-(0),6-(6,6),7-(1,6)]
   163       1.761392       1.761392       1.761392    6[6-(6,6),8-(29),8-(29)]
   164        2.76361        2.76361        2.76361    6[6-(1,6),6-(1,6),6-(8,8)]
   165         3.3471         3.3471         3.3471    6[1-(0),6-(6,6),6-(6,6)]
   166       5.305112       5.305112       5.305112    6[1-(0),6-(6,6),7-(1,6)]
   167       2.478692       2.478692       2.478692    6[6-(6,6),8-(29),8-(29)]
   168       1.197928       1.197928       1.197928    6[6-(1,6),6-(1,6),6-(8,8)]
   169       1.207942       1.207942       1.207942    6[1-(0),6-(6,6),6-(6,6)]
   170       1.120555       1.120555       1.120555    6[1-(0),6-(6,6),7-(1,6)]
   171      -4.240084      -4.240084      -4.240084    6[6-(6,6),8-(29),8-(29)]
   172      -3.961539      -3.961539      -3.961539    6[6-(1,6),6-(1,6),6-(8,8)]
   173      -4.555041      -4.555041      -4.555041    6[1-(0),6-(6,6),6-(6,6)]
   174      -6.425667      -6.425667      -6.425667    6[1-(0),6-(6,6),7-(1,6)]
   175      -1.761392      -1.761392      -1.761392    6[6-(6,6),8-(29),8-(29)]
   176       -2.76361       -2.76361       -2.76361    6[6-(1,6),6-(1,6),6-(8,8)]
   177        -3.3471        -3.3471        -3.3471    6[1-(0),6-(6,6),6-(6,6)]
   178      -5.305112      -5.305112      -5.305112    6[1-(0),6-(6,6),7-(1,6)]
   179      -2.478692      -2.478692      -2.478692    6[6-(6,6),8-(29),8-(29)]
   180      -1.197928      -1.197928      -1.197928    6[6-(1,6),6-(1,6),6-(8,8)]
   181      -1.207942      -1.207942      -1.207942    6[1-(0),6-(6,6),6-(6,6)]
   182      -1.120555      -1.120555      -1.120555    6[1-(0),6-(6,6),7-(1,6)]
   183       4.240084       4.240084       4.240084    6[6-(6,6),8-(29),8-(29)]
   184       3.961539       3.961539       3.961539    6[6-(1,6),6-(1,6),6-(8,8)]
   185       4.555041       4.555041       4.555041    6[1-(0),6-(6,6),6-(6,6)]
   186       6.425667       6.425667       6.425667    6[1-(0),6-(6,6),7-(1,6)]
   187      10.864192      10.864192      10.864192    6[6-(6,6),8-(29),8-(29)]
   188       11.86641       11.86641       11.86641    6[6-(1,6),6-(1,6),6-(8,8)]
   189        12.4499        12.4499        12.4499    6[1-(0),6-(6,6),6-(6,6)]
   190      14.407912      14.407912      14.407912    6[1-(0),6-(6,6),7-(1,6)]
   191      11.581492      11.581492      11.581492    6[6-(6,6),8-(29),8-(29)]
   192      10.300728      10.300728      10.300728    6[6-(1,6),6-(1,6),6-(8,8)]
   193      10.310742      10.310742      10.310742    6[1-(0),6-(6,6),6-(6,6)]
   194      10.223355      10.223355      10.223355    6[1-(0),6-(6,6),7-(1,6)]
   195       4.862716       4.862716       4.862716    6[6-(6,6),8-(29),8-(29)]
   196       5.141261       5.141261       5.141261    6[6-(1,6),6-(1,6),6-(8,8)]
   197       4.547759       4.547759       4.547759    6[1-(0),6-(6,6),6-(6,6)]
   198       2.677133       2.677133       2.677133    6[1-(0),6-(6,6),7-(1,6)]
   199       3.086759       3.086759       3.086759    6[1-(0),6-(6,6),6-(6,6)]
   200       4.262386       4.262386       4.262386    6[6-(1,6),6-(1,6),6-(7,7)]
   201       4.909595       4.909595       4.909595    6[6-(6,6),7-(1,6),7-(1,6)]
   202       6.220398       6.220398       6.220398    6[6-(1,7),6-(1,7),6-(8,8)]
   203       6.993226       6.993226       6.993226    6[6-(6,6),8-(29),8-(29)]
   204            0.0            0.0            0.0    6[1-(0),6-(6,6),6-(6,6)]
   205            0.0            0.0            0.0    6[6-(1,6),6-(1,6),6-(7,7)]
   206            0.0            0.0            0.0    6[6-(6,6),7-(1,6),7-(1,6)]
   207           -0.0           -0.0           -0.0    6[6-(1,7),6-(1,7),6-(8,8)]
   208            0.0            0.0            0.0    6[6-(6,6),8-(29),8-(29)]
   209      -3.086759      -3.086759      -3.086759    6[1-(0),6-(6,6),6-(6,6)]
   210      -4.262386      -4.262386      -4.262386    6[6-(1,6),6-(1,6),6-(7,7)]
   211      -4.909595      -4.909595      -4.909595    6[6-(6,6),7-(1,6),7-(1,6)]
   212      -6.220398      -6.220398      -6.220398    6[6-(1,7),6-(1,7),6-(8,8)]
   213      -6.993226      -6.993226      -6.993226    6[6-(6,6),8-(29),8-(29)]
   214       6.016041       6.016041       6.016041    6[1-(0),6-(6,6),6-(6,6)]
   215       4.840414       4.840414       4.840414    6[6-(1,6),6-(1,6),6-(7,7)]
   216       4.193205       4.193205       4.193205    6[6-(6,6),7-(1,6),7-(1,6)]
   217       2.882402       2.882402       2.882402    6[6-(1,7),6-(1,7),6-(8,8)]
   218       2.109574       2.109574       2.109574    6[6-(6,6),8-(29),8-(29)]
   219         9.1028         9.1028         9.1028    6[1-(0),6-(6,6),6-(6,6)]
   220         9.1028         9.1028         9.1028    6[6-(1,6),6-(1,6),6-(7,7)]
   221         9.1028         9.1028         9.1028    6[6-(6,6),7-(1,6),7-(1,6)]
   222         9.1028         9.1028         9.1028    6[6-(1,7),6-(1,7),6-(8,8)]
   223         9.1028         9.1028         9.1028    6[6-(6,6),8-(29),8-(29)]
   224      12.189559      12.189559      12.189559    6[1-(0),6-(6,6),6-(6,6)]
   225      13.365186      13.365186      13.365186    6[6-(1,6),6-(1,6),6-(7,7)]
   226      14.012395      14.012395      14.012395    6[6-(6,6),7-(1,6),7-(1,6)]
   227      15.323198      15.323198      15.323198    6[6-(1,7),6-(1,7),6-(8,8)]
   228      16.096026      16.096026      16.096026    6[6-(6,6),8-(29),8-(29)]
   229      12.189559      12.189559      12.189559    6[1-(0),6-(6,6),6-(6,6)]
   230      13.365186      13.365186      13.365186    6[6-(1,6),6-(1,6),6-(7,7)]
   231      14.012395      14.012395      14.012395    6[6-(6,6),7-(1,6),7-(1,6)]
   232      15.323198      15.323198      15.323198    6[6-(1,7),6-(1,7),6-(8,8)]
   233      16.096026      16.096026      16.096026    6[6-(6,6),8-(29),8-(29)]
   234         9.1028         9.1028         9.1028    6[1-(0),6-(6,6),6-(6,6)]
   235         9.1028         9.1028         9.1028    6[6-(1,6),6-(1,6),6-(7,7)]
   236         9.1028         9.1028         9.1028    6[6-(6,6),7-(1,6),7-(1,6)]
   237         9.1028         9.1028         9.1028    6[6-(1,7),6-(1,7),6-(8,8)]
   238         9.1028         9.1028         9.1028    6[6-(6,6),8-(29),8-(29)]
   239       6.016041       6.016041       6.016041    6[1-(0),6-(6,6),6-(6,6)]
   240       4.840414       4.840414       4.840414    6[6-(1,6),6-(1,6),6-(7,7)]
   241       4.193205       4.193205       4.193205    6[6-(6,6),7-(1,6),7-(1,6)]
   242       2.882402       2.882402       2.882402    6[6-(1,7),6-(1,7),6-(8,8)]
   243       2.109574       2.109574       2.109574    6[6-(6,6),8-(29),8-(29)]
   244      -3.086759      -3.086759      -3.086759    6[1-(0),6-(6,6),6-(6,6)]
   245      -4.262386      -4.262386      -4.262386    6[6-(1,6),6-(1,6),6-(7,7)]
   246      -4.909595      -4.909595      -4.909595    6[6-(6,6),7-(1,6),7-(1,6)]
   247      -6.220398      -6.220398      -6.220398    6[6-(1,7),6-(1,7),6-(8,8)]
   248      -6.993226      -6.993226      -6.993226    6[6-(6,6),8-(29),8-(29)]
   249            0.0            0.0            0.0    6[1-(0),6-(6,6),6-(6,6)]
   250            0.0            0.0            0.0    6[6-(1,6),6-(1,6),6-(7,7)]
   251            0.0            0.0            0.0    6[6-(6,6),7-(1,6),7-(1,6)]
   252           -0.0           -0.0           -0.0    6[6-(1,7),6-(1,7),6-(8,8)]
   253            0.0            0.0            0.0    6[6-(6,6),8-(29),8-(29)]
   254       3.086759       3.086759       3.086759    6[1-(0),6-(6,6),6-(6,6)]
   255       4.262386       4.262386       4.262386    6[6-(1,6),6-(1,6),6-(7,7)]
   256       4.909595       4.909595       4.909595    6[6-(6,6),7-(1,6),7-(1,6)]
   257       6.220398       6.220398       6.220398    6[6-(1,7),6-(1,7),6-(8,8)]
   258       6.993226       6.993226       6.993226    6[6-(6,6),8-(29),8-(29)]
   259       4.640607       4.640607       4.640607    7[1-(0),6-(1,6),6-(6,7)]
   260       1.130568       1.130568       1.130568    7[1-(0),6-(1,6),6-(6,7)]
   261      -5.771175      -5.771175      -5.771175    7[1-(0),6-(1,6),6-(6,7)]
   262       4.462193       4.462193       4.462193    7[1-(0),6-(1,6),6-(6,7)]
   263       7.972232       7.972232       7.972232    7[1-(0),6-(1,6),6-(6,7)]
   264      14.873975      14.873975      14.873975    7[1-(0),6-(1,6),6-(6,7)]
   265      13.743407      13.743407      13.743407    7[1-(0),6-(1,6),6-(6,7)]
   266      10.233368      10.233368      10.233368    7[1-(0),6-(1,6),6-(6,7)]
   267       3.331625       3.331625       3.331625    7[1-(0),6-(1,6),6-(6,7)]
   268      -4.640607      -4.640607      -4.640607    7[1-(0),6-(1,6),6-(6,7)]
   269      -1.130568      -1.130568      -1.130568    7[1-(0),6-(1,6),6-(6,7)]
   270       5.771175       5.771175       5.771175    7[1-(0),6-(1,6),6-(6,7)]
   271       4.462193       4.462193       4.462193    7[1-(0),6-(1,6),6-(6,7)]
   272       7.972232       7.972232       7.972232    7[1-(0),6-(1,6),6-(6,7)]
   273      14.873975      14.873975      14.873975    7[1-(0),6-(1,6),6-(6,7)]
   274       4.640607       4.640607       4.640607    7[1-(0),6-(1,6),6-(6,7)]
   275       1.130568       1.130568       1.130568    7[1-(0),6-(1,6),6-(6,7)]
   276      -5.771175      -5.771175      -5.771175    7[1-(0),6-(1,6),6-(6,7)]
   277      -4.640607      -4.640607      -4.640607    7[1-(0),6-(1,6),6-(6,7)]
   278      -1.130568      -1.130568      -1.130568    7[1-(0),6-(1,6),6-(6,7)]
   279       5.771175       5.771175       5.771175    7[1-(0),6-(1,6),6-(6,7)]
   280      13.743407      13.743407      13.743407    7[1-(0),6-(1,6),6-(6,7)]
   281      10.233368      10.233368      10.233368    7[1-(0),6-(1,6),6-(6,7)]
   282       3.331625       3.331625       3.331625    7[1-(0),6-(1,6),6-(6,7)]
   283        1.35923        1.35923        1.35923    8[6-(6,8),29-(8,8,8,29)]
   284       1.377436       1.377436       1.377436    8[6-(6,8),29-(8,8,8,29)]
   285       6.745175       6.745175       6.745175    8[6-(6,8),29-(8,8,8)]
   286       2.375558       2.375558       2.375558    8[6-(6,8),29-(8,8,8,29)]
   287       3.554916       3.554916       3.554916    8[6-(6,8),29-(8,8,8,29)]
   288       1.058656       1.058656       1.058656    8[6-(6,8),29-(8,8,8)]
   289      -3.734788      -3.734788      -3.734788    8[6-(6,8),29-(8,8,8,29)]
   290      -4.932352      -4.932352      -4.932352    8[6-(6,8),29-(8,8,8,29)]
   291       -7.80383       -7.80383       -7.80383    8[6-(6,8),29-(8,8,8)]
   292        7.74357        7.74357        7.74357    8[6-(6,8),29-(8,8,8,29)]
   293       7.725364       7.725364       7.725364    8[6-(6,8),29-(8,8,8,29)]
   294       2.357625       2.357625       2.357625    8[6-(6,8),29-(8,8,8)]
   295       6.727242       6.727242       6.727242    8[6-(6,8),29-(8,8,8,29)]
   296       5.547884       5.547884       5.547884    8[6-(6,8),29-(8,8,8,29)]
   297       8.044144       8.044144       8.044144    8[6-(6,8),29-(8,8,8)]
   298      12.837588      12.837588      12.837588    8[6-(6,8),29-(8,8,8,29)]
   299      14.035152      14.035152      14.035152    8[6-(6,8),29-(8,8,8,29)]
   300       16.90663       16.90663       16.90663    8[6-(6,8),29-(8,8,8)]
   301       10.46203       10.46203       10.46203    8[6-(6,8),29-(8,8,8,29)]
   302      10.480236      10.480236      10.480236    8[6-(6,8),29-(8,8,8,29)]
   303      15.847975      15.847975      15.847975    8[6-(6,8),29-(8,8,8)]
   304      11.478358      11.478358      11.478358    8[6-(6,8),29-(8,8,8,29)]
   305      12.657716      12.657716      12.657716    8[6-(6,8),29-(8,8,8,29)]
   306      10.161456      10.161456      10.161456    8[6-(6,8),29-(8,8,8)]
   307       5.368012       5.368012       5.368012    8[6-(6,8),29-(8,8,8,29)]
   308       4.170448       4.170448       4.170448    8[6-(6,8),29-(8,8,8,29)]
   309        1.29897        1.29897        1.29897    8[6-(6,8),29-(8,8,8)]
   310       -1.35923       -1.35923       -1.35923    8[6-(6,8),29-(8,8,8,29)]
   311      -1.377436      -1.377436      -1.377436    8[6-(6,8),29-(8,8,8,29)]
   312      -6.745175      -6.745175      -6.745175    8[6-(6,8),29-(8,8,8)]
   313      -2.375558      -2.375558      -2.375558    8[6-(6,8),29-(8,8,8,29)]
   314      -3.554916      -3.554916      -3.554916    8[6-(6,8),29-(8,8,8,29)]
   315      -1.058656      -1.058656      -1.058656    8[6-(6,8),29-(8,8,8)]
   316       3.734788       3.734788       3.734788    8[6-(6,8),29-(8,8,8,29)]
   317       4.932352       4.932352       4.932352    8[6-(6,8),29-(8,8,8,29)]
   318        7.80383        7.80383        7.80383    8[6-(6,8),29-(8,8,8)]
   319        7.74357        7.74357        7.74357    8[6-(6,8),29-(8,8,8,29)]
   320       7.725364       7.725364       7.725364    8[6-(6,8),29-(8,8,8,29)]
   321       2.357625       2.357625       2.357625    8[6-(6,8),29-(8,8,8)]
   322       6.727242       6.727242       6.727242    8[6-(6,8),29-(8,8,8,29)]
   323       5.547884       5.547884       5.547884    8[6-(6,8),29-(8,8,8,29)]
   324       8.044144       8.044144       8.044144    8[6-(6,8),29-(8,8,8)]
   325      12.837588      12.837588      12.837588    8[6-(6,8),29-(8,8,8,29)]
   326      14.035152      14.035152      14.035152    8[6-(6,8),29-(8,8,8,29)]
   327       16.90663       16.90663       16.90663    8[6-(6,8),29-(8,8,8)]
   328        1.35923        1.35923        1.35923    8[6-(6,8),29-(8,8,8,29)]
   329       1.377436       1.377436       1.377436    8[6-(6,8),29-(8,8,8,29)]
   330       6.745175       6.745175       6.745175    8[6-(6,8),29-(8,8,8)]
   331       2.375558       2.375558       2.375558    8[6-(6,8),29-(8,8,8,29)]
   332       3.554916       3.554916       3.554916    8[6-(6,8),29-(8,8,8,29)]
   333       1.058656       1.058656       1.058656    8[6-(6,8),29-(8,8,8)]
   334      -3.734788      -3.734788      -3.734788    8[6-(6,8),29-(8,8,8,29)]
   335      -4.932352      -4.932352      -4.932352    8[6-(6,8),29-(8,8,8,29)]
   336       -7.80383       -7.80383       -7.80383    8[6-(6,8),29-(8,8,8)]
   337       -1.35923       -1.35923       -1.35923    8[6-(6,8),29-(8,8,8,29)]
   338      -1.377436      -1.377436      -1.377436    8[6-(6,8),29-(8,8,8,29)]
   339      -6.745175      -6.745175      -6.745175    8[6-(6,8),29-(8,8,8)]
   340      -2.375558      -2.375558      -2.375558    8[6-(6,8),29-(8,8,8,29)]
   341      -3.554916      -3.554916      -3.554916    8[6-(6,8),29-(8,8,8,29)]
   342      -1.058656      -1.058656      -1.058656    8[6-(6,8),29-(8,8,8)]
   343       3.734788       3.734788       3.734788    8[6-(6,8),29-(8,8,8,29)]
   344       4.932352       4.932352       4.932352    8[6-(6,8),29-(8,8,8,29)]
   345        7.80383        7.80383        7.80383    8[6-(6,8),29-(8,8,8)]
   346       10.46203       10.46203       10.46203    8[6-(6,8),29-(8,8,8,29)]
   347      10.480236      10.480236      10.480236    8[6-(6,8),29-(8,8,8,29)]
   348      15.847975      15.847975      15.847975    8[6-(6,8),29-(8,8,8)]
   349      11.478358      11.478358      11.478358    8[6-(6,8),29-(8,8,8,29)]
   350      12.657716      12.657716      12.657716    8[6-(6,8),29-(8,8,8,29)]
   351      10.161456      10.161456      10.161456    8[6-(6,8),29-(8,8,8)]
   352       5.368012       5.368012       5.368012    8[6-(6,8),29-(8,8,8,29)]
   353       4.170448       4.170448       4.170448    8[6-(6,8),29-(8,8,8,29)]
   354        1.29897        1.29897        1.29897    8[6-(6,8),29-(8,8,8)]
