# Supplementary material for: A collection of forcefield precursors for metal–organic frameworks
Source: RSC Adv. 2019 Nov 13;9(63):36492–507. doi: 10.1039/c9ra07327b (PMC9075174; doi:10.1039/c9ra07327b)
Supplement: RA-009-C9RA07327B-s1820 [file RA-009-C9RA07327B-s1820.txt]

OKIJUO_charged

9.549000    0.000000    0.000000
0.000000    12.141000    0.000000
0.000000    0.000000    26.717000

     1        7.48823        7.48823        7.48823    47[7-(6),7-(6),7-(6)]
     2        2.06077        2.06077        2.06077    47[7-(6),7-(6),7-(6)]
     3        7.48823        7.48823        7.48823    47[7-(6),7-(6),7-(6)]
     4        2.06077        2.06077        2.06077    47[7-(6),7-(6),7-(6)]
     5       7.573312       7.573312       7.573312    1[6-(6,6)]
     6       7.629651       7.629651       7.629651    1[6-(6,6)]
     7       6.568757       6.568757       6.568757    1[6-(6,6)]
     8       6.412154       6.412154       6.412154    1[6-(6,6)]
     9       9.292132       9.292132       9.292132    1[6-(6,6)]
    10       1.016969       1.016969       1.016969    1[6-(6,6)]
    11       7.708908       7.708908       7.708908    1[6-(6,6)]
    12       6.587855       6.587855       6.587855    1[6-(6,6)]
    13        4.72389        4.72389        4.72389    1[6-(6,6)]
    14       3.548408       3.548408       3.548408    1[6-(6,6)]
    15       6.517193       6.517193       6.517193    1[6-(6,6)]
    16       7.630606       7.630606       7.630606    1[6-(6,6)]
    17       1.975688       1.975688       1.975688    1[6-(6,6)]
    18       1.919349       1.919349       1.919349    1[6-(6,6)]
    19       2.980243       2.980243       2.980243    1[6-(6,6)]
    20       3.136847       3.136847       3.136847    1[6-(6,6)]
    21       0.256868       0.256868       0.256868    1[6-(6,6)]
    22       8.532032       8.532032       8.532032    1[6-(6,6)]
    23       1.840092       1.840092       1.840092    1[6-(6,6)]
    24       2.961145       2.961145       2.961145    1[6-(6,6)]
    25        4.82511        4.82511        4.82511    1[6-(6,6)]
    26       6.000592       6.000592       6.000592    1[6-(6,6)]
    27       3.031808       3.031808       3.031808    1[6-(6,6)]
    28       1.918394       1.918394       1.918394    1[6-(6,6)]
    29       7.573312       7.573312       7.573312    1[6-(6,6)]
    30       7.629651       7.629651       7.629651    1[6-(6,6)]
    31       6.568757       6.568757       6.568757    1[6-(6,6)]
    32       6.412154       6.412154       6.412154    1[6-(6,6)]
    33       9.292132       9.292132       9.292132    1[6-(6,6)]
    34       1.016969       1.016969       1.016969    1[6-(6,6)]
    35       7.708908       7.708908       7.708908    1[6-(6,6)]
    36       6.587855       6.587855       6.587855    1[6-(6,6)]
    37        4.72389        4.72389        4.72389    1[6-(6,6)]
    38       3.548408       3.548408       3.548408    1[6-(6,6)]
    39       6.517193       6.517193       6.517193    1[6-(6,6)]
    40       7.630606       7.630606       7.630606    1[6-(6,6)]
    41       1.975688       1.975688       1.975688    1[6-(6,6)]
    42       1.919349       1.919349       1.919349    1[6-(6,6)]
    43       2.980243       2.980243       2.980243    1[6-(6,6)]
    44       3.136847       3.136847       3.136847    1[6-(6,6)]
    45       0.256868       0.256868       0.256868    1[6-(6,6)]
    46       8.532032       8.532032       8.532032    1[6-(6,6)]
    47       1.840092       1.840092       1.840092    1[6-(6,6)]
    48       2.961145       2.961145       2.961145    1[6-(6,6)]
    49        4.82511        4.82511        4.82511    1[6-(6,6)]
    50       6.000592       6.000592       6.000592    1[6-(6,6)]
    51       3.031808       3.031808       3.031808    1[6-(6,6)]
    52       1.918394       1.918394       1.918394    1[6-(6,6)]
    53       7.103501       7.103501       7.103501    6[6-(6,6),7-(47)]
    54       7.060531       7.060531       7.060531    6[6-(1,6),6-(1,6),6-(7)]
    55       7.370873       7.370873       7.370873    6[1-(0),6-(1,6),6-(6,6)]
    56       7.390926       7.390926       7.390926    6[1-(0),6-(1,6),6-(6,7)]
    57       7.042388       7.042388       7.042388    6[6-(1,6),6-(1,6),7-(6,6)]
    58       6.740639       6.740639       6.740639    6[1-(0),6-(1,6),6-(6,7)]
    59       6.689075       6.689075       6.689075    6[1-(0),6-(1,6),6-(6,6)]
    60       7.791029       7.791029       7.791029    6[6-(1,6),6-(1,6),7-(6,6)]
    61       9.001842       9.001842       9.001842    6[1-(0),6-(1,6),6-(6,7)]
    62       0.210078       0.210078       0.210078    6[1-(0),6-(1,6),6-(6,6)]
    63       9.270169       9.270169       9.270169    6[6-(1,6),6-(1,6),6-(7)]
    64       0.513736       0.513736       0.513736    6[6-(6,6),7-(47)]
    65       8.065085       8.065085       8.065085    6[1-(0),6-(1,6),6-(6,6)]
    66       7.383287       7.383287       7.383287    6[1-(0),6-(1,6),6-(6,7)]
    67       6.283242       6.283242       6.283242    6[6-(1,6),6-(1,6),7-(6,6)]
    68       5.086752       5.086752       5.086752    6[1-(0),6-(1,6),6-(6,7)]
    69       4.373442       4.373442       4.373442    6[1-(0),6-(1,6),6-(6,6)]
    70       4.864261       4.864261       4.864261    6[6-(1,6),6-(1,6),6-(7)]
    71        4.10225        4.10225        4.10225    6[6-(6,6),7-(47)]
    72       6.149556       6.149556       6.149556    6[1-(0),6-(1,6),6-(6,6)]
    73       6.815121       6.815121       6.815121    6[1-(0),6-(1,6),6-(6,7)]
    74       2.445499       2.445499       2.445499    6[6-(6,6),7-(47)]
    75       2.488469       2.488469       2.488469    6[6-(1,6),6-(1,6),6-(7)]
    76       2.178127       2.178127       2.178127    6[1-(0),6-(1,6),6-(6,6)]
    77       2.158074       2.158074       2.158074    6[1-(0),6-(1,6),6-(6,7)]
    78       2.506613       2.506613       2.506613    6[6-(1,6),6-(1,6),7-(6,6)]
    79       2.808361       2.808361       2.808361    6[1-(0),6-(1,6),6-(6,7)]
    80       2.859926       2.859926       2.859926    6[1-(0),6-(1,6),6-(6,6)]
    81       1.757971       1.757971       1.757971    6[6-(1,6),6-(1,6),7-(6,6)]
    82       0.547158       0.547158       0.547158    6[1-(0),6-(1,6),6-(6,7)]
    83       9.338922       9.338922       9.338922    6[1-(0),6-(1,6),6-(6,6)]
    84       0.278831       0.278831       0.278831    6[6-(1,6),6-(1,6),6-(7)]
    85       9.035264       9.035264       9.035264    6[6-(6,6),7-(47)]
    86       1.483915       1.483915       1.483915    6[1-(0),6-(1,6),6-(6,6)]
    87       2.165713       2.165713       2.165713    6[1-(0),6-(1,6),6-(6,7)]
    88       3.265758       3.265758       3.265758    6[6-(1,6),6-(1,6),7-(6,6)]
    89       4.462248       4.462248       4.462248    6[1-(0),6-(1,6),6-(6,7)]
    90       5.175558       5.175558       5.175558    6[1-(0),6-(1,6),6-(6,6)]
    91       4.684739       4.684739       4.684739    6[6-(1,6),6-(1,6),6-(7)]
    92        5.44675        5.44675        5.44675    6[6-(6,6),7-(47)]
    93       3.399444       3.399444       3.399444    6[1-(0),6-(1,6),6-(6,6)]
    94       2.733879       2.733879       2.733879    6[1-(0),6-(1,6),6-(6,7)]
    95       7.103501       7.103501       7.103501    6[6-(6,6),7-(47)]
    96       7.060531       7.060531       7.060531    6[6-(1,6),6-(1,6),6-(7)]
    97       7.370873       7.370873       7.370873    6[1-(0),6-(1,6),6-(6,6)]
    98       7.390926       7.390926       7.390926    6[1-(0),6-(1,6),6-(6,7)]
    99       7.042388       7.042388       7.042388    6[6-(1,6),6-(1,6),7-(6,6)]
   100       6.740639       6.740639       6.740639    6[1-(0),6-(1,6),6-(6,7)]
   101       6.689075       6.689075       6.689075    6[1-(0),6-(1,6),6-(6,6)]
   102       7.791029       7.791029       7.791029    6[6-(1,6),6-(1,6),7-(6,6)]
   103       9.001842       9.001842       9.001842    6[1-(0),6-(1,6),6-(6,7)]
   104       0.210078       0.210078       0.210078    6[1-(0),6-(1,6),6-(6,6)]
   105       9.270169       9.270169       9.270169    6[6-(1,6),6-(1,6),6-(7)]
   106       0.513736       0.513736       0.513736    6[6-(6,6),7-(47)]
   107       8.065085       8.065085       8.065085    6[1-(0),6-(1,6),6-(6,6)]
   108       7.383287       7.383287       7.383287    6[1-(0),6-(1,6),6-(6,7)]
   109       6.283242       6.283242       6.283242    6[6-(1,6),6-(1,6),7-(6,6)]
   110       5.086752       5.086752       5.086752    6[1-(0),6-(1,6),6-(6,7)]
   111       4.373442       4.373442       4.373442    6[1-(0),6-(1,6),6-(6,6)]
   112       4.864261       4.864261       4.864261    6[6-(1,6),6-(1,6),6-(7)]
   113        4.10225        4.10225        4.10225    6[6-(6,6),7-(47)]
   114       6.149556       6.149556       6.149556    6[1-(0),6-(1,6),6-(6,6)]
   115       6.815121       6.815121       6.815121    6[1-(0),6-(1,6),6-(6,7)]
   116       2.445499       2.445499       2.445499    6[6-(6,6),7-(47)]
   117       2.488469       2.488469       2.488469    6[6-(1,6),6-(1,6),6-(7)]
   118       2.178127       2.178127       2.178127    6[1-(0),6-(1,6),6-(6,6)]
   119       2.158074       2.158074       2.158074    6[1-(0),6-(1,6),6-(6,7)]
   120       2.506613       2.506613       2.506613    6[6-(1,6),6-(1,6),7-(6,6)]
   121       2.808361       2.808361       2.808361    6[1-(0),6-(1,6),6-(6,7)]
   122       2.859926       2.859926       2.859926    6[1-(0),6-(1,6),6-(6,6)]
   123       1.757971       1.757971       1.757971    6[6-(1,6),6-(1,6),7-(6,6)]
   124       0.547158       0.547158       0.547158    6[1-(0),6-(1,6),6-(6,7)]
   125       9.338922       9.338922       9.338922    6[1-(0),6-(1,6),6-(6,6)]
   126       0.278831       0.278831       0.278831    6[6-(1,6),6-(1,6),6-(7)]
   127       9.035264       9.035264       9.035264    6[6-(6,6),7-(47)]
   128       1.483915       1.483915       1.483915    6[1-(0),6-(1,6),6-(6,6)]
   129       2.165713       2.165713       2.165713    6[1-(0),6-(1,6),6-(6,7)]
   130       3.265758       3.265758       3.265758    6[6-(1,6),6-(1,6),7-(6,6)]
   131       4.462248       4.462248       4.462248    6[1-(0),6-(1,6),6-(6,7)]
   132       5.175558       5.175558       5.175558    6[1-(0),6-(1,6),6-(6,6)]
   133       4.684739       4.684739       4.684739    6[6-(1,6),6-(1,6),6-(7)]
   134        5.44675        5.44675        5.44675    6[6-(6,6),7-(47)]
   135       3.399444       3.399444       3.399444    6[1-(0),6-(1,6),6-(6,6)]
   136       2.733879       2.733879       2.733879    6[1-(0),6-(1,6),6-(6,7)]
   137       7.084403       7.084403       7.084403    7[6-(6),47-(7,7)]
   138       7.002282       7.002282       7.002282    7[6-(6,6),6-(6,6),6-(6,6)]
   139       1.159249       1.159249       1.159249    7[6-(6),47-(7,7)]
   140       3.476791       3.476791       3.476791    7[6-(6),47-(7,7)]
   141       2.464597       2.464597       2.464597    7[6-(6),47-(7,7)]
   142       2.546718       2.546718       2.546718    7[6-(6,6),6-(6,6),6-(6,6)]
   143       8.389751       8.389751       8.389751    7[6-(6),47-(7,7)]
   144       6.072209       6.072209       6.072209    7[6-(6),47-(7,7)]
   145       7.084403       7.084403       7.084403    7[6-(6),47-(7,7)]
   146       7.002282       7.002282       7.002282    7[6-(6,6),6-(6,6),6-(6,6)]
   147       1.159249       1.159249       1.159249    7[6-(6),47-(7,7)]
   148       3.476791       3.476791       3.476791    7[6-(6),47-(7,7)]
   149       2.464597       2.464597       2.464597    7[6-(6),47-(7,7)]
   150       2.546718       2.546718       2.546718    7[6-(6,6),6-(6,6),6-(6,6)]
   151       8.389751       8.389751       8.389751    7[6-(6),47-(7,7)]
   152       6.072209       6.072209       6.072209    7[6-(6),47-(7,7)]
   153       9.147942       9.147942       9.147942    5[9-(0),9-(0),9-(0),9-(0)]
   154       0.401058       0.401058       0.401058    5[9-(0),9-(0),9-(0),9-(0)]
   155       9.147942       9.147942       9.147942    5[9-(0),9-(0),9-(0),9-(0)]
   156       0.401058       0.401058       0.401058    5[9-(0),9-(0),9-(0),9-(0)]
   157       8.085138       8.085138       8.085138    9[5-(9,9,9)]
   158       0.398193       0.398193       0.398193    9[5-(9,9,9)]
   159       8.746884       8.746884       8.746884    9[5-(9,9,9)]
   160       0.299839       0.299839       0.299839    9[5-(9,9,9)]
   161       1.463862       1.463862       1.463862    9[5-(9,9,9)]
   162       9.150807       9.150807       9.150807    9[5-(9,9,9)]
   163       0.802116       0.802116       0.802116    9[5-(9,9,9)]
   164       9.249161       9.249161       9.249161    9[5-(9,9,9)]
   165       8.085138       8.085138       8.085138    9[5-(9,9,9)]
   166       0.398193       0.398193       0.398193    9[5-(9,9,9)]
   167       8.746884       8.746884       8.746884    9[5-(9,9,9)]
   168       0.299839       0.299839       0.299839    9[5-(9,9,9)]
   169       1.463862       1.463862       1.463862    9[5-(9,9,9)]
   170       9.150807       9.150807       9.150807    9[5-(9,9,9)]
   171       0.802116       0.802116       0.802116    9[5-(9,9,9)]
   172       9.249161       9.249161       9.249161    9[5-(9,9,9)]
