# Supplementary material for: A collection of forcefield precursors for metal–organic frameworks
Source: RSC Adv. 2019 Nov 13;9(63):36492–507. doi: 10.1039/c9ra07327b (PMC9075174; doi:10.1039/c9ra07327b)
Supplement: RA-009-C9RA07327B-s1821 [file RA-009-C9RA07327B-s1821.txt]

OKILEA_clean

14.232400    0.000000    0.000000
-4.744062    14.732721    0.000000
4.744139    7.366312    12.758911

     1       7.417424       7.417424       7.417424    25[7-(6,6),7-(6,6),8-(6),8-(6)]
     2      12.161561      12.161561      12.161561    25[7-(6,6),7-(6,6),8-(6),8-(6)]
     3       2.673307       2.673307       2.673307    25[7-(6,6),7-(6,6),8-(6),8-(6)]
     4       6.815053       6.815053       6.815053    25[7-(6,6),7-(6,6),8-(6),8-(6)]
     5       2.070916       2.070916       2.070916    25[7-(6,6),7-(6,6),8-(6),8-(6)]
     6       11.55917       11.55917       11.55917    25[7-(6,6),7-(6,6),8-(6),8-(6)]
     7      -2.372031      -2.372031      -2.372031    25[8-(6),8-(6),8-(6),8-(6)]
     8       2.372069       2.372069       2.372069    25[8-(6),8-(6),8-(6),8-(6)]
     9       7.116238       7.116238       7.116238    25[8-(6),8-(6),8-(6),8-(6)]
    10       9.219312       9.219312       9.219312    1[6-(6,6)]
    11       6.993361       6.993361       6.993361    1[6-(6,6)]
    12       1.652873       1.652873       1.652873    1[6-(6,6)]
    13       3.252587       3.252587       3.252587    1[6-(6,6)]
    14       5.481384       5.481384       5.481384    1[6-(6,6)]
    15        4.47521        4.47521        4.47521    1[6-(6,6)]
    16       2.249264       2.249264       2.249264    1[6-(6,6)]
    17       6.396997       6.396997       6.396997    1[6-(6,6)]
    18       7.996727       7.996727       7.996727    1[6-(6,6)]
    19      10.225519      10.225519      10.225519    1[6-(6,6)]
    20      -0.268945      -0.268945      -0.268945    1[6-(6,6)]
    21      11.737509      11.737509      11.737509    1[6-(6,6)]
    22      11.141175      11.141175      11.141175    1[6-(6,6)]
    23      -1.491503      -1.491503      -1.491503    1[6-(6,6)]
    24       0.737289       0.737289       0.737289    1[6-(6,6)]
    25       5.013165       5.013165       5.013165    1[6-(6,6)]
    26       7.239116       7.239116       7.239116    1[6-(6,6)]
    27      12.579604      12.579604      12.579604    1[6-(6,6)]
    28       10.97989       10.97989       10.97989    1[6-(6,6)]
    29       8.751093       8.751093       8.751093    1[6-(6,6)]
    30       9.757267       9.757267       9.757267    1[6-(6,6)]
    31      11.983213      11.983213      11.983213    1[6-(6,6)]
    32        7.83548        7.83548        7.83548    1[6-(6,6)]
    33        6.23575        6.23575        6.23575    1[6-(6,6)]
    34       4.006958       4.006958       4.006958    1[6-(6,6)]
    35      14.501422      14.501422      14.501422    1[6-(6,6)]
    36       2.494968       2.494968       2.494968    1[6-(6,6)]
    37       3.091302       3.091302       3.091302    1[6-(6,6)]
    38       15.72398       15.72398       15.72398    1[6-(6,6)]
    39      13.495188      13.495188      13.495188    1[6-(6,6)]
    40      14.170339      14.170339      14.170339    6[6-(6,7),8-(25),8-(25)]
    41      13.270278      13.270278      13.270278    6[6-(6,7),6-(8,8),7-(6,25)]
    42       8.669313       8.669313       8.669313    6[6-(6,7),6-(8,8),7-(6,25)]
    43       9.798083       9.798083       9.798083    6[6-(6,7),8-(25),8-(25)]
    44       6.629667       6.629667       6.629667    6[6-(6,6),7-(6,25),7-(6,25)]
    45       5.211691       5.211691       5.211691    6[6-(1,6),6-(1,6),6-(7,7)]
    46       8.978922       8.978922       8.978922    6[1-(0),6-(1,6),6-(6,6)]
    47       7.644206       7.644206       7.644206    6[1-(0),6-(1,6),6-(1,6)]
    48       2.540976       2.540976       2.540976    6[1-(0),6-(1,6),6-(1,6)]
    49       3.498812       3.498812       3.498812    6[1-(0),6-(1,6),6-(1,6)]
    50       4.836375       4.836375       4.836375    6[1-(0),6-(1,6),6-(6,6)]
    51       9.426231       9.426231       9.426231    6[6-(6,7),8-(25),8-(25)]
    52       8.526181       8.526181       8.526181    6[6-(6,7),6-(8,8),7-(6,25)]
    53      13.413428      13.413428      13.413428    6[6-(6,7),6-(8,8),7-(6,25)]
    54      14.542205      14.542205      14.542205    6[6-(6,7),8-(25),8-(25)]
    55       11.37378       11.37378       11.37378    6[6-(6,6),7-(6,25),7-(6,25)]
    56       9.955807       9.955807       9.955807    6[6-(1,6),6-(1,6),6-(7,7)]
    57       4.234828       4.234828       4.234828    6[1-(0),6-(1,6),6-(6,6)]
    58       2.900115       2.900115       2.900115    6[1-(0),6-(1,6),6-(1,6)]
    59       7.285098       7.285098       7.285098    6[1-(0),6-(1,6),6-(1,6)]
    60       8.242943       8.242943       8.242943    6[1-(0),6-(1,6),6-(1,6)]
    61       9.580504       9.580504       9.580504    6[1-(0),6-(1,6),6-(6,6)]
    62       4.682081       4.682081       4.682081    6[6-(6,7),8-(25),8-(25)]
    63       3.782023       3.782023       3.782023    6[6-(6,7),6-(8,8),7-(6,25)]
    64       3.925197       3.925197       3.925197    6[6-(6,7),6-(8,8),7-(6,25)]
    65       5.053965       5.053965       5.053965    6[6-(6,7),8-(25),8-(25)]
    66       1.885555       1.885555       1.885555    6[6-(6,6),7-(6,25),7-(6,25)]
    67       0.467583       0.467583       0.467583    6[6-(1,6),6-(1,6),6-(7,7)]
    68       -0.50933       -0.50933       -0.50933    6[1-(0),6-(1,6),6-(6,6)]
    69      12.388357      12.388357      12.388357    6[1-(0),6-(1,6),6-(1,6)]
    70      12.029276      12.029276      12.029276    6[1-(0),6-(1,6),6-(1,6)]
    71      -1.245284      -1.245284      -1.245284    6[1-(0),6-(1,6),6-(1,6)]
    72       0.092276       0.092276       0.092276    6[1-(0),6-(1,6),6-(6,6)]
    73       0.062138       0.062138       0.062138    6[6-(6,7),8-(25),8-(25)]
    74       0.962199       0.962199       0.962199    6[6-(6,7),6-(8,8),7-(6,25)]
    75       5.563164       5.563164       5.563164    6[6-(6,7),6-(8,8),7-(6,25)]
    76       4.434394       4.434394       4.434394    6[6-(6,7),8-(25),8-(25)]
    77        7.60281        7.60281        7.60281    6[6-(6,6),7-(6,25),7-(6,25)]
    78       9.020786       9.020786       9.020786    6[6-(1,6),6-(1,6),6-(7,7)]
    79       5.253555       5.253555       5.253555    6[1-(0),6-(1,6),6-(6,6)]
    80       6.588271       6.588271       6.588271    6[1-(0),6-(1,6),6-(1,6)]
    81      11.691501      11.691501      11.691501    6[1-(0),6-(1,6),6-(1,6)]
    82      10.733665      10.733665      10.733665    6[1-(0),6-(1,6),6-(1,6)]
    83       9.396102       9.396102       9.396102    6[1-(0),6-(1,6),6-(6,6)]
    84       4.806246       4.806246       4.806246    6[6-(6,7),8-(25),8-(25)]
    85       5.706296       5.706296       5.706296    6[6-(6,7),6-(8,8),7-(6,25)]
    86       0.819049       0.819049       0.819049    6[6-(6,7),6-(8,8),7-(6,25)]
    87      -0.309728      -0.309728      -0.309728    6[6-(6,7),8-(25),8-(25)]
    88       2.858697       2.858697       2.858697    6[6-(6,6),7-(6,25),7-(6,25)]
    89        4.27667        4.27667        4.27667    6[6-(1,6),6-(1,6),6-(7,7)]
    90       9.997649       9.997649       9.997649    6[1-(0),6-(1,6),6-(6,6)]
    91      11.332362      11.332362      11.332362    6[1-(0),6-(1,6),6-(1,6)]
    92       6.947379       6.947379       6.947379    6[1-(0),6-(1,6),6-(1,6)]
    93       5.989534       5.989534       5.989534    6[1-(0),6-(1,6),6-(1,6)]
    94       4.651973       4.651973       4.651973    6[1-(0),6-(1,6),6-(6,6)]
    95       9.550396       9.550396       9.550396    6[6-(6,7),8-(25),8-(25)]
    96      10.450454      10.450454      10.450454    6[6-(6,7),6-(8,8),7-(6,25)]
    97       10.30728       10.30728       10.30728    6[6-(6,7),6-(8,8),7-(6,25)]
    98       9.178512       9.178512       9.178512    6[6-(6,7),8-(25),8-(25)]
    99      12.346922      12.346922      12.346922    6[6-(6,6),7-(6,25),7-(6,25)]
   100      13.764894      13.764894      13.764894    6[6-(1,6),6-(1,6),6-(7,7)]
   101      14.741807      14.741807      14.741807    6[1-(0),6-(1,6),6-(6,6)]
   102        1.84412        1.84412        1.84412    6[1-(0),6-(1,6),6-(1,6)]
   103       2.203201       2.203201       2.203201    6[1-(0),6-(1,6),6-(1,6)]
   104      15.477761      15.477761      15.477761    6[1-(0),6-(1,6),6-(1,6)]
   105      14.140201      14.140201      14.140201    6[1-(0),6-(1,6),6-(6,6)]
   106       7.456567       7.456567       7.456567    7[6-(6,6),6-(6,7),25-(7,8,8)]
   107      11.964882      11.964882      11.964882    7[6-(6,6),6-(6,7),25-(7,8,8)]
   108      12.200688      12.200688      12.200688    7[6-(6,6),6-(6,7),25-(7,8,8)]
   109       7.220783       7.220783       7.220783    7[6-(6,6),6-(6,7),25-(7,8,8)]
   110       2.712454       2.712454       2.712454    7[6-(6,6),6-(6,7),25-(7,8,8)]
   111       2.476629       2.476629       2.476629    7[6-(6,6),6-(6,7),25-(7,8,8)]
   112        6.77591        6.77591        6.77591    7[6-(6,6),6-(6,7),25-(7,8,8)]
   113       2.267595       2.267595       2.267595    7[6-(6,6),6-(6,7),25-(7,8,8)]
   114       2.031789       2.031789       2.031789    7[6-(6,6),6-(6,7),25-(7,8,8)]
   115       7.011694       7.011694       7.011694    7[6-(6,6),6-(6,7),25-(7,8,8)]
   116      11.520023      11.520023      11.520023    7[6-(6,6),6-(6,7),25-(7,8,8)]
   117      11.755848      11.755848      11.755848    7[6-(6,6),6-(6,7),25-(7,8,8)]
   118      15.356042      15.356042      15.356042    8[6-(6,8),25-(8,8,8)]
   119      13.655414      13.655414      13.655414    8[6-(6,8),25-(7,7,8)]
   120      10.977523      10.977523      10.977523    8[6-(6,8),25-(8,8,8)]
   121        9.50105        9.50105        9.50105    8[6-(6,8),25-(7,7,8)]
   122      10.611933      10.611933      10.611933    8[6-(6,8),25-(8,8,8)]
   123       8.911297       8.911297       8.911297    8[6-(6,8),25-(7,7,8)]
   124      15.721641      15.721641      15.721641    8[6-(6,8),25-(8,8,8)]
   125      14.245181      14.245181      14.245181    8[6-(6,8),25-(7,7,8)]
   126        5.86778        5.86778        5.86778    8[6-(6,8),25-(8,8,8)]
   127       4.167156       4.167156       4.167156    8[6-(6,8),25-(7,7,8)]
   128       6.233405       6.233405       6.233405    8[6-(6,8),25-(8,8,8)]
   129       4.756931       4.756931       4.756931    8[6-(6,8),25-(7,7,8)]
   130      -1.123565      -1.123565      -1.123565    8[6-(6,8),25-(8,8,8)]
   131       0.577063       0.577063       0.577063    8[6-(6,8),25-(7,7,8)]
   132       3.254954       3.254954       3.254954    8[6-(6,8),25-(8,8,8)]
   133       4.731427       4.731427       4.731427    8[6-(6,8),25-(7,7,8)]
   134       3.620544       3.620544       3.620544    8[6-(6,8),25-(8,8,8)]
   135        5.32118        5.32118        5.32118    8[6-(6,8),25-(7,7,8)]
   136      -1.489164      -1.489164      -1.489164    8[6-(6,8),25-(8,8,8)]
   137      -0.012704      -0.012704      -0.012704    8[6-(6,8),25-(7,7,8)]
   138       8.364697       8.364697       8.364697    8[6-(6,8),25-(8,8,8)]
   139      10.065321      10.065321      10.065321    8[6-(6,8),25-(7,7,8)]
   140       7.999072       7.999072       7.999072    8[6-(6,8),25-(8,8,8)]
   141       9.475546       9.475546       9.475546    8[6-(6,8),25-(7,7,8)]
