# Supplementary material for: A collection of forcefield precursors for metal–organic frameworks
Source: RSC Adv. 2019 Nov 13;9(63):36492–507. doi: 10.1039/c9ra07327b (PMC9075174; doi:10.1039/c9ra07327b)
Supplement: RA-009-C9RA07327B-s1822 [file RA-009-C9RA07327B-s1822.txt]

OKILIE_clean

8.744200    0.000000    0.000000
-2.914826    16.510578    0.000000
2.914711    8.255325    14.298583

     1       6.264092       6.264092       6.264092    25[7-(6,6),8-(6),8-(6),8-(6),8-(6)]
     2       0.434631       0.434631       0.434631    25[7-(6,6),8-(6),8-(6),8-(6),8-(6)]
     3       3.349384       3.349384       3.349384    25[7-(6,6),8-(6),8-(6),8-(6),8-(6)]
     4       4.806683       4.806683       4.806683    25[7-(6,6),8-(6),8-(6),8-(6),8-(6)]
     5       7.721435       7.721435       7.721435    25[7-(6,6),8-(6),8-(6),8-(6),8-(6)]
     6       1.891975       1.891975       1.891975    25[7-(6,6),8-(6),8-(6),8-(6),8-(6)]
     7        6.30335        6.30335        6.30335    1[7-(6,6)]
     8       4.487189       4.487189       4.487189    1[6-(6,6)]
     9       3.467627       3.467627       3.467627    1[6-(6,6)]
    10       3.498241       3.498241       3.498241    1[6-(6,6)]
    11       4.985629       4.985629       4.985629    1[6-(6,6)]
    12       6.029675       6.029675       6.029675    1[6-(6,6)]
    13       3.388579       3.388579       3.388579    1[7-(6,6)]
    14       1.572403       1.572403       1.572403    1[6-(6,6)]
    15       0.552821       0.552821       0.552821    1[6-(6,6)]
    16       6.412918       6.412918       6.412918    1[6-(6,6)]
    17      -0.843884      -0.843884      -0.843884    1[6-(6,6)]
    18       0.200181       0.200181       0.200181    1[6-(6,6)]
    19       0.473848       0.473848       0.473848    1[7-(6,6)]
    20      -1.342326      -1.342326      -1.342326    1[6-(6,6)]
    21      -2.361903      -2.361903      -2.361903    1[6-(6,6)]
    22       0.583515       0.583515       0.583515    1[6-(6,6)]
    23       2.070894       2.070894       2.070894    1[6-(6,6)]
    24       3.114955       3.114955       3.114955    1[6-(6,6)]
    25       7.760751       7.760751       7.760751    1[7-(6,6)]
    26       5.944587       5.944587       5.944587    1[6-(6,6)]
    27       4.925022       4.925022       4.925022    1[6-(6,6)]
    28       2.040813       2.040813       2.040813    1[6-(6,6)]
    29       3.528207       3.528207       3.528207    1[6-(6,6)]
    30       4.572257       4.572257       4.572257    1[6-(6,6)]
    31       4.845974       4.845974       4.845974    1[7-(6,6)]
    32       3.029796       3.029796       3.029796    1[6-(6,6)]
    33       2.010211       2.010211       2.010211    1[6-(6,6)]
    34       4.955522       4.955522       4.955522    1[6-(6,6)]
    35       6.442915       6.442915       6.442915    1[6-(6,6)]
    36       7.486984       7.486984       7.486984    1[6-(6,6)]
    37       1.931267       1.931267       1.931267    1[7-(6,6)]
    38       8.859298       8.859298       8.859298    1[6-(6,6)]
    39       7.839727       7.839727       7.839727    1[6-(6,6)]
    40       7.870324       7.870324       7.870324    1[6-(6,6)]
    41       9.357702       9.357702       9.357702    1[6-(6,6)]
    42       1.657556       1.657556       1.657556    1[6-(6,6)]
    43       7.513544       7.513544       7.513544    6[6-(6,7),6-(8,8),7-(6,25)]
    44       7.428723       7.428723       7.428723    6[6-(6,7),6-(8,8),7-(1,6)]
    45       6.210667       6.210667       6.210667    6[6-(6,6),7-(1,6),7-(6,25)]
    46       8.164109       8.164109       8.164109    6[6-(6,7),8-(25),8-(25)]
    47       7.944625       7.944625       7.944625    6[6-(6,7),8-(25),8-(25)]
    48       5.393092       5.393092       5.393092    6[6-(1,6),6-(1,6),6-(7,7)]
    49        4.58163        4.58163        4.58163    6[1-(0),6-(1,6),6-(6,6)]
    50        3.95905        3.95905        3.95905    6[1-(0),6-(1,6),6-(1,6)]
    51       4.027261       4.027261       4.027261    6[1-(0),6-(1,6),6-(1,6)]
    52       4.869327       4.869327       4.869327    6[1-(0),6-(1,6),6-(1,6)]
    53       5.503275       5.503275       5.503275    6[1-(0),6-(1,6),6-(6,6)]
    54       4.598791       4.598791       4.598791    6[6-(6,7),6-(8,8),7-(6,25)]
    55       4.513967       4.513967       4.513967    6[6-(6,7),6-(8,8),7-(1,6)]
    56       3.295897       3.295897       3.295897    6[6-(6,6),7-(1,6),7-(6,25)]
    57       5.249367       5.249367       5.249367    6[6-(6,7),8-(25),8-(25)]
    58       5.029873       5.029873       5.029873    6[6-(6,7),8-(25),8-(25)]
    59      -0.436402      -0.436402      -0.436402    6[6-(1,6),6-(1,6),6-(7,7)]
    60       1.666841       1.666841       1.666841    6[1-(0),6-(1,6),6-(6,6)]
    61      -1.870461      -1.870461      -1.870461    6[1-(0),6-(1,6),6-(1,6)]
    62      -1.802255      -1.802255      -1.802255    6[1-(0),6-(1,6),6-(1,6)]
    63      -0.960183      -0.960183      -0.960183    6[1-(0),6-(1,6),6-(1,6)]
    64      -0.326224      -0.326224      -0.326224    6[1-(0),6-(1,6),6-(6,6)]
    65       1.684033       1.684033       1.684033    6[6-(6,7),6-(8,8),7-(6,25)]
    66       1.599222       1.599222       1.599222    6[6-(6,7),6-(8,8),7-(1,6)]
    67       0.381148       0.381148       0.381148    6[6-(6,6),7-(1,6),7-(6,25)]
    68       2.334598       2.334598       2.334598    6[6-(6,7),8-(25),8-(25)]
    69       2.115138       2.115138       2.115138    6[6-(6,7),8-(25),8-(25)]
    70       2.478388       2.478388       2.478388    6[6-(1,6),6-(1,6),6-(7,7)]
    71      -1.247893      -1.247893      -1.247893    6[1-(0),6-(1,6),6-(6,6)]
    72       1.044343       1.044343       1.044343    6[1-(0),6-(1,6),6-(1,6)]
    73        1.11254        1.11254        1.11254    6[1-(0),6-(1,6),6-(1,6)]
    74       1.954601       1.954601       1.954601    6[1-(0),6-(1,6),6-(1,6)]
    75       2.588558       2.588558       2.588558    6[1-(0),6-(1,6),6-(6,6)]
    76       8.970953       8.970953       8.970953    6[6-(6,7),6-(8,8),7-(6,25)]
    77       8.886129       8.886129       8.886129    6[6-(6,7),6-(8,8),7-(1,6)]
    78       7.668072       7.668072       7.668072    6[6-(6,6),7-(1,6),7-(6,25)]
    79       9.621523       9.621523       9.621523    6[6-(6,7),8-(25),8-(25)]
    80       0.657829       0.657829       0.657829    6[6-(6,7),8-(25),8-(25)]
    81       3.935669       3.935669       3.935669    6[6-(1,6),6-(1,6),6-(7,7)]
    82       6.039029       6.039029       6.039029    6[1-(0),6-(1,6),6-(6,6)]
    83       2.501622       2.501622       2.501622    6[1-(0),6-(1,6),6-(1,6)]
    84       2.569834       2.569834       2.569834    6[1-(0),6-(1,6),6-(1,6)]
    85       3.411904       3.411904       3.411904    6[1-(0),6-(1,6),6-(1,6)]
    86       4.045854       4.045854       4.045854    6[1-(0),6-(1,6),6-(6,6)]
    87       6.056182       6.056182       6.056182    6[6-(6,7),6-(8,8),7-(6,25)]
    88       5.971362       5.971362       5.971362    6[6-(6,7),6-(8,8),7-(1,6)]
    89       4.753286       4.753286       4.753286    6[6-(6,6),7-(1,6),7-(6,25)]
    90       6.706757       6.706757       6.706757    6[6-(6,7),8-(25),8-(25)]
    91       6.487272       6.487272       6.487272    6[6-(6,7),8-(25),8-(25)]
    92       6.850407       6.850407       6.850407    6[6-(1,6),6-(1,6),6-(7,7)]
    93       3.124231       3.124231       3.124231    6[1-(0),6-(1,6),6-(6,6)]
    94       5.416348       5.416348       5.416348    6[1-(0),6-(1,6),6-(1,6)]
    95        5.48455        5.48455        5.48455    6[1-(0),6-(1,6),6-(1,6)]
    96        6.32662        6.32662        6.32662    6[1-(0),6-(1,6),6-(1,6)]
    97       6.960581       6.960581       6.960581    6[1-(0),6-(1,6),6-(6,6)]
    98       3.141448       3.141448       3.141448    6[6-(6,7),6-(8,8),7-(6,25)]
    99       3.056637       3.056637       3.056637    6[6-(6,7),6-(8,8),7-(1,6)]
   100       1.838568       1.838568       1.838568    6[6-(6,6),7-(1,6),7-(6,25)]
   101        3.79201        3.79201        3.79201    6[6-(6,7),8-(25),8-(25)]
   102        3.57255        3.57255        3.57255    6[6-(6,7),8-(25),8-(25)]
   103       9.765187       9.765187       9.765187    6[6-(1,6),6-(1,6),6-(7,7)]
   104       8.953732       8.953732       8.953732    6[1-(0),6-(1,6),6-(6,6)]
   105       8.331147       8.331147       8.331147    6[1-(0),6-(1,6),6-(1,6)]
   106       8.399347       8.399347       8.399347    6[1-(0),6-(1,6),6-(1,6)]
   107       9.241407       9.241407       9.241407    6[1-(0),6-(1,6),6-(1,6)]
   108        9.87536        9.87536        9.87536    6[1-(0),6-(1,6),6-(6,6)]
   109       6.749308       6.749308       6.749308    7[6-(6,6),6-(6,7),25-(8,8,8,8)]
   110       6.569174       6.569174       6.569174    7[1-(0),6-(6,6),6-(6,7)]
   111       0.919835       0.919835       0.919835    7[6-(6,6),6-(6,7),25-(8,8,8,8)]
   112       3.654407       3.654407       3.654407    7[1-(0),6-(6,6),6-(6,7)]
   113       3.834612       3.834612       3.834612    7[6-(6,6),6-(6,7),25-(8,8,8,8)]
   114       0.739667       0.739667       0.739667    7[1-(0),6-(6,6),6-(6,7)]
   115       5.291891       5.291891       5.291891    7[6-(6,6),6-(6,7),25-(8,8,8,8)]
   116       8.026577       8.026577       8.026577    7[1-(0),6-(6,6),6-(6,7)]
   117       8.206645       8.206645       8.206645    7[6-(6,6),6-(6,7),25-(8,8,8,8)]
   118         5.1118         5.1118         5.1118    7[1-(0),6-(6,6),6-(6,7)]
   119       2.377204       2.377204       2.377204    7[6-(6,6),6-(6,7),25-(8,8,8,8)]
   120       2.197086       2.197086       2.197086    7[1-(0),6-(6,6),6-(6,7)]
   121       7.835329       7.835329       7.835329    8[6-(6,8),25-(7,8,8,8)]
   122        0.35291        0.35291        0.35291    8[6-(6,8),25-(7,8,8,8)]
   123       0.317056       0.317056       0.317056    8[6-(6,8),25-(7,8,8,8)]
   124       7.409479       7.409479       7.409479    8[6-(6,8),25-(7,8,8,8)]
   125       2.005879       2.005879       2.005879    8[6-(6,8),25-(7,8,8,8)]
   126       6.182375       6.182375       6.182375    8[6-(6,8),25-(7,8,8,8)]
   127       6.146511       6.146511       6.146511    8[6-(6,8),25-(7,8,8,8)]
   128       4.494723       4.494723       4.494723    8[6-(6,8),25-(7,8,8,8)]
   129       4.920635       4.920635       4.920635    8[6-(6,8),25-(7,8,8,8)]
   130       3.267607       3.267607       3.267607    8[6-(6,8),25-(7,8,8,8)]
   131       3.231772       3.231772       3.231772    8[6-(6,8),25-(7,8,8,8)]
   132       1.579999       1.579999       1.579999    8[6-(6,8),25-(7,8,8,8)]
   133        6.37792        6.37792        6.37792    8[6-(6,8),25-(7,8,8,8)]
   134       1.810324       1.810324       1.810324    8[6-(6,8),25-(7,8,8,8)]
   135       1.774461       1.774461       1.774461    8[6-(6,8),25-(7,8,8,8)]
   136       0.122679       0.122679       0.122679    8[6-(6,8),25-(7,8,8,8)]
   137       9.292687       9.292687       9.292687    8[6-(6,8),25-(7,8,8,8)]
   138       7.639767       7.639767       7.639767    8[6-(6,8),25-(7,8,8,8)]
   139       7.603911       7.603911       7.603911    8[6-(6,8),25-(7,8,8,8)]
   140       5.952125       5.952125       5.952125    8[6-(6,8),25-(7,8,8,8)]
   141       3.463221       3.463221       3.463221    8[6-(6,8),25-(7,8,8,8)]
   142       4.725017       4.725017       4.725017    8[6-(6,8),25-(7,8,8,8)]
   143       4.689182       4.689182       4.689182    8[6-(6,8),25-(7,8,8,8)]
   144       3.037411       3.037411       3.037411    8[6-(6,8),25-(7,8,8,8)]
