# Supplementary material for: A collection of forcefield precursors for metal–organic frameworks
Source: RSC Adv. 2019 Nov 13;9(63):36492–507. doi: 10.1039/c9ra07327b (PMC9075174; doi:10.1039/c9ra07327b)
Supplement: RA-009-C9RA07327B-s1823 [file RA-009-C9RA07327B-s1823.txt]

OKIPOO_clean

18.490500    0.000000    0.000000
0.000000    18.490500    0.000000
-9.245097    -9.245097    30.887564

     1      -2.867189      -2.867189      -2.867189    27[7-(6,6),7-(6,6),8-(6),8-(6)]
     2      -6.377796      -6.377796      -6.377796    27[7-(6,6),7-(6,6),8-(6),8-(6)]
     3      11.221941      11.221941      11.221941    27[7-(6,6),7-(6,6),8-(6),8-(6)]
     4      -1.976578      -1.976578      -1.976578    27[7-(6,6),7-(6,6),8-(6),8-(6)]
     5       2.867454       2.867454       2.867454    27[7-(6,6),7-(6,6),8-(6),8-(6)]
     6       6.378061       6.378061       6.378061    27[7-(6,6),7-(6,6),8-(6),8-(6)]
     7       7.268672       7.268672       7.268672    27[7-(6,6),7-(6,6),8-(6),8-(6)]
     8       1.976691       1.976691       1.976691    27[7-(6,6),7-(6,6),8-(6),8-(6)]
     9       6.377949       6.377949       6.377949    27[7-(6,6),7-(6,6),8-(6),8-(6)]
    10       2.867342       2.867342       2.867342    27[7-(6,6),7-(6,6),8-(6),8-(6)]
    11       1.976731       1.976731       1.976731    27[7-(6,6),7-(6,6),8-(6),8-(6)]
    12       7.268712       7.268712       7.268712    27[7-(6,6),7-(6,6),8-(6),8-(6)]
    13      12.112592      12.112592      12.112592    27[7-(6,6),7-(6,6),8-(6),8-(6)]
    14      15.623199      15.623199      15.623199    27[7-(6,6),7-(6,6),8-(6),8-(6)]
    15      -1.976538      -1.976538      -1.976538    27[7-(6,6),7-(6,6),8-(6),8-(6)]
    16      11.221981      11.221981      11.221981    27[7-(6,6),7-(6,6),8-(6),8-(6)]
    17       0.273801       0.273801       0.273801    1[6-(6,6)]
    18       1.346249       1.346249       1.346249    1[6-(6,6)]
    19      -0.408517      -0.408517      -0.408517    1[6-(6,6)]
    20      -1.516097      -1.516097      -1.516097    1[6-(6,6)]
    21      -3.174671      -3.174671      -3.174671    1[6-(7,7)]
    22       5.506477       5.506477       5.506477    1[6-(6,6)]
    23       5.377055       5.377055       5.377055    1[6-(6,6)]
    24        2.67558        2.67558        2.67558    1[6-(6,6)]
    25       2.413026       2.413026       2.413026    1[6-(6,6)]
    26       3.439263       3.439263       3.439263    1[6-(6,6)]
    27       1.760322       1.760322       1.760322    1[6-(6,6)]
    28       0.443819       0.443819       0.443819    1[6-(7,7)]
    29       15.19184       15.19184       15.19184    1[6-(6,7)]
    30      -2.091239      -2.091239      -2.091239    1[6-(6,7)]
    31      -0.055438      -0.055438      -0.055438    1[6-(6,6)]
    32       1.634597       1.634597       1.634597    1[6-(6,6)]
    33      -6.453038      -6.453038      -6.453038    1[6-(6,7)]
    34      -5.583995      -5.583995      -5.583995    1[6-(6,7)]
    35       8.971732       8.971732       8.971732    1[6-(6,6)]
    36       7.899282       7.899282       7.899282    1[6-(6,6)]
    37       9.654013       9.654013       9.654013    1[6-(6,6)]
    38      10.761595      10.761595      10.761595    1[6-(6,6)]
    39      -6.070283      -6.070283      -6.070283    1[6-(7,7)]
    40       3.738785       3.738785       3.738785    1[6-(6,6)]
    41        3.86823        3.86823        3.86823    1[6-(6,6)]
    42       6.569679       6.569679       6.569679    1[6-(6,6)]
    43       6.832256       6.832256       6.832256    1[6-(6,6)]
    44       5.806047       5.806047       5.806047    1[6-(6,6)]
    45       7.484981       7.484981       7.484981    1[6-(6,6)]
    46       8.801525       8.801525       8.801525    1[6-(7,7)]
    47      12.544001      12.544001      12.544001    1[6-(6,7)]
    48      11.336562      11.336562      11.336562    1[6-(6,7)]
    49       9.300755       9.300755       9.300755    1[6-(6,6)]
    50       7.610727       7.610727       7.610727    1[6-(6,6)]
    51      -2.791919      -2.791919      -2.791919    1[6-(6,7)]
    52      -3.660983      -3.660983      -3.660983    1[6-(6,7)]
    53      14.524353      14.524353      14.524353    1[6-(6,6)]
    54       -1.89891       -1.89891       -1.89891    1[6-(6,6)]
    55       -1.29244       -1.29244       -1.29244    1[6-(6,6)]
    56      15.167804      15.167804      15.167804    1[6-(6,6)]
    57      11.247843      11.247843      11.247843    1[6-(7,7)]
    58      10.567403      10.567403      10.567403    1[6-(6,6)]
    59      10.698697      10.698697      10.698697    1[6-(6,6)]
    60      13.346524      13.346524      13.346524    1[6-(6,6)]
    61      -5.123625      -5.123625      -5.123625    1[6-(6,6)]
    62      -4.186142      -4.186142      -4.186142    1[6-(6,6)]
    63      10.778215      10.778215      10.778215    1[6-(6,6)]
    64      -3.892127      -3.892127      -3.892127    1[6-(7,7)]
    65      -5.001558      -5.001558      -5.001558    1[6-(6,7)]
    66      -6.042583      -6.042583      -6.042583    1[6-(6,7)]
    67      11.294107      11.294107      11.294107    1[6-(6,6)]
    68      -3.629572      -3.629572      -3.629572    1[6-(6,6)]
    69       13.31323       13.31323       13.31323    1[6-(6,7)]
    70      12.778844      12.778844      12.778844    1[6-(6,7)]
    71      13.211527      13.211527      13.211527    1[6-(6,6)]
    72      11.144288      11.144288      11.144288    1[6-(6,6)]
    73      10.537782      10.537782      10.537782    1[6-(6,6)]
    74       12.56804       12.56804       12.56804    1[6-(6,6)]
    75      -2.002449      -2.002449      -2.002449    1[6-(7,7)]
    76      -1.321988      -1.321988      -1.321988    1[6-(6,6)]
    77       -1.45326       -1.45326       -1.45326    1[6-(6,6)]
    78      -4.101112      -4.101112      -4.101112    1[6-(6,6)]
    79       -4.12144       -4.12144       -4.12144    1[6-(6,6)]
    80      -5.058894      -5.058894      -5.058894    1[6-(6,6)]
    81       -1.53276       -1.53276       -1.53276    1[6-(6,6)]
    82      -5.352876      -5.352876      -5.352876    1[6-(7,7)]
    83      -4.243448      -4.243448      -4.243448    1[6-(6,7)]
    84      -3.202442      -3.202442      -3.202442    1[6-(6,7)]
    85      -2.048638      -2.048638      -2.048638    1[6-(6,6)]
    86      -5.615451      -5.615451      -5.615451    1[6-(6,6)]
    87       -4.06784       -4.06784       -4.06784    1[6-(6,7)]
    88      -3.533476      -3.533476      -3.533476    1[6-(6,7)]
    89      -0.273518      -0.273518      -0.273518    1[6-(6,6)]
    90      -1.345968      -1.345968      -1.345968    1[6-(6,6)]
    91       0.408763       0.408763       0.408763    1[6-(6,6)]
    92       1.516345       1.516345       1.516345    1[6-(6,6)]
    93       3.174967       3.174967       3.174967    1[6-(7,7)]
    94      12.984035      12.984035      12.984035    1[6-(6,6)]
    95       13.11348       13.11348       13.11348    1[6-(6,6)]
    96      15.814929      15.814929      15.814929    1[6-(6,6)]
    97      16.077506      16.077506      16.077506    1[6-(6,6)]
    98      15.051297      15.051297      15.051297    1[6-(6,6)]
    99      16.730231      16.730231      16.730231    1[6-(6,6)]
   100      -0.443725      -0.443725      -0.443725    1[6-(7,7)]
   101       3.298751       3.298751       3.298751    1[6-(6,7)]
   102       2.091312       2.091312       2.091312    1[6-(6,7)]
   103       0.055505       0.055505       0.055505    1[6-(6,6)]
   104      -1.634523      -1.634523      -1.634523    1[6-(6,6)]
   105       6.453331       6.453331       6.453331    1[6-(6,7)]
   106       5.584267       5.584267       5.584267    1[6-(6,7)]
   107       9.519051       9.519051       9.519051    1[6-(6,6)]
   108      -7.899001      -7.899001      -7.899001    1[6-(6,6)]
   109       8.836733       8.836733       8.836733    1[6-(6,6)]
   110       7.729153       7.729153       7.729153    1[6-(6,6)]
   111       6.070579       6.070579       6.070579    1[6-(7,7)]
   112      14.751727      14.751727      14.751727    1[6-(6,6)]
   113      14.622305      14.622305      14.622305    1[6-(6,6)]
   114       11.92083       11.92083       11.92083    1[6-(6,6)]
   115      11.658276      11.658276      11.658276    1[6-(6,6)]
   116      12.684513      12.684513      12.684513    1[6-(6,6)]
   117      11.005572      11.005572      11.005572    1[6-(6,6)]
   118       9.689069       9.689069       9.689069    1[6-(7,7)]
   119        5.94659        5.94659        5.94659    1[6-(6,7)]
   120       7.154011       7.154011       7.154011    1[6-(6,7)]
   121       9.189812       9.189812       9.189812    1[6-(6,6)]
   122      10.879847      10.879847      10.879847    1[6-(6,6)]
   123       2.792212       2.792212       2.792212    1[6-(6,7)]
   124       3.661255       3.661255       3.661255    1[6-(6,7)]
   125       3.966277       3.966277       3.966277    1[6-(6,6)]
   126       1.899038       1.899038       1.899038    1[6-(6,6)]
   127       1.292532       1.292532       1.292532    1[6-(6,6)]
   128        3.32279        3.32279        3.32279    1[6-(6,6)]
   129       7.242801       7.242801       7.242801    1[6-(7,7)]
   130       7.923262       7.923262       7.923262    1[6-(6,6)]
   131        7.79199        7.79199        7.79199    1[6-(6,6)]
   132       5.144138       5.144138       5.144138    1[6-(6,6)]
   133        5.12381        5.12381        5.12381    1[6-(6,6)]
   134       4.186356       4.186356       4.186356    1[6-(6,6)]
   135        7.71249        7.71249        7.71249    1[6-(6,6)]
   136       3.892374       3.892374       3.892374    1[6-(7,7)]
   137       5.001802       5.001802       5.001802    1[6-(6,7)]
   138       6.042808       6.042808       6.042808    1[6-(6,7)]
   139       7.196612       7.196612       7.196612    1[6-(6,6)]
   140       3.629799       3.629799       3.629799    1[6-(6,6)]
   141        5.17741        5.17741        5.17741    1[6-(6,7)]
   142       5.711774       5.711774       5.711774    1[6-(6,7)]
   143       5.279103       5.279103       5.279103    1[6-(6,6)]
   144        7.34634        7.34634        7.34634    1[6-(6,6)]
   145        7.95281        7.95281        7.95281    1[6-(6,6)]
   146       5.922554       5.922554       5.922554    1[6-(6,6)]
   147       2.002593       2.002593       2.002593    1[6-(7,7)]
   148       1.322153       1.322153       1.322153    1[6-(6,6)]
   149       1.453447       1.453447       1.453447    1[6-(6,6)]
   150       4.101274       4.101274       4.101274    1[6-(6,6)]
   151       4.121625       4.121625       4.121625    1[6-(6,6)]
   152       5.059108       5.059108       5.059108    1[6-(6,6)]
   153       1.532965       1.532965       1.532965    1[6-(6,6)]
   154       5.353123       5.353123       5.353123    1[6-(7,7)]
   155       4.243692       4.243692       4.243692    1[6-(6,7)]
   156       3.202667       3.202667       3.202667    1[6-(6,7)]
   157       2.048857       2.048857       2.048857    1[6-(6,6)]
   158       5.615678       5.615678       5.615678    1[6-(6,6)]
   159        4.06798        4.06798        4.06798    1[6-(6,7)]
   160       3.533594       3.533594       3.533594    1[6-(6,7)]
   161       9.518921       9.518921       9.518921    1[6-(6,6)]
   162      10.591371      10.591371      10.591371    1[6-(6,6)]
   163        8.83664        8.83664        8.83664    1[6-(6,6)]
   164       7.729058       7.729058       7.729058    1[6-(6,6)]
   165       6.070436       6.070436       6.070436    1[6-(7,7)]
   166      -3.738632      -3.738632      -3.738632    1[6-(6,6)]
   167      -3.868077      -3.868077      -3.868077    1[6-(6,6)]
   168      -6.569526      -6.569526      -6.569526    1[6-(6,6)]
   169      -6.832103      -6.832103      -6.832103    1[6-(6,6)]
   170      -5.805894      -5.805894      -5.805894    1[6-(6,6)]
   171      -7.484828      -7.484828      -7.484828    1[6-(6,6)]
   172       9.689128       9.689128       9.689128    1[6-(7,7)]
   173       5.946652       5.946652       5.946652    1[6-(6,7)]
   174       7.154091       7.154091       7.154091    1[6-(6,7)]
   175       9.189898       9.189898       9.189898    1[6-(6,6)]
   176      10.879926      10.879926      10.879926    1[6-(6,6)]
   177       2.792072       2.792072       2.792072    1[6-(6,7)]
   178       3.661136       3.661136       3.661136    1[6-(6,7)]
   179      -0.273648      -0.273648      -0.273648    1[6-(6,6)]
   180      17.144404      17.144404      17.144404    1[6-(6,6)]
   181        0.40867        0.40867        0.40867    1[6-(6,6)]
   182        1.51625        1.51625        1.51625    1[6-(6,6)]
   183       3.174824       3.174824       3.174824    1[6-(7,7)]
   184      -5.506324      -5.506324      -5.506324    1[6-(6,6)]
   185      -5.376902      -5.376902      -5.376902    1[6-(6,6)]
   186      -2.675427      -2.675427      -2.675427    1[6-(6,6)]
   187      -2.412873      -2.412873      -2.412873    1[6-(6,6)]
   188       -3.43911       -3.43911       -3.43911    1[6-(6,6)]
   189      -1.760169      -1.760169      -1.760169    1[6-(6,6)]
   190      -0.443666      -0.443666      -0.443666    1[6-(7,7)]
   191       3.298813       3.298813       3.298813    1[6-(6,7)]
   192       2.091392       2.091392       2.091392    1[6-(6,7)]
   193       0.055591       0.055591       0.055591    1[6-(6,6)]
   194      -1.634444      -1.634444      -1.634444    1[6-(6,6)]
   195       6.453191       6.453191       6.453191    1[6-(6,7)]
   196       5.584148       5.584148       5.584148    1[6-(6,7)]
   197       5.279126       5.279126       5.279126    1[6-(6,6)]
   198       7.346365       7.346365       7.346365    1[6-(6,6)]
   199       7.952871       7.952871       7.952871    1[6-(6,6)]
   200       5.922613       5.922613       5.922613    1[6-(6,6)]
   201       2.002602       2.002602       2.002602    1[6-(7,7)]
   202       1.322141       1.322141       1.322141    1[6-(6,6)]
   203       1.453413       1.453413       1.453413    1[6-(6,6)]
   204       4.101265       4.101265       4.101265    1[6-(6,6)]
   205       4.121593       4.121593       4.121593    1[6-(6,6)]
   206       5.059047       5.059047       5.059047    1[6-(6,6)]
   207       1.532913       1.532913       1.532913    1[6-(6,6)]
   208       5.353029       5.353029       5.353029    1[6-(7,7)]
   209       4.243601       4.243601       4.243601    1[6-(6,7)]
   210       3.202595       3.202595       3.202595    1[6-(6,7)]
   211       2.048791       2.048791       2.048791    1[6-(6,6)]
   212       5.615604       5.615604       5.615604    1[6-(6,6)]
   213       4.067993       4.067993       4.067993    1[6-(6,7)]
   214       3.533629       3.533629       3.533629    1[6-(6,7)]
   215         3.9663         3.9663         3.9663    1[6-(6,6)]
   216       1.899063       1.899063       1.899063    1[6-(6,6)]
   217       1.292593       1.292593       1.292593    1[6-(6,6)]
   218       3.322849       3.322849       3.322849    1[6-(6,6)]
   219        7.24281        7.24281        7.24281    1[6-(7,7)]
   220        7.92325        7.92325        7.92325    1[6-(6,6)]
   221       7.791956       7.791956       7.791956    1[6-(6,6)]
   222       5.144129       5.144129       5.144129    1[6-(6,6)]
   223       5.123778       5.123778       5.123778    1[6-(6,6)]
   224       4.186295       4.186295       4.186295    1[6-(6,6)]
   225       7.712438       7.712438       7.712438    1[6-(6,6)]
   226        3.89228        3.89228        3.89228    1[6-(7,7)]
   227       5.001711       5.001711       5.001711    1[6-(6,7)]
   228       6.042736       6.042736       6.042736    1[6-(6,7)]
   229       7.196546       7.196546       7.196546    1[6-(6,6)]
   230       3.629725       3.629725       3.629725    1[6-(6,6)]
   231       5.177423       5.177423       5.177423    1[6-(6,7)]
   232       5.711809       5.711809       5.711809    1[6-(6,7)]
   233       8.971602       8.971602       8.971602    1[6-(6,6)]
   234       7.899154       7.899154       7.899154    1[6-(6,6)]
   235        9.65392        9.65392        9.65392    1[6-(6,6)]
   236        10.7615        10.7615        10.7615    1[6-(6,6)]
   237      12.420074      12.420074      12.420074    1[6-(7,7)]
   238       3.738926       3.738926       3.738926    1[6-(6,6)]
   239       3.868348       3.868348       3.868348    1[6-(6,6)]
   240       6.569823       6.569823       6.569823    1[6-(6,6)]
   241       6.832377       6.832377       6.832377    1[6-(6,6)]
   242        5.80614        5.80614        5.80614    1[6-(6,6)]
   243       7.485081       7.485081       7.485081    1[6-(6,6)]
   244       8.801584       8.801584       8.801584    1[6-(7,7)]
   245      -5.946437      -5.946437      -5.946437    1[6-(6,7)]
   246      11.336642      11.336642      11.336642    1[6-(6,7)]
   247       9.300841       9.300841       9.300841    1[6-(6,6)]
   248       7.610806       7.610806       7.610806    1[6-(6,6)]
   249      15.698441      15.698441      15.698441    1[6-(6,7)]
   250      14.829398      14.829398      14.829398    1[6-(6,7)]
   251       0.273671       0.273671       0.273671    1[6-(6,6)]
   252       1.346121       1.346121       1.346121    1[6-(6,6)]
   253       -0.40861       -0.40861       -0.40861    1[6-(6,6)]
   254      -1.516192      -1.516192      -1.516192    1[6-(6,6)]
   255      15.315686      15.315686      15.315686    1[6-(7,7)]
   256       5.506618       5.506618       5.506618    1[6-(6,6)]
   257       5.377173       5.377173       5.377173    1[6-(6,6)]
   258       2.675724       2.675724       2.675724    1[6-(6,6)]
   259       2.413147       2.413147       2.413147    1[6-(6,6)]
   260       3.439356       3.439356       3.439356    1[6-(6,6)]
   261       1.760422       1.760422       1.760422    1[6-(6,6)]
   262       0.443878       0.443878       0.443878    1[6-(7,7)]
   263      -3.298598      -3.298598      -3.298598    1[6-(6,7)]
   264      -2.091159      -2.091159      -2.091159    1[6-(6,7)]
   265      -0.055352      -0.055352      -0.055352    1[6-(6,6)]
   266       1.634676       1.634676       1.634676    1[6-(6,6)]
   267      12.037322      12.037322      12.037322    1[6-(6,7)]
   268      12.906386      12.906386      12.906386    1[6-(6,7)]
   269       -5.27895       -5.27895       -5.27895    1[6-(6,6)]
   270      11.144313      11.144313      11.144313    1[6-(6,6)]
   271      10.537843      10.537843      10.537843    1[6-(6,6)]
   272      -5.922401      -5.922401      -5.922401    1[6-(6,6)]
   273       -2.00244       -2.00244       -2.00244    1[6-(7,7)]
   274         -1.322         -1.322         -1.322    1[6-(6,6)]
   275      -1.453294      -1.453294      -1.453294    1[6-(6,6)]
   276      -4.101121      -4.101121      -4.101121    1[6-(6,6)]
   277      14.369028      14.369028      14.369028    1[6-(6,6)]
   278      13.431545      13.431545      13.431545    1[6-(6,6)]
   279      -1.532812      -1.532812      -1.532812    1[6-(6,6)]
   280       13.13753       13.13753       13.13753    1[6-(7,7)]
   281      14.246961      14.246961      14.246961    1[6-(6,7)]
   282      15.287986      15.287986      15.287986    1[6-(6,7)]
   283      -2.048704      -2.048704      -2.048704    1[6-(6,6)]
   284      12.874975      12.874975      12.874975    1[6-(6,6)]
   285      -4.067827      -4.067827      -4.067827    1[6-(6,7)]
   286      -3.533441      -3.533441      -3.533441    1[6-(6,7)]
   287      -3.966124      -3.966124      -3.966124    1[6-(6,6)]
   288      -1.898885      -1.898885      -1.898885    1[6-(6,6)]
   289      -1.292379      -1.292379      -1.292379    1[6-(6,6)]
   290      -3.322637      -3.322637      -3.322637    1[6-(6,6)]
   291      11.247852      11.247852      11.247852    1[6-(7,7)]
   292      10.567391      10.567391      10.567391    1[6-(6,6)]
   293      10.698663      10.698663      10.698663    1[6-(6,6)]
   294      13.346515      13.346515      13.346515    1[6-(6,6)]
   295      13.366843      13.366843      13.366843    1[6-(6,6)]
   296      14.304297      14.304297      14.304297    1[6-(6,6)]
   297      10.778163      10.778163      10.778163    1[6-(6,6)]
   298      14.598279      14.598279      14.598279    1[6-(7,7)]
   299      13.488851      13.488851      13.488851    1[6-(6,7)]
   300      12.447845      12.447845      12.447845    1[6-(6,7)]
   301      11.294041      11.294041      11.294041    1[6-(6,6)]
   302      14.860854      14.860854      14.860854    1[6-(6,6)]
   303      13.313243      13.313243      13.313243    1[6-(6,7)]
   304      -5.711621      -5.711621      -5.711621    1[6-(6,7)]
   305      -1.447673      -1.447673      -1.447673    6[6-(6,6),8-(0),8-(27)]
   306      -0.739487      -0.739487      -0.739487    6[6-(1,6),6-(1,6),6-(8,8)]
   307       0.122175       0.122175       0.122175    6[1-(0),6-(1,6),6-(6,6)]
   308       0.769342       0.769342       0.769342    6[1-(0),6-(1,6),6-(6,6)]
   309       0.589979       0.589979       0.589979    6[6-(1,6),6-(1,6),6-(8,8)]
   310      -0.273533      -0.273533      -0.273533    6[1-(0),6-(1,6),6-(6,6)]
   311      -0.929945      -0.929945      -0.929945    6[1-(0),6-(1,6),6-(6,6)]
   312         1.3259         1.3259         1.3259    6[6-(6,6),8-(0),8-(27)]
   313      -3.988254      -3.988254      -3.988254    6[1-(0),7-(6,27),7-(6,6)]
   314       4.097499       4.097499       4.097499    6[6-(1,6),6-(1,6),7-(6,6)]
   315       4.894443       4.894443       4.894443    6[1-(0),6-(1,6),6-(6,7)]
   316       4.801997       4.801997       4.801997    6[1-(0),6-(1,6),6-(6,8)]
   317       3.219203       3.219203       3.219203    6[1-(0),6-(1,6),6-(6,7)]
   318       3.073135       3.073135       3.073135    6[1-(0),6-(1,6),6-(6,8)]
   319       3.890419       3.890419       3.890419    6[6-(1,6),6-(1,6),8-(6)]
   320       2.771754       2.771754       2.771754    6[6-(1,6),6-(1,6),8-(6)]
   321       2.732927       2.732927       2.732927    6[1-(0),6-(1,6),6-(6,8)]
   322       1.743683       1.743683       1.743683    6[1-(0),6-(1,6),6-(6,8)]
   323      -0.356821      -0.356821      -0.356821    6[1-(0),7-(6,27),7-(6,6)]
   324      -2.370437      -2.370437      -2.370437    6[1-(0),6-(1,7),7-(6,27)]
   325      -1.723275      -1.723275      -1.723275    6[1-(0),6-(1,7),7-(6,6)]
   326       0.671241       0.671241       0.671241    6[6-(1,6),6-(1,6),7-(6,6)]
   327       0.665691       0.665691       0.665691    6[1-(0),6-(1,6),6-(6,7)]
   328       1.669727       1.669727       1.669727    6[1-(0),6-(1,6),6-(6,7)]
   329      -5.744853      -5.744853      -5.744853    6[1-(0),6-(1,7),7-(6,6)]
   330      -5.238219      -5.238219      -5.238219    6[1-(0),6-(1,7),7-(6,27)]
   331      -7.797311      -7.797311      -7.797311    6[6-(6,6),8-(0),8-(27)]
   332       9.985003       9.985003       9.985003    6[6-(1,6),6-(1,6),6-(8,8)]
   333        9.12335        9.12335        9.12335    6[1-(0),6-(1,6),6-(6,6)]
   334       8.476182       8.476182       8.476182    6[1-(0),6-(1,6),6-(6,6)]
   335       8.655535       8.655535       8.655535    6[6-(1,6),6-(1,6),6-(8,8)]
   336       9.519036       9.519036       9.519036    6[1-(0),6-(1,6),6-(6,6)]
   337      10.175449      10.175449      10.175449    6[1-(0),6-(1,6),6-(6,6)]
   338       7.919612       7.919612       7.919612    6[6-(6,6),8-(0),8-(27)]
   339      -5.256703      -5.256703      -5.256703    6[1-(0),7-(6,27),7-(6,6)]
   340       5.147759       5.147759       5.147759    6[6-(1,6),6-(1,6),7-(6,6)]
   341       4.350822       4.350822       4.350822    6[1-(0),6-(1,6),6-(6,7)]
   342       4.443282       4.443282       4.443282    6[1-(0),6-(1,6),6-(6,8)]
   343       6.026061       6.026061       6.026061    6[1-(0),6-(1,6),6-(6,7)]
   344       6.172143       6.172143       6.172143    6[1-(0),6-(1,6),6-(6,8)]
   345       5.354866       5.354866       5.354866    6[6-(1,6),6-(1,6),8-(6)]
   346       6.473552       6.473552       6.473552    6[6-(1,6),6-(1,6),8-(6)]
   347       6.512385       6.512385       6.512385    6[1-(0),6-(1,6),6-(6,8)]
   348       7.501624       7.501624       7.501624    6[1-(0),6-(1,6),6-(6,8)]
   349       9.602162       9.602162       9.602162    6[1-(0),7-(6,27),7-(6,6)]
   350      11.615777      11.615777      11.615777    6[1-(0),6-(1,7),7-(6,27)]
   351      10.968604      10.968604      10.968604    6[1-(0),6-(1,7),7-(6,6)]
   352       8.574081       8.574081       8.574081    6[6-(1,6),6-(1,6),7-(6,6)]
   353       8.579625       8.579625       8.579625    6[1-(0),6-(1,6),6-(6,7)]
   354       7.575593       7.575593       7.575593    6[1-(0),6-(1,6),6-(6,7)]
   355      -3.500106      -3.500106      -3.500106    6[1-(0),6-(1,7),7-(6,6)]
   356      -4.006752      -4.006752      -4.006752    6[1-(0),6-(1,7),7-(6,27)]
   357      13.333556      13.333556      13.333556    6[6-(6,6),8-(0),8-(27)]
   358      14.642683      14.642683      14.642683    6[6-(1,6),6-(1,6),6-(8,8)]
   359      -3.420681      -3.420681      -3.420681    6[1-(0),6-(1,6),6-(6,6)]
   360      -2.192913      -2.192913      -2.192913    6[1-(0),6-(1,6),6-(6,6)]
   361      -1.412619      -1.412619      -1.412619    6[6-(1,6),6-(1,6),6-(8,8)]
   362      -1.839755      -1.839755      -1.839755    6[1-(0),6-(1,6),6-(6,6)]
   363      -3.043486      -3.043486      -3.043486    6[1-(0),6-(1,6),6-(6,6)]
   364      -0.114587      -0.114587      -0.114587    6[6-(6,6),8-(0),8-(27)]
   365      11.552934      11.552934      11.552934    6[1-(0),7-(6,27),7-(6,6)]
   366      11.968981      11.968981      11.968981    6[6-(1,6),6-(1,6),7-(6,6)]
   367      11.166497      11.166497      11.166497    6[1-(0),6-(1,6),6-(6,7)]
   368      11.229372      11.229372      11.229372    6[1-(0),6-(1,6),6-(6,8)]
   369      12.777019      12.777019      12.777019    6[1-(0),6-(1,6),6-(6,7)]
   370      12.815856      12.815856      12.815856    6[1-(0),6-(1,6),6-(6,8)]
   371      12.050353      12.050353      12.050353    6[6-(1,6),6-(1,6),8-(6)]
   372      -6.013006      -6.013006      -6.013006    6[6-(1,6),6-(1,6),8-(6)]
   373      -4.807423      -4.807423      -4.807423    6[1-(0),6-(1,6),6-(6,8)]
   374      11.602894      11.602894      11.602894    6[1-(0),6-(1,6),6-(6,8)]
   375      -4.295221      -4.295221      -4.295221    6[1-(0),7-(6,27),7-(6,6)]
   376      -4.899861      -4.899861      -4.899861    6[1-(0),6-(1,7),7-(6,27)]
   377      -5.471223      -5.471223      -5.471223    6[1-(0),6-(1,7),7-(6,6)]
   378      -5.382472      -5.382472      -5.382472    6[6-(1,6),6-(1,6),7-(6,6)]
   379      -6.586207      -6.586207      -6.586207    6[1-(0),6-(1,6),6-(6,7)]
   380      -4.480137      -4.480137      -4.480137    6[1-(0),6-(1,6),6-(6,7)]
   381      12.714137      12.714137      12.714137    6[1-(0),6-(1,7),7-(6,6)]
   382      12.440471      12.440471      12.440471    6[1-(0),6-(1,7),7-(6,27)]
   383      14.402307      14.402307      14.402307    6[6-(6,6),8-(0),8-(27)]
   384      13.093179      13.093179      13.093179    6[6-(1,6),6-(1,6),6-(8,8)]
   385      12.666054      12.666054      12.666054    6[1-(0),6-(1,6),6-(6,6)]
   386      11.438284      11.438284      11.438284    6[1-(0),6-(1,6),6-(6,6)]
   387      10.657979      10.657979      10.657979    6[6-(1,6),6-(1,6),6-(8,8)]
   388      11.085105      11.085105      11.085105    6[1-(0),6-(1,6),6-(6,6)]
   389      12.288837      12.288837      12.288837    6[1-(0),6-(1,6),6-(6,6)]
   390       9.359945       9.359945       9.359945    6[6-(6,6),8-(0),8-(27)]
   391      -2.307545      -2.307545      -2.307545    6[1-(0),7-(6,27),7-(6,6)]
   392       -2.72357       -2.72357       -2.72357    6[6-(1,6),6-(1,6),7-(6,6)]
   393      -1.921079      -1.921079      -1.921079    6[1-(0),6-(1,6),6-(6,7)]
   394       -1.98394       -1.98394       -1.98394    6[1-(0),6-(1,6),6-(6,8)]
   395      -3.531602      -3.531602      -3.531602    6[1-(0),6-(1,6),6-(6,7)]
   396      -3.570425      -3.570425      -3.570425    6[1-(0),6-(1,6),6-(6,8)]
   397      -2.804915      -2.804915      -2.804915    6[6-(1,6),6-(1,6),8-(6)]
   398      -3.232035      -3.232035      -3.232035    6[6-(1,6),6-(1,6),8-(6)]
   399      -4.437613      -4.437613      -4.437613    6[1-(0),6-(1,6),6-(6,8)]
   400      -2.357434      -2.357434      -2.357434    6[1-(0),6-(1,6),6-(6,8)]
   401      -4.949785      -4.949785      -4.949785    6[1-(0),7-(6,27),7-(6,6)]
   402      -4.345146      -4.345146      -4.345146    6[1-(0),6-(1,7),7-(6,27)]
   403      -3.773795      -3.773795      -3.773795    6[1-(0),6-(1,7),7-(6,6)]
   404      -3.862553      -3.862553      -3.862553    6[6-(1,6),6-(1,6),7-(6,6)]
   405      -2.658825      -2.658825      -2.658825    6[1-(0),6-(1,6),6-(6,7)]
   406      -4.764891      -4.764891      -4.764891    6[1-(0),6-(1,6),6-(6,7)]
   407      -3.468749      -3.468749      -3.468749    6[1-(0),6-(1,7),7-(6,6)]
   408      -3.195095      -3.195095      -3.195095    6[1-(0),6-(1,7),7-(6,27)]
   409       1.447939       1.447939       1.447939    6[6-(6,6),8-(0),8-(27)]
   410       0.739753       0.739753       0.739753    6[6-(1,6),6-(1,6),6-(8,8)]
   411        -0.1219        -0.1219        -0.1219    6[1-(0),6-(1,6),6-(6,6)]
   412      -0.769068      -0.769068      -0.769068    6[1-(0),6-(1,6),6-(6,6)]
   413      -0.589715      -0.589715      -0.589715    6[6-(1,6),6-(1,6),6-(8,8)]
   414       0.273786       0.273786       0.273786    6[1-(0),6-(1,6),6-(6,6)]
   415       0.930199       0.930199       0.930199    6[1-(0),6-(1,6),6-(6,6)]
   416      -1.325638      -1.325638      -1.325638    6[6-(6,6),8-(0),8-(27)]
   417       3.988547       3.988547       3.988547    6[1-(0),7-(6,27),7-(6,6)]
   418      14.393009      14.393009      14.393009    6[6-(1,6),6-(1,6),7-(6,6)]
   419      13.596072      13.596072      13.596072    6[1-(0),6-(1,6),6-(6,7)]
   420      13.688532      13.688532      13.688532    6[1-(0),6-(1,6),6-(6,8)]
   421      15.271311      15.271311      15.271311    6[1-(0),6-(1,6),6-(6,7)]
   422      15.417393      15.417393      15.417393    6[1-(0),6-(1,6),6-(6,8)]
   423      14.600116      14.600116      14.600116    6[6-(1,6),6-(1,6),8-(6)]
   424      15.718802      15.718802      15.718802    6[6-(1,6),6-(1,6),8-(6)]
   425      15.757635      15.757635      15.757635    6[1-(0),6-(1,6),6-(6,8)]
   426      -1.743626      -1.743626      -1.743626    6[1-(0),6-(1,6),6-(6,8)]
   427       0.356912       0.356912       0.356912    6[1-(0),7-(6,27),7-(6,6)]
   428       2.370527       2.370527       2.370527    6[1-(0),6-(1,7),7-(6,27)]
   429       1.723354       1.723354       1.723354    6[1-(0),6-(1,7),7-(6,6)]
   430      -0.671169      -0.671169      -0.671169    6[6-(1,6),6-(1,6),7-(6,6)]
   431      -0.665625      -0.665625      -0.665625    6[1-(0),6-(1,6),6-(6,7)]
   432      -1.669657      -1.669657      -1.669657    6[1-(0),6-(1,6),6-(6,7)]
   433       5.745144       5.745144       5.745144    6[1-(0),6-(1,7),7-(6,6)]
   434       5.238498       5.238498       5.238498    6[1-(0),6-(1,7),7-(6,27)]
   435       7.797577       7.797577       7.797577    6[6-(6,6),8-(0),8-(27)]
   436       8.505763       8.505763       8.505763    6[6-(1,6),6-(1,6),6-(8,8)]
   437       9.367425       9.367425       9.367425    6[1-(0),6-(1,6),6-(6,6)]
   438      10.014592      10.014592      10.014592    6[1-(0),6-(1,6),6-(6,6)]
   439       9.835229       9.835229       9.835229    6[6-(1,6),6-(1,6),6-(8,8)]
   440       8.971717       8.971717       8.971717    6[1-(0),6-(1,6),6-(6,6)]
   441       8.315305       8.315305       8.315305    6[1-(0),6-(1,6),6-(6,6)]
   442       -7.91935       -7.91935       -7.91935    6[6-(6,6),8-(0),8-(27)]
   443       5.256996       5.256996       5.256996    6[1-(0),7-(6,27),7-(6,6)]
   444      13.342749      13.342749      13.342749    6[6-(1,6),6-(1,6),7-(6,6)]
   445      14.139693      14.139693      14.139693    6[1-(0),6-(1,6),6-(6,7)]
   446      14.047247      14.047247      14.047247    6[1-(0),6-(1,6),6-(6,8)]
   447      12.464453      12.464453      12.464453    6[1-(0),6-(1,6),6-(6,7)]
   448      12.318385      12.318385      12.318385    6[1-(0),6-(1,6),6-(6,8)]
   449      13.135669      13.135669      13.135669    6[6-(1,6),6-(1,6),8-(6)]
   450      12.017004      12.017004      12.017004    6[6-(1,6),6-(1,6),8-(6)]
   451      11.978177      11.978177      11.978177    6[1-(0),6-(1,6),6-(6,8)]
   452      10.988933      10.988933      10.988933    6[1-(0),6-(1,6),6-(6,8)]
   453       8.888429       8.888429       8.888429    6[1-(0),7-(6,27),7-(6,6)]
   454       6.874813       6.874813       6.874813    6[1-(0),6-(1,7),7-(6,27)]
   455       7.521975       7.521975       7.521975    6[1-(0),6-(1,7),7-(6,6)]
   456       9.916491       9.916491       9.916491    6[6-(1,6),6-(1,6),7-(6,6)]
   457       9.910941       9.910941       9.910941    6[1-(0),6-(1,6),6-(6,7)]
   458      10.914977      10.914977      10.914977    6[1-(0),6-(1,6),6-(6,7)]
   459       3.500397       3.500397       3.500397    6[1-(0),6-(1,7),7-(6,6)]
   460       4.007031       4.007031       4.007031    6[1-(0),6-(1,7),7-(6,27)]
   461       5.157057       5.157057       5.157057    6[6-(6,6),8-(0),8-(27)]
   462       3.847929       3.847929       3.847929    6[6-(1,6),6-(1,6),6-(8,8)]
   463       3.420804       3.420804       3.420804    6[1-(0),6-(1,6),6-(6,6)]
   464       2.193034       2.193034       2.193034    6[1-(0),6-(1,6),6-(6,6)]
   465       1.412729       1.412729       1.412729    6[6-(1,6),6-(1,6),6-(8,8)]
   466       1.839855       1.839855       1.839855    6[1-(0),6-(1,6),6-(6,6)]
   467       3.043587       3.043587       3.043587    6[1-(0),6-(1,6),6-(6,6)]
   468       0.114695       0.114695       0.114695    6[6-(6,6),8-(0),8-(27)]
   469       6.937705       6.937705       6.937705    6[1-(0),7-(6,27),7-(6,6)]
   470        6.52168        6.52168        6.52168    6[6-(1,6),6-(1,6),7-(6,6)]
   471       7.324171       7.324171       7.324171    6[1-(0),6-(1,6),6-(6,7)]
   472        7.26131        7.26131        7.26131    6[1-(0),6-(1,6),6-(6,8)]
   473       5.713648       5.713648       5.713648    6[1-(0),6-(1,6),6-(6,7)]
   474       5.674825       5.674825       5.674825    6[1-(0),6-(1,6),6-(6,8)]
   475       6.440335       6.440335       6.440335    6[6-(1,6),6-(1,6),8-(6)]
   476       6.013215       6.013215       6.013215    6[6-(1,6),6-(1,6),8-(6)]
   477       4.807637       4.807637       4.807637    6[1-(0),6-(1,6),6-(6,8)]
   478       6.887816       6.887816       6.887816    6[1-(0),6-(1,6),6-(6,8)]
   479       4.295465       4.295465       4.295465    6[1-(0),7-(6,27),7-(6,6)]
   480       4.900104       4.900104       4.900104    6[1-(0),6-(1,7),7-(6,27)]
   481       5.471455       5.471455       5.471455    6[1-(0),6-(1,7),7-(6,6)]
   482       5.382697       5.382697       5.382697    6[6-(1,6),6-(1,6),7-(6,6)]
   483       6.586425       6.586425       6.586425    6[1-(0),6-(1,6),6-(6,7)]
   484       4.480359       4.480359       4.480359    6[1-(0),6-(1,6),6-(6,7)]
   485       5.776501       5.776501       5.776501    6[1-(0),6-(1,7),7-(6,6)]
   486       6.050155       6.050155       6.050155    6[1-(0),6-(1,7),7-(6,27)]
   487       4.088306       4.088306       4.088306    6[6-(6,6),8-(0),8-(27)]
   488       5.397433       5.397433       5.397433    6[6-(1,6),6-(1,6),6-(8,8)]
   489       5.824569       5.824569       5.824569    6[1-(0),6-(1,6),6-(6,6)]
   490       7.052337       7.052337       7.052337    6[1-(0),6-(1,6),6-(6,6)]
   491       7.832631       7.832631       7.832631    6[6-(1,6),6-(1,6),6-(8,8)]
   492       7.405495       7.405495       7.405495    6[1-(0),6-(1,6),6-(6,6)]
   493       6.201764       6.201764       6.201764    6[1-(0),6-(1,6),6-(6,6)]
   494       9.130663       9.130663       9.130663    6[6-(6,6),8-(0),8-(27)]
   495       2.307684       2.307684       2.307684    6[1-(0),7-(6,27),7-(6,6)]
   496       2.723731       2.723731       2.723731    6[6-(1,6),6-(1,6),7-(6,6)]
   497       1.921247       1.921247       1.921247    6[1-(0),6-(1,6),6-(6,7)]
   498       1.984122       1.984122       1.984122    6[1-(0),6-(1,6),6-(6,8)]
   499       3.531769       3.531769       3.531769    6[1-(0),6-(1,6),6-(6,7)]
   500       3.570606       3.570606       3.570606    6[1-(0),6-(1,6),6-(6,8)]
   501       2.805103       2.805103       2.805103    6[6-(1,6),6-(1,6),8-(6)]
   502       3.232244       3.232244       3.232244    6[6-(1,6),6-(1,6),8-(6)]
   503       4.437827       4.437827       4.437827    6[1-(0),6-(1,6),6-(6,8)]
   504       2.357644       2.357644       2.357644    6[1-(0),6-(1,6),6-(6,8)]
   505       4.950029       4.950029       4.950029    6[1-(0),7-(6,27),7-(6,6)]
   506       4.345389       4.345389       4.345389    6[1-(0),6-(1,7),7-(6,27)]
   507       3.774027       3.774027       3.774027    6[1-(0),6-(1,7),7-(6,6)]
   508       3.862778       3.862778       3.862778    6[6-(1,6),6-(1,6),7-(6,6)]
   509       2.659043       2.659043       2.659043    6[1-(0),6-(1,6),6-(6,7)]
   510       4.765113       4.765113       4.765113    6[1-(0),6-(1,6),6-(6,7)]
   511       3.468887       3.468887       3.468887    6[1-(0),6-(1,7),7-(6,6)]
   512       3.195221       3.195221       3.195221    6[1-(0),6-(1,7),7-(6,27)]
   513       7.797464       7.797464       7.797464    6[6-(6,6),8-(0),8-(27)]
   514        8.50565        8.50565        8.50565    6[6-(1,6),6-(1,6),6-(8,8)]
   515       9.367303       9.367303       9.367303    6[1-(0),6-(1,6),6-(6,6)]
   516      10.014471      10.014471      10.014471    6[1-(0),6-(1,6),6-(6,6)]
   517       9.835118       9.835118       9.835118    6[6-(1,6),6-(1,6),6-(8,8)]
   518       8.971617       8.971617       8.971617    6[1-(0),6-(1,6),6-(6,6)]
   519       8.315204       8.315204       8.315204    6[1-(0),6-(1,6),6-(6,6)]
   520      10.571041      10.571041      10.571041    6[6-(6,6),8-(0),8-(27)]
   521       5.256856       5.256856       5.256856    6[1-(0),7-(6,27),7-(6,6)]
   522      -5.147606      -5.147606      -5.147606    6[6-(1,6),6-(1,6),7-(6,6)]
   523      -4.350669      -4.350669      -4.350669    6[1-(0),6-(1,6),6-(6,7)]
   524      -4.443129      -4.443129      -4.443129    6[1-(0),6-(1,6),6-(6,8)]
   525      -6.025908      -6.025908      -6.025908    6[1-(0),6-(1,6),6-(6,7)]
   526       -6.17199       -6.17199       -6.17199    6[1-(0),6-(1,6),6-(6,8)]
   527      -5.354713      -5.354713      -5.354713    6[6-(1,6),6-(1,6),8-(6)]
   528      -6.473399      -6.473399      -6.473399    6[6-(1,6),6-(1,6),8-(6)]
   529      -6.512232      -6.512232      -6.512232    6[1-(0),6-(1,6),6-(6,8)]
   530      -7.501471      -7.501471      -7.501471    6[1-(0),6-(1,6),6-(6,8)]
   531       8.888491       8.888491       8.888491    6[1-(0),7-(6,27),7-(6,6)]
   532       6.874876       6.874876       6.874876    6[1-(0),6-(1,7),7-(6,27)]
   533       7.522049       7.522049       7.522049    6[1-(0),6-(1,7),7-(6,6)]
   534       9.916572       9.916572       9.916572    6[6-(1,6),6-(1,6),7-(6,6)]
   535       9.911028       9.911028       9.911028    6[1-(0),6-(1,6),6-(6,7)]
   536       10.91506       10.91506       10.91506    6[1-(0),6-(1,6),6-(6,7)]
   537       3.500259       3.500259       3.500259    6[1-(0),6-(1,7),7-(6,6)]
   538       4.006905       4.006905       4.006905    6[1-(0),6-(1,7),7-(6,27)]
   539       1.447826       1.447826       1.447826    6[6-(6,6),8-(0),8-(27)]
   540        0.73964        0.73964        0.73964    6[6-(1,6),6-(1,6),6-(8,8)]
   541      -0.122022      -0.122022      -0.122022    6[1-(0),6-(1,6),6-(6,6)]
   542      -0.769189      -0.769189      -0.769189    6[1-(0),6-(1,6),6-(6,6)]
   543      -0.589826      -0.589826      -0.589826    6[6-(1,6),6-(1,6),6-(8,8)]
   544       0.273686       0.273686       0.273686    6[1-(0),6-(1,6),6-(6,6)]
   545       0.930098       0.930098       0.930098    6[1-(0),6-(1,6),6-(6,6)]
   546      -1.325747      -1.325747      -1.325747    6[6-(6,6),8-(0),8-(27)]
   547       3.988407       3.988407       3.988407    6[1-(0),7-(6,27),7-(6,6)]
   548      -4.097346      -4.097346      -4.097346    6[6-(1,6),6-(1,6),7-(6,6)]
   549       -4.89429       -4.89429       -4.89429    6[1-(0),6-(1,6),6-(6,7)]
   550      -4.801844      -4.801844      -4.801844    6[1-(0),6-(1,6),6-(6,8)]
   551       -3.21905       -3.21905       -3.21905    6[1-(0),6-(1,6),6-(6,7)]
   552      -3.072982      -3.072982      -3.072982    6[1-(0),6-(1,6),6-(6,8)]
   553      -3.890266      -3.890266      -3.890266    6[6-(1,6),6-(1,6),8-(6)]
   554      -2.771601      -2.771601      -2.771601    6[6-(1,6),6-(1,6),8-(6)]
   555      -2.732774      -2.732774      -2.732774    6[1-(0),6-(1,6),6-(6,8)]
   556       -1.74353       -1.74353       -1.74353    6[1-(0),6-(1,6),6-(6,8)]
   557       0.356974       0.356974       0.356974    6[1-(0),7-(6,27),7-(6,6)]
   558        2.37059        2.37059        2.37059    6[1-(0),6-(1,7),7-(6,27)]
   559       1.723428       1.723428       1.723428    6[1-(0),6-(1,7),7-(6,6)]
   560      -0.671088      -0.671088      -0.671088    6[6-(1,6),6-(1,6),7-(6,6)]
   561      -0.665538      -0.665538      -0.665538    6[1-(0),6-(1,6),6-(6,7)]
   562      -1.669574      -1.669574      -1.669574    6[1-(0),6-(1,6),6-(6,7)]
   563       5.745006       5.745006       5.745006    6[1-(0),6-(1,7),7-(6,6)]
   564       5.238372       5.238372       5.238372    6[1-(0),6-(1,7),7-(6,27)]
   565       4.088346       4.088346       4.088346    6[6-(6,6),8-(0),8-(27)]
   566       5.397474       5.397474       5.397474    6[6-(1,6),6-(1,6),6-(8,8)]
   567       5.824599       5.824599       5.824599    6[1-(0),6-(1,6),6-(6,6)]
   568       7.052369       7.052369       7.052369    6[1-(0),6-(1,6),6-(6,6)]
   569       7.832674       7.832674       7.832674    6[6-(1,6),6-(1,6),6-(8,8)]
   570       7.405548       7.405548       7.405548    6[1-(0),6-(1,6),6-(6,6)]
   571       6.201816       6.201816       6.201816    6[1-(0),6-(1,6),6-(6,6)]
   572       9.130708       9.130708       9.130708    6[6-(6,6),8-(0),8-(27)]
   573       2.307698       2.307698       2.307698    6[1-(0),7-(6,27),7-(6,6)]
   574       2.723723       2.723723       2.723723    6[6-(1,6),6-(1,6),7-(6,6)]
   575       1.921232       1.921232       1.921232    6[1-(0),6-(1,6),6-(6,7)]
   576       1.984093       1.984093       1.984093    6[1-(0),6-(1,6),6-(6,8)]
   577       3.531755       3.531755       3.531755    6[1-(0),6-(1,6),6-(6,7)]
   578       3.570578       3.570578       3.570578    6[1-(0),6-(1,6),6-(6,8)]
   579       2.805068       2.805068       2.805068    6[6-(1,6),6-(1,6),8-(6)]
   580       3.232188       3.232188       3.232188    6[6-(1,6),6-(1,6),8-(6)]
   581       4.437766       4.437766       4.437766    6[1-(0),6-(1,6),6-(6,8)]
   582       2.357587       2.357587       2.357587    6[1-(0),6-(1,6),6-(6,8)]
   583       4.949938       4.949938       4.949938    6[1-(0),7-(6,27),7-(6,6)]
   584       4.345299       4.345299       4.345299    6[1-(0),6-(1,7),7-(6,27)]
   585       3.773948       3.773948       3.773948    6[1-(0),6-(1,7),7-(6,6)]
   586       3.862706       3.862706       3.862706    6[6-(1,6),6-(1,6),7-(6,6)]
   587       2.658978       2.658978       2.658978    6[1-(0),6-(1,6),6-(6,7)]
   588       4.765044       4.765044       4.765044    6[1-(0),6-(1,6),6-(6,7)]
   589       3.468902       3.468902       3.468902    6[1-(0),6-(1,7),7-(6,6)]
   590       3.195248       3.195248       3.195248    6[1-(0),6-(1,7),7-(6,27)]
   591       5.157097       5.157097       5.157097    6[6-(6,6),8-(0),8-(27)]
   592        3.84797        3.84797        3.84797    6[6-(1,6),6-(1,6),6-(8,8)]
   593       3.420834       3.420834       3.420834    6[1-(0),6-(1,6),6-(6,6)]
   594       2.193066       2.193066       2.193066    6[1-(0),6-(1,6),6-(6,6)]
   595       1.412772       1.412772       1.412772    6[6-(1,6),6-(1,6),6-(8,8)]
   596       1.839908       1.839908       1.839908    6[1-(0),6-(1,6),6-(6,6)]
   597       3.043639       3.043639       3.043639    6[1-(0),6-(1,6),6-(6,6)]
   598        0.11474        0.11474        0.11474    6[6-(6,6),8-(0),8-(27)]
   599       6.937719       6.937719       6.937719    6[1-(0),7-(6,27),7-(6,6)]
   600       6.521672       6.521672       6.521672    6[6-(1,6),6-(1,6),7-(6,6)]
   601       7.324156       7.324156       7.324156    6[1-(0),6-(1,6),6-(6,7)]
   602       7.261281       7.261281       7.261281    6[1-(0),6-(1,6),6-(6,8)]
   603       5.713634       5.713634       5.713634    6[1-(0),6-(1,6),6-(6,7)]
   604       5.674797       5.674797       5.674797    6[1-(0),6-(1,6),6-(6,8)]
   605         6.4403         6.4403         6.4403    6[6-(1,6),6-(1,6),8-(6)]
   606       6.013159       6.013159       6.013159    6[6-(1,6),6-(1,6),8-(6)]
   607       4.807576       4.807576       4.807576    6[1-(0),6-(1,6),6-(6,8)]
   608       6.887759       6.887759       6.887759    6[1-(0),6-(1,6),6-(6,8)]
   609       4.295374       4.295374       4.295374    6[1-(0),7-(6,27),7-(6,6)]
   610       4.900014       4.900014       4.900014    6[1-(0),6-(1,7),7-(6,27)]
   611       5.471376       5.471376       5.471376    6[1-(0),6-(1,7),7-(6,6)]
   612       5.382625       5.382625       5.382625    6[6-(1,6),6-(1,6),7-(6,6)]
   613        6.58636        6.58636        6.58636    6[1-(0),6-(1,6),6-(6,7)]
   614        4.48029        4.48029        4.48029    6[1-(0),6-(1,6),6-(6,7)]
   615       5.776516       5.776516       5.776516    6[1-(0),6-(1,7),7-(6,6)]
   616       6.050182       6.050182       6.050182    6[1-(0),6-(1,7),7-(6,27)]
   617      10.693076      10.693076      10.693076    6[6-(6,6),8-(0),8-(27)]
   618        9.98489        9.98489        9.98489    6[6-(1,6),6-(1,6),6-(8,8)]
   619       9.123228       9.123228       9.123228    6[1-(0),6-(1,6),6-(6,6)]
   620       8.476061       8.476061       8.476061    6[1-(0),6-(1,6),6-(6,6)]
   621       8.655424       8.655424       8.655424    6[6-(1,6),6-(1,6),6-(8,8)]
   622       9.518936       9.518936       9.518936    6[1-(0),6-(1,6),6-(6,6)]
   623      10.175348      10.175348      10.175348    6[1-(0),6-(1,6),6-(6,6)]
   624       7.919503       7.919503       7.919503    6[6-(6,6),8-(0),8-(27)]
   625      13.233657      13.233657      13.233657    6[1-(0),7-(6,27),7-(6,6)]
   626       5.147904       5.147904       5.147904    6[6-(1,6),6-(1,6),7-(6,6)]
   627        4.35096        4.35096        4.35096    6[1-(0),6-(1,6),6-(6,7)]
   628       4.443406       4.443406       4.443406    6[1-(0),6-(1,6),6-(6,8)]
   629         6.0262         6.0262         6.0262    6[1-(0),6-(1,6),6-(6,7)]
   630       6.172268       6.172268       6.172268    6[1-(0),6-(1,6),6-(6,8)]
   631       5.354984       5.354984       5.354984    6[6-(1,6),6-(1,6),8-(6)]
   632       6.473649       6.473649       6.473649    6[6-(1,6),6-(1,6),8-(6)]
   633       6.512476       6.512476       6.512476    6[1-(0),6-(1,6),6-(6,8)]
   634        7.50172        7.50172        7.50172    6[1-(0),6-(1,6),6-(6,8)]
   635       9.602224       9.602224       9.602224    6[1-(0),7-(6,27),7-(6,6)]
   636       11.61584       11.61584       11.61584    6[1-(0),6-(1,7),7-(6,27)]
   637      10.968678      10.968678      10.968678    6[1-(0),6-(1,7),7-(6,6)]
   638       8.574162       8.574162       8.574162    6[6-(1,6),6-(1,6),7-(6,6)]
   639       8.579712       8.579712       8.579712    6[1-(0),6-(1,6),6-(6,7)]
   640       7.575676       7.575676       7.575676    6[1-(0),6-(1,6),6-(6,7)]
   641      14.990256      14.990256      14.990256    6[1-(0),6-(1,7),7-(6,6)]
   642      14.483622      14.483622      14.483622    6[1-(0),6-(1,7),7-(6,27)]
   643      17.042714      17.042714      17.042714    6[6-(6,6),8-(0),8-(27)]
   644        -0.7396        -0.7396        -0.7396    6[6-(1,6),6-(1,6),6-(8,8)]
   645       0.122053       0.122053       0.122053    6[1-(0),6-(1,6),6-(6,6)]
   646       0.769221       0.769221       0.769221    6[1-(0),6-(1,6),6-(6,6)]
   647       0.589868       0.589868       0.589868    6[6-(1,6),6-(1,6),6-(8,8)]
   648      -0.273633      -0.273633      -0.273633    6[1-(0),6-(1,6),6-(6,6)]
   649      -0.930046      -0.930046      -0.930046    6[1-(0),6-(1,6),6-(6,6)]
   650       1.325791       1.325791       1.325791    6[6-(6,6),8-(0),8-(27)]
   651      14.502106      14.502106      14.502106    6[1-(0),7-(6,27),7-(6,6)]
   652       4.097644       4.097644       4.097644    6[6-(1,6),6-(1,6),7-(6,6)]
   653       4.894581       4.894581       4.894581    6[1-(0),6-(1,6),6-(6,7)]
   654       4.802121       4.802121       4.802121    6[1-(0),6-(1,6),6-(6,8)]
   655       3.219342       3.219342       3.219342    6[1-(0),6-(1,6),6-(6,7)]
   656        3.07326        3.07326        3.07326    6[1-(0),6-(1,6),6-(6,8)]
   657       3.890537       3.890537       3.890537    6[6-(1,6),6-(1,6),8-(6)]
   658       2.771851       2.771851       2.771851    6[6-(1,6),6-(1,6),8-(6)]
   659       2.733018       2.733018       2.733018    6[1-(0),6-(1,6),6-(6,8)]
   660       1.743779       1.743779       1.743779    6[1-(0),6-(1,6),6-(6,8)]
   661      -0.356759      -0.356759      -0.356759    6[1-(0),7-(6,27),7-(6,6)]
   662      -2.370374      -2.370374      -2.370374    6[1-(0),6-(1,7),7-(6,27)]
   663      -1.723201      -1.723201      -1.723201    6[1-(0),6-(1,7),7-(6,6)]
   664       0.671322       0.671322       0.671322    6[6-(1,6),6-(1,6),7-(6,6)]
   665       0.665778       0.665778       0.665778    6[1-(0),6-(1,6),6-(6,7)]
   666        1.66981        1.66981        1.66981    6[1-(0),6-(1,6),6-(6,7)]
   667      12.745509      12.745509      12.745509    6[1-(0),6-(1,7),7-(6,6)]
   668      13.252155      13.252155      13.252155    6[1-(0),6-(1,7),7-(6,27)]
   669      -4.088153      -4.088153      -4.088153    6[6-(6,6),8-(0),8-(27)]
   670       -5.39728       -5.39728       -5.39728    6[6-(1,6),6-(1,6),6-(8,8)]
   671      12.666084      12.666084      12.666084    6[1-(0),6-(1,6),6-(6,6)]
   672      11.438316      11.438316      11.438316    6[1-(0),6-(1,6),6-(6,6)]
   673      10.658022      10.658022      10.658022    6[6-(1,6),6-(1,6),6-(8,8)]
   674      11.085158      11.085158      11.085158    6[1-(0),6-(1,6),6-(6,6)]
   675      -6.201611      -6.201611      -6.201611    6[1-(0),6-(1,6),6-(6,6)]
   676        9.35999        9.35999        9.35999    6[6-(6,6),8-(0),8-(27)]
   677      -2.307531      -2.307531      -2.307531    6[1-(0),7-(6,27),7-(6,6)]
   678      -2.723578      -2.723578      -2.723578    6[6-(1,6),6-(1,6),7-(6,6)]
   679      -1.921094      -1.921094      -1.921094    6[1-(0),6-(1,6),6-(6,7)]
   680      -1.983969      -1.983969      -1.983969    6[1-(0),6-(1,6),6-(6,8)]
   681      -3.531616      -3.531616      -3.531616    6[1-(0),6-(1,6),6-(6,7)]
   682      -3.570453      -3.570453      -3.570453    6[1-(0),6-(1,6),6-(6,8)]
   683       -2.80495       -2.80495       -2.80495    6[6-(1,6),6-(1,6),8-(6)]
   684      15.258409      15.258409      15.258409    6[6-(1,6),6-(1,6),8-(6)]
   685      14.052826      14.052826      14.052826    6[1-(0),6-(1,6),6-(6,8)]
   686      -2.357491      -2.357491      -2.357491    6[1-(0),6-(1,6),6-(6,8)]
   687      13.540624      13.540624      13.540624    6[1-(0),7-(6,27),7-(6,6)]
   688      14.145264      14.145264      14.145264    6[1-(0),6-(1,7),7-(6,27)]
   689      14.716626      14.716626      14.716626    6[1-(0),6-(1,7),7-(6,6)]
   690      14.627875      14.627875      14.627875    6[6-(1,6),6-(1,6),7-(6,6)]
   691       -2.65889       -2.65889       -2.65889    6[1-(0),6-(1,6),6-(6,7)]
   692       13.72554       13.72554       13.72554    6[1-(0),6-(1,6),6-(6,7)]
   693      -3.468734      -3.468734      -3.468734    6[1-(0),6-(1,7),7-(6,6)]
   694      -3.195068      -3.195068      -3.195068    6[1-(0),6-(1,7),7-(6,27)]
   695      -5.156904      -5.156904      -5.156904    6[6-(6,6),8-(0),8-(27)]
   696      -3.847776      -3.847776      -3.847776    6[6-(1,6),6-(1,6),6-(8,8)]
   697      -3.420651      -3.420651      -3.420651    6[1-(0),6-(1,6),6-(6,6)]
   698      -2.192881      -2.192881      -2.192881    6[1-(0),6-(1,6),6-(6,6)]
   699      -1.412576      -1.412576      -1.412576    6[6-(1,6),6-(1,6),6-(8,8)]
   700      -1.839702      -1.839702      -1.839702    6[1-(0),6-(1,6),6-(6,6)]
   701      -3.043434      -3.043434      -3.043434    6[1-(0),6-(1,6),6-(6,6)]
   702      -0.114542      -0.114542      -0.114542    6[6-(6,6),8-(0),8-(27)]
   703      11.552948      11.552948      11.552948    6[1-(0),7-(6,27),7-(6,6)]
   704      11.968973      11.968973      11.968973    6[6-(1,6),6-(1,6),7-(6,6)]
   705      11.166482      11.166482      11.166482    6[1-(0),6-(1,6),6-(6,7)]
   706      11.229343      11.229343      11.229343    6[1-(0),6-(1,6),6-(6,8)]
   707      12.777005      12.777005      12.777005    6[1-(0),6-(1,6),6-(6,7)]
   708      12.815828      12.815828      12.815828    6[1-(0),6-(1,6),6-(6,8)]
   709      12.050318      12.050318      12.050318    6[6-(1,6),6-(1,6),8-(6)]
   710      12.477438      12.477438      12.477438    6[6-(1,6),6-(1,6),8-(6)]
   711      13.683016      13.683016      13.683016    6[1-(0),6-(1,6),6-(6,8)]
   712      11.602837      11.602837      11.602837    6[1-(0),6-(1,6),6-(6,8)]
   713      14.195188      14.195188      14.195188    6[1-(0),7-(6,27),7-(6,6)]
   714      13.590549      13.590549      13.590549    6[1-(0),6-(1,7),7-(6,27)]
   715      13.019198      13.019198      13.019198    6[1-(0),6-(1,7),7-(6,6)]
   716      13.107956      13.107956      13.107956    6[6-(1,6),6-(1,6),7-(6,6)]
   717      11.904228      11.904228      11.904228    6[1-(0),6-(1,6),6-(6,7)]
   718      14.010294      14.010294      14.010294    6[1-(0),6-(1,6),6-(6,7)]
   719      12.714152      12.714152      12.714152    6[1-(0),6-(1,7),7-(6,6)]
   720      12.440498      12.440498      12.440498    6[1-(0),6-(1,7),7-(6,27)]
   721      -4.175015      -4.175015      -4.175015    7[6-(1,6),6-(1,7),27-(7,8,8)]
   722      -5.012625      -5.012625      -5.012625    7[6-(1,6),6-(1,7),6-(6,6)]
   723      -1.523569      -1.523569      -1.523569    7[6-(1,6),6-(1,7),27-(7,8,8)]
   724      -0.421543      -0.421543      -0.421543    7[6-(1,6),6-(1,7),6-(6,6)]
   725      -5.069955      -5.069955      -5.069955    7[6-(1,6),6-(1,7),27-(7,8,8)]
   726      -4.232325      -4.232325      -4.232325    7[6-(1,6),6-(1,7),6-(6,6)]
   727      10.768916      10.768916      10.768916    7[6-(1,6),6-(1,7),27-(7,8,8)]
   728       9.666874       9.666874       9.666874    7[6-(1,6),6-(1,7),6-(6,6)]
   729      11.623192      11.623192      11.623192    7[6-(1,6),6-(1,7),27-(7,8,8)]
   730       11.93754       11.93754       11.93754    7[6-(1,6),6-(1,7),6-(6,6)]
   731      -4.152841      -4.152841      -4.152841    7[6-(1,6),6-(1,7),27-(7,8,8)]
   732      -5.068129      -5.068129      -5.068129    7[6-(1,6),6-(1,7),6-(6,6)]
   733      -2.377815      -2.377815      -2.377815    7[6-(1,6),6-(1,7),27-(7,8,8)]
   734      -2.692143      -2.692143      -2.692143    7[6-(1,6),6-(1,7),6-(6,6)]
   735      -5.092159      -5.092159      -5.092159    7[6-(1,6),6-(1,7),27-(7,8,8)]
   736      -4.176887      -4.176887      -4.176887    7[6-(1,6),6-(1,7),6-(6,6)]
   737       4.175295       4.175295       4.175295    7[6-(1,6),6-(1,7),27-(7,8,8)]
   738       5.012925       5.012925       5.012925    7[6-(1,6),6-(1,7),6-(6,6)]
   739       1.523666       1.523666       1.523666    7[6-(1,6),6-(1,7),27-(7,8,8)]
   740       0.421624       0.421624       0.421624    7[6-(1,6),6-(1,7),6-(6,6)]
   741       5.070235       5.070235       5.070235    7[6-(1,6),6-(1,7),27-(7,8,8)]
   742       4.232625       4.232625       4.232625    7[6-(1,6),6-(1,7),6-(6,6)]
   743       7.721681       7.721681       7.721681    7[6-(1,6),6-(1,7),27-(7,8,8)]
   744       8.823707       8.823707       8.823707    7[6-(1,6),6-(1,7),6-(6,6)]
   745       6.867435       6.867435       6.867435    7[6-(1,6),6-(1,7),27-(7,8,8)]
   746       6.553107       6.553107       6.553107    7[6-(1,6),6-(1,7),6-(6,6)]
   747       4.153091       4.153091       4.153091    7[6-(1,6),6-(1,7),27-(7,8,8)]
   748       5.068363       5.068363       5.068363    7[6-(1,6),6-(1,7),6-(6,6)]
   749       2.377942       2.377942       2.377942    7[6-(1,6),6-(1,7),27-(7,8,8)]
   750        2.69229        2.69229        2.69229    7[6-(1,6),6-(1,7),6-(6,6)]
   751       5.092409       5.092409       5.092409    7[6-(1,6),6-(1,7),27-(7,8,8)]
   752       4.177121       4.177121       4.177121    7[6-(1,6),6-(1,7),6-(6,6)]
   753       5.070108       5.070108       5.070108    7[6-(1,6),6-(1,7),27-(7,8,8)]
   754       4.232478       4.232478       4.232478    7[6-(1,6),6-(1,7),6-(6,6)]
   755       7.721737       7.721737       7.721737    7[6-(1,6),6-(1,7),27-(7,8,8)]
   756       8.823779       8.823779       8.823779    7[6-(1,6),6-(1,7),6-(6,6)]
   757       4.175168       4.175168       4.175168    7[6-(1,6),6-(1,7),27-(7,8,8)]
   758       5.012778       5.012778       5.012778    7[6-(1,6),6-(1,7),6-(6,6)]
   759       1.523722       1.523722       1.523722    7[6-(1,6),6-(1,7),27-(7,8,8)]
   760       0.421696       0.421696       0.421696    7[6-(1,6),6-(1,7),6-(6,6)]
   761       2.377968       2.377968       2.377968    7[6-(1,6),6-(1,7),27-(7,8,8)]
   762       2.692296       2.692296       2.692296    7[6-(1,6),6-(1,7),6-(6,6)]
   763       5.092312       5.092312       5.092312    7[6-(1,6),6-(1,7),27-(7,8,8)]
   764        4.17704        4.17704        4.17704    7[6-(1,6),6-(1,7),6-(6,6)]
   765       6.867461       6.867461       6.867461    7[6-(1,6),6-(1,7),27-(7,8,8)]
   766       6.553113       6.553113       6.553113    7[6-(1,6),6-(1,7),6-(6,6)]
   767       4.152994       4.152994       4.152994    7[6-(1,6),6-(1,7),27-(7,8,8)]
   768       5.068282       5.068282       5.068282    7[6-(1,6),6-(1,7),6-(6,6)]
   769      13.420418      13.420418      13.420418    7[6-(1,6),6-(1,7),27-(7,8,8)]
   770      14.258028      14.258028      14.258028    7[6-(1,6),6-(1,7),6-(6,6)]
   771      10.768972      10.768972      10.768972    7[6-(1,6),6-(1,7),27-(7,8,8)]
   772       9.666946       9.666946       9.666946    7[6-(1,6),6-(1,7),6-(6,6)]
   773      14.315358      14.315358      14.315358    7[6-(1,6),6-(1,7),27-(7,8,8)]
   774      13.477728      13.477728      13.477728    7[6-(1,6),6-(1,7),6-(6,6)]
   775      -1.523513      -1.523513      -1.523513    7[6-(1,6),6-(1,7),27-(7,8,8)]
   776      -0.421471      -0.421471      -0.421471    7[6-(1,6),6-(1,7),6-(6,6)]
   777      -2.377789      -2.377789      -2.377789    7[6-(1,6),6-(1,7),27-(7,8,8)]
   778      -2.692137      -2.692137      -2.692137    7[6-(1,6),6-(1,7),6-(6,6)]
   779      13.398244      13.398244      13.398244    7[6-(1,6),6-(1,7),27-(7,8,8)]
   780      14.313532      14.313532      14.313532    7[6-(1,6),6-(1,7),6-(6,6)]
   781      11.623218      11.623218      11.623218    7[6-(1,6),6-(1,7),27-(7,8,8)]
   782      11.937546      11.937546      11.937546    7[6-(1,6),6-(1,7),6-(6,6)]
   783      14.337562      14.337562      14.337562    7[6-(1,6),6-(1,7),27-(7,8,8)]
   784       13.42229       13.42229       13.42229    7[6-(1,6),6-(1,7),6-(6,6)]
   785      -2.309335      -2.309335      -2.309335    8[6-(6,8),27-(7,7,8)]
   786      -1.196197      -1.196197      -1.196197    8[6-(6,8)]
   787       1.220499       1.220499       1.220499    8[6-(6,8)]
   788       2.072921       2.072921       2.072921    8[6-(6,8),27-(7,7,8)]
   789       3.916312       3.916312       3.916312    8[6-(6,6),6-(6,6)]
   790      -6.935658      -6.935658      -6.935658    8[6-(6,8),27-(7,7,8)]
   791      -8.048777      -8.048777      -8.048777    8[6-(6,8)]
   792       8.025003       8.025003       8.025003    8[6-(6,8)]
   793       7.172601       7.172601       7.172601    8[6-(6,8),27-(7,7,8)]
   794       5.328987       5.328987       5.328987    8[6-(6,6),6-(6,6)]
   795      13.034006      13.034006      13.034006    8[6-(6,8),27-(7,7,8)]
   796      12.555111      12.555111      12.555111    8[6-(6,8)]
   797       0.545519       0.545519       0.545519    8[6-(6,8)]
   798       0.257077       0.257077       0.257077    8[6-(6,8),27-(7,7,8)]
   799      12.076246      12.076246      12.076246    8[6-(6,6),6-(6,6)]
   800      14.701849      14.701849      14.701849    8[6-(6,8),27-(7,7,8)]
   801      -3.309738      -3.309738      -3.309738    8[6-(6,8)]
   802       8.699829       8.699829       8.699829    8[6-(6,8)]
   803       8.988291       8.988291       8.988291    8[6-(6,8),27-(7,7,8)]
   804      -2.830795      -2.830795      -2.830795    8[6-(6,6),6-(6,6)]
   805       2.309592       2.309592       2.309592    8[6-(6,8),27-(7,7,8)]
   806       1.196473       1.196473       1.196473    8[6-(6,8)]
   807      -1.220247      -1.220247      -1.220247    8[6-(6,8)]
   808      -2.072649      -2.072649      -2.072649    8[6-(6,8),27-(7,7,8)]
   809      14.574237      14.574237      14.574237    8[6-(6,6),6-(6,6)]
   810       6.935915       6.935915       6.935915    8[6-(6,8),27-(7,7,8)]
   811       8.049053       8.049053       8.049053    8[6-(6,8)]
   812      10.465749      10.465749      10.465749    8[6-(6,8)]
   813      -7.172329      -7.172329      -7.172329    8[6-(6,8),27-(7,7,8)]
   814      13.161562      13.161562      13.161562    8[6-(6,6),6-(6,6)]
   815       5.456599       5.456599       5.456599    8[6-(6,8),27-(7,7,8)]
   816       5.935512       5.935512       5.935512    8[6-(6,8)]
   817      -0.545421      -0.545421      -0.545421    8[6-(6,8)]
   818      -0.256959      -0.256959      -0.256959    8[6-(6,8),27-(7,7,8)]
   819       6.414455       6.414455       6.414455    8[6-(6,6),6-(6,6)]
   820       3.788756       3.788756       3.788756    8[6-(6,8),27-(7,7,8)]
   821       3.309861       3.309861       3.309861    8[6-(6,8)]
   822       9.790769       9.790769       9.790769    8[6-(6,8)]
   823       9.502327       9.502327       9.502327    8[6-(6,8),27-(7,7,8)]
   824       2.830996       2.830996       2.830996    8[6-(6,6),6-(6,6)]
   825       6.935811       6.935811       6.935811    8[6-(6,8),27-(7,7,8)]
   826        8.04893        8.04893        8.04893    8[6-(6,8)]
   827       10.46565       10.46565       10.46565    8[6-(6,8)]
   828      11.318052      11.318052      11.318052    8[6-(6,8),27-(7,7,8)]
   829      -5.328834      -5.328834      -5.328834    8[6-(6,6),6-(6,6)]
   830       2.309488       2.309488       2.309488    8[6-(6,8),27-(7,7,8)]
   831        1.19635        1.19635        1.19635    8[6-(6,8)]
   832      -1.220346      -1.220346      -1.220346    8[6-(6,8)]
   833      16.417732      16.417732      16.417732    8[6-(6,8),27-(7,7,8)]
   834      -3.916159      -3.916159      -3.916159    8[6-(6,6),6-(6,6)]
   835       3.788804       3.788804       3.788804    8[6-(6,8),27-(7,7,8)]
   836       3.309891       3.309891       3.309891    8[6-(6,8)]
   837       9.790824       9.790824       9.790824    8[6-(6,8)]
   838       9.502362       9.502362       9.502362    8[6-(6,8),27-(7,7,8)]
   839       2.830948       2.830948       2.830948    8[6-(6,6),6-(6,6)]
   840       5.456647       5.456647       5.456647    8[6-(6,8),27-(7,7,8)]
   841       5.935542       5.935542       5.935542    8[6-(6,8)]
   842      -0.545366      -0.545366      -0.545366    8[6-(6,8)]
   843      -0.256924      -0.256924      -0.256924    8[6-(6,8),27-(7,7,8)]
   844       6.414407       6.414407       6.414407    8[6-(6,6),6-(6,6)]
   845      11.554738      11.554738      11.554738    8[6-(6,8),27-(7,7,8)]
   846        10.4416        10.4416        10.4416    8[6-(6,8)]
   847       8.024904       8.024904       8.024904    8[6-(6,8)]
   848       7.172482       7.172482       7.172482    8[6-(6,8),27-(7,7,8)]
   849       5.329091       5.329091       5.329091    8[6-(6,6),6-(6,6)]
   850      16.181061      16.181061      16.181061    8[6-(6,8),27-(7,7,8)]
   851       17.29418       17.29418       17.29418    8[6-(6,8)]
   852         1.2204         1.2204         1.2204    8[6-(6,8)]
   853       2.072802       2.072802       2.072802    8[6-(6,8),27-(7,7,8)]
   854       3.916416       3.916416       3.916416    8[6-(6,6),6-(6,6)]
   855      -3.788603      -3.788603      -3.788603    8[6-(6,8),27-(7,7,8)]
   856      -3.309708      -3.309708      -3.309708    8[6-(6,8)]
   857       8.699884       8.699884       8.699884    8[6-(6,8)]
   858       8.988326       8.988326       8.988326    8[6-(6,8),27-(7,7,8)]
   859      -2.830843      -2.830843      -2.830843    8[6-(6,6),6-(6,6)]
   860      -5.456446      -5.456446      -5.456446    8[6-(6,8),27-(7,7,8)]
   861      12.555141      12.555141      12.555141    8[6-(6,8)]
   862       0.545574       0.545574       0.545574    8[6-(6,8)]
   863       0.257112       0.257112       0.257112    8[6-(6,8),27-(7,7,8)]
   864      12.076198      12.076198      12.076198    8[6-(6,6),6-(6,6)]
