# Supplementary material for: A collection of forcefield precursors for metal–organic frameworks
Source: RSC Adv. 2019 Nov 13;9(63):36492–507. doi: 10.1039/c9ra07327b (PMC9075174; doi:10.1039/c9ra07327b)
Supplement: RA-009-C9RA07327B-s1824 [file RA-009-C9RA07327B-s1824.txt]

OKIPUU_clean

18.903100    0.000000    0.000000
0.000066    18.903100    0.000000
9.451611    9.451578    31.146494

     1      11.590896      11.590896      11.590896    48[7-(6,6),7-(6,6),8-(6),8-(6),8-(6)]
     2      16.763906      16.763906      16.763906    48[7-(6,6),7-(6,6),8-(6),8-(6),8-(6)]
     3      15.938971      15.938971      15.938971    48[7-(6,6),7-(6,6),8-(6),8-(6),8-(6)]
     4      12.415859      12.415859      12.415859    48[7-(6,6),7-(6,6),8-(6),8-(6),8-(6)]
     5       7.312336       7.312336       7.312336    48[7-(6,6),7-(6,6),8-(6),8-(6),8-(6)]
     6      21.042401      21.042401      21.042401    48[7-(6,6),7-(6,6),8-(6),8-(6),8-(6)]
     7      21.867394      21.867394      21.867394    48[7-(6,6),7-(6,6),8-(6),8-(6),8-(6)]
     8      25.390536      25.390536      25.390536    48[7-(6,6),7-(6,6),8-(6),8-(6),8-(6)]
     9      21.042441      21.042441      21.042441    48[7-(6,6),7-(6,6),8-(6),8-(6),8-(6)]
    10       7.312376       7.312376       7.312376    48[7-(6,6),7-(6,6),8-(6),8-(6),8-(6)]
    11       6.487383       6.487383       6.487383    48[7-(6,6),7-(6,6),8-(6),8-(6),8-(6)]
    12       2.964241       2.964241       2.964241    48[7-(6,6),7-(6,6),8-(6),8-(6),8-(6)]
    13      16.763881      16.763881      16.763881    48[7-(6,6),7-(6,6),8-(6),8-(6),8-(6)]
    14      11.590871      11.590871      11.590871    48[7-(6,6),7-(6,6),8-(6),8-(6),8-(6)]
    15      12.415806      12.415806      12.415806    48[7-(6,6),7-(6,6),8-(6),8-(6),8-(6)]
    16      15.938918      15.938918      15.938918    48[7-(6,6),7-(6,6),8-(6),8-(6),8-(6)]
    17      12.863632      12.863632      12.863632    1[6-(6,7)]
    18      11.619803      11.619803      11.619803    1[6-(6,7)]
    19       9.213448       9.213448       9.213448    1[6-(7,7)]
    20       9.559361       9.559361       9.559361    1[6-(6,6)]
    21       7.676609       7.676609       7.676609    1[6-(6,6)]
    22       6.050955       6.050955       6.050955    1[6-(6,6)]
    23       7.886449       7.886449       7.886449    1[6-(6,6)]
    24      15.667007      15.667007      15.667007    1[6-(6,7)]
    25      16.602713      16.602713      16.602713    1[6-(6,7)]
    26      12.844774      12.844774      12.844774    1[6-(7,7)]
    27        6.85811        6.85811        6.85811    1[6-(6,6)]
    28        7.03013        7.03013        7.03013    1[6-(6,6)]
    29       4.005626       4.005626       4.005626    1[6-(6,6)]
    30       3.854398       3.854398       3.854398    1[6-(6,6)]
    31       8.232326       8.232326       8.232326    1[6-(6,6)]
    32       7.451692       7.451692       7.451692    1[6-(6,6)]
    33       5.451682       5.451682       5.451682    1[6-(6,6)]
    34       6.253175       6.253175       6.253175    1[6-(6,6)]
    35      15.491167      15.491167      15.491167    1[6-(6,7)]
    36      16.734992      16.734992      16.734992    1[6-(6,7)]
    37      19.141351      19.141351      19.141351    1[6-(7,7)]
    38      18.795367      18.795367      18.795367    1[6-(6,6)]
    39       1.775017       1.775017       1.775017    1[6-(6,6)]
    40       3.400738       3.400738       3.400738    1[6-(6,6)]
    41      20.468346      20.468346      20.468346    1[6-(6,6)]
    42      12.687825      12.687825      12.687825    1[6-(6,7)]
    43      11.752123      11.752123      11.752123    1[6-(6,7)]
    44      15.510063      15.510063      15.510063    1[6-(7,7)]
    45       2.593508       2.593508       2.593508    1[6-(6,6)]
    46       2.421558       2.421558       2.421558    1[6-(6,6)]
    47       5.445997       5.445997       5.445997    1[6-(6,6)]
    48        5.59722        5.59722        5.59722    1[6-(6,6)]
    49      20.122407      20.122407      20.122407    1[6-(6,6)]
    50      20.903114      20.903114      20.903114    1[6-(6,6)]
    51       3.999958       3.999958       3.999958    1[6-(6,6)]
    52       3.198458       3.198458       3.198458    1[6-(6,6)]
    53      13.580047      13.580047      13.580047    1[6-(6,7)]
    54       12.67081       12.67081       12.67081    1[6-(6,7)]
    55      14.878703      14.878703      14.878703    1[6-(7,7)]
    56      11.606573      11.606573      11.606573    1[6-(6,6)]
    57      11.098085      11.098085      11.098085    1[6-(6,6)]
    58      14.598945      14.598945      14.598945    1[6-(6,6)]
    59      15.065847      15.065847      15.065847    1[6-(6,6)]
    60       12.30599       12.30599       12.30599    1[6-(6,7)]
    61      12.644354      12.644354      12.644354    1[6-(6,7)]
    62      11.650064      11.650064      11.650064    1[6-(7,7)]
    63      13.621647      13.621647      13.621647    1[6-(6,6)]
    64      13.668907      13.668907      13.668907    1[6-(6,6)]
    65       11.12267       11.12267       11.12267    1[6-(6,6)]
    66      11.018701      11.018701      11.018701    1[6-(6,6)]
    67      19.088427      19.088427      19.088427    1[6-(6,6)]
    68       17.54594       17.54594       17.54594    1[6-(6,6)]
    69      18.687694      18.687694      18.687694    1[6-(6,6)]
    70       20.28689       20.28689       20.28689    1[6-(6,6)]
    71      14.774714      14.774714      14.774714    1[6-(6,7)]
    72      15.684013      15.684013      15.684013    1[6-(6,7)]
    73      13.476124      13.476124      13.476124    1[6-(7,7)]
    74      16.748249      16.748249      16.748249    1[6-(6,6)]
    75      17.256735      17.256735      17.256735    1[6-(6,6)]
    76      13.755876      13.755876      13.755876    1[6-(6,6)]
    77      13.288977      13.288977      13.288977    1[6-(6,6)]
    78      16.048814      16.048814      16.048814    1[6-(6,7)]
    79      15.710454      15.710454      15.710454    1[6-(6,7)]
    80      16.704744      16.704744      16.704744    1[6-(7,7)]
    81      14.733165      14.733165      14.733165    1[6-(6,6)]
    82      14.685909      14.685909      14.685909    1[6-(6,6)]
    83      17.232147      17.232147      17.232147    1[6-(6,6)]
    84      17.336111      17.336111      17.336111    1[6-(6,6)]
    85         9.2664         9.2664         9.2664    1[6-(6,6)]
    86      10.808894      10.808894      10.808894    1[6-(6,6)]
    87        9.66714        9.66714        9.66714    1[6-(6,6)]
    88       8.067937       8.067937       8.067937    1[6-(6,6)]
    89        6.03958        6.03958        6.03958    1[6-(6,7)]
    90       7.283399       7.283399       7.283399    1[6-(6,7)]
    91       9.689773       9.689773       9.689773    1[6-(7,7)]
    92       9.343832       9.343832       9.343832    1[6-(6,6)]
    93      11.226578      11.226578      11.226578    1[6-(6,6)]
    94      12.852258      12.852258      12.852258    1[6-(6,6)]
    95       11.01677       11.01677       11.01677    1[6-(6,6)]
    96      22.139395      22.139395      22.139395    1[6-(6,7)]
    97      21.203695      21.203695      21.203695    1[6-(6,7)]
    98      24.961628      24.961628      24.961628    1[6-(7,7)]
    99      12.045087      12.045087      12.045087    1[6-(6,6)]
   100      11.873071      11.873071      11.873071    1[6-(6,6)]
   101      14.897559      14.897559      14.897559    1[6-(6,6)]
   102      15.048781      15.048781      15.048781    1[6-(6,6)]
   103      10.670859      10.670859      10.670859    1[6-(6,6)]
   104      11.451555      11.451555      11.451555    1[6-(6,6)]
   105      13.451507      13.451507      13.451507    1[6-(6,6)]
   106      12.650018      12.650018      12.650018    1[6-(6,6)]
   107       3.412053       3.412053       3.412053    1[6-(6,7)]
   108       21.07133       21.07133       21.07133    1[6-(6,7)]
   109       18.66496       18.66496       18.66496    1[6-(7,7)]
   110      19.010896      19.010896      19.010896    1[6-(6,6)]
   111      17.128147      17.128147      17.128147    1[6-(6,6)]
   112       15.50247       15.50247       15.50247    1[6-(6,6)]
   113       17.33796       17.33796       17.33796    1[6-(6,6)]
   114      25.118537      25.118537      25.118537    1[6-(6,7)]
   115      26.054241      26.054241      26.054241    1[6-(6,7)]
   116      22.296309      22.296309      22.296309    1[6-(7,7)]
   117      16.309631      16.309631      16.309631    1[6-(6,6)]
   118      16.481651      16.481651      16.481651    1[6-(6,6)]
   119      13.457164      13.457164      13.457164    1[6-(6,6)]
   120      13.305937      13.305937      13.305937    1[6-(6,6)]
   121      17.683874      17.683874      17.683874    1[6-(6,6)]
   122      16.903185      16.903185      16.903185    1[6-(6,6)]
   123      14.903233      14.903233      14.903233    1[6-(6,6)]
   124      15.704716      15.704716      15.704716    1[6-(6,6)]
   125      24.226306      24.226306      24.226306    1[6-(6,7)]
   126      25.135548      25.135548      25.135548    1[6-(6,7)]
   127      22.927676      22.927676      22.927676    1[6-(7,7)]
   128       7.296699       7.296699       7.296699    1[6-(6,6)]
   129       7.805132       7.805132       7.805132    1[6-(6,6)]
   130      23.207384      23.207384      23.207384    1[6-(6,6)]
   131      22.740538      22.740538      22.740538    1[6-(6,6)]
   132       6.597221       6.597221       6.597221    1[6-(6,7)]
   133       6.258854       6.258854       6.258854    1[6-(6,7)]
   134        7.25317        7.25317        7.25317    1[6-(7,7)]
   135       5.281567       5.281567       5.281567    1[6-(6,6)]
   136       24.13741       24.13741       24.13741    1[6-(6,6)]
   137       7.780569       7.780569       7.780569    1[6-(6,6)]
   138       7.884534       7.884534       7.884534    1[6-(6,6)]
   139      18.717959      18.717959      18.717959    1[6-(6,6)]
   140      20.260458      20.260458      20.260458    1[6-(6,6)]
   141      19.118652      19.118652      19.118652    1[6-(6,6)]
   142      17.519443      17.519443      17.519443    1[6-(6,6)]
   143      23.031621      23.031621      23.031621    1[6-(6,7)]
   144      22.122376      22.122376      22.122376    1[6-(6,7)]
   145      24.330251      24.330251      24.330251    1[6-(7,7)]
   146      21.058123      21.058123      21.058123    1[6-(6,6)]
   147      20.549622      20.549622      20.549622    1[6-(6,6)]
   148      24.050471      24.050471      24.050471    1[6-(6,6)]
   149      24.517386      24.517386      24.517386    1[6-(6,6)]
   150      21.757517      21.757517      21.757517    1[6-(6,7)]
   151      22.095888      22.095888      22.095888    1[6-(6,7)]
   152      21.101572      21.101572      21.101572    1[6-(7,7)]
   153      23.073179      23.073179      23.073179    1[6-(6,6)]
   154       23.12044       23.12044       23.12044    1[6-(6,6)]
   155      20.574182      20.574182      20.574182    1[6-(6,6)]
   156      20.470212      20.470212      20.470212    1[6-(6,6)]
   157       9.636868       9.636868       9.636868    1[6-(6,6)]
   158      26.997476      26.997476      26.997476    1[6-(6,6)]
   159       9.236116       9.236116       9.236116    1[6-(6,6)]
   160      10.835318      10.835318      10.835318    1[6-(6,6)]
   161      22.315197      22.315197      22.315197    1[6-(6,7)]
   162      21.071378      21.071378      21.071378    1[6-(6,7)]
   163      18.665004      18.665004      18.665004    1[6-(7,7)]
   164      19.010945      19.010945      19.010945    1[6-(6,6)]
   165      17.128199      17.128199      17.128199    1[6-(6,6)]
   166      15.502519      15.502519      15.502519    1[6-(6,6)]
   167      17.338007      17.338007      17.338007    1[6-(6,6)]
   168       6.215382       6.215382       6.215382    1[6-(6,7)]
   169       7.151082       7.151082       7.151082    1[6-(6,7)]
   170       3.393149       3.393149       3.393149    1[6-(7,7)]
   171       16.30969       16.30969       16.30969    1[6-(6,6)]
   172      16.481706      16.481706      16.481706    1[6-(6,6)]
   173      13.457218      13.457218      13.457218    1[6-(6,6)]
   174      13.305996      13.305996      13.305996    1[6-(6,6)]
   175      17.683918      17.683918      17.683918    1[6-(6,6)]
   176      16.903222      16.903222      16.903222    1[6-(6,6)]
   177       14.90327       14.90327       14.90327    1[6-(6,6)]
   178      15.704759      15.704759      15.704759    1[6-(6,6)]
   179      24.942724      24.942724      24.942724    1[6-(6,7)]
   180       7.283447       7.283447       7.283447    1[6-(6,7)]
   181       9.689817       9.689817       9.689817    1[6-(7,7)]
   182       9.343881       9.343881       9.343881    1[6-(6,6)]
   183       11.22663       11.22663       11.22663    1[6-(6,6)]
   184      12.852307      12.852307      12.852307    1[6-(6,6)]
   185      11.016817      11.016817      11.016817    1[6-(6,6)]
   186        3.23624        3.23624        3.23624    1[6-(6,7)]
   187       2.300536       2.300536       2.300536    1[6-(6,7)]
   188       6.058468       6.058468       6.058468    1[6-(7,7)]
   189      12.045146      12.045146      12.045146    1[6-(6,6)]
   190      11.873126      11.873126      11.873126    1[6-(6,6)]
   191      14.897613      14.897613      14.897613    1[6-(6,6)]
   192       15.04884       15.04884       15.04884    1[6-(6,6)]
   193      10.670903      10.670903      10.670903    1[6-(6,6)]
   194      11.451592      11.451592      11.451592    1[6-(6,6)]
   195      13.451544      13.451544      13.451544    1[6-(6,6)]
   196      12.650061      12.650061      12.650061    1[6-(6,6)]
   197       4.128471       4.128471       4.128471    1[6-(6,7)]
   198       3.219229       3.219229       3.219229    1[6-(6,7)]
   199       5.427101       5.427101       5.427101    1[6-(7,7)]
   200      21.058078      21.058078      21.058078    1[6-(6,6)]
   201      20.549645      20.549645      20.549645    1[6-(6,6)]
   202       5.147393       5.147393       5.147393    1[6-(6,6)]
   203       5.614239       5.614239       5.614239    1[6-(6,6)]
   204      21.757556      21.757556      21.757556    1[6-(6,7)]
   205      22.095923      22.095923      22.095923    1[6-(6,7)]
   206      21.101607      21.101607      21.101607    1[6-(7,7)]
   207       23.07321       23.07321       23.07321    1[6-(6,6)]
   208       4.217367       4.217367       4.217367    1[6-(6,6)]
   209      20.574208      20.574208      20.574208    1[6-(6,6)]
   210      20.470243      20.470243      20.470243    1[6-(6,6)]
   211       9.636818       9.636818       9.636818    1[6-(6,6)]
   212       8.094319       8.094319       8.094319    1[6-(6,6)]
   213       9.236059       9.236059       9.236059    1[6-(6,6)]
   214      10.835334      10.835334      10.835334    1[6-(6,6)]
   215       5.323156       5.323156       5.323156    1[6-(6,7)]
   216       6.232401       6.232401       6.232401    1[6-(6,7)]
   217       4.024526       4.024526       4.024526    1[6-(7,7)]
   218       7.296654       7.296654       7.296654    1[6-(6,6)]
   219       7.805155       7.805155       7.805155    1[6-(6,6)]
   220       4.304306       4.304306       4.304306    1[6-(6,6)]
   221       3.837391       3.837391       3.837391    1[6-(6,6)]
   222        6.59726        6.59726        6.59726    1[6-(6,7)]
   223       6.258889       6.258889       6.258889    1[6-(6,7)]
   224       7.253205       7.253205       7.253205    1[6-(7,7)]
   225       5.281598       5.281598       5.281598    1[6-(6,6)]
   226       5.234337       5.234337       5.234337    1[6-(6,6)]
   227       7.780595       7.780595       7.780595    1[6-(6,6)]
   228       7.884565       7.884565       7.884565    1[6-(6,6)]
   229      18.717909      18.717909      18.717909    1[6-(6,6)]
   230       1.357301       1.357301       1.357301    1[6-(6,6)]
   231      19.118661      19.118661      19.118661    1[6-(6,6)]
   232      17.519459      17.519459      17.519459    1[6-(6,6)]
   233      15.491145      15.491145      15.491145    1[6-(6,7)]
   234      16.734974      16.734974      16.734974    1[6-(6,7)]
   235      19.141329      19.141329      19.141329    1[6-(7,7)]
   236      18.795416      18.795416      18.795416    1[6-(6,6)]
   237      20.678168      20.678168      20.678168    1[6-(6,6)]
   238      22.303822      22.303822      22.303822    1[6-(6,6)]
   239      20.468328      20.468328      20.468328    1[6-(6,6)]
   240       12.68777       12.68777       12.68777    1[6-(6,7)]
   241      11.752064      11.752064      11.752064    1[6-(6,7)]
   242      15.510003      15.510003      15.510003    1[6-(7,7)]
   243      21.496667      21.496667      21.496667    1[6-(6,6)]
   244      21.324647      21.324647      21.324647    1[6-(6,6)]
   245      24.349151      24.349151      24.349151    1[6-(6,6)]
   246      24.500379      24.500379      24.500379    1[6-(6,6)]
   247      20.122451      20.122451      20.122451    1[6-(6,6)]
   248      20.903085      20.903085      20.903085    1[6-(6,6)]
   249      22.903095      22.903095      22.903095    1[6-(6,6)]
   250      22.101602      22.101602      22.101602    1[6-(6,6)]
   251       12.86361       12.86361       12.86361    1[6-(6,7)]
   252      11.619785      11.619785      11.619785    1[6-(6,7)]
   253       9.213426       9.213426       9.213426    1[6-(7,7)]
   254        9.55941        9.55941        9.55941    1[6-(6,6)]
   255       26.57976       26.57976       26.57976    1[6-(6,6)]
   256      24.954039      24.954039      24.954039    1[6-(6,6)]
   257       7.886431       7.886431       7.886431    1[6-(6,6)]
   258      15.666952      15.666952      15.666952    1[6-(6,7)]
   259      16.602654      16.602654      16.602654    1[6-(6,7)]
   260      12.844714      12.844714      12.844714    1[6-(7,7)]
   261      25.761269      25.761269      25.761269    1[6-(6,6)]
   262      25.933219      25.933219      25.933219    1[6-(6,6)]
   263       22.90878       22.90878       22.90878    1[6-(6,6)]
   264      22.757557      22.757557      22.757557    1[6-(6,6)]
   265        8.23237        8.23237        8.23237    1[6-(6,6)]
   266       7.451663       7.451663       7.451663    1[6-(6,6)]
   267       5.451719       5.451719       5.451719    1[6-(6,6)]
   268      25.156319      25.156319      25.156319    1[6-(6,6)]
   269       14.77473       14.77473       14.77473    1[6-(6,7)]
   270      15.683967      15.683967      15.683967    1[6-(6,7)]
   271      13.476074      13.476074      13.476074    1[6-(7,7)]
   272      16.748204      16.748204      16.748204    1[6-(6,6)]
   273      17.256692      17.256692      17.256692    1[6-(6,6)]
   274      13.755832      13.755832      13.755832    1[6-(6,6)]
   275       13.28893       13.28893       13.28893    1[6-(6,6)]
   276      16.048787      16.048787      16.048787    1[6-(6,7)]
   277      15.710423      15.710423      15.710423    1[6-(6,7)]
   278      16.704713      16.704713      16.704713    1[6-(7,7)]
   279       14.73313       14.73313       14.73313    1[6-(6,6)]
   280       14.68587       14.68587       14.68587    1[6-(6,6)]
   281      17.232107      17.232107      17.232107    1[6-(6,6)]
   282      17.336076      17.336076      17.336076    1[6-(6,6)]
   283        9.26635        9.26635        9.26635    1[6-(6,6)]
   284      10.808837      10.808837      10.808837    1[6-(6,6)]
   285       9.667083       9.667083       9.667083    1[6-(6,6)]
   286       8.067887       8.067887       8.067887    1[6-(6,6)]
   287      13.580063      13.580063      13.580063    1[6-(6,7)]
   288      12.670764      12.670764      12.670764    1[6-(6,7)]
   289      14.878653      14.878653      14.878653    1[6-(7,7)]
   290      11.606528      11.606528      11.606528    1[6-(6,6)]
   291      11.098042      11.098042      11.098042    1[6-(6,6)]
   292      14.598901      14.598901      14.598901    1[6-(6,6)]
   293        15.0658        15.0658        15.0658    1[6-(6,6)]
   294      12.305963      12.305963      12.305963    1[6-(6,7)]
   295      12.644323      12.644323      12.644323    1[6-(6,7)]
   296      11.650033      11.650033      11.650033    1[6-(7,7)]
   297      13.621612      13.621612      13.621612    1[6-(6,6)]
   298      13.668868      13.668868      13.668868    1[6-(6,6)]
   299       11.12263       11.12263       11.12263    1[6-(6,6)]
   300      11.018666      11.018666      11.018666    1[6-(6,6)]
   301      19.088377      19.088377      19.088377    1[6-(6,6)]
   302      17.545883      17.545883      17.545883    1[6-(6,6)]
   303      18.687637      18.687637      18.687637    1[6-(6,6)]
   304       20.28684       20.28684       20.28684    1[6-(6,6)]
   305      11.958174      11.958174      11.958174    6[1-(0),6-(1,7),7-(6,48)]
   306       11.28144       11.28144       11.28144    6[1-(0),6-(1,7),7-(6,6)]
   307        9.96768        9.96768        9.96768    6[1-(0),7-(6,48),7-(6,6)]
   308       8.854282       8.854282       8.854282    6[6-(1,6),6-(1,6),7-(6,6)]
   309       8.839155       8.839155       8.839155    6[1-(0),6-(1,6),6-(6,7)]
   310       7.710638       7.710638       7.710638    6[1-(0),6-(1,6),6-(6,8)]
   311       6.676641       6.676641       6.676641    6[6-(1,6),6-(1,6),8-(6)]
   312       6.737136       6.737136       6.737136    6[1-(0),6-(1,6),6-(6,8)]
   313       7.841079       7.841079       7.841079    6[1-(0),6-(1,6),6-(6,7)]
   314      15.200101      15.200101      15.200101    6[1-(0),6-(1,7),7-(6,48)]
   315      15.718047      15.718047      15.718047    6[1-(0),6-(1,7),7-(6,6)]
   316      13.659498      13.659498      13.659498    6[1-(0),7-(6,48),7-(6,6)]
   317       5.349638       5.349638       5.349638    6[6-(1,6),6-(1,6),7-(6,6)]
   318       6.285344       6.285344       6.285344    6[1-(0),6-(1,6),6-(6,7)]
   319       6.383642       6.383642       6.383642    6[1-(0),6-(1,6),6-(6,8)]
   320        5.52922        5.52922        5.52922    6[6-(1,6),6-(1,6),8-(6)]
   321       4.593513       4.593513       4.593513    6[1-(0),6-(1,6),6-(6,8)]
   322       4.495216       4.495216       4.495216    6[1-(0),6-(1,6),6-(6,7)]
   323       9.332548       9.332548       9.332548    6[6-(6,6),8-(0),8-(48)]
   324       8.054635       8.054635       8.054635    6[6-(1,6),6-(1,6),6-(8,8)]
   325       7.678465       7.678465       7.678465    6[1-(0),6-(1,6),6-(6,6)]
   326       7.215338       7.215338       7.215338    6[1-(0),6-(1,6),6-(6,6)]
   327       4.385551       4.385551       4.385551    6[6-(6,6),8-(48),8-(48)]
   328       5.659617       5.659617       5.659617    6[6-(1,6),6-(1,6),6-(8,8)]
   329       6.018774       6.018774       6.018774    6[1-(0),6-(1,6),6-(6,6)]
   330        6.48814        6.48814        6.48814    6[1-(0),6-(1,6),6-(6,6)]
   331      16.396625      16.396625      16.396625    6[1-(0),6-(1,7),7-(6,48)]
   332      17.073356      17.073356      17.073356    6[1-(0),6-(1,7),7-(6,6)]
   333      18.387119      18.387119      18.387119    6[1-(0),7-(6,48),7-(6,6)]
   334      19.500513      19.500513      19.500513    6[6-(1,6),6-(1,6),7-(6,6)]
   335      19.515573      19.515573      19.515573    6[1-(0),6-(1,6),6-(6,7)]
   336       1.740989       1.740989       1.740989    6[1-(0),6-(1,6),6-(6,8)]
   337       2.775051       2.775051       2.775051    6[6-(1,6),6-(1,6),8-(6)]
   338       2.714558       2.714558       2.714558    6[1-(0),6-(1,6),6-(6,8)]
   339      20.513716      20.513716      20.513716    6[1-(0),6-(1,6),6-(6,7)]
   340      13.154733      13.154733      13.154733    6[1-(0),6-(1,7),7-(6,48)]
   341      12.636788      12.636788      12.636788    6[1-(0),6-(1,7),7-(6,6)]
   342      14.695338      14.695338      14.695338    6[1-(0),7-(6,48),7-(6,6)]
   343        4.10198        4.10198        4.10198    6[6-(1,6),6-(1,6),7-(6,6)]
   344       3.166274       3.166274       3.166274    6[1-(0),6-(1,6),6-(6,7)]
   345       3.067979       3.067979       3.067979    6[1-(0),6-(1,6),6-(6,8)]
   346       3.922403       3.922403       3.922403    6[6-(1,6),6-(1,6),8-(6)]
   347       4.858108       4.858108       4.858108    6[1-(0),6-(1,6),6-(6,8)]
   348       4.956404       4.956404       4.956404    6[1-(0),6-(1,6),6-(6,7)]
   349      19.022254      19.022254      19.022254    6[6-(6,6),8-(0),8-(48)]
   350      20.300101      20.300101      20.300101    6[6-(1,6),6-(1,6),6-(8,8)]
   351      20.676269      20.676269      20.676269    6[1-(0),6-(1,6),6-(6,6)]
   352        21.1394        21.1394        21.1394    6[1-(0),6-(1,6),6-(6,6)]
   353       5.066085       5.066085       5.066085    6[6-(6,6),8-(48),8-(48)]
   354       3.792019       3.792019       3.792019    6[6-(1,6),6-(1,6),6-(8,8)]
   355      22.335964      22.335964      22.335964    6[1-(0),6-(1,6),6-(6,6)]
   356      21.866595      21.866595      21.866595    6[1-(0),6-(1,6),6-(6,6)]
   357      13.719933      13.719933      13.719933    6[1-(0),6-(1,7),7-(6,48)]
   358      13.217112      13.217112      13.217112    6[1-(0),6-(1,7),7-(6,6)]
   359      14.426916      14.426916      14.426916    6[1-(0),7-(6,48),7-(6,6)]
   360      13.357003      13.357003      13.357003    6[6-(1,6),6-(1,6),7-(6,6)]
   361      12.192571      12.192571      12.192571    6[1-(0),6-(1,6),6-(6,7)]
   362      11.893905      11.893905      11.893905    6[1-(0),6-(1,6),6-(6,8)]
   363         12.754         12.754         12.754    6[6-(1,6),6-(1,6),8-(6)]
   364      13.978921      13.978921      13.978921    6[1-(0),6-(1,6),6-(6,8)]
   365      14.264355      14.264355      14.264355    6[1-(0),6-(1,6),6-(6,7)]
   366      12.243612      12.243612      12.243612    6[1-(0),6-(1,7),7-(6,48)]
   367      12.438313      12.438313      12.438313    6[1-(0),6-(1,7),7-(6,6)]
   368      11.907143      11.907143      11.907143    6[1-(0),7-(6,48),7-(6,6)]
   369      12.309777      12.309777      12.309777    6[6-(1,6),6-(1,6),7-(6,6)]
   370      13.103705      13.103705      13.103705    6[1-(0),6-(1,6),6-(6,7)]
   371      13.137731      13.137731      13.137731    6[1-(0),6-(1,6),6-(6,8)]
   372      12.389172      12.389172      12.389172    6[6-(1,6),6-(1,6),8-(6)]
   373      11.619819      11.619819      11.619819    6[1-(0),6-(1,6),6-(6,8)]
   374      11.561218      11.561218      11.561218    6[1-(0),6-(1,6),6-(6,7)]
   375      17.438184      17.438184      17.438184    6[6-(6,6),8-(0),8-(48)]
   376      18.194312      18.194312      18.194312    6[6-(1,6),6-(1,6),6-(8,8)]
   377      19.016598      19.016598      19.016598    6[1-(0),6-(1,6),6-(6,6)]
   378      18.092239      18.092239      18.092239    6[1-(0),6-(1,6),6-(6,6)]
   379      20.402207      20.402207      20.402207    6[6-(6,6),8-(48),8-(48)]
   380      19.632847      19.632847      19.632847    6[6-(1,6),6-(1,6),6-(8,8)]
   381      18.789768      18.789768      18.789768    6[1-(0),6-(1,6),6-(6,6)]
   382       19.73681       19.73681       19.73681    6[1-(0),6-(1,6),6-(6,6)]
   383      14.634893      14.634893      14.634893    6[1-(0),6-(1,7),7-(6,48)]
   384      15.137713      15.137713      15.137713    6[1-(0),6-(1,7),7-(6,6)]
   385      13.927911      13.927911      13.927911    6[1-(0),7-(6,48),7-(6,6)]
   386      14.997821      14.997821      14.997821    6[6-(1,6),6-(1,6),7-(6,6)]
   387      16.162251      16.162251      16.162251    6[1-(0),6-(1,6),6-(6,7)]
   388      16.460915      16.460915      16.460915    6[1-(0),6-(1,6),6-(6,8)]
   389       15.60082       15.60082       15.60082    6[6-(1,6),6-(1,6),8-(6)]
   390        14.3759        14.3759        14.3759    6[1-(0),6-(1,6),6-(6,8)]
   391      14.090468      14.090468      14.090468    6[1-(0),6-(1,6),6-(6,7)]
   392      16.111193      16.111193      16.111193    6[1-(0),6-(1,7),7-(6,48)]
   393      15.916494      15.916494      15.916494    6[1-(0),6-(1,7),7-(6,6)]
   394      16.447664      16.447664      16.447664    6[1-(0),7-(6,48),7-(6,6)]
   395      16.045034      16.045034      16.045034    6[6-(1,6),6-(1,6),7-(6,6)]
   396      15.251108      15.251108      15.251108    6[1-(0),6-(1,6),6-(6,7)]
   397      15.217084      15.217084      15.217084    6[1-(0),6-(1,6),6-(6,8)]
   398      15.965644      15.965644      15.965644    6[6-(1,6),6-(1,6),8-(6)]
   399      16.734997      16.734997      16.734997    6[1-(0),6-(1,6),6-(6,8)]
   400      16.793595      16.793595      16.793595    6[1-(0),6-(1,6),6-(6,7)]
   401      10.916647      10.916647      10.916647    6[6-(6,6),8-(0),8-(48)]
   402      10.160518      10.160518      10.160518    6[6-(1,6),6-(1,6),6-(8,8)]
   403       9.338231       9.338231       9.338231    6[1-(0),6-(1,6),6-(6,6)]
   404      10.262593      10.262593      10.262593    6[1-(0),6-(1,6),6-(6,6)]
   405      26.855723      26.855723      26.855723    6[6-(6,6),8-(48),8-(48)]
   406       8.721984       8.721984       8.721984    6[6-(1,6),6-(1,6),6-(8,8)]
   407       9.565064       9.565064       9.565064    6[1-(0),6-(1,6),6-(6,6)]
   408       8.618019       8.618019       8.618019    6[1-(0),6-(1,6),6-(6,6)]
   409       6.945038       6.945038       6.945038    6[1-(0),6-(1,7),7-(6,48)]
   410       7.621767       7.621767       7.621767    6[1-(0),6-(1,7),7-(6,6)]
   411       8.935538       8.935538       8.935538    6[1-(0),7-(6,48),7-(6,6)]
   412      10.048925      10.048925      10.048925    6[6-(1,6),6-(1,6),7-(6,6)]
   413      10.064042      10.064042      10.064042    6[1-(0),6-(1,6),6-(6,7)]
   414      11.192556      11.192556      11.192556    6[1-(0),6-(1,6),6-(6,8)]
   415      12.226558      12.226558      12.226558    6[6-(1,6),6-(1,6),8-(6)]
   416      12.166073      12.166073      12.166073    6[1-(0),6-(1,6),6-(6,8)]
   417      11.062134      11.062134      11.062134    6[1-(0),6-(1,6),6-(6,7)]
   418      22.606302      22.606302      22.606302    6[1-(0),6-(1,7),7-(6,48)]
   419      22.088359      22.088359      22.088359    6[1-(0),6-(1,7),7-(6,6)]
   420      24.146905      24.146905      24.146905    6[1-(0),7-(6,48),7-(6,6)]
   421       13.55355       13.55355       13.55355    6[6-(1,6),6-(1,6),7-(6,6)]
   422       12.61785       12.61785       12.61785    6[1-(0),6-(1,6),6-(6,7)]
   423      12.519555      12.519555      12.519555    6[1-(0),6-(1,6),6-(6,8)]
   424      13.373973      13.373973      13.373973    6[6-(1,6),6-(1,6),8-(6)]
   425      14.309674      14.309674      14.309674    6[1-(0),6-(1,6),6-(6,8)]
   426      14.407968      14.407968      14.407968    6[1-(0),6-(1,6),6-(6,7)]
   427       9.570694       9.570694       9.570694    6[6-(6,6),8-(0),8-(48)]
   428      10.848546      10.848546      10.848546    6[6-(1,6),6-(1,6),6-(8,8)]
   429       11.22472       11.22472       11.22472    6[1-(0),6-(1,6),6-(6,6)]
   430      11.687845      11.687845      11.687845    6[1-(0),6-(1,6),6-(6,6)]
   431      14.517646      14.517646      14.517646    6[6-(6,6),8-(48),8-(48)]
   432      13.243574      13.243574      13.243574    6[6-(1,6),6-(1,6),6-(8,8)]
   433      12.884413      12.884413      12.884413    6[1-(0),6-(1,6),6-(6,6)]
   434      12.415051      12.415051      12.415051    6[1-(0),6-(1,6),6-(6,6)]
   435      21.409694      21.409694      21.409694    6[1-(0),6-(1,7),7-(6,48)]
   436      20.732964      20.732964      20.732964    6[1-(0),6-(1,7),7-(6,6)]
   437      19.419195      19.419195      19.419195    6[1-(0),7-(6,48),7-(6,6)]
   438      18.305804      18.305804      18.305804    6[6-(1,6),6-(1,6),7-(6,6)]
   439      18.290685      18.290685      18.290685    6[1-(0),6-(1,6),6-(6,7)]
   440      17.162171      17.162171      17.162171    6[1-(0),6-(1,6),6-(6,8)]
   441      16.128168      16.128168      16.128168    6[6-(1,6),6-(1,6),8-(6)]
   442      16.188654      16.188654      16.188654    6[1-(0),6-(1,6),6-(6,8)]
   443      17.292595      17.292595      17.292595    6[1-(0),6-(1,6),6-(6,7)]
   444      24.651631      24.651631      24.651631    6[1-(0),6-(1,7),7-(6,48)]
   445      25.169577      25.169577      25.169577    6[1-(0),6-(1,7),7-(6,6)]
   446      23.111031      23.111031      23.111031    6[1-(0),7-(6,48),7-(6,6)]
   447      14.801168      14.801168      14.801168    6[6-(1,6),6-(1,6),7-(6,6)]
   448      15.736869      15.736869      15.736869    6[1-(0),6-(1,6),6-(6,7)]
   449      15.835166      15.835166      15.835166    6[1-(0),6-(1,6),6-(6,8)]
   450      14.980749      14.980749      14.980749    6[6-(1,6),6-(1,6),8-(6)]
   451      14.045048      14.045048      14.045048    6[1-(0),6-(1,6),6-(6,8)]
   452      13.946751      13.946751      13.946751    6[1-(0),6-(1,6),6-(6,7)]
   453      18.784042      18.784042      18.784042    6[6-(6,6),8-(0),8-(48)]
   454       17.50619       17.50619       17.50619    6[6-(1,6),6-(1,6),6-(8,8)]
   455      17.130015      17.130015      17.130015    6[1-(0),6-(1,6),6-(6,6)]
   456      16.666894      16.666894      16.666894    6[1-(0),6-(1,6),6-(6,6)]
   457      13.837157      13.837157      13.837157    6[6-(6,6),8-(48),8-(48)]
   458      15.111162      15.111162      15.111162    6[6-(1,6),6-(1,6),6-(8,8)]
   459      15.470325      15.470325      15.470325    6[1-(0),6-(1,6),6-(6,6)]
   460      15.939684      15.939684      15.939684    6[1-(0),6-(1,6),6-(6,6)]
   461      24.086426      24.086426      24.086426    6[1-(0),6-(1,7),7-(6,48)]
   462       24.58925       24.58925       24.58925    6[1-(0),6-(1,7),7-(6,6)]
   463      23.379457      23.379457      23.379457    6[1-(0),7-(6,48),7-(6,6)]
   464      24.449375      24.449375      24.449375    6[6-(1,6),6-(1,6),7-(6,6)]
   465       6.710705       6.710705       6.710705    6[1-(0),6-(1,6),6-(6,7)]
   466       7.009311       7.009311       7.009311    6[1-(0),6-(1,6),6-(6,8)]
   467      25.052324      25.052324      25.052324    6[6-(1,6),6-(1,6),8-(6)]
   468      23.827403      23.827403      23.827403    6[1-(0),6-(1,6),6-(6,8)]
   469      23.542029      23.542029      23.542029    6[1-(0),6-(1,6),6-(6,7)]
   470       6.659603       6.659603       6.659603    6[1-(0),6-(1,7),7-(6,48)]
   471       6.464901       6.464901       6.464901    6[1-(0),6-(1,7),7-(6,6)]
   472       6.996085       6.996085       6.996085    6[1-(0),7-(6,48),7-(6,6)]
   473       6.593447       6.593447       6.593447    6[6-(1,6),6-(1,6),7-(6,6)]
   474       5.799514       5.799514       5.799514    6[1-(0),6-(1,6),6-(6,7)]
   475       5.765489       5.765489       5.765489    6[1-(0),6-(1,6),6-(6,8)]
   476       6.514056       6.514056       6.514056    6[6-(1,6),6-(1,6),8-(6)]
   477       7.283415       7.283415       7.283415    6[1-(0),6-(1,6),6-(6,8)]
   478       7.342013       7.342013       7.342013    6[1-(0),6-(1,6),6-(6,7)]
   479      20.368197      20.368197      20.368197    6[6-(6,6),8-(0),8-(48)]
   480      19.612078      19.612078      19.612078    6[6-(1,6),6-(1,6),6-(8,8)]
   481      18.789793      18.789793      18.789793    6[1-(0),6-(1,6),6-(6,6)]
   482      19.714158      19.714158      19.714158    6[1-(0),6-(1,6),6-(6,6)]
   483      17.404143      17.404143      17.404143    6[6-(6,6),8-(48),8-(48)]
   484      18.173494      18.173494      18.173494    6[6-(1,6),6-(1,6),6-(8,8)]
   485      19.016638      19.016638      19.016638    6[1-(0),6-(1,6),6-(6,6)]
   486      18.069589      18.069589      18.069589    6[1-(0),6-(1,6),6-(6,6)]
   487        23.1715        23.1715        23.1715    6[1-(0),6-(1,7),7-(6,48)]
   488      22.668675      22.668675      22.668675    6[1-(0),6-(1,7),7-(6,6)]
   489       23.87847       23.87847       23.87847    6[1-(0),7-(6,48),7-(6,6)]
   490      22.808548      22.808548      22.808548    6[6-(1,6),6-(1,6),7-(6,6)]
   491      21.644117      21.644117      21.644117    6[1-(0),6-(1,6),6-(6,7)]
   492      21.345443      21.345443      21.345443    6[1-(0),6-(1,6),6-(6,8)]
   493      22.205531      22.205531      22.205531    6[6-(1,6),6-(1,6),8-(6)]
   494      23.430452      23.430452      23.430452    6[1-(0),6-(1,6),6-(6,8)]
   495      23.715894      23.715894      23.715894    6[1-(0),6-(1,6),6-(6,7)]
   496      21.695136      21.695136      21.695136    6[1-(0),6-(1,7),7-(6,48)]
   497      21.889841      21.889841      21.889841    6[1-(0),6-(1,7),7-(6,6)]
   498      21.358657      21.358657      21.358657    6[1-(0),7-(6,48),7-(6,6)]
   499      21.761299      21.761299      21.761299    6[6-(1,6),6-(1,6),7-(6,6)]
   500      22.555233      22.555233      22.555233    6[1-(0),6-(1,6),6-(6,7)]
   501       22.58926       22.58926       22.58926    6[1-(0),6-(1,6),6-(6,8)]
   502      21.840695      21.840695      21.840695    6[6-(1,6),6-(1,6),8-(6)]
   503      21.071335      21.071335      21.071335    6[1-(0),6-(1,6),6-(6,8)]
   504      21.012734      21.012734      21.012734    6[1-(0),6-(1,6),6-(6,7)]
   505      26.889733      26.889733      26.889733    6[6-(6,6),8-(0),8-(48)]
   506       8.742753       8.742753       8.742753    6[6-(1,6),6-(1,6),6-(8,8)]
   507       9.565035       9.565035       9.565035    6[1-(0),6-(1,6),6-(6,6)]
   508       8.640674       8.640674       8.640674    6[1-(0),6-(1,6),6-(6,6)]
   509      10.950622      10.950622      10.950622    6[6-(6,6),8-(48),8-(48)]
   510       10.18127       10.18127       10.18127    6[6-(1,6),6-(1,6),6-(8,8)]
   511       9.338194       9.338194       9.338194    6[1-(0),6-(1,6),6-(6,6)]
   512      10.285239      10.285239      10.285239    6[1-(0),6-(1,6),6-(6,6)]
   513      21.409739      21.409739      21.409739    6[1-(0),6-(1,7),7-(6,48)]
   514       20.73301       20.73301       20.73301    6[1-(0),6-(1,7),7-(6,6)]
   515      19.419239      19.419239      19.419239    6[1-(0),7-(6,48),7-(6,6)]
   516      18.305852      18.305852      18.305852    6[6-(1,6),6-(1,6),7-(6,6)]
   517      18.290735      18.290735      18.290735    6[1-(0),6-(1,6),6-(6,7)]
   518      17.162221      17.162221      17.162221    6[1-(0),6-(1,6),6-(6,8)]
   519      16.128219      16.128219      16.128219    6[6-(1,6),6-(1,6),8-(6)]
   520      16.188704      16.188704      16.188704    6[1-(0),6-(1,6),6-(6,8)]
   521      17.292643      17.292643      17.292643    6[1-(0),6-(1,6),6-(6,7)]
   522       5.748475       5.748475       5.748475    6[1-(0),6-(1,7),7-(6,48)]
   523       6.266418       6.266418       6.266418    6[1-(0),6-(1,7),7-(6,6)]
   524       4.207872       4.207872       4.207872    6[1-(0),7-(6,48),7-(6,6)]
   525      14.801227      14.801227      14.801227    6[6-(1,6),6-(1,6),7-(6,6)]
   526      15.736927      15.736927      15.736927    6[1-(0),6-(1,6),6-(6,7)]
   527      15.835222      15.835222      15.835222    6[1-(0),6-(1,6),6-(6,8)]
   528      14.980804      14.980804      14.980804    6[6-(1,6),6-(1,6),8-(6)]
   529      14.045103      14.045103      14.045103    6[1-(0),6-(1,6),6-(6,8)]
   530      13.946809      13.946809      13.946809    6[1-(0),6-(1,6),6-(6,7)]
   531      18.784083      18.784083      18.784083    6[6-(6,6),8-(0),8-(48)]
   532      17.506231      17.506231      17.506231    6[6-(1,6),6-(1,6),6-(8,8)]
   533      17.130057      17.130057      17.130057    6[1-(0),6-(1,6),6-(6,6)]
   534      16.666932      16.666932      16.666932    6[1-(0),6-(1,6),6-(6,6)]
   535      13.837131      13.837131      13.837131    6[6-(6,6),8-(48),8-(48)]
   536      15.111203      15.111203      15.111203    6[6-(1,6),6-(1,6),6-(8,8)]
   537      15.470364      15.470364      15.470364    6[1-(0),6-(1,6),6-(6,6)]
   538      15.939726      15.939726      15.939726    6[1-(0),6-(1,6),6-(6,6)]
   539       6.945083       6.945083       6.945083    6[1-(0),6-(1,7),7-(6,48)]
   540       7.621813       7.621813       7.621813    6[1-(0),6-(1,7),7-(6,6)]
   541       8.935582       8.935582       8.935582    6[1-(0),7-(6,48),7-(6,6)]
   542      10.048973      10.048973      10.048973    6[6-(1,6),6-(1,6),7-(6,6)]
   543      10.064092      10.064092      10.064092    6[1-(0),6-(1,6),6-(6,7)]
   544      11.192606      11.192606      11.192606    6[1-(0),6-(1,6),6-(6,8)]
   545      12.226609      12.226609      12.226609    6[6-(1,6),6-(1,6),8-(6)]
   546      12.166123      12.166123      12.166123    6[1-(0),6-(1,6),6-(6,8)]
   547      11.062182      11.062182      11.062182    6[1-(0),6-(1,6),6-(6,7)]
   548       3.703146       3.703146       3.703146    6[1-(0),6-(1,7),7-(6,48)]
   549         3.1852         3.1852         3.1852    6[1-(0),6-(1,7),7-(6,6)]
   550       5.243746       5.243746       5.243746    6[1-(0),7-(6,48),7-(6,6)]
   551      13.553609      13.553609      13.553609    6[6-(1,6),6-(1,6),7-(6,6)]
   552      12.617908      12.617908      12.617908    6[1-(0),6-(1,6),6-(6,7)]
   553      12.519611      12.519611      12.519611    6[1-(0),6-(1,6),6-(6,8)]
   554      13.374028      13.374028      13.374028    6[6-(1,6),6-(1,6),8-(6)]
   555      14.309729      14.309729      14.309729    6[1-(0),6-(1,6),6-(6,8)]
   556      14.408026      14.408026      14.408026    6[1-(0),6-(1,6),6-(6,7)]
   557       9.570735       9.570735       9.570735    6[6-(6,6),8-(0),8-(48)]
   558      10.848587      10.848587      10.848587    6[6-(1,6),6-(1,6),6-(8,8)]
   559      11.224762      11.224762      11.224762    6[1-(0),6-(1,6),6-(6,6)]
   560      11.687883      11.687883      11.687883    6[1-(0),6-(1,6),6-(6,6)]
   561       14.51762       14.51762       14.51762    6[6-(6,6),8-(48),8-(48)]
   562      13.243615      13.243615      13.243615    6[6-(1,6),6-(1,6),6-(8,8)]
   563      12.884452      12.884452      12.884452    6[1-(0),6-(1,6),6-(6,6)]
   564      12.415093      12.415093      12.415093    6[1-(0),6-(1,6),6-(6,6)]
   565       4.268351       4.268351       4.268351    6[1-(0),6-(1,7),7-(6,48)]
   566       3.765527       3.765527       3.765527    6[1-(0),6-(1,7),7-(6,6)]
   567        4.97532        4.97532        4.97532    6[1-(0),7-(6,48),7-(6,6)]
   568       3.905402       3.905402       3.905402    6[6-(1,6),6-(1,6),7-(6,6)]
   569       2.740972       2.740972       2.740972    6[1-(0),6-(1,6),6-(6,7)]
   570        21.3454        21.3454        21.3454    6[1-(0),6-(1,6),6-(6,8)]
   571       3.302453       3.302453       3.302453    6[6-(1,6),6-(1,6),8-(6)]
   572       4.527374       4.527374       4.527374    6[1-(0),6-(1,6),6-(6,8)]
   573       4.812748       4.812748       4.812748    6[1-(0),6-(1,6),6-(6,7)]
   574      21.695174      21.695174      21.695174    6[1-(0),6-(1,7),7-(6,48)]
   575      21.889876      21.889876      21.889876    6[1-(0),6-(1,7),7-(6,6)]
   576      21.358692      21.358692      21.358692    6[1-(0),7-(6,48),7-(6,6)]
   577       21.76133       21.76133       21.76133    6[6-(1,6),6-(1,6),7-(6,6)]
   578      22.555263      22.555263      22.555263    6[1-(0),6-(1,6),6-(6,7)]
   579      22.589288      22.589288      22.589288    6[1-(0),6-(1,6),6-(6,8)]
   580      21.840721      21.840721      21.840721    6[6-(1,6),6-(1,6),8-(6)]
   581      21.071362      21.071362      21.071362    6[1-(0),6-(1,6),6-(6,8)]
   582      21.012764      21.012764      21.012764    6[1-(0),6-(1,6),6-(6,7)]
   583        7.98658        7.98658        7.98658    6[6-(6,6),8-(0),8-(48)]
   584       8.742699       8.742699       8.742699    6[6-(1,6),6-(1,6),6-(8,8)]
   585       9.564984       9.564984       9.564984    6[1-(0),6-(1,6),6-(6,6)]
   586       8.640619       8.640619       8.640619    6[1-(0),6-(1,6),6-(6,6)]
   587      10.950634      10.950634      10.950634    6[6-(6,6),8-(48),8-(48)]
   588      10.181283      10.181283      10.181283    6[6-(1,6),6-(1,6),6-(8,8)]
   589       9.338139       9.338139       9.338139    6[1-(0),6-(1,6),6-(6,6)]
   590      10.285188      10.285188      10.285188    6[1-(0),6-(1,6),6-(6,6)]
   591       5.183277       5.183277       5.183277    6[1-(0),6-(1,7),7-(6,48)]
   592       5.686102       5.686102       5.686102    6[1-(0),6-(1,7),7-(6,6)]
   593       4.476307       4.476307       4.476307    6[1-(0),7-(6,48),7-(6,6)]
   594       5.546229       5.546229       5.546229    6[6-(1,6),6-(1,6),7-(6,6)]
   595        6.71066        6.71066        6.71066    6[1-(0),6-(1,6),6-(6,7)]
   596       7.009334       7.009334       7.009334    6[1-(0),6-(1,6),6-(6,8)]
   597       6.149246       6.149246       6.149246    6[6-(1,6),6-(1,6),8-(6)]
   598       4.924325       4.924325       4.924325    6[1-(0),6-(1,6),6-(6,8)]
   599       4.638883       4.638883       4.638883    6[1-(0),6-(1,6),6-(6,7)]
   600       6.659641       6.659641       6.659641    6[1-(0),6-(1,7),7-(6,48)]
   601       6.464936       6.464936       6.464936    6[1-(0),6-(1,7),7-(6,6)]
   602        6.99612        6.99612        6.99612    6[1-(0),7-(6,48),7-(6,6)]
   603       6.593478       6.593478       6.593478    6[6-(1,6),6-(1,6),7-(6,6)]
   604       5.799544       5.799544       5.799544    6[1-(0),6-(1,6),6-(6,7)]
   605       5.765517       5.765517       5.765517    6[1-(0),6-(1,6),6-(6,8)]
   606       6.514082       6.514082       6.514082    6[6-(1,6),6-(1,6),8-(6)]
   607       7.283442       7.283442       7.283442    6[1-(0),6-(1,6),6-(6,8)]
   608       7.342043       7.342043       7.342043    6[1-(0),6-(1,6),6-(6,7)]
   609       1.465044       1.465044       1.465044    6[6-(6,6),8-(0),8-(48)]
   610      19.612024      19.612024      19.612024    6[6-(1,6),6-(1,6),6-(8,8)]
   611      18.789742      18.789742      18.789742    6[1-(0),6-(1,6),6-(6,6)]
   612      19.714103      19.714103      19.714103    6[1-(0),6-(1,6),6-(6,6)]
   613      17.404155      17.404155      17.404155    6[6-(6,6),8-(48),8-(48)]
   614      18.173507      18.173507      18.173507    6[6-(1,6),6-(1,6),6-(8,8)]
   615      19.016583      19.016583      19.016583    6[1-(0),6-(1,6),6-(6,6)]
   616      18.069538      18.069538      18.069538    6[1-(0),6-(1,6),6-(6,6)]
   617      16.396603      16.396603      16.396603    6[1-(0),6-(1,7),7-(6,48)]
   618      17.073337      17.073337      17.073337    6[1-(0),6-(1,7),7-(6,6)]
   619      18.387097      18.387097      18.387097    6[1-(0),7-(6,48),7-(6,6)]
   620      19.500495      19.500495      19.500495    6[6-(1,6),6-(1,6),7-(6,6)]
   621      19.515622      19.515622      19.515622    6[1-(0),6-(1,6),6-(6,7)]
   622      20.644139      20.644139      20.644139    6[1-(0),6-(1,6),6-(6,8)]
   623      21.678136      21.678136      21.678136    6[6-(1,6),6-(1,6),8-(6)]
   624      21.617641      21.617641      21.617641    6[1-(0),6-(1,6),6-(6,8)]
   625      20.513698      20.513698      20.513698    6[1-(0),6-(1,6),6-(6,7)]
   626      13.154676      13.154676      13.154676    6[1-(0),6-(1,7),7-(6,48)]
   627       12.63673       12.63673       12.63673    6[1-(0),6-(1,7),7-(6,6)]
   628      14.695279      14.695279      14.695279    6[1-(0),7-(6,48),7-(6,6)]
   629      23.005139      23.005139      23.005139    6[6-(1,6),6-(1,6),7-(6,6)]
   630      22.069433      22.069433      22.069433    6[1-(0),6-(1,6),6-(6,7)]
   631      21.971135      21.971135      21.971135    6[1-(0),6-(1,6),6-(6,8)]
   632      22.825557      22.825557      22.825557    6[6-(1,6),6-(1,6),8-(6)]
   633      23.761264      23.761264      23.761264    6[1-(0),6-(1,6),6-(6,8)]
   634      23.859561      23.859561      23.859561    6[1-(0),6-(1,6),6-(6,7)]
   635      19.022229      19.022229      19.022229    6[6-(6,6),8-(0),8-(48)]
   636      20.300142      20.300142      20.300142    6[6-(1,6),6-(1,6),6-(8,8)]
   637      20.676312      20.676312      20.676312    6[1-(0),6-(1,6),6-(6,6)]
   638      21.139439      21.139439      21.139439    6[1-(0),6-(1,6),6-(6,6)]
   639      23.969226      23.969226      23.969226    6[6-(6,6),8-(48),8-(48)]
   640       22.69516       22.69516       22.69516    6[6-(1,6),6-(1,6),6-(8,8)]
   641      22.336003      22.336003      22.336003    6[1-(0),6-(1,6),6-(6,6)]
   642      21.866637      21.866637      21.866637    6[1-(0),6-(1,6),6-(6,6)]
   643      11.958152      11.958152      11.958152    6[1-(0),6-(1,7),7-(6,48)]
   644      11.281421      11.281421      11.281421    6[1-(0),6-(1,7),7-(6,6)]
   645       9.967658       9.967658       9.967658    6[1-(0),7-(6,48),7-(6,6)]
   646       8.854264       8.854264       8.854264    6[6-(1,6),6-(1,6),7-(6,6)]
   647       8.839138       8.839138       8.839138    6[1-(0),6-(1,6),6-(6,7)]
   648       7.710688       7.710688       7.710688    6[1-(0),6-(1,6),6-(6,8)]
   649      25.579726      25.579726      25.579726    6[6-(1,6),6-(1,6),8-(6)]
   650      25.640219      25.640219      25.640219    6[1-(0),6-(1,6),6-(6,8)]
   651       7.841061       7.841061       7.841061    6[1-(0),6-(1,6),6-(6,7)]
   652      15.200044      15.200044      15.200044    6[1-(0),6-(1,7),7-(6,48)]
   653      15.717989      15.717989      15.717989    6[1-(0),6-(1,7),7-(6,6)]
   654      13.659439      13.659439      13.659439    6[1-(0),7-(6,48),7-(6,6)]
   655      24.252797      24.252797      24.252797    6[6-(1,6),6-(1,6),7-(6,6)]
   656      25.188503      25.188503      25.188503    6[1-(0),6-(1,6),6-(6,7)]
   657      25.286798      25.286798      25.286798    6[1-(0),6-(1,6),6-(6,8)]
   658      24.432374      24.432374      24.432374    6[6-(1,6),6-(1,6),8-(6)]
   659      23.496669      23.496669      23.496669    6[1-(0),6-(1,6),6-(6,8)]
   660      23.398373      23.398373      23.398373    6[1-(0),6-(1,6),6-(6,7)]
   661       9.332523       9.332523       9.332523    6[6-(6,6),8-(0),8-(48)]
   662       8.054676       8.054676       8.054676    6[6-(1,6),6-(1,6),6-(8,8)]
   663       7.678508       7.678508       7.678508    6[1-(0),6-(1,6),6-(6,6)]
   664       7.215377       7.215377       7.215377    6[1-(0),6-(1,6),6-(6,6)]
   665      23.288692      23.288692      23.288692    6[6-(6,6),8-(48),8-(48)]
   666      24.562758      24.562758      24.562758    6[6-(1,6),6-(1,6),6-(8,8)]
   667       6.018813       6.018813       6.018813    6[1-(0),6-(1,6),6-(6,6)]
   668       6.488182       6.488182       6.488182    6[1-(0),6-(1,6),6-(6,6)]
   669      14.634844      14.634844      14.634844    6[1-(0),6-(1,7),7-(6,48)]
   670      15.137665      15.137665      15.137665    6[1-(0),6-(1,7),7-(6,6)]
   671      13.927861      13.927861      13.927861    6[1-(0),7-(6,48),7-(6,6)]
   672      14.997774      14.997774      14.997774    6[6-(1,6),6-(1,6),7-(6,6)]
   673      16.162206      16.162206      16.162206    6[1-(0),6-(1,6),6-(6,7)]
   674      16.460872      16.460872      16.460872    6[1-(0),6-(1,6),6-(6,8)]
   675      15.600777      15.600777      15.600777    6[6-(1,6),6-(1,6),8-(6)]
   676      14.375856      14.375856      14.375856    6[1-(0),6-(1,6),6-(6,8)]
   677      14.090422      14.090422      14.090422    6[1-(0),6-(1,6),6-(6,7)]
   678      16.111165      16.111165      16.111165    6[1-(0),6-(1,7),7-(6,48)]
   679      15.916464      15.916464      15.916464    6[1-(0),6-(1,7),7-(6,6)]
   680      16.447634      16.447634      16.447634    6[1-(0),7-(6,48),7-(6,6)]
   681         16.045         16.045         16.045    6[6-(1,6),6-(1,6),7-(6,6)]
   682      15.251072      15.251072      15.251072    6[1-(0),6-(1,6),6-(6,7)]
   683      15.217046      15.217046      15.217046    6[1-(0),6-(1,6),6-(6,8)]
   684      15.965605      15.965605      15.965605    6[6-(1,6),6-(1,6),8-(6)]
   685      16.734958      16.734958      16.734958    6[1-(0),6-(1,6),6-(6,8)]
   686      16.793559      16.793559      16.793559    6[1-(0),6-(1,6),6-(6,7)]
   687      10.916593      10.916593      10.916593    6[6-(6,6),8-(0),8-(48)]
   688      10.160465      10.160465      10.160465    6[6-(1,6),6-(1,6),6-(8,8)]
   689       9.338179       9.338179       9.338179    6[1-(0),6-(1,6),6-(6,6)]
   690      10.262538      10.262538      10.262538    6[1-(0),6-(1,6),6-(6,6)]
   691        7.95257        7.95257        7.95257    6[6-(6,6),8-(48),8-(48)]
   692        8.72193        8.72193        8.72193    6[6-(1,6),6-(1,6),6-(8,8)]
   693       9.565009       9.565009       9.565009    6[1-(0),6-(1,6),6-(6,6)]
   694       8.617967       8.617967       8.617967    6[1-(0),6-(1,6),6-(6,6)]
   695      13.719884      13.719884      13.719884    6[1-(0),6-(1,7),7-(6,48)]
   696      13.217064      13.217064      13.217064    6[1-(0),6-(1,7),7-(6,6)]
   697      14.426866      14.426866      14.426866    6[1-(0),7-(6,48),7-(6,6)]
   698      13.356956      13.356956      13.356956    6[6-(1,6),6-(1,6),7-(6,6)]
   699      12.192526      12.192526      12.192526    6[1-(0),6-(1,6),6-(6,7)]
   700      11.893862      11.893862      11.893862    6[1-(0),6-(1,6),6-(6,8)]
   701      12.753957      12.753957      12.753957    6[6-(1,6),6-(1,6),8-(6)]
   702      13.978877      13.978877      13.978877    6[1-(0),6-(1,6),6-(6,8)]
   703      14.264309      14.264309      14.264309    6[1-(0),6-(1,6),6-(6,7)]
   704      12.243584      12.243584      12.243584    6[1-(0),6-(1,7),7-(6,48)]
   705      12.438283      12.438283      12.438283    6[1-(0),6-(1,7),7-(6,6)]
   706      11.907113      11.907113      11.907113    6[1-(0),7-(6,48),7-(6,6)]
   707      12.309743      12.309743      12.309743    6[6-(1,6),6-(1,6),7-(6,6)]
   708      13.103669      13.103669      13.103669    6[1-(0),6-(1,6),6-(6,7)]
   709      13.137693      13.137693      13.137693    6[1-(0),6-(1,6),6-(6,8)]
   710      12.389133      12.389133      12.389133    6[6-(1,6),6-(1,6),8-(6)]
   711       11.61978       11.61978       11.61978    6[1-(0),6-(1,6),6-(6,8)]
   712      11.561182      11.561182      11.561182    6[1-(0),6-(1,6),6-(6,7)]
   713       17.43813       17.43813       17.43813    6[6-(6,6),8-(0),8-(48)]
   714      18.194259      18.194259      18.194259    6[6-(1,6),6-(1,6),6-(8,8)]
   715      19.016546      19.016546      19.016546    6[1-(0),6-(1,6),6-(6,6)]
   716      18.092184      18.092184      18.092184    6[1-(0),6-(1,6),6-(6,6)]
   717       1.499054       1.499054       1.499054    6[6-(6,6),8-(48),8-(48)]
   718      19.632793      19.632793      19.632793    6[6-(1,6),6-(1,6),6-(8,8)]
   719      18.789713      18.789713      18.789713    6[1-(0),6-(1,6),6-(6,6)]
   720      19.736758      19.736758      19.736758    6[1-(0),6-(1,6),6-(6,6)]
   721      11.132111      11.132111      11.132111    7[6-(1,6),6-(1,7),48-(7,8,8,8)]
   722       9.991683       9.991683       9.991683    7[6-(1,6),6-(1,7),6-(6,6)]
   723      13.886334      13.886334      13.886334    7[6-(1,6),6-(1,7),48-(7,8,8,8)]
   724      14.712403      14.712403      14.712403    7[6-(1,6),6-(1,7),6-(6,6)]
   725      17.222688      17.222688      17.222688    7[6-(1,6),6-(1,7),48-(7,8,8,8)]
   726      18.363114      18.363114      18.363114    7[6-(1,6),6-(1,7),6-(6,6)]
   727      14.468499      14.468499      14.468499    7[6-(1,6),6-(1,7),48-(7,8,8,8)]
   728      13.642435      13.642435      13.642435    7[6-(1,6),6-(1,7),6-(6,6)]
   729      14.477951      14.477951      14.477951    7[6-(1,6),6-(1,7),48-(7,8,8,8)]
   730      13.644705      13.644705      13.644705    7[6-(1,6),6-(1,7),6-(6,6)]
   731      11.944948      11.944948      11.944948    7[6-(1,6),6-(1,7),48-(7,8,8,8)]
   732      12.277641      12.277641      12.277641    7[6-(1,6),6-(1,7),6-(6,6)]
   733      13.876877      13.876877      13.876877    7[6-(1,6),6-(1,7),48-(7,8,8,8)]
   734       14.71012       14.71012       14.71012    7[6-(1,6),6-(1,7),6-(6,6)]
   735      16.409858      16.409858      16.409858    7[6-(1,6),6-(1,7),48-(7,8,8,8)]
   736      16.077168      16.077168      16.077168    7[6-(1,6),6-(1,7),6-(6,6)]
   737       7.771107       7.771107       7.771107    7[6-(1,6),6-(1,7),48-(7,8,8,8)]
   738       8.911527       8.911527       8.911527    7[6-(1,6),6-(1,7),6-(6,6)]
   739      23.920067      23.920067      23.920067    7[6-(1,6),6-(1,7),48-(7,8,8,8)]
   740      23.094004      23.094004      23.094004    7[6-(1,6),6-(1,7),6-(6,6)]
   741      20.583626      20.583626      20.583626    7[6-(1,6),6-(1,7),48-(7,8,8,8)]
   742      19.443204      19.443204      19.443204    7[6-(1,6),6-(1,7),6-(6,6)]
   743      23.337867      23.337867      23.337867    7[6-(1,6),6-(1,7),48-(7,8,8,8)]
   744      24.163933      24.163933      24.163933    7[6-(1,6),6-(1,7),6-(6,6)]
   745      23.328415      23.328415      23.328415    7[6-(1,6),6-(1,7),48-(7,8,8,8)]
   746      24.161666      24.161666      24.161666    7[6-(1,6),6-(1,7),6-(6,6)]
   747       6.958277       6.958277       6.958277    7[6-(1,6),6-(1,7),48-(7,8,8,8)]
   748       6.625581       6.625581       6.625581    7[6-(1,6),6-(1,7),6-(6,6)]
   749      23.929512      23.929512      23.929512    7[6-(1,6),6-(1,7),48-(7,8,8,8)]
   750      23.096258      23.096258      23.096258    7[6-(1,6),6-(1,7),6-(6,6)]
   751      21.396463      21.396463      21.396463    7[6-(1,6),6-(1,7),48-(7,8,8,8)]
   752      21.729162      21.729162      21.729162    7[6-(1,6),6-(1,7),6-(6,6)]
   753       20.58367       20.58367       20.58367    7[6-(1,6),6-(1,7),48-(7,8,8,8)]
   754       19.44325       19.44325       19.44325    7[6-(1,6),6-(1,7),6-(6,6)]
   755        4.43471        4.43471        4.43471    7[6-(1,6),6-(1,7),48-(7,8,8,8)]
   756       5.260773       5.260773       5.260773    7[6-(1,6),6-(1,7),6-(6,6)]
   757       7.771151       7.771151       7.771151    7[6-(1,6),6-(1,7),48-(7,8,8,8)]
   758       8.911573       8.911573       8.911573    7[6-(1,6),6-(1,7),6-(6,6)]
   759        5.01691        5.01691        5.01691    7[6-(1,6),6-(1,7),48-(7,8,8,8)]
   760       4.190844       4.190844       4.190844    7[6-(1,6),6-(1,7),6-(6,6)]
   761       5.026362       5.026362       5.026362    7[6-(1,6),6-(1,7),48-(7,8,8,8)]
   762       4.193111       4.193111       4.193111    7[6-(1,6),6-(1,7),6-(6,6)]
   763        21.3965        21.3965        21.3965    7[6-(1,6),6-(1,7),48-(7,8,8,8)]
   764      21.729196      21.729196      21.729196    7[6-(1,6),6-(1,7),6-(6,6)]
   765       4.425265       4.425265       4.425265    7[6-(1,6),6-(1,7),48-(7,8,8,8)]
   766       5.258519       5.258519       5.258519    7[6-(1,6),6-(1,7),6-(6,6)]
   767       6.958314       6.958314       6.958314    7[6-(1,6),6-(1,7),48-(7,8,8,8)]
   768       6.625615       6.625615       6.625615    7[6-(1,6),6-(1,7),6-(6,6)]
   769      17.222666      17.222666      17.222666    7[6-(1,6),6-(1,7),48-(7,8,8,8)]
   770      18.363094      18.363094      18.363094    7[6-(1,6),6-(1,7),6-(6,6)]
   771      14.468443      14.468443      14.468443    7[6-(1,6),6-(1,7),48-(7,8,8,8)]
   772      13.642374      13.642374      13.642374    7[6-(1,6),6-(1,7),6-(6,6)]
   773      11.132089      11.132089      11.132089    7[6-(1,6),6-(1,7),48-(7,8,8,8)]
   774       9.991663       9.991663       9.991663    7[6-(1,6),6-(1,7),6-(6,6)]
   775      13.886278      13.886278      13.886278    7[6-(1,6),6-(1,7),48-(7,8,8,8)]
   776      14.712342      14.712342      14.712342    7[6-(1,6),6-(1,7),6-(6,6)]
   777      13.876826      13.876826      13.876826    7[6-(1,6),6-(1,7),48-(7,8,8,8)]
   778      14.710072      14.710072      14.710072    7[6-(1,6),6-(1,7),6-(6,6)]
   779      16.409829      16.409829      16.409829    7[6-(1,6),6-(1,7),48-(7,8,8,8)]
   780      16.077136      16.077136      16.077136    7[6-(1,6),6-(1,7),6-(6,6)]
   781        14.4779        14.4779        14.4779    7[6-(1,6),6-(1,7),48-(7,8,8,8)]
   782      13.644657      13.644657      13.644657    7[6-(1,6),6-(1,7),6-(6,6)]
   783      11.944919      11.944919      11.944919    7[6-(1,6),6-(1,7),48-(7,8,8,8)]
   784      12.277609      12.277609      12.277609    7[6-(1,6),6-(1,7),6-(6,6)]
   785      10.059117      10.059117      10.059117    8[6-(6,8)]
   786       9.636886       9.636886       9.636886    8[6-(6,8),48-(7,7,8,8)]
   787       4.177241       4.177241       4.177241    8[6-(6,8),48-(7,7,8,8)]
   788      22.485648      22.485648      22.485648    8[6-(6,8),48-(7,7,8,8)]
   789       5.509373       5.509373       5.509373    8[6-(6,6),6-(6,6)]
   790      18.295618      18.295618      18.295618    8[6-(6,8)]
   791      18.717918      18.717918      18.717918    8[6-(6,8),48-(7,7,8,8)]
   792       5.274394       5.274394       5.274394    8[6-(6,8),48-(7,7,8,8)]
   793       5.869091       5.869091       5.869091    8[6-(6,8),48-(7,7,8,8)]
   794       3.942252       3.942252       3.942252    8[6-(6,6),6-(6,6)]
   795      17.501128      17.501128      17.501128    8[6-(6,8)]
   796      16.723079      16.723079      16.723079    8[6-(6,8),48-(7,7,8,8)]
   797      21.275152      21.275152      21.275152    8[6-(6,8),48-(7,7,8,8)]
   798      20.193899      20.193899      20.193899    8[6-(6,8),48-(7,7,8,8)]
   799      12.438322      12.438322      12.438322    8[6-(6,6),6-(6,6)]
   800      10.853701      10.853701      10.853701    8[6-(6,8)]
   801      11.631753      11.631753      11.631753    8[6-(6,8),48-(7,7,8,8)]
   802      25.982777      25.982777      25.982777    8[6-(6,8),48-(7,7,8,8)]
   803      27.064033      27.064033      27.064033    8[6-(6,8),48-(7,7,8,8)]
   804      15.916498      15.916498      15.916498    8[6-(6,6),6-(6,6)]
   805       8.844058       8.844058       8.844058    8[6-(6,8)]
   806       9.266353       9.266353       9.266353    8[6-(6,8),48-(7,7,8,8)]
   807       14.72596       14.72596       14.72596    8[6-(6,8),48-(7,7,8,8)]
   808       15.32065       15.32065       15.32065    8[6-(6,8),48-(7,7,8,8)]
   809      13.393823      13.393823      13.393823    8[6-(6,6),6-(6,6)]
   810      19.510676      19.510676      19.510676    8[6-(6,8)]
   811      19.088386      19.088386      19.088386    8[6-(6,8),48-(7,7,8,8)]
   812      13.628841      13.628841      13.628841    8[6-(6,8),48-(7,7,8,8)]
   813      13.034155      13.034155      13.034155    8[6-(6,8),48-(7,7,8,8)]
   814      14.960902      14.960902      14.960902    8[6-(6,6),6-(6,6)]
   815      20.305247      20.305247      20.305247    8[6-(6,8)]
   816      21.083301      21.083301      21.083301    8[6-(6,8),48-(7,7,8,8)]
   817      16.531197      16.531197      16.531197    8[6-(6,8),48-(7,7,8,8)]
   818      17.612458      17.612458      17.612458    8[6-(6,8),48-(7,7,8,8)]
   819       6.464909       6.464909       6.464909    8[6-(6,6),6-(6,6)]
   820       8.049582       8.049582       8.049582    8[6-(6,8)]
   821      26.174631      26.174631      26.174631    8[6-(6,8),48-(7,7,8,8)]
   822      11.823566      11.823566      11.823566    8[6-(6,8),48-(7,7,8,8)]
   823      10.742374      10.742374      10.742374    8[6-(6,8),48-(7,7,8,8)]
   824      21.889844      21.889844      21.889844    8[6-(6,6),6-(6,6)]
   825      19.510719      19.510719      19.510719    8[6-(6,8)]
   826      19.088424      19.088424      19.088424    8[6-(6,8),48-(7,7,8,8)]
   827      13.628817      13.628817      13.628817    8[6-(6,8),48-(7,7,8,8)]
   828      13.034127      13.034127      13.034127    8[6-(6,8),48-(7,7,8,8)]
   829      14.960954      14.960954      14.960954    8[6-(6,6),6-(6,6)]
   830       8.844101       8.844101       8.844101    8[6-(6,8)]
   831       9.266391       9.266391       9.266391    8[6-(6,8),48-(7,7,8,8)]
   832      14.725936      14.725936      14.725936    8[6-(6,8),48-(7,7,8,8)]
   833      15.320622      15.320622      15.320622    8[6-(6,8),48-(7,7,8,8)]
   834      13.393875      13.393875      13.393875    8[6-(6,6),6-(6,6)]
   835        8.04953        8.04953        8.04953    8[6-(6,8)]
   836       7.271476       7.271476       7.271476    8[6-(6,8),48-(7,7,8,8)]
   837       11.82358       11.82358       11.82358    8[6-(6,8),48-(7,7,8,8)]
   838      10.742319      10.742319      10.742319    8[6-(6,8),48-(7,7,8,8)]
   839      21.889868      21.889868      21.889868    8[6-(6,6),6-(6,6)]
   840      20.305195      20.305195      20.305195    8[6-(6,8)]
   841       2.180146       2.180146       2.180146    8[6-(6,8),48-(7,7,8,8)]
   842      16.531211      16.531211      16.531211    8[6-(6,8),48-(7,7,8,8)]
   843      17.612403      17.612403      17.612403    8[6-(6,8),48-(7,7,8,8)]
   844       6.464933       6.464933       6.464933    8[6-(6,6),6-(6,6)]
   845       18.29566       18.29566       18.29566    8[6-(6,8)]
   846      18.717891      18.717891      18.717891    8[6-(6,8),48-(7,7,8,8)]
   847      24.177536      24.177536      24.177536    8[6-(6,8),48-(7,7,8,8)]
   848       5.869129       5.869129       5.869129    8[6-(6,8),48-(7,7,8,8)]
   849      22.845404      22.845404      22.845404    8[6-(6,6),6-(6,6)]
   850      10.059159      10.059159      10.059159    8[6-(6,8)]
   851       9.636859       9.636859       9.636859    8[6-(6,8),48-(7,7,8,8)]
   852      23.080383      23.080383      23.080383    8[6-(6,8),48-(7,7,8,8)]
   853      22.485686      22.485686      22.485686    8[6-(6,8),48-(7,7,8,8)]
   854      24.412525      24.412525      24.412525    8[6-(6,6),6-(6,6)]
   855      10.853649      10.853649      10.853649    8[6-(6,8)]
   856      11.631698      11.631698      11.631698    8[6-(6,8),48-(7,7,8,8)]
   857       7.079625       7.079625       7.079625    8[6-(6,8),48-(7,7,8,8)]
   858       8.160878       8.160878       8.160878    8[6-(6,8),48-(7,7,8,8)]
   859      15.916455      15.916455      15.916455    8[6-(6,6),6-(6,6)]
   860      17.501076      17.501076      17.501076    8[6-(6,8)]
   861      16.723024      16.723024      16.723024    8[6-(6,8),48-(7,7,8,8)]
   862          2.372          2.372          2.372    8[6-(6,8),48-(7,7,8,8)]
   863       1.290744       1.290744       1.290744    8[6-(6,8),48-(7,7,8,8)]
   864      12.438279      12.438279      12.438279    8[6-(6,6),6-(6,6)]
