# Supplementary material for: A collection of forcefield precursors for metal–organic frameworks
Source: RSC Adv. 2019 Nov 13;9(63):36492–507. doi: 10.1039/c9ra07327b (PMC9075174; doi:10.1039/c9ra07327b)
Supplement: RA-009-C9RA07327B-s1825 [file RA-009-C9RA07327B-s1825.txt]

OKIQAB_clean

18.386300    0.000000    0.000000
-0.000032    18.386300    0.000000
-9.193274    -9.193290    30.967399

     1       2.976528       2.976528       2.976528    30[7-(6,6),7-(6,6),8-(6),8-(6)]
     2       6.216552       6.216552       6.216552    30[7-(6,6),7-(6,6),8-(6),8-(6)]
     3       1.933044       1.933044       1.933044    30[7-(6,6),7-(6,6),8-(6),8-(6)]
     4       7.259928       7.259928       7.259928    30[7-(6,6),7-(6,6),8-(6),8-(6)]
     5      15.409696      15.409696      15.409696    30[7-(6,6),7-(6,6),8-(6),8-(6)]
     6      12.169685      12.169685      12.169685    30[7-(6,6),7-(6,6),8-(6),8-(6)]
     7      -1.933243      -1.933243      -1.933243    30[7-(6,6),7-(6,6),8-(6),8-(6)]
     8      11.126184      11.126184      11.126184    30[7-(6,6),7-(6,6),8-(6),8-(6)]
     9      -6.216702      -6.216702      -6.216702    30[7-(6,6),7-(6,6),8-(6),8-(6)]
    10      -2.976691      -2.976691      -2.976691    30[7-(6,6),7-(6,6),8-(6),8-(6)]
    11      11.126237      11.126237      11.126237    30[7-(6,6),7-(6,6),8-(6),8-(6)]
    12       -1.93319       -1.93319       -1.93319    30[7-(6,6),7-(6,6),8-(6),8-(6)]
    13       6.216466       6.216466       6.216466    30[7-(6,6),7-(6,6),8-(6),8-(6)]
    14       2.976442       2.976442       2.976442    30[7-(6,6),7-(6,6),8-(6),8-(6)]
    15        7.25995        7.25995        7.25995    30[7-(6,6),7-(6,6),8-(6),8-(6)]
    16       1.933066       1.933066       1.933066    30[7-(6,6),7-(6,6),8-(6),8-(6)]
    17       5.107672       5.107672       5.107672    1[6-(6,7)]
    18       6.050883       6.050883       6.050883    1[6-(6,7)]
    19       3.997147       3.997147       3.997147    1[6-(7,7)]
    20       7.255186       7.255186       7.255186    1[6-(6,6)]
    21       7.731388       7.731388       7.731388    1[6-(6,6)]
    22       3.679057       3.679057       3.679057    1[6-(6,6)]
    23       4.203064       4.203064       4.203064    1[6-(6,6)]
    24       6.431439       6.431439       6.431439    1[6-(6,7)]
    25       5.822862       5.822862       5.822862    1[6-(6,7)]
    26       7.290096       7.290096       7.290096    1[6-(7,7)]
    27         7.9134         7.9134         7.9134    1[6-(6,6)]
    28       7.797577       7.797577       7.797577    1[6-(6,6)]
    29        5.12787        5.12787        5.12787    1[6-(6,6)]
    30       5.105816       5.105816       5.105816    1[6-(6,6)]
    31       -0.38063       -0.38063       -0.38063    1[6-(6,6)]
    32       -1.50219       -1.50219       -1.50219    1[6-(6,6)]
    33       1.355053       1.355053       1.355053    1[6-(6,6)]
    34       0.296008       0.296008       0.296008    1[6-(6,6)]
    35       4.085389       4.085389       4.085389    1[6-(6,7)]
    36       3.142161       3.142161       3.142161    1[6-(6,7)]
    37       5.195917       5.195917       5.195917    1[6-(7,7)]
    38       1.937852       1.937852       1.937852    1[6-(6,6)]
    39       1.461669       1.461669       1.461669    1[6-(6,6)]
    40       5.513988       5.513988       5.513988    1[6-(6,6)]
    41       4.990002       4.990002       4.990002    1[6-(6,6)]
    42       2.761539       2.761539       2.761539    1[6-(6,7)]
    43       3.370137       3.370137       3.370137    1[6-(6,7)]
    44       1.902905       1.902905       1.902905    1[6-(7,7)]
    45        1.27962        1.27962        1.27962    1[6-(6,6)]
    46       1.395464       1.395464       1.395464    1[6-(6,6)]
    47       4.065148       4.065148       4.065148    1[6-(6,6)]
    48       4.087223       4.087223       4.087223    1[6-(6,6)]
    49       9.573692       9.573692       9.573692    1[6-(6,6)]
    50      10.695286      10.695286      10.695286    1[6-(6,6)]
    51       7.838041       7.838041       7.838041    1[6-(6,6)]
    52       8.897121       8.897121       8.897121    1[6-(6,6)]
    53        3.30392        3.30392        3.30392    1[6-(6,7)]
    54       2.088579       2.088579       2.088579    1[6-(6,7)]
    55      -0.428499      -0.428499      -0.428499    1[6-(7,7)]
    56       0.001733       0.001733       0.001733    1[6-(6,6)]
    57      -1.790936      -1.790936      -1.790936    1[6-(6,6)]
    58      -1.632811      -1.632811      -1.632811    1[6-(6,6)]
    59      -3.465931      -3.465931      -3.465931    1[6-(6,6)]
    60       5.947939       5.947939       5.947939    1[6-(6,7)]
    61       6.788202       6.788202       6.788202    1[6-(6,7)]
    62       3.201039       3.201039       3.201039    1[6-(7,7)]
    63      -5.495794      -5.495794      -5.495794    1[6-(6,6)]
    64      -5.385466      -5.385466      -5.385466    1[6-(6,6)]
    65      -2.588926      -2.588926      -2.588926    1[6-(6,6)]
    66      -2.403214      -2.403214      -2.403214    1[6-(6,6)]
    67        -1.4324        -1.4324        -1.4324    1[6-(6,6)]
    68      -3.423636      -3.423636      -3.423636    1[6-(6,6)]
    69       -1.82217       -1.82217       -1.82217    1[6-(6,6)]
    70       -3.87592       -3.87592       -3.87592    1[6-(6,6)]
    71       5.889032       5.889032       5.889032    1[6-(6,7)]
    72       7.104357       7.104357       7.104357    1[6-(6,7)]
    73       9.621455       9.621455       9.621455    1[6-(7,7)]
    74       9.191197       9.191197       9.191197    1[6-(6,6)]
    75      -7.402446      -7.402446      -7.402446    1[6-(6,6)]
    76      10.825749      10.825749      10.825749    1[6-(6,6)]
    77      -5.727444      -5.727444      -5.727444    1[6-(6,6)]
    78       3.245147       3.245147       3.245147    1[6-(6,7)]
    79       2.404904       2.404904       2.404904    1[6-(6,7)]
    80        5.99207        5.99207        5.99207    1[6-(7,7)]
    81      -3.697626      -3.697626      -3.697626    1[6-(6,6)]
    82      -3.807933      -3.807933      -3.807933    1[6-(6,6)]
    83      -6.604496      -6.604496      -6.604496    1[6-(6,6)]
    84      -6.790187      -6.790187      -6.790187    1[6-(6,6)]
    85      10.625353      10.625353      10.625353    1[6-(6,6)]
    86      -5.769707      -5.769707      -5.769707    1[6-(6,6)]
    87      11.015156      11.015156      11.015156    1[6-(6,6)]
    88      -5.317391      -5.317391      -5.317391    1[6-(6,6)]
    89       13.27856       13.27856       13.27856    1[6-(6,7)]
    90      12.335304      12.335304      12.335304    1[6-(6,7)]
    91      14.389068      14.389068      14.389068    1[6-(7,7)]
    92      11.131002      11.131002      11.131002    1[6-(6,6)]
    93      10.654794      10.654794      10.654794    1[6-(6,6)]
    94      14.707144      14.707144      14.707144    1[6-(6,6)]
    95      14.183132      14.183132      14.183132    1[6-(6,6)]
    96      11.954668      11.954668      11.954668    1[6-(6,7)]
    97      12.563263      12.563263      12.563263    1[6-(6,7)]
    98      11.096044      11.096044      11.096044    1[6-(7,7)]
    99      10.472757      10.472757      10.472757    1[6-(6,6)]
   100      10.588601      10.588601      10.588601    1[6-(6,6)]
   101      13.258275      13.258275      13.258275    1[6-(6,6)]
   102      13.280349      13.280349      13.280349    1[6-(6,6)]
   103       0.380547       0.380547       0.380547    1[6-(6,6)]
   104       1.502116       1.502116       1.502116    1[6-(6,6)]
   105      17.031197      17.031197      17.031197    1[6-(6,6)]
   106      -0.296047      -0.296047      -0.296047    1[6-(6,6)]
   107      14.300833      14.300833      14.300833    1[6-(6,7)]
   108       15.24404       15.24404       15.24404    1[6-(6,7)]
   109      13.190296      13.190296      13.190296    1[6-(7,7)]
   110      -1.937964      -1.937964      -1.937964    1[6-(6,6)]
   111      -1.461768      -1.461768      -1.461768    1[6-(6,6)]
   112      12.872201      12.872201      12.872201    1[6-(6,6)]
   113      13.396202      13.396202      13.396202    1[6-(6,6)]
   114      -2.761722      -2.761722      -2.761722    1[6-(6,7)]
   115      -3.370297      -3.370297      -3.370297    1[6-(6,7)]
   116      -1.903075      -1.903075      -1.903075    1[6-(7,7)]
   117      -1.279769      -1.279769      -1.279769    1[6-(6,6)]
   118      -1.395592      -1.395592      -1.395592    1[6-(6,6)]
   119      -4.065289      -4.065289      -4.065289    1[6-(6,6)]
   120      14.298958      14.298958      14.298958    1[6-(6,6)]
   121       8.812515       8.812515       8.812515    1[6-(6,6)]
   122       7.690949       7.690949       7.690949    1[6-(6,6)]
   123      10.548197      10.548197      10.548197    1[6-(6,6)]
   124       9.489144       9.489144       9.489144    1[6-(6,6)]
   125      -3.304132      -3.304132      -3.304132    1[6-(6,7)]
   126      -2.088804      -2.088804      -2.088804    1[6-(6,7)]
   127       0.428287       0.428287       0.428287    1[6-(7,7)]
   128       -0.00196       -0.00196       -0.00196    1[6-(6,6)]
   129       1.790699       1.790699       1.790699    1[6-(6,6)]
   130       1.632579       1.632579       1.632579    1[6-(6,6)]
   131       3.465689       3.465689       3.465689    1[6-(6,6)]
   132      12.438287      12.438287      12.438287    1[6-(6,7)]
   133      11.598042      11.598042      11.598042    1[6-(6,7)]
   134      15.185213      15.185213      15.185213    1[6-(7,7)]
   135        5.49552        5.49552        5.49552    1[6-(6,6)]
   136       5.385212       5.385212       5.385212    1[6-(6,6)]
   137        2.58864        2.58864        2.58864    1[6-(6,6)]
   138       2.402949       2.402949       2.402949    1[6-(6,6)]
   139       1.432202       1.432202       1.432202    1[6-(6,6)]
   140       3.423438       3.423438       3.423438    1[6-(6,6)]
   141       1.821979       1.821979       1.821979    1[6-(6,6)]
   142        3.87576        3.87576        3.87576    1[6-(6,6)]
   143      -5.889247      -5.889247      -5.889247    1[6-(6,7)]
   144      11.281708      11.281708      11.281708    1[6-(6,7)]
   145       8.764637       8.764637       8.764637    1[6-(7,7)]
   146        9.19489        9.19489        9.19489    1[6-(6,6)]
   147       7.402219       7.402219       7.402219    1[6-(6,6)]
   148       7.560326       7.560326       7.560326    1[6-(6,6)]
   149       5.727205       5.727205       5.727205    1[6-(6,6)]
   150      15.141099      15.141099      15.141099    1[6-(6,7)]
   151      15.981364      15.981364      15.981364    1[6-(6,7)]
   152      12.394196      12.394196      12.394196    1[6-(7,7)]
   153        3.69736        3.69736        3.69736    1[6-(6,6)]
   154       3.807689       3.807689       3.807689    1[6-(6,6)]
   155       6.604238       6.604238       6.604238    1[6-(6,6)]
   156       6.789918       6.789918       6.789918    1[6-(6,6)]
   157       7.760752       7.760752       7.760752    1[6-(6,6)]
   158       5.769519       5.769519       5.769519    1[6-(6,6)]
   159       7.370975       7.370975       7.370975    1[6-(6,6)]
   160       5.317229       5.317229       5.317229    1[6-(6,6)]
   161      -4.085566      -4.085566      -4.085566    1[6-(6,7)]
   162       -3.14231       -3.14231       -3.14231    1[6-(6,7)]
   163      -5.196074      -5.196074      -5.196074    1[6-(7,7)]
   164      -1.938008      -1.938008      -1.938008    1[6-(6,6)]
   165        -1.4618        -1.4618        -1.4618    1[6-(6,6)]
   166       -5.51415       -5.51415       -5.51415    1[6-(6,6)]
   167      -4.990138      -4.990138      -4.990138    1[6-(6,6)]
   168      -2.761674      -2.761674      -2.761674    1[6-(6,7)]
   169      -3.370269      -3.370269      -3.370269    1[6-(6,7)]
   170       -1.90305       -1.90305       -1.90305    1[6-(7,7)]
   171      -1.279763      -1.279763      -1.279763    1[6-(6,6)]
   172      -1.395607      -1.395607      -1.395607    1[6-(6,6)]
   173      -4.065281      -4.065281      -4.065281    1[6-(6,6)]
   174      -4.087355      -4.087355      -4.087355    1[6-(6,6)]
   175       8.812447       8.812447       8.812447    1[6-(6,6)]
   176       7.690878       7.690878       7.690878    1[6-(6,6)]
   177      -7.838203      -7.838203      -7.838203    1[6-(6,6)]
   178       9.489041       9.489041       9.489041    1[6-(6,6)]
   179      -5.107839      -5.107839      -5.107839    1[6-(6,7)]
   180      -6.051046      -6.051046      -6.051046    1[6-(6,7)]
   181      -3.997302      -3.997302      -3.997302    1[6-(7,7)]
   182      11.130958      11.130958      11.130958    1[6-(6,6)]
   183      10.654762      10.654762      10.654762    1[6-(6,6)]
   184      -3.679207      -3.679207      -3.679207    1[6-(6,6)]
   185      -4.203208      -4.203208      -4.203208    1[6-(6,6)]
   186      11.954716      11.954716      11.954716    1[6-(6,7)]
   187      12.563291      12.563291      12.563291    1[6-(6,7)]
   188      11.096069      11.096069      11.096069    1[6-(7,7)]
   189      10.472763      10.472763      10.472763    1[6-(6,6)]
   190      10.588586      10.588586      10.588586    1[6-(6,6)]
   191      13.258283      13.258283      13.258283    1[6-(6,6)]
   192      -5.105964      -5.105964      -5.105964    1[6-(6,6)]
   193       0.380479       0.380479       0.380479    1[6-(6,6)]
   194       1.502045       1.502045       1.502045    1[6-(6,6)]
   195      -1.355203      -1.355203      -1.355203    1[6-(6,6)]
   196       -0.29615       -0.29615       -0.29615    1[6-(6,6)]
   197      12.497126      12.497126      12.497126    1[6-(6,7)]
   198      11.281798      11.281798      11.281798    1[6-(6,7)]
   199       8.764707       8.764707       8.764707    1[6-(7,7)]
   200       9.194954       9.194954       9.194954    1[6-(6,6)]
   201       7.402295       7.402295       7.402295    1[6-(6,6)]
   202       7.560415       7.560415       7.560415    1[6-(6,6)]
   203       5.727305       5.727305       5.727305    1[6-(6,6)]
   204      -3.245293      -3.245293      -3.245293    1[6-(6,7)]
   205      -2.405048      -2.405048      -2.405048    1[6-(6,7)]
   206      -5.992219      -5.992219      -5.992219    1[6-(7,7)]
   207       3.697474       3.697474       3.697474    1[6-(6,6)]
   208       3.807782       3.807782       3.807782    1[6-(6,6)]
   209       6.604354       6.604354       6.604354    1[6-(6,6)]
   210       6.790045       6.790045       6.790045    1[6-(6,6)]
   211       7.760792       7.760792       7.760792    1[6-(6,6)]
   212       5.769556       5.769556       5.769556    1[6-(6,6)]
   213       7.371015       7.371015       7.371015    1[6-(6,6)]
   214       5.317234       5.317234       5.317234    1[6-(6,6)]
   215      15.082241      15.082241      15.082241    1[6-(6,7)]
   216      -2.088714      -2.088714      -2.088714    1[6-(6,7)]
   217       0.428357       0.428357       0.428357    1[6-(7,7)]
   218      -0.001896      -0.001896      -0.001896    1[6-(6,6)]
   219       1.790775       1.790775       1.790775    1[6-(6,6)]
   220       1.632668       1.632668       1.632668    1[6-(6,6)]
   221       3.465789       3.465789       3.465789    1[6-(6,6)]
   222      -5.948105      -5.948105      -5.948105    1[6-(6,7)]
   223       -6.78837       -6.78837       -6.78837    1[6-(6,7)]
   224      -3.201202      -3.201202      -3.201202    1[6-(7,7)]
   225       5.495634       5.495634       5.495634    1[6-(6,6)]
   226       5.385305       5.385305       5.385305    1[6-(6,6)]
   227       2.588756       2.588756       2.588756    1[6-(6,6)]
   228       2.403076       2.403076       2.403076    1[6-(6,6)]
   229       1.432242       1.432242       1.432242    1[6-(6,6)]
   230       3.423475       3.423475       3.423475    1[6-(6,6)]
   231       1.822019       1.822019       1.822019    1[6-(6,6)]
   232       3.875765       3.875765       3.875765    1[6-(6,6)]
   233       4.085322       4.085322       4.085322    1[6-(6,7)]
   234       3.142111       3.142111       3.142111    1[6-(6,7)]
   235       5.195847       5.195847       5.195847    1[6-(7,7)]
   236       1.937808       1.937808       1.937808    1[6-(6,6)]
   237       1.461606       1.461606       1.461606    1[6-(6,6)]
   238       5.513937       5.513937       5.513937    1[6-(6,6)]
   239        4.98993        4.98993        4.98993    1[6-(6,6)]
   240       2.761555       2.761555       2.761555    1[6-(6,7)]
   241       3.370132       3.370132       3.370132    1[6-(6,7)]
   242       1.902898       1.902898       1.902898    1[6-(7,7)]
   243       1.279594       1.279594       1.279594    1[6-(6,6)]
   244       1.395417       1.395417       1.395417    1[6-(6,6)]
   245       4.065124       4.065124       4.065124    1[6-(6,6)]
   246       4.087178       4.087178       4.087178    1[6-(6,6)]
   247       9.573624       9.573624       9.573624    1[6-(6,6)]
   248      10.695184      10.695184      10.695184    1[6-(6,6)]
   249       7.837941       7.837941       7.837941    1[6-(6,6)]
   250       8.896986       8.896986       8.896986    1[6-(6,6)]
   251       5.107605       5.107605       5.107605    1[6-(6,7)]
   252       6.050833       6.050833       6.050833    1[6-(6,7)]
   253       3.997077       3.997077       3.997077    1[6-(7,7)]
   254       7.255142       7.255142       7.255142    1[6-(6,6)]
   255       7.731325       7.731325       7.731325    1[6-(6,6)]
   256       3.679006       3.679006       3.679006    1[6-(6,6)]
   257       4.202992       4.202992       4.202992    1[6-(6,6)]
   258       6.431455       6.431455       6.431455    1[6-(6,7)]
   259       5.822857       5.822857       5.822857    1[6-(6,7)]
   260       7.290089       7.290089       7.290089    1[6-(7,7)]
   261       7.913374       7.913374       7.913374    1[6-(6,6)]
   262        7.79753        7.79753        7.79753    1[6-(6,6)]
   263       5.127846       5.127846       5.127846    1[6-(6,6)]
   264       5.105771       5.105771       5.105771    1[6-(6,6)]
   265      -0.380698      -0.380698      -0.380698    1[6-(6,6)]
   266      -1.502292      -1.502292      -1.502292    1[6-(6,6)]
   267       1.354953       1.354953       1.354953    1[6-(6,6)]
   268       0.295905       0.295905       0.295905    1[6-(6,6)]
   269       5.889074       5.889074       5.889074    1[6-(6,7)]
   270       7.104415       7.104415       7.104415    1[6-(6,7)]
   271       9.621493       9.621493       9.621493    1[6-(7,7)]
   272       9.191261       9.191261       9.191261    1[6-(6,6)]
   273       10.98393       10.98393       10.98393    1[6-(6,6)]
   274      10.825805      10.825805      10.825805    1[6-(6,6)]
   275      12.658925      12.658925      12.658925    1[6-(6,6)]
   276       3.245055       3.245055       3.245055    1[6-(6,7)]
   277       2.404792       2.404792       2.404792    1[6-(6,7)]
   278       5.991955       5.991955       5.991955    1[6-(7,7)]
   279      14.688788      14.688788      14.688788    1[6-(6,6)]
   280       14.57846       14.57846       14.57846    1[6-(6,6)]
   281       11.78192       11.78192       11.78192    1[6-(6,6)]
   282      11.596208      11.596208      11.596208    1[6-(6,6)]
   283      10.625394      10.625394      10.625394    1[6-(6,6)]
   284       12.61663       12.61663       12.61663    1[6-(6,6)]
   285      11.015164      11.015164      11.015164    1[6-(6,6)]
   286      13.068914      13.068914      13.068914    1[6-(6,6)]
   287       3.303962       3.303962       3.303962    1[6-(6,7)]
   288       2.088637       2.088637       2.088637    1[6-(6,7)]
   289      -0.428461      -0.428461      -0.428461    1[6-(7,7)]
   290       0.001797       0.001797       0.001797    1[6-(6,6)]
   291       16.59544       16.59544       16.59544    1[6-(6,6)]
   292      -1.632755      -1.632755      -1.632755    1[6-(6,6)]
   293      14.920438      14.920438      14.920438    1[6-(6,6)]
   294       5.947847       5.947847       5.947847    1[6-(6,7)]
   295        6.78809        6.78809        6.78809    1[6-(6,7)]
   296       3.200924       3.200924       3.200924    1[6-(7,7)]
   297       12.89062       12.89062       12.89062    1[6-(6,6)]
   298      13.000927      13.000927      13.000927    1[6-(6,6)]
   299       15.79749       15.79749       15.79749    1[6-(6,6)]
   300      15.983181      15.983181      15.983181    1[6-(6,6)]
   301      -1.432359      -1.432359      -1.432359    1[6-(6,6)]
   302      14.962701      14.962701      14.962701    1[6-(6,6)]
   303      -1.822162      -1.822162      -1.822162    1[6-(6,6)]
   304      -3.875915      -3.875915      -3.875915    1[6-(6,6)]
   305           4.99           4.99           4.99    6[1-(0),6-(1,7),7-(6,30)]
   306       5.515845       5.515845       5.515845    6[1-(0),6-(1,7),7-(6,6)]
   307        4.39245        4.39245        4.39245    6[1-(0),7-(6,30),7-(6,6)]
   308       5.433107       5.433107       5.433107    6[6-(1,6),6-(1,6),7-(6,6)]
   309       6.626375       6.626375       6.626375    6[1-(0),6-(1,6),6-(6,7)]
   310       6.911361       6.911361       6.911361    6[1-(0),6-(1,6),6-(6,8)]
   311       4.528502       4.528502       4.528502    6[1-(0),6-(1,6),6-(6,7)]
   312       4.819004       4.819004       4.819004    6[1-(0),6-(1,6),6-(6,8)]
   313       6.010434       6.010434       6.010434    6[6-(1,6),6-(1,6),8-(6)]
   314        6.43515        6.43515        6.43515    6[6-(1,6),6-(1,6),8-(6)]
   315       6.510505       6.510505       6.510505    6[1-(0),6-(1,7),7-(6,30)]
   316       6.208974       6.208974       6.208974    6[1-(0),6-(1,7),7-(6,6)]
   317       6.973849       6.973849       6.973849    6[1-(0),7-(6,30),7-(6,6)]
   318       6.534424       6.534424       6.534424    6[6-(1,6),6-(1,6),7-(6,6)]
   319       7.325039       7.325039       7.325039    6[1-(0),6-(1,6),6-(6,7)]
   320       7.268048       7.268048       7.268048    6[1-(0),6-(1,6),6-(6,8)]
   321       5.688655       5.688655       5.688655    6[1-(0),6-(1,6),6-(6,7)]
   322       5.664759       5.664759       5.664759    6[1-(0),6-(1,6),6-(6,8)]
   323       1.355041       1.355041       1.355041    6[6-(6,6),8-(0),8-(30)]
   324       0.593852       0.593852       0.593852    6[6-(1,6),6-(1,6),6-(8,8)]
   325      -0.250083      -0.250083      -0.250083    6[1-(0),6-(1,6),6-(6,6)]
   326      -0.904632      -0.904632      -0.904632    6[1-(0),6-(1,6),6-(6,6)]
   327       0.783237       0.783237       0.783237    6[1-(0),6-(1,6),6-(6,6)]
   328       0.141558       0.141558       0.141558    6[1-(0),6-(1,6),6-(6,6)]
   329      -0.718924      -0.718924      -0.718924    6[6-(1,6),6-(1,6),6-(8,8)]
   330      16.990763      16.990763      16.990763    6[6-(6,6),8-(0),8-(30)]
   331       4.203059       4.203059       4.203059    6[1-(0),6-(1,7),7-(6,30)]
   332       3.677205       3.677205       3.677205    6[1-(0),6-(1,7),7-(6,6)]
   333       4.800611       4.800611       4.800611    6[1-(0),7-(6,30),7-(6,6)]
   334       3.759936       3.759936       3.759936    6[6-(1,6),6-(1,6),7-(6,6)]
   335       2.566662       2.566662       2.566662    6[1-(0),6-(1,6),6-(6,7)]
   336       2.281701       2.281701       2.281701    6[1-(0),6-(1,6),6-(6,8)]
   337       4.664539       4.664539       4.664539    6[1-(0),6-(1,6),6-(6,7)]
   338       4.374062       4.374062       4.374062    6[1-(0),6-(1,6),6-(6,8)]
   339       3.182627       3.182627       3.182627    6[6-(1,6),6-(1,6),8-(6)]
   340       2.757892       2.757892       2.757892    6[6-(1,6),6-(1,6),8-(6)]
   341        2.68248        2.68248        2.68248    6[1-(0),6-(1,7),7-(6,30)]
   342       2.984022       2.984022       2.984022    6[1-(0),6-(1,7),7-(6,6)]
   343       2.219149       2.219149       2.219149    6[1-(0),7-(6,30),7-(6,6)]
   344       2.658594       2.658594       2.658594    6[6-(1,6),6-(1,6),7-(6,6)]
   345       1.867985       1.867985       1.867985    6[1-(0),6-(1,6),6-(6,7)]
   346       1.924988       1.924988       1.924988    6[1-(0),6-(1,6),6-(6,8)]
   347       3.504368       3.504368       3.504368    6[1-(0),6-(1,6),6-(6,7)]
   348       3.528276       3.528276       3.528276    6[1-(0),6-(1,6),6-(6,8)]
   349       7.838034       7.838034       7.838034    6[6-(6,6),8-(0),8-(30)]
   350       8.599226       8.599226       8.599226    6[6-(1,6),6-(1,6),6-(8,8)]
   351       9.443152       9.443152       9.443152    6[1-(0),6-(1,6),6-(6,6)]
   352      10.097735      10.097735      10.097735    6[1-(0),6-(1,6),6-(6,6)]
   353       8.409851       8.409851       8.409851    6[1-(0),6-(1,6),6-(6,6)]
   354       9.051531       9.051531       9.051531    6[1-(0),6-(1,6),6-(6,6)]
   355       9.912037       9.912037       9.912037    6[6-(1,6),6-(1,6),6-(8,8)]
   356      10.588651      10.588651      10.588651    6[6-(6,6),8-(0),8-(30)]
   357        2.37725        2.37725        2.37725    6[1-(0),6-(1,7),7-(6,30)]
   358       1.719017       1.719017       1.719017    6[1-(0),6-(1,7),7-(6,6)]
   359       0.369466       0.369466       0.369466    6[1-(0),7-(6,30),7-(6,6)]
   360      -0.663851      -0.663851      -0.663851    6[6-(1,6),6-(1,6),7-(6,6)]
   361      -0.700625      -0.700625      -0.700625    6[1-(0),6-(1,6),6-(6,7)]
   362      -1.763356      -1.763356      -1.763356    6[1-(0),6-(1,6),6-(6,8)]
   363      -1.678778      -1.678778      -1.678778    6[1-(0),6-(1,6),6-(6,7)]
   364      -2.750702      -2.750702      -2.750702    6[1-(0),6-(1,6),6-(6,8)]
   365      -2.765412      -2.765412      -2.765412    6[6-(1,6),6-(1,6),8-(6)]
   366      -3.872276      -3.872276      -3.872276    6[6-(1,6),6-(1,6),8-(6)]
   367       5.460706       5.460706       5.460706    6[1-(0),6-(1,7),7-(6,30)]
   368       5.944271       5.944271       5.944271    6[1-(0),6-(1,7),7-(6,6)]
   369        4.01555        4.01555        4.01555    6[1-(0),7-(6,30),7-(6,6)]
   370      -4.061667      -4.061667      -4.061667    6[6-(1,6),6-(1,6),7-(6,6)]
   371      -4.878014      -4.878014      -4.878014    6[1-(0),6-(1,6),6-(6,7)]
   372      -4.802624      -4.802624      -4.802624    6[1-(0),6-(1,6),6-(6,8)]
   373      -3.146028      -3.146028      -3.146028    6[1-(0),6-(1,6),6-(6,7)]
   374      -3.048574      -3.048574      -3.048574    6[1-(0),6-(1,6),6-(6,8)]
   375      -0.167412      -0.167412      -0.167412    6[6-(6,6),8-(0),8-(30)]
   376       -1.44526       -1.44526       -1.44526    6[6-(1,6),6-(1,6),6-(8,8)]
   377       -1.92331       -1.92331       -1.92331    6[1-(0),6-(1,6),6-(6,6)]
   378      -3.111065      -3.111065      -3.111065    6[1-(0),6-(1,6),6-(6,6)]
   379      -2.160482      -2.160482      -2.160482    6[1-(0),6-(1,6),6-(6,6)]
   380      -3.375817      -3.375817      -3.375817    6[1-(0),6-(1,6),6-(6,6)]
   381      -3.866737      -3.866737      -3.866737    6[6-(1,6),6-(1,6),6-(8,8)]
   382      -5.179519      -5.179519      -5.179519    6[6-(6,6),8-(0),8-(30)]
   383       6.815701       6.815701       6.815701    6[1-(0),6-(1,7),7-(6,30)]
   384       7.473925       7.473925       7.473925    6[1-(0),6-(1,7),7-(6,6)]
   385       8.823487       8.823487       8.823487    6[1-(0),7-(6,30),7-(6,6)]
   386       9.856787       9.856787       9.856787    6[6-(1,6),6-(1,6),7-(6,6)]
   387       9.893554       9.893554       9.893554    6[1-(0),6-(1,6),6-(6,7)]
   388      -7.430022      -7.430022      -7.430022    6[1-(0),6-(1,6),6-(6,8)]
   389      10.871711      10.871711      10.871711    6[1-(0),6-(1,6),6-(6,7)]
   390      -6.442672      -6.442672      -6.442672    6[1-(0),6-(1,6),6-(6,8)]
   391      -6.427968      -6.427968      -6.427968    6[6-(1,6),6-(1,6),8-(6)]
   392      -5.321122      -5.321122      -5.321122    6[6-(1,6),6-(1,6),8-(6)]
   393       3.732387       3.732387       3.732387    6[1-(0),6-(1,7),7-(6,30)]
   394       3.248834       3.248834       3.248834    6[1-(0),6-(1,7),7-(6,6)]
   395       5.177556       5.177556       5.177556    6[1-(0),7-(6,30),7-(6,6)]
   396      -5.131756      -5.131756      -5.131756    6[6-(1,6),6-(1,6),7-(6,6)]
   397      -4.315402      -4.315402      -4.315402    6[1-(0),6-(1,6),6-(6,7)]
   398       -4.39078       -4.39078       -4.39078    6[1-(0),6-(1,6),6-(6,8)]
   399       -6.04739       -6.04739       -6.04739    6[1-(0),6-(1,6),6-(6,7)]
   400      -6.144831      -6.144831      -6.144831    6[1-(0),6-(1,6),6-(6,8)]
   401        9.36038        9.36038        9.36038    6[6-(6,6),8-(0),8-(30)]
   402       10.63823       10.63823       10.63823    6[6-(1,6),6-(1,6),6-(8,8)]
   403      11.116271      11.116271      11.116271    6[1-(0),6-(1,6),6-(6,6)]
   404      -6.082272      -6.082272      -6.082272    6[1-(0),6-(1,6),6-(6,6)]
   405      11.353462      11.353462      11.353462    6[1-(0),6-(1,6),6-(6,6)]
   406      12.568798      12.568798      12.568798    6[1-(0),6-(1,6),6-(6,6)]
   407       -5.32659       -5.32659       -5.32659    6[6-(1,6),6-(1,6),6-(8,8)]
   408      -4.013839      -4.013839      -4.013839    6[6-(6,6),8-(0),8-(30)]
   409      13.396201      13.396201      13.396201    6[1-(0),6-(1,7),7-(6,30)]
   410      12.870349      12.870349      12.870349    6[1-(0),6-(1,7),7-(6,6)]
   411       13.99376       13.99376       13.99376    6[1-(0),7-(6,30),7-(6,6)]
   412      12.953088      12.953088      12.953088    6[6-(1,6),6-(1,6),7-(6,6)]
   413      11.759814      11.759814      11.759814    6[1-(0),6-(1,6),6-(6,7)]
   414      11.474825      11.474825      11.474825    6[1-(0),6-(1,6),6-(6,8)]
   415      13.857695      13.857695      13.857695    6[1-(0),6-(1,6),6-(6,7)]
   416       13.56719       13.56719       13.56719    6[1-(0),6-(1,6),6-(6,8)]
   417      12.375755      12.375755      12.375755    6[6-(1,6),6-(1,6),8-(6)]
   418      11.951024      11.951024      11.951024    6[6-(1,6),6-(1,6),8-(6)]
   419      11.875611      11.875611      11.875611    6[1-(0),6-(1,7),7-(6,30)]
   420      12.177151      12.177151      12.177151    6[1-(0),6-(1,7),7-(6,6)]
   421      11.412285      11.412285      11.412285    6[1-(0),7-(6,30),7-(6,6)]
   422      11.851726      11.851726      11.851726    6[6-(1,6),6-(1,6),7-(6,6)]
   423       11.06112       11.06112       11.06112    6[1-(0),6-(1,6),6-(6,7)]
   424      11.118123      11.118123      11.118123    6[1-(0),6-(1,6),6-(6,8)]
   425      12.697497      12.697497      12.697497    6[1-(0),6-(1,6),6-(6,7)]
   426      12.721405      12.721405      12.721405    6[1-(0),6-(1,6),6-(6,8)]
   427      -1.355115      -1.355115      -1.355115    6[6-(6,6),8-(0),8-(30)]
   428      -0.593919      -0.593919      -0.593919    6[6-(1,6),6-(1,6),6-(8,8)]
   429       0.250008       0.250008       0.250008    6[1-(0),6-(1,6),6-(6,6)]
   430       0.904564       0.904564       0.904564    6[1-(0),6-(1,6),6-(6,6)]
   431      -0.783292      -0.783292      -0.783292    6[1-(0),6-(1,6),6-(6,6)]
   432      -0.141607      -0.141607      -0.141607    6[1-(0),6-(1,6),6-(6,6)]
   433       0.718868       0.718868       0.718868    6[6-(1,6),6-(1,6),6-(8,8)]
   434       1.395487       1.395487       1.395487    6[6-(6,6),8-(0),8-(30)]
   435      14.183159      14.183159      14.183159    6[1-(0),6-(1,7),7-(6,30)]
   436      14.709001      14.709001      14.709001    6[1-(0),6-(1,7),7-(6,6)]
   437      13.585601      13.585601      13.585601    6[1-(0),7-(6,30),7-(6,6)]
   438      14.626255      14.626255      14.626255    6[6-(1,6),6-(1,6),7-(6,6)]
   439      -2.566777      -2.566777      -2.566777    6[1-(0),6-(1,6),6-(6,7)]
   440      -2.281795      -2.281795      -2.281795    6[1-(0),6-(1,6),6-(6,8)]
   441      13.721647      13.721647      13.721647    6[1-(0),6-(1,6),6-(6,7)]
   442      14.012145      14.012145      14.012145    6[1-(0),6-(1,6),6-(6,8)]
   443      15.203574      15.203574      15.203574    6[6-(1,6),6-(1,6),8-(6)]
   444      -2.758014      -2.758014      -2.758014    6[6-(1,6),6-(1,6),8-(6)]
   445      -2.682658      -2.682658      -2.682658    6[1-(0),6-(1,7),7-(6,30)]
   446      -2.984187      -2.984187      -2.984187    6[1-(0),6-(1,7),7-(6,6)]
   447      -2.219319      -2.219319      -2.219319    6[1-(0),7-(6,30),7-(6,6)]
   448       -2.65874       -2.65874       -2.65874    6[6-(1,6),6-(1,6),7-(6,6)]
   449      -1.868128      -1.868128      -1.868128    6[1-(0),6-(1,6),6-(6,7)]
   450      -1.925119      -1.925119      -1.925119    6[1-(0),6-(1,6),6-(6,8)]
   451      -3.504506      -3.504506      -3.504506    6[1-(0),6-(1,6),6-(6,7)]
   452      -3.528402      -3.528402      -3.528402    6[1-(0),6-(1,6),6-(6,8)]
   453      10.548191      10.548191      10.548191    6[6-(6,6),8-(0),8-(30)]
   454       9.786997       9.786997       9.786997    6[6-(1,6),6-(1,6),6-(8,8)]
   455        8.94306        8.94306        8.94306    6[1-(0),6-(1,6),6-(6,6)]
   456       8.288507       8.288507       8.288507    6[1-(0),6-(1,6),6-(6,6)]
   457        9.97638        9.97638        9.97638    6[1-(0),6-(1,6),6-(6,6)]
   458       9.334696       9.334696       9.334696    6[1-(0),6-(1,6),6-(6,6)]
   459       8.474212       8.474212       8.474212    6[6-(1,6),6-(1,6),6-(8,8)]
   460       7.797595       7.797595       7.797595    6[6-(6,6),8-(0),8-(30)]
   461      -2.377463      -2.377463      -2.377463    6[1-(0),6-(1,7),7-(6,30)]
   462      -1.719237      -1.719237      -1.719237    6[1-(0),6-(1,7),7-(6,6)]
   463      -0.369679      -0.369679      -0.369679    6[1-(0),7-(6,30),7-(6,6)]
   464       0.663624       0.663624       0.663624    6[6-(1,6),6-(1,6),7-(6,6)]
   465       0.700395       0.700395       0.700395    6[1-(0),6-(1,6),6-(6,7)]
   466        1.76312        1.76312        1.76312    6[1-(0),6-(1,6),6-(6,8)]
   467       1.678545       1.678545       1.678545    6[1-(0),6-(1,6),6-(6,7)]
   468       2.750463       2.750463       2.750463    6[1-(0),6-(1,6),6-(6,8)]
   469       2.765171       2.765171       2.765171    6[6-(1,6),6-(1,6),8-(6)]
   470       3.872018       3.872018       3.872018    6[6-(1,6),6-(1,6),8-(6)]
   471      12.925528      12.925528      12.925528    6[1-(0),6-(1,7),7-(6,30)]
   472      12.441973      12.441973      12.441973    6[1-(0),6-(1,7),7-(6,6)]
   473      14.370698      14.370698      14.370698    6[1-(0),7-(6,30),7-(6,6)]
   474       4.061385       4.061385       4.061385    6[6-(1,6),6-(1,6),7-(6,6)]
   475       4.877741       4.877741       4.877741    6[1-(0),6-(1,6),6-(6,7)]
   476       4.802363       4.802363       4.802363    6[1-(0),6-(1,6),6-(6,8)]
   477       3.145748       3.145748       3.145748    6[1-(0),6-(1,6),6-(6,7)]
   478       3.048307       3.048307       3.048307    6[1-(0),6-(1,6),6-(6,8)]
   479       0.167234       0.167234       0.167234    6[6-(6,6),8-(0),8-(30)]
   480       1.445082       1.445082       1.445082    6[6-(1,6),6-(1,6),6-(8,8)]
   481        1.92312        1.92312        1.92312    6[1-(0),6-(1,6),6-(6,6)]
   482       3.110875       3.110875       3.110875    6[1-(0),6-(1,6),6-(6,6)]
   483       2.160315       2.160315       2.160315    6[1-(0),6-(1,6),6-(6,6)]
   484       3.375649       3.375649       3.375649    6[1-(0),6-(1,6),6-(6,6)]
   485       3.866557       3.866557       3.866557    6[6-(1,6),6-(1,6),6-(8,8)]
   486       5.179338       5.179338       5.179338    6[6-(6,6),8-(0),8-(30)]
   487      11.570383      11.570383      11.570383    6[1-(0),6-(1,7),7-(6,30)]
   488      10.912148      10.912148      10.912148    6[1-(0),6-(1,7),7-(6,6)]
   489       9.562601       9.562601       9.562601    6[1-(0),7-(6,30),7-(6,6)]
   490        8.52928        8.52928        8.52928    6[6-(1,6),6-(1,6),7-(6,6)]
   491       8.492534       8.492534       8.492534    6[1-(0),6-(1,6),6-(6,7)]
   492       7.429802       7.429802       7.429802    6[1-(0),6-(1,6),6-(6,8)]
   493       7.514357       7.514357       7.514357    6[1-(0),6-(1,6),6-(6,7)]
   494       6.442431       6.442431       6.442431    6[1-(0),6-(1,6),6-(6,8)]
   495       6.427717       6.427717       6.427717    6[6-(1,6),6-(1,6),8-(6)]
   496       5.320884       5.320884       5.320884    6[6-(1,6),6-(1,6),8-(6)]
   497      14.653865      14.653865      14.653865    6[1-(0),6-(1,7),7-(6,30)]
   498      15.137431      15.137431      15.137431    6[1-(0),6-(1,7),7-(6,6)]
   499      13.208708      13.208708      13.208708    6[1-(0),7-(6,30),7-(6,6)]
   500       5.131493       5.131493       5.131493    6[6-(1,6),6-(1,6),7-(6,6)]
   501       4.315143       4.315143       4.315143    6[1-(0),6-(1,6),6-(6,7)]
   502       4.390533       4.390533       4.390533    6[1-(0),6-(1,6),6-(6,8)]
   503       6.047135       6.047135       6.047135    6[1-(0),6-(1,6),6-(6,7)]
   504       6.144588       6.144588       6.144588    6[1-(0),6-(1,6),6-(6,8)]
   505       9.025733       9.025733       9.025733    6[6-(6,6),8-(0),8-(30)]
   506       7.747888       7.747888       7.747888    6[6-(1,6),6-(1,6),6-(8,8)]
   507       7.269841       7.269841       7.269841    6[1-(0),6-(1,6),6-(6,6)]
   508       6.082088       6.082088       6.082088    6[1-(0),6-(1,6),6-(6,6)]
   509       7.032665       7.032665       7.032665    6[1-(0),6-(1,6),6-(6,6)]
   510       5.817333       5.817333       5.817333    6[1-(0),6-(1,6),6-(6,6)]
   511       5.326416       5.326416       5.326416    6[6-(1,6),6-(1,6),6-(8,8)]
   512       4.013636       4.013636       4.013636    6[6-(6,6),8-(0),8-(30)]
   513      -4.203207      -4.203207      -4.203207    6[1-(0),6-(1,7),7-(6,30)]
   514      -3.677355      -3.677355      -3.677355    6[1-(0),6-(1,7),7-(6,6)]
   515      -4.800766      -4.800766      -4.800766    6[1-(0),7-(6,30),7-(6,6)]
   516      -3.760094      -3.760094      -3.760094    6[6-(1,6),6-(1,6),7-(6,6)]
   517       -2.56682       -2.56682       -2.56682    6[1-(0),6-(1,6),6-(6,7)]
   518      -2.281831      -2.281831      -2.281831    6[1-(0),6-(1,6),6-(6,8)]
   519      -4.664701      -4.664701      -4.664701    6[1-(0),6-(1,6),6-(6,7)]
   520      -4.374196      -4.374196      -4.374196    6[1-(0),6-(1,6),6-(6,8)]
   521      -3.182761      -3.182761      -3.182761    6[6-(1,6),6-(1,6),8-(6)]
   522       -2.75803       -2.75803       -2.75803    6[6-(1,6),6-(1,6),8-(6)]
   523      -2.682617      -2.682617      -2.682617    6[1-(0),6-(1,7),7-(6,30)]
   524      -2.984157      -2.984157      -2.984157    6[1-(0),6-(1,7),7-(6,6)]
   525      -2.219291      -2.219291      -2.219291    6[1-(0),7-(6,30),7-(6,6)]
   526      -2.658732      -2.658732      -2.658732    6[6-(1,6),6-(1,6),7-(6,6)]
   527      -1.868126      -1.868126      -1.868126    6[1-(0),6-(1,6),6-(6,7)]
   528      -1.925129      -1.925129      -1.925129    6[1-(0),6-(1,6),6-(6,8)]
   529      -3.504503      -3.504503      -3.504503    6[1-(0),6-(1,6),6-(6,7)]
   530      -3.528411      -3.528411      -3.528411    6[1-(0),6-(1,6),6-(6,8)]
   531      10.548109      10.548109      10.548109    6[6-(6,6),8-(0),8-(30)]
   532       9.786913       9.786913       9.786913    6[6-(1,6),6-(1,6),6-(8,8)]
   533       8.942986       8.942986       8.942986    6[1-(0),6-(1,6),6-(6,6)]
   534        8.28843        8.28843        8.28843    6[1-(0),6-(1,6),6-(6,6)]
   535       9.976286       9.976286       9.976286    6[1-(0),6-(1,6),6-(6,6)]
   536       9.334601       9.334601       9.334601    6[1-(0),6-(1,6),6-(6,6)]
   537       8.474126       8.474126       8.474126    6[6-(1,6),6-(1,6),6-(8,8)]
   538       7.797507       7.797507       7.797507    6[6-(6,6),8-(0),8-(30)]
   539      -4.990165      -4.990165      -4.990165    6[1-(0),6-(1,7),7-(6,30)]
   540      -5.516007      -5.516007      -5.516007    6[1-(0),6-(1,7),7-(6,6)]
   541      -4.392607      -4.392607      -4.392607    6[1-(0),7-(6,30),7-(6,6)]
   542      -5.433261      -5.433261      -5.433261    6[6-(1,6),6-(1,6),7-(6,6)]
   543      11.759771      11.759771      11.759771    6[1-(0),6-(1,6),6-(6,7)]
   544      11.474789      11.474789      11.474789    6[1-(0),6-(1,6),6-(6,8)]
   545      -4.528653      -4.528653      -4.528653    6[1-(0),6-(1,6),6-(6,7)]
   546      -4.819151      -4.819151      -4.819151    6[1-(0),6-(1,6),6-(6,8)]
   547       -6.01058       -6.01058       -6.01058    6[6-(1,6),6-(1,6),8-(6)]
   548      11.951008      11.951008      11.951008    6[6-(1,6),6-(1,6),8-(6)]
   549      11.875652      11.875652      11.875652    6[1-(0),6-(1,7),7-(6,30)]
   550      12.177181      12.177181      12.177181    6[1-(0),6-(1,7),7-(6,6)]
   551      11.412313      11.412313      11.412313    6[1-(0),7-(6,30),7-(6,6)]
   552      11.851734      11.851734      11.851734    6[6-(1,6),6-(1,6),7-(6,6)]
   553      11.061122      11.061122      11.061122    6[1-(0),6-(1,6),6-(6,7)]
   554      11.118113      11.118113      11.118113    6[1-(0),6-(1,6),6-(6,8)]
   555        12.6975        12.6975        12.6975    6[1-(0),6-(1,6),6-(6,7)]
   556      12.721396      12.721396      12.721396    6[1-(0),6-(1,6),6-(6,8)]
   557      -1.355197      -1.355197      -1.355197    6[6-(6,6),8-(0),8-(30)]
   558      -0.594003      -0.594003      -0.594003    6[6-(1,6),6-(1,6),6-(8,8)]
   559       0.249934       0.249934       0.249934    6[1-(0),6-(1,6),6-(6,6)]
   560       0.904487       0.904487       0.904487    6[1-(0),6-(1,6),6-(6,6)]
   561      -0.783386      -0.783386      -0.783386    6[1-(0),6-(1,6),6-(6,6)]
   562      -0.141702      -0.141702      -0.141702    6[1-(0),6-(1,6),6-(6,6)]
   563       0.718782       0.718782       0.718782    6[6-(1,6),6-(1,6),6-(8,8)]
   564       1.395399       1.395399       1.395399    6[6-(6,6),8-(0),8-(30)]
   565      11.570457      11.570457      11.570457    6[1-(0),6-(1,7),7-(6,30)]
   566      10.912231      10.912231      10.912231    6[1-(0),6-(1,7),7-(6,6)]
   567       9.562673       9.562673       9.562673    6[1-(0),7-(6,30),7-(6,6)]
   568        8.52937        8.52937        8.52937    6[6-(1,6),6-(1,6),7-(6,6)]
   569       8.492599       8.492599       8.492599    6[1-(0),6-(1,6),6-(6,7)]
   570       7.429874       7.429874       7.429874    6[1-(0),6-(1,6),6-(6,8)]
   571       7.514449       7.514449       7.514449    6[1-(0),6-(1,6),6-(6,7)]
   572       6.442531       6.442531       6.442531    6[1-(0),6-(1,6),6-(6,8)]
   573       6.427823       6.427823       6.427823    6[6-(1,6),6-(1,6),8-(6)]
   574       5.320976       5.320976       5.320976    6[6-(1,6),6-(1,6),8-(6)]
   575      -3.732534      -3.732534      -3.732534    6[1-(0),6-(1,7),7-(6,30)]
   576      -3.248979      -3.248979      -3.248979    6[1-(0),6-(1,7),7-(6,6)]
   577      -5.177704      -5.177704      -5.177704    6[1-(0),7-(6,30),7-(6,6)]
   578       5.131609       5.131609       5.131609    6[6-(1,6),6-(1,6),7-(6,6)]
   579       4.315253       4.315253       4.315253    6[1-(0),6-(1,6),6-(6,7)]
   580       4.390631       4.390631       4.390631    6[1-(0),6-(1,6),6-(6,8)]
   581       6.047246       6.047246       6.047246    6[1-(0),6-(1,6),6-(6,7)]
   582       6.144687       6.144687       6.144687    6[1-(0),6-(1,6),6-(6,8)]
   583        9.02576        9.02576        9.02576    6[6-(6,6),8-(0),8-(30)]
   584       7.747912       7.747912       7.747912    6[6-(1,6),6-(1,6),6-(8,8)]
   585       7.269874       7.269874       7.269874    6[1-(0),6-(1,6),6-(6,6)]
   586       6.082119       6.082119       6.082119    6[1-(0),6-(1,6),6-(6,6)]
   587       7.032679       7.032679       7.032679    6[1-(0),6-(1,6),6-(6,6)]
   588       5.817345       5.817345       5.817345    6[1-(0),6-(1,6),6-(6,6)]
   589       5.326437       5.326437       5.326437    6[6-(1,6),6-(1,6),6-(8,8)]
   590       4.013656       4.013656       4.013656    6[6-(6,6),8-(0),8-(30)]
   591      -2.377389      -2.377389      -2.377389    6[1-(0),6-(1,7),7-(6,30)]
   592      -1.719154      -1.719154      -1.719154    6[1-(0),6-(1,7),7-(6,6)]
   593      -0.369607      -0.369607      -0.369607    6[1-(0),7-(6,30),7-(6,6)]
   594       0.663714       0.663714       0.663714    6[6-(1,6),6-(1,6),7-(6,6)]
   595        0.70046        0.70046        0.70046    6[1-(0),6-(1,6),6-(6,7)]
   596       1.763192       1.763192       1.763192    6[1-(0),6-(1,6),6-(6,8)]
   597       1.678637       1.678637       1.678637    6[1-(0),6-(1,6),6-(6,7)]
   598       2.750563       2.750563       2.750563    6[1-(0),6-(1,6),6-(6,8)]
   599       2.765277       2.765277       2.765277    6[6-(1,6),6-(1,6),8-(6)]
   600        3.87211        3.87211        3.87211    6[6-(1,6),6-(1,6),8-(6)]
   601      -5.460871      -5.460871      -5.460871    6[1-(0),6-(1,7),7-(6,30)]
   602      -5.944437      -5.944437      -5.944437    6[1-(0),6-(1,7),7-(6,6)]
   603      -4.015714      -4.015714      -4.015714    6[1-(0),7-(6,30),7-(6,6)]
   604       4.061501       4.061501       4.061501    6[6-(1,6),6-(1,6),7-(6,6)]
   605       4.877851       4.877851       4.877851    6[1-(0),6-(1,6),6-(6,7)]
   606       4.802461       4.802461       4.802461    6[1-(0),6-(1,6),6-(6,8)]
   607       3.145859       3.145859       3.145859    6[1-(0),6-(1,6),6-(6,7)]
   608       3.048406       3.048406       3.048406    6[1-(0),6-(1,6),6-(6,8)]
   609       0.167261       0.167261       0.167261    6[6-(6,6),8-(0),8-(30)]
   610       1.445106       1.445106       1.445106    6[6-(1,6),6-(1,6),6-(8,8)]
   611       1.923153       1.923153       1.923153    6[1-(0),6-(1,6),6-(6,6)]
   612       3.110906       3.110906       3.110906    6[1-(0),6-(1,6),6-(6,6)]
   613       2.160329       2.160329       2.160329    6[1-(0),6-(1,6),6-(6,6)]
   614       3.375661       3.375661       3.375661    6[1-(0),6-(1,6),6-(6,6)]
   615       3.866578       3.866578       3.866578    6[6-(1,6),6-(1,6),6-(8,8)]
   616       5.179358       5.179358       5.179358    6[6-(6,6),8-(0),8-(30)]
   617       4.202994       4.202994       4.202994    6[1-(0),6-(1,7),7-(6,30)]
   618       3.677149       3.677149       3.677149    6[1-(0),6-(1,7),7-(6,6)]
   619       4.800544       4.800544       4.800544    6[1-(0),7-(6,30),7-(6,6)]
   620       3.759887       3.759887       3.759887    6[6-(1,6),6-(1,6),7-(6,6)]
   621       2.566619       2.566619       2.566619    6[1-(0),6-(1,6),6-(6,7)]
   622       2.281633       2.281633       2.281633    6[1-(0),6-(1,6),6-(6,8)]
   623       4.664492       4.664492       4.664492    6[1-(0),6-(1,6),6-(6,7)]
   624        4.37399        4.37399        4.37399    6[1-(0),6-(1,6),6-(6,8)]
   625        3.18256        3.18256        3.18256    6[6-(1,6),6-(1,6),8-(6)]
   626       2.757844       2.757844       2.757844    6[6-(1,6),6-(1,6),8-(6)]
   627       2.682489       2.682489       2.682489    6[1-(0),6-(1,7),7-(6,30)]
   628        2.98402        2.98402        2.98402    6[1-(0),6-(1,7),7-(6,6)]
   629       2.219145       2.219145       2.219145    6[1-(0),7-(6,30),7-(6,6)]
   630        2.65857        2.65857        2.65857    6[6-(1,6),6-(1,6),7-(6,6)]
   631       1.867955       1.867955       1.867955    6[1-(0),6-(1,6),6-(6,7)]
   632       1.924946       1.924946       1.924946    6[1-(0),6-(1,6),6-(6,8)]
   633       3.504339       3.504339       3.504339    6[1-(0),6-(1,6),6-(6,7)]
   634       3.528235       3.528235       3.528235    6[1-(0),6-(1,6),6-(6,8)]
   635       7.837953       7.837953       7.837953    6[6-(6,6),8-(0),8-(30)]
   636       8.599142       8.599142       8.599142    6[6-(1,6),6-(1,6),6-(8,8)]
   637       9.443077       9.443077       9.443077    6[1-(0),6-(1,6),6-(6,6)]
   638      10.097626      10.097626      10.097626    6[1-(0),6-(1,6),6-(6,6)]
   639       8.409757       8.409757       8.409757    6[1-(0),6-(1,6),6-(6,6)]
   640       9.051436       9.051436       9.051436    6[1-(0),6-(1,6),6-(6,6)]
   641       9.911918       9.911918       9.911918    6[6-(1,6),6-(1,6),6-(8,8)]
   642      -7.797769      -7.797769      -7.797769    6[6-(6,6),8-(0),8-(30)]
   643       4.989935       4.989935       4.989935    6[1-(0),6-(1,7),7-(6,30)]
   644       5.515789       5.515789       5.515789    6[1-(0),6-(1,7),7-(6,6)]
   645       4.392383       4.392383       4.392383    6[1-(0),7-(6,30),7-(6,6)]
   646       5.433058       5.433058       5.433058    6[6-(1,6),6-(1,6),7-(6,6)]
   647       6.626332       6.626332       6.626332    6[1-(0),6-(1,6),6-(6,7)]
   648       6.911293       6.911293       6.911293    6[1-(0),6-(1,6),6-(6,8)]
   649       4.528455       4.528455       4.528455    6[1-(0),6-(1,6),6-(6,7)]
   650       4.818932       4.818932       4.818932    6[1-(0),6-(1,6),6-(6,8)]
   651       6.010367       6.010367       6.010367    6[6-(1,6),6-(1,6),8-(6)]
   652       6.435102       6.435102       6.435102    6[6-(1,6),6-(1,6),8-(6)]
   653       6.510514       6.510514       6.510514    6[1-(0),6-(1,7),7-(6,30)]
   654       6.208972       6.208972       6.208972    6[1-(0),6-(1,7),7-(6,6)]
   655       6.973845       6.973845       6.973845    6[1-(0),7-(6,30),7-(6,6)]
   656         6.5344         6.5344         6.5344    6[6-(1,6),6-(1,6),7-(6,6)]
   657       7.325009       7.325009       7.325009    6[1-(0),6-(1,6),6-(6,7)]
   658       7.268006       7.268006       7.268006    6[1-(0),6-(1,6),6-(6,8)]
   659       5.688626       5.688626       5.688626    6[1-(0),6-(1,6),6-(6,7)]
   660       5.664718       5.664718       5.664718    6[1-(0),6-(1,6),6-(6,8)]
   661        1.35496        1.35496        1.35496    6[6-(6,6),8-(0),8-(30)]
   662       0.593768       0.593768       0.593768    6[6-(1,6),6-(1,6),6-(8,8)]
   663      -0.250158      -0.250158      -0.250158    6[1-(0),6-(1,6),6-(6,6)]
   664      -0.904741      -0.904741      -0.904741    6[1-(0),6-(1,6),6-(6,6)]
   665       0.783143       0.783143       0.783143    6[1-(0),6-(1,6),6-(6,6)]
   666       0.141463       0.141463       0.141463    6[1-(0),6-(1,6),6-(6,6)]
   667      -0.719043      -0.719043      -0.719043    6[6-(1,6),6-(1,6),6-(8,8)]
   668      -1.395657      -1.395657      -1.395657    6[6-(6,6),8-(0),8-(30)]
   669       6.815744       6.815744       6.815744    6[1-(0),6-(1,7),7-(6,30)]
   670       7.473977       7.473977       7.473977    6[1-(0),6-(1,7),7-(6,6)]
   671       8.823528       8.823528       8.823528    6[1-(0),7-(6,30),7-(6,6)]
   672       9.856845       9.856845       9.856845    6[6-(1,6),6-(1,6),7-(6,6)]
   673       9.893619       9.893619       9.893619    6[1-(0),6-(1,6),6-(6,7)]
   674       10.95635       10.95635       10.95635    6[1-(0),6-(1,6),6-(6,8)]
   675      10.871772      10.871772      10.871772    6[1-(0),6-(1,6),6-(6,7)]
   676      11.943696      11.943696      11.943696    6[1-(0),6-(1,6),6-(6,8)]
   677      11.958406      11.958406      11.958406    6[6-(1,6),6-(1,6),8-(6)]
   678       13.06527       13.06527       13.06527    6[6-(1,6),6-(1,6),8-(6)]
   679       3.732288       3.732288       3.732288    6[1-(0),6-(1,7),7-(6,30)]
   680       3.248723       3.248723       3.248723    6[1-(0),6-(1,7),7-(6,6)]
   681       5.177444       5.177444       5.177444    6[1-(0),7-(6,30),7-(6,6)]
   682      13.254661      13.254661      13.254661    6[6-(1,6),6-(1,6),7-(6,6)]
   683      14.071008      14.071008      14.071008    6[1-(0),6-(1,6),6-(6,7)]
   684      13.995618      13.995618      13.995618    6[1-(0),6-(1,6),6-(6,8)]
   685      12.339022      12.339022      12.339022    6[1-(0),6-(1,6),6-(6,7)]
   686      12.241568      12.241568      12.241568    6[1-(0),6-(1,6),6-(6,8)]
   687       9.360406       9.360406       9.360406    6[6-(6,6),8-(0),8-(30)]
   688      10.638254      10.638254      10.638254    6[6-(1,6),6-(1,6),6-(8,8)]
   689      11.116304      11.116304      11.116304    6[1-(0),6-(1,6),6-(6,6)]
   690      12.304059      12.304059      12.304059    6[1-(0),6-(1,6),6-(6,6)]
   691      11.353476      11.353476      11.353476    6[1-(0),6-(1,6),6-(6,6)]
   692      12.568811      12.568811      12.568811    6[1-(0),6-(1,6),6-(6,6)]
   693      13.059731      13.059731      13.059731    6[6-(1,6),6-(1,6),6-(8,8)]
   694      14.372513      14.372513      14.372513    6[6-(6,6),8-(0),8-(30)]
   695       2.377293       2.377293       2.377293    6[1-(0),6-(1,7),7-(6,30)]
   696       1.719069       1.719069       1.719069    6[1-(0),6-(1,7),7-(6,6)]
   697       0.369507       0.369507       0.369507    6[1-(0),7-(6,30),7-(6,6)]
   698      -0.663793      -0.663793      -0.663793    6[6-(1,6),6-(1,6),7-(6,6)]
   699       -0.70056       -0.70056       -0.70056    6[1-(0),6-(1,6),6-(6,7)]
   700      16.623016      16.623016      16.623016    6[1-(0),6-(1,6),6-(6,8)]
   701      -1.678717      -1.678717      -1.678717    6[1-(0),6-(1,6),6-(6,7)]
   702      15.635666      15.635666      15.635666    6[1-(0),6-(1,6),6-(6,8)]
   703      15.620962      15.620962      15.620962    6[6-(1,6),6-(1,6),8-(6)]
   704      14.514116      14.514116      14.514116    6[6-(1,6),6-(1,6),8-(6)]
   705       5.460607       5.460607       5.460607    6[1-(0),6-(1,7),7-(6,30)]
   706        5.94416        5.94416        5.94416    6[1-(0),6-(1,7),7-(6,6)]
   707       4.015438       4.015438       4.015438    6[1-(0),7-(6,30),7-(6,6)]
   708       14.32475       14.32475       14.32475    6[6-(1,6),6-(1,6),7-(6,6)]
   709      13.508396      13.508396      13.508396    6[1-(0),6-(1,6),6-(6,7)]
   710      13.583774      13.583774      13.583774    6[1-(0),6-(1,6),6-(6,8)]
   711      15.240384      15.240384      15.240384    6[1-(0),6-(1,6),6-(6,7)]
   712      15.337825      15.337825      15.337825    6[1-(0),6-(1,6),6-(6,8)]
   713      -0.167386      -0.167386      -0.167386    6[6-(6,6),8-(0),8-(30)]
   714      -1.445236      -1.445236      -1.445236    6[6-(1,6),6-(1,6),6-(8,8)]
   715      -1.923277      -1.923277      -1.923277    6[1-(0),6-(1,6),6-(6,6)]
   716      15.275266      15.275266      15.275266    6[1-(0),6-(1,6),6-(6,6)]
   717      -2.160468      -2.160468      -2.160468    6[1-(0),6-(1,6),6-(6,6)]
   718      -3.375804      -3.375804      -3.375804    6[1-(0),6-(1,6),6-(6,6)]
   719      14.519584      14.519584      14.519584    6[6-(1,6),6-(1,6),6-(8,8)]
   720      13.206833      13.206833      13.206833    6[6-(6,6),8-(0),8-(30)]
   721       4.261908       4.261908       4.261908    7[6-(1,6),6-(1,7),30-(7,8,8)]
   722       5.144445       5.144445       5.144445    7[6-(1,6),6-(1,7),6-(6,6)]
   723       6.927877       6.927877       6.927877    7[6-(1,6),6-(1,7),30-(7,8,8)]
   724       6.560158       6.560158       6.560158    7[6-(1,6),6-(1,7),6-(6,6)]
   725       4.931159       4.931159       4.931159    7[6-(1,6),6-(1,7),30-(7,8,8)]
   726       4.048607       4.048607       4.048607    7[6-(1,6),6-(1,7),6-(6,6)]
   727        2.26511        2.26511        2.26511    7[6-(1,6),6-(1,7),30-(7,8,8)]
   728       2.632846       2.632846       2.632846    7[6-(1,6),6-(1,7),6-(6,6)]
   729       1.527805       1.527805       1.527805    7[6-(1,6),6-(1,7),30-(7,8,8)]
   730       0.424621       0.424621       0.424621    7[6-(1,6),6-(1,7),6-(6,6)]
   731       4.219632       4.219632       4.219632    7[6-(1,6),6-(1,7),30-(7,8,8)]
   732       5.004736       5.004736       5.004736    7[6-(1,6),6-(1,7),6-(6,6)]
   733       7.665153       7.665153       7.665153    7[6-(1,6),6-(1,7),30-(7,8,8)]
   734       8.768322       8.768322       8.768322    7[6-(1,6),6-(1,7),6-(6,6)]
   735       4.973462       4.973462       4.973462    7[6-(1,6),6-(1,7),30-(7,8,8)]
   736       4.188377       4.188377       4.188377    7[6-(1,6),6-(1,7),6-(6,6)]
   737      14.124303      14.124303      14.124303    7[6-(1,6),6-(1,7),30-(7,8,8)]
   738      13.241755      13.241755      13.241755    7[6-(1,6),6-(1,7),6-(6,6)]
   739      11.458245      11.458245      11.458245    7[6-(1,6),6-(1,7),30-(7,8,8)]
   740      11.825979      11.825979      11.825979    7[6-(1,6),6-(1,7),6-(6,6)]
   741      13.455063      13.455063      13.455063    7[6-(1,6),6-(1,7),30-(7,8,8)]
   742      14.337596      14.337596      14.337596    7[6-(1,6),6-(1,7),6-(6,6)]
   743      -2.265291      -2.265291      -2.265291    7[6-(1,6),6-(1,7),30-(7,8,8)]
   744      -2.633006      -2.633006      -2.633006    7[6-(1,6),6-(1,7),6-(6,6)]
   745      -1.528014      -1.528014      -1.528014    7[6-(1,6),6-(1,7),30-(7,8,8)]
   746      -0.424842      -0.424842      -0.424842    7[6-(1,6),6-(1,7),6-(6,6)]
   747      14.166604      14.166604      14.166604    7[6-(1,6),6-(1,7),30-(7,8,8)]
   748      13.381518      13.381518      13.381518    7[6-(1,6),6-(1,7),6-(6,6)]
   749       10.72094       10.72094       10.72094    7[6-(1,6),6-(1,7),30-(7,8,8)]
   750       9.617753       9.617753       9.617753    7[6-(1,6),6-(1,7),6-(6,6)]
   751       13.41279       13.41279       13.41279    7[6-(1,6),6-(1,7),30-(7,8,8)]
   752      14.197895      14.197895      14.197895    7[6-(1,6),6-(1,7),6-(6,6)]
   753      -4.931309      -4.931309      -4.931309    7[6-(1,6),6-(1,7),30-(7,8,8)]
   754      -4.048761      -4.048761      -4.048761    7[6-(1,6),6-(1,7),6-(6,6)]
   755      -2.265251      -2.265251      -2.265251    7[6-(1,6),6-(1,7),30-(7,8,8)]
   756      -2.632985      -2.632985      -2.632985    7[6-(1,6),6-(1,7),6-(6,6)]
   757      -4.262069      -4.262069      -4.262069    7[6-(1,6),6-(1,7),30-(7,8,8)]
   758      -5.144602      -5.144602      -5.144602    7[6-(1,6),6-(1,7),6-(6,6)]
   759      11.458285      11.458285      11.458285    7[6-(1,6),6-(1,7),30-(7,8,8)]
   760         11.826         11.826         11.826    7[6-(1,6),6-(1,7),6-(6,6)]
   761      10.721008      10.721008      10.721008    7[6-(1,6),6-(1,7),30-(7,8,8)]
   762       9.617836       9.617836       9.617836    7[6-(1,6),6-(1,7),6-(6,6)]
   763       -4.97361       -4.97361       -4.97361    7[6-(1,6),6-(1,7),30-(7,8,8)]
   764      -4.188524      -4.188524      -4.188524    7[6-(1,6),6-(1,7),6-(6,6)]
   765      -1.527946      -1.527946      -1.527946    7[6-(1,6),6-(1,7),30-(7,8,8)]
   766      -0.424759      -0.424759      -0.424759    7[6-(1,6),6-(1,7),6-(6,6)]
   767      -4.219796      -4.219796      -4.219796    7[6-(1,6),6-(1,7),30-(7,8,8)]
   768      -5.004901      -5.004901      -5.004901    7[6-(1,6),6-(1,7),6-(6,6)]
   769       4.931086       4.931086       4.931086    7[6-(1,6),6-(1,7),30-(7,8,8)]
   770       4.048549       4.048549       4.048549    7[6-(1,6),6-(1,7),6-(6,6)]
   771       2.265117       2.265117       2.265117    7[6-(1,6),6-(1,7),30-(7,8,8)]
   772       2.632836       2.632836       2.632836    7[6-(1,6),6-(1,7),6-(6,6)]
   773       4.261835       4.261835       4.261835    7[6-(1,6),6-(1,7),30-(7,8,8)]
   774       5.144387       5.144387       5.144387    7[6-(1,6),6-(1,7),6-(6,6)]
   775       6.927884       6.927884       6.927884    7[6-(1,6),6-(1,7),30-(7,8,8)]
   776       6.560148       6.560148       6.560148    7[6-(1,6),6-(1,7),6-(6,6)]
   777       7.665189       7.665189       7.665189    7[6-(1,6),6-(1,7),30-(7,8,8)]
   778       8.768373       8.768373       8.768373    7[6-(1,6),6-(1,7),6-(6,6)]
   779       4.973362       4.973362       4.973362    7[6-(1,6),6-(1,7),30-(7,8,8)]
   780       4.188258       4.188258       4.188258    7[6-(1,6),6-(1,7),6-(6,6)]
   781       1.527841       1.527841       1.527841    7[6-(1,6),6-(1,7),30-(7,8,8)]
   782       0.424672       0.424672       0.424672    7[6-(1,6),6-(1,7),6-(6,6)]
   783       4.219532       4.219532       4.219532    7[6-(1,6),6-(1,7),30-(7,8,8)]
   784       5.004617       5.004617       5.004617    7[6-(1,6),6-(1,7),6-(6,6)]
   785       2.051886       2.051886       2.051886    8[6-(6,8),30-(7,7,8)]
   786       1.307231       1.307231       1.307231    8[6-(6,8)]
   787       17.22792       17.22792       17.22792    8[6-(6,8)]
   788      16.128442      16.128442      16.128442    8[6-(6,8),30-(7,7,8)]
   789       6.398383       6.398383       6.398383    8[6-(6,6),6-(6,6)]
   790       7.141198       7.141198       7.141198    8[6-(6,8),30-(7,7,8)]
   791       7.885834       7.885834       7.885834    8[6-(6,8)]
   792      10.351471      10.351471      10.351471    8[6-(6,8)]
   793      11.450964      11.450964      11.450964    8[6-(6,8),30-(7,7,8)]
   794       2.794671       2.794671       2.794671    8[6-(6,6),6-(6,6)]
   795       0.272026       0.272026       0.272026    8[6-(6,8),30-(7,7,8)]
   796       0.356592       0.356592       0.356592    8[6-(6,8)]
   797       12.48972       12.48972       12.48972    8[6-(6,8)]
   798      -5.523348      -5.523348      -5.523348    8[6-(6,8),30-(7,7,8)]
   799      -3.907203      -3.907203      -3.907203    8[6-(6,6),6-(6,6)]
   800        8.92095        8.92095        8.92095    8[6-(6,8),30-(7,7,8)]
   801       8.836365       8.836365       8.836365    8[6-(6,8)]
   802      -3.296769      -3.296769      -3.296769    8[6-(6,8)]
   803      -3.670017      -3.670017      -3.670017    8[6-(6,8),30-(7,7,8)]
   804      -5.286182      -5.286182      -5.286182    8[6-(6,6),6-(6,6)]
   805      16.334347      16.334347      16.334347    8[6-(6,8),30-(7,7,8)]
   806      -1.307317      -1.307317      -1.307317    8[6-(6,8)]
   807        1.15831        1.15831        1.15831    8[6-(6,8)]
   808       2.257802       2.257802       2.257802    8[6-(6,8),30-(7,7,8)]
   809      11.987803      11.987803      11.987803    8[6-(6,6),6-(6,6)]
   810      11.245037      11.245037      11.245037    8[6-(6,8),30-(7,7,8)]
   811      10.500382      10.500382      10.500382    8[6-(6,8)]
   812       8.034781       8.034781       8.034781    8[6-(6,8)]
   813       6.935273       6.935273       6.935273    8[6-(6,8),30-(7,7,8)]
   814       -2.79478       -2.79478       -2.79478    8[6-(6,6),6-(6,6)]
   815      -0.272225      -0.272225      -0.272225    8[6-(6,8),30-(7,7,8)]
   816       -0.35678       -0.35678       -0.35678    8[6-(6,8)]
   817       5.896409       5.896409       5.896409    8[6-(6,8)]
   818       5.523157       5.523157       5.523157    8[6-(6,8),30-(7,7,8)]
   819       3.906958       3.906958       3.906958    8[6-(6,6),6-(6,6)]
   820       9.465169       9.465169       9.465169    8[6-(6,8),30-(7,7,8)]
   821       9.549738       9.549738       9.549738    8[6-(6,8)]
   822       3.296574       3.296574       3.296574    8[6-(6,8)]
   823        3.66981        3.66981        3.66981    8[6-(6,8),30-(7,7,8)]
   824       5.285956       5.285956       5.285956    8[6-(6,6),6-(6,6)]
   825      -7.141353      -7.141353      -7.141353    8[6-(6,8),30-(7,7,8)]
   826      10.500311      10.500311      10.500311    8[6-(6,8)]
   827       8.034684       8.034684       8.034684    8[6-(6,8)]
   828       6.935192       6.935192       6.935192    8[6-(6,8),30-(7,7,8)]
   829      -2.794809      -2.794809      -2.794809    8[6-(6,6),6-(6,6)]
   830      -2.052043      -2.052043      -2.052043    8[6-(6,8),30-(7,7,8)]
   831      -1.307388      -1.307388      -1.307388    8[6-(6,8)]
   832       1.158213       1.158213       1.158213    8[6-(6,8)]
   833       2.257721       2.257721       2.257721    8[6-(6,8),30-(7,7,8)]
   834      11.987774      11.987774      11.987774    8[6-(6,6),6-(6,6)]
   835       9.465219       9.465219       9.465219    8[6-(6,8),30-(7,7,8)]
   836       9.549774       9.549774       9.549774    8[6-(6,8)]
   837       3.296585       3.296585       3.296585    8[6-(6,8)]
   838       3.669837       3.669837       3.669837    8[6-(6,8),30-(7,7,8)]
   839       5.286036       5.286036       5.286036    8[6-(6,6),6-(6,6)]
   840      -0.272175      -0.272175      -0.272175    8[6-(6,8),30-(7,7,8)]
   841      -0.356744      -0.356744      -0.356744    8[6-(6,8)]
   842        5.89642        5.89642        5.89642    8[6-(6,8)]
   843       5.523184       5.523184       5.523184    8[6-(6,8),30-(7,7,8)]
   844       3.907038       3.907038       3.907038    8[6-(6,6),6-(6,6)]
   845       7.141108       7.141108       7.141108    8[6-(6,8),30-(7,7,8)]
   846       7.885763       7.885763       7.885763    8[6-(6,8)]
   847      -8.034926      -8.034926      -8.034926    8[6-(6,8)]
   848      -6.935448      -6.935448      -6.935448    8[6-(6,8),30-(7,7,8)]
   849       2.794611       2.794611       2.794611    8[6-(6,6),6-(6,6)]
   850       2.051796       2.051796       2.051796    8[6-(6,8),30-(7,7,8)]
   851        1.30716        1.30716        1.30716    8[6-(6,8)]
   852      -1.158477      -1.158477      -1.158477    8[6-(6,8)]
   853       -2.25797       -2.25797       -2.25797    8[6-(6,8),30-(7,7,8)]
   854       6.398323       6.398323       6.398323    8[6-(6,6),6-(6,6)]
   855       8.920968       8.920968       8.920968    8[6-(6,8),30-(7,7,8)]
   856       8.836402       8.836402       8.836402    8[6-(6,8)]
   857      -3.296726      -3.296726      -3.296726    8[6-(6,8)]
   858      14.716342      14.716342      14.716342    8[6-(6,8),30-(7,7,8)]
   859      13.100197      13.100197      13.100197    8[6-(6,6),6-(6,6)]
   860       0.272044       0.272044       0.272044    8[6-(6,8),30-(7,7,8)]
   861       0.356629       0.356629       0.356629    8[6-(6,8)]
   862      12.489763      12.489763      12.489763    8[6-(6,8)]
   863      12.863011      12.863011      12.863011    8[6-(6,8),30-(7,7,8)]
   864      14.479176      14.479176      14.479176    8[6-(6,6),6-(6,6)]
