# Supplementary material for: A collection of forcefield precursors for metal–organic frameworks
Source: RSC Adv. 2019 Nov 13;9(63):36492–507. doi: 10.1039/c9ra07327b (PMC9075174; doi:10.1039/c9ra07327b)
Supplement: RA-009-C9RA07327B-s1826 [file RA-009-C9RA07327B-s1826.txt]

OLEKUM_clean5b

24.731800    0.000000    0.000000
5.484302    24.116060    0.000000
-15.108107    -12.058075    15.427568

     1       3.677616       3.677616       3.677616    30[7-(6,6,6),8-(6),8-(6),8-(6),8-(6)]
     2      -1.340759      -1.340759      -1.340759    30[7-(6,6,6),8-(6),8-(6),8-(6),8-(6)]
     3      11.500528      11.500528      11.500528    30[7-(6,6,6),8-(6),8-(6),8-(6),8-(6)]
     4        5.94438        5.94438        5.94438    30[7-(6,6,6),8-(6),8-(6),8-(6),8-(6)]
     5        3.67926        3.67926        3.67926    30[7-(6,6,6),8-(6),8-(6),8-(6),8-(6)]
     6       9.091822       9.091822       9.091822    30[7-(6,6,6),8-(6),8-(6),8-(6),8-(6)]
     7      16.914736      16.914736      16.914736    30[7-(6,6,6),8-(6),8-(6),8-(6),8-(6)]
     8      10.964397      10.964397      10.964397    30[7-(6,6,6),8-(6),8-(6),8-(6),8-(6)]
     9      14.172558      14.172558      14.172558    30[7-(6,6,6),8-(6),8-(6),8-(6),8-(6)]
    10      -1.401476      -1.401476      -1.401476    30[7-(6,6,6),8-(6),8-(6),8-(6),8-(6)]
    11       6.349646       6.349646       6.349646    30[7-(6,6,6),8-(6),8-(6),8-(6),8-(6)]
    12      21.529487      21.529487      21.529487    30[7-(6,6,6),8-(6),8-(6),8-(6),8-(6)]
    13      -6.421495      -6.421495      -6.421495    30[7-(6,6,6),8-(6),8-(6),8-(6),8-(6)]
    14       8.758352       8.758352       8.758352    30[7-(6,6,6),8-(6),8-(6),8-(6),8-(6)]
    15       0.935438       0.935438       0.935438    30[7-(6,6,6),8-(6),8-(6),8-(6),8-(6)]
    16       16.50947       16.50947       16.50947    30[7-(6,6,6),8-(6),8-(6),8-(6),8-(6)]
    17       9.207757       9.207757       9.207757    6[6-(1,6),6-(6,17),6-(8,8)]
    18       10.45287       10.45287       10.45287    6[6-(1,6),6-(6,17),6-(8,8)]
    19      11.081162      11.081162      11.081162    6[6-(6,6),8-(30),8-(30)]
    20       8.577304       8.577304       8.577304    6[6-(6,6),8-(30),8-(30)]
    21       7.778543       7.778543       7.778543    6[1-(0),1-(0),6-(1,1,7),7-(6,6,30)]
    22       -8.27449       -8.27449       -8.27449    6[1-(0),1-(0),6-(1,1,7),7-(6,6,30)]
    23      -9.057844      -9.057844      -9.057844    6[1-(0),6-(6,17),6-(6,6)]
    24      10.128772      10.128772      10.128772    6[1-(0),6-(6,17),6-(6,6)]
    25      10.728108      10.728108      10.728108    6[6-(1,6),6-(6,6),17-(0)]
    26      -9.660412      -9.660412      -9.660412    6[6-(1,6),6-(6,6),17-(0)]
    27       6.384243       6.384243       6.384243    6[1-(0),1-(0),6-(1,1,7),7-(6,6,30)]
    28       15.36505       15.36505       15.36505    6[6-(1,6),6-(6,17),6-(8,8)]
    29      19.881019      19.881019      19.881019    6[6-(1,6),6-(6,17),6-(8,8)]
    30      19.246683      19.246683      19.246683    6[6-(6,6),8-(30),8-(30)]
    31      15.977978      15.977978      15.977978    6[6-(6,6),8-(30),8-(30)]
    32       0.848702       0.848702       0.848702    6[1-(0),1-(0),6-(1,1,7),7-(6,6,30)]
    33      17.157968      17.157968      17.157968    6[1-(0),1-(0),6-(1,1,7),7-(6,6,30)]
    34      10.719673      10.719673      10.719673    6[1-(0),6-(6,17),6-(6,6)]
    35      16.222555      16.222555      16.222555    6[1-(0),6-(6,17),6-(6,6)]
    36      15.734414      15.734414      15.734414    6[6-(1,6),6-(6,6),17-(0)]
    37      11.450963      11.450963      11.450963    6[6-(1,6),6-(6,6),17-(0)]
    38       2.372328       2.372328       2.372328    6[1-(0),1-(0),6-(1,1,7),7-(6,6,30)]
    39       1.534416       1.534416       1.534416    6[6-(1,6),6-(6,17),6-(8,8)]
    40       8.521762       8.521762       8.521762    6[6-(1,6),6-(6,17),6-(8,8)]
    41       9.217428       9.217428       9.217428    6[6-(6,6),8-(30),8-(30)]
    42       0.826966       0.826966       0.826966    6[6-(6,6),8-(30),8-(30)]
    43      -0.114288      -0.114288      -0.114288    6[1-(0),1-(0),6-(1,1,7),7-(6,6,30)]
    44      14.068129      14.068129      14.068129    6[1-(0),1-(0),6-(1,1,7),7-(6,6,30)]
    45      -6.791108      -6.791108      -6.791108    6[1-(0),6-(6,17),6-(6,6)]
    46       2.921224       2.921224       2.921224    6[1-(0),6-(6,17),6-(6,6)]
    47       3.641826       3.641826       3.641826    6[6-(1,6),6-(6,6),17-(0)]
    48      -6.190709      -6.190709      -6.190709    6[6-(1,6),6-(6,6),17-(0)]
    49      15.460746      15.460746      15.460746    6[1-(0),1-(0),6-(1,1,7),7-(6,6,30)]
    50      13.414642      13.414642      13.414642    6[6-(1,6),6-(6,17),6-(8,8)]
    51       6.704076       6.704076       6.704076    6[6-(1,6),6-(6,17),6-(8,8)]
    52       6.002366       6.002366       6.002366    6[6-(6,6),8-(30),8-(30)]
    53      14.104567      14.104567      14.104567    6[6-(6,6),8-(30),8-(30)]
    54      23.849584      23.849584      23.849584    6[1-(0),1-(0),6-(1,1,7),7-(6,6,30)]
    55         9.9234         9.9234         9.9234    6[1-(0),1-(0),6-(1,1,7),7-(6,6,30)]
    56      -1.170811      -1.170811      -1.170811    6[1-(0),6-(6,17),6-(6,6)]
    57      13.806354      13.806354      13.806354    6[1-(0),6-(6,17),6-(6,6)]
    58       7.712645       7.712645       7.712645    6[6-(1,6),6-(6,6),17-(0)]
    59       23.08931       23.08931       23.08931    6[6-(1,6),6-(6,6),17-(0)]
    60       8.403876       8.403876       8.403876    6[1-(0),1-(0),6-(1,1,7),7-(6,6,30)]
    61       1.693333       1.693333       1.693333    6[6-(1,6),6-(6,17),6-(8,8)]
    62       2.919584       2.919584       2.919584    6[6-(1,6),6-(6,17),6-(8,8)]
    63       3.621287       3.621287       3.621287    6[6-(6,6),8-(30),8-(30)]
    64       1.003415       1.003415       1.003415    6[6-(6,6),8-(30),8-(30)]
    65      15.990258      15.990258      15.990258    6[1-(0),1-(0),6-(1,1,7),7-(6,6,30)]
    66      -0.299759      -0.299759      -0.299759    6[1-(0),1-(0),6-(1,1,7),7-(6,6,30)]
    67      16.278834      16.278834      16.278834    6[1-(0),6-(6,17),6-(6,6)]
    68       1.301621       1.301621       1.301621    6[1-(0),6-(6,17),6-(6,6)]
    69       1.911021       1.911021       1.911021    6[6-(1,6),6-(6,6),17-(0)]
    70       16.75052       16.75052       16.75052    6[6-(1,6),6-(6,6),17-(0)]
    71        1.21977        1.21977        1.21977    6[1-(0),1-(0),6-(1,1,7),7-(6,6,30)]
    72      13.573599      13.573599      13.573599    6[6-(1,6),6-(6,17),6-(8,8)]
    73      12.070568      12.070568      12.070568    6[6-(1,6),6-(6,17),6-(8,8)]
    74      11.374909      11.374909      11.374909    6[6-(6,6),8-(30),8-(30)]
    75      14.281042      14.281042      14.281042    6[6-(6,6),8-(30),8-(30)]
    76      -9.509565      -9.509565      -9.509565    6[1-(0),1-(0),6-(1,1,7),7-(6,6,30)]
    77        6.52422        6.52422        6.52422    6[1-(0),1-(0),6-(1,1,7),7-(6,6,30)]
    78      -2.832724      -2.832724      -2.832724    6[1-(0),6-(6,17),6-(6,6)]
    79      12.186791      12.186791      12.186791    6[1-(0),6-(6,17),6-(6,6)]
    80      11.466196      11.466196      11.466196    6[6-(1,6),6-(6,6),17-(0)]
    81      -3.433131      -3.433131      -3.433131    6[6-(1,6),6-(6,6),17-(0)]
    82       5.131599       5.131599       5.131599    6[1-(0),1-(0),6-(1,1,7),7-(6,6,30)]
    83       5.900219       5.900219       5.900219    6[6-(1,6),6-(6,17),6-(8,8)]
    84        4.65509        4.65509        4.65509    6[6-(1,6),6-(6,17),6-(8,8)]
    85        4.02679        4.02679        4.02679    6[6-(6,6),8-(30),8-(30)]
    86        6.53068        6.53068        6.53068    6[6-(6,6),8-(30),8-(30)]
    87      12.813805      12.813805      12.813805    6[1-(0),1-(0),6-(1,1,7),7-(6,6,30)]
    88      -1.349364      -1.349364      -1.349364    6[1-(0),1-(0),6-(1,1,7),7-(6,6,30)]
    89      -0.565984      -0.565984      -0.565984    6[1-(0),6-(6,17),6-(6,6)]
    90       4.979198       4.979198       4.979198    6[1-(0),6-(6,17),6-(6,6)]
    91       4.379855       4.379855       4.379855    6[6-(1,6),6-(6,6),17-(0)]
    92       0.036578       0.036578       0.036578    6[6-(1,6),6-(6,6),17-(0)]
    93      14.208101      14.208101      14.208101    6[1-(0),1-(0),6-(1,1,7),7-(6,6,30)]
    94      -0.257037      -0.257037      -0.257037    6[6-(1,6),6-(6,17),6-(8,8)]
    95      25.443113      25.443113      25.443113    6[6-(1,6),6-(6,17),6-(8,8)]
    96      26.077456      26.077456      26.077456    6[6-(6,6),8-(30),8-(30)]
    97      -0.869972      -0.869972      -0.869972    6[6-(6,6),8-(30),8-(30)]
    98       8.774939       8.774939       8.774939    6[1-(0),1-(0),6-(1,1,7),7-(6,6,30)]
    99      22.681876      22.681876      22.681876    6[1-(0),1-(0),6-(1,1,7),7-(6,6,30)]
   100       4.388345       4.388345       4.388345    6[1-(0),6-(6,17),6-(6,6)]
   101      23.617265      23.617265      23.617265    6[1-(0),6-(6,17),6-(6,6)]
   102      24.105413      24.105413      24.105413    6[6-(1,6),6-(6,6),17-(0)]
   103       3.657062       3.657062       3.657062    6[6-(1,6),6-(6,6),17-(0)]
   104       7.251319       7.251319       7.251319    6[1-(0),1-(0),6-(1,1,7),7-(6,6,30)]
   105       -6.46569       -6.46569       -6.46569    6[6-(1,6),6-(6,17),6-(8,8)]
   106      17.020997      17.020997      17.020997    6[6-(1,6),6-(6,17),6-(8,8)]
   107      16.392705      16.392705      16.392705    6[6-(6,6),8-(30),8-(30)]
   108      -5.835237      -5.835237      -5.835237    6[6-(6,6),8-(30),8-(30)]
   109      10.071631      10.071631      10.071631    6[1-(0),1-(0),6-(1,1,7),7-(6,6,30)]
   110      11.016557      11.016557      11.016557    6[1-(0),1-(0),6-(1,1,7),7-(6,6,30)]
   111      11.799911      11.799911      11.799911    6[1-(0),6-(6,17),6-(6,6)]
   112      -7.386705      -7.386705      -7.386705    6[1-(0),6-(6,17),6-(6,6)]
   113      16.745759      16.745759      16.745759    6[6-(1,6),6-(6,6),17-(0)]
   114      12.402479      12.402479      12.402479    6[6-(1,6),6-(6,6),17-(0)]
   115      11.465931      11.465931      11.465931    6[1-(0),1-(0),6-(1,1,7),7-(6,6,30)]
   116      21.732622      21.732622      21.732622    6[6-(1,6),6-(6,17),6-(8,8)]
   117      -2.030845      -2.030845      -2.030845    6[6-(1,6),6-(6,17),6-(8,8)]
   118      -1.396509      -1.396509      -1.396509    6[6-(6,6),8-(30),8-(30)]
   119      21.119694      21.119694      21.119694    6[6-(6,6),8-(30),8-(30)]
   120      -3.590937      -3.590937      -3.590937    6[1-(0),1-(0),6-(1,1,7),7-(6,6,30)]
   121      -4.792096      -4.792096      -4.792096    6[1-(0),1-(0),6-(1,1,7),7-(6,6,30)]
   122       7.130501       7.130501       7.130501    6[1-(0),6-(6,17),6-(6,6)]
   123      20.875117      20.875117      20.875117    6[1-(0),6-(6,17),6-(6,6)]
   124      21.363258      21.363258      21.363258    6[6-(1,6),6-(6,6),17-(0)]
   125       0.914909       0.914909       0.914909    6[6-(1,6),6-(6,6),17-(0)]
   126      -5.114563      -5.114563      -5.114563    6[1-(0),1-(0),6-(1,1,7),7-(6,6,30)]
   127      10.831456      10.831456      10.831456    6[6-(1,6),6-(6,17),6-(8,8)]
   128       9.328412       9.328412       9.328412    6[6-(1,6),6-(6,17),6-(8,8)]
   129       8.632746       8.632746       8.632746    6[6-(6,6),8-(30),8-(30)]
   130      11.538906      11.538906      11.538906    6[6-(6,6),8-(30),8-(30)]
   131       2.856355       2.856355       2.856355    6[1-(0),1-(0),6-(1,1,7),7-(6,6,30)]
   132       3.782045       3.782045       3.782045    6[1-(0),1-(0),6-(1,1,7),7-(6,6,30)]
   133       9.533175       9.533175       9.533175    6[1-(0),6-(6,17),6-(6,6)]
   134       9.444648       9.444648       9.444648    6[1-(0),6-(6,17),6-(6,6)]
   135       8.724046       8.724046       8.724046    6[6-(1,6),6-(6,6),17-(0)]
   136       8.932776       8.932776       8.932776    6[6-(1,6),6-(6,6),17-(0)]
   137       2.389428       2.389428       2.389428    6[1-(0),1-(0),6-(1,1,7),7-(6,6,30)]
   138      14.059225      14.059225      14.059225    6[6-(1,6),6-(6,17),6-(8,8)]
   139      -9.446311      -9.446311      -9.446311    6[6-(1,6),6-(6,17),6-(8,8)]
   140      -8.744601      -8.744601      -8.744601    6[6-(6,6),8-(30),8-(30)]
   141        13.3693        13.3693        13.3693    6[6-(6,6),8-(30),8-(30)]
   142       18.73239       18.73239       18.73239    6[1-(0),1-(0),6-(1,1,7),7-(6,6,30)]
   143      17.550467      17.550467      17.550467    6[1-(0),1-(0),6-(1,1,7),7-(6,6,30)]
   144      19.020985      19.020985      19.020985    6[1-(0),6-(6,17),6-(6,6)]
   145      13.667513      13.667513      13.667513    6[1-(0),6-(6,17),6-(6,6)]
   146       14.27692       14.27692       14.27692    6[6-(1,6),6-(6,6),17-(0)]
   147      19.492664      19.492664      19.492664    6[6-(1,6),6-(6,6),17-(0)]
   148      19.069991      19.069991      19.069991    6[1-(0),1-(0),6-(1,1,7),7-(6,6,30)]
   149       1.048734       1.048734       1.048734    6[6-(1,6),6-(6,17),6-(8,8)]
   150      -5.661819      -5.661819      -5.661819    6[6-(1,6),6-(6,17),6-(8,8)]
   151      -6.363522      -6.363522      -6.363522    6[6-(6,6),8-(30),8-(30)]
   152       1.738652       1.738652       1.738652    6[6-(6,6),8-(30),8-(30)]
   153      -3.624386      -3.624386      -3.624386    6[1-(0),1-(0),6-(1,1,7),7-(6,6,30)]
   154      -2.442476      -2.442476      -2.442476    6[1-(0),1-(0),6-(1,1,7),7-(6,6,30)]
   155        1.57134        1.57134        1.57134    6[1-(0),6-(6,17),6-(6,6)]
   156      -4.043856      -4.043856      -4.043856    6[1-(0),6-(6,17),6-(6,6)]
   157      -4.653256      -4.653256      -4.653256    6[6-(1,6),6-(6,6),17-(0)]
   158       1.099654       1.099654       1.099654    6[6-(1,6),6-(6,6),17-(0)]
   159      -3.962005      -3.962005      -3.962005    6[1-(0),1-(0),6-(1,1,7),7-(6,6,30)]
   160       4.276575       4.276575       4.276575    6[6-(1,6),6-(6,17),6-(8,8)]
   161       5.779606       5.779606       5.779606    6[6-(1,6),6-(6,17),6-(8,8)]
   162       6.475265       6.475265       6.475265    6[6-(6,6),8-(30),8-(30)]
   163       3.569132       3.569132       3.569132    6[6-(6,6),8-(30),8-(30)]
   164      12.251632      12.251632      12.251632    6[1-(0),1-(0),6-(1,1,7),7-(6,6,30)]
   165      11.325954      11.325954      11.325954    6[1-(0),1-(0),6-(1,1,7),7-(6,6,30)]
   166       5.574791       5.574791       5.574791    6[1-(0),6-(6,17),6-(6,6)]
   167       5.663383       5.663383       5.663383    6[1-(0),6-(6,17),6-(6,6)]
   168       6.383978       6.383978       6.383978    6[6-(1,6),6-(6,6),17-(0)]
   169       6.175198       6.175198       6.175198    6[6-(1,6),6-(6,6),17-(0)]
   170      12.718575      12.718575      12.718575    6[1-(0),1-(0),6-(1,1,7),7-(6,6,30)]
   171      -3.158152      -3.158152      -3.158152    6[6-(1,6),6-(6,17),6-(8,8)]
   172      -1.913023      -1.913023      -1.913023    6[6-(1,6),6-(6,17),6-(8,8)]
   173      -1.284723      -1.284723      -1.284723    6[6-(6,6),8-(30),8-(30)]
   174      -3.788613      -3.788613      -3.788613    6[6-(6,6),8-(30),8-(30)]
   175       5.036369       5.036369       5.036369    6[1-(0),1-(0),6-(1,1,7),7-(6,6,30)]
   176       4.091431       4.091431       4.091431    6[1-(0),1-(0),6-(1,1,7),7-(6,6,30)]
   177       3.308051       3.308051       3.308051    6[1-(0),6-(6,17),6-(6,6)]
   178      -2.237131      -2.237131      -2.237131    6[1-(0),6-(6,17),6-(6,6)]
   179      -1.637788      -1.637788      -1.637788    6[6-(1,6),6-(6,6),17-(0)]
   180       2.705489       2.705489       2.705489    6[6-(1,6),6-(6,6),17-(0)]
   181       3.642073       3.642073       3.642073    6[1-(0),1-(0),6-(1,1,7),7-(6,6,30)]
   182      18.107211      18.107211      18.107211    6[6-(1,6),6-(6,17),6-(8,8)]
   183      17.138861      17.138861      17.138861    6[6-(1,6),6-(6,17),6-(8,8)]
   184      16.504518      16.504518      16.504518    6[6-(6,6),8-(30),8-(30)]
   185      18.720146      18.720146      18.720146    6[6-(6,6),8-(30),8-(30)]
   186      18.698928      18.698928      18.698928    6[1-(0),1-(0),6-(1,1,7),7-(6,6,30)]
   187      19.900098      19.900098      19.900098    6[1-(0),1-(0),6-(1,1,7),7-(6,6,30)]
   188      13.461829      13.461829      13.461829    6[1-(0),6-(6,17),6-(6,6)]
   189      18.964709      18.964709      18.964709    6[1-(0),6-(6,17),6-(6,6)]
   190      18.476561      18.476561      18.476561    6[6-(1,6),6-(6,6),17-(0)]
   191      14.193112      14.193112      14.193112    6[6-(1,6),6-(6,6),17-(0)]
   192      20.222548      20.222548      20.222548    6[1-(0),1-(0),6-(1,1,7),7-(6,6,30)]
   193       7.418647       7.418647       7.418647    7[6-(1,1,6),6-(1,1,6),6-(1,1,6),30-(8,8,8,8)]
   194       2.144089       2.144089       2.144089    7[6-(1,1,6),6-(1,1,6),6-(1,1,6),30-(8,8,8,8)]
   195      15.259461      15.259461      15.259461    7[6-(1,1,6),6-(1,1,6),6-(1,1,6),30-(8,8,8,8)]
   196       9.411326       9.411326       9.411326    7[6-(1,1,6),6-(1,1,6),6-(1,1,6),30-(8,8,8,8)]
   197       0.212312       0.212312       0.212312    7[6-(1,1,6),6-(1,1,6),6-(1,1,6),30-(8,8,8,8)]
   198       5.332891       5.332891       5.332891    7[6-(1,1,6),6-(1,1,6),6-(1,1,6),30-(8,8,8,8)]
   199      13.173704      13.173704      13.173704    7[6-(1,1,6),6-(1,1,6),6-(1,1,6),30-(8,8,8,8)]
   200        7.47955        7.47955        7.47955    7[6-(1,1,6),6-(1,1,6),6-(1,1,6),30-(8,8,8,8)]
   201      10.431527      10.431527      10.431527    7[6-(1,1,6),6-(1,1,6),6-(1,1,6),30-(8,8,8,8)]
   202      -4.886324      -4.886324      -4.886324    7[6-(1,1,6),6-(1,1,6),6-(1,1,6),30-(8,8,8,8)]
   203       2.590713       2.590713       2.590713    7[6-(1,1,6),6-(1,1,6),6-(1,1,6),30-(8,8,8,8)]
   204      18.062541      18.062541      18.062541    7[6-(1,1,6),6-(1,1,6),6-(1,1,6),30-(8,8,8,8)]
   205      -2.954547      -2.954547      -2.954547    7[6-(1,1,6),6-(1,1,6),6-(1,1,6),30-(8,8,8,8)]
   206      12.517283      12.517283      12.517283    7[6-(1,1,6),6-(1,1,6),6-(1,1,6),30-(8,8,8,8)]
   207        4.67647        4.67647        4.67647    7[6-(1,1,6),6-(1,1,6),6-(1,1,6),30-(8,8,8,8)]
   208      19.994317      19.994317      19.994317    7[6-(1,1,6),6-(1,1,6),6-(1,1,6),30-(8,8,8,8)]
   209      13.717383      13.717383      13.717383    17[6-(6,6)]
   210      -9.105277      -9.105277      -9.105277    17[6-(6,6)]
   211       6.978094       6.978094       6.978094    17[6-(6,6)]
   212      13.176538      13.176538      13.176538    17[6-(6,6)]
   213      15.640945      15.640945      15.640945    17[6-(6,6)]
   214      -5.085868      -5.085868      -5.085868    17[6-(6,6)]
   215      20.162584      20.162584      20.162584    17[6-(6,6)]
   216      -0.466619      -0.466619      -0.466619    17[6-(6,6)]
   217      19.677228      19.677228      19.677228    17[6-(6,6)]
   218      15.574656      15.574656      15.574656    17[6-(6,6)]
   219      -0.532966      -0.532966      -0.532966    17[6-(6,6)]
   220      -4.537979      -4.537979      -4.537979    17[6-(6,6)]
   221       -4.09372       -4.09372       -4.09372    17[6-(6,6)]
   222      -0.518557      -0.518557      -0.518557    17[6-(6,6)]
   223       8.129931       8.129931       8.129931    17[6-(6,6)]
   224       1.931486       1.931486       1.931486    17[6-(6,6)]
   225       8.272182       8.272182       8.272182    17[6-(6,6)]
   226      11.847344      11.847344      11.847344    17[6-(6,6)]
   227       5.387778       5.387778       5.387778    17[6-(6,6)]
   228      -0.810666      -0.810666      -0.810666    17[6-(6,6)]
   229      11.832922      11.832922      11.832922    17[6-(6,6)]
   230       7.827935       7.827935       7.827935    17[6-(6,6)]
   231      16.935088      16.935088      16.935088    17[6-(6,6)]
   232      18.316793      18.316793      18.316793    17[6-(6,6)]
   233      22.904746      22.904746      22.904746    17[6-(6,6)]
   234       2.275518       2.275518       2.275518    17[6-(6,6)]
   235       3.275033       3.275033       3.275033    17[6-(6,6)]
   236       7.280046       7.280046       7.280046    17[6-(6,6)]
   237       1.351485       1.351485       1.351485    17[6-(6,6)]
   238       3.260624       3.260624       3.260624    17[6-(6,6)]
   239       9.720243       9.720243       9.720243    17[6-(6,6)]
   240      15.918688      15.918688      15.918688    17[6-(6,6)]
   241      10.351153      10.351153      10.351153    8[6-(6,8),30-(7,8,8,8)]
   242      12.292904      12.292904      12.292904    8[6-(6,8),30-(7,8,8,8)]
   243       7.355727       7.355727       7.355727    8[6-(6,8),30-(7,8,8,8)]
   244      12.132558      12.132558      12.132558    8[6-(6,8),30-(7,8,8,8)]
   245      18.266461      18.266461      18.266461    8[6-(6,8),30-(7,8,8,8)]
   246      14.263893      14.263893      14.263893    8[6-(6,8),30-(7,8,8,8)]
   247      21.008676      21.008676      21.008676    8[6-(6,8),30-(7,8,8,8)]
   248      11.072065      11.072065      11.072065    8[6-(6,8),30-(7,8,8,8)]
   249       8.706844       8.706844       8.706844    8[6-(6,8),30-(7,8,8,8)]
   250      10.234774      10.234774      10.234774    8[6-(6,8),30-(7,8,8,8)]
   251      -0.155945      -0.155945      -0.155945    8[6-(6,8),30-(7,8,8,8)]
   252      -6.588869      -6.588869      -6.588869    8[6-(6,8),30-(7,8,8,8)]
   253       4.802719       4.802719       4.802719    8[6-(6,8),30-(7,8,8,8)]
   254       6.698274       6.698274       6.698274    8[6-(6,8),30-(7,8,8,8)]
   255      13.412297      13.412297      13.412297    8[6-(6,8),30-(7,8,8,8)]
   256      20.169742      20.169742      20.169742    8[6-(6,8),30-(7,8,8,8)]
   257       4.820932       4.820932       4.820932    8[6-(6,8),30-(7,8,8,8)]
   258       2.925375       2.925375       2.925375    8[6-(6,8),30-(7,8,8,8)]
   259       1.695689       1.695689       1.695689    8[6-(6,8),30-(7,8,8,8)]
   260      19.670103      19.670103      19.670103    8[6-(6,8),30-(7,8,8,8)]
   261      11.885495      11.885495      11.885495    8[6-(6,8),30-(7,8,8,8)]
   262      10.357568      10.357568      10.357568    8[6-(6,8),30-(7,8,8,8)]
   263      15.263949      15.263949      15.263949    8[6-(6,8),30-(7,8,8,8)]
   264      -3.034986      -3.034986      -3.034986    8[6-(6,8),30-(7,8,8,8)]
   265       4.756795       4.756795       4.756795    8[6-(6,8),30-(7,8,8,8)]
   266       2.815046       2.815046       2.815046    8[6-(6,8),30-(7,8,8,8)]
   267       7.752259       7.752259       7.752259    8[6-(6,8),30-(7,8,8,8)]
   268      -2.508909      -2.508909      -2.508909    8[6-(6,8),30-(7,8,8,8)]
   269       2.325883       2.325883       2.325883    8[6-(6,8),30-(7,8,8,8)]
   270      25.575947      25.575947      25.575947    8[6-(6,8),30-(7,8,8,8)]
   271       -0.41637       -0.41637       -0.41637    8[6-(6,8),30-(7,8,8,8)]
   272       4.035975       4.035975       4.035975    8[6-(6,8),30-(7,8,8,8)]
   273      17.122714      17.122714      17.122714    8[6-(6,8),30-(7,8,8,8)]
   274      15.180963      15.180963      15.180963    8[6-(6,8),30-(7,8,8,8)]
   275       -4.61366       -4.61366       -4.61366    8[6-(6,8),30-(7,8,8,8)]
   276      15.341309      15.341309      15.341309    8[6-(6,8),30-(7,8,8,8)]
   277      -0.416287      -0.416287      -0.416287    8[6-(6,8),30-(7,8,8,8)]
   278      -1.898021      -1.898021      -1.898021    8[6-(6,8),30-(7,8,8,8)]
   279      21.573298      21.573298      21.573298    8[6-(6,8),30-(7,8,8,8)]
   280       1.293807       1.293807       1.293807    8[6-(6,8),30-(7,8,8,8)]
   281        9.14333        9.14333        9.14333    8[6-(6,8),30-(7,8,8,8)]
   282         7.6154         7.6154         7.6154    8[6-(6,8),30-(7,8,8,8)]
   283      12.521817      12.521817      12.521817    8[6-(6,8),30-(7,8,8,8)]
   284       9.330936       9.330936       9.330936    8[6-(6,8),30-(7,8,8,8)]
   285      -7.544954      -7.544954      -7.544954    8[6-(6,8),30-(7,8,8,8)]
   286      15.291291      15.291291      15.291291    8[6-(6,8),30-(7,8,8,8)]
   287      -10.67023      -10.67023      -10.67023    8[6-(6,8),30-(7,8,8,8)]
   288       16.92793       16.92793       16.92793    8[6-(6,8),30-(7,8,8,8)]
   289      -2.078865      -2.078865      -2.078865    8[6-(6,8),30-(7,8,8,8)]
   290       -5.66761       -5.66761       -5.66761    8[6-(6,8),30-(7,8,8,8)]
   291       1.046378       1.046378       1.046378    8[6-(6,8),30-(7,8,8,8)]
   292      -1.819929      -1.819929      -1.819929    8[6-(6,8),30-(7,8,8,8)]
   293       5.964679       5.964679       5.964679    8[6-(6,8),30-(7,8,8,8)]
   294       7.492606       7.492606       7.492606    8[6-(6,8),30-(7,8,8,8)]
   295       2.586225       2.586225       2.586225    8[6-(6,8),30-(7,8,8,8)]
   296       5.777053       5.777053       5.777053    8[6-(6,8),30-(7,8,8,8)]
   297      -2.014728      -2.014728      -2.014728    8[6-(6,8),30-(7,8,8,8)]
   298      -0.072979      -0.072979      -0.072979    8[6-(6,8),30-(7,8,8,8)]
   299      -5.010192      -5.010192      -5.010192    8[6-(6,8),30-(7,8,8,8)]
   300      -0.233326      -0.233326      -0.233326    8[6-(6,8),30-(7,8,8,8)]
   301      15.524291      15.524291      15.524291    8[6-(6,8),30-(7,8,8,8)]
   302      17.006027      17.006027      17.006027    8[6-(6,8),30-(7,8,8,8)]
   303      18.266544      18.266544      18.266544    8[6-(6,8),30-(7,8,8,8)]
   304      13.814199      13.814199      13.814199    8[6-(6,8),30-(7,8,8,8)]
   305      -6.564081      -6.564081      -6.564081    1[6-(1,6,7)]
   306       8.228705       8.228705       8.228705    1[6-(1,6,7)]
   307      -8.581254      -8.581254      -8.581254    1[6-(1,6,7)]
   308      -7.488863      -7.488863      -7.488863    1[6-(1,6,7)]
   309      -8.223561      -8.223561      -8.223561    1[6-(6,6)]
   310      10.394418      10.394418      10.394418    1[6-(6,6)]
   311       6.810607       6.810607       6.810607    1[6-(1,6,7)]
   312       6.098677       6.098677       6.098677    1[6-(1,6,7)]
   313       15.75818       15.75818       15.75818    1[6-(1,6,7)]
   314       0.909495       0.909495       0.909495    1[6-(1,6,7)]
   315      18.132508      18.132508      18.132508    1[6-(1,6,7)]
   316       16.99026       16.99026       16.99026    1[6-(1,6,7)]
   317      11.249703      11.249703      11.249703    1[6-(6,6)]
   318        17.3399        17.3399        17.3399    1[6-(6,6)]
   319       2.427361       2.427361       2.427361    1[6-(1,6,7)]
   320       3.356847       3.356847       3.356847    1[6-(1,6,7)]
   321      -0.301982      -0.301982      -0.301982    1[6-(1,6,7)]
   322       0.794065       0.794065       0.794065    1[6-(1,6,7)]
   323       8.761902       8.761902       8.761902    1[6-(1,6,7)]
   324      -1.197575      -1.197575      -1.197575    1[6-(1,6,7)]
   325      18.191636      18.191636      18.191636    1[6-(6,6)]
   326       3.472403       3.472403       3.472403    1[6-(6,6)]
   327      16.360549      16.360549      16.360549    1[6-(1,6,7)]
   328      15.653764      15.653764      15.653764    1[6-(1,6,7)]
   329      24.604133      24.604133      24.604133    1[6-(1,6,7)]
   330      23.452185      23.452185      23.452185    1[6-(1,6,7)]
   331      10.413101      10.413101      10.413101    1[6-(1,6,7)]
   332      25.807024      25.807024      25.807024    1[6-(1,6,7)]
   333      -0.057251      -0.057251      -0.057251    1[6-(6,6)]
   334      14.638166      14.638166      14.638166    1[6-(6,6)]
   335       7.985663       7.985663       7.985663    1[6-(1,6,7)]
   336       8.910003       8.910003       8.910003    1[6-(1,6,7)]
   337      15.235402      15.235402      15.235402    1[6-(1,6,7)]
   338      16.387655      16.387655      16.387655    1[6-(1,6,7)]
   339      -0.789452      -0.789452      -0.789452    1[6-(1,6,7)]
   340      14.032826      14.032826      14.032826    1[6-(1,6,7)]
   341      15.165217      15.165217      15.165217    1[6-(6,6)]
   342       0.469813       0.469813       0.469813    1[6-(6,6)]
   343        7.12253        7.12253        7.12253    1[6-(1,6,7)]
   344       6.197897       6.197897       6.197897    1[6-(1,6,7)]
   345      -9.321563      -9.321563      -9.321563    1[6-(1,6,7)]
   346      14.313884      14.313884      14.313884    1[6-(1,6,7)]
   347       6.346137       6.346137       6.346137    1[6-(1,6,7)]
   348      -8.426284      -8.426284      -8.426284    1[6-(1,6,7)]
   349      -3.083419      -3.083419      -3.083419    1[6-(6,6)]
   350      11.635607      11.635607      11.635607    1[6-(6,6)]
   351       4.231743       4.231743       4.231743    1[6-(1,6,7)]
   352        4.93882        4.93882        4.93882    1[6-(1,6,7)]
   353      -3.059779      -3.059779      -3.059779    1[6-(1,6,7)]
   354      12.363636      12.363636      12.363636    1[6-(1,6,7)]
   355      -1.042598      -1.042598      -1.042598    1[6-(1,6,7)]
   356      -2.134985      -2.134985      -2.134985    1[6-(1,6,7)]
   357      -1.400509      -1.400509      -1.400509    1[6-(6,6)]
   358       4.713554       4.713554       4.713554    1[6-(6,6)]
   359      13.781784      13.781784      13.781784    1[6-(1,6,7)]
   360      14.493724      14.493724      14.493724    1[6-(1,6,7)]
   361       24.08167       24.08167       24.08167    1[6-(1,6,7)]
   362       8.714154       8.714154       8.714154    1[6-(1,6,7)]
   363      21.707334      21.707334      21.707334    1[6-(1,6,7)]
   364      22.849578      22.849578      22.849578    1[6-(1,6,7)]
   365       3.858365       3.858365       3.858365    1[6-(6,6)]
   366      22.499918      22.499918      22.499918    1[6-(6,6)]
   367       7.196046       7.196046       7.196046    1[6-(1,6,7)]
   368        6.26655        6.26655        6.26655    1[6-(1,6,7)]
   369       9.306148       9.306148       9.306148    1[6-(1,6,7)]
   370       9.621469       9.621469       9.621469    1[6-(1,6,7)]
   371      11.323321      11.323321      11.323321    1[6-(1,6,7)]
   372       10.23093       10.23093       10.23093    1[6-(1,6,7)]
   373       5.481326       5.481326       5.481326    1[6-(6,6)]
   374      -7.652351      -7.652351      -7.652351    1[6-(6,6)]
   375      11.039567      11.039567      11.039567    1[6-(1,6,7)]
   376      11.751497      11.751497      11.751497    1[6-(1,6,7)]
   377      -3.392308      -3.392308      -3.392308    1[6-(1,6,7)]
   378       -3.65173       -3.65173       -3.65173    1[6-(1,6,7)]
   379      18.965164      18.965164      18.965164    1[6-(1,6,7)]
   380      -4.624388      -4.624388      -4.624388    1[6-(1,6,7)]
   381       6.600471       6.600471       6.600471    1[6-(6,6)]
   382      19.757772      19.757772      19.757772    1[6-(6,6)]
   383      -5.169596      -5.169596      -5.169596    1[6-(1,6,7)]
   384      -6.099082      -6.099082      -6.099082    1[6-(1,6,7)]
   385       3.044049       3.044049       3.044049    1[6-(1,6,7)]
   386       1.948002       1.948002       1.948002    1[6-(1,6,7)]
   387        3.60397        3.60397        3.60397    1[6-(1,6,7)]
   388       3.939642       3.939642       3.939642    1[6-(1,6,7)]
   389       9.282231       9.282231       9.282231    1[6-(6,6)]
   390       8.893469       8.893469       8.893469    1[6-(6,6)]
   391       1.489625       1.489625       1.489625    1[6-(1,6,7)]
   392        2.19641        2.19641        2.19641    1[6-(1,6,7)]
   393      17.977841      17.977841      17.977841    1[6-(1,6,7)]
   394      19.129789      19.129789      19.129789    1[6-(1,6,7)]
   395      17.060766      17.060766      17.060766    1[6-(1,6,7)]
   396       16.77495       16.77495       16.77495    1[6-(1,6,7)]
   397      17.907425      17.907425      17.907425    1[6-(6,6)]
   398      12.835701      12.835701      12.835701    1[6-(6,6)]
   399      19.488204      19.488204      19.488204    1[6-(1,6,7)]
   400      18.563864      18.563864      18.563864    1[6-(1,6,7)]
   401       -2.86953       -2.86953       -2.86953    1[6-(1,6,7)]
   402      -4.021783      -4.021783      -4.021783    1[6-(1,6,7)]
   403      -1.952783      -1.952783      -1.952783    1[6-(1,6,7)]
   404      -1.666954      -1.666954      -1.666954    1[6-(1,6,7)]
   405       2.684957       2.684957       2.684957    1[6-(6,6)]
   406      -3.212048      -3.212048      -3.212048    1[6-(6,6)]
   407      -4.380463      -4.380463      -4.380463    1[6-(1,6,7)]
   408       -3.45583       -3.45583       -3.45583    1[6-(1,6,7)]
   409       12.06363       12.06363       12.06363    1[6-(1,6,7)]
   410      13.159983      13.159983      13.159983    1[6-(1,6,7)]
   411      11.504037      11.504037      11.504037    1[6-(1,6,7)]
   412      11.168351      11.168351      11.168351    1[6-(1,6,7)]
   413       5.825486       5.825486       5.825486    1[6-(6,6)]
   414       6.214567       6.214567       6.214567    1[6-(6,6)]
   415      13.618431      13.618431      13.618431    1[6-(1,6,7)]
   416      12.911354      12.911354      12.911354    1[6-(1,6,7)]
   417       5.801846       5.801846       5.801846    1[6-(1,6,7)]
   418       5.486538       5.486538       5.486538    1[6-(1,6,7)]
   419       3.784665       3.784665       3.784665    1[6-(1,6,7)]
   420       4.877052       4.877052       4.877052    1[6-(1,6,7)]
   421       4.142576       4.142576       4.142576    1[6-(6,6)]
   422      -1.971487      -1.971487      -1.971487    1[6-(6,6)]
   423        4.06839        4.06839        4.06839    1[6-(1,6,7)]
   424        3.35645        3.35645        3.35645    1[6-(1,6,7)]
   425      18.500304      18.500304      18.500304    1[6-(1,6,7)]
   426      13.275411      13.275411      13.275411    1[6-(1,6,7)]
   427       20.87464       20.87464       20.87464    1[6-(1,6,7)]
   428      19.732396      19.732396      19.732396    1[6-(1,6,7)]
   429      13.991809      13.991809      13.991809    1[6-(6,6)]
   430      20.082056      20.082056      20.082056    1[6-(6,6)]
   431      -4.453979      -4.453979      -4.453979    1[6-(1,6,7)]
   432      -3.524483      -3.524483      -3.524483    1[6-(1,6,7)]
