# Supplementary material for: A collection of forcefield precursors for metal–organic frameworks
Source: RSC Adv. 2019 Nov 13;9(63):36492–507. doi: 10.1039/c9ra07327b (PMC9075174; doi:10.1039/c9ra07327b)
Supplement: RA-009-C9RA07327B-s1827 [file RA-009-C9RA07327B-s1827.txt]

OLOGEC_clean

19.089300    0.000000    0.000000
0.000000    26.952000    0.000000
-3.428613    0.000000    27.576778

     1       1.751664       1.751664       1.751664    30[8-(30,30,30),8-(6),8-(6),8-(6)]
     2       3.701177       3.701177       3.701177    30[8-(30,30,30),8-(6),8-(6),8-(6)]
     3       1.188752       1.188752       1.188752    30[8-(30,30,30),8-(6),8-(6)]
     4       3.661021       3.661021       3.661021    30[8-(30,30,30),8-(6),8-(6),8-(6)]
     5       6.078679       6.078679       6.078679    30[8-(30,30,30),8-(6),8-(6),8-(6)]
     6       0.700553       0.700553       0.700553    30[8-(30,30,30),8-(6),8-(6),8-(6)]
     7       3.212978       3.212978       3.212978    30[8-(30,30,30),8-(6),8-(6)]
     8        0.74071        0.74071        0.74071    30[8-(30,30,30),8-(6),8-(6),8-(6)]
     9      13.909023      13.909023      13.909023    30[8-(30,30,30),8-(6),8-(6),8-(6)]
    10       11.95951       11.95951       11.95951    30[8-(30,30,30),8-(6),8-(6),8-(6)]
    11      14.471935      14.471935      14.471935    30[8-(30,30,30),8-(6),8-(6)]
    12      11.999666      11.999666      11.999666    30[8-(30,30,30),8-(6),8-(6),8-(6)]
    13       9.582008       9.582008       9.582008    30[8-(30,30,30),8-(6),8-(6),8-(6)]
    14      14.960134      14.960134      14.960134    30[8-(30,30,30),8-(6),8-(6),8-(6)]
    15      12.447709      12.447709      12.447709    30[8-(30,30,30),8-(6),8-(6)]
    16      14.919977      14.919977      14.919977    30[8-(30,30,30),8-(6),8-(6),8-(6)]
    17      16.715742      16.715742      16.715742    1[6-(6,6)]
    18       14.40956       14.40956       14.40956    1[6-(6,6)]
    19      14.134742      14.134742      14.134742    1[6-(6,6)]
    20      16.444009      16.444009      16.444009    1[6-(6,6)]
    21      10.197603      10.197603      10.197603    1[6-(6,6)]
    22       7.879866       7.879866       7.879866    1[6-(6,6)]
    23       7.817768       7.817768       7.817768    1[6-(6,6)]
    24      10.130168      10.130168      10.130168    1[6-(6,6)]
    25       3.575625       3.575625       3.575625    1[6-(6,6)]
    26       3.270996       3.270996       3.270996    1[6-(6,6)]
    27       0.652495       0.652495       0.652495    1[6-(6,6)]
    28       0.974648       0.974648       0.974648    1[6-(6,6)]
    29       0.938946       0.938946       0.938946    1[6-(6,6)]
    30       0.559285       0.559285       0.559285    1[6-(6,6)]
    31       3.355392       3.355392       3.355392    1[6-(6,6)]
    32       3.682289       3.682289       3.682289    1[6-(6,6)]
    33       4.273465       4.273465       4.273465    1[6-(6,6)]
    34         4.5803         4.5803         4.5803    1[6-(6,6)]
    35       2.711054       2.711054       2.711054    1[6-(6,6)]
    36       2.386697       2.386697       2.386697    1[6-(6,6)]
    37       5.172155       5.172155       5.172155    1[6-(6,6)]
    38        5.52132        5.52132        5.52132    1[6-(6,6)]
    39       3.538771       3.538771       3.538771    1[6-(6,6)]
    40       3.260728       3.260728       3.260728    1[6-(6,6)]
    41      10.203901      10.203901      10.203901    1[6-(6,6)]
    42      12.510083      12.510083      12.510083    1[6-(6,6)]
    43      12.784902      12.784902      12.784902    1[6-(6,6)]
    44      10.475634      10.475634      10.475634    1[6-(6,6)]
    45      13.293427      13.293427      13.293427    1[6-(6,6)]
    46      15.611165      15.611165      15.611165    1[6-(6,6)]
    47       0.012576       0.012576       0.012576    1[6-(6,6)]
    48      16.789476      16.789476      16.789476    1[6-(6,6)]
    49       0.826106       0.826106       0.826106    1[6-(6,6)]
    50       1.130735       1.130735       1.130735    1[6-(6,6)]
    51       3.749235       3.749235       3.749235    1[6-(6,6)]
    52       3.427083       3.427083       3.427083    1[6-(6,6)]
    53       3.462784       3.462784       3.462784    1[6-(6,6)]
    54       3.842445       3.842445       3.842445    1[6-(6,6)]
    55       1.046339       1.046339       1.046339    1[6-(6,6)]
    56       0.719442       0.719442       0.719442    1[6-(6,6)]
    57       3.556878       3.556878       3.556878    1[6-(6,6)]
    58       3.250043       3.250043       3.250043    1[6-(6,6)]
    59       5.119289       5.119289       5.119289    1[6-(6,6)]
    60       5.443647       5.443647       5.443647    1[6-(6,6)]
    61       2.658188       2.658188       2.658188    1[6-(6,6)]
    62       2.309023       2.309023       2.309023    1[6-(6,6)]
    63       4.291573       4.291573       4.291573    1[6-(6,6)]
    64       4.569616       4.569616       4.569616    1[6-(6,6)]
    65      -1.055055      -1.055055      -1.055055    1[6-(6,6)]
    66       1.251127       1.251127       1.251127    1[6-(6,6)]
    67       1.525945       1.525945       1.525945    1[6-(6,6)]
    68      -0.783322      -0.783322      -0.783322    1[6-(6,6)]
    69       5.463084       5.463084       5.463084    1[6-(6,6)]
    70       7.780821       7.780821       7.780821    1[6-(6,6)]
    71       7.842919       7.842919       7.842919    1[6-(6,6)]
    72       5.530519       5.530519       5.530519    1[6-(6,6)]
    73      12.085062      12.085062      12.085062    1[6-(6,6)]
    74      12.389691      12.389691      12.389691    1[6-(6,6)]
    75      15.008192      15.008192      15.008192    1[6-(6,6)]
    76      14.686039      14.686039      14.686039    1[6-(6,6)]
    77      14.721741      14.721741      14.721741    1[6-(6,6)]
    78      15.101402      15.101402      15.101402    1[6-(6,6)]
    79      12.305295      12.305295      12.305295    1[6-(6,6)]
    80      11.978398      11.978398      11.978398    1[6-(6,6)]
    81      11.387222      11.387222      11.387222    1[6-(6,6)]
    82      11.080387      11.080387      11.080387    1[6-(6,6)]
    83      12.949633      12.949633      12.949633    1[6-(6,6)]
    84       13.27399       13.27399       13.27399    1[6-(6,6)]
    85      10.488532      10.488532      10.488532    1[6-(6,6)]
    86      10.139367      10.139367      10.139367    1[6-(6,6)]
    87      12.121916      12.121916      12.121916    1[6-(6,6)]
    88      12.399959      12.399959      12.399959    1[6-(6,6)]
    89       5.456786       5.456786       5.456786    1[6-(6,6)]
    90       3.150604       3.150604       3.150604    1[6-(6,6)]
    91       2.875785       2.875785       2.875785    1[6-(6,6)]
    92       5.185053       5.185053       5.185053    1[6-(6,6)]
    93        2.36726        2.36726        2.36726    1[6-(6,6)]
    94       0.049522       0.049522       0.049522    1[6-(6,6)]
    95      15.648111      15.648111      15.648111    1[6-(6,6)]
    96      -1.128789      -1.128789      -1.128789    1[6-(6,6)]
    97      14.834581      14.834581      14.834581    1[6-(6,6)]
    98      14.529952      14.529952      14.529952    1[6-(6,6)]
    99      11.911452      11.911452      11.911452    1[6-(6,6)]
   100      12.233604      12.233604      12.233604    1[6-(6,6)]
   101      12.197903      12.197903      12.197903    1[6-(6,6)]
   102      11.818242      11.818242      11.818242    1[6-(6,6)]
   103      14.614348      14.614348      14.614348    1[6-(6,6)]
   104      14.941245      14.941245      14.941245    1[6-(6,6)]
   105      12.103809      12.103809      12.103809    1[6-(6,6)]
   106      12.410644      12.410644      12.410644    1[6-(6,6)]
   107      10.541398      10.541398      10.541398    1[6-(6,6)]
   108       10.21704       10.21704       10.21704    1[6-(6,6)]
   109      13.002499      13.002499      13.002499    1[6-(6,6)]
   110      13.351664      13.351664      13.351664    1[6-(6,6)]
   111      11.369114      11.369114      11.369114    1[6-(6,6)]
   112      11.091071      11.091071      11.091071    1[6-(6,6)]
   113      -0.782938      -0.782938      -0.782938    6[6-(6,6),8-(0),8-(30)]
   114      16.808674      16.808674      16.808674    6[6-(1,6),6-(1,6),6-(8,8)]
   115      16.196669      16.196669      16.196669    6[1-(0),6-(1,6),6-(6,6)]
   116       14.81757       14.81757       14.81757    6[1-(0),6-(1,6),6-(6,6)]
   117       14.03814       14.03814       14.03814    6[6-(1,6),6-(1,6),6-(7,8)]
   118      14.653502      14.653502      14.653502    6[1-(0),6-(1,6),6-(6,6)]
   119       16.03712       16.03712       16.03712    6[1-(0),6-(1,6),6-(6,6)]
   120      12.554418      12.554418      12.554418    6[6-(6,6),7-(6),8-(0)]
   121      10.400005      10.400005      10.400005    6[6-(1,6),6-(1,6),7-(6)]
   122       9.721504       9.721504       9.721504    6[1-(0),6-(1,6),6-(6,7)]
   123       8.330313       8.330313       8.330313    6[1-(0),6-(1,6),6-(6,6)]
   124       7.614934       7.614934       7.614934    6[6-(1,6),6-(1,6),6-(8,8)]
   125       8.296167       8.296167       8.296167    6[1-(0),6-(1,6),6-(6,6)]
   126       9.679163       9.679163       9.679163    6[1-(0),6-(1,6),6-(6,7)]
   127       6.129274       6.129274       6.129274    6[6-(6,6),8-(30),8-(30)]
   128       2.516129       2.516129       2.516129    6[6-(6,6),8-(30),8-(30)]
   129       2.301043       2.301043       2.301043    6[6-(1,6),6-(1,6),6-(8,8)]
   130       2.990544       2.990544       2.990544    6[1-(0),6-(1,6),6-(6,6)]
   131       2.811393       2.811393       2.811393    6[1-(0),6-(1,6),6-(6,7)]
   132       1.938503       1.938503       1.938503    6[6-(1,6),6-(1,6),7-(6)]
   133       1.241037       1.241037       1.241037    6[1-(0),6-(1,6),6-(6,7)]
   134       1.432693       1.432693       1.432693    6[1-(0),6-(1,6),6-(6,6)]
   135       2.495963       2.495963       2.495963    6[6-(6,6),7-(6),8-(0)]
   136       2.329344       2.329344       2.329344    6[6-(1,6),6-(1,6),6-(7,8)]
   137       1.409524       1.409524       1.409524    6[1-(0),6-(1,6),6-(6,6)]
   138       1.191027       1.191027       1.191027    6[1-(0),6-(1,6),6-(6,6)]
   139       1.931584       1.931584       1.931584    6[6-(1,6),6-(1,6),6-(8,8)]
   140       2.865852       2.865852       2.865852    6[1-(0),6-(1,6),6-(6,6)]
   141       3.056836       3.056836       3.056836    6[1-(0),6-(1,6),6-(6,6)]
   142       1.761851       1.761851       1.761851    6[6-(6,6),8-(30),8-(30)]
   143       3.061382       3.061382       3.061382    6[6-(6,6),8-(30),8-(30)]
   144       3.306055       3.306055       3.306055    6[6-(1,6),6-(1,6),6-(8,8)]
   145       3.959681       3.959681       3.959681    6[1-(0),6-(1,6),6-(6,6)]
   146       4.144775       4.144775       4.144775    6[1-(0),6-(1,6),6-(6,6)]
   147       3.679585       3.679585       3.679585    6[6-(1,6),6-(1,6),6-(7,8)]
   148       3.021006       3.021006       3.021006    6[1-(0),6-(1,6),6-(6,6)]
   149       2.829597       2.829597       2.829597    6[1-(0),6-(1,6),6-(6,6)]
   150       3.859304       3.859304       3.859304    6[6-(6,6),7-(6),8-(0)]
   151       4.205974       4.205974       4.205974    6[6-(1,6),6-(1,6),7-(6)]
   152        4.86055        4.86055        4.86055    6[1-(0),6-(1,6),6-(6,7)]
   153       5.060528       5.060528       5.060528    6[1-(0),6-(1,6),6-(6,6)]
   154       4.556133       4.556133       4.556133    6[6-(1,6),6-(1,6),6-(8,8)]
   155       3.881669       3.881669       3.881669    6[1-(0),6-(1,6),6-(6,6)]
   156       3.702748       3.702748       3.702748    6[1-(0),6-(1,6),6-(6,7)]
   157       4.788914       4.788914       4.788914    6[6-(6,6),8-(30),8-(30)]
   158       8.613281       8.613281       8.613281    6[6-(6,6),8-(0),8-(30)]
   159      10.110969      10.110969      10.110969    6[6-(1,6),6-(1,6),6-(8,8)]
   160      10.722974      10.722974      10.722974    6[1-(0),6-(1,6),6-(6,6)]
   161      12.102073      12.102073      12.102073    6[1-(0),6-(1,6),6-(6,6)]
   162      12.881503      12.881503      12.881503    6[6-(1,6),6-(1,6),6-(7,8)]
   163      12.266141      12.266141      12.266141    6[1-(0),6-(1,6),6-(6,6)]
   164      10.882524      10.882524      10.882524    6[1-(0),6-(1,6),6-(6,6)]
   165      14.365226      14.365226      14.365226    6[6-(6,6),7-(6),8-(0)]
   166      16.519638      16.519638      16.519638    6[6-(1,6),6-(1,6),7-(6)]
   167      13.769527      13.769527      13.769527    6[1-(0),6-(1,6),6-(6,7)]
   168      15.160717      15.160717      15.160717    6[1-(0),6-(1,6),6-(6,6)]
   169      -3.213203      -3.213203      -3.213203    6[6-(1,6),6-(1,6),6-(8,8)]
   170      18.623476      18.623476      18.623476    6[1-(0),6-(1,6),6-(6,6)]
   171      17.240481      17.240481      17.240481    6[1-(0),6-(1,6),6-(6,7)]
   172        1.70107        1.70107        1.70107    6[6-(6,6),8-(30),8-(30)]
   173       1.885601       1.885601       1.885601    6[6-(6,6),8-(30),8-(30)]
   174       2.100688       2.100688       2.100688    6[6-(1,6),6-(1,6),6-(8,8)]
   175       1.411187       1.411187       1.411187    6[1-(0),6-(1,6),6-(6,6)]
   176       1.590337       1.590337       1.590337    6[1-(0),6-(1,6),6-(6,7)]
   177       2.463227       2.463227       2.463227    6[6-(1,6),6-(1,6),7-(6)]
   178       3.160693       3.160693       3.160693    6[1-(0),6-(1,6),6-(6,7)]
   179       2.969037       2.969037       2.969037    6[1-(0),6-(1,6),6-(6,6)]
   180       1.905767       1.905767       1.905767    6[6-(6,6),7-(6),8-(0)]
   181       2.072386       2.072386       2.072386    6[6-(1,6),6-(1,6),6-(7,8)]
   182       2.992206       2.992206       2.992206    6[1-(0),6-(1,6),6-(6,6)]
   183       3.210704       3.210704       3.210704    6[1-(0),6-(1,6),6-(6,6)]
   184       2.470147       2.470147       2.470147    6[6-(1,6),6-(1,6),6-(8,8)]
   185       1.535878       1.535878       1.535878    6[1-(0),6-(1,6),6-(6,6)]
   186       1.344894       1.344894       1.344894    6[1-(0),6-(1,6),6-(6,6)]
   187       2.639879       2.639879       2.639879    6[6-(6,6),8-(30),8-(30)]
   188       4.768962       4.768962       4.768962    6[6-(6,6),8-(30),8-(30)]
   189       4.524289       4.524289       4.524289    6[6-(1,6),6-(1,6),6-(8,8)]
   190       3.870662       3.870662       3.870662    6[1-(0),6-(1,6),6-(6,6)]
   191       3.685568       3.685568       3.685568    6[1-(0),6-(1,6),6-(6,6)]
   192       4.150759       4.150759       4.150759    6[6-(1,6),6-(1,6),6-(7,8)]
   193       4.809338       4.809338       4.809338    6[1-(0),6-(1,6),6-(6,6)]
   194       5.000746       5.000746       5.000746    6[1-(0),6-(1,6),6-(6,6)]
   195       3.971039       3.971039       3.971039    6[6-(6,6),7-(6),8-(0)]
   196       3.624369       3.624369       3.624369    6[6-(1,6),6-(1,6),7-(6)]
   197       2.969794       2.969794       2.969794    6[1-(0),6-(1,6),6-(6,7)]
   198       2.769815       2.769815       2.769815    6[1-(0),6-(1,6),6-(6,6)]
   199       3.274211       3.274211       3.274211    6[6-(1,6),6-(1,6),6-(8,8)]
   200       3.948674       3.948674       3.948674    6[1-(0),6-(1,6),6-(6,6)]
   201       4.127595       4.127595       4.127595    6[1-(0),6-(1,6),6-(6,7)]
   202       3.041429       3.041429       3.041429    6[6-(6,6),8-(30),8-(30)]
   203      16.443625      16.443625      16.443625    6[6-(6,6),8-(0),8-(30)]
   204      -1.147987      -1.147987      -1.147987    6[6-(1,6),6-(1,6),6-(8,8)]
   205      -0.535982      -0.535982      -0.535982    6[1-(0),6-(1,6),6-(6,6)]
   206       0.843117       0.843117       0.843117    6[1-(0),6-(1,6),6-(6,6)]
   207       1.622547       1.622547       1.622547    6[6-(1,6),6-(1,6),6-(7,8)]
   208       1.007185       1.007185       1.007185    6[1-(0),6-(1,6),6-(6,6)]
   209      -0.376433      -0.376433      -0.376433    6[1-(0),6-(1,6),6-(6,6)]
   210       3.106269       3.106269       3.106269    6[6-(6,6),7-(6),8-(0)]
   211       5.260682       5.260682       5.260682    6[6-(1,6),6-(1,6),7-(6)]
   212       5.939183       5.939183       5.939183    6[1-(0),6-(1,6),6-(6,7)]
   213       7.330374       7.330374       7.330374    6[1-(0),6-(1,6),6-(6,6)]
   214       8.045753       8.045753       8.045753    6[6-(1,6),6-(1,6),6-(8,8)]
   215        7.36452        7.36452        7.36452    6[1-(0),6-(1,6),6-(6,6)]
   216       5.981524       5.981524       5.981524    6[1-(0),6-(1,6),6-(6,7)]
   217       9.531413       9.531413       9.531413    6[6-(6,6),8-(30),8-(30)]
   218      13.144558      13.144558      13.144558    6[6-(6,6),8-(30),8-(30)]
   219      13.359644      13.359644      13.359644    6[6-(1,6),6-(1,6),6-(8,8)]
   220      12.670143      12.670143      12.670143    6[1-(0),6-(1,6),6-(6,6)]
   221      12.849294      12.849294      12.849294    6[1-(0),6-(1,6),6-(6,7)]
   222      13.722184      13.722184      13.722184    6[6-(1,6),6-(1,6),7-(6)]
   223       14.41965       14.41965       14.41965    6[1-(0),6-(1,6),6-(6,7)]
   224      14.227994      14.227994      14.227994    6[1-(0),6-(1,6),6-(6,6)]
   225      13.164724      13.164724      13.164724    6[6-(6,6),7-(6),8-(0)]
   226      13.331343      13.331343      13.331343    6[6-(1,6),6-(1,6),6-(7,8)]
   227      14.251163      14.251163      14.251163    6[1-(0),6-(1,6),6-(6,6)]
   228       14.46966       14.46966       14.46966    6[1-(0),6-(1,6),6-(6,6)]
   229      13.729103      13.729103      13.729103    6[6-(1,6),6-(1,6),6-(8,8)]
   230      12.794835      12.794835      12.794835    6[1-(0),6-(1,6),6-(6,6)]
   231      12.603851      12.603851      12.603851    6[1-(0),6-(1,6),6-(6,6)]
   232      13.898836      13.898836      13.898836    6[6-(6,6),8-(30),8-(30)]
   233      12.599305      12.599305      12.599305    6[6-(6,6),8-(30),8-(30)]
   234      12.354632      12.354632      12.354632    6[6-(1,6),6-(1,6),6-(8,8)]
   235      11.701006      11.701006      11.701006    6[1-(0),6-(1,6),6-(6,6)]
   236      11.515912      11.515912      11.515912    6[1-(0),6-(1,6),6-(6,6)]
   237      11.981102      11.981102      11.981102    6[6-(1,6),6-(1,6),6-(7,8)]
   238      12.639681      12.639681      12.639681    6[1-(0),6-(1,6),6-(6,6)]
   239       12.83109       12.83109       12.83109    6[1-(0),6-(1,6),6-(6,6)]
   240      11.801383      11.801383      11.801383    6[6-(6,6),7-(6),8-(0)]
   241      11.454713      11.454713      11.454713    6[6-(1,6),6-(1,6),7-(6)]
   242      10.800137      10.800137      10.800137    6[1-(0),6-(1,6),6-(6,7)]
   243      10.600159      10.600159      10.600159    6[1-(0),6-(1,6),6-(6,6)]
   244      11.104554      11.104554      11.104554    6[6-(1,6),6-(1,6),6-(8,8)]
   245      11.779018      11.779018      11.779018    6[1-(0),6-(1,6),6-(6,6)]
   246      11.957939      11.957939      11.957939    6[1-(0),6-(1,6),6-(6,7)]
   247      10.871773      10.871773      10.871773    6[6-(6,6),8-(30),8-(30)]
   248       7.047406       7.047406       7.047406    6[6-(6,6),8-(0),8-(30)]
   249       5.549718       5.549718       5.549718    6[6-(1,6),6-(1,6),6-(8,8)]
   250       4.937713       4.937713       4.937713    6[1-(0),6-(1,6),6-(6,6)]
   251       3.558614       3.558614       3.558614    6[1-(0),6-(1,6),6-(6,6)]
   252       2.779184       2.779184       2.779184    6[6-(1,6),6-(1,6),6-(7,8)]
   253       3.394546       3.394546       3.394546    6[1-(0),6-(1,6),6-(6,6)]
   254       4.778163       4.778163       4.778163    6[1-(0),6-(1,6),6-(6,6)]
   255       1.295461       1.295461       1.295461    6[6-(6,6),7-(6),8-(0)]
   256       2.569662       2.569662       2.569662    6[6-(1,6),6-(1,6),7-(6)]
   257        1.89116        1.89116        1.89116    6[1-(0),6-(1,6),6-(6,7)]
   258        0.49997        0.49997        0.49997    6[1-(0),6-(1,6),6-(6,6)]
   259       18.87389       18.87389       18.87389    6[6-(1,6),6-(1,6),6-(8,8)]
   260      -2.962789      -2.962789      -2.962789    6[1-(0),6-(1,6),6-(6,6)]
   261      -1.579794      -1.579794      -1.579794    6[1-(0),6-(1,6),6-(6,7)]
   262       17.38823       17.38823       17.38823    6[6-(6,6),8-(30),8-(30)]
   263      13.775086      13.775086      13.775086    6[6-(6,6),8-(30),8-(30)]
   264      13.559999      13.559999      13.559999    6[6-(1,6),6-(1,6),6-(8,8)]
   265        14.2495        14.2495        14.2495    6[1-(0),6-(1,6),6-(6,6)]
   266       14.07035       14.07035       14.07035    6[1-(0),6-(1,6),6-(6,7)]
   267       13.19746       13.19746       13.19746    6[6-(1,6),6-(1,6),7-(6)]
   268      12.499994      12.499994      12.499994    6[1-(0),6-(1,6),6-(6,7)]
   269       12.69165       12.69165       12.69165    6[1-(0),6-(1,6),6-(6,6)]
   270       13.75492       13.75492       13.75492    6[6-(6,6),7-(6),8-(0)]
   271      13.588301      13.588301      13.588301    6[6-(1,6),6-(1,6),6-(7,8)]
   272      12.668481      12.668481      12.668481    6[1-(0),6-(1,6),6-(6,6)]
   273      12.449983      12.449983      12.449983    6[1-(0),6-(1,6),6-(6,6)]
   274       13.19054       13.19054       13.19054    6[6-(1,6),6-(1,6),6-(8,8)]
   275      14.124809      14.124809      14.124809    6[1-(0),6-(1,6),6-(6,6)]
   276      14.315793      14.315793      14.315793    6[1-(0),6-(1,6),6-(6,6)]
   277      13.020808      13.020808      13.020808    6[6-(6,6),8-(30),8-(30)]
   278      10.891725      10.891725      10.891725    6[6-(6,6),8-(30),8-(30)]
   279      11.136398      11.136398      11.136398    6[6-(1,6),6-(1,6),6-(8,8)]
   280      11.790025      11.790025      11.790025    6[1-(0),6-(1,6),6-(6,6)]
   281      11.975119      11.975119      11.975119    6[1-(0),6-(1,6),6-(6,6)]
   282      11.509928      11.509928      11.509928    6[6-(1,6),6-(1,6),6-(7,8)]
   283      10.851349      10.851349      10.851349    6[1-(0),6-(1,6),6-(6,6)]
   284      10.659941      10.659941      10.659941    6[1-(0),6-(1,6),6-(6,6)]
   285      11.689648      11.689648      11.689648    6[6-(6,6),7-(6),8-(0)]
   286      12.036318      12.036318      12.036318    6[6-(1,6),6-(1,6),7-(6)]
   287      12.690893      12.690893      12.690893    6[1-(0),6-(1,6),6-(6,7)]
   288      12.890872      12.890872      12.890872    6[1-(0),6-(1,6),6-(6,6)]
   289      12.386476      12.386476      12.386476    6[6-(1,6),6-(1,6),6-(8,8)]
   290      11.712013      11.712013      11.712013    6[1-(0),6-(1,6),6-(6,6)]
   291      11.533092      11.533092      11.533092    6[1-(0),6-(1,6),6-(6,7)]
   292      12.619258      12.619258      12.619258    6[6-(6,6),8-(30),8-(30)]
   293      11.874545      11.874545      11.874545    7[6-(6,6),6-(6,8)]
   294       3.923009       3.923009       3.923009    7[6-(6,6),6-(6,8)]
   295       1.829107       1.829107       1.829107    7[6-(6,6),6-(6,8)]
   296      15.045098      15.045098      15.045098    7[6-(6,6),6-(6,8)]
   297       3.907334       3.907334       3.907334    7[6-(6,6),6-(6,8)]
   298       2.572623       2.572623       2.572623    7[6-(6,6),6-(6,8)]
   299       3.786142       3.786142       3.786142    7[6-(6,6),6-(6,8)]
   300      11.737678      11.737678      11.737678    7[6-(6,6),6-(6,8)]
   301       13.83158       13.83158       13.83158    7[6-(6,6),6-(6,8)]
   302       4.044202       4.044202       4.044202    7[6-(6,6),6-(6,8)]
   303      11.753353      11.753353      11.753353    7[6-(6,6),6-(6,8)]
   304      13.088064      13.088064      13.088064    7[6-(6,6),6-(6,8)]
   305       2.570144       2.570144       2.570144    8[30-(8,8),30-(8,8,8),30-(8,8,8),30-(8,8,8)]
   306      -0.150332      -0.150332      -0.150332    8[6-(6,8),30-(8,8,8)]
   307      11.926892      11.926892      11.926892    8[6-(6,7)]
   308       5.565886       5.565886       5.565886    8[6-(6,8),30-(8,8,8)]
   309       5.477147       5.477147       5.477147    8[6-(6,8),30-(8,8,8)]
   310       1.662633       1.662633       1.662633    8[6-(6,8),30-(8,8)]
   311       3.461035       3.461035       3.461035    8[6-(6,8),30-(8,8,8)]
   312       3.320657       3.320657       3.320657    8[6-(6,7)]
   313       0.976381       0.976381       0.976381    8[6-(6,8),30-(8,8,8)]
   314       2.447298       2.447298       2.447298    8[6-(6,8),30-(8,8,8)]
   315       3.493628       3.493628       3.493628    8[6-(6,8),30-(8,8,8)]
   316       3.946957       3.946957       3.946957    8[6-(6,7)]
   317       4.332748       4.332748       4.332748    8[6-(6,8),30-(8,8,8)]
   318       5.473831       5.473831       5.473831    8[6-(6,8),30-(8,8,8)]
   319      -0.193826      -0.193826      -0.193826    8[6-(6,8)]
   320        2.34583        2.34583        2.34583    8[6-(6,8),30-(8,8)]
   321       5.260199       5.260199       5.260199    8[30-(8,8),30-(8,8,8),30-(8,8,8),30-(8,8,8)]
   322       7.980675       7.980675       7.980675    8[6-(6,8),30-(8,8,8)]
   323      14.992751      14.992751      14.992751    8[6-(6,7)]
   324      -1.164155      -1.164155      -1.164155    8[6-(6,8),30-(8,8,8)]
   325       2.353196       2.353196       2.353196    8[6-(6,8),30-(8,8,8)]
   326       2.739098       2.739098       2.739098    8[6-(6,8),30-(8,8)]
   327       0.940695       0.940695       0.940695    8[6-(6,8),30-(8,8,8)]
   328       1.081074       1.081074       1.081074    8[6-(6,7)]
   329        3.42535        3.42535        3.42535    8[6-(6,8),30-(8,8,8)]
   330       5.383046       5.383046       5.383046    8[6-(6,8),30-(8,8,8)]
   331       4.336716       4.336716       4.336716    8[6-(6,8),30-(8,8,8)]
   332       3.883387       3.883387       3.883387    8[6-(6,7)]
   333       3.497595       3.497595       3.497595    8[6-(6,8),30-(8,8,8)]
   334       2.356512       2.356512       2.356512    8[6-(6,8),30-(8,8,8)]
   335       8.024169       8.024169       8.024169    8[6-(6,8)]
   336       2.055901       2.055901       2.055901    8[6-(6,8),30-(8,8)]
   337      13.090543      13.090543      13.090543    8[30-(8,8),30-(8,8,8),30-(8,8,8),30-(8,8,8)]
   338      15.811019      15.811019      15.811019    8[6-(6,8),30-(8,8,8)]
   339       3.733795       3.733795       3.733795    8[6-(6,7)]
   340      10.094801      10.094801      10.094801    8[6-(6,8),30-(8,8,8)]
   341       10.18354       10.18354       10.18354    8[6-(6,8),30-(8,8,8)]
   342      13.998054      13.998054      13.998054    8[6-(6,8),30-(8,8)]
   343      12.199652      12.199652      12.199652    8[6-(6,8),30-(8,8,8)]
   344       12.34003       12.34003       12.34003    8[6-(6,7)]
   345      14.684306      14.684306      14.684306    8[6-(6,8),30-(8,8,8)]
   346      13.213389      13.213389      13.213389    8[6-(6,8),30-(8,8,8)]
   347      12.167059      12.167059      12.167059    8[6-(6,8),30-(8,8,8)]
   348       11.71373       11.71373       11.71373    8[6-(6,7)]
   349      11.327939      11.327939      11.327939    8[6-(6,8),30-(8,8,8)]
   350      10.186856      10.186856      10.186856    8[6-(6,8),30-(8,8,8)]
   351      15.854513      15.854513      15.854513    8[6-(6,8)]
   352      13.314857      13.314857      13.314857    8[6-(6,8),30-(8,8)]
   353      10.400488      10.400488      10.400488    8[30-(8,8),30-(8,8,8),30-(8,8,8),30-(8,8,8)]
   354       7.680012       7.680012       7.680012    8[6-(6,8),30-(8,8,8)]
   355       0.667936       0.667936       0.667936    8[6-(6,7)]
   356      16.824842      16.824842      16.824842    8[6-(6,8),30-(8,8,8)]
   357      16.736104      16.736104      16.736104    8[6-(6,8),30-(8,8,8)]
   358      12.921589      12.921589      12.921589    8[6-(6,8),30-(8,8)]
   359      14.719992      14.719992      14.719992    8[6-(6,8),30-(8,8,8)]
   360      14.579613      14.579613      14.579613    8[6-(6,7)]
   361      12.235337      12.235337      12.235337    8[6-(6,8),30-(8,8,8)]
   362      10.277641      10.277641      10.277641    8[6-(6,8),30-(8,8,8)]
   363      11.323971      11.323971      11.323971    8[6-(6,8),30-(8,8,8)]
   364        11.7773        11.7773        11.7773    8[6-(6,7)]
   365      12.163092      12.163092      12.163092    8[6-(6,8),30-(8,8,8)]
   366      13.304175      13.304175      13.304175    8[6-(6,8),30-(8,8,8)]
   367       7.636518       7.636518       7.636518    8[6-(6,8)]
   368      13.604786      13.604786      13.604786    8[6-(6,8),30-(8,8)]
