# Supplementary material for: A collection of forcefield precursors for metal–organic frameworks
Source: RSC Adv. 2019 Nov 13;9(63):36492–507. doi: 10.1039/c9ra07327b (PMC9075174; doi:10.1039/c9ra07327b)
Supplement: RA-009-C9RA07327B-s1828 [file RA-009-C9RA07327B-s1828.txt]

OLUCAZ_clean

9.052100    0.000000    0.000000
0.000000    15.401000    0.000000
0.000000    0.000000    17.141000

     1        5.16549        5.16549        5.16549    29[7-(6,6),7-(6,6),8-(6),8-(6)]
     2        0.63944        0.63944        0.63944    29[7-(6,6),7-(6,6),8-(6),8-(6)]
     3        5.16549        5.16549        5.16549    29[7-(6,6),7-(6,6),8-(6),8-(6)]
     4        0.63944        0.63944        0.63944    29[7-(6,6),7-(6,6),8-(6),8-(6)]
     5       2.399712       2.399712       2.399712    1[6-(7,7)]
     6       3.540276       3.540276       3.540276    1[6-(6,7)]
     7       1.263673       1.263673       1.263673    1[6-(6,7)]
     8        8.83485        8.83485        8.83485    1[6-(1,6,7)]
     9       8.519837       8.519837       8.519837    1[6-(1,6,7)]
    10       0.683434       0.683434       0.683434    1[6-(1,6,6)]
    11       8.434747       8.434747       8.434747    1[6-(1,6,6)]
    12       0.694296       0.694296       0.694296    1[6-(1,6,6)]
    13       1.985126       1.985126       1.985126    1[6-(1,6,6)]
    14       1.302597       1.302597       1.302597    1[6-(1,6,7)]
    15       1.921761       1.921761       1.921761    1[6-(1,6,7)]
    16       7.756744       7.756744       7.756744    1[6-(7,7)]
    17        0.32135        0.32135        0.32135    1[6-(6,7)]
    18       7.091415       7.091415       7.091415    1[6-(6,7)]
    19       7.316812       7.316812       7.316812    1[6-(6,6)]
    20       7.928734       7.928734       7.928734    1[6-(6,6)]
    21       6.675924       6.675924       6.675924    1[6-(6,6)]
    22       5.911927       5.911927       5.911927    1[6-(6,6)]
    23       6.925762       6.925762       6.925762    1[6-(7,7)]
    24       8.066326       8.066326       8.066326    1[6-(6,7)]
    25       5.789723       5.789723       5.789723    1[6-(6,7)]
    26         4.3088         4.3088         4.3088    1[6-(1,6,7)]
    27       3.993787       3.993787       3.993787    1[6-(1,6,7)]
    28       5.209484       5.209484       5.209484    1[6-(1,6,6)]
    29       3.908697       3.908697       3.908697    1[6-(1,6,6)]
    30       5.220346       5.220346       5.220346    1[6-(1,6,6)]
    31       6.511176       6.511176       6.511176    1[6-(1,6,6)]
    32       5.828647       5.828647       5.828647    1[6-(1,6,7)]
    33       6.447811       6.447811       6.447811    1[6-(1,6,7)]
    34       3.230694       3.230694       3.230694    1[6-(7,7)]
    35         4.8474         4.8474         4.8474    1[6-(6,7)]
    36       2.565365       2.565365       2.565365    1[6-(6,7)]
    37       2.790762       2.790762       2.790762    1[6-(6,6)]
    38       3.402684       3.402684       3.402684    1[6-(6,6)]
    39       2.149874       2.149874       2.149874    1[6-(6,6)]
    40       1.385877       1.385877       1.385877    1[6-(6,6)]
    41       2.399712       2.399712       2.399712    1[6-(7,7)]
    42       3.540276       3.540276       3.540276    1[6-(6,7)]
    43       1.263673       1.263673       1.263673    1[6-(6,7)]
    44        8.83485        8.83485        8.83485    1[6-(1,6,7)]
    45       8.519837       8.519837       8.519837    1[6-(1,6,7)]
    46       0.683434       0.683434       0.683434    1[6-(1,6,6)]
    47       8.434747       8.434747       8.434747    1[6-(1,6,6)]
    48       0.694296       0.694296       0.694296    1[6-(1,6,6)]
    49       1.985126       1.985126       1.985126    1[6-(1,6,6)]
    50       1.302597       1.302597       1.302597    1[6-(1,6,7)]
    51       1.921761       1.921761       1.921761    1[6-(1,6,7)]
    52       7.756744       7.756744       7.756744    1[6-(7,7)]
    53        0.32135        0.32135        0.32135    1[6-(6,7)]
    54       7.091415       7.091415       7.091415    1[6-(6,7)]
    55       7.316812       7.316812       7.316812    1[6-(6,6)]
    56       7.928734       7.928734       7.928734    1[6-(6,6)]
    57       6.675924       6.675924       6.675924    1[6-(6,6)]
    58       5.911927       5.911927       5.911927    1[6-(6,6)]
    59       6.925762       6.925762       6.925762    1[6-(7,7)]
    60       8.066326       8.066326       8.066326    1[6-(6,7)]
    61       5.789723       5.789723       5.789723    1[6-(6,7)]
    62         4.3088         4.3088         4.3088    1[6-(1,6,7)]
    63       3.993787       3.993787       3.993787    1[6-(1,6,7)]
    64       5.209484       5.209484       5.209484    1[6-(1,6,6)]
    65       3.908697       3.908697       3.908697    1[6-(1,6,6)]
    66       5.220346       5.220346       5.220346    1[6-(1,6,6)]
    67       6.511176       6.511176       6.511176    1[6-(1,6,6)]
    68       5.828647       5.828647       5.828647    1[6-(1,6,7)]
    69       6.447811       6.447811       6.447811    1[6-(1,6,7)]
    70       3.230694       3.230694       3.230694    1[6-(7,7)]
    71         4.8474         4.8474         4.8474    1[6-(6,7)]
    72       2.565365       2.565365       2.565365    1[6-(6,7)]
    73       2.790762       2.790762       2.790762    1[6-(6,6)]
    74       3.402684       3.402684       3.402684    1[6-(6,6)]
    75       2.149874       2.149874       2.149874    1[6-(6,6)]
    76       1.385877       1.385877       1.385877    1[6-(6,6)]
    77       2.399712       2.399712       2.399712    6[1-(0),7-(6,29),7-(6,6)]
    78       3.021591       3.021591       3.021591    6[1-(0),6-(1,7),7-(6,29)]
    79       1.762444       1.762444       1.762444    6[1-(0),6-(1,7),7-(6,6)]
    80       0.121298       0.121298       0.121298    6[1-(0),1-(0),6-(1,1,6),7-(6,6)]
    81       0.267037       0.267037       0.267037    6[1-(0),1-(0),6-(1,1,6),6-(1,1,7)]
    82       1.086252       1.086252       1.086252    6[1-(0),1-(0),6-(1,1,6),6-(1,1,7)]
    83       1.163195       1.163195       1.163195    6[1-(0),1-(0),6-(1,1,6),7-(6,6)]
    84       7.868085       7.868085       7.868085    6[1-(0),7-(6,29),7-(6,6)]
    85       8.771485       8.771485       8.771485    6[1-(0),6-(1,7),7-(6,6)]
    86       7.510527       7.510527       7.510527    6[1-(0),6-(1,7),7-(6,29)]
    87       6.507555       6.507555       6.507555    6[6-(1,6),6-(1,6),6-(8,8)]
    88       7.211808       7.211808       7.211808    6[1-(0),6-(6,6),6-(6,6)]
    89       7.765797       7.765797       7.765797    6[6-(1,6),6-(1,6),6-(8,8)]
    90       7.565745       7.565745       7.565745    6[1-(0),6-(1,6),6-(6,6)]
    91       6.839767       6.839767       6.839767    6[1-(0),6-(1,6),6-(1,6)]
    92       6.346427       6.346427       6.346427    6[1-(0),6-(1,6),6-(6,6)]
    93       5.939988       5.939988       5.939988    6[6-(6,6),8-(0),8-(29)]
    94       8.564192       8.564192       8.564192    6[6-(6,6),8-(0),8-(29)]
    95       6.925762       6.925762       6.925762    6[1-(0),7-(6,29),7-(6,6)]
    96       7.547641       7.547641       7.547641    6[1-(0),6-(1,7),7-(6,29)]
    97       6.288494       6.288494       6.288494    6[1-(0),6-(1,7),7-(6,6)]
    98       4.647348       4.647348       4.647348    6[1-(0),1-(0),6-(1,1,6),7-(6,6)]
    99       4.793087       4.793087       4.793087    6[1-(0),1-(0),6-(1,1,6),6-(1,1,7)]
   100       5.612302       5.612302       5.612302    6[1-(0),1-(0),6-(1,1,6),6-(1,1,7)]
   101       5.689245       5.689245       5.689245    6[1-(0),1-(0),6-(1,1,6),7-(6,6)]
   102       3.342035       3.342035       3.342035    6[1-(0),7-(6,29),7-(6,6)]
   103       4.245435       4.245435       4.245435    6[1-(0),6-(1,7),7-(6,6)]
   104       2.984477       2.984477       2.984477    6[1-(0),6-(1,7),7-(6,29)]
   105       1.981505       1.981505       1.981505    6[6-(1,6),6-(1,6),6-(8,8)]
   106       2.685758       2.685758       2.685758    6[1-(0),6-(6,6),6-(6,6)]
   107       3.239747       3.239747       3.239747    6[6-(1,6),6-(1,6),6-(8,8)]
   108       3.039695       3.039695       3.039695    6[1-(0),6-(1,6),6-(6,6)]
   109       2.313717       2.313717       2.313717    6[1-(0),6-(1,6),6-(1,6)]
   110       1.820377       1.820377       1.820377    6[1-(0),6-(1,6),6-(6,6)]
   111       1.413938       1.413938       1.413938    6[6-(6,6),8-(0),8-(29)]
   112       4.038142       4.038142       4.038142    6[6-(6,6),8-(0),8-(29)]
   113       2.399712       2.399712       2.399712    6[1-(0),7-(6,29),7-(6,6)]
   114       3.021591       3.021591       3.021591    6[1-(0),6-(1,7),7-(6,29)]
   115       1.762444       1.762444       1.762444    6[1-(0),6-(1,7),7-(6,6)]
   116       0.121298       0.121298       0.121298    6[1-(0),1-(0),6-(1,1,6),7-(6,6)]
   117       0.267037       0.267037       0.267037    6[1-(0),1-(0),6-(1,1,6),6-(1,1,7)]
   118       1.086252       1.086252       1.086252    6[1-(0),1-(0),6-(1,1,6),6-(1,1,7)]
   119       1.163195       1.163195       1.163195    6[1-(0),1-(0),6-(1,1,6),7-(6,6)]
   120       7.868085       7.868085       7.868085    6[1-(0),7-(6,29),7-(6,6)]
   121       8.771485       8.771485       8.771485    6[1-(0),6-(1,7),7-(6,6)]
   122       7.510527       7.510527       7.510527    6[1-(0),6-(1,7),7-(6,29)]
   123       6.507555       6.507555       6.507555    6[6-(1,6),6-(1,6),6-(8,8)]
   124       7.211808       7.211808       7.211808    6[1-(0),6-(6,6),6-(6,6)]
   125       7.765797       7.765797       7.765797    6[6-(1,6),6-(1,6),6-(8,8)]
   126       7.565745       7.565745       7.565745    6[1-(0),6-(1,6),6-(6,6)]
   127       6.839767       6.839767       6.839767    6[1-(0),6-(1,6),6-(1,6)]
   128       6.346427       6.346427       6.346427    6[1-(0),6-(1,6),6-(6,6)]
   129       5.939988       5.939988       5.939988    6[6-(6,6),8-(0),8-(29)]
   130       8.564192       8.564192       8.564192    6[6-(6,6),8-(0),8-(29)]
   131       6.925762       6.925762       6.925762    6[1-(0),7-(6,29),7-(6,6)]
   132       7.547641       7.547641       7.547641    6[1-(0),6-(1,7),7-(6,29)]
   133       6.288494       6.288494       6.288494    6[1-(0),6-(1,7),7-(6,6)]
   134       4.647348       4.647348       4.647348    6[1-(0),1-(0),6-(1,1,6),7-(6,6)]
   135       4.793087       4.793087       4.793087    6[1-(0),1-(0),6-(1,1,6),6-(1,1,7)]
   136       5.612302       5.612302       5.612302    6[1-(0),1-(0),6-(1,1,6),6-(1,1,7)]
   137       5.689245       5.689245       5.689245    6[1-(0),1-(0),6-(1,1,6),7-(6,6)]
   138       3.342035       3.342035       3.342035    6[1-(0),7-(6,29),7-(6,6)]
   139       4.245435       4.245435       4.245435    6[1-(0),6-(1,7),7-(6,6)]
   140       2.984477       2.984477       2.984477    6[1-(0),6-(1,7),7-(6,29)]
   141       1.981505       1.981505       1.981505    6[6-(1,6),6-(1,6),6-(8,8)]
   142       2.685758       2.685758       2.685758    6[1-(0),6-(6,6),6-(6,6)]
   143       3.239747       3.239747       3.239747    6[6-(1,6),6-(1,6),6-(8,8)]
   144       3.039695       3.039695       3.039695    6[1-(0),6-(1,6),6-(6,6)]
   145       2.313717       2.313717       2.313717    6[1-(0),6-(1,6),6-(1,6)]
   146       1.820377       1.820377       1.820377    6[1-(0),6-(1,6),6-(6,6)]
   147       1.413938       1.413938       1.413938    6[6-(6,6),8-(0),8-(29)]
   148       4.038142       4.038142       4.038142    6[6-(6,6),8-(0),8-(29)]
   149       3.391822       3.391822       3.391822    7[6-(1,6),6-(1,7),29-(7,8,8)]
   150        1.37954        1.37954        1.37954    7[6-(1,1,6),6-(1,6),6-(1,7)]
   151       8.991451       8.991451       8.991451    7[6-(1,1,6),6-(1,6),6-(1,7)]
   152       6.952918       6.952918       6.952918    7[6-(1,6),6-(1,7),29-(7,8,8)]
   153       7.917872       7.917872       7.917872    7[6-(1,6),6-(1,7),29-(7,8,8)]
   154        5.90559        5.90559        5.90559    7[6-(1,1,6),6-(1,6),6-(1,7)]
   155       4.465401       4.465401       4.465401    7[6-(1,1,6),6-(1,6),6-(1,7)]
   156       2.426868       2.426868       2.426868    7[6-(1,6),6-(1,7),29-(7,8,8)]
   157       3.391822       3.391822       3.391822    7[6-(1,6),6-(1,7),29-(7,8,8)]
   158        1.37954        1.37954        1.37954    7[6-(1,1,6),6-(1,6),6-(1,7)]
   159       8.991451       8.991451       8.991451    7[6-(1,1,6),6-(1,6),6-(1,7)]
   160       6.952918       6.952918       6.952918    7[6-(1,6),6-(1,7),29-(7,8,8)]
   161       7.917872       7.917872       7.917872    7[6-(1,6),6-(1,7),29-(7,8,8)]
   162        5.90559        5.90559        5.90559    7[6-(1,1,6),6-(1,6),6-(1,7)]
   163       4.465401       4.465401       4.465401    7[6-(1,1,6),6-(1,6),6-(1,7)]
   164       2.426868       2.426868       2.426868    7[6-(1,6),6-(1,7),29-(7,8,8)]
   165       5.983438       5.983438       5.983438    8[6-(6,8),29-(7,7,8)]
   166       5.504582       5.504582       5.504582    8[6-(6,8)]
   167       8.820366       8.820366       8.820366    8[6-(6,8),29-(7,7,8)]
   168       8.928086       8.928086       8.928086    8[6-(6,8)]
   169       1.457388       1.457388       1.457388    8[6-(6,8),29-(7,7,8)]
   170       0.978532       0.978532       0.978532    8[6-(6,8)]
   171       4.294316       4.294316       4.294316    8[6-(6,8),29-(7,7,8)]
   172       4.402036       4.402036       4.402036    8[6-(6,8)]
   173       5.983438       5.983438       5.983438    8[6-(6,8),29-(7,7,8)]
   174       5.504582       5.504582       5.504582    8[6-(6,8)]
   175       8.820366       8.820366       8.820366    8[6-(6,8),29-(7,7,8)]
   176       8.928086       8.928086       8.928086    8[6-(6,8)]
   177       1.457388       1.457388       1.457388    8[6-(6,8),29-(7,7,8)]
   178       0.978532       0.978532       0.978532    8[6-(6,8)]
   179       4.294316       4.294316       4.294316    8[6-(6,8),29-(7,7,8)]
   180       4.402036       4.402036       4.402036    8[6-(6,8)]
