# Supplementary material for: A collection of forcefield precursors for metal–organic frameworks
Source: RSC Adv. 2019 Nov 13;9(63):36492–507. doi: 10.1039/c9ra07327b (PMC9075174; doi:10.1039/c9ra07327b)
Supplement: RA-009-C9RA07327B-s1829 [file RA-009-C9RA07327B-s1829.txt]

OLURUI_charged

15.038400    0.000000    0.000000
4.652588    14.300591    0.000000
4.652588    3.378944    13.895670

     1      10.738482      10.738482      10.738482    49[7-(6,6),7-(6,6),8-(6),8-(6),8-(6),8-(6)]
     2      17.592183      17.592183      17.592183    49[7-(6,6),7-(6,6),8-(6),8-(6),8-(6),8-(6)]
     3      14.270593      14.270593      14.270593    49[7-(6,6),7-(6,6),8-(6),8-(6),8-(6),8-(6)]
     4      13.605094      13.605094      13.605094    49[7-(6,6),7-(6,6),8-(6),8-(6),8-(6),8-(6)]
     5       6.751393       6.751393       6.751393    49[7-(6,6),7-(6,6),8-(6),8-(6),8-(6),8-(6)]
     6      10.072983      10.072983      10.072983    49[7-(6,6),7-(6,6),8-(6),8-(6),8-(6),8-(6)]
     7      16.056595      16.056595      16.056595    1[6-(6,7)]
     8      14.041026      14.041026      14.041026    1[6-(6,7)]
     9      18.803642      18.803642      18.803642    1[6-(6,7)]
    10      18.274283      18.274283      18.274283    1[6-(6,7)]
    11      16.090868      16.090868      16.090868    1[6-(6,7)]
    12      14.480346      14.480346      14.480346    1[6-(6,7)]
    13      20.424496      20.424496      20.424496    1[6-(6,7)]
    14       17.38243       17.38243       17.38243    1[6-(6,7)]
    15      20.458769      20.458769      20.458769    1[6-(6,7)]
    16       7.435938       7.435938       7.435938    1[6-(6,7)]
    17      17.711722      17.711722      17.711722    1[6-(6,7)]
    18      13.588493      13.588493      13.588493    1[6-(6,7)]
    19       8.286981       8.286981       8.286981    1[6-(6,7)]
    20       10.30255       10.30255       10.30255    1[6-(6,7)]
    21       5.539934       5.539934       5.539934    1[6-(6,7)]
    22       6.069293       6.069293       6.069293    1[6-(6,7)]
    23       8.252708       8.252708       8.252708    1[6-(6,7)]
    24        9.86323        9.86323        9.86323    1[6-(6,7)]
    25        3.91908        3.91908        3.91908    1[6-(6,7)]
    26       6.961146       6.961146       6.961146    1[6-(6,7)]
    27       3.884807       3.884807       3.884807    1[6-(6,7)]
    28      16.907638      16.907638      16.907638    1[6-(6,7)]
    29       6.631854       6.631854       6.631854    1[6-(6,7)]
    30      10.755083      10.755083      10.755083    1[6-(6,7)]
    31      12.989738      12.989738      12.989738    6[6-(6,7),6-(8,8),7-(6,49)]
    32      14.213001      14.213001      14.213001    6[6-(6,7),6-(8,8),7-(6)]
    33      15.273242      15.273242      15.273242    6[1-(0),6-(1,7),7-(6)]
    34      14.060669      14.060669      14.060669    6[1-(0),6-(1,7),7-(6,49)]
    35      14.370536      14.370536      14.370536    6[6-(6,7),8-(0),8-(49)]
    36      11.683785      11.683785      11.683785    6[6-(6,7),8-(0),8-(49)]
    37      18.138089      18.138089      18.138089    6[6-(6,7),6-(8,8),7-(6,49)]
    38      18.398275      18.398275      18.398275    6[6-(6,7),6-(8,8),7-(6)]
    39      18.607088      18.607088      18.607088    6[1-(0),6-(1,7),7-(6)]
    40      18.310543      18.310543      18.310543    6[1-(0),6-(1,7),7-(6,49)]
    41      18.427234      18.427234      18.427234    6[6-(6,7),8-(0),8-(49)]
    42      17.891904      17.891904      17.891904    6[6-(6,7),8-(0),8-(49)]
    43      16.930531      16.930531      16.930531    6[6-(6,7),6-(8,8),7-(6,49)]
    44      17.874623      17.874623      17.874623    6[6-(6,7),6-(8,8),7-(6)]
    45      16.322209      16.322209      16.322209    6[1-(0),6-(1,7),7-(6)]
    46      15.352664      15.352664      15.352664    6[1-(0),6-(1,7),7-(6,49)]
    47      19.307951      19.307951      19.307951    6[6-(6,7),8-(0),8-(49)]
    48      17.237494      17.237494      17.237494    6[6-(6,7),8-(0),8-(49)]
    49      14.932245      14.932245      14.932245    6[6-(6,7),6-(8,8),7-(6,49)]
    50      13.988153      13.988153      13.988153    6[6-(6,7),6-(8,8),7-(6)]
    51      20.193155      20.193155      20.193155    6[1-(0),6-(1,7),7-(6)]
    52      16.510112      16.510112      16.510112    6[1-(0),6-(1,7),7-(6,49)]
    53      12.554825      12.554825      12.554825    6[6-(6,7),8-(0),8-(49)]
    54      14.625282      14.625282      14.625282    6[6-(6,7),8-(0),8-(49)]
    55       8.487226       8.487226       8.487226    6[6-(6,7),6-(8,8),7-(6,49)]
    56       7.263963       7.263963       7.263963    6[6-(6,7),6-(8,8),7-(6)]
    57      21.242122      21.242122      21.242122    6[1-(0),6-(1,7),7-(6)]
    58       7.416295       7.416295       7.416295    6[1-(0),6-(1,7),7-(6,49)]
    59       7.106428       7.106428       7.106428    6[6-(6,7),8-(0),8-(49)]
    60       9.793179       9.793179       9.793179    6[6-(6,7),8-(0),8-(49)]
    61      13.724687      13.724687      13.724687    6[6-(6,7),6-(8,8),7-(6,49)]
    62      13.464501      13.464501      13.464501    6[6-(6,7),6-(8,8),7-(6)]
    63      17.908276      17.908276      17.908276    6[1-(0),6-(1,7),7-(6)]
    64      13.552233      13.552233      13.552233    6[1-(0),6-(1,7),7-(6,49)]
    65      13.435542      13.435542      13.435542    6[6-(6,7),8-(0),8-(49)]
    66      13.970872      13.970872      13.970872    6[6-(6,7),8-(0),8-(49)]
    67      11.353838      11.353838      11.353838    6[6-(6,7),6-(8,8),7-(6,49)]
    68      10.130575      10.130575      10.130575    6[6-(6,7),6-(8,8),7-(6)]
    69       9.070334       9.070334       9.070334    6[1-(0),6-(1,7),7-(6)]
    70      10.282907      10.282907      10.282907    6[1-(0),6-(1,7),7-(6,49)]
    71        9.97304        9.97304        9.97304    6[6-(6,7),8-(0),8-(49)]
    72      12.659791      12.659791      12.659791    6[6-(6,7),8-(0),8-(49)]
    73       6.205487       6.205487       6.205487    6[6-(6,7),6-(8,8),7-(6,49)]
    74       5.945301       5.945301       5.945301    6[6-(6,7),6-(8,8),7-(6)]
    75       5.736488       5.736488       5.736488    6[1-(0),6-(1,7),7-(6)]
    76       6.033033       6.033033       6.033033    6[1-(0),6-(1,7),7-(6,49)]
    77       5.916342       5.916342       5.916342    6[6-(6,7),8-(0),8-(49)]
    78       6.451672       6.451672       6.451672    6[6-(6,7),8-(0),8-(49)]
    79       7.413045       7.413045       7.413045    6[6-(6,7),6-(8,8),7-(6,49)]
    80       6.468953       6.468953       6.468953    6[6-(6,7),6-(8,8),7-(6)]
    81       8.021367       8.021367       8.021367    6[1-(0),6-(1,7),7-(6)]
    82       8.990912       8.990912       8.990912    6[1-(0),6-(1,7),7-(6,49)]
    83       5.035625       5.035625       5.035625    6[6-(6,7),8-(0),8-(49)]
    84       7.106082       7.106082       7.106082    6[6-(6,7),8-(0),8-(49)]
    85       9.411331       9.411331       9.411331    6[6-(6,7),6-(8,8),7-(6,49)]
    86      10.355423      10.355423      10.355423    6[6-(6,7),6-(8,8),7-(6)]
    87       4.150421       4.150421       4.150421    6[1-(0),6-(1,7),7-(6)]
    88       7.833464       7.833464       7.833464    6[1-(0),6-(1,7),7-(6,49)]
    89      11.788751      11.788751      11.788751    6[6-(6,7),8-(0),8-(49)]
    90       9.718294       9.718294       9.718294    6[6-(6,7),8-(0),8-(49)]
    91       15.85635       15.85635       15.85635    6[6-(6,7),6-(8,8),7-(6,49)]
    92      17.079613      17.079613      17.079613    6[6-(6,7),6-(8,8),7-(6)]
    93       3.101454       3.101454       3.101454    6[1-(0),6-(1,7),7-(6)]
    94      16.927281      16.927281      16.927281    6[1-(0),6-(1,7),7-(6,49)]
    95      17.237148      17.237148      17.237148    6[6-(6,7),8-(0),8-(49)]
    96      14.550397      14.550397      14.550397    6[6-(6,7),8-(0),8-(49)]
    97      10.618889      10.618889      10.618889    6[6-(6,7),6-(8,8),7-(6,49)]
    98      10.879075      10.879075      10.879075    6[6-(6,7),6-(8,8),7-(6)]
    99         6.4353         6.4353         6.4353    6[1-(0),6-(1,7),7-(6)]
   100      10.791343      10.791343      10.791343    6[1-(0),6-(1,7),7-(6,49)]
   101      10.908034      10.908034      10.908034    6[6-(6,7),8-(0),8-(49)]
   102      10.372704      10.372704      10.372704    6[6-(6,7),8-(0),8-(49)]
   103      12.923821      12.923821      12.923821    7[6-(1,6),6-(6,6),49-(7,8,8,8,8)]
   104      15.361838      15.361838      15.361838    7[6-(1,6),6-(6,6)]
   105      18.075599      18.075599      18.075599    7[6-(1,6),6-(6,6),49-(7,8,8,8,8)]
   106      18.620802      18.620802      18.620802    7[6-(1,6),6-(6,6)]
   107      15.656017      15.656017      15.656017    7[6-(1,6),6-(6,6),49-(7,8,8,8,8)]
   108      17.579001      17.579001      17.579001    7[6-(1,6),6-(6,6)]
   109      16.206759      16.206759      16.206759    7[6-(1,6),6-(6,6),49-(7,8,8,8,8)]
   110      18.936363      18.936363      18.936363    7[6-(1,6),6-(6,6)]
   111       8.553143       8.553143       8.553143    7[6-(1,6),6-(6,6),49-(7,8,8,8,8)]
   112      21.153526      21.153526      21.153526    7[6-(1,6),6-(6,6)]
   113      13.787177      13.787177      13.787177    7[6-(1,6),6-(6,6),49-(7,8,8,8,8)]
   114      17.894562      17.894562      17.894562    7[6-(1,6),6-(6,6)]
   115      11.419755      11.419755      11.419755    7[6-(1,6),6-(6,6),49-(7,8,8,8,8)]
   116       8.981738       8.981738       8.981738    7[6-(1,6),6-(6,6)]
   117       6.267977       6.267977       6.267977    7[6-(1,6),6-(6,6),49-(7,8,8,8,8)]
   118       5.722774       5.722774       5.722774    7[6-(1,6),6-(6,6)]
   119       8.687559       8.687559       8.687559    7[6-(1,6),6-(6,6),49-(7,8,8,8,8)]
   120       6.764575       6.764575       6.764575    7[6-(1,6),6-(6,6)]
   121       8.136817       8.136817       8.136817    7[6-(1,6),6-(6,6),49-(7,8,8,8,8)]
   122       5.407213       5.407213       5.407213    7[6-(1,6),6-(6,6)]
   123      15.790433      15.790433      15.790433    7[6-(1,6),6-(6,6),49-(7,8,8,8,8)]
   124        3.19005        3.19005        3.19005    7[6-(1,6),6-(6,6)]
   125      10.556399      10.556399      10.556399    7[6-(1,6),6-(6,6),49-(7,8,8,8,8)]
   126       6.449014       6.449014       6.449014    7[6-(1,6),6-(6,6)]
   127      10.647178      10.647178      10.647178    8[6-(6,8),49-(7,7,8,8,8)]
   128       6.961189       6.961189       6.961189    8[6-(6,8),49-(7,7,8,8,8)]
   129       4.849553       4.849553       4.849553    8[6-(6,8)]
   130      11.704566      11.704566      11.704566    8[6-(6,8)]
   131      17.719709      17.719709      17.719709    8[6-(6,8),49-(7,7,8,8,8)]
   132        4.74226        4.74226        4.74226    8[6-(6,8),49-(7,7,8,8,8)]
   133       4.171879       4.171879       4.171879    8[6-(6,8)]
   134      17.872492      17.872492      17.872492    8[6-(6,8)]
   135      16.286778      16.286778      16.286778    8[6-(6,8),49-(7,7,8,8,8)]
   136       9.933608       9.933608       9.933608    8[6-(6,8),49-(7,7,8,8,8)]
   137       9.817087       9.817087       9.817087    8[6-(6,8)]
   138      18.368103      18.368103      18.368103    8[6-(6,8)]
   139      15.575998      15.575998      15.575998    8[6-(6,8),49-(7,7,8,8,8)]
   140       17.27658       17.27658       17.27658    8[6-(6,8),49-(7,7,8,8,8)]
   141      17.393101      17.393101      17.393101    8[6-(6,8)]
   142      13.494673      13.494673      13.494673    8[6-(6,8)]
   143      10.829786      10.829786      10.829786    8[6-(6,8),49-(7,7,8,8,8)]
   144       9.863187       9.863187       9.863187    8[6-(6,8),49-(7,7,8,8,8)]
   145      11.974823      11.974823      11.974823    8[6-(6,8)]
   146       9.772398       9.772398       9.772398    8[6-(6,8)]
   147      14.143067      14.143067      14.143067    8[6-(6,8),49-(7,7,8,8,8)]
   148      12.082116      12.082116      12.082116    8[6-(6,8),49-(7,7,8,8,8)]
   149      12.652497      12.652497      12.652497    8[6-(6,8)]
   150      13.990284      13.990284      13.990284    8[6-(6,8)]
   151      13.696398      13.696398      13.696398    8[6-(6,8),49-(7,7,8,8,8)]
   152      17.382387      17.382387      17.382387    8[6-(6,8),49-(7,7,8,8,8)]
   153      19.494023      19.494023      19.494023    8[6-(6,8)]
   154       12.63901       12.63901       12.63901    8[6-(6,8)]
   155       6.623867       6.623867       6.623867    8[6-(6,8),49-(7,7,8,8,8)]
   156      19.601316      19.601316      19.601316    8[6-(6,8),49-(7,7,8,8,8)]
   157      20.171697      20.171697      20.171697    8[6-(6,8)]
   158       6.471084       6.471084       6.471084    8[6-(6,8)]
   159       8.056798       8.056798       8.056798    8[6-(6,8),49-(7,7,8,8,8)]
   160      14.409968      14.409968      14.409968    8[6-(6,8),49-(7,7,8,8,8)]
   161      14.526489      14.526489      14.526489    8[6-(6,8)]
   162       5.975473       5.975473       5.975473    8[6-(6,8)]
   163       8.767578       8.767578       8.767578    8[6-(6,8),49-(7,7,8,8,8)]
   164       7.066996       7.066996       7.066996    8[6-(6,8),49-(7,7,8,8,8)]
   165       6.950475       6.950475       6.950475    8[6-(6,8)]
   166      10.848903      10.848903      10.848903    8[6-(6,8)]
   167       13.51379       13.51379       13.51379    8[6-(6,8),49-(7,7,8,8,8)]
   168      14.480389      14.480389      14.480389    8[6-(6,8),49-(7,7,8,8,8)]
   169      12.368753      12.368753      12.368753    8[6-(6,8)]
   170      14.571178      14.571178      14.571178    8[6-(6,8)]
   171      10.200509      10.200509      10.200509    8[6-(6,8),49-(7,7,8,8,8)]
   172       12.26146       12.26146       12.26146    8[6-(6,8),49-(7,7,8,8,8)]
   173      11.691079      11.691079      11.691079    8[6-(6,8)]
   174      10.353292      10.353292      10.353292    8[6-(6,8)]
