# Supplementary material for: A collection of forcefield precursors for metal–organic frameworks
Source: RSC Adv. 2019 Nov 13;9(63):36492–507. doi: 10.1039/c9ra07327b (PMC9075174; doi:10.1039/c9ra07327b)
Supplement: RA-009-C9RA07327B-s1830 [file RA-009-C9RA07327B-s1830.txt]

OLURUI01_charged

14.976900    0.000000    0.000000
4.485912    14.289301    0.000000
4.485912    3.293489    13.904570

     1       14.01548       14.01548       14.01548    49[7-(6,6),7-(6,6),8-(6),8-(6),8-(6),8-(6)]
     2      17.421694      17.421694      17.421694    49[7-(6,6),7-(6,6),8-(6),8-(6),8-(6),8-(6)]
     3      10.473093      10.473093      10.473093    49[7-(6,6),7-(6,6),8-(6),8-(6),8-(6),8-(6)]
     4       9.933244       9.933244       9.933244    49[7-(6,6),7-(6,6),8-(6),8-(6),8-(6),8-(6)]
     5        6.52703        6.52703        6.52703    49[7-(6,6),7-(6,6),8-(6),8-(6),8-(6),8-(6)]
     6      13.475631      13.475631      13.475631    49[7-(6,6),7-(6,6),8-(6),8-(6),8-(6),8-(6)]
     7      14.188622      14.188622      14.188622    1[6-(6,7)]
     8      15.771636      15.771636      15.771636    1[6-(6,7)]
     9      17.980065      17.980065      17.980065    1[6-(6,7)]
    10       18.45628       18.45628       18.45628    1[6-(6,7)]
    11      13.788915      13.788915      13.788915    1[6-(6,7)]
    12       15.76744       15.76744       15.76744    1[6-(6,7)]
    13       7.157271       7.157271       7.157271    1[6-(6,7)]
    14      20.155646      20.155646      20.155646    1[6-(6,7)]
    15      17.248552      17.248552      17.248552    1[6-(6,7)]
    16       20.15145       20.15145       20.15145    1[6-(6,7)]
    17      13.457109      13.457109      13.457109    1[6-(6,7)]
    18      17.466806      17.466806      17.466806    1[6-(6,7)]
    19       9.760102       9.760102       9.760102    1[6-(6,7)]
    20       8.177088       8.177088       8.177088    1[6-(6,7)]
    21       5.968659       5.968659       5.968659    1[6-(6,7)]
    22       5.492444       5.492444       5.492444    1[6-(6,7)]
    23      10.159809      10.159809      10.159809    1[6-(6,7)]
    24       8.181284       8.181284       8.181284    1[6-(6,7)]
    25      16.791453      16.791453      16.791453    1[6-(6,7)]
    26       3.793078       3.793078       3.793078    1[6-(6,7)]
    27       6.700172       6.700172       6.700172    1[6-(6,7)]
    28       3.797274       3.797274       3.797274    1[6-(6,7)]
    29      10.491615      10.491615      10.491615    1[6-(6,7)]
    30       6.481918       6.481918       6.481918    1[6-(6,7)]
    31      17.577616      17.577616      17.577616    6[6-(6,7),6-(8,8),7-(6)]
    32      16.981669      16.981669      16.981669    6[6-(6,7),8-(0),8-(49)]
    33      16.648429      16.648429      16.648429    6[6-(6,7),6-(8,8),7-(6,49)]
    34       15.06437       15.06437       15.06437    6[1-(0),6-(1,7),7-(6,49)]
    35      16.015031      16.015031      16.015031    6[1-(0),6-(1,7),7-(6)]
    36      19.027661      19.027661      19.027661    6[6-(6,7),8-(0),8-(49)]
    37      18.127344      18.127344      18.127344    6[6-(6,7),6-(8,8),7-(6)]
    38      17.724431      17.724431      17.724431    6[6-(6,7),8-(0),8-(49)]
    39      17.917838      17.917838      17.917838    6[6-(6,7),6-(8,8),7-(6,49)]
    40      18.029123      18.029123      18.029123    6[1-(0),6-(1,7),7-(6,49)]
    41      18.285281      18.285281      18.285281    6[1-(0),6-(1,7),7-(6)]
    42      18.115994      18.115994      18.115994    6[6-(6,7),8-(0),8-(49)]
    43      13.936194      13.936194      13.936194    6[6-(6,7),6-(8,8),7-(6)]
    44      11.422495      11.422495      11.422495    6[6-(6,7),8-(0),8-(49)]
    45      12.724799      12.724799      12.724799    6[6-(6,7),6-(8,8),7-(6,49)]
    46      13.798108      13.798108      13.798108    6[1-(0),6-(1,7),7-(6,49)]
    47      14.983767      14.983767      14.983767    6[1-(0),6-(1,7),7-(6)]
    48      14.087455      14.087455      14.087455    6[6-(6,7),8-(0),8-(49)]
    49       7.009992       7.009992       7.009992    6[6-(6,7),6-(8,8),7-(6)]
    50       9.523691       9.523691       9.523691    6[6-(6,7),8-(0),8-(49)]
    51       8.221387       8.221387       8.221387    6[6-(6,7),6-(8,8),7-(6,49)]
    52       7.148078       7.148078       7.148078    6[1-(0),6-(1,7),7-(6,49)]
    53      20.939319      20.939319      20.939319    6[1-(0),6-(1,7),7-(6)]
    54       6.858731       6.858731       6.858731    6[6-(6,7),8-(0),8-(49)]
    55      13.859558      13.859558      13.859558    6[6-(6,7),6-(8,8),7-(6)]
    56      14.455505      14.455505      14.455505    6[6-(6,7),8-(0),8-(49)]
    57      14.788745      14.788745      14.788745    6[6-(6,7),6-(8,8),7-(6,49)]
    58      16.372804      16.372804      16.372804    6[1-(0),6-(1,7),7-(6,49)]
    59      19.908055      19.908055      19.908055    6[1-(0),6-(1,7),7-(6)]
    60      12.409513      12.409513      12.409513    6[6-(6,7),8-(0),8-(49)]
    61       13.30983       13.30983       13.30983    6[6-(6,7),6-(8,8),7-(6)]
    62      13.712743      13.712743      13.712743    6[6-(6,7),8-(0),8-(49)]
    63      13.519336      13.519336      13.519336    6[6-(6,7),6-(8,8),7-(6,49)]
    64      13.408051      13.408051      13.408051    6[1-(0),6-(1,7),7-(6,49)]
    65      17.637805      17.637805      17.637805    6[1-(0),6-(1,7),7-(6)]
    66       13.32118       13.32118       13.32118    6[6-(6,7),8-(0),8-(49)]
    67       6.371108       6.371108       6.371108    6[6-(6,7),6-(8,8),7-(6)]
    68       6.967055       6.967055       6.967055    6[6-(6,7),8-(0),8-(49)]
    69       7.300295       7.300295       7.300295    6[6-(6,7),6-(8,8),7-(6,49)]
    70       8.884354       8.884354       8.884354    6[1-(0),6-(1,7),7-(6,49)]
    71       7.933693       7.933693       7.933693    6[1-(0),6-(1,7),7-(6)]
    72       4.921063       4.921063       4.921063    6[6-(6,7),8-(0),8-(49)]
    73        5.82138        5.82138        5.82138    6[6-(6,7),6-(8,8),7-(6)]
    74       6.224293       6.224293       6.224293    6[6-(6,7),8-(0),8-(49)]
    75       6.030886       6.030886       6.030886    6[6-(6,7),6-(8,8),7-(6,49)]
    76       5.919601       5.919601       5.919601    6[1-(0),6-(1,7),7-(6,49)]
    77       5.663443       5.663443       5.663443    6[1-(0),6-(1,7),7-(6)]
    78        5.83273        5.83273        5.83273    6[6-(6,7),8-(0),8-(49)]
    79       10.01253       10.01253       10.01253    6[6-(6,7),6-(8,8),7-(6)]
    80      12.526229      12.526229      12.526229    6[6-(6,7),8-(0),8-(49)]
    81      11.223925      11.223925      11.223925    6[6-(6,7),6-(8,8),7-(6,49)]
    82      10.150616      10.150616      10.150616    6[1-(0),6-(1,7),7-(6,49)]
    83       8.964957       8.964957       8.964957    6[1-(0),6-(1,7),7-(6)]
    84       9.861269       9.861269       9.861269    6[6-(6,7),8-(0),8-(49)]
    85      16.938732      16.938732      16.938732    6[6-(6,7),6-(8,8),7-(6)]
    86      14.425033      14.425033      14.425033    6[6-(6,7),8-(0),8-(49)]
    87      15.727337      15.727337      15.727337    6[6-(6,7),6-(8,8),7-(6,49)]
    88      16.800646      16.800646      16.800646    6[1-(0),6-(1,7),7-(6,49)]
    89       3.009405       3.009405       3.009405    6[1-(0),6-(1,7),7-(6)]
    90      17.089993      17.089993      17.089993    6[6-(6,7),8-(0),8-(49)]
    91      10.089166      10.089166      10.089166    6[6-(6,7),6-(8,8),7-(6)]
    92       9.493219       9.493219       9.493219    6[6-(6,7),8-(0),8-(49)]
    93       9.159979       9.159979       9.159979    6[6-(6,7),6-(8,8),7-(6,49)]
    94        7.57592        7.57592        7.57592    6[1-(0),6-(1,7),7-(6,49)]
    95       4.040669       4.040669       4.040669    6[1-(0),6-(1,7),7-(6)]
    96      11.539211      11.539211      11.539211    6[6-(6,7),8-(0),8-(49)]
    97      10.638894      10.638894      10.638894    6[6-(6,7),6-(8,8),7-(6)]
    98      10.235981      10.235981      10.235981    6[6-(6,7),8-(0),8-(49)]
    99      10.429388      10.429388      10.429388    6[6-(6,7),6-(8,8),7-(6,49)]
   100      10.540673      10.540673      10.540673    6[1-(0),6-(1,7),7-(6,49)]
   101       6.310919       6.310919       6.310919    6[1-(0),6-(1,7),7-(6)]
   102      10.627544      10.627544      10.627544    6[6-(6,7),8-(0),8-(49)]
   103      15.370452      15.370452      15.370452    7[6-(1,6),6-(6,6),49-(7,8,8,8,8)]
   104      17.255181      17.255181      17.255181    7[6-(1,6),6-(6,6)]
   105      17.849473      17.849473      17.849473    7[6-(1,6),6-(6,6),49-(7,8,8,8,8)]
   106      18.300084      18.300084      18.300084    7[6-(1,6),6-(6,6)]
   107      12.654335      12.654335      12.654335    7[6-(1,6),6-(6,6),49-(7,8,8,8,8)]
   108      15.073056      15.073056      15.073056    7[6-(1,6),6-(6,6)]
   109       8.291851       8.291851       8.291851    7[6-(1,6),6-(6,6),49-(7,8,8,8,8)]
   110       20.85003       20.85003       20.85003    7[6-(1,6),6-(6,6)]
   111      16.066722      16.066722      16.066722    7[6-(1,6),6-(6,6),49-(7,8,8,8,8)]
   112      18.667905      18.667905      18.667905    7[6-(1,6),6-(6,6)]
   113      13.587701      13.587701      13.587701    7[6-(1,6),6-(6,6),49-(7,8,8,8,8)]
   114      17.623002      17.623002      17.623002    7[6-(1,6),6-(6,6)]
   115       8.578272       8.578272       8.578272    7[6-(1,6),6-(6,6),49-(7,8,8,8,8)]
   116       6.693543       6.693543       6.693543    7[6-(1,6),6-(6,6)]
   117       6.099251       6.099251       6.099251    7[6-(1,6),6-(6,6),49-(7,8,8,8,8)]
   118        5.64864        5.64864        5.64864    7[6-(1,6),6-(6,6)]
   119      11.294389      11.294389      11.294389    7[6-(1,6),6-(6,6),49-(7,8,8,8,8)]
   120       8.875668       8.875668       8.875668    7[6-(1,6),6-(6,6)]
   121      15.656873      15.656873      15.656873    7[6-(1,6),6-(6,6),49-(7,8,8,8,8)]
   122       3.098694       3.098694       3.098694    7[6-(1,6),6-(6,6)]
   123       7.882002       7.882002       7.882002    7[6-(1,6),6-(6,6),49-(7,8,8,8,8)]
   124       5.280819       5.280819       5.280819    7[6-(1,6),6-(6,6)]
   125      10.361023      10.361023      10.361023    7[6-(1,6),6-(6,6),49-(7,8,8,8,8)]
   126       6.325722       6.325722       6.325722    7[6-(1,6),6-(6,6)]
   127      16.030331      16.030331      16.030331    8[6-(6,8),49-(7,7,8,8,8)]
   128      18.125891      18.125891      18.125891    8[6-(6,8)]
   129      19.314273      19.314273      19.314273    8[6-(6,8),49-(7,7,8,8,8)]
   130       4.734609       4.734609       4.734609    8[6-(6,8)]
   131      17.572506      17.572506      17.572506    8[6-(6,8),49-(7,7,8,8,8)]
   132      17.706251      17.706251      17.706251    8[6-(6,8)]
   133      17.077594      17.077594      17.077594    8[6-(6,8),49-(7,7,8,8,8)]
   134       9.664324       9.664324       9.664324    8[6-(6,8)]
   135      10.386179      10.386179      10.386179    8[6-(6,8),49-(7,7,8,8,8)]
   136      11.456769      11.456769      11.456769    8[6-(6,8)]
   137      14.071926      14.071926      14.071926    8[6-(6,8),49-(7,7,8,8,8)]
   138       4.073676       4.073676       4.073676    8[6-(6,8)]
   139      10.560007      10.560007      10.560007    8[6-(6,8),49-(7,7,8,8,8)]
   140       9.489417       9.489417       9.489417    8[6-(6,8)]
   141        6.87426        6.87426        6.87426    8[6-(6,8),49-(7,7,8,8,8)]
   142      12.386598      12.386598      12.386598    8[6-(6,8)]
   143      15.406843      15.406843      15.406843    8[6-(6,8),49-(7,7,8,8,8)]
   144      13.311283      13.311283      13.311283    8[6-(6,8)]
   145      12.122901      12.122901      12.122901    8[6-(6,8),49-(7,7,8,8,8)]
   146      11.725665      11.725665      11.725665    8[6-(6,8)]
   147      13.864668      13.864668      13.864668    8[6-(6,8),49-(7,7,8,8,8)]
   148      13.730923      13.730923      13.730923    8[6-(6,8)]
   149       14.35958       14.35958       14.35958    8[6-(6,8),49-(7,7,8,8,8)]
   150      17.286938      17.286938      17.286938    8[6-(6,8)]
   151       7.918393       7.918393       7.918393    8[6-(6,8),49-(7,7,8,8,8)]
   152       5.822833       5.822833       5.822833    8[6-(6,8)]
   153       4.634451       4.634451       4.634451    8[6-(6,8),49-(7,7,8,8,8)]
   154      19.214115      19.214115      19.214115    8[6-(6,8)]
   155       6.376218       6.376218       6.376218    8[6-(6,8),49-(7,7,8,8,8)]
   156       6.242473       6.242473       6.242473    8[6-(6,8)]
   157        6.87113        6.87113        6.87113    8[6-(6,8),49-(7,7,8,8,8)]
   158        14.2844        14.2844        14.2844    8[6-(6,8)]
   159      13.562545      13.562545      13.562545    8[6-(6,8),49-(7,7,8,8,8)]
   160      12.491955      12.491955      12.491955    8[6-(6,8)]
   161       9.876798       9.876798       9.876798    8[6-(6,8),49-(7,7,8,8,8)]
   162      19.875048      19.875048      19.875048    8[6-(6,8)]
   163      13.388717      13.388717      13.388717    8[6-(6,8),49-(7,7,8,8,8)]
   164      14.459307      14.459307      14.459307    8[6-(6,8)]
   165      17.074464      17.074464      17.074464    8[6-(6,8),49-(7,7,8,8,8)]
   166      11.562126      11.562126      11.562126    8[6-(6,8)]
   167       8.541881       8.541881       8.541881    8[6-(6,8),49-(7,7,8,8,8)]
   168      10.637441      10.637441      10.637441    8[6-(6,8)]
   169      11.825823      11.825823      11.825823    8[6-(6,8),49-(7,7,8,8,8)]
   170      12.223059      12.223059      12.223059    8[6-(6,8)]
   171      10.084056      10.084056      10.084056    8[6-(6,8),49-(7,7,8,8,8)]
   172      10.217801      10.217801      10.217801    8[6-(6,8)]
   173       9.589144       9.589144       9.589144    8[6-(6,8),49-(7,7,8,8,8)]
   174       6.661786       6.661786       6.661786    8[6-(6,8)]
