# Supplementary material for: A collection of forcefield precursors for metal–organic frameworks
Source: RSC Adv. 2019 Nov 13;9(63):36492–507. doi: 10.1039/c9ra07327b (PMC9075174; doi:10.1039/c9ra07327b)
Supplement: RA-009-C9RA07327B-s1831 [file RA-009-C9RA07327B-s1831.txt]

ONIXOZ_clean

12.816400    0.000000    0.000000
0.000000    22.286600    0.000000
0.000000    -11.143300    19.300762

     1         3.2041         3.2041         3.2041    29[8-(6),8-(6),8-(6),8-(6),29-(8,8,8,8)]
     2         3.2041         3.2041         3.2041    29[8-(6),8-(6),8-(6),8-(6),29-(8,8,8,8)]
     3         3.2041         3.2041         3.2041    29[8-(6),8-(6),8-(6),8-(6),29-(8,8,8,8)]
     4         3.2041         3.2041         3.2041    29[8-(6),8-(6),8-(6),8-(6),29-(8,8,8,8)]
     5         3.2041         3.2041         3.2041    29[8-(6),8-(6),8-(6),8-(6),29-(8,8,8,8)]
     6         3.2041         3.2041         3.2041    29[8-(6),8-(6),8-(6),8-(6),29-(8,8,8,8)]
     7         9.6123         9.6123         9.6123    29[8-(6),8-(6),8-(6),8-(6),29-(8,8,8,8)]
     8         9.6123         9.6123         9.6123    29[8-(6),8-(6),8-(6),8-(6),29-(8,8,8,8)]
     9         9.6123         9.6123         9.6123    29[8-(6),8-(6),8-(6),8-(6),29-(8,8,8,8)]
    10         9.6123         9.6123         9.6123    29[8-(6),8-(6),8-(6),8-(6),29-(8,8,8,8)]
    11         9.6123         9.6123         9.6123    29[8-(6),8-(6),8-(6),8-(6),29-(8,8,8,8)]
    12         9.6123         9.6123         9.6123    29[8-(6),8-(6),8-(6),8-(6),29-(8,8,8,8)]
    13       1.230374       1.230374       1.230374    1[6-(6,6)]
    14       1.230374       1.230374       1.230374    1[6-(6,6)]
    15       1.230374       1.230374       1.230374    1[6-(6,6)]
    16       7.638574       7.638574       7.638574    1[6-(6,6)]
    17       7.638574       7.638574       7.638574    1[6-(6,6)]
    18       7.638574       7.638574       7.638574    1[6-(6,6)]
    19       5.177826       5.177826       5.177826    1[6-(6,6)]
    20       5.177826       5.177826       5.177826    1[6-(6,6)]
    21       5.177826       5.177826       5.177826    1[6-(6,6)]
    22      11.586026      11.586026      11.586026    1[6-(6,6)]
    23      11.586026      11.586026      11.586026    1[6-(6,6)]
    24      11.586026      11.586026      11.586026    1[6-(6,6)]
    25      11.586026      11.586026      11.586026    1[6-(6,6)]
    26      11.586026      11.586026      11.586026    1[6-(6,6)]
    27      11.586026      11.586026      11.586026    1[6-(6,6)]
    28       5.177826       5.177826       5.177826    1[6-(6,6)]
    29       5.177826       5.177826       5.177826    1[6-(6,6)]
    30       5.177826       5.177826       5.177826    1[6-(6,6)]
    31       7.638574       7.638574       7.638574    1[6-(6,6)]
    32       7.638574       7.638574       7.638574    1[6-(6,6)]
    33       7.638574       7.638574       7.638574    1[6-(6,6)]
    34       1.230374       1.230374       1.230374    1[6-(6,6)]
    35       1.230374       1.230374       1.230374    1[6-(6,6)]
    36       1.230374       1.230374       1.230374    1[6-(6,6)]
    37            0.0            0.0            0.0    1[6-(6,6)]
    38            0.0            0.0            0.0    1[6-(6,6)]
    39            0.0            0.0            0.0    1[6-(6,6)]
    40         6.4082         6.4082         6.4082    1[6-(6,6)]
    41         6.4082         6.4082         6.4082    1[6-(6,6)]
    42         6.4082         6.4082         6.4082    1[6-(6,6)]
    43            0.0            0.0            0.0    1[6-(6,6)]
    44            0.0            0.0            0.0    1[6-(6,6)]
    45            0.0            0.0            0.0    1[6-(6,6)]
    46         6.4082         6.4082         6.4082    1[6-(6,6)]
    47         6.4082         6.4082         6.4082    1[6-(6,6)]
    48         6.4082         6.4082         6.4082    1[6-(6,6)]
    49            0.0            0.0            0.0    1[6-(6,6)]
    50            0.0            0.0            0.0    1[6-(6,6)]
    51            0.0            0.0            0.0    1[6-(6,6)]
    52         6.4082         6.4082         6.4082    1[6-(6,6)]
    53         6.4082         6.4082         6.4082    1[6-(6,6)]
    54         6.4082         6.4082         6.4082    1[6-(6,6)]
    55            0.0            0.0            0.0    1[6-(6,6)]
    56            0.0            0.0            0.0    1[6-(6,6)]
    57            0.0            0.0            0.0    1[6-(6,6)]
    58         6.4082         6.4082         6.4082    1[6-(6,6)]
    59         6.4082         6.4082         6.4082    1[6-(6,6)]
    60         6.4082         6.4082         6.4082    1[6-(6,6)]
    61       0.671579       0.671579       0.671579    6[1-(0),6-(6,6),6-(6,6)]
    62       1.505927       1.505927       1.505927    6[6-(6,6),8-(29),8-(29)]
    63       0.681832       0.681832       0.681832    6[6-(1,6),6-(1,6),6-(8,8)]
    64       0.671579       0.671579       0.671579    6[1-(0),6-(6,6),6-(6,6)]
    65       1.505927       1.505927       1.505927    6[6-(6,6),8-(29),8-(29)]
    66       0.681832       0.681832       0.681832    6[6-(1,6),6-(1,6),6-(8,8)]
    67       0.671579       0.671579       0.671579    6[1-(0),6-(6,6),6-(6,6)]
    68       1.505927       1.505927       1.505927    6[6-(6,6),8-(29),8-(29)]
    69       0.681832       0.681832       0.681832    6[6-(1,6),6-(1,6),6-(8,8)]
    70       7.079779       7.079779       7.079779    6[1-(0),6-(6,6),6-(6,6)]
    71       7.914127       7.914127       7.914127    6[6-(6,6),8-(29),8-(29)]
    72       7.090032       7.090032       7.090032    6[6-(1,6),6-(1,6),6-(8,8)]
    73       7.079779       7.079779       7.079779    6[1-(0),6-(6,6),6-(6,6)]
    74       7.914127       7.914127       7.914127    6[6-(6,6),8-(29),8-(29)]
    75       7.090032       7.090032       7.090032    6[6-(1,6),6-(1,6),6-(8,8)]
    76       7.079779       7.079779       7.079779    6[1-(0),6-(6,6),6-(6,6)]
    77       7.914127       7.914127       7.914127    6[6-(6,6),8-(29),8-(29)]
    78       7.090032       7.090032       7.090032    6[6-(1,6),6-(1,6),6-(8,8)]
    79       5.736621       5.736621       5.736621    6[1-(0),6-(6,6),6-(6,6)]
    80       4.902273       4.902273       4.902273    6[6-(6,6),8-(29),8-(29)]
    81       5.726368       5.726368       5.726368    6[6-(1,6),6-(1,6),6-(8,8)]
    82       5.736621       5.736621       5.736621    6[1-(0),6-(6,6),6-(6,6)]
    83       4.902273       4.902273       4.902273    6[6-(6,6),8-(29),8-(29)]
    84       5.726368       5.726368       5.726368    6[6-(1,6),6-(1,6),6-(8,8)]
    85       5.736621       5.736621       5.736621    6[1-(0),6-(6,6),6-(6,6)]
    86       4.902273       4.902273       4.902273    6[6-(6,6),8-(29),8-(29)]
    87       5.726368       5.726368       5.726368    6[6-(1,6),6-(1,6),6-(8,8)]
    88      12.144821      12.144821      12.144821    6[1-(0),6-(6,6),6-(6,6)]
    89      11.310473      11.310473      11.310473    6[6-(6,6),8-(29),8-(29)]
    90      12.134568      12.134568      12.134568    6[6-(1,6),6-(1,6),6-(8,8)]
    91      12.144821      12.144821      12.144821    6[1-(0),6-(6,6),6-(6,6)]
    92      11.310473      11.310473      11.310473    6[6-(6,6),8-(29),8-(29)]
    93      12.134568      12.134568      12.134568    6[6-(1,6),6-(1,6),6-(8,8)]
    94      12.144821      12.144821      12.144821    6[1-(0),6-(6,6),6-(6,6)]
    95      11.310473      11.310473      11.310473    6[6-(6,6),8-(29),8-(29)]
    96      12.134568      12.134568      12.134568    6[6-(1,6),6-(1,6),6-(8,8)]
    97      12.144821      12.144821      12.144821    6[1-(0),6-(6,6),6-(6,6)]
    98      11.310473      11.310473      11.310473    6[6-(6,6),8-(29),8-(29)]
    99      12.134568      12.134568      12.134568    6[6-(1,6),6-(1,6),6-(8,8)]
   100      12.144821      12.144821      12.144821    6[1-(0),6-(6,6),6-(6,6)]
   101      11.310473      11.310473      11.310473    6[6-(6,6),8-(29),8-(29)]
   102      12.134568      12.134568      12.134568    6[6-(1,6),6-(1,6),6-(8,8)]
   103      12.144821      12.144821      12.144821    6[1-(0),6-(6,6),6-(6,6)]
   104      11.310473      11.310473      11.310473    6[6-(6,6),8-(29),8-(29)]
   105      12.134568      12.134568      12.134568    6[6-(1,6),6-(1,6),6-(8,8)]
   106       5.736621       5.736621       5.736621    6[1-(0),6-(6,6),6-(6,6)]
   107       4.902273       4.902273       4.902273    6[6-(6,6),8-(29),8-(29)]
   108       5.726368       5.726368       5.726368    6[6-(1,6),6-(1,6),6-(8,8)]
   109       5.736621       5.736621       5.736621    6[1-(0),6-(6,6),6-(6,6)]
   110       4.902273       4.902273       4.902273    6[6-(6,6),8-(29),8-(29)]
   111       5.726368       5.726368       5.726368    6[6-(1,6),6-(1,6),6-(8,8)]
   112       5.736621       5.736621       5.736621    6[1-(0),6-(6,6),6-(6,6)]
   113       4.902273       4.902273       4.902273    6[6-(6,6),8-(29),8-(29)]
   114       5.726368       5.726368       5.726368    6[6-(1,6),6-(1,6),6-(8,8)]
   115       7.079779       7.079779       7.079779    6[1-(0),6-(6,6),6-(6,6)]
   116       7.914127       7.914127       7.914127    6[6-(6,6),8-(29),8-(29)]
   117       7.090032       7.090032       7.090032    6[6-(1,6),6-(1,6),6-(8,8)]
   118       7.079779       7.079779       7.079779    6[1-(0),6-(6,6),6-(6,6)]
   119       7.914127       7.914127       7.914127    6[6-(6,6),8-(29),8-(29)]
   120       7.090032       7.090032       7.090032    6[6-(1,6),6-(1,6),6-(8,8)]
   121       7.079779       7.079779       7.079779    6[1-(0),6-(6,6),6-(6,6)]
   122       7.914127       7.914127       7.914127    6[6-(6,6),8-(29),8-(29)]
   123       7.090032       7.090032       7.090032    6[6-(1,6),6-(1,6),6-(8,8)]
   124       0.671579       0.671579       0.671579    6[1-(0),6-(6,6),6-(6,6)]
   125       1.505927       1.505927       1.505927    6[6-(6,6),8-(29),8-(29)]
   126       0.681832       0.681832       0.681832    6[6-(1,6),6-(1,6),6-(8,8)]
   127       0.671579       0.671579       0.671579    6[1-(0),6-(6,6),6-(6,6)]
   128       1.505927       1.505927       1.505927    6[6-(6,6),8-(29),8-(29)]
   129       0.681832       0.681832       0.681832    6[6-(1,6),6-(1,6),6-(8,8)]
   130       0.671579       0.671579       0.671579    6[1-(0),6-(6,6),6-(6,6)]
   131       1.505927       1.505927       1.505927    6[6-(6,6),8-(29),8-(29)]
   132       0.681832       0.681832       0.681832    6[6-(1,6),6-(1,6),6-(8,8)]
   133            0.0            0.0            0.0    6[6-(1,6),6-(1,6),6-(6,6)]
   134            0.0            0.0            0.0    6[6-(1,6),6-(1,6),6-(6,6)]
   135            0.0            0.0            0.0    6[1-(0),6-(6,6),6-(6,6)]
   136            0.0            0.0            0.0    6[6-(1,6),6-(1,6),6-(6,6)]
   137            0.0            0.0            0.0    6[6-(1,6),6-(1,6),6-(6,6)]
   138            0.0            0.0            0.0    6[1-(0),6-(6,6),6-(6,6)]
   139            0.0            0.0            0.0    6[6-(1,6),6-(1,6),6-(6,6)]
   140            0.0            0.0            0.0    6[6-(1,6),6-(1,6),6-(6,6)]
   141            0.0            0.0            0.0    6[1-(0),6-(6,6),6-(6,6)]
   142         6.4082         6.4082         6.4082    6[6-(1,6),6-(1,6),6-(6,6)]
   143         6.4082         6.4082         6.4082    6[6-(1,6),6-(1,6),6-(6,6)]
   144         6.4082         6.4082         6.4082    6[1-(0),6-(6,6),6-(6,6)]
   145         6.4082         6.4082         6.4082    6[6-(1,6),6-(1,6),6-(6,6)]
   146         6.4082         6.4082         6.4082    6[6-(1,6),6-(1,6),6-(6,6)]
   147         6.4082         6.4082         6.4082    6[1-(0),6-(6,6),6-(6,6)]
   148         6.4082         6.4082         6.4082    6[6-(1,6),6-(1,6),6-(6,6)]
   149         6.4082         6.4082         6.4082    6[6-(1,6),6-(1,6),6-(6,6)]
   150         6.4082         6.4082         6.4082    6[1-(0),6-(6,6),6-(6,6)]
   151            0.0            0.0            0.0    6[6-(1,6),6-(1,6),6-(6,6)]
   152            0.0            0.0            0.0    6[6-(1,6),6-(1,6),6-(6,6)]
   153            0.0            0.0            0.0    6[1-(0),6-(6,6),6-(6,6)]
   154            0.0            0.0            0.0    6[6-(1,6),6-(1,6),6-(6,6)]
   155            0.0            0.0            0.0    6[6-(1,6),6-(1,6),6-(6,6)]
   156            0.0            0.0            0.0    6[1-(0),6-(6,6),6-(6,6)]
   157            0.0            0.0            0.0    6[6-(1,6),6-(1,6),6-(6,6)]
   158            0.0            0.0            0.0    6[6-(1,6),6-(1,6),6-(6,6)]
   159            0.0            0.0            0.0    6[1-(0),6-(6,6),6-(6,6)]
   160         6.4082         6.4082         6.4082    6[6-(1,6),6-(1,6),6-(6,6)]
   161         6.4082         6.4082         6.4082    6[6-(1,6),6-(1,6),6-(6,6)]
   162         6.4082         6.4082         6.4082    6[1-(0),6-(6,6),6-(6,6)]
   163         6.4082         6.4082         6.4082    6[6-(1,6),6-(1,6),6-(6,6)]
   164         6.4082         6.4082         6.4082    6[6-(1,6),6-(1,6),6-(6,6)]
   165         6.4082         6.4082         6.4082    6[1-(0),6-(6,6),6-(6,6)]
   166         6.4082         6.4082         6.4082    6[6-(1,6),6-(1,6),6-(6,6)]
   167         6.4082         6.4082         6.4082    6[6-(1,6),6-(1,6),6-(6,6)]
   168         6.4082         6.4082         6.4082    6[1-(0),6-(6,6),6-(6,6)]
   169            0.0            0.0            0.0    6[1-(0),6-(6,6),6-(6,6)]
   170            0.0            0.0            0.0    6[1-(0),6-(6,6),6-(6,6)]
   171            0.0            0.0            0.0    6[1-(0),6-(6,6),6-(6,6)]
   172         6.4082         6.4082         6.4082    6[1-(0),6-(6,6),6-(6,6)]
   173         6.4082         6.4082         6.4082    6[1-(0),6-(6,6),6-(6,6)]
   174         6.4082         6.4082         6.4082    6[1-(0),6-(6,6),6-(6,6)]
   175            0.0            0.0            0.0    6[1-(0),6-(6,6),6-(6,6)]
   176            0.0            0.0            0.0    6[1-(0),6-(6,6),6-(6,6)]
   177            0.0            0.0            0.0    6[1-(0),6-(6,6),6-(6,6)]
   178         6.4082         6.4082         6.4082    6[1-(0),6-(6,6),6-(6,6)]
   179         6.4082         6.4082         6.4082    6[1-(0),6-(6,6),6-(6,6)]
   180         6.4082         6.4082         6.4082    6[1-(0),6-(6,6),6-(6,6)]
   181       1.823774       1.823774       1.823774    8[6-(6,8),29-(8,8,8,29)]
   182       1.858378       1.858378       1.858378    8[6-(6,8),29-(8,8,8,29)]
   183       1.823774       1.823774       1.823774    8[6-(6,8),29-(8,8,8,29)]
   184       1.858378       1.858378       1.858378    8[6-(6,8),29-(8,8,8,29)]
   185       1.823774       1.823774       1.823774    8[6-(6,8),29-(8,8,8,29)]
   186       1.858378       1.858378       1.858378    8[6-(6,8),29-(8,8,8,29)]
   187       8.231974       8.231974       8.231974    8[6-(6,8),29-(8,8,8,29)]
   188       8.266578       8.266578       8.266578    8[6-(6,8),29-(8,8,8,29)]
   189       8.231974       8.231974       8.231974    8[6-(6,8),29-(8,8,8,29)]
   190       8.266578       8.266578       8.266578    8[6-(6,8),29-(8,8,8,29)]
   191       8.231974       8.231974       8.231974    8[6-(6,8),29-(8,8,8,29)]
   192       8.266578       8.266578       8.266578    8[6-(6,8),29-(8,8,8,29)]
   193       4.584426       4.584426       4.584426    8[6-(6,8),29-(8,8,8,29)]
   194       4.549822       4.549822       4.549822    8[6-(6,8),29-(8,8,8,29)]
   195       4.584426       4.584426       4.584426    8[6-(6,8),29-(8,8,8,29)]
   196       4.549822       4.549822       4.549822    8[6-(6,8),29-(8,8,8,29)]
   197       4.584426       4.584426       4.584426    8[6-(6,8),29-(8,8,8,29)]
   198       4.549822       4.549822       4.549822    8[6-(6,8),29-(8,8,8,29)]
   199      10.992626      10.992626      10.992626    8[6-(6,8),29-(8,8,8,29)]
   200      10.958022      10.958022      10.958022    8[6-(6,8),29-(8,8,8,29)]
   201      10.992626      10.992626      10.992626    8[6-(6,8),29-(8,8,8,29)]
   202      10.958022      10.958022      10.958022    8[6-(6,8),29-(8,8,8,29)]
   203      10.992626      10.992626      10.992626    8[6-(6,8),29-(8,8,8,29)]
   204      10.958022      10.958022      10.958022    8[6-(6,8),29-(8,8,8,29)]
   205      10.992626      10.992626      10.992626    8[6-(6,8),29-(8,8,8,29)]
   206      10.958022      10.958022      10.958022    8[6-(6,8),29-(8,8,8,29)]
   207      10.992626      10.992626      10.992626    8[6-(6,8),29-(8,8,8,29)]
   208      10.958022      10.958022      10.958022    8[6-(6,8),29-(8,8,8,29)]
   209      10.992626      10.992626      10.992626    8[6-(6,8),29-(8,8,8,29)]
   210      10.958022      10.958022      10.958022    8[6-(6,8),29-(8,8,8,29)]
   211       4.584426       4.584426       4.584426    8[6-(6,8),29-(8,8,8,29)]
   212       4.549822       4.549822       4.549822    8[6-(6,8),29-(8,8,8,29)]
   213       4.584426       4.584426       4.584426    8[6-(6,8),29-(8,8,8,29)]
   214       4.549822       4.549822       4.549822    8[6-(6,8),29-(8,8,8,29)]
   215       4.584426       4.584426       4.584426    8[6-(6,8),29-(8,8,8,29)]
   216       4.549822       4.549822       4.549822    8[6-(6,8),29-(8,8,8,29)]
   217       8.231974       8.231974       8.231974    8[6-(6,8),29-(8,8,8,29)]
   218       8.266578       8.266578       8.266578    8[6-(6,8),29-(8,8,8,29)]
   219       8.231974       8.231974       8.231974    8[6-(6,8),29-(8,8,8,29)]
   220       8.266578       8.266578       8.266578    8[6-(6,8),29-(8,8,8,29)]
   221       8.231974       8.231974       8.231974    8[6-(6,8),29-(8,8,8,29)]
   222       8.266578       8.266578       8.266578    8[6-(6,8),29-(8,8,8,29)]
   223       1.823774       1.823774       1.823774    8[6-(6,8),29-(8,8,8,29)]
   224       1.858378       1.858378       1.858378    8[6-(6,8),29-(8,8,8,29)]
   225       1.823774       1.823774       1.823774    8[6-(6,8),29-(8,8,8,29)]
   226       1.858378       1.858378       1.858378    8[6-(6,8),29-(8,8,8,29)]
   227       1.823774       1.823774       1.823774    8[6-(6,8),29-(8,8,8,29)]
   228       1.858378       1.858378       1.858378    8[6-(6,8),29-(8,8,8,29)]
