# Supplementary material for: A collection of forcefield precursors for metal–organic frameworks
Source: RSC Adv. 2019 Nov 13;9(63):36492–507. doi: 10.1039/c9ra07327b (PMC9075174; doi:10.1039/c9ra07327b)
Supplement: RA-009-C9RA07327B-s1832 [file RA-009-C9RA07327B-s1832.txt]

OPAPEB_clean

9.510400    0.000000    0.000000
0.725039    11.492151    0.000000
1.196789    5.046077    13.621139

     1       8.267265       8.267265       8.267265    62[8-(6),8-(6),8-(6),8-(6),8-(6),8-(6,62),8-(6,62)]
     2       1.968174       1.968174       1.968174    62[8-(6),8-(6),8-(6),8-(6),8-(6),8-(6,62),8-(6,62)]
     3       9.514105       9.514105       9.514105    1[6-(1,6,16)]
     4      10.400982      10.400982      10.400982    1[6-(1,6,16)]
     5       4.537199       4.537199       4.537199    1[7-(1,7)]
     6       3.881537       3.881537       3.881537    1[7-(1,7)]
     7       9.693753       9.693753       9.693753    1[6-(1,6,6)]
     8       8.899975       8.899975       8.899975    1[6-(1,6,6)]
     9       3.335743       3.335743       3.335743    1[7-(1,7)]
    10       3.060449       3.060449       3.060449    1[7-(1,7)]
    11       8.516646       8.516646       8.516646    1[6-(1,6,16)]
    12       8.154917       8.154917       8.154917    1[6-(1,6,16)]
    13        2.03657        2.03657        2.03657    1[6-(1,6,6)]
    14       1.983739       1.983739       1.983739    1[6-(1,6,6)]
    15        7.13364        7.13364        7.13364    1[7-(1,7)]
    16       6.867423       6.867423       6.867423    1[7-(1,7)]
    17       6.176474       6.176474       6.176474    1[6-(1,6,16)]
    18       7.545933       7.545933       7.545933    1[6-(1,6,16)]
    19       1.710628       1.710628       1.710628    1[6-(1,6,6)]
    20       1.029794       1.029794       1.029794    1[6-(1,6,6)]
    21       1.918123       1.918123       1.918123    1[6-(1,6,16)]
    22       1.031246       1.031246       1.031246    1[6-(1,6,16)]
    23       6.895029       6.895029       6.895029    1[7-(1,7)]
    24       7.550691       7.550691       7.550691    1[7-(1,7)]
    25       1.738475       1.738475       1.738475    1[6-(1,6,6)]
    26       2.532253       2.532253       2.532253    1[6-(1,6,6)]
    27       8.096485       8.096485       8.096485    1[7-(1,7)]
    28       8.371779       8.371779       8.371779    1[7-(1,7)]
    29       2.915582       2.915582       2.915582    1[6-(1,6,16)]
    30       3.277311       3.277311       3.277311    1[6-(1,6,16)]
    31       9.395658       9.395658       9.395658    1[6-(1,6,6)]
    32       9.448489       9.448489       9.448489    1[6-(1,6,6)]
    33       4.298588       4.298588       4.298588    1[7-(1,7)]
    34       4.564805       4.564805       4.564805    1[7-(1,7)]
    35       5.255754       5.255754       5.255754    1[6-(1,6,16)]
    36       3.886295       3.886295       3.886295    1[6-(1,6,16)]
    37         9.7216         9.7216         9.7216    1[6-(1,6,6)]
    38      10.402434      10.402434      10.402434    1[6-(1,6,6)]
    39       9.032882       9.032882       9.032882    6[6-(1,1,16),8-(62),8-(62)]
    40       9.387819       9.387819       9.387819    6[7-(6,7),7-(7),16-(6)]
    41       1.245027       1.245027       1.245027    6[6-(1,1,16),8-(62),8-(62,62)]
    42       9.866418       9.866418       9.866418    6[1-(0),1-(0),6-(8,8),16-(6)]
    43       9.454009       9.454009       9.454009    6[1-(0),1-(0),6-(1,1,6),6-(7,7)]
    44       9.942348       9.942348       9.942348    6[7-(6,7),7-(7),16-(6)]
    45        8.82047        8.82047        8.82047    6[1-(0),1-(0),6-(8,8),16-(6)]
    46       9.732523       9.732523       9.732523    6[6-(1,1,6),7-(6,7),7-(7)]
    47       0.756639       0.756639       0.756639    6[6-(1,1,6),7-(6,7),7-(7)]
    48       1.442641       1.442641       1.442641    6[1-(0),1-(0),6-(1,1,6),6-(7,7)]
    49       7.060865       7.060865       7.060865    6[1-(0),1-(0),6-(8,8),16-(6)]
    50       7.757873       7.757873       7.757873    6[6-(1,1,16),8-(62),8-(62)]
    51       5.353169       5.353169       5.353169    6[7-(6,7),7-(7),16-(6)]
    52        3.34362        3.34362        3.34362    6[6-(1,1,6),7-(6,7),7-(7)]
    53       2.067199       2.067199       2.067199    6[1-(0),1-(0),6-(1,1,6),6-(7,7)]
    54       2.399346       2.399346       2.399346    6[6-(1,1,16),8-(62),8-(62)]
    55       2.044409       2.044409       2.044409    6[7-(6,7),7-(7),16-(6)]
    56      10.187201      10.187201      10.187201    6[6-(1,1,16),8-(62),8-(62,62)]
    57        1.56581        1.56581        1.56581    6[1-(0),1-(0),6-(8,8),16-(6)]
    58       1.978219       1.978219       1.978219    6[1-(0),1-(0),6-(1,1,6),6-(7,7)]
    59        1.48988        1.48988        1.48988    6[7-(6,7),7-(7),16-(6)]
    60       2.611758       2.611758       2.611758    6[1-(0),1-(0),6-(8,8),16-(6)]
    61       1.699705       1.699705       1.699705    6[6-(1,1,6),7-(6,7),7-(7)]
    62       1.165189       1.165189       1.165189    6[6-(1,1,6),7-(6,7),7-(7)]
    63       9.989587       9.989587       9.989587    6[1-(0),1-(0),6-(1,1,6),6-(7,7)]
    64       4.371363       4.371363       4.371363    6[1-(0),1-(0),6-(8,8),16-(6)]
    65       3.674355       3.674355       3.674355    6[6-(1,1,16),8-(62),8-(62)]
    66       6.079059       6.079059       6.079059    6[7-(6,7),7-(7),16-(6)]
    67       8.088608       8.088608       8.088608    6[6-(1,1,6),7-(6,7),7-(7)]
    68       9.365029       9.365029       9.365029    6[1-(0),1-(0),6-(1,1,6),6-(7,7)]
    69       0.905013       0.905013       0.905013    16[6-(1,1,6),6-(7,7)]
    70       6.872124       6.872124       6.872124    16[6-(1,1,6),6-(7,7)]
    71       8.489628       8.489628       8.489628    16[6-(1,1,6),6-(7,7)]
    72      10.527215      10.527215      10.527215    16[6-(1,1,6),6-(7,7)]
    73       4.560104       4.560104       4.560104    16[6-(1,1,6),6-(7,7)]
    74         2.9426         2.9426         2.9426    16[6-(1,1,6),6-(7,7)]
    75       4.396082       4.396082       4.396082    7[6-(6,7),6-(7,16),7-(1,1)]
    76       2.418808       2.418808       2.418808    7[6-(6,7),7-(6)]
    77        1.40551        1.40551        1.40551    7[6-(6,7),6-(7,16),7-(1,1)]
    78       1.162363       1.162363       1.162363    7[6-(7,16),7-(6)]
    79       4.911704       4.911704       4.911704    7[6-(7,16),7-(6)]
    80       8.758115       8.758115       8.758115    7[6-(6,7),6-(7,16),7-(1,1)]
    81       4.545828       4.545828       4.545828    7[1-(0),1-(0),7-(6,6)]
    82       2.777438       2.777438       2.777438    7[1-(0),1-(0),7-(6,6)]
    83       1.367221       1.367221       1.367221    7[6-(6,7),7-(6)]
    84       8.987043       8.987043       8.987043    7[6-(6,7),7-(6)]
    85       8.776632       8.776632       8.776632    7[6-(7,16),7-(6)]
    86       7.415295       7.415295       7.415295    7[1-(0),1-(0),7-(6,6)]
    87       7.036146       7.036146       7.036146    7[6-(6,7),6-(7,16),7-(1,1)]
    88       7.816631       7.816631       7.816631    7[6-(6,7),7-(6)]
    89      10.026718      10.026718      10.026718    7[6-(6,7),6-(7,16),7-(1,1)]
    90      10.269865      10.269865      10.269865    7[6-(7,16),7-(6)]
    91       6.520524       6.520524       6.520524    7[6-(7,16),7-(6)]
    92       2.674113       2.674113       2.674113    7[6-(6,7),6-(7,16),7-(1,1)]
    93         6.8864         6.8864         6.8864    7[1-(0),1-(0),7-(6,6)]
    94        8.65479        8.65479        8.65479    7[1-(0),1-(0),7-(6,6)]
    95      10.065007      10.065007      10.065007    7[6-(6,7),7-(6)]
    96       2.445185       2.445185       2.445185    7[6-(6,7),7-(6)]
    97       2.655596       2.655596       2.655596    7[6-(7,16),7-(6)]
    98       4.016933       4.016933       4.016933    7[1-(0),1-(0),7-(6,6)]
    99       8.049285       8.049285       8.049285    8[6-(6,8),62-(8,8,8,8,8,8)]
   100      10.282272      10.282272      10.282272    8[6-(6,8),62-(8,8,8,8,8,8),62-(8,8,8,8,8,8)]
   101       2.464331       2.464331       2.464331    8[6-(6,8),62-(8,8,8,8,8,8)]
   102       0.688308       0.688308       0.688308    8[6-(6,8),62-(8,8,8,8,8,8)]
   103       8.246419       8.246419       8.246419    8[6-(6,8),62-(8,8,8,8,8,8)]
   104       7.853006       7.853006       7.853006    8[6-(6,8),62-(8,8,8,8,8,8)]
   105       3.382943       3.382943       3.382943    8[6-(6,8),62-(8,8,8,8,8,8)]
   106       1.149956       1.149956       1.149956    8[6-(6,8),62-(8,8,8,8,8,8),62-(8,8,8,8,8,8)]
   107       8.967897       8.967897       8.967897    8[6-(6,8),62-(8,8,8,8,8,8)]
   108       10.74392       10.74392       10.74392    8[6-(6,8),62-(8,8,8,8,8,8)]
   109       3.185809       3.185809       3.185809    8[6-(6,8),62-(8,8,8,8,8,8)]
   110       3.579222       3.579222       3.579222    8[6-(6,8),62-(8,8,8,8,8,8)]
