# Supplementary material for: A collection of forcefield precursors for metal–organic frameworks
Source: RSC Adv. 2019 Nov 13;9(63):36492–507. doi: 10.1039/c9ra07327b (PMC9075174; doi:10.1039/c9ra07327b)
Supplement: RA-009-C9RA07327B-s1833 [file RA-009-C9RA07327B-s1833.txt]

OPAPIF_clean

9.482900    0.000000    0.000000
0.738437    11.481278    0.000000
1.179608    5.046184    13.630087

     1       8.262339       8.262339       8.262339    63[8-(6),8-(6),8-(6),8-(6),8-(6),8-(6,63),8-(6,63)]
     2       1.958998       1.958998       1.958998    63[8-(6),8-(6),8-(6),8-(6),8-(6),8-(6,63),8-(6,63)]
     3       9.465575       9.465575       9.465575    1[6-(1,6,16)]
     4      10.358304      10.358304      10.358304    1[6-(1,6,16)]
     5       4.483211       4.483211       4.483211    1[7-(1,7)]
     6       3.805458       3.805458       3.805458    1[7-(1,7)]
     7       9.679556       9.679556       9.679556    1[6-(1,6,6)]
     8        8.87727        8.87727        8.87727    1[6-(1,6,6)]
     9        3.32763        3.32763        3.32763    1[7-(1,7)]
    10       3.058541       3.058541       3.058541    1[7-(1,7)]
    11       8.486762       8.486762       8.486762    1[6-(1,6,16)]
    12       8.135711       8.135711       8.135711    1[6-(1,6,16)]
    13       2.050195       2.050195       2.050195    1[6-(1,6,6)]
    14       1.966247       1.966247       1.966247    1[6-(1,6,6)]
    15       7.099993       7.099993       7.099993    1[7-(1,7)]
    16       6.831505       6.831505       6.831505    1[7-(1,7)]
    17       6.146526       6.146526       6.146526    1[6-(1,6,16)]
    18       7.513373       7.513373       7.513373    1[6-(1,6,16)]
    19       1.715348       1.715348       1.715348    1[6-(1,6,6)]
    20       1.051093       1.051093       1.051093    1[6-(1,6,6)]
    21        1.93537        1.93537        1.93537    1[6-(1,6,16)]
    22       1.042641       1.042641       1.042641    1[6-(1,6,16)]
    23       6.917734       6.917734       6.917734    1[7-(1,7)]
    24       7.595487       7.595487       7.595487    1[7-(1,7)]
    25       1.721389       1.721389       1.721389    1[6-(1,6,6)]
    26       2.523675       2.523675       2.523675    1[6-(1,6,6)]
    27       8.073315       8.073315       8.073315    1[7-(1,7)]
    28       8.342404       8.342404       8.342404    1[7-(1,7)]
    29       2.914183       2.914183       2.914183    1[6-(1,6,16)]
    30       3.265234       3.265234       3.265234    1[6-(1,6,16)]
    31        9.35075        9.35075        9.35075    1[6-(1,6,6)]
    32       9.434698       9.434698       9.434698    1[6-(1,6,6)]
    33       4.300952       4.300952       4.300952    1[7-(1,7)]
    34        4.56944        4.56944        4.56944    1[7-(1,7)]
    35       5.254419       5.254419       5.254419    1[6-(1,6,16)]
    36       3.887572       3.887572       3.887572    1[6-(1,6,16)]
    37       9.685597       9.685597       9.685597    1[6-(1,6,6)]
    38      10.349852      10.349852      10.349852    1[6-(1,6,6)]
    39       9.002967       9.002967       9.002967    6[6-(1,1,16),8-(63),8-(63)]
    40       9.352965       9.352965       9.352965    6[7-(6,7),7-(7),16-(6)]
    41       1.225958       1.225958       1.225958    6[6-(1,1,16),8-(63),8-(63,63)]
    42       9.817364       9.817364       9.817364    6[1-(0),1-(0),6-(8,8),16-(6)]
    43       9.429359       9.429359       9.429359    6[1-(0),1-(0),6-(1,1,6),6-(7,7)]
    44       9.928001       9.928001       9.928001    6[7-(6,7),7-(7),16-(6)]
    45       8.796649       8.796649       8.796649    6[1-(0),1-(0),6-(8,8),16-(6)]
    46       9.697621       9.697621       9.697621    6[6-(1,1,6),7-(6,7),7-(7)]
    47       0.758285       0.758285       0.758285    6[6-(1,1,6),7-(6,7),7-(7)]
    48       1.441291       1.441291       1.441291    6[1-(0),1-(0),6-(1,1,6),6-(7,7)]
    49        7.03314        7.03314        7.03314    6[1-(0),1-(0),6-(8,8),16-(6)]
    50         7.7412         7.7412         7.7412    6[6-(1,1,16),8-(63),8-(63)]
    51       5.332246       5.332246       5.332246    6[7-(6,7),7-(7),16-(6)]
    52       3.335076       3.335076       3.335076    6[6-(1,1,6),7-(6,7),7-(7)]
    53       2.063775       2.063775       2.063775    6[1-(0),1-(0),6-(1,1,6),6-(7,7)]
    54       2.397978       2.397978       2.397978    6[6-(1,1,16),8-(63),8-(63)]
    55        2.04798        2.04798        2.04798    6[7-(6,7),7-(7),16-(6)]
    56       0.692087       0.692087       0.692087    6[6-(1,1,16),8-(63),8-(63,63)]
    57       1.583581       1.583581       1.583581    6[1-(0),1-(0),6-(8,8),16-(6)]
    58       1.971586       1.971586       1.971586    6[1-(0),1-(0),6-(1,1,6),6-(7,7)]
    59       1.472944       1.472944       1.472944    6[7-(6,7),7-(7),16-(6)]
    60       2.604296       2.604296       2.604296    6[1-(0),1-(0),6-(8,8),16-(6)]
    61       1.703324       1.703324       1.703324    6[6-(1,1,6),7-(6,7),7-(7)]
    62        1.15976        1.15976        1.15976    6[6-(1,1,6),7-(6,7),7-(7)]
    63       9.959654       9.959654       9.959654    6[1-(0),1-(0),6-(1,1,6),6-(7,7)]
    64       4.367805       4.367805       4.367805    6[1-(0),1-(0),6-(8,8),16-(6)]
    65       3.659745       3.659745       3.659745    6[6-(1,1,16),8-(63),8-(63)]
    66       6.068699       6.068699       6.068699    6[7-(6,7),7-(7),16-(6)]
    67       8.065869       8.065869       8.065869    6[6-(1,1,6),7-(6,7),7-(7)]
    68        9.33717        9.33717        9.33717    6[1-(0),1-(0),6-(1,1,6),6-(7,7)]
    69       0.903237       0.903237       0.903237    16[6-(1,1,6),6-(7,7)]
    70       6.854399       6.854399       6.854399    16[6-(1,1,6),6-(7,7)]
    71       8.444486       8.444486       8.444486    16[6-(1,1,6),6-(7,7)]
    72      10.497708      10.497708      10.497708    16[6-(1,1,6),6-(7,7)]
    73       4.546546       4.546546       4.546546    16[6-(1,1,6),6-(7,7)]
    74       2.956459       2.956459       2.956459    16[6-(1,1,6),6-(7,7)]
    75       4.391436       4.391436       4.391436    7[6-(6,7),6-(7,16),7-(1,1)]
    76       2.425812       2.425812       2.425812    7[6-(6,7),7-(6)]
    77       1.399715       1.399715       1.399715    7[6-(6,7),6-(7,16),7-(1,1)]
    78       1.143844       1.143844       1.143844    7[6-(7,16),7-(6)]
    79       4.891686       4.891686       4.891686    7[6-(7,16),7-(6)]
    80       8.727043       8.727043       8.727043    7[6-(6,7),6-(7,16),7-(1,1)]
    81       4.533167       4.533167       4.533167    7[1-(0),1-(0),7-(6,6)]
    82       2.773584       2.773584       2.773584    7[1-(0),1-(0),7-(6,6)]
    83       1.362583       1.362583       1.362583    7[6-(6,7),7-(6)]
    84       8.964308       8.964308       8.964308    7[6-(6,7),7-(6)]
    85       8.747996       8.747996       8.747996    7[6-(7,16),7-(6)]
    86       7.380883       7.380883       7.380883    7[1-(0),1-(0),7-(6,6)]
    87       7.009509       7.009509       7.009509    7[6-(6,7),6-(7,16),7-(1,1)]
    88       7.795525       7.795525       7.795525    7[6-(6,7),7-(6)]
    89       10.00123       10.00123       10.00123    7[6-(6,7),6-(7,16),7-(1,1)]
    90      10.257101      10.257101      10.257101    7[6-(7,16),7-(6)]
    91       6.509259       6.509259       6.509259    7[6-(7,16),7-(6)]
    92       2.673902       2.673902       2.673902    7[6-(6,7),6-(7,16),7-(1,1)]
    93       6.867778       6.867778       6.867778    7[1-(0),1-(0),7-(6,6)]
    94       8.627361       8.627361       8.627361    7[1-(0),1-(0),7-(6,6)]
    95      10.038362      10.038362      10.038362    7[6-(6,7),7-(6)]
    96       2.436637       2.436637       2.436637    7[6-(6,7),7-(6)]
    97       2.652949       2.652949       2.652949    7[6-(7,16),7-(6)]
    98       4.020062       4.020062       4.020062    7[1-(0),1-(0),7-(6,6)]
    99       8.019343       8.019343       8.019343    8[6-(6,8),63-(8,8,8,8,8,8)]
   100      10.218203      10.218203      10.218203    8[6-(6,8),63-(8,8,8,8,8,8),63-(8,8,8,8,8,8)]
   101       2.438738       2.438738       2.438738    8[6-(6,8),63-(8,8,8,8,8,8)]
   102       0.684307       0.684307       0.684307    8[6-(6,8),63-(8,8,8,8,8,8)]
   103       8.221614       8.221614       8.221614    8[6-(6,8),63-(8,8,8,8,8,8)]
   104       7.841036       7.841036       7.841036    8[6-(6,8),63-(8,8,8,8,8,8)]
   105       3.381602       3.381602       3.381602    8[6-(6,8),63-(8,8,8,8,8,8)]
   106       1.182742       1.182742       1.182742    8[6-(6,8),63-(8,8,8,8,8,8),63-(8,8,8,8,8,8)]
   107       8.962207       8.962207       8.962207    8[6-(6,8),63-(8,8,8,8,8,8)]
   108      10.716638      10.716638      10.716638    8[6-(6,8),63-(8,8,8,8,8,8)]
   109       3.179331       3.179331       3.179331    8[6-(6,8),63-(8,8,8,8,8,8)]
   110       3.559909       3.559909       3.559909    8[6-(6,8),63-(8,8,8,8,8,8)]
