# Supplementary material for: A collection of forcefield precursors for metal–organic frameworks
Source: RSC Adv. 2019 Nov 13;9(63):36492–507. doi: 10.1039/c9ra07327b (PMC9075174; doi:10.1039/c9ra07327b)
Supplement: RA-009-C9RA07327B-s1834 [file RA-009-C9RA07327B-s1834.txt]

OPAPOL_clean

9.464200    0.000000    0.000000
0.712464    11.451859    0.000000
1.161292    4.977378    13.649459

     1       8.226142       8.226142       8.226142    65[8-(6),8-(6),8-(6),8-(6),8-(6),8-(6,65),8-(6,65)]
     2       1.950522       1.950522       1.950522    65[8-(6),8-(6),8-(6),8-(6),8-(6),8-(6,65),8-(6,65)]
     3       9.435472       9.435472       9.435472    1[6-(1,6,16)]
     4      10.334549      10.334549      10.334549    1[6-(1,6,16)]
     5       4.421385       4.421385       4.421385    1[7-(1,7)]
     6       3.770553       3.770553       3.770553    1[7-(1,7)]
     7       9.627511       9.627511       9.627511    1[6-(1,6,6)]
     8       8.835433       8.835433       8.835433    1[6-(1,6,6)]
     9        3.31464        3.31464        3.31464    1[7-(1,7)]
    10       3.037251       3.037251       3.037251    1[7-(1,7)]
    11       8.468149       8.468149       8.468149    1[6-(1,6,16)]
    12       8.094528       8.094528       8.094528    1[6-(1,6,16)]
    13       2.007232       2.007232       2.007232    1[6-(1,6,6)]
    14       1.965696       1.965696       1.965696    1[6-(1,6,6)]
    15       7.075676       7.075676       7.075676    1[7-(1,7)]
    16       6.793538       6.793538       6.793538    1[7-(1,7)]
    17       6.112062       6.112062       6.112062    1[6-(1,6,16)]
    18       7.478003       7.478003       7.478003    1[6-(1,6,16)]
    19       1.675492       1.675492       1.675492    1[6-(1,6,6)]
    20       1.036479       1.036479       1.036479    1[6-(1,6,6)]
    21       1.902484       1.902484       1.902484    1[6-(1,6,16)]
    22       1.003407       1.003407       1.003407    1[6-(1,6,16)]
    23       6.916571       6.916571       6.916571    1[7-(1,7)]
    24       7.567403       7.567403       7.567403    1[7-(1,7)]
    25       1.710445       1.710445       1.710445    1[6-(1,6,6)]
    26       2.502523       2.502523       2.502523    1[6-(1,6,6)]
    27       8.023316       8.023316       8.023316    1[7-(1,7)]
    28       8.300705       8.300705       8.300705    1[7-(1,7)]
    29       2.869807       2.869807       2.869807    1[6-(1,6,16)]
    30       3.243428       3.243428       3.243428    1[6-(1,6,16)]
    31       9.330724       9.330724       9.330724    1[6-(1,6,6)]
    32        9.37226        9.37226        9.37226    1[6-(1,6,6)]
    33        4.26228        4.26228        4.26228    1[7-(1,7)]
    34       4.544418       4.544418       4.544418    1[7-(1,7)]
    35       5.225894       5.225894       5.225894    1[6-(1,6,16)]
    36       3.859953       3.859953       3.859953    1[6-(1,6,16)]
    37       9.662464       9.662464       9.662464    1[6-(1,6,6)]
    38      10.301477      10.301477      10.301477    1[6-(1,6,6)]
    39       8.990602       8.990602       8.990602    6[6-(1,1,16),8-(65),8-(65)]
    40       9.320959       9.320959       9.320959    6[7-(6,7),7-(7),16-(6)]
    41       1.192803       1.192803       1.192803    6[6-(1,1,16),8-(65),8-(65,65)]
    42       9.785307       9.785307       9.785307    6[1-(0),1-(0),6-(8,8),16-(6)]
    43       9.394519       9.394519       9.394519    6[1-(0),1-(0),6-(1,1,6),6-(7,7)]
    44       9.887518       9.887518       9.887518    6[7-(6,7),7-(7),16-(6)]
    45       8.766465       8.766465       8.766465    6[1-(0),1-(0),6-(8,8),16-(6)]
    46        9.66063        9.66063        9.66063    6[6-(1,1,6),7-(6,7),7-(7)]
    47      10.192049      10.192049      10.192049    6[6-(1,1,6),7-(6,7),7-(7)]
    48       1.419136       1.419136       1.419136    6[1-(0),1-(0),6-(1,1,6),6-(7,7)]
    49       7.000127       7.000127       7.000127    6[1-(0),1-(0),6-(8,8),16-(6)]
    50       7.702739       7.702739       7.702739    6[6-(1,1,16),8-(65),8-(65)]
    51       5.300971       5.300971       5.300971    6[7-(6,7),7-(7),16-(6)]
    52       3.300499       3.300499       3.300499    6[6-(1,1,6),7-(6,7),7-(7)]
    53       2.030174       2.030174       2.030174    6[1-(0),1-(0),6-(1,1,6),6-(7,7)]
    54       2.347354       2.347354       2.347354    6[6-(1,1,16),8-(65),8-(65)]
    55       2.016997       2.016997       2.016997    6[7-(6,7),7-(7),16-(6)]
    56       0.680953       0.680953       0.680953    6[6-(1,1,16),8-(65),8-(65,65)]
    57       1.552649       1.552649       1.552649    6[1-(0),1-(0),6-(8,8),16-(6)]
    58       1.943437       1.943437       1.943437    6[1-(0),1-(0),6-(1,1,6),6-(7,7)]
    59       1.450438       1.450438       1.450438    6[7-(6,7),7-(7),16-(6)]
    60       2.571491       2.571491       2.571491    6[1-(0),1-(0),6-(8,8),16-(6)]
    61       1.677326       1.677326       1.677326    6[6-(1,1,6),7-(6,7),7-(7)]
    62       1.145907       1.145907       1.145907    6[6-(1,1,6),7-(6,7),7-(7)]
    63        9.91882        9.91882        9.91882    6[1-(0),1-(0),6-(1,1,6),6-(7,7)]
    64       4.337829       4.337829       4.337829    6[1-(0),1-(0),6-(8,8),16-(6)]
    65       3.635217       3.635217       3.635217    6[6-(1,1,16),8-(65),8-(65)]
    66       6.036985       6.036985       6.036985    6[7-(6,7),7-(7),16-(6)]
    67       8.037457       8.037457       8.037457    6[6-(1,1,6),7-(6,7),7-(7)]
    68       9.307782       9.307782       9.307782    6[1-(0),1-(0),6-(1,1,6),6-(7,7)]
    69       0.890596       0.890596       0.890596    16[6-(1,1,6),6-(7,7)]
    70       6.822231       6.822231       6.822231    16[6-(1,1,6),6-(7,7)]
    71       8.408165       8.408165       8.408165    16[6-(1,1,6),6-(7,7)]
    72       10.44736       10.44736       10.44736    16[6-(1,1,6),6-(7,7)]
    73       4.515725       4.515725       4.515725    16[6-(1,1,6),6-(7,7)]
    74       2.929791       2.929791       2.929791    16[6-(1,1,6),6-(7,7)]
    75       4.360473       4.360473       4.360473    7[6-(6,7),6-(7,16),7-(1,1)]
    76       3.568148       3.568148       3.568148    7[6-(6,7),7-(6)]
    77       1.384596       1.384596       1.384596    7[6-(6,7),6-(7,16),7-(1,1)]
    78       1.127025       1.127025       1.127025    7[6-(7,16),7-(6)]
    79       4.856863       4.856863       4.856863    7[6-(7,16),7-(6)]
    80       8.691339       8.691339       8.691339    7[6-(6,7),6-(7,16),7-(1,1)]
    81       4.506137       4.506137       4.506137    7[1-(0),1-(0),7-(6,6)]
    82       2.756446       2.756446       2.756446    7[1-(0),1-(0),7-(6,6)]
    83       1.341724       1.341724       1.341724    7[6-(6,7),7-(6)]
    84       8.923024       8.923024       8.923024    7[6-(6,7),7-(6)]
    85       8.712698       8.712698       8.712698    7[6-(7,16),7-(6)]
    86       7.348052       7.348052       7.348052    7[1-(0),1-(0),7-(6,6)]
    87       6.977483       6.977483       6.977483    7[6-(6,7),6-(7,16),7-(1,1)]
    88       7.769808       7.769808       7.769808    7[6-(6,7),7-(6)]
    89        9.95336        9.95336        9.95336    7[6-(6,7),6-(7,16),7-(1,1)]
    90      10.210931      10.210931      10.210931    7[6-(7,16),7-(6)]
    91       6.481093       6.481093       6.481093    7[6-(7,16),7-(6)]
    92       2.646617       2.646617       2.646617    7[6-(6,7),6-(7,16),7-(1,1)]
    93       6.831819       6.831819       6.831819    7[1-(0),1-(0),7-(6,6)]
    94        8.58151        8.58151        8.58151    7[1-(0),1-(0),7-(6,6)]
    95       9.996232       9.996232       9.996232    7[6-(6,7),7-(6)]
    96       2.414932       2.414932       2.414932    7[6-(6,7),7-(6)]
    97       2.625258       2.625258       2.625258    7[6-(7,16),7-(6)]
    98       3.989904       3.989904       3.989904    7[1-(0),1-(0),7-(6,6)]
    99       8.006384       8.006384       8.006384    8[6-(6,8),65-(8,8,8,8,8,8)]
   100       10.15285       10.15285       10.15285    8[6-(6,8),65-(8,8,8,8,8,8),65-(8,8,8,8,8,8)]
   101       2.409504       2.409504       2.409504    8[6-(6,8),65-(8,8,8,8,8,8)]
   102        0.67514        0.67514        0.67514    8[6-(6,8),65-(8,8,8,8,8,8)]
   103        8.18187        8.18187        8.18187    8[6-(6,8),65-(8,8,8,8,8,8)]
   104       7.811285       7.811285       7.811285    8[6-(6,8),65-(8,8,8,8,8,8)]
   105       3.331572       3.331572       3.331572    8[6-(6,8),65-(8,8,8,8,8,8)]
   106       1.185106       1.185106       1.185106    8[6-(6,8),65-(8,8,8,8,8,8),65-(8,8,8,8,8,8)]
   107       8.928452       8.928452       8.928452    8[6-(6,8),65-(8,8,8,8,8,8)]
   108      10.662816      10.662816      10.662816    8[6-(6,8),65-(8,8,8,8,8,8)]
   109       3.156086       3.156086       3.156086    8[6-(6,8),65-(8,8,8,8,8,8)]
   110       3.526671       3.526671       3.526671    8[6-(6,8),65-(8,8,8,8,8,8)]
