# Supplementary material for: A collection of forcefield precursors for metal–organic frameworks
Source: RSC Adv. 2019 Nov 13;9(63):36492–507. doi: 10.1039/c9ra07327b (PMC9075174; doi:10.1039/c9ra07327b)
Supplement: RA-009-C9RA07327B-s1835 [file RA-009-C9RA07327B-s1835.txt]

OPAPUR_clean

9.450400    0.000000    0.000000
0.739411    11.434117    0.000000
1.154002    4.955631    13.662256

     1       8.242949       8.242949       8.242949    66[8-(6),8-(6),8-(6),8-(6),8-(6),8-(6,66),8-(6,66)]
     2       1.946862       1.946862       1.946862    66[8-(6),8-(6),8-(6),8-(6),8-(6),8-(6,66),8-(6,66)]
     3       9.414216       9.414216       9.414216    1[6-(1,6,16)]
     4      10.315405      10.315405      10.315405    1[6-(1,6,16)]
     5       4.466275       4.466275       4.466275    1[7-(1,7)]
     6       3.868537       3.868537       3.868537    1[7-(1,7)]
     7       9.632184       9.632184       9.632184    1[6-(1,6,6)]
     8        8.82219        8.82219        8.82219    1[6-(1,6,6)]
     9        3.31755        3.31755        3.31755    1[7-(1,7)]
    10       3.046482       3.046482       3.046482    1[7-(1,7)]
    11       8.465463       8.465463       8.465463    1[6-(1,6,16)]
    12        8.09409        8.09409        8.09409    1[6-(1,6,16)]
    13       2.034062       2.034062       2.034062    1[6-(1,6,6)]
    14       1.970068       1.970068       1.970068    1[6-(1,6,6)]
    15       7.052005       7.052005       7.052005    1[7-(1,7)]
    16        6.77021        6.77021        6.77021    1[7-(1,7)]
    17       6.115184       6.115184       6.115184    1[6-(1,6,16)]
    18       7.477933       7.477933       7.477933    1[6-(1,6,16)]
    19        1.68168        1.68168        1.68168    1[6-(1,6,6)]
    20       1.046808       1.046808       1.046808    1[6-(1,6,6)]
    21       1.929597       1.929597       1.929597    1[6-(1,6,16)]
    22       1.028408       1.028408       1.028408    1[6-(1,6,16)]
    23       6.877538       6.877538       6.877538    1[7-(1,7)]
    24       7.475276       7.475276       7.475276    1[7-(1,7)]
    25       1.711629       1.711629       1.711629    1[6-(1,6,6)]
    26       2.521623       2.521623       2.521623    1[6-(1,6,6)]
    27       8.026263       8.026263       8.026263    1[7-(1,7)]
    28       8.297331       8.297331       8.297331    1[7-(1,7)]
    29        2.87835        2.87835        2.87835    1[6-(1,6,16)]
    30       3.249723       3.249723       3.249723    1[6-(1,6,16)]
    31       9.309751       9.309751       9.309751    1[6-(1,6,6)]
    32       9.373745       9.373745       9.373745    1[6-(1,6,6)]
    33       4.291808       4.291808       4.291808    1[7-(1,7)]
    34       4.573603       4.573603       4.573603    1[7-(1,7)]
    35       5.228629       5.228629       5.228629    1[6-(1,6,16)]
    36        3.86588        3.86588        3.86588    1[6-(1,6,16)]
    37       9.662133       9.662133       9.662133    1[6-(1,6,6)]
    38      10.297005      10.297005      10.297005    1[6-(1,6,6)]
    39       8.981078       8.981078       8.981078    6[6-(1,1,16),8-(66),8-(66)]
    40         9.3005         9.3005         9.3005    6[7-(6,7),7-(7),16-(6)]
    41       1.180656       1.180656       1.180656    6[6-(1,1,16),8-(66),8-(66,66)]
    42       9.762069       9.762069       9.762069    6[1-(0),1-(0),6-(8,8),16-(6)]
    43       9.377713       9.377713       9.377713    6[1-(0),1-(0),6-(1,1,6),6-(7,7)]
    44       9.884585       9.884585       9.884585    6[7-(6,7),7-(7),16-(6)]
    45        8.76474        8.76474        8.76474    6[1-(0),1-(0),6-(8,8),16-(6)]
    46       9.646002       9.646002       9.646002    6[6-(1,1,6),7-(6,7),7-(7)]
    47      10.185907      10.185907      10.185907    6[6-(1,1,6),7-(6,7),7-(7)]
    48       1.434924       1.434924       1.434924    6[1-(0),1-(0),6-(1,1,6),6-(7,7)]
    49       7.003204       7.003204       7.003204    6[1-(0),1-(0),6-(8,8),16-(6)]
    50        7.71542        7.71542        7.71542    6[6-(1,1,16),8-(66),8-(66)]
    51       5.306815       5.306815       5.306815    6[7-(6,7),7-(7),16-(6)]
    52       3.310063       3.310063       3.310063    6[6-(1,1,6),7-(6,7),7-(7)]
    53       2.034735       2.034735       2.034735    6[1-(0),1-(0),6-(1,1,6),6-(7,7)]
    54       2.362735       2.362735       2.362735    6[6-(1,1,16),8-(66),8-(66)]
    55       2.043313       2.043313       2.043313    6[7-(6,7),7-(7),16-(6)]
    56       0.712757       0.712757       0.712757    6[6-(1,1,16),8-(66),8-(66,66)]
    57       1.581744       1.581744       1.581744    6[1-(0),1-(0),6-(8,8),16-(6)]
    58         1.9661         1.9661         1.9661    6[1-(0),1-(0),6-(1,1,6),6-(7,7)]
    59       1.459228       1.459228       1.459228    6[7-(6,7),7-(7),16-(6)]
    60       2.579073       2.579073       2.579073    6[1-(0),1-(0),6-(8,8),16-(6)]
    61       1.697811       1.697811       1.697811    6[6-(1,1,6),7-(6,7),7-(7)]
    62       1.157906       1.157906       1.157906    6[6-(1,1,6),7-(6,7),7-(7)]
    63       9.908889       9.908889       9.908889    6[1-(0),1-(0),6-(1,1,6),6-(7,7)]
    64       4.340609       4.340609       4.340609    6[1-(0),1-(0),6-(8,8),16-(6)]
    65       3.628393       3.628393       3.628393    6[6-(1,1,16),8-(66),8-(66)]
    66       6.036998       6.036998       6.036998    6[7-(6,7),7-(7),16-(6)]
    67        8.03375        8.03375        8.03375    6[6-(1,1,6),7-(6,7),7-(7)]
    68       9.309078       9.309078       9.309078    6[1-(0),1-(0),6-(1,1,6),6-(7,7)]
    69       0.901172       0.901172       0.901172    16[6-(1,1,6),6-(7,7)]
    70       6.825323       6.825323       6.825323    16[6-(1,1,6),6-(7,7)]
    71       8.387073       8.387073       8.387073    16[6-(1,1,6),6-(7,7)]
    72      10.442641      10.442641      10.442641    16[6-(1,1,6),6-(7,7)]
    73        4.51849        4.51849        4.51849    16[6-(1,1,6),6-(7,7)]
    74        2.95674        2.95674        2.95674    16[6-(1,1,6),6-(7,7)]
    75       4.365308       4.365308       4.365308    7[6-(6,7),6-(7,16),7-(1,1)]
    76       2.424593       2.424593       2.424593    7[6-(6,7),7-(6)]
    77       1.392518       1.392518       1.392518    7[6-(6,7),6-(7,16),7-(1,1)]
    78        1.12268        1.12268        1.12268    7[6-(7,16),7-(6)]
    79       4.864499       4.864499       4.864499    7[6-(7,16),7-(6)]
    80       8.670175       8.670175       8.670175    7[6-(6,7),6-(7,16),7-(1,1)]
    81       4.511086       4.511086       4.511086    7[1-(0),1-(0),7-(6,6)]
    82       2.762157       2.762157       2.762157    7[1-(0),1-(0),7-(6,6)]
    83        1.34273        1.34273        1.34273    7[6-(6,7),7-(6)]
    84       8.913842       8.913842       8.913842    7[6-(6,7),7-(6)]
    85       8.709241       8.709241       8.709241    7[6-(7,16),7-(6)]
    86       7.324218       7.324218       7.324218    7[1-(0),1-(0),7-(6,6)]
    87       6.978505       6.978505       6.978505    7[6-(6,7),6-(7,16),7-(1,1)]
    88       7.765218       7.765218       7.765218    7[6-(6,7),7-(6)]
    89       9.951295       9.951295       9.951295    7[6-(6,7),6-(7,16),7-(1,1)]
    90      10.221133      10.221133      10.221133    7[6-(7,16),7-(6)]
    91       6.479314       6.479314       6.479314    7[6-(7,16),7-(6)]
    92       2.673638       2.673638       2.673638    7[6-(6,7),6-(7,16),7-(1,1)]
    93       6.832727       6.832727       6.832727    7[1-(0),1-(0),7-(6,6)]
    94       8.581656       8.581656       8.581656    7[1-(0),1-(0),7-(6,6)]
    95      10.001083      10.001083      10.001083    7[6-(6,7),7-(6)]
    96       2.429971       2.429971       2.429971    7[6-(6,7),7-(6)]
    97       2.634572       2.634572       2.634572    7[6-(7,16),7-(6)]
    98       4.019595       4.019595       4.019595    7[1-(0),1-(0),7-(6,6)]
    99       8.000186       8.000186       8.000186    8[6-(6,8),66-(8,8,8,8,8,8)]
   100       10.11995       10.11995       10.11995    8[6-(6,8),66-(8,8,8,8,8,8),66-(8,8,8,8,8,8)]
   101       2.394002       2.394002       2.394002    8[6-(6,8),66-(8,8,8,8,8,8)]
   102       0.681188       0.681188       0.681188    8[6-(6,8),66-(8,8,8,8,8,8)]
   103       8.184725       8.184725       8.184725    8[6-(6,8),66-(8,8,8,8,8,8)]
   104       7.831248       7.831248       7.831248    8[6-(6,8),66-(8,8,8,8,8,8)]
   105       3.343627       3.343627       3.343627    8[6-(6,8),66-(8,8,8,8,8,8)]
   106       1.223863       1.223863       1.223863    8[6-(6,8),66-(8,8,8,8,8,8),66-(8,8,8,8,8,8)]
   107       8.949811       8.949811       8.949811    8[6-(6,8),66-(8,8,8,8,8,8)]
   108      10.662625      10.662625      10.662625    8[6-(6,8),66-(8,8,8,8,8,8)]
   109       3.159088       3.159088       3.159088    8[6-(6,8),66-(8,8,8,8,8,8)]
   110       3.512565       3.512565       3.512565    8[6-(6,8),66-(8,8,8,8,8,8)]
