# Supplementary material for: A collection of forcefield precursors for metal–organic frameworks
Source: RSC Adv. 2019 Nov 13;9(63):36492–507. doi: 10.1039/c9ra07327b (PMC9075174; doi:10.1039/c9ra07327b)
Supplement: RA-009-C9RA07327B-s1836 [file RA-009-C9RA07327B-s1836.txt]

OPENIH_clean

8.497000    0.000000    0.000000
2.693717    9.099670    0.000000
0.355214    2.315179    13.939584

     1       6.514736       6.514736       6.514736    29[7-(6,6),8-(6),8-(6),8-(6,29)]
     2       6.850521       6.850521       6.850521    29[7-(6,6),8-(6),8-(6),8-(6),8-(6,29)]
     3       5.031195       5.031195       5.031195    29[7-(6,6),8-(6),8-(6),8-(6,29)]
     4        4.69541        4.69541        4.69541    29[7-(6,6),8-(6),8-(6),8-(6),8-(6,29)]
     5         3.0271         3.0271         3.0271    1[6-(6,6)]
     6       9.227526       9.227526       9.227526    1[6-(6,6)]
     7       6.032811       6.032811       6.032811    1[6-(6,7)]
     8       4.855658       4.855658       4.855658    1[6-(6,6)]
     9       4.026046       4.026046       4.026046    1[6-(6,6)]
    10       5.214078       5.214078       5.214078    1[6-(6,7)]
    11      10.045377      10.045377      10.045377    1[6-(6,6)]
    12       8.581326       8.581326       8.581326    1[6-(6,7)]
    13       7.884055       7.884055       7.884055    1[6-(6,7)]
    14       9.259497       9.259497       9.259497    1[6-(6,6)]
    15       2.201009       2.201009       2.201009    1[7-(6,7)]
    16       8.518831       8.518831       8.518831    1[6-(6,6)]
    17       2.318405       2.318405       2.318405    1[6-(6,6)]
    18        5.51312        5.51312        5.51312    1[6-(6,7)]
    19       6.690273       6.690273       6.690273    1[6-(6,6)]
    20       7.519885       7.519885       7.519885    1[6-(6,6)]
    21       6.331853       6.331853       6.331853    1[6-(6,7)]
    22       1.500554       1.500554       1.500554    1[6-(6,6)]
    23       2.964605       2.964605       2.964605    1[6-(6,7)]
    24       3.661876       3.661876       3.661876    1[6-(6,7)]
    25       2.286434       2.286434       2.286434    1[6-(6,6)]
    26       9.344922       9.344922       9.344922    1[7-(6,7)]
    27        5.04065        5.04065        5.04065    6[6-(6,6),8-(29),8-(29)]
    28       1.416885       1.416885       1.416885    6[6-(1,6),6-(6,6),6-(8,8)]
    29        3.07866        3.07866        3.07866    6[1-(0),6-(6,6),6-(6,6)]
    30       7.929683       7.929683       7.929683    6[6-(1,6),6-(6,6),6-(8,8)]
    31       8.073003       8.073003       8.073003    6[6-(1,6),6-(6,6),6-(8,8)]
    32       9.124873       9.124873       9.124873    6[1-(0),6-(6,6),6-(6,6)]
    33       1.530508       1.530508       1.530508    6[6-(1,6),6-(6,6),6-(8,8)]
    34       2.933834       2.933834       2.933834    6[6-(6,6),8-(0),8-(29,29)]
    35       6.803997       6.803997       6.803997    6[6-(6,6),8-(0),8-(29)]
    36       7.185155       7.185155       7.185155    6[6-(6,6),8-(29),8-(29)]
    37       5.607846       5.607846       5.607846    6[1-(0),6-(1,6),7-(6,29)]
    38       4.904435       4.904435       4.904435    6[1-(0),6-(1,7),6-(6,6)]
    39       4.272249       4.272249       4.272249    6[6-(1,6),6-(1,6),6-(7,7)]
    40       4.413916       4.413916       4.413916    6[1-(0),6-(1,7),6-(6,6)]
    41       5.129338       5.129338       5.129338    6[1-(0),6-(1,6),7-(6,29)]
    42       3.455515       3.455515       3.455515    6[6-(6,6),7-(6),7-(7)]
    43       2.186728       2.186728       2.186728    6[6-(6,6),7-(1,7),7-(6)]
    44       9.803281       9.803281       9.803281    6[6-(1,6),6-(1,6),6-(7,7)]
    45        9.60236        9.60236        9.60236    6[1-(0),6-(1,7),6-(6,6)]
    46        8.73554        8.73554        8.73554    6[1-(0),6-(1,6),7-(6,29)]
    47       8.313451       8.313451       8.313451    6[1-(0),6-(1,6),7-(6,29)]
    48        9.14333        9.14333        9.14333    6[1-(0),6-(1,7),6-(6,6)]
    49       6.505281       6.505281       6.505281    6[6-(6,6),8-(29),8-(29)]
    50      10.129046      10.129046      10.129046    6[6-(1,6),6-(6,6),6-(8,8)]
    51       8.467271       8.467271       8.467271    6[1-(0),6-(6,6),6-(6,6)]
    52       3.616248       3.616248       3.616248    6[6-(1,6),6-(6,6),6-(8,8)]
    53       3.472928       3.472928       3.472928    6[6-(1,6),6-(6,6),6-(8,8)]
    54       2.421058       2.421058       2.421058    6[1-(0),6-(6,6),6-(6,6)]
    55      10.015423      10.015423      10.015423    6[6-(1,6),6-(6,6),6-(8,8)]
    56       8.612097       8.612097       8.612097    6[6-(6,6),8-(0),8-(29,29)]
    57       4.741934       4.741934       4.741934    6[6-(6,6),8-(0),8-(29)]
    58       4.360776       4.360776       4.360776    6[6-(6,6),8-(29),8-(29)]
    59       5.938085       5.938085       5.938085    6[1-(0),6-(1,6),7-(6,29)]
    60       6.641496       6.641496       6.641496    6[1-(0),6-(1,7),6-(6,6)]
    61       7.273682       7.273682       7.273682    6[6-(1,6),6-(1,6),6-(7,7)]
    62       7.132015       7.132015       7.132015    6[1-(0),6-(1,7),6-(6,6)]
    63       6.416593       6.416593       6.416593    6[1-(0),6-(1,6),7-(6,29)]
    64       8.090416       8.090416       8.090416    6[6-(6,6),7-(6),7-(7)]
    65       9.359203       9.359203       9.359203    6[6-(6,6),7-(1,7),7-(6)]
    66        1.74265        1.74265        1.74265    6[6-(1,6),6-(1,6),6-(7,7)]
    67       1.943571       1.943571       1.943571    6[1-(0),6-(1,7),6-(6,6)]
    68       2.810391       2.810391       2.810391    6[1-(0),6-(1,6),7-(6,29)]
    69        3.23248        3.23248        3.23248    6[1-(0),6-(1,6),7-(6,29)]
    70       2.402601       2.402601       2.402601    6[1-(0),6-(1,7),6-(6,6)]
    71       5.711586       5.711586       5.711586    7[6-(1,6),6-(1,6),29-(8,8,8)]
    72       2.790141       2.790141       2.790141    7[6-(6,7),6-(6,7)]
    73       3.297977       3.297977       3.297977    7[6-(6,7),7-(1,6)]
    74       2.479114       2.479114       2.479114    7[1-(0),6-(6,7),7-(6)]
    75        8.10541        8.10541        8.10541    7[6-(1,6),6-(1,6),29-(8,8,8,8)]
    76       5.834345       5.834345       5.834345    7[6-(1,6),6-(1,6),29-(8,8,8)]
    77        8.75579        8.75579        8.75579    7[6-(6,7),6-(6,7)]
    78       8.247954       8.247954       8.247954    7[6-(6,7),7-(1,6)]
    79       9.066817       9.066817       9.066817    7[1-(0),6-(6,7),7-(6)]
    80       3.440521       3.440521       3.440521    7[6-(1,6),6-(1,6),29-(8,8,8,8)]
    81       5.144355       5.144355       5.144355    8[6-(6,8),29-(7,8,8)]
    82       5.977733       5.977733       5.977733    8[6-(6,8),29-(7,8,8,8)]
    83       4.038694       4.038694       4.038694    8[6-(6,8),29-(7,8,8),29-(7,8,8,8)]
    84        2.71989        2.71989        2.71989    8[6-(6,8)]
    85       5.668538       5.668538       5.668538    8[6-(6,8),29-(7,8,8,8)]
    86       9.756092       9.756092       9.756092    8[6-(6,8)]
    87       7.687909       7.687909       7.687909    8[6-(6,8),29-(7,8,8)]
    88       6.061742       6.061742       6.061742    8[6-(6,8),29-(7,8,8,8)]
    89       6.401576       6.401576       6.401576    8[6-(6,8),29-(7,8,8)]
    90       5.568198       5.568198       5.568198    8[6-(6,8),29-(7,8,8,8)]
    91       7.507237       7.507237       7.507237    8[6-(6,8),29-(7,8,8),29-(7,8,8,8)]
    92       8.826041       8.826041       8.826041    8[6-(6,8)]
    93       5.877393       5.877393       5.877393    8[6-(6,8),29-(7,8,8,8)]
    94       1.789839       1.789839       1.789839    8[6-(6,8)]
    95       3.858022       3.858022       3.858022    8[6-(6,8),29-(7,8,8)]
    96       5.484189       5.484189       5.484189    8[6-(6,8),29-(7,8,8,8)]
