# Supplementary material for: A collection of forcefield precursors for metal–organic frameworks
Source: RSC Adv. 2019 Nov 13;9(63):36492–507. doi: 10.1039/c9ra07327b (PMC9075174; doi:10.1039/c9ra07327b)
Supplement: RA-009-C9RA07327B-s1837 [file RA-009-C9RA07327B-s1837.txt]

OPENUT_clean

8.007000    0.000000    0.000000
0.000000    15.880000    0.000000
0.000000    0.000000    29.445000

     1        3.60275        3.60275        3.60275    63[8-(6),8-(6),8-(6),8-(6),8-(6),8-(6,63),8-(6,63)]
     2        0.40075        0.40075        0.40075    63[8-(6),8-(6),8-(6),8-(6),8-(6),8-(6,63),8-(6,63)]
     3        4.40425        4.40425        4.40425    63[8-(6),8-(6),8-(6),8-(6),8-(6),8-(6,63),8-(6,63)]
     4        7.60625        7.60625        7.60625    63[8-(6),8-(6),8-(6),8-(6),8-(6),8-(6,63),8-(6,63)]
     5        4.40425        4.40425        4.40425    63[8-(6),8-(6),8-(6),8-(6),8-(6),8-(6,63),8-(6,63)]
     6        7.60625        7.60625        7.60625    63[8-(6),8-(6),8-(6),8-(6),8-(6),8-(6,63),8-(6,63)]
     7        3.60275        3.60275        3.60275    63[8-(6),8-(6),8-(6),8-(6),8-(6),8-(6,63),8-(6,63)]
     8        0.40075        0.40075        0.40075    63[8-(6),8-(6),8-(6),8-(6),8-(6),8-(6,63),8-(6,63)]
     9       2.216338       2.216338       2.216338    1[6-(6,6)]
    10       0.039234       0.039234       0.039234    1[6-(6,6)]
    11        6.89723        6.89723        6.89723    1[6-(6,6)]
    12       7.295178       7.295178       7.295178    1[6-(6,6)]
    13       6.273484       6.273484       6.273484    1[6-(6,6)]
    14       1.787162       1.787162       1.787162    1[6-(6,6)]
    15       3.964266       3.964266       3.964266    1[6-(6,6)]
    16        5.11327        5.11327        5.11327    1[6-(6,6)]
    17       4.715322       4.715322       4.715322    1[6-(6,6)]
    18       5.737015       5.737015       5.737015    1[6-(6,6)]
    19       5.790662       5.790662       5.790662    1[6-(6,6)]
    20       7.967766       7.967766       7.967766    1[6-(6,6)]
    21        1.10977        1.10977        1.10977    1[6-(6,6)]
    22       0.711822       0.711822       0.711822    1[6-(6,6)]
    23       1.733515       1.733515       1.733515    1[6-(6,6)]
    24       6.219838       6.219838       6.219838    1[6-(6,6)]
    25       4.042734       4.042734       4.042734    1[6-(6,6)]
    26        2.89373        2.89373        2.89373    1[6-(6,6)]
    27       3.291678       3.291678       3.291678    1[6-(6,6)]
    28       2.269984       2.269984       2.269984    1[6-(6,6)]
    29       5.790662       5.790662       5.790662    1[6-(6,6)]
    30       7.967766       7.967766       7.967766    1[6-(6,6)]
    31        1.10977        1.10977        1.10977    1[6-(6,6)]
    32       0.711822       0.711822       0.711822    1[6-(6,6)]
    33       1.733515       1.733515       1.733515    1[6-(6,6)]
    34       6.219838       6.219838       6.219838    1[6-(6,6)]
    35       4.042734       4.042734       4.042734    1[6-(6,6)]
    36        2.89373        2.89373        2.89373    1[6-(6,6)]
    37       3.291678       3.291678       3.291678    1[6-(6,6)]
    38       2.269984       2.269984       2.269984    1[6-(6,6)]
    39       2.216338       2.216338       2.216338    1[6-(6,6)]
    40       0.039234       0.039234       0.039234    1[6-(6,6)]
    41        6.89723        6.89723        6.89723    1[6-(6,6)]
    42       7.295178       7.295178       7.295178    1[6-(6,6)]
    43       6.273484       6.273484       6.273484    1[6-(6,6)]
    44       1.787162       1.787162       1.787162    1[6-(6,6)]
    45       3.964266       3.964266       3.964266    1[6-(6,6)]
    46        5.11327        5.11327        5.11327    1[6-(6,6)]
    47       4.715322       4.715322       4.715322    1[6-(6,6)]
    48       5.737015       5.737015       5.737015    1[6-(6,6)]
    49       6.847586       6.847586       6.847586    1[6-(6,6)]
    50       4.399046       4.399046       4.399046    1[6-(6,6)]
    51       5.162914       5.162914       5.162914    1[6-(6,6)]
    52       7.611454       7.611454       7.611454    1[6-(6,6)]
    53       1.159414       1.159414       1.159414    1[6-(6,6)]
    54       3.607954       3.607954       3.607954    1[6-(6,6)]
    55       2.844086       2.844086       2.844086    1[6-(6,6)]
    56       0.395546       0.395546       0.395546    1[6-(6,6)]
    57       1.049718       1.049718       1.049718    6[6-(6,6),8-(63),8-(63)]
    58       0.785487       0.785487       0.785487    6[6-(1,6),6-(1,6),6-(8,8)]
    59       1.519729       1.519729       1.519729    6[1-(0),6-(6,6),6-(6,6)]
    60       1.227473       1.227473       1.227473    6[6-(1,6),6-(1,6),6-(8,8)]
    61       0.233004       0.233004       0.233004    6[1-(0),6-(1,6),6-(6,6)]
    62        7.53779        7.53779        7.53779    6[1-(0),6-(1,6),6-(1,6)]
    63       7.793213       7.793213       7.793213    6[1-(0),6-(1,6),6-(6,6)]
    64       2.040984       2.040984       2.040984    6[6-(6,6),8-(63),8-(63,63)]
    65       4.890676       4.890676       4.890676    6[6-(6,6),8-(63),8-(63)]
    66       5.303036       5.303036       5.303036    6[6-(1,6),6-(1,6),6-(8,8)]
    67       6.025267       6.025267       6.025267    6[1-(0),6-(1,6),6-(6,6)]
    68       2.953782       2.953782       2.953782    6[6-(6,6),8-(63),8-(63)]
    69       3.218013       3.218013       3.218013    6[6-(1,6),6-(1,6),6-(8,8)]
    70       2.483771       2.483771       2.483771    6[1-(0),6-(6,6),6-(6,6)]
    71       2.776027       2.776027       2.776027    6[6-(1,6),6-(1,6),6-(8,8)]
    72       3.770496       3.770496       3.770496    6[1-(0),6-(1,6),6-(6,6)]
    73        4.47271        4.47271        4.47271    6[1-(0),6-(1,6),6-(1,6)]
    74       4.217287       4.217287       4.217287    6[1-(0),6-(1,6),6-(6,6)]
    75       1.962516       1.962516       1.962516    6[6-(6,6),8-(63),8-(63,63)]
    76       7.119824       7.119824       7.119824    6[6-(6,6),8-(63),8-(63)]
    77       6.707464       6.707464       6.707464    6[6-(1,6),6-(1,6),6-(8,8)]
    78       5.985232       5.985232       5.985232    6[1-(0),6-(1,6),6-(6,6)]
    79       6.957282       6.957282       6.957282    6[6-(6,6),8-(63),8-(63)]
    80       7.221513       7.221513       7.221513    6[6-(1,6),6-(1,6),6-(8,8)]
    81       6.487271       6.487271       6.487271    6[1-(0),6-(6,6),6-(6,6)]
    82       6.779527       6.779527       6.779527    6[6-(1,6),6-(1,6),6-(8,8)]
    83       7.773996       7.773996       7.773996    6[1-(0),6-(1,6),6-(6,6)]
    84        0.46921        0.46921        0.46921    6[1-(0),6-(1,6),6-(1,6)]
    85       0.213787       0.213787       0.213787    6[1-(0),6-(1,6),6-(6,6)]
    86       5.966016       5.966016       5.966016    6[6-(6,6),8-(63),8-(63,63)]
    87       3.116324       3.116324       3.116324    6[6-(6,6),8-(63),8-(63)]
    88       2.703964       2.703964       2.703964    6[6-(1,6),6-(1,6),6-(8,8)]
    89       1.981732       1.981732       1.981732    6[1-(0),6-(1,6),6-(6,6)]
    90       5.053218       5.053218       5.053218    6[6-(6,6),8-(63),8-(63)]
    91       4.788987       4.788987       4.788987    6[6-(1,6),6-(1,6),6-(8,8)]
    92       5.523229       5.523229       5.523229    6[1-(0),6-(6,6),6-(6,6)]
    93       5.230973       5.230973       5.230973    6[6-(1,6),6-(1,6),6-(8,8)]
    94       4.236504       4.236504       4.236504    6[1-(0),6-(1,6),6-(6,6)]
    95        3.53429        3.53429        3.53429    6[1-(0),6-(1,6),6-(1,6)]
    96       3.789713       3.789713       3.789713    6[1-(0),6-(1,6),6-(6,6)]
    97       6.044484       6.044484       6.044484    6[6-(6,6),8-(63),8-(63,63)]
    98       0.887176       0.887176       0.887176    6[6-(6,6),8-(63),8-(63)]
    99       1.299536       1.299536       1.299536    6[6-(1,6),6-(1,6),6-(8,8)]
   100       2.021767       2.021767       2.021767    6[1-(0),6-(1,6),6-(6,6)]
   101       6.957282       6.957282       6.957282    6[6-(6,6),8-(63),8-(63)]
   102       7.221513       7.221513       7.221513    6[6-(1,6),6-(1,6),6-(8,8)]
   103       6.487271       6.487271       6.487271    6[1-(0),6-(6,6),6-(6,6)]
   104       6.779527       6.779527       6.779527    6[6-(1,6),6-(1,6),6-(8,8)]
   105       7.773996       7.773996       7.773996    6[1-(0),6-(1,6),6-(6,6)]
   106        0.46921        0.46921        0.46921    6[1-(0),6-(1,6),6-(1,6)]
   107       0.213787       0.213787       0.213787    6[1-(0),6-(1,6),6-(6,6)]
   108       5.966016       5.966016       5.966016    6[6-(6,6),8-(63),8-(63,63)]
   109       3.116324       3.116324       3.116324    6[6-(6,6),8-(63),8-(63)]
   110       2.703964       2.703964       2.703964    6[6-(1,6),6-(1,6),6-(8,8)]
   111       1.981732       1.981732       1.981732    6[1-(0),6-(1,6),6-(6,6)]
   112       5.053218       5.053218       5.053218    6[6-(6,6),8-(63),8-(63)]
   113       4.788987       4.788987       4.788987    6[6-(1,6),6-(1,6),6-(8,8)]
   114       5.523229       5.523229       5.523229    6[1-(0),6-(6,6),6-(6,6)]
   115       5.230973       5.230973       5.230973    6[6-(1,6),6-(1,6),6-(8,8)]
   116       4.236504       4.236504       4.236504    6[1-(0),6-(1,6),6-(6,6)]
   117        3.53429        3.53429        3.53429    6[1-(0),6-(1,6),6-(1,6)]
   118       3.789713       3.789713       3.789713    6[1-(0),6-(1,6),6-(6,6)]
   119       6.044484       6.044484       6.044484    6[6-(6,6),8-(63),8-(63,63)]
   120       0.887176       0.887176       0.887176    6[6-(6,6),8-(63),8-(63)]
   121       1.299536       1.299536       1.299536    6[6-(1,6),6-(1,6),6-(8,8)]
   122       2.021767       2.021767       2.021767    6[1-(0),6-(1,6),6-(6,6)]
   123       1.049718       1.049718       1.049718    6[6-(6,6),8-(63),8-(63)]
   124       0.785487       0.785487       0.785487    6[6-(1,6),6-(1,6),6-(8,8)]
   125       1.519729       1.519729       1.519729    6[1-(0),6-(6,6),6-(6,6)]
   126       1.227473       1.227473       1.227473    6[6-(1,6),6-(1,6),6-(8,8)]
   127       0.233004       0.233004       0.233004    6[1-(0),6-(1,6),6-(6,6)]
   128        7.53779        7.53779        7.53779    6[1-(0),6-(1,6),6-(1,6)]
   129       7.793213       7.793213       7.793213    6[1-(0),6-(1,6),6-(6,6)]
   130       2.040984       2.040984       2.040984    6[6-(6,6),8-(63),8-(63,63)]
   131       4.890676       4.890676       4.890676    6[6-(6,6),8-(63),8-(63)]
   132       5.303036       5.303036       5.303036    6[6-(1,6),6-(1,6),6-(8,8)]
   133       6.025267       6.025267       6.025267    6[1-(0),6-(1,6),6-(6,6)]
   134       2.953782       2.953782       2.953782    6[6-(6,6),8-(63),8-(63)]
   135       3.218013       3.218013       3.218013    6[6-(1,6),6-(1,6),6-(8,8)]
   136       2.483771       2.483771       2.483771    6[1-(0),6-(6,6),6-(6,6)]
   137       2.776027       2.776027       2.776027    6[6-(1,6),6-(1,6),6-(8,8)]
   138       3.770496       3.770496       3.770496    6[1-(0),6-(1,6),6-(6,6)]
   139        4.47271        4.47271        4.47271    6[1-(0),6-(1,6),6-(1,6)]
   140       4.217287       4.217287       4.217287    6[1-(0),6-(1,6),6-(6,6)]
   141       1.962516       1.962516       1.962516    6[6-(6,6),8-(63),8-(63,63)]
   142       7.119824       7.119824       7.119824    6[6-(6,6),8-(63),8-(63)]
   143       6.707464       6.707464       6.707464    6[6-(1,6),6-(1,6),6-(8,8)]
   144       5.985232       5.985232       5.985232    6[1-(0),6-(1,6),6-(6,6)]
   145       6.375974       6.375974       6.375974    6[1-(0),6-(1,6),6-(1,6)]
   146       4.917099       4.917099       4.917099    6[1-(0),6-(6,6),6-(6,6)]
   147       5.634526       5.634526       5.634526    6[1-(0),6-(1,6),6-(1,6)]
   148       7.093401       7.093401       7.093401    6[1-(0),6-(6,6),6-(6,6)]
   149       1.631026       1.631026       1.631026    6[1-(0),6-(1,6),6-(1,6)]
   150       3.089901       3.089901       3.089901    6[1-(0),6-(6,6),6-(6,6)]
   151       2.372474       2.372474       2.372474    6[1-(0),6-(1,6),6-(1,6)]
   152       0.913599       0.913599       0.913599    6[1-(0),6-(6,6),6-(6,6)]
   153        2.16189        2.16189        2.16189    8[6-(6,8),63-(8,8,8,8,8,8)]
   154       0.147329       0.147329       0.147329    8[6-(6,8),63-(8,8,8,8,8,8)]
   155       1.793568       1.793568       1.793568    8[6-(6,8),63-(8,8,8,8,8,8),63-(8,8,8,8,8,8)]
   156       5.383907       5.383907       5.383907    8[6-(6,8),63-(8,8,8,8,8,8)]
   157       3.012233       3.012233       3.012233    8[6-(6,8),63-(8,8,8,8,8,8)]
   158       4.027521       4.027521       4.027521    8[6-(6,8),63-(8,8,8,8,8,8)]
   159        1.84161        1.84161        1.84161    8[6-(6,8),63-(8,8,8,8,8,8)]
   160       3.856171       3.856171       3.856171    8[6-(6,8),63-(8,8,8,8,8,8)]
   161       2.209932       2.209932       2.209932    8[6-(6,8),63-(8,8,8,8,8,8),63-(8,8,8,8,8,8)]
   162       6.626593       6.626593       6.626593    8[6-(6,8),63-(8,8,8,8,8,8)]
   163       0.991267       0.991267       0.991267    8[6-(6,8),63-(8,8,8,8,8,8)]
   164      -0.024021      -0.024021      -0.024021    8[6-(6,8),63-(8,8,8,8,8,8)]
   165        5.84511        5.84511        5.84511    8[6-(6,8),63-(8,8,8,8,8,8)]
   166       7.859671       7.859671       7.859671    8[6-(6,8),63-(8,8,8,8,8,8)]
   167       6.213432       6.213432       6.213432    8[6-(6,8),63-(8,8,8,8,8,8),63-(8,8,8,8,8,8)]
   168       2.623093       2.623093       2.623093    8[6-(6,8),63-(8,8,8,8,8,8)]
   169       4.994767       4.994767       4.994767    8[6-(6,8),63-(8,8,8,8,8,8)]
   170       3.979479       3.979479       3.979479    8[6-(6,8),63-(8,8,8,8,8,8)]
   171        6.16539        6.16539        6.16539    8[6-(6,8),63-(8,8,8,8,8,8)]
   172       4.150829       4.150829       4.150829    8[6-(6,8),63-(8,8,8,8,8,8)]
   173       5.797068       5.797068       5.797068    8[6-(6,8),63-(8,8,8,8,8,8),63-(8,8,8,8,8,8)]
   174       1.380407       1.380407       1.380407    8[6-(6,8),63-(8,8,8,8,8,8)]
   175       7.015733       7.015733       7.015733    8[6-(6,8),63-(8,8,8,8,8,8)]
   176       0.024021       0.024021       0.024021    8[6-(6,8),63-(8,8,8,8,8,8)]
   177        5.84511        5.84511        5.84511    8[6-(6,8),63-(8,8,8,8,8,8)]
   178       7.859671       7.859671       7.859671    8[6-(6,8),63-(8,8,8,8,8,8)]
   179       6.213432       6.213432       6.213432    8[6-(6,8),63-(8,8,8,8,8,8),63-(8,8,8,8,8,8)]
   180       2.623093       2.623093       2.623093    8[6-(6,8),63-(8,8,8,8,8,8)]
   181       4.994767       4.994767       4.994767    8[6-(6,8),63-(8,8,8,8,8,8)]
   182       3.979479       3.979479       3.979479    8[6-(6,8),63-(8,8,8,8,8,8)]
   183        6.16539        6.16539        6.16539    8[6-(6,8),63-(8,8,8,8,8,8)]
   184       4.150829       4.150829       4.150829    8[6-(6,8),63-(8,8,8,8,8,8)]
   185       5.797068       5.797068       5.797068    8[6-(6,8),63-(8,8,8,8,8,8),63-(8,8,8,8,8,8)]
   186       1.380407       1.380407       1.380407    8[6-(6,8),63-(8,8,8,8,8,8)]
   187       7.015733       7.015733       7.015733    8[6-(6,8),63-(8,8,8,8,8,8)]
   188       0.024021       0.024021       0.024021    8[6-(6,8),63-(8,8,8,8,8,8)]
   189        2.16189        2.16189        2.16189    8[6-(6,8),63-(8,8,8,8,8,8)]
   190       0.147329       0.147329       0.147329    8[6-(6,8),63-(8,8,8,8,8,8)]
   191       1.793568       1.793568       1.793568    8[6-(6,8),63-(8,8,8,8,8,8),63-(8,8,8,8,8,8)]
   192       5.383907       5.383907       5.383907    8[6-(6,8),63-(8,8,8,8,8,8)]
   193       3.012233       3.012233       3.012233    8[6-(6,8),63-(8,8,8,8,8,8)]
   194       4.027521       4.027521       4.027521    8[6-(6,8),63-(8,8,8,8,8,8)]
   195        1.84161        1.84161        1.84161    8[6-(6,8),63-(8,8,8,8,8,8)]
   196       3.856171       3.856171       3.856171    8[6-(6,8),63-(8,8,8,8,8,8)]
   197       2.209932       2.209932       2.209932    8[6-(6,8),63-(8,8,8,8,8,8),63-(8,8,8,8,8,8)]
   198       6.626593       6.626593       6.626593    8[6-(6,8),63-(8,8,8,8,8,8)]
   199       0.991267       0.991267       0.991267    8[6-(6,8),63-(8,8,8,8,8,8)]
   200      -0.024021      -0.024021      -0.024021    8[6-(6,8),63-(8,8,8,8,8,8)]
