# Supplementary material for: A collection of forcefield precursors for metal–organic frameworks
Source: RSC Adv. 2019 Nov 13;9(63):36492–507. doi: 10.1039/c9ra07327b (PMC9075174; doi:10.1039/c9ra07327b)
Supplement: RA-009-C9RA07327B-s1838 [file RA-009-C9RA07327B-s1838.txt]

OPIPOT_clean

6.559700    0.000000    0.000000
-0.269255    7.908318    0.000000
0.000000    0.000000    25.444700

     1        2.37987        2.37987        2.37987    27[7-(1,1,6),7-(6,6),8-(6),8-(6),8-(6),8-(6)]
     2       5.499573       5.499573       5.499573    27[7-(1,1,6),7-(6,6),8-(6),8-(6),8-(6)]
     3       3.910575       3.910575       3.910575    27[7-(1,1,6),7-(6,6),8-(6),8-(6),8-(6),8-(6)]
     4       0.790872       0.790872       0.790872    27[7-(1,1,6),7-(6,6),8-(6),8-(6),8-(6)]
     5       2.426345       2.426345       2.426345    1[6-(6,6,7)]
     6       3.899864       3.899864       3.899864    1[7-(1,6,27)]
     7       3.459972       3.459972       3.459972    1[7-(1,6,27)]
     8       1.777455       1.777455       1.777455    1[6-(1,6,6)]
     9         0.4304         0.4304         0.4304    1[6-(1,6,6)]
    10       5.483551       5.483551       5.483551    1[6-(6,6,7)]
    11       0.406821       0.406821       0.406821    1[7-(1,6,27)]
    12        0.00735        0.00735        0.00735    1[7-(1,6,27)]
    13       4.786609       4.786609       4.786609    1[6-(1,6,6)]
    14       3.457269       3.457269       3.457269    1[6-(1,6,6)]
    15       6.129753       6.129753       6.129753    1[6-(6,7)]
    16       4.808544       4.808544       4.808544    1[6-(6,6)]
    17       1.224105       1.224105       1.224105    1[6-(6,6)]
    18       2.482174       2.482174       2.482174    1[6-(6,7)]
    19       5.751724       5.751724       5.751724    1[6-(6,6)]
    20       3.889936       3.889936       3.889936    1[6-(6,6)]
    21       0.508135       0.508135       0.508135    1[6-(6,7)]
    22       1.796161       1.796161       1.796161    1[6-(6,6)]
    23       4.904137       4.904137       4.904137    1[6-(6,6)]
    24       3.575044       3.575044       3.575044    1[6-(6,7)]
    25         3.8641         3.8641         3.8641    1[6-(6,6,7)]
    26       2.390581       2.390581       2.390581    1[7-(1,6,27)]
    27       2.830473       2.830473       2.830473    1[7-(1,6,27)]
    28        4.51299        4.51299        4.51299    1[6-(1,6,6)]
    29       5.860045       5.860045       5.860045    1[6-(1,6,6)]
    30       0.806894       0.806894       0.806894    1[6-(6,6,7)]
    31       5.883624       5.883624       5.883624    1[7-(1,6,27)]
    32       6.283095       6.283095       6.283095    1[7-(1,6,27)]
    33       1.503836       1.503836       1.503836    1[6-(1,6,6)]
    34       2.833176       2.833176       2.833176    1[6-(1,6,6)]
    35       0.160692       0.160692       0.160692    1[6-(6,7)]
    36       1.481901       1.481901       1.481901    1[6-(6,6)]
    37        5.06634        5.06634        5.06634    1[6-(6,6)]
    38       3.808271       3.808271       3.808271    1[6-(6,7)]
    39       0.538721       0.538721       0.538721    1[6-(6,6)]
    40       2.400509       2.400509       2.400509    1[6-(6,6)]
    41        5.78231        5.78231        5.78231    1[6-(6,7)]
    42       4.494284       4.494284       4.494284    1[6-(6,6)]
    43       1.386308       1.386308       1.386308    1[6-(6,6)]
    44       2.715401       2.715401       2.715401    1[6-(6,7)]
    45       1.189116       1.189116       1.189116    6[6-(1,6,7),8-(0),8-(27)]
    46        2.05883        2.05883        2.05883    6[1-(0),6-(1,1,6),6-(8,8),7-(1,1,27)]
    47       1.246744       1.246744       1.246744    6[1-(0),1-(0),6-(1,6,7),6-(8,8)]
    48       0.815729       0.815729       0.815729    6[6-(1,1,6),8-(27),8-(27)]
    49       4.504091       4.504091       4.504091    6[6-(1,6,7),8-(27),8-(27)]
    50       5.130547       5.130547       5.130547    6[1-(0),6-(1,1,6),6-(8,8),7-(1,1,27)]
    51       4.286967       4.286967       4.286967    6[1-(0),1-(0),6-(1,6,7),6-(8,8)]
    52        3.88937        3.88937        3.88937    6[6-(1,1,6),8-(27),8-(27)]
    53      -0.076045      -0.076045      -0.076045    6[1-(0),6-(1,6),7-(6,27)]
    54       5.677644       5.677644       5.677644    6[1-(0),6-(1,7),6-(6,6)]
    55       6.157122       6.157122       6.157122    6[6-(1,6),6-(1,6),6-(1,6)]
    56       0.868705       0.868705       0.868705    6[1-(0),6-(1,7),6-(6,6)]
    57       1.622897       1.622897       1.622897    6[1-(0),6-(1,6),7-(6,27)]
    58       5.391718       5.391718       5.391718    6[1-(0),6-(1,6),6-(6,6)]
    59       4.245045       4.245045       4.245045    6[1-(0),6-(1,6),6-(6,6)]
    60       1.421603       1.421603       1.421603    6[1-(0),6-(1,6),7-(6,27)]
    61       2.176668       2.176668       2.176668    6[1-(0),6-(1,7),6-(6,6)]
    62       3.480916       3.480916       3.480916    6[6-(1,6),6-(1,6),6-(1,6)]
    63        4.00548        4.00548        4.00548    6[1-(0),6-(1,7),6-(6,6)]
    64       3.201094       3.201094       3.201094    6[1-(0),6-(1,6),7-(6,27)]
    65       5.101329       5.101329       5.101329    6[6-(1,6,7),8-(0),8-(27)]
    66       4.231615       4.231615       4.231615    6[1-(0),6-(1,1,6),6-(8,8),7-(1,1,27)]
    67       5.043701       5.043701       5.043701    6[1-(0),1-(0),6-(1,6,7),6-(8,8)]
    68       5.474716       5.474716       5.474716    6[6-(1,1,6),8-(27),8-(27)]
    69       1.786354       1.786354       1.786354    6[6-(1,6,7),8-(27),8-(27)]
    70       1.159898       1.159898       1.159898    6[1-(0),6-(1,1,6),6-(8,8),7-(1,1,27)]
    71       2.003478       2.003478       2.003478    6[1-(0),1-(0),6-(1,6,7),6-(8,8)]
    72       2.401075       2.401075       2.401075    6[6-(1,1,6),8-(27),8-(27)]
    73       -0.19321       -0.19321       -0.19321    6[1-(0),6-(1,6),7-(6,27)]
    74       0.612801       0.612801       0.612801    6[1-(0),6-(1,7),6-(6,6)]
    75       0.133323       0.133323       0.133323    6[6-(1,6),6-(1,6),6-(1,6)]
    76        5.42174        5.42174        5.42174    6[1-(0),6-(1,7),6-(6,6)]
    77       4.667548       4.667548       4.667548    6[1-(0),6-(1,6),7-(6,27)]
    78       0.898727       0.898727       0.898727    6[1-(0),6-(1,6),6-(6,6)]
    79         2.0454         2.0454         2.0454    6[1-(0),6-(1,6),6-(6,6)]
    80       4.868842       4.868842       4.868842    6[1-(0),6-(1,6),7-(6,27)]
    81       4.113777       4.113777       4.113777    6[1-(0),6-(1,7),6-(6,6)]
    82       2.809529       2.809529       2.809529    6[6-(1,6),6-(1,6),6-(1,6)]
    83       2.284965       2.284965       2.284965    6[1-(0),6-(1,7),6-(6,6)]
    84       3.089351       3.089351       3.089351    6[1-(0),6-(1,6),7-(6,27)]
    85       3.185536       3.185536       3.185536    7[1-(0),1-(0),6-(1,6,6),27-(7,8,8,8,8)]
    86       6.270009       6.270009       6.270009    7[1-(0),1-(0),6-(1,6,6),27-(7,8,8,8)]
    87        1.17921        1.17921        1.17921    7[6-(1,6),6-(1,6),27-(7,8,8,8,8)]
    88       1.926723       1.926723       1.926723    7[6-(1,6),6-(1,6),27-(7,8,8,8)]
    89       3.104909       3.104909       3.104909    7[1-(0),1-(0),6-(1,6,6),27-(7,8,8,8,8)]
    90       0.020436       0.020436       0.020436    7[1-(0),1-(0),6-(1,6,6),27-(7,8,8,8)]
    91       5.111235       5.111235       5.111235    7[6-(1,6),6-(1,6),27-(7,8,8,8,8)]
    92       4.363722       4.363722       4.363722    7[6-(1,6),6-(1,6),27-(7,8,8,8)]
    93       1.334758       1.334758       1.334758    8[6-(6,8),27-(7,7,8,8,8)]
    94       0.413396       0.413396       0.413396    8[6-(6,8)]
    95       0.969358       0.969358       0.969358    8[6-(6,8),27-(7,7,8,8,8)]
    96       0.201269       0.201269       0.201269    8[6-(6,8),27-(7,7,8,8)]
    97       4.595572       4.595572       4.595572    8[6-(6,8),27-(7,7,8,8)]
    98       3.773508       3.773508       3.773508    8[6-(6,8),27-(7,7,8,8,8)]
    99       4.136416       4.136416       4.136416    8[6-(6,8),27-(7,7,8,8)]
   100        3.31647        3.31647        3.31647    8[6-(6,8),27-(7,7,8,8,8)]
   101       4.955687       4.955687       4.955687    8[6-(6,8),27-(7,7,8,8,8)]
   102       6.146304       6.146304       6.146304    8[6-(6,8)]
   103       5.321087       5.321087       5.321087    8[6-(6,8),27-(7,7,8,8,8)]
   104       6.089176       6.089176       6.089176    8[6-(6,8),27-(7,7,8,8)]
   105       1.964128       1.964128       1.964128    8[6-(6,8),27-(7,7,8,8)]
   106       2.516937       2.516937       2.516937    8[6-(6,8),27-(7,7,8,8,8)]
   107       2.154029       2.154029       2.154029    8[6-(6,8),27-(7,7,8,8)]
   108       2.973975       2.973975       2.973975    8[6-(6,8),27-(7,7,8,8,8)]
