# Supplementary material for: A collection of forcefield precursors for metal–organic frameworks
Source: RSC Adv. 2019 Nov 13;9(63):36492–507. doi: 10.1039/c9ra07327b (PMC9075174; doi:10.1039/c9ra07327b)
Supplement: RA-009-C9RA07327B-s1839 [file RA-009-C9RA07327B-s1839.txt]

OPIWEQ_clean

6.943300    0.000000    0.000000
0.000000    22.192300    0.000000
0.000000    0.000000    7.730200

     1       3.797569       3.797569       3.797569    27[7-(1,1,6),7-(6,6),8-(6),8-(6),8-(6),8-(6)]
     2       3.145731       3.145731       3.145731    27[7-(1,1,6),7-(6,6),8-(6),8-(6),8-(6),8-(6)]
     3       0.325919       0.325919       0.325919    27[7-(1,1,6),7-(6,6),8-(6),8-(6),8-(6),8-(6)]
     4       6.617381       6.617381       6.617381    27[7-(1,1,6),7-(6,6),8-(6),8-(6),8-(6),8-(6)]
     5       4.508285       4.508285       4.508285    1[6-(1,6,6)]
     6       5.855285       5.855285       5.855285    1[6-(1,6,6)]
     7       3.915327       3.915327       3.915327    1[6-(6,6,7)]
     8        2.38919        2.38919        2.38919    1[7-(1,6,27)]
     9       2.757184       2.757184       2.757184    1[7-(1,6,27)]
    10        6.67876        6.67876        6.67876    1[6-(6,7)]
    11       1.048438       1.048438       1.048438    1[6-(6,6)]
    12       4.747829       4.747829       4.747829    1[6-(6,6)]
    13       3.579271       3.579271       3.579271    1[6-(6,7)]
    14       2.435015       2.435015       2.435015    1[6-(1,6,6)]
    15       1.088015       1.088015       1.088015    1[6-(1,6,6)]
    16       3.027973       3.027973       3.027973    1[6-(6,6,7)]
    17        4.55411        4.55411        4.55411    1[7-(1,6,27)]
    18       4.186116       4.186116       4.186116    1[7-(1,6,27)]
    19        0.26454        0.26454        0.26454    1[6-(6,7)]
    20       5.894862       5.894862       5.894862    1[6-(6,6)]
    21       2.195471       2.195471       2.195471    1[6-(6,6)]
    22       3.364029       3.364029       3.364029    1[6-(6,7)]
    23       1.036635       1.036635       1.036635    1[6-(1,6,6)]
    24       2.383635       2.383635       2.383635    1[6-(1,6,6)]
    25       0.443677       0.443677       0.443677    1[6-(6,6,7)]
    26        5.86084        5.86084        5.86084    1[7-(1,6,27)]
    27       6.228834       6.228834       6.228834    1[7-(1,6,27)]
    28        3.20711        3.20711        3.20711    1[6-(6,7)]
    29       4.520088       4.520088       4.520088    1[6-(6,6)]
    30       1.276179       1.276179       1.276179    1[6-(6,6)]
    31       0.107621       0.107621       0.107621    1[6-(6,7)]
    32       5.906665       5.906665       5.906665    1[6-(1,6,6)]
    33       4.559665       4.559665       4.559665    1[6-(1,6,6)]
    34       6.499623       6.499623       6.499623    1[6-(6,6,7)]
    35        1.08246        1.08246        1.08246    1[7-(1,6,27)]
    36       0.714466       0.714466       0.714466    1[7-(1,6,27)]
    37        3.73619        3.73619        3.73619    1[6-(6,7)]
    38       2.423212       2.423212       2.423212    1[6-(6,6)]
    39       5.667121       5.667121       5.667121    1[6-(6,6)]
    40       6.835679       6.835679       6.835679    1[6-(6,7)]
    41       5.485207       5.485207       5.485207    6[6-(1,1,6),8-(27),8-(27)]
    42       5.044307       5.044307       5.044307    6[1-(0),1-(0),6-(1,6,7),6-(8,8)]
    43       4.242356       4.242356       4.242356    6[1-(0),6-(1,1,6),6-(8,8),7-(1,1,27)]
    44       5.106103       5.106103       5.106103    6[6-(1,6,7),8-(27),8-(27)]
    45       0.153447       0.153447       0.153447    6[1-(0),6-(1,7),6-(6,6)]
    46       6.540589       6.540589       6.540589    6[6-(1,6),6-(1,6),6-(6,6)]
    47       5.178313       5.178313       5.178313    6[1-(0),6-(1,7),6-(6,6)]
    48       4.490232       4.490232       4.490232    6[1-(0),6-(1,6),7-(6,27)]
    49       6.283686       6.283686       6.283686    6[1-(0),6-(1,6),7-(6,27)]
    50       1.458093       1.458093       1.458093    6[6-(1,1,6),8-(27),8-(27)]
    51       1.898993       1.898993       1.898993    6[1-(0),1-(0),6-(1,6,7),6-(8,8)]
    52       2.700944       2.700944       2.700944    6[1-(0),6-(1,1,6),6-(8,8),7-(1,1,27)]
    53       1.837197       1.837197       1.837197    6[6-(1,6,7),8-(27),8-(27)]
    54       6.789853       6.789853       6.789853    6[1-(0),6-(1,7),6-(6,6)]
    55       0.402711       0.402711       0.402711    6[6-(1,6),6-(1,6),6-(6,6)]
    56       1.764987       1.764987       1.764987    6[1-(0),6-(1,7),6-(6,6)]
    57       2.453068       2.453068       2.453068    6[1-(0),6-(1,6),7-(6,27)]
    58       0.659613       0.659613       0.659613    6[1-(0),6-(1,6),7-(6,27)]
    59       2.013557       2.013557       2.013557    6[6-(1,1,6),8-(27),8-(27)]
    60       1.572657       1.572657       1.572657    6[1-(0),1-(0),6-(1,6,7),6-(8,8)]
    61       0.770706       0.770706       0.770706    6[1-(0),6-(1,1,6),6-(8,8),7-(1,1,27)]
    62       1.634453       1.634453       1.634453    6[6-(1,6,7),8-(27),8-(27)]
    63       3.625097       3.625097       3.625097    6[1-(0),6-(1,7),6-(6,6)]
    64       3.068939       3.068939       3.068939    6[6-(1,6),6-(1,6),6-(6,6)]
    65       1.706663       1.706663       1.706663    6[1-(0),6-(1,7),6-(6,6)]
    66       1.018582       1.018582       1.018582    6[1-(0),6-(1,6),7-(6,27)]
    67       2.812037       2.812037       2.812037    6[1-(0),6-(1,6),7-(6,27)]
    68       4.929743       4.929743       4.929743    6[6-(1,1,6),8-(27),8-(27)]
    69       5.370643       5.370643       5.370643    6[1-(0),1-(0),6-(1,6,7),6-(8,8)]
    70       6.172594       6.172594       6.172594    6[1-(0),6-(1,1,6),6-(8,8),7-(1,1,27)]
    71       5.308847       5.308847       5.308847    6[6-(1,6,7),8-(27),8-(27)]
    72       3.318203       3.318203       3.318203    6[1-(0),6-(1,7),6-(6,6)]
    73       3.874361       3.874361       3.874361    6[6-(1,6),6-(1,6),6-(6,6)]
    74       5.236637       5.236637       5.236637    6[1-(0),6-(1,7),6-(6,6)]
    75       5.924718       5.924718       5.924718    6[1-(0),6-(1,6),7-(6,27)]
    76       4.131263       4.131263       4.131263    6[1-(0),6-(1,6),7-(6,27)]
    77       3.069633       3.069633       3.069633    7[1-(0),1-(0),6-(1,6,6),27-(7,8,8,8,8)]
    78       4.950573       4.950573       4.950573    7[6-(1,6),6-(1,6),27-(7,8,8,8,8)]
    79       3.873667       3.873667       3.873667    7[1-(0),1-(0),6-(1,6,6),27-(7,8,8,8,8)]
    80       1.992727       1.992727       1.992727    7[6-(1,6),6-(1,6),27-(7,8,8,8,8)]
    81       6.541283       6.541283       6.541283    7[1-(0),1-(0),6-(1,6,6),27-(7,8,8,8,8)]
    82       1.478923       1.478923       1.478923    7[6-(1,6),6-(1,6),27-(7,8,8,8,8)]
    83       0.402017       0.402017       0.402017    7[1-(0),1-(0),6-(1,6,6),27-(7,8,8,8,8)]
    84       5.464377       5.464377       5.464377    7[6-(1,6),6-(1,6),27-(7,8,8,8,8)]
    85       5.224833       5.224833       5.224833    8[6-(6,8),27-(7,7,8,8,8)]
    86       6.142738       6.142738       6.142738    8[6-(6,8),27-(7,7,8,8,8)]
    87       4.924883       4.924883       4.924883    8[6-(6,8),27-(7,7,8,8,8)]
    88       5.914303       5.914303       5.914303    8[6-(6,8),27-(7,7,8,8,8)]
    89       1.718467       1.718467       1.718467    8[6-(6,8),27-(7,7,8,8,8)]
    90       0.800562       0.800562       0.800562    8[6-(6,8),27-(7,7,8,8,8)]
    91       2.018417       2.018417       2.018417    8[6-(6,8),27-(7,7,8,8,8)]
    92       1.028997       1.028997       1.028997    8[6-(6,8),27-(7,7,8,8,8)]
    93       1.753183       1.753183       1.753183    8[6-(6,8),27-(7,7,8,8,8)]
    94       2.671088       2.671088       2.671088    8[6-(6,8),27-(7,7,8,8,8)]
    95       1.453233       1.453233       1.453233    8[6-(6,8),27-(7,7,8,8,8)]
    96       2.442653       2.442653       2.442653    8[6-(6,8),27-(7,7,8,8,8)]
    97       5.190117       5.190117       5.190117    8[6-(6,8),27-(7,7,8,8,8)]
    98       4.272212       4.272212       4.272212    8[6-(6,8),27-(7,7,8,8,8)]
    99       5.490067       5.490067       5.490067    8[6-(6,8),27-(7,7,8,8,8)]
   100       4.500647       4.500647       4.500647    8[6-(6,8),27-(7,7,8,8,8)]
