# Supplementary material for: A collection of forcefield precursors for metal–organic frameworks
Source: RSC Adv. 2019 Nov 13;9(63):36492–507. doi: 10.1039/c9ra07327b (PMC9075174; doi:10.1039/c9ra07327b)
Supplement: RA-009-C9RA07327B-s1840 [file RA-009-C9RA07327B-s1840.txt]

OPOBIF_clean

8.408400    0.000000    0.000000
-2.802824    18.978854    0.000000
2.802824    9.489431    16.436167

     1       5.777204       5.777204       5.777204    30[7-(6,7),7-(6,7),7-(6,7),8-(6)]
     2       2.952574       2.952574       2.952574    30[7-(6,6),7-(6,6),7-(6,7),8-(6)]
     3       2.974419       2.974419       2.974419    30[7-(6,7),7-(6,7),7-(6,7),8-(6)]
     4       8.558187       8.558187       8.558187    30[7-(6,6),7-(6,6),7-(6,7),8-(6)]
     5       8.580024       8.580024       8.580024    30[7-(6,7),7-(6,7),7-(6,7),8-(6)]
     6       5.755384       5.755384       5.755384    30[7-(6,6),7-(6,6),7-(6,7),8-(6)]
     7       2.631196       2.631196       2.631196    30[7-(6,7),7-(6,7),7-(6,7),8-(6)]
     8       5.455826       5.455826       5.455826    30[7-(6,6),7-(6,6),7-(6,7),8-(6)]
     9       5.433981       5.433981       5.433981    30[7-(6,7),7-(6,7),7-(6,7),8-(6)]
    10      -0.149787      -0.149787      -0.149787    30[7-(6,6),7-(6,6),7-(6,7),8-(6)]
    11      -0.171624      -0.171624      -0.171624    30[7-(6,7),7-(6,7),7-(6,7),8-(6)]
    12       2.653016       2.653016       2.653016    30[7-(6,6),7-(6,6),7-(6,7),8-(6)]
    13      -0.815912      -0.815912      -0.815912    1[6-(6,6)]
    14       1.463606       1.463606       1.463606    1[6-(6,6)]
    15       2.250636       2.250636       2.250636    1[6-(6,6)]
    16       0.764876       0.764876       0.764876    1[6-(6,6)]
    17       4.995978       4.995978       4.995978    1[6-(1,6,6)]
    18       5.374353       5.374353       5.374353    1[6-(1,6,6)]
    19       6.280789       6.280789       6.280789    1[6-(7,7)]
    20        3.55395        3.55395        3.55395    1[6-(7,7)]
    21       2.070699       2.070699       2.070699    1[6-(7,7)]
    22      -0.170981      -0.170981      -0.170981    1[6-(7,7)]
    23       4.789719       4.789719       4.789719    1[6-(6,6)]
    24       7.069236       7.069236       7.069236    1[6-(6,6)]
    25       7.856263       7.856263       7.856263    1[6-(6,6)]
    26       6.370499       6.370499       6.370499    1[6-(6,6)]
    27       2.193206       2.193206       2.193206    1[6-(1,6,6)]
    28       2.571583       2.571583       2.571583    1[6-(1,6,6)]
    29       3.477991       3.477991       3.477991    1[6-(7,7)]
    30       0.751149       0.751149       0.751149    1[6-(7,7)]
    31       7.676308       7.676308       7.676308    1[6-(7,7)]
    32       5.434636       5.434636       5.434636    1[6-(7,7)]
    33       1.986908       1.986908       1.986908    1[6-(6,6)]
    34       4.266424       4.266424       4.266424    1[6-(6,6)]
    35       5.053446       5.053446       5.053446    1[6-(6,6)]
    36       3.567678       3.567678       3.567678    1[6-(6,6)]
    37       7.798789       7.798789       7.798789    1[6-(1,6,6)]
    38       8.177171       8.177171       8.177171    1[6-(1,6,6)]
    39       9.083604       9.083604       9.083604    1[6-(7,7)]
    40       6.356753       6.356753       6.356753    1[6-(7,7)]
    41       4.873519       4.873519       4.873519    1[6-(7,7)]
    42       2.631833       2.631833       2.631833    1[6-(7,7)]
    43       9.224312       9.224312       9.224312    1[6-(6,6)]
    44       6.944794       6.944794       6.944794    1[6-(6,6)]
    45       6.157764       6.157764       6.157764    1[6-(6,6)]
    46       7.643524       7.643524       7.643524    1[6-(6,6)]
    47       3.412422       3.412422       3.412422    1[6-(1,6,6)]
    48       3.034047       3.034047       3.034047    1[6-(1,6,6)]
    49       2.127611       2.127611       2.127611    1[6-(7,7)]
    50        4.85445        4.85445        4.85445    1[6-(7,7)]
    51       6.337701       6.337701       6.337701    1[6-(7,7)]
    52       8.579381       8.579381       8.579381    1[6-(7,7)]
    53       3.618681       3.618681       3.618681    1[6-(6,6)]
    54       1.339164       1.339164       1.339164    1[6-(6,6)]
    55       0.552137       0.552137       0.552137    1[6-(6,6)]
    56       2.037901       2.037901       2.037901    1[6-(6,6)]
    57       6.215194       6.215194       6.215194    1[6-(1,6,6)]
    58       5.836817       5.836817       5.836817    1[6-(1,6,6)]
    59       4.930409       4.930409       4.930409    1[6-(7,7)]
    60       7.657251       7.657251       7.657251    1[6-(7,7)]
    61       0.732092       0.732092       0.732092    1[6-(7,7)]
    62       2.973764       2.973764       2.973764    1[6-(7,7)]
    63       6.421492       6.421492       6.421492    1[6-(6,6)]
    64       4.141976       4.141976       4.141976    1[6-(6,6)]
    65       3.354954       3.354954       3.354954    1[6-(6,6)]
    66       4.840722       4.840722       4.840722    1[6-(6,6)]
    67       0.609611       0.609611       0.609611    1[6-(1,6,6)]
    68       0.231229       0.231229       0.231229    1[6-(1,6,6)]
    69      -0.675204      -0.675204      -0.675204    1[6-(7,7)]
    70       2.051647       2.051647       2.051647    1[6-(7,7)]
    71       3.534881       3.534881       3.534881    1[6-(7,7)]
    72       5.776567       5.776567       5.776567    1[6-(7,7)]
    73      -0.936145      -0.936145      -0.936145    6[6-(1,6),6-(6,6),6-(8,8)]
    74      -1.423835      -1.423835      -1.423835    6[6-(1,1,6),6-(1,6),6-(6,6)]
    75      -0.507322      -0.507322      -0.507322    6[1-(0),6-(1,6),6-(6,6)]
    76        0.86577        0.86577        0.86577    6[1-(0),6-(1,6),6-(1,6)]
    77       1.335802       1.335802       1.335802    6[1-(0),6-(1,6),6-(1,6)]
    78       0.446196       0.446196       0.446196    6[1-(0),6-(1,6),6-(6,6)]
    79       6.595261       6.595261       6.595261    6[6-(6,6),8-(0),8-(30)]
    80        5.51898        5.51898        5.51898    6[1-(0),1-(0),6-(6,6),6-(8,8)]
    81       5.018682       5.018682       5.018682    6[6-(1,1,6),8-(0),8-(30)]
    82       5.596346       5.596346       5.596346    6[1-(0),7-(6,30),7-(7,30)]
    83       4.118152       4.118152       4.118152    6[1-(0),7-(6,30),7-(7,30)]
    84       1.338327       1.338327       1.338327    6[1-(0),7-(6,30),7-(7,30)]
    85       0.128358       0.128358       0.128358    6[1-(0),7-(6,30),7-(7,30)]
    86       4.669479       4.669479       4.669479    6[6-(1,6),6-(6,6),6-(8,8)]
    87       4.181791       4.181791       4.181791    6[6-(1,1,6),6-(1,6),6-(6,6)]
    88       5.098307       5.098307       5.098307    6[1-(0),6-(1,6),6-(6,6)]
    89       6.471399       6.471399       6.471399    6[1-(0),6-(1,6),6-(1,6)]
    90       6.941429       6.941429       6.941429    6[1-(0),6-(1,6),6-(1,6)]
    91        6.05182        6.05182        6.05182    6[1-(0),6-(1,6),6-(6,6)]
    92       3.792483       3.792483       3.792483    6[6-(6,6),8-(0),8-(30)]
    93       2.716207       2.716207       2.716207    6[1-(0),1-(0),6-(6,6),6-(8,8)]
    94       2.215904       2.215904       2.215904    6[6-(1,1,6),8-(0),8-(30)]
    95       2.793548       2.793548       2.793548    6[1-(0),7-(6,30),7-(7,30)]
    96       1.315353       1.315353       1.315353    6[1-(0),7-(6,30),7-(7,30)]
    97       6.943938       6.943938       6.943938    6[1-(0),7-(6,30),7-(7,30)]
    98       5.733973       5.733973       5.733973    6[1-(0),7-(6,30),7-(7,30)]
    99       1.866661       1.866661       1.866661    6[6-(1,6),6-(6,6),6-(8,8)]
   100       1.378977       1.378977       1.378977    6[6-(1,1,6),6-(1,6),6-(6,6)]
   101       2.295495       2.295495       2.295495    6[1-(0),6-(1,6),6-(6,6)]
   102       3.668586       3.668586       3.668586    6[1-(0),6-(1,6),6-(1,6)]
   103       4.138612       4.138612       4.138612    6[1-(0),6-(1,6),6-(1,6)]
   104       3.249001       3.249001       3.249001    6[1-(0),6-(1,6),6-(6,6)]
   105       0.989662       0.989662       0.989662    6[6-(6,6),8-(0),8-(30)]
   106       8.321793       8.321793       8.321793    6[1-(0),1-(0),6-(6,6),6-(8,8)]
   107       7.821495       7.821495       7.821495    6[6-(1,1,6),8-(0),8-(30)]
   108       8.399158       8.399158       8.399158    6[1-(0),7-(6,30),7-(7,30)]
   109       6.920958       6.920958       6.920958    6[1-(0),7-(6,30),7-(7,30)]
   110       4.141146       4.141146       4.141146    6[1-(0),7-(6,30),7-(7,30)]
   111       2.931174       2.931174       2.931174    6[1-(0),7-(6,30),7-(7,30)]
   112       9.344545       9.344545       9.344545    6[6-(1,6),6-(6,6),6-(8,8)]
   113       9.832235       9.832235       9.832235    6[6-(1,1,6),6-(1,6),6-(6,6)]
   114       8.915722       8.915722       8.915722    6[1-(0),6-(1,6),6-(6,6)]
   115        7.54263        7.54263        7.54263    6[1-(0),6-(1,6),6-(1,6)]
   116       7.072598       7.072598       7.072598    6[1-(0),6-(1,6),6-(1,6)]
   117       7.962204       7.962204       7.962204    6[1-(0),6-(1,6),6-(6,6)]
   118       1.813139       1.813139       1.813139    6[6-(6,6),8-(0),8-(30)]
   119        2.88942        2.88942        2.88942    6[1-(0),1-(0),6-(6,6),6-(8,8)]
   120       3.389718       3.389718       3.389718    6[6-(1,1,6),8-(0),8-(30)]
   121       2.812054       2.812054       2.812054    6[1-(0),7-(6,30),7-(7,30)]
   122       4.290248       4.290248       4.290248    6[1-(0),7-(6,30),7-(7,30)]
   123       7.070073       7.070073       7.070073    6[1-(0),7-(6,30),7-(7,30)]
   124       8.280042       8.280042       8.280042    6[1-(0),7-(6,30),7-(7,30)]
   125       3.738921       3.738921       3.738921    6[6-(1,6),6-(6,6),6-(8,8)]
   126       4.226609       4.226609       4.226609    6[6-(1,1,6),6-(1,6),6-(6,6)]
   127       3.310093       3.310093       3.310093    6[1-(0),6-(1,6),6-(6,6)]
   128       1.937001       1.937001       1.937001    6[1-(0),6-(1,6),6-(1,6)]
   129       1.466971       1.466971       1.466971    6[1-(0),6-(1,6),6-(1,6)]
   130        2.35658        2.35658        2.35658    6[1-(0),6-(1,6),6-(6,6)]
   131       4.615917       4.615917       4.615917    6[6-(6,6),8-(0),8-(30)]
   132       5.692193       5.692193       5.692193    6[1-(0),1-(0),6-(6,6),6-(8,8)]
   133       6.192496       6.192496       6.192496    6[6-(1,1,6),8-(0),8-(30)]
   134       5.614852       5.614852       5.614852    6[1-(0),7-(6,30),7-(7,30)]
   135       7.093047       7.093047       7.093047    6[1-(0),7-(6,30),7-(7,30)]
   136       1.464462       1.464462       1.464462    6[1-(0),7-(6,30),7-(7,30)]
   137       2.674427       2.674427       2.674427    6[1-(0),7-(6,30),7-(7,30)]
   138       6.541739       6.541739       6.541739    6[6-(1,6),6-(6,6),6-(8,8)]
   139       7.029423       7.029423       7.029423    6[6-(1,1,6),6-(1,6),6-(6,6)]
   140       6.112905       6.112905       6.112905    6[1-(0),6-(1,6),6-(6,6)]
   141       4.739814       4.739814       4.739814    6[1-(0),6-(1,6),6-(1,6)]
   142       4.269788       4.269788       4.269788    6[1-(0),6-(1,6),6-(1,6)]
   143       5.159399       5.159399       5.159399    6[1-(0),6-(1,6),6-(6,6)]
   144       7.418738       7.418738       7.418738    6[6-(6,6),8-(0),8-(30)]
   145       0.086607       0.086607       0.086607    6[1-(0),1-(0),6-(6,6),6-(8,8)]
   146       0.586905       0.586905       0.586905    6[6-(1,1,6),8-(0),8-(30)]
   147       0.009242       0.009242       0.009242    6[1-(0),7-(6,30),7-(7,30)]
   148       1.487442       1.487442       1.487442    6[1-(0),7-(6,30),7-(7,30)]
   149       4.267254       4.267254       4.267254    6[1-(0),7-(6,30),7-(7,30)]
   150       5.477226       5.477226       5.477226    6[1-(0),7-(6,30),7-(7,30)]
   151       4.097968       4.097968       4.097968    7[6-(1,7),7-(6,30),30-(7,7,8)]
   152       5.069137       5.069137       5.069137    7[6-(1,7),7-(6,30),30-(7,7,8)]
   153       5.043917       5.043917       5.043917    7[6-(1,7),6-(1,7),30-(7,7,8)]
   154      -0.635966      -0.635966      -0.635966    7[6-(1,7),7-(6,30),30-(7,7,8)]
   155       0.151901       0.151901       0.151901    7[6-(1,7),7-(6,30),30-(7,7,8)]
   156       1.384574       1.384574       1.384574    7[6-(1,7),6-(1,7),30-(7,7,8)]
   157       1.295175       1.295175       1.295175    7[6-(1,7),7-(6,30),30-(7,7,8)]
   158       2.266344       2.266344       2.266344    7[6-(1,7),7-(6,30),30-(7,7,8)]
   159       2.241115       2.241115       2.241115    7[6-(1,7),6-(1,7),30-(7,7,8)]
   160       4.969648       4.969648       4.969648    7[6-(1,7),7-(6,30),30-(7,7,8)]
   161       5.757512       5.757512       5.757512    7[6-(1,7),7-(6,30),30-(7,7,8)]
   162       6.990187       6.990187       6.990187    7[6-(1,7),6-(1,7),30-(7,7,8)]
   163       6.900778       6.900778       6.900778    7[6-(1,7),7-(6,30),30-(7,7,8)]
   164       7.871951       7.871951       7.871951    7[6-(1,7),7-(6,30),30-(7,7,8)]
   165       7.846724       7.846724       7.846724    7[6-(1,7),6-(1,7),30-(7,7,8)]
   166       2.166853       2.166853       2.166853    7[6-(1,7),7-(6,30),30-(7,7,8)]
   167       2.954722       2.954722       2.954722    7[6-(1,7),7-(6,30),30-(7,7,8)]
   168       4.187389       4.187389       4.187389    7[6-(1,7),6-(1,7),30-(7,7,8)]
   169       4.310432       4.310432       4.310432    7[6-(1,7),7-(6,30),30-(7,7,8)]
   170       3.339263       3.339263       3.339263    7[6-(1,7),7-(6,30),30-(7,7,8)]
   171       3.364483       3.364483       3.364483    7[6-(1,7),6-(1,7),30-(7,7,8)]
   172       9.044366       9.044366       9.044366    7[6-(1,7),7-(6,30),30-(7,7,8)]
   173       8.256499       8.256499       8.256499    7[6-(1,7),7-(6,30),30-(7,7,8)]
   174       7.023826       7.023826       7.023826    7[6-(1,7),6-(1,7),30-(7,7,8)]
   175       7.113225       7.113225       7.113225    7[6-(1,7),7-(6,30),30-(7,7,8)]
   176       6.142056       6.142056       6.142056    7[6-(1,7),7-(6,30),30-(7,7,8)]
   177       6.167285       6.167285       6.167285    7[6-(1,7),6-(1,7),30-(7,7,8)]
   178       3.438752       3.438752       3.438752    7[6-(1,7),7-(6,30),30-(7,7,8)]
   179       2.650888       2.650888       2.650888    7[6-(1,7),7-(6,30),30-(7,7,8)]
   180       1.418213       1.418213       1.418213    7[6-(1,7),6-(1,7),30-(7,7,8)]
   181       1.507622       1.507622       1.507622    7[6-(1,7),7-(6,30),30-(7,7,8)]
   182       0.536449       0.536449       0.536449    7[6-(1,7),7-(6,30),30-(7,7,8)]
   183       0.561676       0.561676       0.561676    7[6-(1,7),6-(1,7),30-(7,7,8)]
   184       6.241547       6.241547       6.241547    7[6-(1,7),7-(6,30),30-(7,7,8)]
   185       5.453678       5.453678       5.453678    7[6-(1,7),7-(6,30),30-(7,7,8)]
   186       4.221011       4.221011       4.221011    7[6-(1,7),6-(1,7),30-(7,7,8)]
   187       7.116584       7.116584       7.116584    8[6-(6,8),30-(7,7,7)]
   188       5.397064       5.397064       5.397064    8[6-(6,8)]
   189       3.780126       3.780126       3.780126    8[6-(6,8),30-(7,7,7)]
   190        5.80571        5.80571        5.80571    8[6-(6,8)]
   191       1.510981       1.510981       1.510981    8[6-(6,8),30-(7,7,7)]
   192       2.594285       2.594285       2.594285    8[6-(6,8)]
   193       9.385746       9.385746       9.385746    8[6-(6,8),30-(7,7,7)]
   194       3.002927       3.002927       3.002927    8[6-(6,8)]
   195       4.313804       4.313804       4.313804    8[6-(6,8),30-(7,7,7)]
   196      -0.208534      -0.208534      -0.208534    8[6-(6,8)]
   197       6.582937       6.582937       6.582937    8[6-(6,8),30-(7,7,7)]
   198       8.608523       8.608523       8.608523    8[6-(6,8)]
   199       1.291816       1.291816       1.291816    8[6-(6,8),30-(7,7,7)]
   200       3.011336       3.011336       3.011336    8[6-(6,8)]
   201       4.628274       4.628274       4.628274    8[6-(6,8),30-(7,7,7)]
   202        2.60269        2.60269        2.60269    8[6-(6,8)]
   203       6.897419       6.897419       6.897419    8[6-(6,8),30-(7,7,7)]
   204       5.814115       5.814115       5.814115    8[6-(6,8)]
   205      -0.977346      -0.977346      -0.977346    8[6-(6,8),30-(7,7,7)]
   206       5.405473       5.405473       5.405473    8[6-(6,8)]
   207       4.094596       4.094596       4.094596    8[6-(6,8),30-(7,7,7)]
   208       8.616934       8.616934       8.616934    8[6-(6,8)]
   209       1.825463       1.825463       1.825463    8[6-(6,8),30-(7,7,7)]
   210      -0.200123      -0.200123      -0.200123    8[6-(6,8)]
