# Supplementary material for: A collection of forcefield precursors for metal–organic frameworks
Source: RSC Adv. 2019 Nov 13;9(63):36492–507. doi: 10.1039/c9ra07327b (PMC9075174; doi:10.1039/c9ra07327b)
Supplement: RA-009-C9RA07327B-s1841 [file RA-009-C9RA07327B-s1841.txt]

OPOYUO_clean

8.771300    0.000000    0.000000
-0.001138    15.899400    0.000000
0.000000    0.000000    18.164700

     1       5.378267       5.378267       5.378267    30[7-(6,6),8-(6),8-(6),8-(6),8-(6)]
     2       3.391326       3.391326       3.391326    30[7-(6,6),8-(6),8-(6),8-(6),8-(6)]
     3       3.391895       3.391895       3.391895    30[7-(6,6),8-(6),8-(6),8-(6),8-(6)]
     4       5.378836       5.378836       5.378836    30[7-(6,6),8-(6),8-(6),8-(6),8-(6)]
     5       0.861558       0.861558       0.861558    1[6-(6,6)]
     6       3.989222       3.989222       3.989222    1[6-(6,6)]
     7       2.928662       2.928662       2.928662    1[6-(6,6)]
     8       1.328674       1.328674       1.328674    1[6-(6,6)]
     9       8.368456       8.368456       8.368456    1[6-(6,6)]
    10       6.084645       6.084645       6.084645    1[6-(6,6)]
    11       8.655688       8.655688       8.655688    1[6-(1,1,6)]
    12       8.053168       8.053168       8.053168    1[6-(1,1,6)]
    13       7.071598       7.071598       7.071598    1[6-(1,1,6)]
    14       6.958323       6.958323       6.958323    1[6-(1,1,6)]
    15       6.020723       6.020723       6.020723    1[6-(1,1,6)]
    16       6.999662       6.999662       6.999662    1[6-(1,1,6)]
    17       8.297827       8.297827       8.297827    1[6-(6,7)]
    18       0.806122       0.806122       0.806122    1[6-(6,6)]
    19       6.369605       6.369605       6.369605    1[6-(6,6)]
    20         5.1979         5.1979         5.1979    1[6-(6,7)]
    21       1.006807       1.006807       1.006807    1[6-(6,7)]
    22       7.908035       7.908035       7.908035    1[6-(6,6)]
    23       4.780371       4.780371       4.780371    1[6-(6,6)]
    24       5.840931       5.840931       5.840931    1[6-(6,6)]
    25       7.440919       7.440919       7.440919    1[6-(6,6)]
    26       0.401137       0.401137       0.401137    1[6-(6,6)]
    27       2.684948       2.684948       2.684948    1[6-(6,6)]
    28       0.113905       0.113905       0.113905    1[6-(1,1,6)]
    29       0.716425       0.716425       0.716425    1[6-(1,1,6)]
    30       1.697995       1.697995       1.697995    1[6-(1,1,6)]
    31        1.81127        1.81127        1.81127    1[6-(1,1,6)]
    32        2.74887        2.74887        2.74887    1[6-(1,1,6)]
    33       1.769931       1.769931       1.769931    1[6-(1,1,6)]
    34       0.471766       0.471766       0.471766    1[6-(6,7)]
    35       7.963471       7.963471       7.963471    1[6-(6,6)]
    36       2.399988       2.399988       2.399988    1[6-(6,6)]
    37       3.571693       3.571693       3.571693    1[6-(6,7)]
    38       7.762786       7.762786       7.762786    1[6-(6,7)]
    39       7.908604       7.908604       7.908604    1[6-(6,6)]
    40        4.78094        4.78094        4.78094    1[6-(6,6)]
    41         5.8415         5.8415         5.8415    1[6-(6,6)]
    42       7.441488       7.441488       7.441488    1[6-(6,6)]
    43       0.401706       0.401706       0.401706    1[6-(6,6)]
    44       2.685517       2.685517       2.685517    1[6-(6,6)]
    45       0.114474       0.114474       0.114474    1[6-(1,1,6)]
    46       0.716994       0.716994       0.716994    1[6-(1,1,6)]
    47       1.698564       1.698564       1.698564    1[6-(1,1,6)]
    48       1.811839       1.811839       1.811839    1[6-(1,1,6)]
    49       2.749439       2.749439       2.749439    1[6-(1,1,6)]
    50         1.7705         1.7705         1.7705    1[6-(1,1,6)]
    51       0.472335       0.472335       0.472335    1[6-(6,7)]
    52        7.96404        7.96404        7.96404    1[6-(6,6)]
    53       2.400557       2.400557       2.400557    1[6-(6,6)]
    54       3.572262       3.572262       3.572262    1[6-(6,7)]
    55       7.763355       7.763355       7.763355    1[6-(6,7)]
    56       0.862127       0.862127       0.862127    1[6-(6,6)]
    57       3.989791       3.989791       3.989791    1[6-(6,6)]
    58       2.929231       2.929231       2.929231    1[6-(6,6)]
    59       1.329243       1.329243       1.329243    1[6-(6,6)]
    60       8.369025       8.369025       8.369025    1[6-(6,6)]
    61       6.085214       6.085214       6.085214    1[6-(6,6)]
    62       8.656257       8.656257       8.656257    1[6-(1,1,6)]
    63       8.053737       8.053737       8.053737    1[6-(1,1,6)]
    64       7.072167       7.072167       7.072167    1[6-(1,1,6)]
    65       6.958892       6.958892       6.958892    1[6-(1,1,6)]
    66       6.021292       6.021292       6.021292    1[6-(1,1,6)]
    67       7.000231       7.000231       7.000231    1[6-(1,1,6)]
    68       8.298396       8.298396       8.298396    1[6-(6,7)]
    69       0.806691       0.806691       0.806691    1[6-(6,6)]
    70       6.370174       6.370174       6.370174    1[6-(6,6)]
    71       5.198469       5.198469       5.198469    1[6-(6,7)]
    72       1.007376       1.007376       1.007376    1[6-(6,7)]
    73       1.271118       1.271118       1.271118    6[1-(0),6-(6,6),6-(6,6)]
    74       2.528025       2.528025       2.528025    6[6-(1,6),6-(1,6),6-(8,8)]
    75       3.134035       3.134035       3.134035    6[1-(0),6-(1,6),6-(6,6)]
    76        2.49805        2.49805        2.49805    6[1-(0),6-(1,6),6-(6,6)]
    77       0.519117       0.519117       0.519117    6[1-(0),6-(1,6),6-(6,6)]
    78       8.257121       8.257121       8.257121    6[1-(0),6-(1,6),6-(6,6)]
    79       7.056379       7.056379       7.056379    6[6-(1,6),6-(1,6),6-(8,8)]
    80       6.892447       6.892447       6.892447    6[1-(0),6-(6,6),6-(6,6)]
    81       8.001275       8.001275       8.001275    6[6-(1,1,1),6-(1,1,1),6-(6,6),6-(6,6)]
    82       0.608818       0.608818       0.608818    6[6-(1,6),6-(6,6),6-(6,6,6)]
    83       1.239388       1.239388       1.239388    6[6-(1,6),6-(6,6),6-(6,6)]
    84       0.336765       0.336765       0.336765    6[6-(1,6),6-(6,6),6-(6,6)]
    85       7.923113       7.923113       7.923113    6[6-(1,6),6-(6,6),6-(6,6,6)]
    86       7.939957       7.939957       7.939957    6[1-(0),1-(0),1-(0),6-(6,6,6)]
    87       6.895223       6.895223       6.895223    6[1-(0),1-(0),1-(0),6-(6,6,6)]
    88       3.217519       3.217519       3.217519    6[6-(6,6),8-(30),8-(30)]
    89       5.977464       5.977464       5.977464    6[6-(6,6),8-(30),8-(30)]
    90       7.901305       7.901305       7.901305    6[1-(0),6-(1,6),7-(6,30)]
    91        8.67222        8.67222        8.67222    6[1-(0),6-(1,7),6-(6,6)]
    92       8.100243       8.100243       8.100243    6[6-(1,6),6-(1,6),6-(1,7)]
    93       6.789809       6.789809       6.789809    6[1-(0),6-(1,7),6-(6,6)]
    94       6.098715       6.098715       6.098715    6[1-(0),6-(1,6),7-(6,30)]
    95       0.098974       0.098974       0.098974    6[1-(0),6-(6,6),7-(7)]
    96       7.498475       7.498475       7.498475    6[1-(0),6-(6,6),6-(6,6)]
    97       6.241568       6.241568       6.241568    6[6-(1,6),6-(1,6),6-(8,8)]
    98       5.635558       5.635558       5.635558    6[1-(0),6-(1,6),6-(6,6)]
    99       6.271543       6.271543       6.271543    6[1-(0),6-(1,6),6-(6,6)]
   100       8.250476       8.250476       8.250476    6[1-(0),6-(1,6),6-(6,6)]
   101       0.512472       0.512472       0.512472    6[1-(0),6-(1,6),6-(6,6)]
   102       1.713214       1.713214       1.713214    6[6-(1,6),6-(1,6),6-(8,8)]
   103       1.877146       1.877146       1.877146    6[1-(0),6-(6,6),6-(6,6)]
   104       0.768318       0.768318       0.768318    6[6-(1,1,1),6-(1,1,1),6-(6,6),6-(6,6)]
   105       8.160775       8.160775       8.160775    6[6-(1,6),6-(6,6),6-(6,6,6)]
   106       7.530205       7.530205       7.530205    6[6-(1,6),6-(6,6),6-(6,6)]
   107       8.432828       8.432828       8.432828    6[6-(1,6),6-(6,6),6-(6,6)]
   108        0.84648        0.84648        0.84648    6[6-(1,6),6-(6,6),6-(6,6,6)]
   109       0.829636       0.829636       0.829636    6[1-(0),1-(0),1-(0),6-(6,6,6)]
   110        1.87437        1.87437        1.87437    6[1-(0),1-(0),1-(0),6-(6,6,6)]
   111       5.552074       5.552074       5.552074    6[6-(6,6),8-(30),8-(30)]
   112       2.792129       2.792129       2.792129    6[6-(6,6),8-(30),8-(30)]
   113       0.868288       0.868288       0.868288    6[1-(0),6-(1,6),7-(6,30)]
   114       0.097373       0.097373       0.097373    6[1-(0),6-(1,7),6-(6,6)]
   115        0.66935        0.66935        0.66935    6[6-(1,6),6-(1,6),6-(1,7)]
   116       1.979784       1.979784       1.979784    6[1-(0),6-(1,7),6-(6,6)]
   117       2.670878       2.670878       2.670878    6[1-(0),6-(1,6),7-(6,30)]
   118       8.670619       8.670619       8.670619    6[1-(0),6-(6,6),7-(7)]
   119       7.499044       7.499044       7.499044    6[1-(0),6-(6,6),6-(6,6)]
   120       6.242137       6.242137       6.242137    6[6-(1,6),6-(1,6),6-(8,8)]
   121       5.636127       5.636127       5.636127    6[1-(0),6-(1,6),6-(6,6)]
   122       6.272112       6.272112       6.272112    6[1-(0),6-(1,6),6-(6,6)]
   123       8.251045       8.251045       8.251045    6[1-(0),6-(1,6),6-(6,6)]
   124       0.513041       0.513041       0.513041    6[1-(0),6-(1,6),6-(6,6)]
   125       1.713783       1.713783       1.713783    6[6-(1,6),6-(1,6),6-(8,8)]
   126       1.877715       1.877715       1.877715    6[1-(0),6-(6,6),6-(6,6)]
   127       0.768887       0.768887       0.768887    6[6-(1,1,1),6-(1,1,1),6-(6,6),6-(6,6)]
   128       8.161344       8.161344       8.161344    6[6-(1,6),6-(6,6),6-(6,6,6)]
   129       7.530774       7.530774       7.530774    6[6-(1,6),6-(6,6),6-(6,6)]
   130       8.433397       8.433397       8.433397    6[6-(1,6),6-(6,6),6-(6,6)]
   131       0.847049       0.847049       0.847049    6[6-(1,6),6-(6,6),6-(6,6,6)]
   132       0.830205       0.830205       0.830205    6[1-(0),1-(0),1-(0),6-(6,6,6)]
   133       1.874939       1.874939       1.874939    6[1-(0),1-(0),1-(0),6-(6,6,6)]
   134       5.552643       5.552643       5.552643    6[6-(6,6),8-(30),8-(30)]
   135       2.792698       2.792698       2.792698    6[6-(6,6),8-(30),8-(30)]
   136       0.868857       0.868857       0.868857    6[1-(0),6-(1,6),7-(6,30)]
   137       0.097942       0.097942       0.097942    6[1-(0),6-(1,7),6-(6,6)]
   138       0.669919       0.669919       0.669919    6[6-(1,6),6-(1,6),6-(1,7)]
   139       1.980353       1.980353       1.980353    6[1-(0),6-(1,7),6-(6,6)]
   140       2.671447       2.671447       2.671447    6[1-(0),6-(1,6),7-(6,30)]
   141       8.671188       8.671188       8.671188    6[1-(0),6-(6,6),7-(7)]
   142       1.271687       1.271687       1.271687    6[1-(0),6-(6,6),6-(6,6)]
   143       2.528594       2.528594       2.528594    6[6-(1,6),6-(1,6),6-(8,8)]
   144       3.134604       3.134604       3.134604    6[1-(0),6-(1,6),6-(6,6)]
   145       2.498619       2.498619       2.498619    6[1-(0),6-(1,6),6-(6,6)]
   146       0.519686       0.519686       0.519686    6[1-(0),6-(1,6),6-(6,6)]
   147        8.25769        8.25769        8.25769    6[1-(0),6-(1,6),6-(6,6)]
   148       7.056948       7.056948       7.056948    6[6-(1,6),6-(1,6),6-(8,8)]
   149       6.893016       6.893016       6.893016    6[1-(0),6-(6,6),6-(6,6)]
   150       8.001844       8.001844       8.001844    6[6-(1,1,1),6-(1,1,1),6-(6,6),6-(6,6)]
   151       0.609387       0.609387       0.609387    6[6-(1,6),6-(6,6),6-(6,6,6)]
   152       1.239957       1.239957       1.239957    6[6-(1,6),6-(6,6),6-(6,6)]
   153       0.337334       0.337334       0.337334    6[6-(1,6),6-(6,6),6-(6,6)]
   154       7.923682       7.923682       7.923682    6[6-(1,6),6-(6,6),6-(6,6,6)]
   155       7.940526       7.940526       7.940526    6[1-(0),1-(0),1-(0),6-(6,6,6)]
   156       6.895792       6.895792       6.895792    6[1-(0),1-(0),1-(0),6-(6,6,6)]
   157       3.218088       3.218088       3.218088    6[6-(6,6),8-(30),8-(30)]
   158       5.978033       5.978033       5.978033    6[6-(6,6),8-(30),8-(30)]
   159       7.901874       7.901874       7.901874    6[1-(0),6-(1,6),7-(6,30)]
   160       8.672789       8.672789       8.672789    6[1-(0),6-(1,7),6-(6,6)]
   161       8.100812       8.100812       8.100812    6[6-(1,6),6-(1,6),6-(1,7)]
   162       6.790378       6.790378       6.790378    6[1-(0),6-(1,7),6-(6,6)]
   163       6.099284       6.099284       6.099284    6[1-(0),6-(1,6),7-(6,30)]
   164       0.099543       0.099543       0.099543    6[1-(0),6-(6,6),7-(7)]
   165       6.634727       6.634727       6.634727    7[6-(1,6),6-(1,6),30-(8,8,8,8)]
   166       8.329881       8.329881       8.329881    7[6-(1,6),7-(6)]
   167       2.134866       2.134866       2.134866    7[6-(1,6),6-(1,6),30-(8,8,8,8)]
   168       0.439712       0.439712       0.439712    7[6-(1,6),7-(6)]
   169       2.135435       2.135435       2.135435    7[6-(1,6),6-(1,6),30-(8,8,8,8)]
   170       0.440281       0.440281       0.440281    7[6-(1,6),7-(6)]
   171       6.635296       6.635296       6.635296    7[6-(1,6),6-(1,6),30-(8,8,8,8)]
   172        8.33045        8.33045        8.33045    7[6-(1,6),7-(6)]
   173       2.735181       2.735181       2.735181    8[6-(6,8),30-(7,8,8,8)]
   174       4.219172       4.219172       4.219172    8[6-(6,8),30-(7,8,8,8)]
   175       6.287892       6.287892       6.287892    8[6-(6,8),30-(7,8,8,8)]
   176       4.852146       4.852146       4.852146    8[6-(6,8),30-(7,8,8,8)]
   177       6.034412       6.034412       6.034412    8[6-(6,8),30-(7,8,8,8)]
   178       4.550421       4.550421       4.550421    8[6-(6,8),30-(7,8,8,8)]
   179       2.481701       2.481701       2.481701    8[6-(6,8),30-(7,8,8,8)]
   180       3.917447       3.917447       3.917447    8[6-(6,8),30-(7,8,8,8)]
   181       6.034981       6.034981       6.034981    8[6-(6,8),30-(7,8,8,8)]
   182        4.55099        4.55099        4.55099    8[6-(6,8),30-(7,8,8,8)]
   183        2.48227        2.48227        2.48227    8[6-(6,8),30-(7,8,8,8)]
   184       3.918016       3.918016       3.918016    8[6-(6,8),30-(7,8,8,8)]
   185        2.73575        2.73575        2.73575    8[6-(6,8),30-(7,8,8,8)]
   186       4.219741       4.219741       4.219741    8[6-(6,8),30-(7,8,8,8)]
   187       6.288461       6.288461       6.288461    8[6-(6,8),30-(7,8,8,8)]
   188       4.852715       4.852715       4.852715    8[6-(6,8),30-(7,8,8,8)]
