# Supplementary material for: A collection of forcefield precursors for metal–organic frameworks
Source: RSC Adv. 2019 Nov 13;9(63):36492–507. doi: 10.1039/c9ra07327b (PMC9075174; doi:10.1039/c9ra07327b)
Supplement: RA-009-C9RA07327B-s1842 [file RA-009-C9RA07327B-s1842.txt]

OPOZEZ_clean

15.938800    0.000000    0.000000
-4.383123    15.578844    0.000000
0.000000    0.000000    28.520000

     1       9.285441       9.285441       9.285441    48[7-(6,6),7-(6,6),8-(6),8-(6),8-(6)]
     2       9.016851       9.016851       9.016851    48[7-(6,6),7-(6,6),8-(6),8-(6),8-(6)]
     3        7.09388        7.09388        7.09388    48[7-(6,6),7-(6,6),8-(6),8-(6),8-(6)]
     4       6.825289       6.825289       6.825289    48[7-(6,6),7-(6,6),8-(6),8-(6),8-(6)]
     5       4.461797       4.461797       4.461797    48[7-(6,6),7-(6,6),8-(6),8-(6),8-(6)]
     6       4.730388       4.730388       4.730388    48[7-(6,6),7-(6,6),8-(6),8-(6),8-(6)]
     7       2.270236       2.270236       2.270236    48[7-(6,6),7-(6,6),8-(6),8-(6),8-(6)]
     8       2.538826       2.538826       2.538826    48[7-(6,6),7-(6,6),8-(6),8-(6),8-(6)]
     9        8.77266        8.77266        8.77266    1[6-(6,6)]
    10       9.524122       9.524122       9.524122    1[6-(6,6)]
    11       9.281455       9.281455       9.281455    1[6-(6,6)]
    12       8.766753       8.766753       8.766753    1[6-(6,6)]
    13       8.194713       8.194713       8.194713    1[6-(6,6)]
    14       7.827772       7.827772       7.827772    1[6-(6,6)]
    15       6.367177       6.367177       6.367177    1[6-(1,1,6)]
    16       6.845784       6.845784       6.845784    1[6-(1,1,6)]
    17       7.134116       7.134116       7.134116    1[6-(1,1,6)]
    18      10.332833      10.332833      10.332833    1[6-(1,1,6)]
    19       9.516888       9.516888       9.516888    1[6-(1,1,6)]
    20       9.245651       9.245651       9.245651    1[6-(1,1,6)]
    21       5.429439       5.429439       5.429439    1[6-(6,6)]
    22       8.375651       8.375651       8.375651    1[6-(6,6)]
    23       8.476224       8.476224       8.476224    1[6-(6,6)]
    24       8.995508       8.995508       8.995508    1[6-(6,6)]
    25       9.657882       9.657882       9.657882    1[6-(6,6)]
    26       6.492592       6.492592       6.492592    1[6-(6,6)]
    27       4.026143       4.026143       4.026143    1[6-(1,1,6)]
    28       5.279806       5.279806       5.279806    1[6-(1,1,6)]
    29       4.971949       4.971949       4.971949    1[6-(1,1,6)]
    30       7.842454       7.842454       7.842454    1[6-(1,1,6)]
    31       7.270606       7.270606       7.270606    1[6-(1,1,6)]
    32       7.585994       7.585994       7.585994    1[6-(1,1,6)]
    33       11.86821       11.86821       11.86821    1[6-(6,7)]
    34      -1.839238      -1.839238      -1.839238    1[6-(6,6)]
    35      13.510535      13.510535      13.510535    1[6-(6,6)]
    36      11.195983      11.195983      11.195983    1[6-(6,7)]
    37      -0.134709      -0.134709      -0.134709    1[6-(6,7)]
    38       2.126534       2.126534       2.126534    1[6-(6,7)]
    39        4.05066        4.05066        4.05066    1[6-(6,6)]
    40         6.3684         6.3684         6.3684    1[6-(6,7)]
    41       6.606054       6.606054       6.606054    1[6-(6,7)]
    42       4.333979       4.333979       4.333979    1[6-(6,6)]
    43       6.548381       6.548381       6.548381    1[6-(6,7)]
    44       4.225421       4.225421       4.225421    1[6-(6,6)]
    45       4.783325       4.783325       4.783325    1[6-(6,6)]
    46       7.071777       7.071777       7.071777    1[6-(6,7)]
    47       2.493516       2.493516       2.493516    1[6-(6,7)]
    48       0.202546       0.202546       0.202546    1[6-(6,7)]
    49       13.94709       13.94709       13.94709    1[6-(6,6)]
    50      11.614686      11.614686      11.614686    1[6-(6,7)]
    51      11.946022      11.946022      11.946022    1[6-(6,7)]
    52      14.291496      14.291496      14.291496    1[6-(6,6)]
    53      10.964221      10.964221      10.964221    1[6-(6,6)]
    54       7.332561       7.332561       7.332561    1[6-(6,6)]
    55       7.089893       7.089893       7.089893    1[6-(6,6)]
    56       6.575191       6.575191       6.575191    1[6-(6,6)]
    57       6.003151       6.003151       6.003151    1[6-(6,6)]
    58      10.019334      10.019334      10.019334    1[6-(6,6)]
    59       8.558739       8.558739       8.558739    1[6-(1,1,6)]
    60       9.037346       9.037346       9.037346    1[6-(1,1,6)]
    61       9.325677       9.325677       9.325677    1[6-(1,1,6)]
    62      12.524394      12.524394      12.524394    1[6-(1,1,6)]
    63       11.70845       11.70845       11.70845    1[6-(1,1,6)]
    64      11.437212      11.437212      11.437212    1[6-(1,1,6)]
    65       7.621001       7.621001       7.621001    1[6-(6,6)]
    66       6.184089       6.184089       6.184089    1[6-(6,6)]
    67       6.284663       6.284663       6.284663    1[6-(6,6)]
    68       6.803946       6.803946       6.803946    1[6-(6,6)]
    69        7.46632        7.46632        7.46632    1[6-(6,6)]
    70       8.684154       8.684154       8.684154    1[6-(6,6)]
    71       6.217704       6.217704       6.217704    1[6-(1,1,6)]
    72       7.471368       7.471368       7.471368    1[6-(1,1,6)]
    73       7.163511       7.163511       7.163511    1[6-(1,1,6)]
    74      10.034015      10.034015      10.034015    1[6-(1,1,6)]
    75       9.462167       9.462167       9.462167    1[6-(1,1,6)]
    76       9.777555       9.777555       9.777555    1[6-(1,1,6)]
    77       9.676648       9.676648       9.676648    1[6-(6,7)]
    78        -4.0308        -4.0308        -4.0308    1[6-(6,6)]
    79      11.318974      11.318974      11.318974    1[6-(6,6)]
    80       9.004422       9.004422       9.004422    1[6-(6,7)]
    81      -2.326271      -2.326271      -2.326271    1[6-(6,7)]
    82      -0.065027      -0.065027      -0.065027    1[6-(6,7)]
    83       1.859099       1.859099       1.859099    1[6-(6,6)]
    84       4.176839       4.176839       4.176839    1[6-(6,7)]
    85       4.414493       4.414493       4.414493    1[6-(6,7)]
    86       2.142418       2.142418       2.142418    1[6-(6,6)]
    87       4.356819       4.356819       4.356819    1[6-(6,7)]
    88       2.033859       2.033859       2.033859    1[6-(6,6)]
    89       2.591763       2.591763       2.591763    1[6-(6,6)]
    90       4.880216       4.880216       4.880216    1[6-(6,7)]
    91       0.301955       0.301955       0.301955    1[6-(6,7)]
    92      -1.989015      -1.989015      -1.989015    1[6-(6,7)]
    93      11.755528      11.755528      11.755528    1[6-(6,6)]
    94       9.423124       9.423124       9.423124    1[6-(6,7)]
    95       9.754461       9.754461       9.754461    1[6-(6,7)]
    96      12.099935      12.099935      12.099935    1[6-(6,6)]
    97       0.591456       0.591456       0.591456    1[6-(6,6)]
    98       4.223116       4.223116       4.223116    1[6-(6,6)]
    99       4.465784       4.465784       4.465784    1[6-(6,6)]
   100       4.980486       4.980486       4.980486    1[6-(6,6)]
   101       5.552526       5.552526       5.552526    1[6-(6,6)]
   102       1.536343       1.536343       1.536343    1[6-(6,6)]
   103       2.996938       2.996938       2.996938    1[6-(1,1,6)]
   104       2.518331       2.518331       2.518331    1[6-(1,1,6)]
   105           2.23           2.23           2.23    1[6-(1,1,6)]
   106      -0.968717      -0.968717      -0.968717    1[6-(1,1,6)]
   107      -0.152773      -0.152773      -0.152773    1[6-(1,1,6)]
   108       0.118465       0.118465       0.118465    1[6-(1,1,6)]
   109       3.934676       3.934676       3.934676    1[6-(6,6)]
   110       5.371588       5.371588       5.371588    1[6-(6,6)]
   111       5.271014       5.271014       5.271014    1[6-(6,6)]
   112       4.751731       4.751731       4.751731    1[6-(6,6)]
   113       4.089357       4.089357       4.089357    1[6-(6,6)]
   114       2.871523       2.871523       2.871523    1[6-(6,6)]
   115       5.337973       5.337973       5.337973    1[6-(1,1,6)]
   116       4.084309       4.084309       4.084309    1[6-(1,1,6)]
   117       4.392166       4.392166       4.392166    1[6-(1,1,6)]
   118       1.521662       1.521662       1.521662    1[6-(1,1,6)]
   119        2.09351        2.09351        2.09351    1[6-(1,1,6)]
   120       1.778122       1.778122       1.778122    1[6-(1,1,6)]
   121       1.879029       1.879029       1.879029    1[6-(6,7)]
   122      -0.352323      -0.352323      -0.352323    1[6-(6,6)]
   123       0.236703       0.236703       0.236703    1[6-(6,6)]
   124       2.551255       2.551255       2.551255    1[6-(6,7)]
   125      13.881948      13.881948      13.881948    1[6-(6,7)]
   126      11.620704      11.620704      11.620704    1[6-(6,7)]
   127       9.696578       9.696578       9.696578    1[6-(6,6)]
   128       7.378838       7.378838       7.378838    1[6-(6,7)]
   129       7.141184       7.141184       7.141184    1[6-(6,7)]
   130       9.413259       9.413259       9.413259    1[6-(6,6)]
   131       7.198858       7.198858       7.198858    1[6-(6,7)]
   132       9.521818       9.521818       9.521818    1[6-(6,6)]
   133       8.963914       8.963914       8.963914    1[6-(6,6)]
   134       6.675461       6.675461       6.675461    1[6-(6,7)]
   135      11.253722      11.253722      11.253722    1[6-(6,7)]
   136      13.544692      13.544692      13.544692    1[6-(6,7)]
   137      -0.199851      -0.199851      -0.199851    1[6-(6,6)]
   138       2.132553       2.132553       2.132553    1[6-(6,7)]
   139       1.801216       1.801216       1.801216    1[6-(6,7)]
   140      -0.544258      -0.544258      -0.544258    1[6-(6,6)]
   141       2.783017       2.783017       2.783017    1[6-(6,6)]
   142       2.031555       2.031555       2.031555    1[6-(6,6)]
   143       2.274222       2.274222       2.274222    1[6-(6,6)]
   144       2.788924       2.788924       2.788924    1[6-(6,6)]
   145       3.360964       3.360964       3.360964    1[6-(6,6)]
   146       3.727905       3.727905       3.727905    1[6-(6,6)]
   147         5.1885         5.1885         5.1885    1[6-(1,1,6)]
   148       4.709893       4.709893       4.709893    1[6-(1,1,6)]
   149       4.421561       4.421561       4.421561    1[6-(1,1,6)]
   150       1.222844       1.222844       1.222844    1[6-(1,1,6)]
   151       2.038789       2.038789       2.038789    1[6-(1,1,6)]
   152       2.310026       2.310026       2.310026    1[6-(1,1,6)]
   153       6.126238       6.126238       6.126238    1[6-(6,6)]
   154       3.180026       3.180026       3.180026    1[6-(6,6)]
   155       3.079453       3.079453       3.079453    1[6-(6,6)]
   156       2.560169       2.560169       2.560169    1[6-(6,6)]
   157       1.897795       1.897795       1.897795    1[6-(6,6)]
   158       5.063085       5.063085       5.063085    1[6-(6,6)]
   159       7.529534       7.529534       7.529534    1[6-(1,1,6)]
   160       6.275871       6.275871       6.275871    1[6-(1,1,6)]
   161       6.583728       6.583728       6.583728    1[6-(1,1,6)]
   162       3.713223       3.713223       3.713223    1[6-(1,1,6)]
   163       4.285071       4.285071       4.285071    1[6-(1,1,6)]
   164       3.969683       3.969683       3.969683    1[6-(1,1,6)]
   165      -0.312533      -0.312533      -0.312533    1[6-(6,7)]
   166      -2.543885      -2.543885      -2.543885    1[6-(6,6)]
   167      -1.954858      -1.954858      -1.954858    1[6-(6,6)]
   168       0.359694       0.359694       0.359694    1[6-(6,7)]
   169      11.690386      11.690386      11.690386    1[6-(6,7)]
   170       9.429143       9.429143       9.429143    1[6-(6,7)]
   171       7.505017       7.505017       7.505017    1[6-(6,6)]
   172       5.187277       5.187277       5.187277    1[6-(6,7)]
   173       4.949623       4.949623       4.949623    1[6-(6,7)]
   174       7.221698       7.221698       7.221698    1[6-(6,6)]
   175       5.007296       5.007296       5.007296    1[6-(6,7)]
   176       7.330256       7.330256       7.330256    1[6-(6,6)]
   177       6.772352       6.772352       6.772352    1[6-(6,6)]
   178         4.4839         4.4839         4.4839    1[6-(6,7)]
   179       9.062161       9.062161       9.062161    1[6-(6,7)]
   180      11.353131      11.353131      11.353131    1[6-(6,7)]
   181      -2.391413      -2.391413      -2.391413    1[6-(6,6)]
   182      -0.059009      -0.059009      -0.059009    1[6-(6,7)]
   183      -0.390345      -0.390345      -0.390345    1[6-(6,7)]
   184      -2.735819      -2.735819      -2.735819    1[6-(6,6)]
   185       8.868888       8.868888       8.868888    6[1-(0),6-(6,6),6-(6,6)]
   186       9.154826       9.154826       9.154826    6[6-(1,6),6-(1,6),6-(8,8)]
   187       9.307277       9.307277       9.307277    6[1-(0),6-(1,6),6-(6,6)]
   188       9.161597       9.161597       9.161597    6[1-(0),6-(1,6),6-(6,6)]
   189       8.564492       8.564492       8.564492    6[1-(0),6-(1,6),6-(6,6)]
   190       8.243367       8.243367       8.243367    6[1-(0),6-(1,6),6-(6,6)]
   191       7.983689       7.983689       7.983689    6[6-(1,6),6-(1,6),6-(8,8)]
   192       8.014971       8.014971       8.014971    6[1-(0),6-(6,6),6-(6,6)]
   193       8.325656       8.325656       8.325656    6[6-(1,6),6-(6,6),6-(6,6,6)]
   194       8.586211       8.586211       8.586211    6[6-(1,6),6-(6,6),6-(6,6)]
   195       8.835334       8.835334       8.835334    6[6-(1,6),6-(6,6),6-(6,6)]
   196        8.73297        8.73297        8.73297    6[6-(1,6),6-(6,6),6-(6,6,6)]
   197         8.3928         8.3928         8.3928    6[6-(1,1,1),6-(1,1,1),6-(6,6),6-(6,6)]
   198       7.067769       7.067769       7.067769    6[1-(0),1-(0),1-(0),6-(6,6,6)]
   199       9.466042       9.466042       9.466042    6[1-(0),1-(0),1-(0),6-(6,6,6)]
   200       9.247071       9.247071       9.247071    6[6-(6,6),8-(48),8-(48)]
   201       7.635986       7.635986       7.635986    6[6-(6,6),8-(0),8-(48)]
   202       9.574997       9.574997       9.574997    6[1-(0),6-(6,6),6-(6,6)]
   203        9.09588        9.09588        9.09588    6[6-(1,6),6-(1,6),6-(8,8)]
   204       8.698489       8.698489       8.698489    6[1-(0),6-(1,6),6-(6,6)]
   205       8.764595       8.764595       8.764595    6[1-(0),6-(1,6),6-(6,6)]
   206       9.378754       9.378754       9.378754    6[1-(0),6-(1,6),6-(6,6)]
   207       9.766025       9.766025       9.766025    6[1-(0),6-(1,6),6-(6,6)]
   208       5.927925       5.927925       5.927925    6[6-(1,6),6-(1,6),6-(8,8)]
   209        6.11369        6.11369        6.11369    6[1-(0),6-(6,6),6-(6,6)]
   210       5.732914       5.732914       5.732914    6[6-(1,6),6-(6,6),6-(6,6,6)]
   211       9.561331       9.561331       9.561331    6[6-(1,6),6-(6,6),6-(6,6)]
   212       9.273238       9.273238       9.273238    6[6-(1,6),6-(6,6),6-(6,6)]
   213       9.682623       9.682623       9.682623    6[6-(1,6),6-(6,6),6-(6,6,6)]
   214       5.844683       5.844683       5.844683    6[6-(1,1,1),6-(1,1,1),6-(6,6),6-(6,6)]
   215       4.947923       4.947923       4.947923    6[1-(0),1-(0),1-(0),6-(6,6,6)]
   216       7.261203       7.261203       7.261203    6[1-(0),1-(0),1-(0),6-(6,6,6)]
   217       9.031488       9.031488       9.031488    6[6-(6,6),8-(48),8-(48)]
   218       6.352852       6.352852       6.352852    6[6-(6,6),8-(0),8-(48)]
   219      12.194874      12.194874      12.194874    6[1-(0),6-(1,6),7-(6,48)]
   220      13.515084      13.515084      13.515084    6[1-(0),6-(1,7),6-(6,6)]
   221      14.012811      14.012811      14.012811    6[6-(1,6),6-(1,6),6-(1,7)]
   222      13.176221      13.176221      13.176221    6[1-(0),6-(1,7),6-(6,6)]
   223      11.793969      11.793969      11.793969    6[1-(0),6-(1,6),7-(6,48)]
   224      -0.447626      -0.447626      -0.447626    6[1-(0),6-(6,6),7-(7)]
   225       2.492726       2.492726       2.492726    6[1-(0),6-(6,6),7-(7)]
   226       3.915742       3.915742       3.915742    6[6-(1,6),6-(1,6),6-(1,7)]
   227       4.560783       4.560783       4.560783    6[1-(0),6-(1,7),6-(6,6)]
   228       5.946462       5.946462       5.946462    6[1-(0),6-(1,6),7-(6,48)]
   229       6.081109       6.081109       6.081109    6[1-(0),6-(1,6),7-(6,48)]
   230       4.721729       4.721729       4.721729    6[1-(0),6-(1,7),6-(6,6)]
   231       6.181112       6.181112       6.181112    6[1-(0),6-(1,6),7-(6,48)]
   232       4.790652       4.790652       4.790652    6[1-(0),6-(1,7),6-(6,6)]
   233       4.265391       4.265391       4.265391    6[6-(1,6),6-(1,6),6-(1,7)]
   234       5.124972       5.124972       5.124972    6[1-(0),6-(1,7),6-(6,6)]
   235       6.484511       6.484511       6.484511    6[1-(0),6-(1,6),7-(6,48)]
   236       2.829186       2.829186       2.829186    6[1-(0),6-(6,6),7-(7)]
   237      -0.145396      -0.145396      -0.145396    6[1-(0),6-(6,6),7-(7)]
   238       14.36752       14.36752       14.36752    6[6-(1,6),6-(1,6),6-(1,7)]
   239      13.570258      13.570258      13.570258    6[1-(0),6-(1,7),6-(6,6)]
   240      12.165532      12.165532      12.165532    6[1-(0),6-(1,6),7-(6,48)]
   241       12.35238       12.35238       12.35238    6[1-(0),6-(1,6),7-(6,48)]
   242      13.767427      13.767427      13.767427    6[1-(0),6-(1,7),6-(6,6)]
   243       6.677326       6.677326       6.677326    6[1-(0),6-(6,6),6-(6,6)]
   244       6.963265       6.963265       6.963265    6[6-(1,6),6-(1,6),6-(8,8)]
   245       7.115716       7.115716       7.115716    6[1-(0),6-(1,6),6-(6,6)]
   246       6.970036       6.970036       6.970036    6[1-(0),6-(1,6),6-(6,6)]
   247       6.372931       6.372931       6.372931    6[1-(0),6-(1,6),6-(6,6)]
   248       6.051806       6.051806       6.051806    6[1-(0),6-(1,6),6-(6,6)]
   249       10.17525       10.17525       10.17525    6[6-(1,6),6-(1,6),6-(8,8)]
   250      10.206532      10.206532      10.206532    6[1-(0),6-(6,6),6-(6,6)]
   251      10.517217      10.517217      10.517217    6[6-(1,6),6-(6,6),6-(6,6,6)]
   252        6.39465        6.39465        6.39465    6[6-(1,6),6-(6,6),6-(6,6)]
   253       6.643772       6.643772       6.643772    6[6-(1,6),6-(6,6),6-(6,6)]
   254       6.541409       6.541409       6.541409    6[6-(1,6),6-(6,6),6-(6,6,6)]
   255      10.584361      10.584361      10.584361    6[6-(1,1,1),6-(1,1,1),6-(6,6),6-(6,6)]
   256       9.259331       9.259331       9.259331    6[1-(0),1-(0),1-(0),6-(6,6,6)]
   257      11.657604      11.657604      11.657604    6[1-(0),1-(0),1-(0),6-(6,6,6)]
   258        7.05551        7.05551        7.05551    6[6-(6,6),8-(48),8-(48)]
   259       9.827547       9.827547       9.827547    6[6-(6,6),8-(0),8-(48)]
   260       7.383435       7.383435       7.383435    6[1-(0),6-(6,6),6-(6,6)]
   261       6.904318       6.904318       6.904318    6[6-(1,6),6-(1,6),6-(8,8)]
   262       6.506927       6.506927       6.506927    6[1-(0),6-(1,6),6-(6,6)]
   263       6.573033       6.573033       6.573033    6[1-(0),6-(1,6),6-(6,6)]
   264       7.187192       7.187192       7.187192    6[1-(0),6-(1,6),6-(6,6)]
   265       7.574463       7.574463       7.574463    6[1-(0),6-(1,6),6-(6,6)]
   266       8.119487       8.119487       8.119487    6[6-(1,6),6-(1,6),6-(8,8)]
   267       8.305251       8.305251       8.305251    6[1-(0),6-(6,6),6-(6,6)]
   268       7.924475       7.924475       7.924475    6[6-(1,6),6-(6,6),6-(6,6,6)]
   269       7.369769       7.369769       7.369769    6[6-(1,6),6-(6,6),6-(6,6)]
   270       7.081676       7.081676       7.081676    6[6-(1,6),6-(6,6),6-(6,6)]
   271       7.491061       7.491061       7.491061    6[6-(1,6),6-(6,6),6-(6,6,6)]
   272       8.036245       8.036245       8.036245    6[6-(1,1,1),6-(1,1,1),6-(6,6),6-(6,6)]
   273       7.139484       7.139484       7.139484    6[1-(0),1-(0),1-(0),6-(6,6,6)]
   274       9.452765       9.452765       9.452765    6[1-(0),1-(0),1-(0),6-(6,6,6)]
   275       6.839926       6.839926       6.839926    6[6-(6,6),8-(48),8-(48)]
   276       8.544413       8.544413       8.544413    6[6-(6,6),8-(0),8-(48)]
   277      10.003312      10.003312      10.003312    6[1-(0),6-(1,6),7-(6,48)]
   278      11.323523      11.323523      11.323523    6[1-(0),6-(1,7),6-(6,6)]
   279      11.821249      11.821249      11.821249    6[6-(1,6),6-(1,6),6-(1,7)]
   280      10.984659      10.984659      10.984659    6[1-(0),6-(1,7),6-(6,6)]
   281       9.602407       9.602407       9.602407    6[1-(0),6-(1,6),7-(6,48)]
   282      -2.639188      -2.639188      -2.639188    6[1-(0),6-(6,6),7-(7)]
   283       0.301165       0.301165       0.301165    6[1-(0),6-(6,6),7-(7)]
   284        1.72418        1.72418        1.72418    6[6-(1,6),6-(1,6),6-(1,7)]
   285       2.369221       2.369221       2.369221    6[1-(0),6-(1,7),6-(6,6)]
   286       3.754901       3.754901       3.754901    6[1-(0),6-(1,6),7-(6,48)]
   287       3.889547       3.889547       3.889547    6[1-(0),6-(1,6),7-(6,48)]
   288       2.530167       2.530167       2.530167    6[1-(0),6-(1,7),6-(6,6)]
   289       3.989551       3.989551       3.989551    6[1-(0),6-(1,6),7-(6,48)]
   290        2.59909        2.59909        2.59909    6[1-(0),6-(1,7),6-(6,6)]
   291       2.073829       2.073829       2.073829    6[6-(1,6),6-(1,6),6-(1,7)]
   292        2.93341        2.93341        2.93341    6[1-(0),6-(1,7),6-(6,6)]
   293       4.292949       4.292949       4.292949    6[1-(0),6-(1,6),7-(6,48)]
   294       0.637624       0.637624       0.637624    6[1-(0),6-(6,6),7-(7)]
   295      -2.336957      -2.336957      -2.336957    6[1-(0),6-(6,6),7-(7)]
   296      12.175958      12.175958      12.175958    6[6-(1,6),6-(1,6),6-(1,7)]
   297      11.378697      11.378697      11.378697    6[1-(0),6-(1,7),6-(6,6)]
   298       9.973971       9.973971       9.973971    6[1-(0),6-(1,6),7-(6,48)]
   299      10.160819      10.160819      10.160819    6[1-(0),6-(1,6),7-(6,48)]
   300      11.575865      11.575865      11.575865    6[1-(0),6-(1,7),6-(6,6)]
   301       4.878351       4.878351       4.878351    6[1-(0),6-(6,6),6-(6,6)]
   302       4.592412       4.592412       4.592412    6[6-(1,6),6-(1,6),6-(8,8)]
   303       4.439961       4.439961       4.439961    6[1-(0),6-(1,6),6-(6,6)]
   304       4.585641       4.585641       4.585641    6[1-(0),6-(1,6),6-(6,6)]
   305       5.182746       5.182746       5.182746    6[1-(0),6-(1,6),6-(6,6)]
   306       5.503871       5.503871       5.503871    6[1-(0),6-(1,6),6-(6,6)]
   307        5.76355        5.76355        5.76355    6[6-(1,6),6-(1,6),6-(8,8)]
   308       1.349145       1.349145       1.349145    6[1-(0),6-(6,6),6-(6,6)]
   309        1.03846        1.03846        1.03846    6[6-(1,6),6-(6,6),6-(6,6,6)]
   310       5.161027       5.161027       5.161027    6[6-(1,6),6-(6,6),6-(6,6)]
   311       4.911905       4.911905       4.911905    6[6-(1,6),6-(6,6),6-(6,6)]
   312       5.014268       5.014268       5.014268    6[6-(1,6),6-(6,6),6-(6,6,6)]
   313       0.971316       0.971316       0.971316    6[6-(1,1,1),6-(1,1,1),6-(6,6),6-(6,6)]
   314       2.296346       2.296346       2.296346    6[1-(0),1-(0),1-(0),6-(6,6,6)]
   315      -0.101927      -0.101927      -0.101927    6[1-(0),1-(0),1-(0),6-(6,6,6)]
   316       4.500167       4.500167       4.500167    6[6-(6,6),8-(48),8-(48)]
   317        1.72813        1.72813        1.72813    6[6-(6,6),8-(0),8-(48)]
   318       4.172242       4.172242       4.172242    6[1-(0),6-(6,6),6-(6,6)]
   319       4.651359       4.651359       4.651359    6[6-(1,6),6-(1,6),6-(8,8)]
   320        5.04875        5.04875        5.04875    6[1-(0),6-(1,6),6-(6,6)]
   321       4.982644       4.982644       4.982644    6[1-(0),6-(1,6),6-(6,6)]
   322       4.368485       4.368485       4.368485    6[1-(0),6-(1,6),6-(6,6)]
   323       3.981214       3.981214       3.981214    6[1-(0),6-(1,6),6-(6,6)]
   324        3.43619        3.43619        3.43619    6[6-(1,6),6-(1,6),6-(8,8)]
   325       3.250426       3.250426       3.250426    6[1-(0),6-(6,6),6-(6,6)]
   326       3.631202       3.631202       3.631202    6[6-(1,6),6-(6,6),6-(6,6,6)]
   327       4.185908       4.185908       4.185908    6[6-(1,6),6-(6,6),6-(6,6)]
   328       4.474001       4.474001       4.474001    6[6-(1,6),6-(6,6),6-(6,6)]
   329       4.064616       4.064616       4.064616    6[6-(1,6),6-(6,6),6-(6,6,6)]
   330       3.519432       3.519432       3.519432    6[6-(1,1,1),6-(1,1,1),6-(6,6),6-(6,6)]
   331       4.416193       4.416193       4.416193    6[1-(0),1-(0),1-(0),6-(6,6,6)]
   332       2.102912       2.102912       2.102912    6[1-(0),1-(0),1-(0),6-(6,6,6)]
   333       4.715751       4.715751       4.715751    6[6-(6,6),8-(48),8-(48)]
   334       3.011264       3.011264       3.011264    6[6-(6,6),8-(0),8-(48)]
   335       1.552365       1.552365       1.552365    6[1-(0),6-(1,6),7-(6,48)]
   336       0.232154       0.232154       0.232154    6[1-(0),6-(1,7),6-(6,6)]
   337      -0.265572      -0.265572      -0.265572    6[6-(1,6),6-(1,6),6-(1,7)]
   338       0.571018       0.571018       0.571018    6[1-(0),6-(1,7),6-(6,6)]
   339        1.95327        1.95327        1.95327    6[1-(0),6-(1,6),7-(6,48)]
   340      14.194865      14.194865      14.194865    6[1-(0),6-(6,6),7-(7)]
   341      11.254512      11.254512      11.254512    6[1-(0),6-(6,6),7-(7)]
   342       9.831497       9.831497       9.831497    6[6-(1,6),6-(1,6),6-(1,7)]
   343       9.186456       9.186456       9.186456    6[1-(0),6-(1,7),6-(6,6)]
   344       7.800776       7.800776       7.800776    6[1-(0),6-(1,6),7-(6,48)]
   345        7.66613        7.66613        7.66613    6[1-(0),6-(1,6),7-(6,48)]
   346        9.02551        9.02551        9.02551    6[1-(0),6-(1,7),6-(6,6)]
   347       7.566126       7.566126       7.566126    6[1-(0),6-(1,6),7-(6,48)]
   348       8.956587       8.956587       8.956587    6[1-(0),6-(1,7),6-(6,6)]
   349       9.481848       9.481848       9.481848    6[6-(1,6),6-(1,6),6-(1,7)]
   350       8.622267       8.622267       8.622267    6[1-(0),6-(1,7),6-(6,6)]
   351       7.262728       7.262728       7.262728    6[1-(0),6-(1,6),7-(6,48)]
   352      10.918053      10.918053      10.918053    6[1-(0),6-(6,6),7-(7)]
   353      13.892634      13.892634      13.892634    6[1-(0),6-(6,6),7-(7)]
   354      -0.620281      -0.620281      -0.620281    6[6-(1,6),6-(1,6),6-(1,7)]
   355        0.17698        0.17698        0.17698    6[1-(0),6-(1,7),6-(6,6)]
   356       1.581706       1.581706       1.581706    6[1-(0),6-(1,6),7-(6,48)]
   357       1.394858       1.394858       1.394858    6[1-(0),6-(1,6),7-(6,48)]
   358      -0.020188      -0.020188      -0.020188    6[1-(0),6-(1,7),6-(6,6)]
   359       2.686789       2.686789       2.686789    6[1-(0),6-(6,6),6-(6,6)]
   360       2.400851       2.400851       2.400851    6[6-(1,6),6-(1,6),6-(8,8)]
   361         2.2484         2.2484         2.2484    6[1-(0),6-(1,6),6-(6,6)]
   362        2.39408        2.39408        2.39408    6[1-(0),6-(1,6),6-(6,6)]
   363       2.991185       2.991185       2.991185    6[1-(0),6-(1,6),6-(6,6)]
   364        3.31231        3.31231        3.31231    6[1-(0),6-(1,6),6-(6,6)]
   365       3.571988       3.571988       3.571988    6[6-(1,6),6-(1,6),6-(8,8)]
   366       3.540706       3.540706       3.540706    6[1-(0),6-(6,6),6-(6,6)]
   367       3.230021       3.230021       3.230021    6[6-(1,6),6-(6,6),6-(6,6,6)]
   368       2.969466       2.969466       2.969466    6[6-(1,6),6-(6,6),6-(6,6)]
   369       2.720343       2.720343       2.720343    6[6-(1,6),6-(6,6),6-(6,6)]
   370       2.822707       2.822707       2.822707    6[6-(1,6),6-(6,6),6-(6,6,6)]
   371       3.162877       3.162877       3.162877    6[6-(1,1,1),6-(1,1,1),6-(6,6),6-(6,6)]
   372       4.487908       4.487908       4.487908    6[1-(0),1-(0),1-(0),6-(6,6,6)]
   373       2.089635       2.089635       2.089635    6[1-(0),1-(0),1-(0),6-(6,6,6)]
   374       2.308606       2.308606       2.308606    6[6-(6,6),8-(48),8-(48)]
   375       3.919691       3.919691       3.919691    6[6-(6,6),8-(0),8-(48)]
   376        1.98068        1.98068        1.98068    6[1-(0),6-(6,6),6-(6,6)]
   377       2.459797       2.459797       2.459797    6[6-(1,6),6-(1,6),6-(8,8)]
   378       2.857188       2.857188       2.857188    6[1-(0),6-(1,6),6-(6,6)]
   379       2.791082       2.791082       2.791082    6[1-(0),6-(1,6),6-(6,6)]
   380       2.176923       2.176923       2.176923    6[1-(0),6-(1,6),6-(6,6)]
   381       1.789652       1.789652       1.789652    6[1-(0),6-(1,6),6-(6,6)]
   382       5.627752       5.627752       5.627752    6[6-(1,6),6-(1,6),6-(8,8)]
   383       5.441987       5.441987       5.441987    6[1-(0),6-(6,6),6-(6,6)]
   384       5.822763       5.822763       5.822763    6[6-(1,6),6-(6,6),6-(6,6,6)]
   385       1.994346       1.994346       1.994346    6[6-(1,6),6-(6,6),6-(6,6)]
   386       2.282439       2.282439       2.282439    6[6-(1,6),6-(6,6),6-(6,6)]
   387       1.873054       1.873054       1.873054    6[6-(1,6),6-(6,6),6-(6,6,6)]
   388       5.710994       5.710994       5.710994    6[6-(1,1,1),6-(1,1,1),6-(6,6),6-(6,6)]
   389       6.607754       6.607754       6.607754    6[1-(0),1-(0),1-(0),6-(6,6,6)]
   390       4.294474       4.294474       4.294474    6[1-(0),1-(0),1-(0),6-(6,6,6)]
   391       2.524189       2.524189       2.524189    6[6-(6,6),8-(48),8-(48)]
   392       5.202825       5.202825       5.202825    6[6-(6,6),8-(0),8-(48)]
   393      -0.639197      -0.639197      -0.639197    6[1-(0),6-(1,6),7-(6,48)]
   394      -1.959407      -1.959407      -1.959407    6[1-(0),6-(1,7),6-(6,6)]
   395      -2.457134      -2.457134      -2.457134    6[6-(1,6),6-(1,6),6-(1,7)]
   396      -1.620544      -1.620544      -1.620544    6[1-(0),6-(1,7),6-(6,6)]
   397      -0.238292      -0.238292      -0.238292    6[1-(0),6-(1,6),7-(6,48)]
   398      12.003303      12.003303      12.003303    6[1-(0),6-(6,6),7-(7)]
   399       9.062951       9.062951       9.062951    6[1-(0),6-(6,6),7-(7)]
   400       7.639935       7.639935       7.639935    6[6-(1,6),6-(1,6),6-(1,7)]
   401       6.994894       6.994894       6.994894    6[1-(0),6-(1,7),6-(6,6)]
   402       5.609215       5.609215       5.609215    6[1-(0),6-(1,6),7-(6,48)]
   403       5.474568       5.474568       5.474568    6[1-(0),6-(1,6),7-(6,48)]
   404       6.833948       6.833948       6.833948    6[1-(0),6-(1,7),6-(6,6)]
   405       5.374565       5.374565       5.374565    6[1-(0),6-(1,6),7-(6,48)]
   406       6.765025       6.765025       6.765025    6[1-(0),6-(1,7),6-(6,6)]
   407       7.290286       7.290286       7.290286    6[6-(1,6),6-(1,6),6-(1,7)]
   408       6.430705       6.430705       6.430705    6[1-(0),6-(1,7),6-(6,6)]
   409       5.071166       5.071166       5.071166    6[1-(0),6-(1,6),7-(6,48)]
   410       8.726491       8.726491       8.726491    6[1-(0),6-(6,6),7-(7)]
   411      11.701073      11.701073      11.701073    6[1-(0),6-(6,6),7-(7)]
   412      -2.811843      -2.811843      -2.811843    6[6-(1,6),6-(1,6),6-(1,7)]
   413      -2.014581      -2.014581      -2.014581    6[1-(0),6-(1,7),6-(6,6)]
   414      -0.609855      -0.609855      -0.609855    6[1-(0),6-(1,6),7-(6,48)]
   415      -0.796703      -0.796703      -0.796703    6[1-(0),6-(1,6),7-(6,48)]
   416       -2.21175       -2.21175       -2.21175    6[1-(0),6-(1,7),6-(6,6)]
   417      11.298713      11.298713      11.298713    7[6-(1,6),6-(1,6),48-(7,8,8,8)]
   418       0.367526       0.367526       0.367526    7[6-(1,6),7-(6)]
   419       1.732604       1.732604       1.732604    7[6-(1,6),7-(6)]
   420       6.697938       6.697938       6.697938    7[6-(1,6),6-(1,6),48-(7,8,8,8)]
   421       6.997738       6.997738       6.997738    7[6-(1,6),6-(1,6),48-(7,8,8,8)]
   422       2.017182       2.017182       2.017182    7[6-(1,6),7-(6)]
   423       0.674777       0.674777       0.674777    7[6-(1,6),7-(6)]
   424      11.571496      11.571496      11.571496    7[6-(1,6),6-(1,6),48-(7,8,8,8)]
   425       9.107151       9.107151       9.107151    7[6-(1,6),6-(1,6),48-(7,8,8,8)]
   426      -1.824036      -1.824036      -1.824036    7[6-(1,6),7-(6)]
   427      -0.458958      -0.458958      -0.458958    7[6-(1,6),7-(6)]
   428       4.506377       4.506377       4.506377    7[6-(1,6),6-(1,6),48-(7,8,8,8)]
   429       4.806177       4.806177       4.806177    7[6-(1,6),6-(1,6),48-(7,8,8,8)]
   430       -0.17438       -0.17438       -0.17438    7[6-(1,6),7-(6)]
   431      -1.516784      -1.516784      -1.516784    7[6-(1,6),7-(6)]
   432       9.379934       9.379934       9.379934    7[6-(1,6),6-(1,6),48-(7,8,8,8)]
   433       2.448526       2.448526       2.448526    7[6-(1,6),6-(1,6),48-(7,8,8,8)]
   434      13.379713      13.379713      13.379713    7[6-(1,6),7-(6)]
   435      12.014635      12.014635      12.014635    7[6-(1,6),7-(6)]
   436         7.0493         7.0493         7.0493    7[6-(1,6),6-(1,6),48-(7,8,8,8)]
   437         6.7495         6.7495         6.7495    7[6-(1,6),6-(1,6),48-(7,8,8,8)]
   438      11.730057      11.730057      11.730057    7[6-(1,6),7-(6)]
   439      13.072461      13.072461      13.072461    7[6-(1,6),7-(6)]
   440       2.175743       2.175743       2.175743    7[6-(1,6),6-(1,6),48-(7,8,8,8)]
   441       0.256964       0.256964       0.256964    7[6-(1,6),6-(1,6),48-(7,8,8,8)]
   442      11.188151      11.188151      11.188151    7[6-(1,6),7-(6)]
   443       9.823073       9.823073       9.823073    7[6-(1,6),7-(6)]
   444       4.857739       4.857739       4.857739    7[6-(1,6),6-(1,6),48-(7,8,8,8)]
   445       4.557939       4.557939       4.557939    7[6-(1,6),6-(1,6),48-(7,8,8,8)]
   446       9.538495       9.538495       9.538495    7[6-(1,6),7-(6)]
   447        10.8809        10.8809        10.8809    7[6-(1,6),7-(6)]
   448      -0.015819      -0.015819      -0.015819    7[6-(1,6),6-(1,6),48-(7,8,8,8)]
   449       9.118847       9.118847       9.118847    8[6-(6,8),48-(7,7,8,8)]
   450       9.391473       9.391473       9.391473    8[6-(6,8),48-(7,7,8,8)]
   451       7.272744       7.272744       7.272744    8[6-(6,8),48-(7,7,8,8)]
   452       7.779513       7.779513       7.779513    8[6-(6,8)]
   453       9.179835       9.179835       9.179835    8[6-(6,8),48-(7,7,8,8)]
   454       8.886608       8.886608       8.886608    8[6-(6,8),48-(7,7,8,8)]
   455       6.388995       6.388995       6.388995    8[6-(6,8)]
   456       6.628549       6.628549       6.628549    8[6-(6,8),48-(7,7,8,8)]
   457       6.927285       6.927285       6.927285    8[6-(6,8),48-(7,7,8,8)]
   458       7.199912       7.199912       7.199912    8[6-(6,8),48-(7,7,8,8)]
   459       9.464306       9.464306       9.464306    8[6-(6,8),48-(7,7,8,8)]
   460       9.971074       9.971074       9.971074    8[6-(6,8)]
   461       6.988274       6.988274       6.988274    8[6-(6,8),48-(7,7,8,8)]
   462       6.695046       6.695046       6.695046    8[6-(6,8),48-(7,7,8,8)]
   463       8.580556       8.580556       8.580556    8[6-(6,8)]
   464       8.820111       8.820111       8.820111    8[6-(6,8),48-(7,7,8,8)]
   465       4.628392       4.628392       4.628392    8[6-(6,8),48-(7,7,8,8)]
   466       4.355765       4.355765       4.355765    8[6-(6,8),48-(7,7,8,8)]
   467       2.091371       2.091371       2.091371    8[6-(6,8),48-(7,7,8,8)]
   468       5.967726       5.967726       5.967726    8[6-(6,8)]
   469       4.567403       4.567403       4.567403    8[6-(6,8),48-(7,7,8,8)]
   470       4.860631       4.860631       4.860631    8[6-(6,8),48-(7,7,8,8)]
   471       2.975121       2.975121       2.975121    8[6-(6,8)]
   472       2.735566       2.735566       2.735566    8[6-(6,8),48-(7,7,8,8)]
   473        2.43683        2.43683        2.43683    8[6-(6,8),48-(7,7,8,8)]
   474       2.164204       2.164204       2.164204    8[6-(6,8),48-(7,7,8,8)]
   475       4.282933       4.282933       4.282933    8[6-(6,8),48-(7,7,8,8)]
   476       3.776164       3.776164       3.776164    8[6-(6,8)]
   477       2.375842       2.375842       2.375842    8[6-(6,8),48-(7,7,8,8)]
   478       2.669069       2.669069       2.669069    8[6-(6,8),48-(7,7,8,8)]
   479       5.166682       5.166682       5.166682    8[6-(6,8)]
   480       4.927128       4.927128       4.927128    8[6-(6,8),48-(7,7,8,8)]
