# Supplementary material for: A collection of forcefield precursors for metal–organic frameworks
Source: RSC Adv. 2019 Nov 13;9(63):36492–507. doi: 10.1039/c9ra07327b (PMC9075174; doi:10.1039/c9ra07327b)
Supplement: RA-009-C9RA07327B-s1843 [file RA-009-C9RA07327B-s1843.txt]

OPURIB_clean

4.873000    0.000000    0.000000
0.000000    13.133000    0.000000
-2.435545    0.000000    13.074790

     1       3.069072       3.069072       3.069072    58[6-(6,8,8),8-(6),8-(6),8-(6),8-(6),8-(6),8-(6),8-(6)]
     2      -0.631617      -0.631617      -0.631617    58[6-(6,8,8),8-(6),8-(6),8-(6),8-(6),8-(6),8-(6),8-(6)]
     3       3.126884       3.126884       3.126884    1[6-(6,6)]
     4       1.079176       1.079176       1.079176    1[6-(6,6)]
     5        0.69522        0.69522        0.69522    1[6-(6,6)]
     6       3.534504       3.534504       3.534504    1[6-(1,6,6)]
     7       3.013519       3.013519       3.013519    1[6-(1,6,6)]
     8       0.258287       0.258287       0.258287    1[6-(6,6)]
     9       2.909659       2.909659       2.909659    1[6-(6,6)]
    10       0.134985       0.134985       0.134985    1[6-(6,6)]
    11       1.852322       1.852322       1.852322    1[8-(6)]
    12      -0.689429      -0.689429      -0.689429    1[6-(6,6)]
    13       1.358279       1.358279       1.358279    1[6-(6,6)]
    14       1.742235       1.742235       1.742235    1[6-(6,6)]
    15      -1.097049      -1.097049      -1.097049    1[6-(1,6,6)]
    16      -0.576064      -0.576064      -0.576064    1[6-(1,6,6)]
    17       2.179168       2.179168       2.179168    1[6-(6,6)]
    18      -0.472204      -0.472204      -0.472204    1[6-(6,6)]
    19        2.30247        2.30247        2.30247    1[6-(6,6)]
    20       0.585133       0.585133       0.585133    1[8-(6)]
    21       3.916085       3.916085       3.916085    6[1-(0),6-(6,6),6-(6,6)]
    22       4.619676       4.619676       4.619676    6[6-(1,6),6-(1,6),6-(8,8)]
    23       0.704734       0.704734       0.704734    6[1-(0),6-(6,6),6-(6,6)]
    24       1.120984       1.120984       1.120984    6[6-(1,6),6-(1,6),6-(8,8)]
    25       0.516803       0.516803       0.516803    6[1-(0),6-(6,6),6-(6,6)]
    26      -0.481456      -0.481456      -0.481456    6[6-(1,1,6),6-(1,6),6-(1,6)]
    27        3.80272        3.80272        3.80272    6[1-(0),1-(0),6-(6,6),6-(6,6)]
    28      -0.040809      -0.040809      -0.040809    6[6-(1,1,6),6-(1,6),6-(1,6)]
    29        0.56413        0.56413        0.56413    6[1-(0),6-(6,6),6-(6,6)]
    30       1.606256       1.606256       1.606256    6[6-(1,6),6-(1,6),6-(8,8,58)]
    31       2.184043       2.184043       2.184043    6[1-(0),6-(6,6),6-(6,6)]
    32       1.482868       1.482868       1.482868    6[6-(1,6),6-(1,6),6-(8,8)]
    33       0.504325       0.504325       0.504325    6[1-(0),6-(6,6),6-(6,6)]
    34        2.04152        2.04152        2.04152    6[6-(6,6),8-(1),8-(58)]
    35       2.066506       2.066506       2.066506    6[6-(6,6),8-(58),8-(58)]
    36       2.152462       2.152462       2.152462    6[6-(6,6),8-(58),8-(58),58-(8,8,8,8,8,8,8)]
    37       1.726938       1.726938       1.726938    6[6-(6,6),8-(58),8-(58)]
    38       -1.47863       -1.47863       -1.47863    6[1-(0),6-(6,6),6-(6,6)]
    39      -2.182221      -2.182221      -2.182221    6[6-(1,6),6-(1,6),6-(8,8)]
    40       1.732721       1.732721       1.732721    6[1-(0),6-(6,6),6-(6,6)]
    41       1.316471       1.316471       1.316471    6[6-(1,6),6-(1,6),6-(8,8)]
    42       1.920652       1.920652       1.920652    6[1-(0),6-(6,6),6-(6,6)]
    43       2.918911       2.918911       2.918911    6[6-(1,1,6),6-(1,6),6-(1,6)]
    44      -1.365265      -1.365265      -1.365265    6[1-(0),1-(0),6-(6,6),6-(6,6)]
    45       2.478264       2.478264       2.478264    6[6-(1,1,6),6-(1,6),6-(1,6)]
    46       1.873325       1.873325       1.873325    6[1-(0),6-(6,6),6-(6,6)]
    47       0.831199       0.831199       0.831199    6[6-(1,6),6-(1,6),6-(8,8,58)]
    48       0.253412       0.253412       0.253412    6[1-(0),6-(6,6),6-(6,6)]
    49       0.954587       0.954587       0.954587    6[6-(1,6),6-(1,6),6-(8,8)]
    50        1.93313        1.93313        1.93313    6[1-(0),6-(6,6),6-(6,6)]
    51       0.395935       0.395935       0.395935    6[6-(6,6),8-(1),8-(58)]
    52       0.370949       0.370949       0.370949    6[6-(6,6),8-(58),8-(58)]
    53       0.284993       0.284993       0.284993    6[6-(6,6),8-(58),8-(58),58-(8,8,8,8,8,8,8)]
    54       0.710517       0.710517       0.710517    6[6-(6,6),8-(58),8-(58)]
    55       3.123688       3.123688       3.123688    8[6-(6,8,58),58-(6,8,8,8,8,8,8)]
    56       0.671184       0.671184       0.671184    8[6-(6,8),58-(6,8,8,8,8,8,8)]
    57       2.502349       2.502349       2.502349    8[1-(0),6-(6,8)]
    58       2.427167       2.427167       2.427167    8[6-(6,8),58-(6,8,8,8,8,8,8)]
    59       1.762294       1.762294       1.762294    8[6-(6,8,58),58-(6,8,8,8,8,8,8)]
    60       1.399932       1.399932       1.399932    8[6-(6,8),58-(6,8,8,8,8,8,8)]
    61       2.580374       2.580374       2.580374    8[6-(6,8),58-(6,8,8,8,8,8,8)]
    62      -1.505138      -1.505138      -1.505138    8[6-(6,8),58-(6,8,8,8,8,8,8)]
    63      -0.686233      -0.686233      -0.686233    8[6-(6,8,58),58-(6,8,8,8,8,8,8)]
    64       1.766271       1.766271       1.766271    8[6-(6,8),58-(6,8,8,8,8,8,8)]
    65      -0.064894      -0.064894      -0.064894    8[1-(0),6-(6,8)]
    66       0.010288       0.010288       0.010288    8[6-(6,8),58-(6,8,8,8,8,8,8)]
    67       0.675161       0.675161       0.675161    8[6-(6,8,58),58-(6,8,8,8,8,8,8)]
    68       1.037523       1.037523       1.037523    8[6-(6,8),58-(6,8,8,8,8,8,8)]
    69      -0.142919      -0.142919      -0.142919    8[6-(6,8),58-(6,8,8,8,8,8,8)]
    70       3.942593       3.942593       3.942593    8[6-(6,8),58-(6,8,8,8,8,8,8)]
