# Supplementary material for: A collection of forcefield precursors for metal–organic frameworks
Source: RSC Adv. 2019 Nov 13;9(63):36492–507. doi: 10.1039/c9ra07327b (PMC9075174; doi:10.1039/c9ra07327b)
Supplement: RA-009-C9RA07327B-s1844 [file RA-009-C9RA07327B-s1844.txt]

OQANIE_clean

11.928000    0.000000    0.000000
0.000000    18.253000    0.000000
0.000000    0.000000    18.660000

     1       1.041195       1.041195       1.041195    29[8-(1,6),8-(6),8-(6),8-(6),8-(6)]
     2      11.079561      11.079561      11.079561    29[8-(6),8-(6),8-(6),8-(6)]
     3       1.041195       1.041195       1.041195    29[8-(1,6),8-(6),8-(6),8-(6),8-(6)]
     4      11.079561      11.079561      11.079561    29[8-(6),8-(6),8-(6),8-(6)]
     5      10.886805      10.886805      10.886805    29[8-(1,6),8-(6),8-(6),8-(6),8-(6)]
     6       0.848439       0.848439       0.848439    29[8-(6),8-(6),8-(6),8-(6)]
     7      10.886805      10.886805      10.886805    29[8-(1,6),8-(6),8-(6),8-(6),8-(6)]
     8       0.848439       0.848439       0.848439    29[8-(6),8-(6),8-(6),8-(6)]
     9       11.36977       11.36977       11.36977    1[6-(6,6)]
    10        8.02993        8.02993        8.02993    1[6-(6,6)]
    11       7.873673       7.873673       7.873673    1[6-(6,6)]
    12       5.794622       5.794622       5.794622    1[6-(1,6,8)]
    13       5.719476       5.719476       5.719476    1[6-(1,6,8)]
    14       3.952939       3.952939       3.952939    1[6-(1,6,8)]
    15       3.541423       3.541423       3.541423    1[6-(1,6,8)]
    16       2.026567       2.026567       2.026567    1[6-(1,6,8)]
    17       2.127955       2.127955       2.127955    1[6-(1,6,8)]
    18        1.23097        1.23097        1.23097    1[6-(1,6,8)]
    19       2.727934       2.727934       2.727934    1[6-(1,6,8)]
    20       0.364997       0.364997       0.364997    1[6-(6,6)]
    21       3.568858       3.568858       3.568858    1[6-(6,6)]
    22       3.451963       3.451963       3.451963    1[6-(6,6)]
    23       5.392649       5.392649       5.392649    1[6-(1,6,8)]
    24       5.757646       5.757646       5.757646    1[6-(1,6,8)]
    25        7.66374        7.66374        7.66374    1[6-(1,6,8)]
    26       7.104317       7.104317       7.104317    1[6-(1,6,8)]
    27       9.506616       9.506616       9.506616    1[6-(1,6,8)]
    28       9.503038       9.503038       9.503038    1[6-(1,6,8)]
    29       9.374215       9.374215       9.374215    1[6-(1,6,8)]
    30      10.280743      10.280743      10.280743    1[6-(1,6,8)]
    31       3.213403       3.213403       3.213403    1[8-(6,29)]
    32       8.553569       8.553569       8.553569    1[8-(6)]
    33       11.36977       11.36977       11.36977    1[6-(6,6)]
    34        8.02993        8.02993        8.02993    1[6-(6,6)]
    35       7.873673       7.873673       7.873673    1[6-(6,6)]
    36       5.794622       5.794622       5.794622    1[6-(1,6,8)]
    37       5.719476       5.719476       5.719476    1[6-(1,6,8)]
    38       3.952939       3.952939       3.952939    1[6-(1,6,8)]
    39       3.541423       3.541423       3.541423    1[6-(1,6,8)]
    40       2.026567       2.026567       2.026567    1[6-(1,6,8)]
    41       2.127955       2.127955       2.127955    1[6-(1,6,8)]
    42        1.23097        1.23097        1.23097    1[6-(1,6,8)]
    43       2.727934       2.727934       2.727934    1[6-(1,6,8)]
    44       0.364997       0.364997       0.364997    1[6-(6,6)]
    45       3.568858       3.568858       3.568858    1[6-(6,6)]
    46       3.451963       3.451963       3.451963    1[6-(6,6)]
    47       5.392649       5.392649       5.392649    1[6-(1,6,8)]
    48       5.757646       5.757646       5.757646    1[6-(1,6,8)]
    49        7.66374        7.66374        7.66374    1[6-(1,6,8)]
    50       7.104317       7.104317       7.104317    1[6-(1,6,8)]
    51       9.506616       9.506616       9.506616    1[6-(1,6,8)]
    52       9.503038       9.503038       9.503038    1[6-(1,6,8)]
    53       9.374215       9.374215       9.374215    1[6-(1,6,8)]
    54      10.280743      10.280743      10.280743    1[6-(1,6,8)]
    55       3.213403       3.213403       3.213403    1[8-(6,29)]
    56       8.553569       8.553569       8.553569    1[8-(6)]
    57        0.55823        0.55823        0.55823    1[6-(6,6)]
    58        3.89807        3.89807        3.89807    1[6-(6,6)]
    59       4.054327       4.054327       4.054327    1[6-(6,6)]
    60       6.133378       6.133378       6.133378    1[6-(1,6,8)]
    61       6.208524       6.208524       6.208524    1[6-(1,6,8)]
    62       7.975061       7.975061       7.975061    1[6-(1,6,8)]
    63       8.386577       8.386577       8.386577    1[6-(1,6,8)]
    64       9.901433       9.901433       9.901433    1[6-(1,6,8)]
    65       9.800045       9.800045       9.800045    1[6-(1,6,8)]
    66       10.69703       10.69703       10.69703    1[6-(1,6,8)]
    67       9.200066       9.200066       9.200066    1[6-(1,6,8)]
    68      11.563003      11.563003      11.563003    1[6-(6,6)]
    69       8.359142       8.359142       8.359142    1[6-(6,6)]
    70       8.476037       8.476037       8.476037    1[6-(6,6)]
    71       6.535351       6.535351       6.535351    1[6-(1,6,8)]
    72       6.170354       6.170354       6.170354    1[6-(1,6,8)]
    73        4.26426        4.26426        4.26426    1[6-(1,6,8)]
    74       4.823683       4.823683       4.823683    1[6-(1,6,8)]
    75       2.421384       2.421384       2.421384    1[6-(1,6,8)]
    76       2.424962       2.424962       2.424962    1[6-(1,6,8)]
    77       2.553785       2.553785       2.553785    1[6-(1,6,8)]
    78       1.647257       1.647257       1.647257    1[6-(1,6,8)]
    79       8.714597       8.714597       8.714597    1[8-(6,29)]
    80       3.374431       3.374431       3.374431    1[8-(6)]
    81        0.55823        0.55823        0.55823    1[6-(6,6)]
    82        3.89807        3.89807        3.89807    1[6-(6,6)]
    83       4.054327       4.054327       4.054327    1[6-(6,6)]
    84       6.133378       6.133378       6.133378    1[6-(1,6,8)]
    85       6.208524       6.208524       6.208524    1[6-(1,6,8)]
    86       7.975061       7.975061       7.975061    1[6-(1,6,8)]
    87       8.386577       8.386577       8.386577    1[6-(1,6,8)]
    88       9.901433       9.901433       9.901433    1[6-(1,6,8)]
    89       9.800045       9.800045       9.800045    1[6-(1,6,8)]
    90       10.69703       10.69703       10.69703    1[6-(1,6,8)]
    91       9.200066       9.200066       9.200066    1[6-(1,6,8)]
    92      11.563003      11.563003      11.563003    1[6-(6,6)]
    93       8.359142       8.359142       8.359142    1[6-(6,6)]
    94       8.476037       8.476037       8.476037    1[6-(6,6)]
    95       6.535351       6.535351       6.535351    1[6-(1,6,8)]
    96       6.170354       6.170354       6.170354    1[6-(1,6,8)]
    97        4.26426        4.26426        4.26426    1[6-(1,6,8)]
    98       4.823683       4.823683       4.823683    1[6-(1,6,8)]
    99       2.421384       2.421384       2.421384    1[6-(1,6,8)]
   100       2.424962       2.424962       2.424962    1[6-(1,6,8)]
   101       2.553785       2.553785       2.553785    1[6-(1,6,8)]
   102       1.647257       1.647257       1.647257    1[6-(1,6,8)]
   103       8.714597       8.714597       8.714597    1[8-(6,29)]
   104       3.374431       3.374431       3.374431    1[8-(6)]
   105       9.745176       9.745176       9.745176    6[6-(1,6),6-(1,6),6-(8,8)]
   106      10.453699      10.453699      10.453699    6[1-(0),6-(6,6),6-(6,6)]
   107       9.852528       9.852528       9.852528    6[6-(1,6),6-(1,6),6-(8,8)]
   108       8.471266       8.471266       8.471266    6[1-(0),6-(6,6),6-(6,8)]
   109       7.743658       7.743658       7.743658    6[6-(1,6),6-(1,6),8-(6)]
   110       8.356757       8.356757       8.356757    6[1-(0),6-(6,6),6-(6,8)]
   111      10.440578      10.440578      10.440578    6[6-(6,6),8-(29),8-(29)]
   112      10.595642      10.595642      10.595642    6[6-(6,6),8-(29),8-(29)]
   113       5.569183       5.569183       5.569183    6[1-(0),1-(0),6-(1,1,8),8-(6)]
   114       4.137823       4.137823       4.137823    6[1-(0),1-(0),6-(1,1,8),8-(6)]
   115       2.478638       2.478638       2.478638    6[1-(0),1-(0),6-(1,1,8),8-(6)]
   116        2.18521        2.18521        2.18521    6[1-(0),1-(0),6-(1,1,8),8-(1,29)]
   117       1.808285       1.808285       1.808285    6[6-(1,6),6-(1,6),6-(8,8)]
   118       1.208306       1.208306       1.208306    6[1-(0),6-(6,6),6-(6,6)]
   119       1.895359       1.895359       1.895359    6[6-(1,6),6-(1,6),6-(8,8)]
   120       3.121558       3.121558       3.121558    6[1-(0),6-(6,6),6-(6,8)]
   121       3.688138       3.688138       3.688138    6[6-(1,6),6-(1,6),8-(6)]
   122        3.03329        3.03329        3.03329    6[1-(0),6-(6,6),6-(6,8)]
   123       1.091412       1.091412       1.091412    6[6-(6,6),8-(29),8-(29)]
   124       1.271525       1.271525       1.271525    6[6-(6,6),8-(29),8-(29)]
   125       5.756453       5.756453       5.756453    6[1-(0),1-(0),6-(1,1,8),8-(6)]
   126       7.132944       7.132944       7.132944    6[1-(0),1-(0),6-(1,1,8),8-(6)]
   127       9.029496       9.029496       9.029496    6[1-(0),1-(0),6-(1,1,8),8-(6)]
   128       9.399264       9.399264       9.399264    6[1-(0),1-(0),6-(1,1,8),8-(1)]
   129       9.745176       9.745176       9.745176    6[6-(1,6),6-(1,6),6-(8,8)]
   130      10.453699      10.453699      10.453699    6[1-(0),6-(6,6),6-(6,6)]
   131       9.852528       9.852528       9.852528    6[6-(1,6),6-(1,6),6-(8,8)]
   132       8.471266       8.471266       8.471266    6[1-(0),6-(6,6),6-(6,8)]
   133       7.743658       7.743658       7.743658    6[6-(1,6),6-(1,6),8-(6)]
   134       8.356757       8.356757       8.356757    6[1-(0),6-(6,6),6-(6,8)]
   135      10.440578      10.440578      10.440578    6[6-(6,6),8-(29),8-(29)]
   136      10.595642      10.595642      10.595642    6[6-(6,6),8-(29),8-(29)]
   137       5.569183       5.569183       5.569183    6[1-(0),1-(0),6-(1,1,8),8-(6)]
   138       4.137823       4.137823       4.137823    6[1-(0),1-(0),6-(1,1,8),8-(6)]
   139       2.478638       2.478638       2.478638    6[1-(0),1-(0),6-(1,1,8),8-(6)]
   140        2.18521        2.18521        2.18521    6[1-(0),1-(0),6-(1,1,8),8-(1,29)]
   141       1.808285       1.808285       1.808285    6[6-(1,6),6-(1,6),6-(8,8)]
   142       1.208306       1.208306       1.208306    6[1-(0),6-(6,6),6-(6,6)]
   143       1.895359       1.895359       1.895359    6[6-(1,6),6-(1,6),6-(8,8)]
   144       3.121558       3.121558       3.121558    6[1-(0),6-(6,6),6-(6,8)]
   145       3.688138       3.688138       3.688138    6[6-(1,6),6-(1,6),8-(6)]
   146        3.03329        3.03329        3.03329    6[1-(0),6-(6,6),6-(6,8)]
   147       1.091412       1.091412       1.091412    6[6-(6,6),8-(29),8-(29)]
   148       1.271525       1.271525       1.271525    6[6-(6,6),8-(29),8-(29)]
   149       5.756453       5.756453       5.756453    6[1-(0),1-(0),6-(1,1,8),8-(6)]
   150       7.132944       7.132944       7.132944    6[1-(0),1-(0),6-(1,1,8),8-(6)]
   151       9.029496       9.029496       9.029496    6[1-(0),1-(0),6-(1,1,8),8-(6)]
   152       9.399264       9.399264       9.399264    6[1-(0),1-(0),6-(1,1,8),8-(1)]
   153       2.182824       2.182824       2.182824    6[6-(1,6),6-(1,6),6-(8,8)]
   154       1.474301       1.474301       1.474301    6[1-(0),6-(6,6),6-(6,6)]
   155       2.075472       2.075472       2.075472    6[6-(1,6),6-(1,6),6-(8,8)]
   156       3.456734       3.456734       3.456734    6[1-(0),6-(6,6),6-(6,8)]
   157       4.184342       4.184342       4.184342    6[6-(1,6),6-(1,6),8-(6)]
   158       3.571243       3.571243       3.571243    6[1-(0),6-(6,6),6-(6,8)]
   159       1.487422       1.487422       1.487422    6[6-(6,6),8-(29),8-(29)]
   160       1.332358       1.332358       1.332358    6[6-(6,6),8-(29),8-(29)]
   161       6.358817       6.358817       6.358817    6[1-(0),1-(0),6-(1,1,8),8-(6)]
   162       7.790177       7.790177       7.790177    6[1-(0),1-(0),6-(1,1,8),8-(6)]
   163       9.449362       9.449362       9.449362    6[1-(0),1-(0),6-(1,1,8),8-(6)]
   164        9.74279        9.74279        9.74279    6[1-(0),1-(0),6-(1,1,8),8-(1,29)]
   165      10.119715      10.119715      10.119715    6[6-(1,6),6-(1,6),6-(8,8)]
   166      10.719694      10.719694      10.719694    6[1-(0),6-(6,6),6-(6,6)]
   167      10.032641      10.032641      10.032641    6[6-(1,6),6-(1,6),6-(8,8)]
   168       8.806442       8.806442       8.806442    6[1-(0),6-(6,6),6-(6,8)]
   169       8.239862       8.239862       8.239862    6[6-(1,6),6-(1,6),8-(6)]
   170        8.89471        8.89471        8.89471    6[1-(0),6-(6,6),6-(6,8)]
   171      10.836588      10.836588      10.836588    6[6-(6,6),8-(29),8-(29)]
   172      10.656475      10.656475      10.656475    6[6-(6,6),8-(29),8-(29)]
   173       6.171547       6.171547       6.171547    6[1-(0),1-(0),6-(1,1,8),8-(6)]
   174       4.795056       4.795056       4.795056    6[1-(0),1-(0),6-(1,1,8),8-(6)]
   175       2.898504       2.898504       2.898504    6[1-(0),1-(0),6-(1,1,8),8-(6)]
   176       2.528736       2.528736       2.528736    6[1-(0),1-(0),6-(1,1,8),8-(1)]
   177       2.182824       2.182824       2.182824    6[6-(1,6),6-(1,6),6-(8,8)]
   178       1.474301       1.474301       1.474301    6[1-(0),6-(6,6),6-(6,6)]
   179       2.075472       2.075472       2.075472    6[6-(1,6),6-(1,6),6-(8,8)]
   180       3.456734       3.456734       3.456734    6[1-(0),6-(6,6),6-(6,8)]
   181       4.184342       4.184342       4.184342    6[6-(1,6),6-(1,6),8-(6)]
   182       3.571243       3.571243       3.571243    6[1-(0),6-(6,6),6-(6,8)]
   183       1.487422       1.487422       1.487422    6[6-(6,6),8-(29),8-(29)]
   184       1.332358       1.332358       1.332358    6[6-(6,6),8-(29),8-(29)]
   185       6.358817       6.358817       6.358817    6[1-(0),1-(0),6-(1,1,8),8-(6)]
   186       7.790177       7.790177       7.790177    6[1-(0),1-(0),6-(1,1,8),8-(6)]
   187       9.449362       9.449362       9.449362    6[1-(0),1-(0),6-(1,1,8),8-(6)]
   188        9.74279        9.74279        9.74279    6[1-(0),1-(0),6-(1,1,8),8-(1,29)]
   189      10.119715      10.119715      10.119715    6[6-(1,6),6-(1,6),6-(8,8)]
   190      10.719694      10.719694      10.719694    6[1-(0),6-(6,6),6-(6,6)]
   191      10.032641      10.032641      10.032641    6[6-(1,6),6-(1,6),6-(8,8)]
   192       8.806442       8.806442       8.806442    6[1-(0),6-(6,6),6-(6,8)]
   193       8.239862       8.239862       8.239862    6[6-(1,6),6-(1,6),8-(6)]
   194        8.89471        8.89471        8.89471    6[1-(0),6-(6,6),6-(6,8)]
   195      10.836588      10.836588      10.836588    6[6-(6,6),8-(29),8-(29)]
   196      10.656475      10.656475      10.656475    6[6-(6,6),8-(29),8-(29)]
   197       6.171547       6.171547       6.171547    6[1-(0),1-(0),6-(1,1,8),8-(6)]
   198       4.795056       4.795056       4.795056    6[1-(0),1-(0),6-(1,1,8),8-(6)]
   199       2.898504       2.898504       2.898504    6[1-(0),1-(0),6-(1,1,8),8-(6)]
   200       2.528736       2.528736       2.528736    6[1-(0),1-(0),6-(1,1,8),8-(1)]
   201       10.10063       10.10063       10.10063    8[6-(6,8),29-(8,8,8)]
   202      11.759815      11.759815      11.759815    8[6-(6,8),29-(8,8,8,8)]
   203      11.535569      11.535569      11.535569    8[6-(6,8),29-(8,8,8)]
   204       9.910975       9.910975       9.910975    8[6-(6,8),29-(8,8,8,8)]
   205       6.379094       6.379094       6.379094    8[6-(1,1,6),6-(6,6)]
   206       3.867058       3.867058       3.867058    8[6-(1,1,6),6-(1,1,6)]
   207       2.470289       2.470289       2.470289    8[1-(0),6-(1,1,6),29-(8,8,8,8)]
   208       1.675884       1.675884       1.675884    8[6-(6,8),29-(8,8,8)]
   209       0.025049       0.025049       0.025049    8[6-(6,8),29-(8,8,8,8)]
   210       0.202776       0.202776       0.202776    8[6-(6,8),29-(8,8,8)]
   211       1.832141       1.832141       1.832141    8[6-(6,8),29-(8,8,8,8)]
   212       4.973976       4.973976       4.973976    8[6-(1,1,6),6-(6,6)]
   213       7.827154       7.827154       7.827154    8[6-(1,1,6),6-(1,1,6)]
   214       8.375842       8.375842       8.375842    8[1-(0),6-(1,1,6)]
   215       10.10063       10.10063       10.10063    8[6-(6,8),29-(8,8,8)]
   216      11.759815      11.759815      11.759815    8[6-(6,8),29-(8,8,8,8)]
   217      11.535569      11.535569      11.535569    8[6-(6,8),29-(8,8,8)]
   218       9.910975       9.910975       9.910975    8[6-(6,8),29-(8,8,8,8)]
   219       6.379094       6.379094       6.379094    8[6-(1,1,6),6-(6,6)]
   220       3.867058       3.867058       3.867058    8[6-(1,1,6),6-(1,1,6)]
   221       2.470289       2.470289       2.470289    8[1-(0),6-(1,1,6),29-(8,8,8,8)]
   222       1.675884       1.675884       1.675884    8[6-(6,8),29-(8,8,8)]
   223       0.025049       0.025049       0.025049    8[6-(6,8),29-(8,8,8,8)]
   224       0.202776       0.202776       0.202776    8[6-(6,8),29-(8,8,8)]
   225       1.832141       1.832141       1.832141    8[6-(6,8),29-(8,8,8,8)]
   226       4.973976       4.973976       4.973976    8[6-(1,1,6),6-(6,6)]
   227       7.827154       7.827154       7.827154    8[6-(1,1,6),6-(1,1,6)]
   228       8.375842       8.375842       8.375842    8[1-(0),6-(1,1,6)]
   229        1.82737        1.82737        1.82737    8[6-(6,8),29-(8,8,8)]
   230       0.168185       0.168185       0.168185    8[6-(6,8),29-(8,8,8,8)]
   231       0.392431       0.392431       0.392431    8[6-(6,8),29-(8,8,8)]
   232       2.017025       2.017025       2.017025    8[6-(6,8),29-(8,8,8,8)]
   233       5.548906       5.548906       5.548906    8[6-(1,1,6),6-(6,6)]
   234       8.060942       8.060942       8.060942    8[6-(1,1,6),6-(1,1,6)]
   235       9.457711       9.457711       9.457711    8[1-(0),6-(1,1,6),29-(8,8,8,8)]
   236      10.252116      10.252116      10.252116    8[6-(6,8),29-(8,8,8)]
   237      -0.025049      -0.025049      -0.025049    8[6-(6,8),29-(8,8,8,8)]
   238      11.725224      11.725224      11.725224    8[6-(6,8),29-(8,8,8)]
   239      10.095859      10.095859      10.095859    8[6-(6,8),29-(8,8,8,8)]
   240       6.954024       6.954024       6.954024    8[6-(1,1,6),6-(6,6)]
   241       4.100846       4.100846       4.100846    8[6-(1,1,6),6-(1,1,6)]
   242       3.552158       3.552158       3.552158    8[1-(0),6-(1,1,6)]
   243        1.82737        1.82737        1.82737    8[6-(6,8),29-(8,8,8)]
   244       0.168185       0.168185       0.168185    8[6-(6,8),29-(8,8,8,8)]
   245       0.392431       0.392431       0.392431    8[6-(6,8),29-(8,8,8)]
   246       2.017025       2.017025       2.017025    8[6-(6,8),29-(8,8,8,8)]
   247       5.548906       5.548906       5.548906    8[6-(1,1,6),6-(6,6)]
   248       8.060942       8.060942       8.060942    8[6-(1,1,6),6-(1,1,6)]
   249       9.457711       9.457711       9.457711    8[1-(0),6-(1,1,6),29-(8,8,8,8)]
   250      10.252116      10.252116      10.252116    8[6-(6,8),29-(8,8,8)]
   251      -0.025049      -0.025049      -0.025049    8[6-(6,8),29-(8,8,8,8)]
   252      11.725224      11.725224      11.725224    8[6-(6,8),29-(8,8,8)]
   253      10.095859      10.095859      10.095859    8[6-(6,8),29-(8,8,8,8)]
   254       6.954024       6.954024       6.954024    8[6-(1,1,6),6-(6,6)]
   255       4.100846       4.100846       4.100846    8[6-(1,1,6),6-(1,1,6)]
   256       3.552158       3.552158       3.552158    8[1-(0),6-(1,1,6)]
