# Supplementary material for: A collection of forcefield precursors for metal–organic frameworks
Source: RSC Adv. 2019 Nov 13;9(63):36492–507. doi: 10.1039/c9ra07327b (PMC9075174; doi:10.1039/c9ra07327b)
Supplement: RA-009-C9RA07327B-s1845 [file RA-009-C9RA07327B-s1845.txt]

OQEPUW_clean

7.711300    0.000000    0.000000
-2.570440    23.046700    0.000000
2.570440    11.523347    19.959029

     1       2.181656       2.181656       2.181656    48[8-(6),8-(6),8-(6),8-(6),8-(6,48),8-(6,48)]
     2       6.497516       6.497516       6.497516    48[8-(6),8-(6,48),8-(6,48)]
     3       7.322525       7.322525       7.322525    48[8-(6),8-(6),8-(6),8-(6),8-(6,48),8-(6,48)]
     4       3.927084       3.927084       3.927084    48[8-(6),8-(6,48),8-(6,48)]
     5       4.752085       4.752085       4.752085    48[8-(6),8-(6),8-(6),8-(6),8-(6,48),8-(6,48)]
     6       1.356647       1.356647       1.356647    48[8-(6),8-(6,48),8-(6,48)]
     7       5.529644       5.529644       5.529644    48[8-(6),8-(6),8-(6),8-(6),8-(6,48),8-(6,48)]
     8       1.213784       1.213784       1.213784    48[8-(6),8-(6,48),8-(6,48)]
     9       0.388775       0.388775       0.388775    48[8-(6),8-(6),8-(6),8-(6),8-(6,48),8-(6,48)]
    10       3.784216       3.784216       3.784216    48[8-(6),8-(6,48),8-(6,48)]
    11       2.959215       2.959215       2.959215    48[8-(6),8-(6),8-(6),8-(6),8-(6,48),8-(6,48)]
    12       6.354653       6.354653       6.354653    48[8-(6),8-(6,48),8-(6,48)]
    13       1.028432       1.028432       1.028432    1[6-(6,6)]
    14        6.06854        6.06854        6.06854    1[6-(6,6)]
    15       4.620357       4.620357       4.620357    1[6-(6,6)]
    16        8.00022        8.00022        8.00022    1[6-(6,6)]
    17       4.868661       4.868661       4.868661    1[6-(6,6)]
    18       3.577019       3.577019       3.577019    1[6-(6,6)]
    19        3.59886        3.59886        3.59886    1[6-(6,6)]
    20       0.927665       0.927665       0.927665    1[6-(6,6)]
    21      -0.520517      -0.520517      -0.520517    1[6-(6,6)]
    22       2.859347       2.859347       2.859347    1[6-(6,6)]
    23      -0.272212      -0.272212      -0.272212    1[6-(6,6)]
    24      -1.563856      -1.563856      -1.563856    1[6-(6,6)]
    25       6.169298       6.169298       6.169298    1[6-(6,6)]
    26       3.498104       3.498104       3.498104    1[6-(6,6)]
    27       2.049923       2.049923       2.049923    1[6-(6,6)]
    28       5.429783       5.429783       5.429783    1[6-(6,6)]
    29       2.298224       2.298224       2.298224    1[6-(6,6)]
    30       1.006582       1.006582       1.006582    1[6-(6,6)]
    31       6.682868       6.682868       6.682868    1[6-(6,6)]
    32        1.64276        1.64276        1.64276    1[6-(6,6)]
    33       3.090943       3.090943       3.090943    1[6-(6,6)]
    34       -0.28892       -0.28892       -0.28892    1[6-(6,6)]
    35       2.842639       2.842639       2.842639    1[6-(6,6)]
    36       4.134281       4.134281       4.134281    1[6-(6,6)]
    37        4.11244        4.11244        4.11244    1[6-(6,6)]
    38       6.783635       6.783635       6.783635    1[6-(6,6)]
    39       8.231817       8.231817       8.231817    1[6-(6,6)]
    40       4.851953       4.851953       4.851953    1[6-(6,6)]
    41       7.983512       7.983512       7.983512    1[6-(6,6)]
    42       1.563856       1.563856       1.563856    1[6-(6,6)]
    43       1.542002       1.542002       1.542002    1[6-(6,6)]
    44       4.213196       4.213196       4.213196    1[6-(6,6)]
    45       5.661377       5.661377       5.661377    1[6-(6,6)]
    46       2.281517       2.281517       2.281517    1[6-(6,6)]
    47       5.413076       5.413076       5.413076    1[6-(6,6)]
    48       6.704718       6.704718       6.704718    1[6-(6,6)]
    49       4.750676       4.750676       4.750676    6[6-(6,6),8-(48),8-(48)]
    50       5.759315       5.759315       5.759315    6[6-(1,6),6-(6,6),6-(8,8)]
    51       7.008545       7.008545       7.008545    6[6-(1,6),6-(6,6),6-(8,8)]
    52       7.896887       7.896887       7.896887    6[1-(0),6-(6,6),6-(6,6)]
    53       7.539084       7.539084       7.539084    6[6-(1,6),6-(1,6),6-(6,6,6)]
    54       6.311445       6.311445       6.311445    6[1-(0),6-(1,6),6-(6,6)]
    55       5.437754       5.437754       5.437754    6[1-(0),6-(1,6),6-(6,6)]
    56        7.38794        7.38794        7.38794    6[6-(6,6),8-(48),8-(48,48)]
    57       8.545409       8.545409       8.545409    6[6-(6,6),6-(6,6),6-(9,9,9),6-(9,9,9)]
    58       1.782599       1.782599       1.782599    6[6-(1,6),6-(1,6),6-(6,6,6)]
    59       1.214276       1.214276       1.214276    6[1-(0),6-(6,6),6-(6,6)]
    60       1.980008       1.980008       1.980008    6[6-(1,6),6-(6,6),6-(8,8)]
    61       3.366499       3.366499       3.366499    6[6-(1,6),6-(6,6),6-(8,8)]
    62       3.941763       3.941763       3.941763    6[1-(0),6-(1,6),6-(6,6)]
    63       3.162922       3.162922       3.162922    6[1-(0),6-(1,6),6-(6,6)]
    64       1.249747       1.249747       1.249747    6[6-(6,6),8-(48),8-(48)]
    65       4.316531       4.316531       4.316531    6[6-(6,6),8-(0),8-(48,48)]
    66       7.803583       7.803583       7.803583    6[6-(6,6,6),9-(0),9-(0),9-(0)]
    67       1.586732       1.586732       1.586732    6[6-(6,6,6),9-(0),9-(0),9-(0)]
    68      -0.390196      -0.390196      -0.390196    6[6-(6,6),8-(48),8-(48)]
    69       0.618442       0.618442       0.618442    6[6-(1,6),6-(6,6),6-(8,8)]
    70       1.867673       1.867673       1.867673    6[6-(1,6),6-(6,6),6-(8,8)]
    71       2.756015       2.756015       2.756015    6[1-(0),6-(6,6),6-(6,6)]
    72        2.39821        2.39821        2.39821    6[6-(1,6),6-(1,6),6-(6,6,6)]
    73       1.170571       1.170571       1.170571    6[1-(0),6-(1,6),6-(6,6)]
    74       0.296881       0.296881       0.296881    6[1-(0),6-(1,6),6-(6,6)]
    75        2.24707        2.24707        2.24707    6[6-(6,6),8-(48),8-(48,48)]
    76       3.404535       3.404535       3.404535    6[6-(6,6),6-(6,6),6-(9,9,9),6-(9,9,9)]
    77       4.353025       4.353025       4.353025    6[6-(1,6),6-(1,6),6-(6,6,6)]
    78       3.784703       3.784703       3.784703    6[1-(0),6-(6,6),6-(6,6)]
    79       4.550436       4.550436       4.550436    6[6-(1,6),6-(6,6),6-(8,8)]
    80       5.936928       5.936928       5.936928    6[6-(1,6),6-(6,6),6-(8,8)]
    81        6.51219        6.51219        6.51219    6[1-(0),6-(1,6),6-(6,6)]
    82       5.733348       5.733348       5.733348    6[1-(0),6-(1,6),6-(6,6)]
    83       3.820177       3.820177       3.820177    6[6-(6,6),8-(48),8-(48)]
    84        6.88696        6.88696        6.88696    6[6-(6,6),8-(0),8-(48,48)]
    85       2.662708       2.662708       2.662708    6[6-(6,6,6),9-(0),9-(0),9-(0)]
    86       4.157157       4.157157       4.157157    6[6-(6,6,6),9-(0),9-(0),9-(0)]
    87       2.180244       2.180244       2.180244    6[6-(6,6),8-(48),8-(48)]
    88       3.188882       3.188882       3.188882    6[6-(1,6),6-(6,6),6-(8,8)]
    89       4.438112       4.438112       4.438112    6[6-(1,6),6-(6,6),6-(8,8)]
    90       5.326453       5.326453       5.326453    6[1-(0),6-(6,6),6-(6,6)]
    91       4.968649       4.968649       4.968649    6[6-(1,6),6-(1,6),6-(6,6,6)]
    92        3.74101        3.74101        3.74101    6[1-(0),6-(1,6),6-(6,6)]
    93        2.86732        2.86732        2.86732    6[1-(0),6-(1,6),6-(6,6)]
    94       4.817508       4.817508       4.817508    6[6-(6,6),8-(48),8-(48,48)]
    95       5.974973       5.974973       5.974973    6[6-(6,6),6-(6,6),6-(9,9,9),6-(9,9,9)]
    96       6.923462       6.923462       6.923462    6[6-(1,6),6-(1,6),6-(6,6,6)]
    97       6.355139       6.355139       6.355139    6[1-(0),6-(6,6),6-(6,6)]
    98       7.120871       7.120871       7.120871    6[6-(1,6),6-(6,6),6-(8,8)]
    99       0.796063       0.796063       0.796063    6[6-(1,6),6-(6,6),6-(8,8)]
   100       1.371326       1.371326       1.371326    6[1-(0),6-(1,6),6-(6,6)]
   101       0.592485       0.592485       0.592485    6[1-(0),6-(1,6),6-(6,6)]
   102        6.39061        6.39061        6.39061    6[6-(6,6),8-(48),8-(48)]
   103       1.746094       1.746094       1.746094    6[6-(6,6),8-(0),8-(48,48)]
   104       5.233145       5.233145       5.233145    6[6-(6,6,6),9-(0),9-(0),9-(0)]
   105       6.727596       6.727596       6.727596    6[6-(6,6,6),9-(0),9-(0),9-(0)]
   106       2.960624       2.960624       2.960624    6[6-(6,6),8-(48),8-(48)]
   107       1.951985       1.951985       1.951985    6[6-(1,6),6-(6,6),6-(8,8)]
   108       0.702755       0.702755       0.702755    6[6-(1,6),6-(6,6),6-(8,8)]
   109      -0.185587      -0.185587      -0.185587    6[1-(0),6-(6,6),6-(6,6)]
   110       0.172216       0.172216       0.172216    6[6-(1,6),6-(1,6),6-(6,6,6)]
   111       1.399855       1.399855       1.399855    6[1-(0),6-(1,6),6-(6,6)]
   112       2.273546       2.273546       2.273546    6[1-(0),6-(1,6),6-(6,6)]
   113        0.32336        0.32336        0.32336    6[6-(6,6),8-(48),8-(48,48)]
   114      -0.834109      -0.834109      -0.834109    6[6-(6,6),6-(6,6),6-(9,9,9),6-(9,9,9)]
   115       5.928701       5.928701       5.928701    6[6-(1,6),6-(1,6),6-(6,6,6)]
   116      -1.214276      -1.214276      -1.214276    6[1-(0),6-(6,6),6-(6,6)]
   117       5.731292       5.731292       5.731292    6[6-(1,6),6-(6,6),6-(8,8)]
   118       4.344801       4.344801       4.344801    6[6-(1,6),6-(6,6),6-(8,8)]
   119       3.769537       3.769537       3.769537    6[1-(0),6-(1,6),6-(6,6)]
   120       4.548378       4.548378       4.548378    6[1-(0),6-(1,6),6-(6,6)]
   121       6.461553       6.461553       6.461553    6[6-(6,6),8-(48),8-(48)]
   122       3.394769       3.394769       3.394769    6[6-(6,6),8-(0),8-(48,48)]
   123      -0.092283      -0.092283      -0.092283    6[6-(6,6,6),9-(0),9-(0),9-(0)]
   124       6.124568       6.124568       6.124568    6[6-(6,6,6),9-(0),9-(0),9-(0)]
   125       8.101496       8.101496       8.101496    6[6-(6,6),8-(48),8-(48)]
   126       7.092858       7.092858       7.092858    6[6-(1,6),6-(6,6),6-(8,8)]
   127       5.843627       5.843627       5.843627    6[6-(1,6),6-(6,6),6-(8,8)]
   128       4.955285       4.955285       4.955285    6[1-(0),6-(6,6),6-(6,6)]
   129        5.31309        5.31309        5.31309    6[6-(1,6),6-(1,6),6-(6,6,6)]
   130       6.540729       6.540729       6.540729    6[1-(0),6-(1,6),6-(6,6)]
   131       7.414419       7.414419       7.414419    6[1-(0),6-(1,6),6-(6,6)]
   132        5.46423        5.46423        5.46423    6[6-(6,6),8-(48),8-(48,48)]
   133       4.306765       4.306765       4.306765    6[6-(6,6),6-(6,6),6-(9,9,9),6-(9,9,9)]
   134       3.358275       3.358275       3.358275    6[6-(1,6),6-(1,6),6-(6,6,6)]
   135       3.926597       3.926597       3.926597    6[1-(0),6-(6,6),6-(6,6)]
   136       3.160864       3.160864       3.160864    6[6-(1,6),6-(6,6),6-(8,8)]
   137       1.774372       1.774372       1.774372    6[6-(1,6),6-(6,6),6-(8,8)]
   138        1.19911        1.19911        1.19911    6[1-(0),6-(1,6),6-(6,6)]
   139       1.977952       1.977952       1.977952    6[1-(0),6-(1,6),6-(6,6)]
   140       3.891123       3.891123       3.891123    6[6-(6,6),8-(48),8-(48)]
   141        0.82434        0.82434        0.82434    6[6-(6,6),8-(0),8-(48,48)]
   142       5.048592       5.048592       5.048592    6[6-(6,6,6),9-(0),9-(0),9-(0)]
   143       3.554143       3.554143       3.554143    6[6-(6,6,6),9-(0),9-(0),9-(0)]
   144       5.531056       5.531056       5.531056    6[6-(6,6),8-(48),8-(48)]
   145       4.522418       4.522418       4.522418    6[6-(1,6),6-(6,6),6-(8,8)]
   146       3.273188       3.273188       3.273188    6[6-(1,6),6-(6,6),6-(8,8)]
   147       2.384847       2.384847       2.384847    6[1-(0),6-(6,6),6-(6,6)]
   148       2.742651       2.742651       2.742651    6[6-(1,6),6-(1,6),6-(6,6,6)]
   149        3.97029        3.97029        3.97029    6[1-(0),6-(1,6),6-(6,6)]
   150        4.84398        4.84398        4.84398    6[1-(0),6-(1,6),6-(6,6)]
   151       2.893792       2.893792       2.893792    6[6-(6,6),8-(48),8-(48,48)]
   152       1.736327       1.736327       1.736327    6[6-(6,6),6-(6,6),6-(9,9,9),6-(9,9,9)]
   153       0.787838       0.787838       0.787838    6[6-(1,6),6-(1,6),6-(6,6,6)]
   154       1.356161       1.356161       1.356161    6[1-(0),6-(6,6),6-(6,6)]
   155       0.590429       0.590429       0.590429    6[6-(1,6),6-(6,6),6-(8,8)]
   156       6.915237       6.915237       6.915237    6[6-(1,6),6-(6,6),6-(8,8)]
   157       6.339974       6.339974       6.339974    6[1-(0),6-(1,6),6-(6,6)]
   158       7.118815       7.118815       7.118815    6[1-(0),6-(1,6),6-(6,6)]
   159        1.32069        1.32069        1.32069    6[6-(6,6),8-(48),8-(48)]
   160       5.965206       5.965206       5.965206    6[6-(6,6),8-(0),8-(48,48)]
   161       2.478155       2.478155       2.478155    6[6-(6,6,6),9-(0),9-(0),9-(0)]
   162       0.983704       0.983704       0.983704    6[6-(6,6,6),9-(0),9-(0),9-(0)]
   163       5.164001       5.164001       5.164001    8[6-(6,8),48-(8,8,8,8,8)]
   164       3.543858       3.543858       3.543858    8[6-(6,8),48-(8,8,8,8,8)]
   165        6.58982        6.58982        6.58982    8[6-(6,8),48-(8,8,8,8,8)]
   166       0.832564       0.832564       0.832564    8[6-(6,8),48-(8,8),48-(8,8,8,8,8)]
   167       7.705648       7.705648       7.705648    8[6-(6,8),48-(8,8)]
   168       1.902894       1.902894       1.902894    8[6-(6,8),48-(8,8,8,8,8)]
   169       4.907216       4.907216       4.907216    8[6-(6,8)]
   170       4.577174       4.577174       4.577174    8[6-(6,8),48-(8,8),48-(8,8,8,8,8)]
   171        2.59357        2.59357        2.59357    8[6-(6,8),48-(8,8,8,8,8)]
   172       6.114286       6.114286       6.114286    8[6-(6,8),48-(8,8,8,8,8)]
   173       1.448951       1.448951       1.448951    8[6-(6,8),48-(8,8,8,8,8)]
   174       3.402994       3.402994       3.402994    8[6-(6,8),48-(8,8),48-(8,8,8,8,8)]
   175       2.564777       2.564777       2.564777    8[6-(6,8),48-(8,8)]
   176       4.473324       4.473324       4.473324    8[6-(6,8),48-(8,8,8,8,8)]
   177      -0.233654      -0.233654      -0.233654    8[6-(6,8)]
   178       7.147603       7.147603       7.147603    8[6-(6,8),48-(8,8),48-(8,8,8,8,8)]
   179        0.02313        0.02313        0.02313    8[6-(6,8),48-(8,8,8,8,8)]
   180       0.973426       0.973426       0.973426    8[6-(6,8),48-(8,8,8,8,8)]
   181       4.019389       4.019389       4.019389    8[6-(6,8),48-(8,8,8,8,8)]
   182       5.973433       5.973433       5.973433    8[6-(6,8),48-(8,8),48-(8,8,8,8,8)]
   183       5.135211       5.135211       5.135211    8[6-(6,8),48-(8,8)]
   184       7.043757       7.043757       7.043757    8[6-(6,8),48-(8,8,8,8,8)]
   185        2.33678        2.33678        2.33678    8[6-(6,8)]
   186       2.006736       2.006736       2.006736    8[6-(6,8),48-(8,8),48-(8,8,8,8,8)]
   187       2.547299       2.547299       2.547299    8[6-(6,8),48-(8,8,8,8,8)]
   188       4.167442       4.167442       4.167442    8[6-(6,8),48-(8,8,8,8,8)]
   189        1.12148        1.12148        1.12148    8[6-(6,8),48-(8,8,8,8,8)]
   190       6.878736       6.878736       6.878736    8[6-(6,8),48-(8,8),48-(8,8,8,8,8)]
   191       0.005652       0.005652       0.005652    8[6-(6,8),48-(8,8)]
   192       5.808406       5.808406       5.808406    8[6-(6,8),48-(8,8,8,8,8)]
   193       2.804084       2.804084       2.804084    8[6-(6,8)]
   194       3.134126       3.134126       3.134126    8[6-(6,8),48-(8,8),48-(8,8,8,8,8)]
   195        5.11773        5.11773        5.11773    8[6-(6,8),48-(8,8,8,8,8)]
   196       1.597014       1.597014       1.597014    8[6-(6,8),48-(8,8,8,8,8)]
   197       6.262349       6.262349       6.262349    8[6-(6,8),48-(8,8,8,8,8)]
   198       4.308306       4.308306       4.308306    8[6-(6,8),48-(8,8),48-(8,8,8,8,8)]
   199       5.146523       5.146523       5.146523    8[6-(6,8),48-(8,8)]
   200       3.237976       3.237976       3.237976    8[6-(6,8),48-(8,8,8,8,8)]
   201       7.944954       7.944954       7.944954    8[6-(6,8)]
   202       0.563697       0.563697       0.563697    8[6-(6,8),48-(8,8),48-(8,8,8,8,8)]
   203        7.68817        7.68817        7.68817    8[6-(6,8),48-(8,8,8,8,8)]
   204      -0.973426      -0.973426      -0.973426    8[6-(6,8),48-(8,8,8,8,8)]
   205       3.691911       3.691911       3.691911    8[6-(6,8),48-(8,8,8,8,8)]
   206       1.737867       1.737867       1.737867    8[6-(6,8),48-(8,8),48-(8,8,8,8,8)]
   207       2.576089       2.576089       2.576089    8[6-(6,8),48-(8,8)]
   208       0.667543       0.667543       0.667543    8[6-(6,8),48-(8,8,8,8,8)]
   209        5.37452        5.37452        5.37452    8[6-(6,8)]
   210       5.704564       5.704564       5.704564    8[6-(6,8),48-(8,8),48-(8,8,8,8,8)]
   211       8.622523       8.622523       8.622523    9[6-(6,9,9)]
   212       7.216753       7.216753       7.216753    9[6-(6,9,9)]
   213        6.83273        6.83273        6.83273    9[6-(6,9,9)]
   214        2.39025        2.39025        2.39025    9[6-(6,9,9)]
   215       8.478321       8.478321       8.478321    9[6-(6,9,9)]
   216       2.337812       2.337812       2.337812    9[6-(6,9,9)]
   217       3.481648       3.481648       3.481648    9[6-(6,9,9)]
   218       2.075877       2.075877       2.075877    9[6-(6,9,9)]
   219       1.691855       1.691855       1.691855    9[6-(6,9,9)]
   220       4.960674       4.960674       4.960674    9[6-(6,9,9)]
   221       5.907885       5.907885       5.907885    9[6-(6,9,9)]
   222       4.908238       4.908238       4.908238    9[6-(6,9,9)]
   223       6.052085       6.052085       6.052085    9[6-(6,9,9)]
   224       4.646316       4.646316       4.646316    9[6-(6,9,9)]
   225       4.262292       4.262292       4.262292    9[6-(6,9,9)]
   226       7.531113       7.531113       7.531113    9[6-(6,9,9)]
   227       3.337446       3.337446       3.337446    9[6-(6,9,9)]
   228       7.478677       7.478677       7.478677    9[6-(6,9,9)]
   229      -0.911223      -0.911223      -0.911223    9[6-(6,9,9)]
   230       0.494547       0.494547       0.494547    9[6-(6,9,9)]
   231        0.87857        0.87857        0.87857    9[6-(6,9,9)]
   232        5.32105        5.32105        5.32105    9[6-(6,9,9)]
   233      -0.767021      -0.767021      -0.767021    9[6-(6,9,9)]
   234       5.373488       5.373488       5.373488    9[6-(6,9,9)]
   235       4.229652       4.229652       4.229652    9[6-(6,9,9)]
   236       5.635423       5.635423       5.635423    9[6-(6,9,9)]
   237       6.019445       6.019445       6.019445    9[6-(6,9,9)]
   238       2.750626       2.750626       2.750626    9[6-(6,9,9)]
   239       1.803415       1.803415       1.803415    9[6-(6,9,9)]
   240       2.803062       2.803062       2.803062    9[6-(6,9,9)]
   241       1.659215       1.659215       1.659215    9[6-(6,9,9)]
   242       3.064984       3.064984       3.064984    9[6-(6,9,9)]
   243       3.449008       3.449008       3.449008    9[6-(6,9,9)]
   244       0.180187       0.180187       0.180187    9[6-(6,9,9)]
   245       4.373854       4.373854       4.373854    9[6-(6,9,9)]
   246       0.232623       0.232623       0.232623    9[6-(6,9,9)]
