# Supplementary material for: A collection of forcefield precursors for metal–organic frameworks
Source: RSC Adv. 2019 Nov 13;9(63):36492–507. doi: 10.1039/c9ra07327b (PMC9075174; doi:10.1039/c9ra07327b)
Supplement: RA-009-C9RA07327B-s1846 [file RA-009-C9RA07327B-s1846.txt]

OQEROS_clean

7.295300    0.000000    0.000000
3.647646    12.788047    0.000000
3.407943    0.000001    30.570330

     1       4.499633       4.499633       4.499633    48[8-(6),8-(6),8-(6),8-(6),8-(6),8-(6)]
     2       9.851256       9.851256       9.851256    48[8-(6),8-(6),8-(6),8-(6),8-(6),8-(6)]
     3       7.806033       7.806033       7.806033    1[6-(6,6)]
     4       2.318024       2.318024       2.318024    1[6-(6,6)]
     5       7.763684       7.763684       7.763684    1[6-(6,6)]
     6      10.419775      10.419775      10.419775    1[6-(6,6)]
     7       5.880077       5.880077       5.880077    1[6-(6,6)]
     8       7.401372       7.401372       7.401372    1[6-(6,6)]
     9      10.362875      10.362875      10.362875    1[6-(6,6)]
    10       8.847852       8.847852       8.847852    1[6-(6,6)]
    11         4.0297         4.0297         4.0297    1[6-(6,6)]
    12       3.455774       3.455774       3.455774    1[6-(6,6)]
    13       6.850657       6.850657       6.850657    1[6-(6,6)]
    14       7.423854       7.423854       7.423854    1[6-(6,6)]
    15       8.488537       8.488537       8.488537    1[6-(6,6)]
    16       6.681247       6.681247       6.681247    1[6-(6,6)]
    17       8.530881       8.530881       8.530881    1[6-(6,6)]
    18       9.282734       9.282734       9.282734    1[6-(6,6)]
    19      10.414488      10.414488      10.414488    1[6-(6,6)]
    20       8.893193       8.893193       8.893193    1[6-(6,6)]
    21        5.93169        5.93169        5.93169    1[6-(6,6)]
    22       7.446711       7.446711       7.446711    1[6-(6,6)]
    23       4.969569       4.969569       4.969569    1[6-(6,6)]
    24       5.543494       5.543494       5.543494    1[6-(6,6)]
    25        9.44391        9.44391        9.44391    1[6-(6,6)]
    26       8.870715       8.870715       8.870715    1[6-(6,6)]
    27       6.544856       6.544856       6.544856    1[6-(6,6)]
    28      12.032865      12.032865      12.032865    1[6-(6,6)]
    29       6.587205       6.587205       6.587205    1[6-(6,6)]
    30       3.931114       3.931114       3.931114    1[6-(6,6)]
    31       8.470812       8.470812       8.470812    1[6-(6,6)]
    32       6.949517       6.949517       6.949517    1[6-(6,6)]
    33       3.988014       3.988014       3.988014    1[6-(6,6)]
    34       5.503037       5.503037       5.503037    1[6-(6,6)]
    35      10.321189      10.321189      10.321189    1[6-(6,6)]
    36      10.895115      10.895115      10.895115    1[6-(6,6)]
    37       7.500232       7.500232       7.500232    1[6-(6,6)]
    38       6.927035       6.927035       6.927035    1[6-(6,6)]
    39       5.862352       5.862352       5.862352    1[6-(6,6)]
    40       7.669642       7.669642       7.669642    1[6-(6,6)]
    41       5.820008       5.820008       5.820008    1[6-(6,6)]
    42       5.068155       5.068155       5.068155    1[6-(6,6)]
    43       3.936401       3.936401       3.936401    1[6-(6,6)]
    44       5.457696       5.457696       5.457696    1[6-(6,6)]
    45       8.419199       8.419199       8.419199    1[6-(6,6)]
    46       6.904178       6.904178       6.904178    1[6-(6,6)]
    47        9.38132        9.38132        9.38132    1[6-(6,6)]
    48       8.807395       8.807395       8.807395    1[6-(6,6)]
    49       4.906979       4.906979       4.906979    1[6-(6,6)]
    50       5.480174       5.480174       5.480174    1[6-(6,6)]
    51            0.0            0.0            0.0    46[7-(6,6),7-(6,6),7-(6,6),7-(6,6)]
    52       1.703972       1.703972       1.703972    46[7-(6,6),7-(6,6),7-(6,6),7-(6,6)]
    53       7.307839       7.307839       7.307839    6[6-(1,6),6-(6,6),7-(6,46)]
    54       8.010469       8.010469       8.010469    6[1-(0),6-(1,6),6-(6,7)]
    55       1.696728       1.696728       1.696728    6[1-(0),6-(1,6),6-(6,7)]
    56       1.674754       1.674754       1.674754    6[6-(1,6),6-(6,6),7-(6,46)]
    57       6.196677       6.196677       6.196677    6[6-(6,6),6-(6,7),6-(6,7)]
    58       6.157584       6.157584       6.157584    6[6-(1,6),6-(6,6),7-(6,46)]
    59       7.026706       7.026706       7.026706    6[1-(0),6-(1,6),6-(6,7)]
    60      10.032058      10.032058      10.032058    6[1-(0),6-(1,6),6-(6,7)]
    61       8.908343       8.908343       8.908343    6[6-(1,6),6-(6,6),7-(6,46)]
    62       6.200029       6.200029       6.200029    6[6-(6,6),6-(6,7),6-(6,7)]
    63       7.197904       7.197904       7.197904    6[6-(1,6),6-(1,6),6-(6,6)]
    64       6.783853       6.783853       6.783853    6[1-(0),6-(1,6),6-(6,6)]
    65       7.697281       7.697281       7.697281    6[1-(0),6-(1,6),6-(6,6)]
    66       9.049324       9.049324       9.049324    6[6-(1,6),6-(1,6),6-(8,8)]
    67       9.460265       9.460265       9.460265    6[1-(0),6-(1,6),6-(6,6)]
    68       8.549414       8.549414       8.549414    6[1-(0),6-(1,6),6-(6,6)]
    69      10.049427      10.049427      10.049427    6[6-(6,6),8-(48),8-(48)]
    70       5.783907       5.783907       5.783907    6[6-(1,6),6-(1,6),6-(6,6)]
    71       4.595341       4.595341       4.595341    6[1-(0),6-(1,6),6-(6,6)]
    72       4.251442       4.251442       4.251442    6[1-(0),6-(1,6),6-(6,6)]
    73        5.09645        5.09645        5.09645    6[6-(1,6),6-(1,6),6-(8,8)]
    74       6.285746       6.285746       6.285746    6[1-(0),6-(1,6),6-(6,6)]
    75       6.628915       6.628915       6.628915    6[1-(0),6-(1,6),6-(6,6)]
    76       4.816329       4.816329       4.816329    6[6-(6,6),8-(0),8-(48)]
    77       8.986732       8.986732       8.986732    6[6-(1,6),6-(6,6),7-(6,46)]
    78       8.284102       8.284102       8.284102    6[1-(0),6-(1,6),6-(6,7)]
    79       7.302543       7.302543       7.302543    6[1-(0),6-(1,6),6-(6,7)]
    80       7.324517       7.324517       7.324517    6[6-(1,6),6-(6,6),7-(6,46)]
    81      10.097887      10.097887      10.097887    6[6-(6,6),6-(6,7),6-(6,7)]
    82      10.136981      10.136981      10.136981    6[6-(1,6),6-(6,6),7-(6,46)]
    83       9.267859       9.267859       9.267859    6[1-(0),6-(1,6),6-(6,7)]
    84       9.670451       9.670451       9.670451    6[1-(0),6-(1,6),6-(6,7)]
    85      10.794165      10.794165      10.794165    6[6-(1,6),6-(6,6),7-(6,46)]
    86        2.79924        2.79924        2.79924    6[6-(6,6),6-(6,7),6-(6,7)]
    87       9.096661       9.096661       9.096661    6[6-(1,6),6-(1,6),6-(6,6)]
    88       9.510712       9.510712       9.510712    6[1-(0),6-(1,6),6-(6,6)]
    89       8.597284       8.597284       8.597284    6[1-(0),6-(1,6),6-(6,6)]
    90       7.245241       7.245241       7.245241    6[6-(1,6),6-(1,6),6-(8,8)]
    91         6.8343         6.8343         6.8343    6[1-(0),6-(1,6),6-(6,6)]
    92        7.74515        7.74515        7.74515    6[1-(0),6-(1,6),6-(6,6)]
    93       6.245138       6.245138       6.245138    6[6-(6,6),8-(48),8-(48)]
    94       3.215362       3.215362       3.215362    6[6-(1,6),6-(1,6),6-(6,6)]
    95       4.403928       4.403928       4.403928    6[1-(0),6-(1,6),6-(6,6)]
    96       4.747826       4.747826       4.747826    6[1-(0),6-(1,6),6-(6,6)]
    97       3.902818       3.902818       3.902818    6[6-(1,6),6-(1,6),6-(8,8)]
    98      10.008822      10.008822      10.008822    6[1-(0),6-(1,6),6-(6,6)]
    99       9.665653       9.665653       9.665653    6[1-(0),6-(1,6),6-(6,6)]
   100       4.182938       4.182938       4.182938    6[6-(6,6),8-(0),8-(48)]
   101        7.04305        7.04305        7.04305    6[6-(1,6),6-(6,6),7-(6,46)]
   102        6.34042        6.34042        6.34042    6[1-(0),6-(1,6),6-(6,7)]
   103      12.654161      12.654161      12.654161    6[1-(0),6-(1,6),6-(6,7)]
   104      12.676135      12.676135      12.676135    6[6-(1,6),6-(6,6),7-(6,46)]
   105       8.154212       8.154212       8.154212    6[6-(6,6),6-(6,7),6-(6,7)]
   106       8.193305       8.193305       8.193305    6[6-(1,6),6-(6,6),7-(6,46)]
   107       7.324183       7.324183       7.324183    6[1-(0),6-(1,6),6-(6,7)]
   108       4.318831       4.318831       4.318831    6[1-(0),6-(1,6),6-(6,7)]
   109       5.442546       5.442546       5.442546    6[6-(1,6),6-(6,6),7-(6,46)]
   110        8.15086        8.15086        8.15086    6[6-(6,6),6-(6,7),6-(6,7)]
   111       7.152985       7.152985       7.152985    6[6-(1,6),6-(1,6),6-(6,6)]
   112       7.567036       7.567036       7.567036    6[1-(0),6-(1,6),6-(6,6)]
   113       6.653608       6.653608       6.653608    6[1-(0),6-(1,6),6-(6,6)]
   114       5.301565       5.301565       5.301565    6[6-(1,6),6-(1,6),6-(8,8)]
   115       4.890624       4.890624       4.890624    6[1-(0),6-(1,6),6-(6,6)]
   116       5.801475       5.801475       5.801475    6[1-(0),6-(1,6),6-(6,6)]
   117       4.301462       4.301462       4.301462    6[6-(6,6),8-(48),8-(48)]
   118       8.566982       8.566982       8.566982    6[6-(1,6),6-(1,6),6-(6,6)]
   119       9.755548       9.755548       9.755548    6[1-(0),6-(1,6),6-(6,6)]
   120      10.099447      10.099447      10.099447    6[1-(0),6-(1,6),6-(6,6)]
   121       9.254439       9.254439       9.254439    6[6-(1,6),6-(1,6),6-(8,8)]
   122       8.065143       8.065143       8.065143    6[1-(0),6-(1,6),6-(6,6)]
   123       7.721974       7.721974       7.721974    6[1-(0),6-(1,6),6-(6,6)]
   124        9.53456        9.53456        9.53456    6[6-(6,6),8-(0),8-(48)]
   125       5.364157       5.364157       5.364157    6[6-(1,6),6-(6,6),7-(6,46)]
   126       6.066787       6.066787       6.066787    6[1-(0),6-(1,6),6-(6,7)]
   127       7.048346       7.048346       7.048346    6[1-(0),6-(1,6),6-(6,7)]
   128       7.026372       7.026372       7.026372    6[6-(1,6),6-(6,6),7-(6,46)]
   129       4.253002       4.253002       4.253002    6[6-(6,6),6-(6,7),6-(6,7)]
   130       4.213908       4.213908       4.213908    6[6-(1,6),6-(6,6),7-(6,46)]
   131        5.08303        5.08303        5.08303    6[1-(0),6-(1,6),6-(6,7)]
   132       4.680438       4.680438       4.680438    6[1-(0),6-(1,6),6-(6,7)]
   133       3.556724       3.556724       3.556724    6[6-(1,6),6-(6,6),7-(6,46)]
   134      11.551649      11.551649      11.551649    6[6-(6,6),6-(6,7),6-(6,7)]
   135       5.254228       5.254228       5.254228    6[6-(1,6),6-(1,6),6-(6,6)]
   136       4.840177       4.840177       4.840177    6[1-(0),6-(1,6),6-(6,6)]
   137       5.753605       5.753605       5.753605    6[1-(0),6-(1,6),6-(6,6)]
   138       7.105648       7.105648       7.105648    6[6-(1,6),6-(1,6),6-(8,8)]
   139       7.516589       7.516589       7.516589    6[1-(0),6-(1,6),6-(6,6)]
   140       6.605739       6.605739       6.605739    6[1-(0),6-(1,6),6-(6,6)]
   141       8.105751       8.105751       8.105751    6[6-(6,6),8-(48),8-(48)]
   142      11.135527      11.135527      11.135527    6[6-(1,6),6-(1,6),6-(6,6)]
   143       9.946961       9.946961       9.946961    6[1-(0),6-(1,6),6-(6,6)]
   144       9.603063       9.603063       9.603063    6[1-(0),6-(1,6),6-(6,6)]
   145      10.448071      10.448071      10.448071    6[6-(1,6),6-(1,6),6-(8,8)]
   146       4.342067       4.342067       4.342067    6[1-(0),6-(1,6),6-(6,6)]
   147       4.685236       4.685236       4.685236    6[1-(0),6-(1,6),6-(6,6)]
   148      10.167951      10.167951      10.167951    6[6-(6,6),8-(0),8-(48)]
   149       0.602795       0.602795       0.602795    7[6-(6,6),6-(6,6),46-(7,7,7)]
   150       5.202712       5.202712       5.202712    7[6-(6,6),6-(6,6),46-(7,7,7)]
   151       8.396477       8.396477       8.396477    7[6-(6,6),6-(6,6),46-(7,7,7)]
   152      11.091853      11.091853      11.091853    7[6-(6,6),6-(6,6),46-(7,7,7)]
   153      13.748094      13.748094      13.748094    7[6-(6,6),6-(6,6),46-(7,7,7)]
   154       5.740234       5.740234       5.740234    7[6-(6,6),6-(6,6),46-(7,7,7)]
   155       5.954412       5.954412       5.954412    7[6-(6,6),6-(6,6),46-(7,7,7)]
   156       3.259036       3.259036       3.259036    7[6-(6,6),6-(6,6),46-(7,7,7)]
   157       9.640341       9.640341       9.640341    8[6-(6,8),48-(8,8,8,8,8)]
   158       3.955988       3.955988       3.955988    8[6-(6,8),48-(8,8,8,8,8)]
   159       3.702043       3.702043       3.702043    8[6-(6,8)]
   160       5.753119       5.753119       5.753119    8[6-(6,8),48-(8,8,8,8,8)]
   161       6.654225       6.654225       6.654225    8[6-(6,8),48-(8,8,8,8,8)]
   162       5.043277       5.043277       5.043277    8[6-(6,8),48-(8,8,8,8,8)]
   163       5.297224       5.297224       5.297224    8[6-(6,8)]
   164       3.246147       3.246147       3.246147    8[6-(6,8),48-(8,8,8,8,8)]
   165       4.710548       4.710548       4.710548    8[6-(6,8),48-(8,8,8,8,8)]
   166      10.394901      10.394901      10.394901    8[6-(6,8),48-(8,8,8,8,8)]
   167      10.648846      10.648846      10.648846    8[6-(6,8)]
   168        8.59777        8.59777        8.59777    8[6-(6,8),48-(8,8,8,8,8)]
   169       7.696664       7.696664       7.696664    8[6-(6,8),48-(8,8,8,8,8)]
   170       9.307612       9.307612       9.307612    8[6-(6,8),48-(8,8,8,8,8)]
   171       9.053665       9.053665       9.053665    8[6-(6,8)]
   172      11.104742      11.104742      11.104742    8[6-(6,8),48-(8,8,8,8,8)]
