# Supplementary material for: A collection of forcefield precursors for metal–organic frameworks
Source: RSC Adv. 2019 Nov 13;9(63):36492–507. doi: 10.1039/c9ra07327b (PMC9075174; doi:10.1039/c9ra07327b)
Supplement: RA-009-C9RA07327B-s1847 [file RA-009-C9RA07327B-s1847.txt]

OQESAF_clean

7.156400    0.000000    0.000000
3.578190    12.539984    0.000000
3.415798    0.000004    31.004406

     1       8.010341       8.010341       8.010341    48[8-(6),8-(6),8-(6),8-(6),8-(6),8-(6)]
     2       6.140047       6.140047       6.140047    48[8-(6),8-(6),8-(6),8-(6),8-(6),8-(6)]
     3       8.340669       8.340669       8.340669    1[6-(6,6)]
     4       6.653823       6.653823       6.653823    1[6-(6,6)]
     5       4.928159       4.928159       4.928159    1[6-(6,6)]
     6       9.035589       9.035589       9.035589    1[6-(6,6)]
     7       6.736884       6.736884       6.736884    1[6-(6,6)]
     8       5.223529       5.223529       5.223529    1[6-(6,6)]
     9       9.443042       9.443042       9.443042    1[6-(6,6)]
    10       3.846595       3.846595       3.846595    1[6-(6,6)]
    11       4.943082       4.943082       4.943082    1[6-(6,6)]
    12       5.521982       5.521982       5.521982    1[6-(6,6)]
    13       5.809231       5.809231       5.809231    1[6-(6,6)]
    14       1.652514       1.652514       1.652514    1[6-(6,6)]
    15       7.680024       7.680024       7.680024    1[6-(6,6)]
    16       9.366867       9.366867       9.366867    1[6-(6,6)]
    17      11.092525      11.092525      11.092525    1[6-(6,6)]
    18      10.400892      10.400892      10.400892    1[6-(6,6)]
    19       9.283801       9.283801       9.283801    1[6-(6,6)]
    20       3.640756       3.640756       3.640756    1[6-(6,6)]
    21       6.577646       6.577646       6.577646    1[6-(6,6)]
    22       5.017694       5.017694       5.017694    1[6-(6,6)]
    23       3.921212       3.921212       3.921212    1[6-(6,6)]
    24       3.342314       3.342314       3.342314    1[6-(6,6)]
    25      10.211449      10.211449      10.211449    1[6-(6,6)]
    26       7.211783       7.211783       7.211783    1[6-(6,6)]
    27       5.809719       5.809719       5.809719    1[6-(6,6)]
    28       7.496565       7.496565       7.496565    1[6-(6,6)]
    29       9.222229       9.222229       9.222229    1[6-(6,6)]
    30       5.114799       5.114799       5.114799    1[6-(6,6)]
    31       7.413504       7.413504       7.413504    1[6-(6,6)]
    32       8.926859       8.926859       8.926859    1[6-(6,6)]
    33       4.707346       4.707346       4.707346    1[6-(6,6)]
    34      10.303793      10.303793      10.303793    1[6-(6,6)]
    35       9.207306       9.207306       9.207306    1[6-(6,6)]
    36       8.628406       8.628406       8.628406    1[6-(6,6)]
    37       8.341157       8.341157       8.341157    1[6-(6,6)]
    38      12.497874      12.497874      12.497874    1[6-(6,6)]
    39       6.470364       6.470364       6.470364    1[6-(6,6)]
    40       4.783521       4.783521       4.783521    1[6-(6,6)]
    41       3.057863       3.057863       3.057863    1[6-(6,6)]
    42       3.749496       3.749496       3.749496    1[6-(6,6)]
    43       4.866587       4.866587       4.866587    1[6-(6,6)]
    44       3.353232       3.353232       3.353232    1[6-(6,6)]
    45       7.572742       7.572742       7.572742    1[6-(6,6)]
    46       9.132694       9.132694       9.132694    1[6-(6,6)]
    47      10.229176      10.229176      10.229176    1[6-(6,6)]
    48      10.808074      10.808074      10.808074    1[6-(6,6)]
    49       3.938939       3.938939       3.938939    1[6-(6,6)]
    50       6.938605       6.938605       6.938605    1[6-(6,6)]
    51       1.789095       1.789095       1.789095    46[7-(6,6),7-(6,6),7-(6,6),7-(6,6)]
    52       7.075194       7.075194       7.075194    46[7-(6,6),7-(6,6),7-(6,6),7-(6,6)]
    53       1.745429       1.745429       1.745429    6[6-(1,6),6-(6,6),7-(6,46)]
    54       8.185142       8.185142       8.185142    6[1-(0),6-(1,6),6-(6,7)]
    55       7.257542       7.257542       7.257542    6[1-(0),6-(1,6),6-(6,7)]
    56       7.301202       7.301202       7.301202    6[6-(1,6),6-(6,6),7-(6,46)]
    57       6.456142       6.456142       6.456142    6[6-(6,6),6-(6,7),6-(6,7)]
    58       6.496566       6.496566       6.496566    6[6-(1,6),6-(6,6),7-(6,46)]
    59       5.648268       5.648268       5.648268    6[1-(0),6-(1,6),6-(6,7)]
    60       9.431456       9.431456       9.431456    6[1-(0),6-(1,6),6-(6,7)]
    61      10.574331      10.574331      10.574331    6[6-(1,6),6-(6,6),7-(6,46)]
    62       2.855596       2.855596       2.855596    6[6-(6,6),6-(6,7),6-(6,7)]
    63        5.41382        5.41382        5.41382    6[6-(1,6),6-(1,6),6-(6,6)]
    64       5.831534       5.831534       5.831534    6[1-(0),6-(1,6),6-(6,6)]
    65       4.925297       4.925297       4.925297    6[1-(0),6-(1,6),6-(6,6)]
    66       3.633029       3.633029       3.633029    6[6-(1,6),6-(1,6),6-(8,8)]
    67       3.175418       3.175418       3.175418    6[1-(0),6-(1,6),6-(6,6)]
    68       4.129701       4.129701       4.129701    6[1-(0),6-(1,6),6-(6,6)]
    69       9.788468       9.788468       9.788468    6[6-(6,6),8-(48),8-(48)]
    70       3.243302       3.243302       3.243302    6[6-(1,6),6-(1,6),6-(6,6)]
    71       4.400107       4.400107       4.400107    6[1-(0),6-(1,6),6-(6,6)]
    72       4.743509       4.743509       4.743509    6[1-(0),6-(1,6),6-(6,6)]
    73       3.936919       3.936919       3.936919    6[6-(1,6),6-(1,6),6-(8,8)]
    74       2.772958       2.772958       2.772958    6[1-(0),6-(1,6),6-(6,6)]
    75       2.429898       2.429898       2.429898    6[1-(0),6-(1,6),6-(6,6)]
    76       7.785956       7.785956       7.785956    6[6-(6,6),8-(0),8-(48)]
    77       7.118863       7.118863       7.118863    6[6-(1,6),6-(6,6),7-(6,46)]
    78        7.83555        7.83555        7.83555    6[1-(0),6-(1,6),6-(6,7)]
    79       8.763149       8.763149       8.763149    6[1-(0),6-(1,6),6-(6,7)]
    80       8.719487       8.719487       8.719487    6[6-(1,6),6-(6,6),7-(6,46)]
    81       9.564546       9.564546       9.564546    6[6-(6,6),6-(6,7),6-(6,7)]
    82       9.524121       9.524121       9.524121    6[6-(1,6),6-(6,6),7-(6,46)]
    83      10.372417      10.372417      10.372417    6[1-(0),6-(1,6),6-(6,7)]
    84      10.005026      10.005026      10.005026    6[1-(0),6-(1,6),6-(6,7)]
    85       8.862153       8.862153       8.862153    6[6-(1,6),6-(6,6),7-(6,46)]
    86       6.008697       6.008697       6.008697    6[6-(6,6),6-(6,7),6-(6,7)]
    87       3.450468       3.450468       3.450468    6[6-(1,6),6-(1,6),6-(6,6)]
    88      10.189152      10.189152      10.189152    6[1-(0),6-(1,6),6-(6,6)]
    89       3.938989       3.938989       3.938989    6[1-(0),6-(1,6),6-(6,6)]
    90       5.231257       5.231257       5.231257    6[6-(1,6),6-(1,6),6-(8,8)]
    91       5.688869       5.688869       5.688869    6[1-(0),6-(1,6),6-(6,6)]
    92       4.734587       4.734587       4.734587    6[1-(0),6-(1,6),6-(6,6)]
    93       6.232217       6.232217       6.232217    6[6-(6,6),8-(48),8-(48)]
    94       5.620993       5.620993       5.620993    6[6-(1,6),6-(1,6),6-(6,6)]
    95       4.464187       4.464187       4.464187    6[1-(0),6-(1,6),6-(6,6)]
    96       4.120788       4.120788       4.120788    6[1-(0),6-(1,6),6-(6,6)]
    97       4.927379       4.927379       4.927379    6[6-(1,6),6-(1,6),6-(8,8)]
    98       6.091341       6.091341       6.091341    6[1-(0),6-(1,6),6-(6,6)]
    99       6.434399       6.434399       6.434399    6[1-(0),6-(1,6),6-(6,6)]
   100       8.234724       8.234724       8.234724    6[6-(6,6),8-(0),8-(48)]
   101      12.404959      12.404959      12.404959    6[6-(1,6),6-(6,6),7-(6,46)]
   102       5.965246       5.965246       5.965246    6[1-(0),6-(1,6),6-(6,7)]
   103       6.892846       6.892846       6.892846    6[1-(0),6-(1,6),6-(6,7)]
   104       6.849186       6.849186       6.849186    6[6-(1,6),6-(6,6),7-(6,46)]
   105       7.694246       7.694246       7.694246    6[6-(6,6),6-(6,7),6-(6,7)]
   106       7.653822       7.653822       7.653822    6[6-(1,6),6-(6,6),7-(6,46)]
   107        8.50212        8.50212        8.50212    6[1-(0),6-(1,6),6-(6,7)]
   108       4.718932       4.718932       4.718932    6[1-(0),6-(1,6),6-(6,7)]
   109       3.576057       3.576057       3.576057    6[6-(1,6),6-(6,6),7-(6,46)]
   110      11.294792      11.294792      11.294792    6[6-(6,6),6-(6,7),6-(6,7)]
   111       8.736568       8.736568       8.736568    6[6-(1,6),6-(1,6),6-(6,6)]
   112       8.318854       8.318854       8.318854    6[1-(0),6-(1,6),6-(6,6)]
   113       9.225091       9.225091       9.225091    6[1-(0),6-(1,6),6-(6,6)]
   114      10.517359      10.517359      10.517359    6[6-(1,6),6-(1,6),6-(8,8)]
   115       10.97497       10.97497       10.97497    6[1-(0),6-(1,6),6-(6,6)]
   116      10.020687      10.020687      10.020687    6[1-(0),6-(1,6),6-(6,6)]
   117        4.36192        4.36192        4.36192    6[6-(6,6),8-(48),8-(48)]
   118      10.907086      10.907086      10.907086    6[6-(1,6),6-(1,6),6-(6,6)]
   119       9.750281       9.750281       9.750281    6[1-(0),6-(1,6),6-(6,6)]
   120       9.406879       9.406879       9.406879    6[1-(0),6-(1,6),6-(6,6)]
   121      10.213469      10.213469      10.213469    6[6-(1,6),6-(1,6),6-(8,8)]
   122       11.37743       11.37743       11.37743    6[1-(0),6-(1,6),6-(6,6)]
   123       11.72049       11.72049       11.72049    6[1-(0),6-(1,6),6-(6,6)]
   124       6.364432       6.364432       6.364432    6[6-(6,6),8-(0),8-(48)]
   125       7.031525       7.031525       7.031525    6[6-(1,6),6-(6,6),7-(6,46)]
   126       6.314838       6.314838       6.314838    6[1-(0),6-(1,6),6-(6,7)]
   127       5.387239       5.387239       5.387239    6[1-(0),6-(1,6),6-(6,7)]
   128       5.430901       5.430901       5.430901    6[6-(1,6),6-(6,6),7-(6,46)]
   129       4.585842       4.585842       4.585842    6[6-(6,6),6-(6,7),6-(6,7)]
   130       4.626267       4.626267       4.626267    6[6-(1,6),6-(6,6),7-(6,46)]
   131       3.777971       3.777971       3.777971    6[1-(0),6-(1,6),6-(6,7)]
   132       4.145362       4.145362       4.145362    6[1-(0),6-(1,6),6-(6,7)]
   133       5.288235       5.288235       5.288235    6[6-(1,6),6-(6,6),7-(6,46)]
   134       8.141691       8.141691       8.141691    6[6-(6,6),6-(6,7),6-(6,7)]
   135        3.54352        3.54352        3.54352    6[6-(1,6),6-(1,6),6-(6,6)]
   136       3.961236       3.961236       3.961236    6[1-(0),6-(1,6),6-(6,6)]
   137      10.211399      10.211399      10.211399    6[1-(0),6-(1,6),6-(6,6)]
   138       8.919131       8.919131       8.919131    6[6-(1,6),6-(1,6),6-(8,8)]
   139       8.461519       8.461519       8.461519    6[1-(0),6-(1,6),6-(6,6)]
   140       9.415801       9.415801       9.415801    6[1-(0),6-(1,6),6-(6,6)]
   141       7.918171       7.918171       7.918171    6[6-(6,6),8-(48),8-(48)]
   142       8.529395       8.529395       8.529395    6[6-(1,6),6-(1,6),6-(6,6)]
   143       9.686201       9.686201       9.686201    6[1-(0),6-(1,6),6-(6,6)]
   144        10.0296        10.0296        10.0296    6[1-(0),6-(1,6),6-(6,6)]
   145       9.223009       9.223009       9.223009    6[6-(1,6),6-(1,6),6-(8,8)]
   146       8.059047       8.059047       8.059047    6[1-(0),6-(1,6),6-(6,6)]
   147       7.715989       7.715989       7.715989    6[1-(0),6-(1,6),6-(6,6)]
   148       5.915664       5.915664       5.915664    6[6-(6,6),8-(0),8-(48)]
   149       8.324985       8.324985       8.324985    7[6-(6,6),6-(6,6),46-(7,7,7)]
   150       7.471113       7.471113       7.471113    7[6-(6,6),6-(6,6),46-(7,7,7)]
   151       7.695706       7.695706       7.695706    7[6-(6,6),6-(6,6),46-(7,7,7)]
   152       8.549574       8.549574       8.549574    7[6-(6,6),6-(6,6),46-(7,7,7)]
   153       5.825403       5.825403       5.825403    7[6-(6,6),6-(6,6),46-(7,7,7)]
   154       3.263477       3.263477       3.263477    7[6-(6,6),6-(6,6),46-(7,7,7)]
   155       6.454682       6.454682       6.454682    7[6-(6,6),6-(6,6),46-(7,7,7)]
   156       5.600814       5.600814       5.600814    7[6-(6,6),6-(6,6),46-(7,7,7)]
   157      10.175587      10.175587      10.175587    8[6-(6,8),48-(8,8,8,8,8)]
   158       8.588485       8.588485       8.588485    8[6-(6,8),48-(8,8,8,8,8)]
   159       8.901771       8.901771       8.901771    8[6-(6,8)]
   160       6.856733       6.856733       6.856733    8[6-(6,8),48-(8,8,8,8,8)]
   161       5.845097       5.845097       5.845097    8[6-(6,8),48-(8,8,8,8,8)]
   162         7.4322         7.4322         7.4322    8[6-(6,8),48-(8,8,8,8,8)]
   163       7.118908       7.118908       7.118908    8[6-(6,8)]
   164       9.163948       9.163948       9.163948    8[6-(6,8),48-(8,8,8,8,8)]
   165       3.974801       3.974801       3.974801    8[6-(6,8),48-(8,8,8,8,8)]
   166       5.561903       5.561903       5.561903    8[6-(6,8),48-(8,8,8,8,8)]
   167       5.248617       5.248617       5.248617    8[6-(6,8)]
   168       7.293655       7.293655       7.293655    8[6-(6,8),48-(8,8,8,8,8)]
   169       8.305291       8.305291       8.305291    8[6-(6,8),48-(8,8,8,8,8)]
   170       6.718188       6.718188       6.718188    8[6-(6,8),48-(8,8,8,8,8)]
   171        7.03148        7.03148        7.03148    8[6-(6,8)]
   172        4.98644        4.98644        4.98644    8[6-(6,8),48-(8,8,8,8,8)]
