# Supplementary material for: A collection of forcefield precursors for metal–organic frameworks
Source: RSC Adv. 2019 Nov 13;9(63):36492–507. doi: 10.1039/c9ra07327b (PMC9075174; doi:10.1039/c9ra07327b)
Supplement: RA-009-C9RA07327B-s1848 [file RA-009-C9RA07327B-s1848.txt]

OQESEJ_clean

7.275100    0.000000    0.000000
3.637544    12.795291    0.000000
3.472023    -0.000003    30.578416

     1       4.505552       4.505552       4.505552    48[8-(6),8-(6),8-(6),8-(6),8-(6),8-(6)]
     2       9.879115       9.879115       9.879115    48[8-(6),8-(6),8-(6),8-(6),8-(6),8-(6)]
     3       7.749194       7.749194       7.749194    1[6-(6,6)]
     4       2.259553       2.259553       2.259553    1[6-(6,6)]
     5       7.716918       7.716918       7.716918    1[6-(6,6)]
     6      10.479848      10.479848      10.479848    1[6-(6,6)]
     7       5.849281       5.849281       5.849281    1[6-(6,6)]
     8        7.38164        7.38164        7.38164    1[6-(6,6)]
     9        10.3301        10.3301        10.3301    1[6-(6,6)]
    10       8.840483       8.840483       8.840483    1[6-(6,6)]
    11       4.020065       4.020065       4.020065    1[6-(6,6)]
    12       3.376474       3.376474       3.376474    1[6-(6,6)]
    13       6.692221       6.692221       6.692221    1[6-(6,6)]
    14       7.335812       7.335812       7.335812    1[6-(6,6)]
    15       8.537015       8.537015       8.537015    1[6-(6,6)]
    16       6.751558       6.751558       6.751558    1[6-(6,6)]
    17       8.569284       8.569284       8.569284    1[6-(6,6)]
    18       9.278378       9.278378       9.278378    1[6-(6,6)]
    19       10.43692       10.43692       10.43692    1[6-(6,6)]
    20       8.904563       8.904563       8.904563    1[6-(6,6)]
    21         5.9561         5.9561         5.9561    1[6-(6,6)]
    22       7.445717       7.445717       7.445717    1[6-(6,6)]
    23       4.991044       4.991044       4.991044    1[6-(6,6)]
    24       5.634634       5.634634       5.634634    1[6-(6,6)]
    25       9.593984       9.593984       9.593984    1[6-(6,6)]
    26       8.950395       8.950395       8.950395    1[6-(6,6)]
    27       6.635473       6.635473       6.635473    1[6-(6,6)]
    28      12.125114      12.125114      12.125114    1[6-(6,6)]
    29       6.667749       6.667749       6.667749    1[6-(6,6)]
    30       3.904819       3.904819       3.904819    1[6-(6,6)]
    31       8.535386       8.535386       8.535386    1[6-(6,6)]
    32       7.003027       7.003027       7.003027    1[6-(6,6)]
    33       4.054567       4.054567       4.054567    1[6-(6,6)]
    34       5.544184       5.544184       5.544184    1[6-(6,6)]
    35      10.364602      10.364602      10.364602    1[6-(6,6)]
    36      11.008193      11.008193      11.008193    1[6-(6,6)]
    37       7.692446       7.692446       7.692446    1[6-(6,6)]
    38       7.048855       7.048855       7.048855    1[6-(6,6)]
    39       5.847652       5.847652       5.847652    1[6-(6,6)]
    40       7.633109       7.633109       7.633109    1[6-(6,6)]
    41       5.815383       5.815383       5.815383    1[6-(6,6)]
    42       5.106289       5.106289       5.106289    1[6-(6,6)]
    43       3.947747       3.947747       3.947747    1[6-(6,6)]
    44       5.480104       5.480104       5.480104    1[6-(6,6)]
    45       8.428567       8.428567       8.428567    1[6-(6,6)]
    46        6.93895        6.93895        6.93895    1[6-(6,6)]
    47       9.393623       9.393623       9.393623    1[6-(6,6)]
    48       8.750033       8.750033       8.750033    1[6-(6,6)]
    49       4.790683       4.790683       4.790683    1[6-(6,6)]
    50       5.434272       5.434272       5.434272    1[6-(6,6)]
    51            0.0            0.0            0.0    46[7-(6,6),7-(6,6),7-(6,6),7-(6,6)]
    52       1.736012       1.736012       1.736012    46[7-(6,6),7-(6,6),7-(6,6),7-(6,6)]
    53       7.281235       7.281235       7.281235    6[6-(1,6),6-(6,6),7-(6,46)]
    54       7.962326       7.962326       7.962326    6[1-(0),6-(1,6),6-(6,7)]
    55       1.648928       1.648928       1.648928    6[1-(0),6-(1,6),6-(6,7)]
    56       1.659121       1.659121       1.659121    6[6-(1,6),6-(6,6),7-(6,46)]
    57       6.168373       6.168373       6.168373    6[6-(6,6),6-(6,7),6-(6,7)]
    58       6.133229       6.133229       6.133229    6[6-(1,6),6-(6,6),7-(6,46)]
    59       7.000886       7.000886       7.000886    6[1-(0),6-(1,6),6-(6,7)]
    60      10.067958      10.067958      10.067958    6[1-(0),6-(1,6),6-(6,7)]
    61       8.928415       8.928415       8.928415    6[6-(1,6),6-(6,6),7-(6,46)]
    62       6.178993       6.178993       6.178993    6[6-(6,6),6-(6,7),6-(6,7)]
    63       7.184169       7.184169       7.184169    6[6-(1,6),6-(1,6),6-(6,6)]
    64       6.751196       6.751196       6.751196    6[1-(0),6-(1,6),6-(6,6)]
    65       7.670101       7.670101       7.670101    6[1-(0),6-(1,6),6-(6,6)]
    66       9.029918       9.029918       9.029918    6[6-(1,6),6-(1,6),6-(8,8)]
    67        9.43189        9.43189        9.43189    6[1-(0),6-(1,6),6-(6,6)]
    68       8.540728       8.540728       8.540728    6[1-(0),6-(1,6),6-(6,6)]
    69      10.005652      10.005652      10.005652    6[6-(6,6),8-(48),8-(48)]
    70       5.742547       5.742547       5.742547    6[6-(1,6),6-(1,6),6-(6,6)]
    71       4.555362       4.555362       4.555362    6[1-(0),6-(1,6),6-(6,6)]
    72       4.168057       4.168057       4.168057    6[1-(0),6-(1,6),6-(6,6)]
    73       4.969738       4.969738       4.969738    6[6-(1,6),6-(1,6),6-(8,8)]
    74       6.154013       6.154013       6.154013    6[1-(0),6-(1,6),6-(6,6)]
    75       6.544229       6.544229       6.544229    6[1-(0),6-(1,6),6-(6,6)]
    76       4.650586       4.650586       4.650586    6[6-(6,6),8-(0),8-(48)]
    77       9.004975       9.004975       9.004975    6[6-(1,6),6-(6,6),7-(6,46)]
    78       8.323884       8.323884       8.323884    6[1-(0),6-(1,6),6-(6,7)]
    79       7.362183       7.362183       7.362183    6[1-(0),6-(1,6),6-(6,7)]
    80       7.351991       7.351991       7.351991    6[6-(1,6),6-(6,6),7-(6,46)]
    81      10.117827      10.117827      10.117827    6[6-(6,6),6-(6,7),6-(6,7)]
    82      10.152972      10.152972      10.152972    6[6-(1,6),6-(6,6),7-(6,46)]
    83       9.285316       9.285316       9.285316    6[1-(0),6-(1,6),6-(6,7)]
    84       9.690267       9.690267       9.690267    6[1-(0),6-(1,6),6-(6,7)]
    85       10.82981       10.82981       10.82981    6[6-(1,6),6-(6,6),7-(6,46)]
    86       2.832116       2.832116       2.832116    6[6-(6,6),6-(6,7),6-(6,7)]
    87       9.102031       9.102031       9.102031    6[6-(1,6),6-(1,6),6-(6,6)]
    88       9.535006       9.535006       9.535006    6[1-(0),6-(1,6),6-(6,6)]
    89         8.6161         8.6161         8.6161    6[1-(0),6-(1,6),6-(6,6)]
    90       7.256284       7.256284       7.256284    6[6-(1,6),6-(1,6),6-(8,8)]
    91       6.854311       6.854311       6.854311    6[1-(0),6-(1,6),6-(6,6)]
    92       7.745472       7.745472       7.745472    6[1-(0),6-(1,6),6-(6,6)]
    93        6.28055        6.28055        6.28055    6[6-(6,6),8-(48),8-(48)]
    94       3.268561       3.268561       3.268561    6[6-(1,6),6-(1,6),6-(6,6)]
    95       4.455746       4.455746       4.455746    6[1-(0),6-(1,6),6-(6,6)]
    96        4.84305        4.84305        4.84305    6[1-(0),6-(1,6),6-(6,6)]
    97       4.041368       4.041368       4.041368    6[6-(1,6),6-(1,6),6-(8,8)]
    98      10.132193      10.132193      10.132193    6[1-(0),6-(1,6),6-(6,6)]
    99       9.741978       9.741978       9.741978    6[1-(0),6-(1,6),6-(6,6)]
   100       4.360519       4.360519       4.360519    6[6-(6,6),8-(0),8-(48)]
   101       7.103432       7.103432       7.103432    6[6-(1,6),6-(6,6),7-(6,46)]
   102       6.422341       6.422341       6.422341    6[1-(0),6-(1,6),6-(6,7)]
   103      12.735739      12.735739      12.735739    6[1-(0),6-(1,6),6-(6,7)]
   104      12.725546      12.725546      12.725546    6[6-(1,6),6-(6,6),7-(6,46)]
   105       8.216294       8.216294       8.216294    6[6-(6,6),6-(6,7),6-(6,7)]
   106       8.251438       8.251438       8.251438    6[6-(1,6),6-(6,6),7-(6,46)]
   107       7.383781       7.383781       7.383781    6[1-(0),6-(1,6),6-(6,7)]
   108       4.316709       4.316709       4.316709    6[1-(0),6-(1,6),6-(6,7)]
   109       5.456252       5.456252       5.456252    6[6-(1,6),6-(6,6),7-(6,46)]
   110       8.205674       8.205674       8.205674    6[6-(6,6),6-(6,7),6-(6,7)]
   111       7.200498       7.200498       7.200498    6[6-(1,6),6-(1,6),6-(6,6)]
   112       7.633471       7.633471       7.633471    6[1-(0),6-(1,6),6-(6,6)]
   113       6.714566       6.714566       6.714566    6[1-(0),6-(1,6),6-(6,6)]
   114       5.354749       5.354749       5.354749    6[6-(1,6),6-(1,6),6-(8,8)]
   115       4.952777       4.952777       4.952777    6[1-(0),6-(1,6),6-(6,6)]
   116       5.843939       5.843939       5.843939    6[1-(0),6-(1,6),6-(6,6)]
   117       4.379015       4.379015       4.379015    6[6-(6,6),8-(48),8-(48)]
   118        8.64212        8.64212        8.64212    6[6-(1,6),6-(1,6),6-(6,6)]
   119       9.829305       9.829305       9.829305    6[1-(0),6-(1,6),6-(6,6)]
   120       10.21661       10.21661       10.21661    6[1-(0),6-(1,6),6-(6,6)]
   121       9.414929       9.414929       9.414929    6[6-(1,6),6-(1,6),6-(8,8)]
   122       8.230654       8.230654       8.230654    6[1-(0),6-(1,6),6-(6,6)]
   123       7.840438       7.840438       7.840438    6[1-(0),6-(1,6),6-(6,6)]
   124       9.734081       9.734081       9.734081    6[6-(6,6),8-(0),8-(48)]
   125       5.379692       5.379692       5.379692    6[6-(1,6),6-(6,6),7-(6,46)]
   126       6.060783       6.060783       6.060783    6[1-(0),6-(1,6),6-(6,7)]
   127       7.022484       7.022484       7.022484    6[1-(0),6-(1,6),6-(6,7)]
   128       7.032676       7.032676       7.032676    6[6-(1,6),6-(6,6),7-(6,46)]
   129        4.26684        4.26684        4.26684    6[6-(6,6),6-(6,7),6-(6,7)]
   130       4.231695       4.231695       4.231695    6[6-(1,6),6-(6,6),7-(6,46)]
   131       5.099351       5.099351       5.099351    6[1-(0),6-(1,6),6-(6,7)]
   132         4.6944         4.6944         4.6944    6[1-(0),6-(1,6),6-(6,7)]
   133       3.554857       3.554857       3.554857    6[6-(1,6),6-(6,6),7-(6,46)]
   134      11.552551      11.552551      11.552551    6[6-(6,6),6-(6,7),6-(6,7)]
   135       5.282636       5.282636       5.282636    6[6-(1,6),6-(1,6),6-(6,6)]
   136       4.849661       4.849661       4.849661    6[1-(0),6-(1,6),6-(6,6)]
   137       5.768567       5.768567       5.768567    6[1-(0),6-(1,6),6-(6,6)]
   138       7.128383       7.128383       7.128383    6[6-(1,6),6-(1,6),6-(8,8)]
   139       7.530356       7.530356       7.530356    6[1-(0),6-(1,6),6-(6,6)]
   140       6.639195       6.639195       6.639195    6[1-(0),6-(1,6),6-(6,6)]
   141       8.104117       8.104117       8.104117    6[6-(6,6),8-(48),8-(48)]
   142      11.116106      11.116106      11.116106    6[6-(1,6),6-(1,6),6-(6,6)]
   143       9.928921       9.928921       9.928921    6[1-(0),6-(1,6),6-(6,6)]
   144       9.541617       9.541617       9.541617    6[1-(0),6-(1,6),6-(6,6)]
   145      10.343299      10.343299      10.343299    6[6-(1,6),6-(1,6),6-(8,8)]
   146       4.252474       4.252474       4.252474    6[1-(0),6-(1,6),6-(6,6)]
   147       4.642689       4.642689       4.642689    6[1-(0),6-(1,6),6-(6,6)]
   148      10.024148      10.024148      10.024148    6[6-(6,6),8-(0),8-(48)]
   149        0.59119        0.59119        0.59119    7[6-(6,6),6-(6,6),46-(7,7,7)]
   150       5.161331       5.161331       5.161331    7[6-(6,6),6-(6,6),46-(7,7,7)]
   151       8.419921       8.419921       8.419921    7[6-(6,6),6-(6,6),46-(7,7,7)]
   152       11.12487       11.12487       11.12487    7[6-(6,6),6-(6,6),46-(7,7,7)]
   153      13.793477      13.793477      13.793477    7[6-(6,6),6-(6,6),46-(7,7,7)]
   154       5.751313       5.751313       5.751313    7[6-(6,6),6-(6,6),46-(7,7,7)]
   155       5.964746       5.964746       5.964746    7[6-(6,6),6-(6,6),46-(7,7,7)]
   156       3.259797       3.259797       3.259797    7[6-(6,6),6-(6,6),46-(7,7,7)]
   157       6.672039       6.672039       6.672039    8[6-(6,8),48-(8,8,8,8,8)]
   158       3.946982       3.946982       3.946982    8[6-(6,8),48-(8,8,8,8,8)]
   159        3.53379        3.53379        3.53379    8[6-(6,8)]
   160       5.640379       5.640379       5.640379    8[6-(6,8),48-(8,8,8,8,8)]
   161       9.614164       9.614164       9.614164    8[6-(6,8),48-(8,8,8,8,8)]
   162       5.064119       5.064119       5.064119    8[6-(6,8),48-(8,8,8,8,8)]
   163       5.477315       5.477315       5.477315    8[6-(6,8)]
   164       3.370725       3.370725       3.370725    8[6-(6,8),48-(8,8,8,8,8)]
   165       7.712628       7.712628       7.712628    8[6-(6,8),48-(8,8,8,8,8)]
   166      10.437685      10.437685      10.437685    8[6-(6,8),48-(8,8,8,8,8)]
   167      10.850877      10.850877      10.850877    8[6-(6,8)]
   168       8.744288       8.744288       8.744288    8[6-(6,8),48-(8,8,8,8,8)]
   169       4.770503       4.770503       4.770503    8[6-(6,8),48-(8,8,8,8,8)]
   170       9.320548       9.320548       9.320548    8[6-(6,8),48-(8,8,8,8,8)]
   171       8.907352       8.907352       8.907352    8[6-(6,8)]
   172      11.013942      11.013942      11.013942    8[6-(6,8),48-(8,8,8,8,8)]
