# Supplementary material for: A collection of forcefield precursors for metal–organic frameworks
Source: RSC Adv. 2019 Nov 13;9(63):36492–507. doi: 10.1039/c9ra07327b (PMC9075174; doi:10.1039/c9ra07327b)
Supplement: RA-009-C9RA07327B-s1849 [file RA-009-C9RA07327B-s1849.txt]

OQETEK_clean

14.333000    0.000000    0.000000
0.000000    14.642000    0.000000
0.000000    0.000000    14.642000

     1       7.382355       7.382355       7.382355    70[8-(6),8-(6),8-(6),8-(6),8-(6),8-(6)]
     2       0.215855       0.215855       0.215855    70[8-(6),8-(6),8-(6),8-(6),8-(6),8-(6)]
     3      10.965605      10.965605      10.965605    70[8-(6),8-(6),8-(6),8-(6),8-(6),8-(6)]
     4       3.799105       3.799105       3.799105    70[8-(6),8-(6),8-(6),8-(6),8-(6),8-(6)]
     5      12.838068      12.838068      12.838068    1[6-(6,6)]
     6       0.116097       0.116097       0.116097    1[6-(6,6)]
     7      10.870147      10.870147      10.870147    1[6-(6,6)]
     8      11.829025      11.829025      11.829025    1[6-(6,6)]
     9        11.4492        11.4492        11.4492    1[6-(6,6)]
    10      12.633106      12.633106      12.633106    1[6-(6,6)]
    11      13.126161      13.126161      13.126161    1[6-(6,6)]
    12       5.671568       5.671568       5.671568    1[6-(6,6)]
    13       7.282597       7.282597       7.282597    1[6-(6,6)]
    14       3.703647       3.703647       3.703647    1[6-(6,6)]
    15       4.662525       4.662525       4.662525    1[6-(6,6)]
    16         4.2827         4.2827         4.2827    1[6-(6,6)]
    17       5.466606       5.466606       5.466606    1[6-(6,6)]
    18       5.959661       5.959661       5.959661    1[6-(6,6)]
    19       2.088318       2.088318       2.088318    1[6-(6,6)]
    20       3.699347       3.699347       3.699347    1[6-(6,6)]
    21       0.120397       0.120397       0.120397    1[6-(6,6)]
    22       1.079275       1.079275       1.079275    1[6-(6,6)]
    23        0.69945        0.69945        0.69945    1[6-(6,6)]
    24       1.883356       1.883356       1.883356    1[6-(6,6)]
    25       2.376411       2.376411       2.376411    1[6-(6,6)]
    26       9.254818       9.254818       9.254818    1[6-(6,6)]
    27      10.865847      10.865847      10.865847    1[6-(6,6)]
    28       7.286897       7.286897       7.286897    1[6-(6,6)]
    29       8.245775       8.245775       8.245775    1[6-(6,6)]
    30        7.86595        7.86595        7.86595    1[6-(6,6)]
    31       9.049856       9.049856       9.049856    1[6-(6,6)]
    32       9.542911       9.542911       9.542911    1[6-(6,6)]
    33      11.698595      11.698595      11.698595    6[6-(1,6),6-(1,6),6-(8,8)]
    34      12.793636      12.793636      12.793636    6[1-(0),6-(6,6),6-(6,6)]
    35      13.831345      13.831345      13.831345    6[6-(1,6),6-(1,6),6-(8,8)]
    36       13.76398       13.76398       13.76398    6[1-(0),6-(6,6),6-(6,6)]
    37      12.651739      12.651739      12.651739    6[6-(1,6),6-(1,6),6-(6,6)]
    38      11.616897      11.616897      11.616897    6[1-(0),6-(6,6),6-(6,6)]
    39      10.570588      10.570588      10.570588    6[6-(6,6),8-(70),8-(70)]
    40       0.722383       0.722383       0.722383    6[6-(6,6),8-(70),8-(70)]
    41      12.509842      12.509842      12.509842    6[6-(1,6),6-(1,6),6-(6,6)]
    42      12.006754      12.006754      12.006754    6[1-(0),6-(1,6),6-(6,6)]
    43      11.773126      11.773126      11.773126    6[1-(0),6-(1,6),6-(6,6)]
    44      12.008187      12.008187      12.008187    6[6-(1,6),6-(1,6),6-(8,8)]
    45      12.492643      12.492643      12.492643    6[1-(0),6-(1,6),6-(6,6)]
    46      12.767836      12.767836      12.767836    6[1-(0),6-(1,6),6-(6,6)]
    47      11.639829      11.639829      11.639829    6[6-(6,6),8-(70),8-(70)]
    48       4.532095       4.532095       4.532095    6[6-(1,6),6-(1,6),6-(8,8)]
    49       5.627136       5.627136       5.627136    6[1-(0),6-(6,6),6-(6,6)]
    50       6.664845       6.664845       6.664845    6[6-(1,6),6-(1,6),6-(8,8)]
    51        6.59748        6.59748        6.59748    6[1-(0),6-(6,6),6-(6,6)]
    52       5.485239       5.485239       5.485239    6[6-(1,6),6-(1,6),6-(6,6)]
    53       4.450397       4.450397       4.450397    6[1-(0),6-(6,6),6-(6,6)]
    54       3.404088       3.404088       3.404088    6[6-(6,6),8-(70),8-(70)]
    55       7.888883       7.888883       7.888883    6[6-(6,6),8-(70),8-(70)]
    56       5.343342       5.343342       5.343342    6[6-(1,6),6-(1,6),6-(6,6)]
    57       4.840254       4.840254       4.840254    6[1-(0),6-(1,6),6-(6,6)]
    58       4.606626       4.606626       4.606626    6[1-(0),6-(1,6),6-(6,6)]
    59       4.841687       4.841687       4.841687    6[6-(1,6),6-(1,6),6-(8,8)]
    60       5.326143       5.326143       5.326143    6[1-(0),6-(1,6),6-(6,6)]
    61       5.601336       5.601336       5.601336    6[1-(0),6-(1,6),6-(6,6)]
    62       4.473329       4.473329       4.473329    6[6-(6,6),8-(70),8-(70)]
    63       0.948845       0.948845       0.948845    6[6-(1,6),6-(1,6),6-(8,8)]
    64       2.043886       2.043886       2.043886    6[1-(0),6-(6,6),6-(6,6)]
    65       3.081595       3.081595       3.081595    6[6-(1,6),6-(1,6),6-(8,8)]
    66        3.01423        3.01423        3.01423    6[1-(0),6-(6,6),6-(6,6)]
    67       1.901989       1.901989       1.901989    6[6-(1,6),6-(1,6),6-(6,6)]
    68       0.867147       0.867147       0.867147    6[1-(0),6-(6,6),6-(6,6)]
    69      14.153838      14.153838      14.153838    6[6-(6,6),8-(70),8-(70)]
    70       4.305633       4.305633       4.305633    6[6-(6,6),8-(70),8-(70)]
    71       1.760092       1.760092       1.760092    6[6-(1,6),6-(1,6),6-(6,6)]
    72       1.257004       1.257004       1.257004    6[1-(0),6-(1,6),6-(6,6)]
    73       1.023376       1.023376       1.023376    6[1-(0),6-(1,6),6-(6,6)]
    74       1.258437       1.258437       1.258437    6[6-(1,6),6-(1,6),6-(8,8)]
    75       1.742893       1.742893       1.742893    6[1-(0),6-(1,6),6-(6,6)]
    76       2.018086       2.018086       2.018086    6[1-(0),6-(1,6),6-(6,6)]
    77       0.890079       0.890079       0.890079    6[6-(6,6),8-(70),8-(70)]
    78       8.115345       8.115345       8.115345    6[6-(1,6),6-(1,6),6-(8,8)]
    79       9.210386       9.210386       9.210386    6[1-(0),6-(6,6),6-(6,6)]
    80      10.248095      10.248095      10.248095    6[6-(1,6),6-(1,6),6-(8,8)]
    81       10.18073       10.18073       10.18073    6[1-(0),6-(6,6),6-(6,6)]
    82       9.068489       9.068489       9.068489    6[6-(1,6),6-(1,6),6-(6,6)]
    83       8.033647       8.033647       8.033647    6[1-(0),6-(6,6),6-(6,6)]
    84       6.987338       6.987338       6.987338    6[6-(6,6),8-(70),8-(70)]
    85      11.472133      11.472133      11.472133    6[6-(6,6),8-(70),8-(70)]
    86       8.926592       8.926592       8.926592    6[6-(1,6),6-(1,6),6-(6,6)]
    87       8.423504       8.423504       8.423504    6[1-(0),6-(1,6),6-(6,6)]
    88       8.189876       8.189876       8.189876    6[1-(0),6-(1,6),6-(6,6)]
    89       8.424937       8.424937       8.424937    6[6-(1,6),6-(1,6),6-(8,8)]
    90       8.909393       8.909393       8.909393    6[1-(0),6-(1,6),6-(6,6)]
    91       9.184586       9.184586       9.184586    6[1-(0),6-(1,6),6-(6,6)]
    92       8.056579       8.056579       8.056579    6[6-(6,6),8-(70),8-(70)]
    93       9.482713       9.482713       9.482713    8[6-(6,8),70-(8,8,8,8,8)]
    94      10.729684      10.729684      10.729684    8[6-(6,8),70-(8,8,8,8,8)]
    95       1.777292       1.777292       1.777292    8[6-(6,8),70-(8,8,8,8,8)]
    96       0.574753       0.574753       0.574753    8[6-(6,8),70-(8,8,8,8,8)]
    97      11.204106      11.204106      11.204106    8[6-(6,8),70-(8,8,8,8,8)]
    98      11.837625      11.837625      11.837625    8[6-(6,8),70-(8,8,8,8,8)]
    99       2.316213       2.316213       2.316213    8[6-(6,8),70-(8,8,8,8,8)]
   100       3.563184       3.563184       3.563184    8[6-(6,8),70-(8,8,8,8,8)]
   101       8.943792       8.943792       8.943792    8[6-(6,8),70-(8,8,8,8,8)]
   102       7.741253       7.741253       7.741253    8[6-(6,8),70-(8,8,8,8,8)]
   103       4.037606       4.037606       4.037606    8[6-(6,8),70-(8,8,8,8,8)]
   104       4.671125       4.671125       4.671125    8[6-(6,8),70-(8,8,8,8,8)]
   105      13.065963      13.065963      13.065963    8[6-(6,8),70-(8,8,8,8,8)]
   106      -0.020066      -0.020066      -0.020066    8[6-(6,8),70-(8,8,8,8,8)]
   107       5.360542       5.360542       5.360542    8[6-(6,8),70-(8,8,8,8,8)]
   108       4.158003       4.158003       4.158003    8[6-(6,8),70-(8,8,8,8,8)]
   109       0.454356       0.454356       0.454356    8[6-(6,8),70-(8,8,8,8,8)]
   110       1.087875       1.087875       1.087875    8[6-(6,8),70-(8,8,8,8,8)]
   111       5.899463       5.899463       5.899463    8[6-(6,8),70-(8,8,8,8,8)]
   112       7.146434       7.146434       7.146434    8[6-(6,8),70-(8,8,8,8,8)]
   113      12.527042      12.527042      12.527042    8[6-(6,8),70-(8,8,8,8,8)]
   114      11.324503      11.324503      11.324503    8[6-(6,8),70-(8,8,8,8,8)]
   115       7.620856       7.620856       7.620856    8[6-(6,8),70-(8,8,8,8,8)]
   116       8.254375       8.254375       8.254375    8[6-(6,8),70-(8,8,8,8,8)]
