# Supplementary material for: A collection of forcefield precursors for metal–organic frameworks
Source: RSC Adv. 2019 Nov 13;9(63):36492–507. doi: 10.1039/c9ra07327b (PMC9075174; doi:10.1039/c9ra07327b)
Supplement: RA-009-C9RA07327B-s1850 [file RA-009-C9RA07327B-s1850.txt]

OSAXAI_clean

11.436000    0.000000    0.000000
-5.718088    12.087425    0.000000
0.000000    -3.667827    18.016438

     1       8.888482       8.888482       8.888482    30[7-(6,6),7-(6,6),8-(6),8-(6),8-(6)]
     2       3.170463       3.170463       3.170463    30[7-(6,6),7-(6,6),8-(6),8-(6),8-(6)]
     3       -3.17057       -3.17057       -3.17057    30[7-(6,6),7-(6,6),8-(6),8-(6),8-(6)]
     4       2.547449       2.547449       2.547449    30[7-(6,6),7-(6,6),8-(6),8-(6),8-(6)]
     5      -1.952183      -1.952183      -1.952183    1[6-(6,6)]
     6      -1.864138      -1.864138      -1.864138    1[6-(6,6)]
     7       2.761792       2.761792       2.761792    1[6-(6,6)]
     8      -3.087797      -3.087797      -3.087797    1[6-(6,6)]
     9       7.434515       7.434515       7.434515    1[6-(6,6)]
    10        6.36869        6.36869        6.36869    1[6-(6,6)]
    11       1.198409       1.198409       1.198409    1[6-(6,6)]
    12       7.912561       7.912561       7.912561    1[6-(6,6)]
    13      -0.092658      -0.092658      -0.092658    1[6-(6,7)]
    14       2.200261       2.200261       2.200261    1[6-(6,6)]
    15       2.057295       2.057295       2.057295    1[6-(6,6)]
    16      -0.224186      -0.224186      -0.224186    1[6-(6,7)]
    17       4.251884       4.251884       4.251884    1[6-(6,6)]
    18        6.51621        6.51621        6.51621    1[6-(6,7)]
    19        6.39382        6.39382        6.39382    1[6-(6,7)]
    20       4.113482       4.113482       4.113482    1[6-(6,6)]
    21       3.765844       3.765844       3.765844    1[6-(6,6)]
    22       3.853914       3.853914       3.853914    1[6-(6,6)]
    23      -2.956292      -2.956292      -2.956292    1[6-(6,6)]
    24       2.630269       2.630269       2.630269    1[6-(6,6)]
    25       1.716485       1.716485       1.716485    1[6-(6,6)]
    26       0.650638       0.650638       0.650638    1[6-(6,6)]
    27       6.916489       6.916489       6.916489    1[6-(6,6)]
    28       2.194488       2.194488       2.194488    1[6-(6,6)]
    29       5.625306       5.625306       5.625306    1[6-(6,7)]
    30      -3.517776      -3.517776      -3.517776    1[6-(6,6)]
    31        7.77529        7.77529        7.77529    1[6-(6,6)]
    32       5.493807       5.493807       5.493807    1[6-(6,7)]
    33      -1.466162      -1.466162      -1.466162    1[6-(6,6)]
    34       0.798167       0.798167       0.798167    1[6-(6,7)]
    35       0.675828       0.675828       0.675828    1[6-(6,7)]
    36      -1.604511      -1.604511      -1.604511    1[6-(6,6)]
    37       7.670095       7.670095       7.670095    1[6-(6,6)]
    38        7.58205        7.58205        7.58205    1[6-(6,6)]
    39        2.95612        2.95612        2.95612    1[6-(6,6)]
    40       8.805709       8.805709       8.805709    1[6-(6,6)]
    41      -1.716603      -1.716603      -1.716603    1[6-(6,6)]
    42      -0.650778      -0.650778      -0.650778    1[6-(6,6)]
    43       4.519503       4.519503       4.519503    1[6-(6,6)]
    44      -2.194649      -2.194649      -2.194649    1[6-(6,6)]
    45        5.81057        5.81057        5.81057    1[6-(6,7)]
    46       3.517651       3.517651       3.517651    1[6-(6,6)]
    47       3.660617       3.660617       3.660617    1[6-(6,6)]
    48       5.942098       5.942098       5.942098    1[6-(6,7)]
    49       1.466028       1.466028       1.466028    1[6-(6,6)]
    50      -0.798298      -0.798298      -0.798298    1[6-(6,7)]
    51      -0.675908      -0.675908      -0.675908    1[6-(6,7)]
    52        1.60443        1.60443        1.60443    1[6-(6,6)]
    53       1.952068       1.952068       1.952068    1[6-(6,6)]
    54       1.863998       1.863998       1.863998    1[6-(6,6)]
    55       8.674204       8.674204       8.674204    1[6-(6,6)]
    56       3.087643       3.087643       3.087643    1[6-(6,6)]
    57       4.001427       4.001427       4.001427    1[6-(6,6)]
    58       5.067274       5.067274       5.067274    1[6-(6,6)]
    59      -1.198577      -1.198577      -1.198577    1[6-(6,6)]
    60       3.523424       3.523424       3.523424    1[6-(6,6)]
    61       0.092606       0.092606       0.092606    1[6-(6,7)]
    62       9.235688       9.235688       9.235688    1[6-(6,6)]
    63      -2.057378      -2.057378      -2.057378    1[6-(6,6)]
    64       0.224105       0.224105       0.224105    1[6-(6,7)]
    65       7.184074       7.184074       7.184074    1[6-(6,6)]
    66       4.919745       4.919745       4.919745    1[6-(6,7)]
    67       5.042084       5.042084       5.042084    1[6-(6,7)]
    68       7.322423       7.322423       7.322423    1[6-(6,6)]
    69      -2.686374      -2.686374      -2.686374    6[6-(6,6),8-(30),8-(30)]
    70      -2.565161      -2.565161      -2.565161    6[6-(1,6),6-(1,6),6-(8,8)]
    71      -2.172904      -2.172904      -2.172904    6[1-(0),6-(1,6),6-(6,6)]
    72      -2.107726      -2.107726      -2.107726    6[1-(0),6-(1,6),6-(6,7)]
    73      -2.408503      -2.408503      -2.408503    6[6-(1,6),6-(1,6),7-(7)]
    74      -2.767595      -2.767595      -2.767595    6[1-(0),6-(1,6),6-(6,7)]
    75      -2.846496      -2.846496      -2.846496    6[1-(0),6-(1,6),6-(6,6)]
    76       8.411152       8.411152       8.411152    6[6-(6,6),8-(0),8-(30)]
    77       7.778748       7.778748       7.778748    6[6-(1,6),6-(1,6),6-(8,8)]
    78       7.321305       7.321305       7.321305    6[1-(0),6-(1,6),6-(6,6)]
    79       6.692331       6.692331       6.692331    6[1-(0),6-(1,6),6-(6,7)]
    80       6.544817       6.544817       6.544817    6[6-(1,6),6-(1,6),7-(7)]
    81       7.006834       7.006834       7.006834    6[1-(0),6-(1,6),6-(6,7)]
    82       7.612936       7.612936       7.612936    6[1-(0),6-(1,6),6-(6,6)]
    83       0.345338       0.345338       0.345338    6[1-(0),6-(1,6),7-(6,30)]
    84       1.726807       1.726807       1.726807    6[1-(0),6-(1,7),6-(6,6)]
    85       2.407244       2.407244       2.407244    6[6-(1,6),6-(1,6),6-(6,6)]
    86       1.643315       1.643315       1.643315    6[1-(0),6-(1,7),6-(6,6)]
    87       0.270995       0.270995       0.270995    6[1-(0),6-(1,6),7-(6,30)]
    88       3.889349       3.889349       3.889349    6[6-(1,6),6-(1,6),6-(6,6)]
    89       4.661287       4.661287       4.661287    6[1-(0),6-(1,7),6-(6,6)]
    90       6.024457       6.024457       6.024457    6[1-(0),6-(1,6),7-(6,30)]
    91       5.951252       5.951252       5.951252    6[1-(0),6-(1,6),7-(6,30)]
    92       4.575501       4.575501       4.575501    6[1-(0),6-(1,7),6-(6,6)]
    93       3.031653       3.031653       3.031653    6[6-(6,6),8-(30),8-(30)]
    94       3.152883       3.152883       3.152883    6[6-(1,6),6-(1,6),6-(8,8)]
    95       3.545136       3.545136       3.545136    6[1-(0),6-(1,6),6-(6,6)]
    96       3.610328       3.610328       3.610328    6[1-(0),6-(1,6),6-(6,7)]
    97       3.309571       3.309571       3.309571    6[6-(1,6),6-(1,6),7-(7)]
    98       2.950483       2.950483       2.950483    6[1-(0),6-(1,6),6-(6,7)]
    99       2.871567       2.871567       2.871567    6[1-(0),6-(1,6),6-(6,6)]
   100       2.693116       2.693116       2.693116    6[6-(6,6),8-(0),8-(30)]
   101       2.060698       2.060698       2.060698    6[6-(1,6),6-(1,6),6-(8,8)]
   102       1.603262       1.603262       1.603262    6[1-(0),6-(1,6),6-(6,6)]
   103       0.974275       0.974275       0.974275    6[1-(0),6-(1,6),6-(6,7)]
   104       0.826741       0.826741       0.826741    6[6-(1,6),6-(1,6),7-(7)]
   105       1.288752       1.288752       1.288752    6[1-(0),6-(1,6),6-(6,7)]
   106       1.894867       1.894867       1.894867    6[1-(0),6-(1,6),6-(6,6)]
   107       6.063308       6.063308       6.063308    6[1-(0),6-(1,6),7-(6,30)]
   108       7.444777       7.444777       7.444777    6[1-(0),6-(1,7),6-(6,6)]
   109      -3.310776      -3.310776      -3.310776    6[6-(1,6),6-(1,6),6-(6,6)]
   110       7.361303       7.361303       7.361303    6[1-(0),6-(1,7),6-(6,6)]
   111       5.988983       5.988983       5.988983    6[1-(0),6-(1,6),7-(6,30)]
   112       -1.82867       -1.82867       -1.82867    6[6-(1,6),6-(1,6),6-(6,6)]
   113      -1.056748      -1.056748      -1.056748    6[1-(0),6-(1,7),6-(6,6)]
   114       0.306424       0.306424       0.306424    6[1-(0),6-(1,6),7-(6,30)]
   115       0.233249       0.233249       0.233249    6[1-(0),6-(1,6),7-(6,30)]
   116      -1.142502      -1.142502      -1.142502    6[1-(0),6-(1,7),6-(6,6)]
   117       8.404286       8.404286       8.404286    6[6-(6,6),8-(30),8-(30)]
   118       8.283073       8.283073       8.283073    6[6-(1,6),6-(1,6),6-(8,8)]
   119       7.890816       7.890816       7.890816    6[1-(0),6-(1,6),6-(6,6)]
   120       7.825638       7.825638       7.825638    6[1-(0),6-(1,6),6-(6,7)]
   121       8.126415       8.126415       8.126415    6[6-(1,6),6-(1,6),7-(7)]
   122       8.485507       8.485507       8.485507    6[1-(0),6-(1,6),6-(6,7)]
   123       8.564408       8.564408       8.564408    6[1-(0),6-(1,6),6-(6,6)]
   124       -2.69324       -2.69324       -2.69324    6[6-(6,6),8-(0),8-(30)]
   125      -2.060836      -2.060836      -2.060836    6[6-(1,6),6-(1,6),6-(8,8)]
   126      -1.603393      -1.603393      -1.603393    6[1-(0),6-(1,6),6-(6,6)]
   127      -0.974419      -0.974419      -0.974419    6[1-(0),6-(1,6),6-(6,7)]
   128      -0.826905      -0.826905      -0.826905    6[6-(1,6),6-(1,6),7-(7)]
   129      -1.288922      -1.288922      -1.288922    6[1-(0),6-(1,6),6-(6,7)]
   130      -1.895024      -1.895024      -1.895024    6[1-(0),6-(1,6),6-(6,6)]
   131       5.372574       5.372574       5.372574    6[1-(0),6-(1,6),7-(6,30)]
   132       3.991105       3.991105       3.991105    6[1-(0),6-(1,7),6-(6,6)]
   133       3.310668       3.310668       3.310668    6[6-(1,6),6-(1,6),6-(6,6)]
   134       4.074597       4.074597       4.074597    6[1-(0),6-(1,7),6-(6,6)]
   135       5.446917       5.446917       5.446917    6[1-(0),6-(1,6),7-(6,30)]
   136       1.828563       1.828563       1.828563    6[6-(1,6),6-(1,6),6-(6,6)]
   137       1.056625       1.056625       1.056625    6[1-(0),6-(1,7),6-(6,6)]
   138      -0.306545      -0.306545      -0.306545    6[1-(0),6-(1,6),7-(6,30)]
   139       -0.23334       -0.23334       -0.23334    6[1-(0),6-(1,6),7-(6,30)]
   140       1.142411       1.142411       1.142411    6[1-(0),6-(1,7),6-(6,6)]
   141       2.686259       2.686259       2.686259    6[6-(6,6),8-(30),8-(30)]
   142       2.565029       2.565029       2.565029    6[6-(1,6),6-(1,6),6-(8,8)]
   143       2.172776       2.172776       2.172776    6[1-(0),6-(1,6),6-(6,6)]
   144       2.107584       2.107584       2.107584    6[1-(0),6-(1,6),6-(6,7)]
   145       2.408341       2.408341       2.408341    6[6-(1,6),6-(1,6),7-(7)]
   146       2.767429       2.767429       2.767429    6[1-(0),6-(1,6),6-(6,7)]
   147       2.846345       2.846345       2.846345    6[1-(0),6-(1,6),6-(6,6)]
   148       3.024796       3.024796       3.024796    6[6-(6,6),8-(0),8-(30)]
   149       3.657214       3.657214       3.657214    6[6-(1,6),6-(1,6),6-(8,8)]
   150        4.11465        4.11465        4.11465    6[1-(0),6-(1,6),6-(6,6)]
   151       4.743637       4.743637       4.743637    6[1-(0),6-(1,6),6-(6,7)]
   152       4.891171       4.891171       4.891171    6[6-(1,6),6-(1,6),7-(7)]
   153        4.42916        4.42916        4.42916    6[1-(0),6-(1,6),6-(6,7)]
   154       3.823045       3.823045       3.823045    6[1-(0),6-(1,6),6-(6,6)]
   155      -0.345396      -0.345396      -0.345396    6[1-(0),6-(1,6),7-(6,30)]
   156      -1.726865      -1.726865      -1.726865    6[1-(0),6-(1,7),6-(6,6)]
   157       9.028688       9.028688       9.028688    6[6-(1,6),6-(1,6),6-(6,6)]
   158      -1.643391      -1.643391      -1.643391    6[1-(0),6-(1,7),6-(6,6)]
   159      -0.271071      -0.271071      -0.271071    6[1-(0),6-(1,6),7-(6,30)]
   160       7.546582       7.546582       7.546582    6[6-(1,6),6-(1,6),6-(6,6)]
   161        6.77466        6.77466        6.77466    6[1-(0),6-(1,7),6-(6,6)]
   162       5.411488       5.411488       5.411488    6[1-(0),6-(1,6),7-(6,30)]
   163       5.484663       5.484663       5.484663    6[1-(0),6-(1,6),7-(6,30)]
   164       6.860414       6.860414       6.860414    6[1-(0),6-(1,7),6-(6,6)]
   165      -0.387714      -0.387714      -0.387714    7[6-(1,6),6-(1,6),30-(7,8,8,8)]
   166       6.684306       6.684306       6.684306    7[6-(1,6),6-(1,6),30-(7,8,8,8)]
   167       3.313008       3.313008       3.313008    7[6-(6,6),7-(6)]
   168       0.185177       0.185177       0.185177    7[6-(6,6),7-(6)]
   169       5.330265       5.330265       5.330265    7[6-(1,6),6-(1,6),30-(7,8,8,8)]
   170        0.96629        0.96629        0.96629    7[6-(1,6),6-(1,6),30-(7,8,8,8)]
   171      -2.405078      -2.405078      -2.405078    7[6-(6,6),7-(6)]
   172       5.903262       5.903262       5.903262    7[6-(6,6),7-(6)]
   173       6.105626       6.105626       6.105626    7[6-(1,6),6-(1,6),30-(7,8,8,8)]
   174      -0.966394      -0.966394      -0.966394    7[6-(1,6),6-(1,6),30-(7,8,8,8)]
   175       2.404904       2.404904       2.404904    7[6-(6,6),7-(6)]
   176       5.532735       5.532735       5.532735    7[6-(6,6),7-(6)]
   177       0.387647       0.387647       0.387647    7[6-(1,6),6-(1,6),30-(7,8,8,8)]
   178       4.751622       4.751622       4.751622    7[6-(1,6),6-(1,6),30-(7,8,8,8)]
   179        8.12299        8.12299        8.12299    7[6-(6,6),7-(6)]
   180       -0.18535       -0.18535       -0.18535    7[6-(6,6),7-(6)]
   181      -2.322701      -2.322701      -2.322701    8[6-(6,8),30-(7,7,8,8)]
   182       8.641007       8.641007       8.641007    8[6-(6,8)]
   183       8.631069       8.631069       8.631069    8[6-(6,8),30-(7,7,8,8)]
   184      -3.147476      -3.147476      -3.147476    8[6-(6,8),30-(7,7,8,8)]
   185        3.39531        3.39531        3.39531    8[6-(6,8),30-(7,7,8,8)]
   186       2.922989       2.922989       2.922989    8[6-(6,8)]
   187       2.913027       2.913027       2.913027    8[6-(6,8),30-(7,7,8,8)]
   188       2.570556       2.570556       2.570556    8[6-(6,8),30-(7,7,8,8)]
   189       8.040613       8.040613       8.040613    8[6-(6,8),30-(7,7,8,8)]
   190      -2.923095      -2.923095      -2.923095    8[6-(6,8)]
   191      -2.913157      -2.913157      -2.913157    8[6-(6,8),30-(7,7,8,8)]
   192       8.865388       8.865388       8.865388    8[6-(6,8),30-(7,7,8,8)]
   193       2.322602       2.322602       2.322602    8[6-(6,8),30-(7,7,8,8)]
   194       2.794923       2.794923       2.794923    8[6-(6,8)]
   195       2.804885       2.804885       2.804885    8[6-(6,8),30-(7,7,8,8)]
   196       3.147356       3.147356       3.147356    8[6-(6,8),30-(7,7,8,8)]
