# Supplementary material for: A collection of forcefield precursors for metal–organic frameworks
Source: RSC Adv. 2019 Nov 13;9(63):36492–507. doi: 10.1039/c9ra07327b (PMC9075174; doi:10.1039/c9ra07327b)
Supplement: RA-009-C9RA07327B-s1851 [file RA-009-C9RA07327B-s1851.txt]

OSIKIL_clean

13.688800    0.000000    0.000000
0.000000    27.469000    0.000000
0.000000    0.000000    45.996100

     1       2.002671       2.002671       2.002671    30[7-(6,6),7-(6,6),53-(0),53-(0)]
     2       4.792449       4.792449       4.792449    30[7-(6,6),7-(6,6),53-(0),53-(0)]
     3       8.933722       8.933722       8.933722    30[7-(6,6),7-(6,6),53-(0),53-(0)]
     4      11.686129      11.686129      11.686129    30[7-(6,6),7-(6,6),53-(0),53-(0)]
     5       8.896351       8.896351       8.896351    30[7-(6,6),7-(6,6),53-(0),53-(0)]
     6       4.755078       4.755078       4.755078    30[7-(6,6),7-(6,6),53-(0),53-(0)]
     7       8.847071       8.847071       8.847071    30[7-(6,6),7-(6,6),53-(0),53-(0)]
     8      11.636849      11.636849      11.636849    30[7-(6,6),7-(6,6),53-(0),53-(0)]
     9       2.089322       2.089322       2.089322    30[7-(6,6),7-(6,6),53-(0),53-(0)]
    10       4.841729       4.841729       4.841729    30[7-(6,6),7-(6,6),53-(0),53-(0)]
    11       2.051951       2.051951       2.051951    30[7-(6,6),7-(6,6),53-(0),53-(0)]
    12      11.599478      11.599478      11.599478    30[7-(6,6),7-(6,6),53-(0),53-(0)]
    13      11.686129      11.686129      11.686129    30[7-(6,6),7-(6,6),53-(0),53-(0)]
    14       8.896351       8.896351       8.896351    30[7-(6,6),7-(6,6),53-(0),53-(0)]
    15       4.755078       4.755078       4.755078    30[7-(6,6),7-(6,6),53-(0),53-(0)]
    16       2.002671       2.002671       2.002671    30[7-(6,6),7-(6,6),53-(0),53-(0)]
    17       4.792449       4.792449       4.792449    30[7-(6,6),7-(6,6),53-(0),53-(0)]
    18       8.933722       8.933722       8.933722    30[7-(6,6),7-(6,6),53-(0),53-(0)]
    19       4.841729       4.841729       4.841729    30[7-(6,6),7-(6,6),53-(0),53-(0)]
    20       2.051951       2.051951       2.051951    30[7-(6,6),7-(6,6),53-(0),53-(0)]
    21      11.599478      11.599478      11.599478    30[7-(6,6),7-(6,6),53-(0),53-(0)]
    22       8.847071       8.847071       8.847071    30[7-(6,6),7-(6,6),53-(0),53-(0)]
    23      11.636849      11.636849      11.636849    30[7-(6,6),7-(6,6),53-(0),53-(0)]
    24       2.089322       2.089322       2.089322    30[7-(6,6),7-(6,6),53-(0),53-(0)]
    25      13.568339      13.568339      13.568339    1[6-(6,7)]
    26       11.43973       11.43973       11.43973    1[6-(6,6)]
    27      11.580725      11.580725      11.580725    1[6-(6,6)]
    28       0.039698       0.039698       0.039698    1[6-(6,7)]
    29        8.68965        8.68965        8.68965    1[6-(6,6)]
    30       7.441232       7.441232       7.441232    1[6-(6,7)]
    31        4.27775        4.27775        4.27775    1[6-(6,7)]
    32       5.430347       5.430347       5.430347    1[6-(6,6)]
    33       5.392018       5.392018       5.392018    1[6-(6,6)]
    34       4.281857       4.281857       4.281857    1[6-(6,7)]
    35       7.683523       7.683523       7.683523    1[6-(6,7)]
    36       8.889507       8.889507       8.889507    1[6-(6,6)]
    37       6.719832       6.719832       6.719832    1[6-(6,6)]
    38       5.825953       5.825953       5.825953    1[6-(6,7)]
    39       6.359816       6.359816       6.359816    1[6-(6,7)]
    40       7.227686       7.227686       7.227686    1[6-(6,6)]
    41        8.10377        8.10377        8.10377    1[6-(6,6)]
    42       8.399448       8.399448       8.399448    1[6-(6,7)]
    43       8.181796       8.181796       8.181796    1[6-(6,7)]
    44       7.845051       7.845051       7.845051    1[6-(6,6)]
    45       7.584964       7.584964       7.584964    1[6-(6,6)]
    46       7.884749       7.884749       7.884749    1[6-(6,7)]
    47       8.877187       8.877187       8.877187    1[6-(6,7)]
    48       8.498007       8.498007       8.498007    1[6-(6,6)]
    49       0.120461       0.120461       0.120461    1[6-(6,7)]
    50        2.24907        2.24907        2.24907    1[6-(6,6)]
    51       2.108075       2.108075       2.108075    1[6-(6,6)]
    52      13.649102      13.649102      13.649102    1[6-(6,7)]
    53        4.99915        4.99915        4.99915    1[6-(6,6)]
    54       6.247568       6.247568       6.247568    1[6-(6,7)]
    55        9.41105        9.41105        9.41105    1[6-(6,7)]
    56       8.258453       8.258453       8.258453    1[6-(6,6)]
    57       8.296782       8.296782       8.296782    1[6-(6,6)]
    58       9.406943       9.406943       9.406943    1[6-(6,7)]
    59       6.005277       6.005277       6.005277    1[6-(6,7)]
    60       4.799293       4.799293       4.799293    1[6-(6,6)]
    61       6.968968       6.968968       6.968968    1[6-(6,6)]
    62       7.862847       7.862847       7.862847    1[6-(6,7)]
    63       7.328984       7.328984       7.328984    1[6-(6,7)]
    64       6.461114       6.461114       6.461114    1[6-(6,6)]
    65        5.58503        5.58503        5.58503    1[6-(6,6)]
    66       5.289352       5.289352       5.289352    1[6-(6,7)]
    67       5.507004       5.507004       5.507004    1[6-(6,7)]
    68       5.843749       5.843749       5.843749    1[6-(6,6)]
    69       6.103836       6.103836       6.103836    1[6-(6,6)]
    70       5.804051       5.804051       5.804051    1[6-(6,7)]
    71       4.811613       4.811613       4.811613    1[6-(6,7)]
    72       5.190793       5.190793       5.190793    1[6-(6,6)]
    73       6.723939       6.723939       6.723939    1[6-(6,7)]
    74        4.59533        4.59533        4.59533    1[6-(6,6)]
    75       4.736325       4.736325       4.736325    1[6-(6,6)]
    76       6.884098       6.884098       6.884098    1[6-(6,7)]
    77        1.84525        1.84525        1.84525    1[6-(6,6)]
    78       0.596832       0.596832       0.596832    1[6-(6,7)]
    79       11.12215       11.12215       11.12215    1[6-(6,7)]
    80      12.274747      12.274747      12.274747    1[6-(6,6)]
    81      12.236418      12.236418      12.236418    1[6-(6,6)]
    82      11.126257      11.126257      11.126257    1[6-(6,7)]
    83       0.839123       0.839123       0.839123    1[6-(6,7)]
    84       2.045107       2.045107       2.045107    1[6-(6,6)]
    85      13.564232      13.564232      13.564232    1[6-(6,6)]
    86      12.670353      12.670353      12.670353    1[6-(6,7)]
    87      13.204216      13.204216      13.204216    1[6-(6,7)]
    88       0.383286       0.383286       0.383286    1[6-(6,6)]
    89        1.25937        1.25937        1.25937    1[6-(6,6)]
    90       1.555048       1.555048       1.555048    1[6-(6,7)]
    91       1.337396       1.337396       1.337396    1[6-(6,7)]
    92       1.000651       1.000651       1.000651    1[6-(6,6)]
    93       0.740564       0.740564       0.740564    1[6-(6,6)]
    94       1.040349       1.040349       1.040349    1[6-(6,7)]
    95       2.032787       2.032787       2.032787    1[6-(6,7)]
    96       1.653607       1.653607       1.653607    1[6-(6,6)]
    97       6.964861       6.964861       6.964861    1[6-(6,7)]
    98        9.09347        9.09347        9.09347    1[6-(6,6)]
    99       8.952475       8.952475       8.952475    1[6-(6,6)]
   100       6.804702       6.804702       6.804702    1[6-(6,7)]
   101       11.84355       11.84355       11.84355    1[6-(6,6)]
   102      13.091968      13.091968      13.091968    1[6-(6,7)]
   103        2.56665        2.56665        2.56665    1[6-(6,7)]
   104       1.414053       1.414053       1.414053    1[6-(6,6)]
   105       1.452382       1.452382       1.452382    1[6-(6,6)]
   106       2.562543       2.562543       2.562543    1[6-(6,7)]
   107      12.849677      12.849677      12.849677    1[6-(6,7)]
   108      11.643693      11.643693      11.643693    1[6-(6,6)]
   109       0.124568       0.124568       0.124568    1[6-(6,6)]
   110       1.018447       1.018447       1.018447    1[6-(6,7)]
   111       0.484584       0.484584       0.484584    1[6-(6,7)]
   112      13.305514      13.305514      13.305514    1[6-(6,6)]
   113       12.42943       12.42943       12.42943    1[6-(6,6)]
   114      12.133752      12.133752      12.133752    1[6-(6,7)]
   115      12.351404      12.351404      12.351404    1[6-(6,7)]
   116      12.688149      12.688149      12.688149    1[6-(6,6)]
   117      12.948236      12.948236      12.948236    1[6-(6,6)]
   118      12.648451      12.648451      12.648451    1[6-(6,7)]
   119      11.656013      11.656013      11.656013    1[6-(6,7)]
   120      12.035193      12.035193      12.035193    1[6-(6,6)]
   121       0.120461       0.120461       0.120461    1[6-(6,7)]
   122        2.24907        2.24907        2.24907    1[6-(6,6)]
   123       2.108075       2.108075       2.108075    1[6-(6,6)]
   124      13.649102      13.649102      13.649102    1[6-(6,7)]
   125        4.99915        4.99915        4.99915    1[6-(6,6)]
   126       6.247568       6.247568       6.247568    1[6-(6,7)]
   127        9.41105        9.41105        9.41105    1[6-(6,7)]
   128       8.258453       8.258453       8.258453    1[6-(6,6)]
   129       8.296782       8.296782       8.296782    1[6-(6,6)]
   130       9.406943       9.406943       9.406943    1[6-(6,7)]
   131       6.005277       6.005277       6.005277    1[6-(6,7)]
   132       4.799293       4.799293       4.799293    1[6-(6,6)]
   133       6.968968       6.968968       6.968968    1[6-(6,6)]
   134       7.862847       7.862847       7.862847    1[6-(6,7)]
   135       7.328984       7.328984       7.328984    1[6-(6,7)]
   136       6.461114       6.461114       6.461114    1[6-(6,6)]
   137        5.58503        5.58503        5.58503    1[6-(6,6)]
   138       5.289352       5.289352       5.289352    1[6-(6,7)]
   139       5.507004       5.507004       5.507004    1[6-(6,7)]
   140       5.843749       5.843749       5.843749    1[6-(6,6)]
   141       6.103836       6.103836       6.103836    1[6-(6,6)]
   142       5.804051       5.804051       5.804051    1[6-(6,7)]
   143       4.811613       4.811613       4.811613    1[6-(6,7)]
   144       5.190793       5.190793       5.190793    1[6-(6,6)]
   145      13.568339      13.568339      13.568339    1[6-(6,7)]
   146       11.43973       11.43973       11.43973    1[6-(6,6)]
   147      11.580725      11.580725      11.580725    1[6-(6,6)]
   148       0.039698       0.039698       0.039698    1[6-(6,7)]
   149        8.68965        8.68965        8.68965    1[6-(6,6)]
   150       7.441232       7.441232       7.441232    1[6-(6,7)]
   151        4.27775        4.27775        4.27775    1[6-(6,7)]
   152       5.430347       5.430347       5.430347    1[6-(6,6)]
   153       5.392018       5.392018       5.392018    1[6-(6,6)]
   154       4.281857       4.281857       4.281857    1[6-(6,7)]
   155       7.683523       7.683523       7.683523    1[6-(6,7)]
   156       8.889507       8.889507       8.889507    1[6-(6,6)]
   157       6.719832       6.719832       6.719832    1[6-(6,6)]
   158       5.825953       5.825953       5.825953    1[6-(6,7)]
   159       6.359816       6.359816       6.359816    1[6-(6,7)]
   160       7.227686       7.227686       7.227686    1[6-(6,6)]
   161        8.10377        8.10377        8.10377    1[6-(6,6)]
   162       8.399448       8.399448       8.399448    1[6-(6,7)]
   163       8.181796       8.181796       8.181796    1[6-(6,7)]
   164       7.845051       7.845051       7.845051    1[6-(6,6)]
   165       7.584964       7.584964       7.584964    1[6-(6,6)]
   166       7.884749       7.884749       7.884749    1[6-(6,7)]
   167       8.877187       8.877187       8.877187    1[6-(6,7)]
   168       8.498007       8.498007       8.498007    1[6-(6,6)]
   169       6.964861       6.964861       6.964861    1[6-(6,7)]
   170        9.09347        9.09347        9.09347    1[6-(6,6)]
   171       8.952475       8.952475       8.952475    1[6-(6,6)]
   172       6.804702       6.804702       6.804702    1[6-(6,7)]
   173       11.84355       11.84355       11.84355    1[6-(6,6)]
   174      13.091968      13.091968      13.091968    1[6-(6,7)]
   175        2.56665        2.56665        2.56665    1[6-(6,7)]
   176       1.414053       1.414053       1.414053    1[6-(6,6)]
   177       1.452382       1.452382       1.452382    1[6-(6,6)]
   178       2.562543       2.562543       2.562543    1[6-(6,7)]
   179      12.849677      12.849677      12.849677    1[6-(6,7)]
   180      11.643693      11.643693      11.643693    1[6-(6,6)]
   181       0.124568       0.124568       0.124568    1[6-(6,6)]
   182       1.018447       1.018447       1.018447    1[6-(6,7)]
   183       0.484584       0.484584       0.484584    1[6-(6,7)]
   184      13.305514      13.305514      13.305514    1[6-(6,6)]
   185       12.42943       12.42943       12.42943    1[6-(6,6)]
   186      12.133752      12.133752      12.133752    1[6-(6,7)]
   187      12.351404      12.351404      12.351404    1[6-(6,7)]
   188      12.688149      12.688149      12.688149    1[6-(6,6)]
   189      12.948236      12.948236      12.948236    1[6-(6,6)]
   190      12.648451      12.648451      12.648451    1[6-(6,7)]
   191      11.656013      11.656013      11.656013    1[6-(6,7)]
   192      12.035193      12.035193      12.035193    1[6-(6,6)]
   193       6.723939       6.723939       6.723939    1[6-(6,7)]
   194        4.59533        4.59533        4.59533    1[6-(6,6)]
   195       4.736325       4.736325       4.736325    1[6-(6,6)]
   196       6.884098       6.884098       6.884098    1[6-(6,7)]
   197        1.84525        1.84525        1.84525    1[6-(6,6)]
   198       0.596832       0.596832       0.596832    1[6-(6,7)]
   199       11.12215       11.12215       11.12215    1[6-(6,7)]
   200      12.274747      12.274747      12.274747    1[6-(6,6)]
   201      12.236418      12.236418      12.236418    1[6-(6,6)]
   202      11.126257      11.126257      11.126257    1[6-(6,7)]
   203       0.839123       0.839123       0.839123    1[6-(6,7)]
   204       2.045107       2.045107       2.045107    1[6-(6,6)]
   205      13.564232      13.564232      13.564232    1[6-(6,6)]
   206      12.670353      12.670353      12.670353    1[6-(6,7)]
   207      13.204216      13.204216      13.204216    1[6-(6,7)]
   208       0.383286       0.383286       0.383286    1[6-(6,6)]
   209        1.25937        1.25937        1.25937    1[6-(6,6)]
   210       1.555048       1.555048       1.555048    1[6-(6,7)]
   211       1.337396       1.337396       1.337396    1[6-(6,7)]
   212       1.000651       1.000651       1.000651    1[6-(6,6)]
   213       0.740564       0.740564       0.740564    1[6-(6,6)]
   214       1.040349       1.040349       1.040349    1[6-(6,7)]
   215       2.032787       2.032787       2.032787    1[6-(6,7)]
   216       1.653607       1.653607       1.653607    1[6-(6,6)]
   217      13.156306      13.156306      13.156306    6[1-(0),6-(1,6),7-(6,30)]
   218      11.884616      11.884616      11.884616    6[1-(0),6-(1,7),6-(6,6)]
   219      11.259038      11.259038      11.259038    6[6-(1,6),6-(1,6),6-(7,7)]
   220      11.969487      11.969487      11.969487    6[1-(0),6-(1,7),6-(6,6)]
   221      13.245283      13.245283      13.245283    6[1-(0),6-(1,6),7-(6,30)]
   222       7.786189       7.786189       7.786189    6[1-(0),6-(1,7),6-(6,6)]
   223       7.034674       7.034674       7.034674    6[1-(0),6-(1,6),7-(6,30)]
   224       5.188055       5.188055       5.188055    6[1-(0),6-(1,6),7-(6,30)]
   225       5.868389       5.868389       5.868389    6[1-(0),6-(1,7),6-(6,6)]
   226       7.209891       7.209891       7.209891    6[6-(1,6),6-(1,6),6-(7,7)]
   227       9.864149       9.864149       9.864149    6[6-(6,6),7-(6),7-(6)]
   228       7.969619       7.969619       7.969619    6[6-(6,6),7-(6),7-(6)]
   229       7.988784       7.988784       7.988784    6[6-(6,6),7-(6),7-(6)]
   230       7.268753       7.268753       7.268753    6[6-(1,6),6-(1,6),6-(7,7)]
   231       5.884815       5.884815       5.884815    6[1-(0),6-(1,7),6-(6,6)]
   232       5.231859       5.231859       5.231859    6[1-(0),6-(1,6),7-(6,30)]
   233       7.213998       7.213998       7.213998    6[1-(0),6-(1,6),7-(6,30)]
   234       7.940873       7.940873       7.940873    6[1-(0),6-(1,7),6-(6,6)]
   235       6.619904       6.619904       6.619904    6[1-(0),6-(1,7),6-(6,6)]
   236       6.101098       6.101098       6.101098    6[1-(0),6-(1,6),7-(6,30)]
   237       6.409096       6.409096       6.409096    6[1-(0),6-(1,6),7-(6,30)]
   238       6.922426       6.922426       6.922426    6[1-(0),6-(1,7),6-(6,6)]
   239       6.984026       6.984026       6.984026    6[6-(1,6),6-(1,6),6-(7,7)]
   240       8.118827       8.118827       8.118827    6[1-(0),6-(1,7),6-(6,6)]
   241       8.300888       8.300888       8.300888    6[1-(0),6-(1,6),7-(6,30)]
   242       8.168107       8.168107       8.168107    6[1-(0),6-(1,6),7-(6,30)]
   243       7.970988       7.970988       7.970988    6[1-(0),6-(1,7),6-(6,6)]
   244       7.961406       7.961406       7.961406    6[6-(1,6),6-(1,6),6-(7,7)]
   245       7.824518       7.824518       7.824518    6[6-(6,6),7-(6),7-(6)]
   246       7.400165       7.400165       7.400165    6[6-(6,6),7-(6),7-(6)]
   247       7.854633       7.854633       7.854633    6[6-(6,6),7-(6),7-(6)]
   248       8.028481       8.028481       8.028481    6[6-(1,6),6-(1,6),6-(7,7)]
   249       7.840945       7.840945       7.840945    6[1-(0),6-(1,7),6-(6,6)]
   250       8.033957       8.033957       8.033957    6[1-(0),6-(1,6),7-(6,30)]
   251       8.597935       8.597935       8.597935    6[1-(0),6-(1,6),7-(6,30)]
   252       8.393972       8.393972       8.393972    6[1-(0),6-(1,7),6-(6,6)]
   253       0.532494       0.532494       0.532494    6[1-(0),6-(1,6),7-(6,30)]
   254       1.804184       1.804184       1.804184    6[1-(0),6-(1,7),6-(6,6)]
   255       2.429762       2.429762       2.429762    6[6-(1,6),6-(1,6),6-(7,7)]
   256       1.719313       1.719313       1.719313    6[1-(0),6-(1,7),6-(6,6)]
   257       0.443517       0.443517       0.443517    6[1-(0),6-(1,6),7-(6,30)]
   258       5.902611       5.902611       5.902611    6[1-(0),6-(1,7),6-(6,6)]
   259       6.654126       6.654126       6.654126    6[1-(0),6-(1,6),7-(6,30)]
   260       8.500745       8.500745       8.500745    6[1-(0),6-(1,6),7-(6,30)]
   261       7.820411       7.820411       7.820411    6[1-(0),6-(1,7),6-(6,6)]
   262       6.478909       6.478909       6.478909    6[6-(1,6),6-(1,6),6-(7,7)]
   263       3.824651       3.824651       3.824651    6[6-(6,6),7-(6),7-(6)]
   264       5.719181       5.719181       5.719181    6[6-(6,6),7-(6),7-(6)]
   265       5.700016       5.700016       5.700016    6[6-(6,6),7-(6),7-(6)]
   266       6.420047       6.420047       6.420047    6[6-(1,6),6-(1,6),6-(7,7)]
   267       7.803985       7.803985       7.803985    6[1-(0),6-(1,7),6-(6,6)]
   268       8.456941       8.456941       8.456941    6[1-(0),6-(1,6),7-(6,30)]
   269       6.474802       6.474802       6.474802    6[1-(0),6-(1,6),7-(6,30)]
   270       5.747927       5.747927       5.747927    6[1-(0),6-(1,7),6-(6,6)]
   271       7.068896       7.068896       7.068896    6[1-(0),6-(1,7),6-(6,6)]
   272       7.587702       7.587702       7.587702    6[1-(0),6-(1,6),7-(6,30)]
   273       7.279704       7.279704       7.279704    6[1-(0),6-(1,6),7-(6,30)]
   274       6.766374       6.766374       6.766374    6[1-(0),6-(1,7),6-(6,6)]
   275       6.704774       6.704774       6.704774    6[6-(1,6),6-(1,6),6-(7,7)]
   276       5.569973       5.569973       5.569973    6[1-(0),6-(1,7),6-(6,6)]
   277       5.387912       5.387912       5.387912    6[1-(0),6-(1,6),7-(6,30)]
   278       5.520693       5.520693       5.520693    6[1-(0),6-(1,6),7-(6,30)]
   279       5.717812       5.717812       5.717812    6[1-(0),6-(1,7),6-(6,6)]
   280       5.727394       5.727394       5.727394    6[6-(1,6),6-(1,6),6-(7,7)]
   281       5.864282       5.864282       5.864282    6[6-(6,6),7-(6),7-(6)]
   282       6.288635       6.288635       6.288635    6[6-(6,6),7-(6),7-(6)]
   283       5.834167       5.834167       5.834167    6[6-(6,6),7-(6),7-(6)]
   284       5.660319       5.660319       5.660319    6[6-(1,6),6-(1,6),6-(7,7)]
   285       5.847855       5.847855       5.847855    6[1-(0),6-(1,7),6-(6,6)]
   286       5.654843       5.654843       5.654843    6[1-(0),6-(1,6),7-(6,30)]
   287       5.090865       5.090865       5.090865    6[1-(0),6-(1,6),7-(6,30)]
   288       5.294828       5.294828       5.294828    6[1-(0),6-(1,7),6-(6,6)]
   289       6.311906       6.311906       6.311906    6[1-(0),6-(1,6),7-(6,30)]
   290       5.040216       5.040216       5.040216    6[1-(0),6-(1,7),6-(6,6)]
   291       4.414638       4.414638       4.414638    6[6-(1,6),6-(1,6),6-(7,7)]
   292       5.125087       5.125087       5.125087    6[1-(0),6-(1,7),6-(6,6)]
   293       6.400883       6.400883       6.400883    6[1-(0),6-(1,6),7-(6,30)]
   294       0.941789       0.941789       0.941789    6[1-(0),6-(1,7),6-(6,6)]
   295       0.190274       0.190274       0.190274    6[1-(0),6-(1,6),7-(6,30)]
   296      12.032455      12.032455      12.032455    6[1-(0),6-(1,6),7-(6,30)]
   297      12.712789      12.712789      12.712789    6[1-(0),6-(1,7),6-(6,6)]
   298       0.365491       0.365491       0.365491    6[6-(1,6),6-(1,6),6-(7,7)]
   299       3.019749       3.019749       3.019749    6[6-(6,6),7-(6),7-(6)]
   300       1.125219       1.125219       1.125219    6[6-(6,6),7-(6),7-(6)]
   301       1.144384       1.144384       1.144384    6[6-(6,6),7-(6),7-(6)]
   302       0.424353       0.424353       0.424353    6[6-(1,6),6-(1,6),6-(7,7)]
   303      12.729215      12.729215      12.729215    6[1-(0),6-(1,7),6-(6,6)]
   304      12.076259      12.076259      12.076259    6[1-(0),6-(1,6),7-(6,30)]
   305       0.369598       0.369598       0.369598    6[1-(0),6-(1,6),7-(6,30)]
   306       1.096473       1.096473       1.096473    6[1-(0),6-(1,7),6-(6,6)]
   307      13.464304      13.464304      13.464304    6[1-(0),6-(1,7),6-(6,6)]
   308      12.945498      12.945498      12.945498    6[1-(0),6-(1,6),7-(6,30)]
   309      13.253496      13.253496      13.253496    6[1-(0),6-(1,6),7-(6,30)]
   310       0.078026       0.078026       0.078026    6[1-(0),6-(1,7),6-(6,6)]
   311       0.139626       0.139626       0.139626    6[6-(1,6),6-(1,6),6-(7,7)]
   312       1.274427       1.274427       1.274427    6[1-(0),6-(1,7),6-(6,6)]
   313       1.456488       1.456488       1.456488    6[1-(0),6-(1,6),7-(6,30)]
   314       1.323707       1.323707       1.323707    6[1-(0),6-(1,6),7-(6,30)]
   315       1.126588       1.126588       1.126588    6[1-(0),6-(1,7),6-(6,6)]
   316       1.117006       1.117006       1.117006    6[6-(1,6),6-(1,6),6-(7,7)]
   317       0.980118       0.980118       0.980118    6[6-(6,6),7-(6),7-(6)]
   318       0.555765       0.555765       0.555765    6[6-(6,6),7-(6),7-(6)]
   319       1.010233       1.010233       1.010233    6[6-(6,6),7-(6),7-(6)]
   320       1.184081       1.184081       1.184081    6[6-(1,6),6-(1,6),6-(7,7)]
   321       0.996545       0.996545       0.996545    6[1-(0),6-(1,7),6-(6,6)]
   322       1.189557       1.189557       1.189557    6[1-(0),6-(1,6),7-(6,30)]
   323       1.753535       1.753535       1.753535    6[1-(0),6-(1,6),7-(6,30)]
   324       1.549572       1.549572       1.549572    6[1-(0),6-(1,7),6-(6,6)]
   325       7.376894       7.376894       7.376894    6[1-(0),6-(1,6),7-(6,30)]
   326       8.648584       8.648584       8.648584    6[1-(0),6-(1,7),6-(6,6)]
   327       9.274162       9.274162       9.274162    6[6-(1,6),6-(1,6),6-(7,7)]
   328       8.563713       8.563713       8.563713    6[1-(0),6-(1,7),6-(6,6)]
   329       7.287917       7.287917       7.287917    6[1-(0),6-(1,6),7-(6,30)]
   330      12.747011      12.747011      12.747011    6[1-(0),6-(1,7),6-(6,6)]
   331      13.498526      13.498526      13.498526    6[1-(0),6-(1,6),7-(6,30)]
   332       1.656345       1.656345       1.656345    6[1-(0),6-(1,6),7-(6,30)]
   333       0.976011       0.976011       0.976011    6[1-(0),6-(1,7),6-(6,6)]
   334      13.323309      13.323309      13.323309    6[6-(1,6),6-(1,6),6-(7,7)]
   335      10.669051      10.669051      10.669051    6[6-(6,6),7-(6),7-(6)]
   336      12.563581      12.563581      12.563581    6[6-(6,6),7-(6),7-(6)]
   337      12.544416      12.544416      12.544416    6[6-(6,6),7-(6),7-(6)]
   338      13.264447      13.264447      13.264447    6[6-(1,6),6-(1,6),6-(7,7)]
   339       0.959585       0.959585       0.959585    6[1-(0),6-(1,7),6-(6,6)]
   340       1.612541       1.612541       1.612541    6[1-(0),6-(1,6),7-(6,30)]
   341      13.319202      13.319202      13.319202    6[1-(0),6-(1,6),7-(6,30)]
   342      12.592327      12.592327      12.592327    6[1-(0),6-(1,7),6-(6,6)]
   343       0.224496       0.224496       0.224496    6[1-(0),6-(1,7),6-(6,6)]
   344       0.743302       0.743302       0.743302    6[1-(0),6-(1,6),7-(6,30)]
   345       0.435304       0.435304       0.435304    6[1-(0),6-(1,6),7-(6,30)]
   346      13.610774      13.610774      13.610774    6[1-(0),6-(1,7),6-(6,6)]
   347      13.549174      13.549174      13.549174    6[6-(1,6),6-(1,6),6-(7,7)]
   348      12.414373      12.414373      12.414373    6[1-(0),6-(1,7),6-(6,6)]
   349      12.232312      12.232312      12.232312    6[1-(0),6-(1,6),7-(6,30)]
   350      12.365093      12.365093      12.365093    6[1-(0),6-(1,6),7-(6,30)]
   351      12.562212      12.562212      12.562212    6[1-(0),6-(1,7),6-(6,6)]
   352      12.571794      12.571794      12.571794    6[6-(1,6),6-(1,6),6-(7,7)]
   353      12.708682      12.708682      12.708682    6[6-(6,6),7-(6),7-(6)]
   354      13.133035      13.133035      13.133035    6[6-(6,6),7-(6),7-(6)]
   355      12.678567      12.678567      12.678567    6[6-(6,6),7-(6),7-(6)]
   356      12.504719      12.504719      12.504719    6[6-(1,6),6-(1,6),6-(7,7)]
   357      12.692255      12.692255      12.692255    6[1-(0),6-(1,7),6-(6,6)]
   358      12.499243      12.499243      12.499243    6[1-(0),6-(1,6),7-(6,30)]
   359      11.935265      11.935265      11.935265    6[1-(0),6-(1,6),7-(6,30)]
   360      12.139228      12.139228      12.139228    6[1-(0),6-(1,7),6-(6,6)]
   361       0.532494       0.532494       0.532494    6[1-(0),6-(1,6),7-(6,30)]
   362       1.804184       1.804184       1.804184    6[1-(0),6-(1,7),6-(6,6)]
   363       2.429762       2.429762       2.429762    6[6-(1,6),6-(1,6),6-(7,7)]
   364       1.719313       1.719313       1.719313    6[1-(0),6-(1,7),6-(6,6)]
   365       0.443517       0.443517       0.443517    6[1-(0),6-(1,6),7-(6,30)]
   366       5.902611       5.902611       5.902611    6[1-(0),6-(1,7),6-(6,6)]
   367       6.654126       6.654126       6.654126    6[1-(0),6-(1,6),7-(6,30)]
   368       8.500745       8.500745       8.500745    6[1-(0),6-(1,6),7-(6,30)]
   369       7.820411       7.820411       7.820411    6[1-(0),6-(1,7),6-(6,6)]
   370       6.478909       6.478909       6.478909    6[6-(1,6),6-(1,6),6-(7,7)]
   371       3.824651       3.824651       3.824651    6[6-(6,6),7-(6),7-(6)]
   372       5.719181       5.719181       5.719181    6[6-(6,6),7-(6),7-(6)]
   373       5.700016       5.700016       5.700016    6[6-(6,6),7-(6),7-(6)]
   374       6.420047       6.420047       6.420047    6[6-(1,6),6-(1,6),6-(7,7)]
   375       7.803985       7.803985       7.803985    6[1-(0),6-(1,7),6-(6,6)]
   376       8.456941       8.456941       8.456941    6[1-(0),6-(1,6),7-(6,30)]
   377       6.474802       6.474802       6.474802    6[1-(0),6-(1,6),7-(6,30)]
   378       5.747927       5.747927       5.747927    6[1-(0),6-(1,7),6-(6,6)]
   379       7.068896       7.068896       7.068896    6[1-(0),6-(1,7),6-(6,6)]
   380       7.587702       7.587702       7.587702    6[1-(0),6-(1,6),7-(6,30)]
   381       7.279704       7.279704       7.279704    6[1-(0),6-(1,6),7-(6,30)]
   382       6.766374       6.766374       6.766374    6[1-(0),6-(1,7),6-(6,6)]
   383       6.704774       6.704774       6.704774    6[6-(1,6),6-(1,6),6-(7,7)]
   384       5.569973       5.569973       5.569973    6[1-(0),6-(1,7),6-(6,6)]
   385       5.387912       5.387912       5.387912    6[1-(0),6-(1,6),7-(6,30)]
   386       5.520693       5.520693       5.520693    6[1-(0),6-(1,6),7-(6,30)]
   387       5.717812       5.717812       5.717812    6[1-(0),6-(1,7),6-(6,6)]
   388       5.727394       5.727394       5.727394    6[6-(1,6),6-(1,6),6-(7,7)]
   389       5.864282       5.864282       5.864282    6[6-(6,6),7-(6),7-(6)]
   390       6.288635       6.288635       6.288635    6[6-(6,6),7-(6),7-(6)]
   391       5.834167       5.834167       5.834167    6[6-(6,6),7-(6),7-(6)]
   392       5.660319       5.660319       5.660319    6[6-(1,6),6-(1,6),6-(7,7)]
   393       5.847855       5.847855       5.847855    6[1-(0),6-(1,7),6-(6,6)]
   394       5.654843       5.654843       5.654843    6[1-(0),6-(1,6),7-(6,30)]
   395       5.090865       5.090865       5.090865    6[1-(0),6-(1,6),7-(6,30)]
   396       5.294828       5.294828       5.294828    6[1-(0),6-(1,7),6-(6,6)]
   397      13.156306      13.156306      13.156306    6[1-(0),6-(1,6),7-(6,30)]
   398      11.884616      11.884616      11.884616    6[1-(0),6-(1,7),6-(6,6)]
   399      11.259038      11.259038      11.259038    6[6-(1,6),6-(1,6),6-(7,7)]
   400      11.969487      11.969487      11.969487    6[1-(0),6-(1,7),6-(6,6)]
   401      13.245283      13.245283      13.245283    6[1-(0),6-(1,6),7-(6,30)]
   402       7.786189       7.786189       7.786189    6[1-(0),6-(1,7),6-(6,6)]
   403       7.034674       7.034674       7.034674    6[1-(0),6-(1,6),7-(6,30)]
   404       5.188055       5.188055       5.188055    6[1-(0),6-(1,6),7-(6,30)]
   405       5.868389       5.868389       5.868389    6[1-(0),6-(1,7),6-(6,6)]
   406       7.209891       7.209891       7.209891    6[6-(1,6),6-(1,6),6-(7,7)]
   407       9.864149       9.864149       9.864149    6[6-(6,6),7-(6),7-(6)]
   408       7.969619       7.969619       7.969619    6[6-(6,6),7-(6),7-(6)]
   409       7.988784       7.988784       7.988784    6[6-(6,6),7-(6),7-(6)]
   410       7.268753       7.268753       7.268753    6[6-(1,6),6-(1,6),6-(7,7)]
   411       5.884815       5.884815       5.884815    6[1-(0),6-(1,7),6-(6,6)]
   412       5.231859       5.231859       5.231859    6[1-(0),6-(1,6),7-(6,30)]
   413       7.213998       7.213998       7.213998    6[1-(0),6-(1,6),7-(6,30)]
   414       7.940873       7.940873       7.940873    6[1-(0),6-(1,7),6-(6,6)]
   415       6.619904       6.619904       6.619904    6[1-(0),6-(1,7),6-(6,6)]
   416       6.101098       6.101098       6.101098    6[1-(0),6-(1,6),7-(6,30)]
   417       6.409096       6.409096       6.409096    6[1-(0),6-(1,6),7-(6,30)]
   418       6.922426       6.922426       6.922426    6[1-(0),6-(1,7),6-(6,6)]
   419       6.984026       6.984026       6.984026    6[6-(1,6),6-(1,6),6-(7,7)]
   420       8.118827       8.118827       8.118827    6[1-(0),6-(1,7),6-(6,6)]
   421       8.300888       8.300888       8.300888    6[1-(0),6-(1,6),7-(6,30)]
   422       8.168107       8.168107       8.168107    6[1-(0),6-(1,6),7-(6,30)]
   423       7.970988       7.970988       7.970988    6[1-(0),6-(1,7),6-(6,6)]
   424       7.961406       7.961406       7.961406    6[6-(1,6),6-(1,6),6-(7,7)]
   425       7.824518       7.824518       7.824518    6[6-(6,6),7-(6),7-(6)]
   426       7.400165       7.400165       7.400165    6[6-(6,6),7-(6),7-(6)]
   427       7.854633       7.854633       7.854633    6[6-(6,6),7-(6),7-(6)]
   428       8.028481       8.028481       8.028481    6[6-(1,6),6-(1,6),6-(7,7)]
   429       7.840945       7.840945       7.840945    6[1-(0),6-(1,7),6-(6,6)]
   430       8.033957       8.033957       8.033957    6[1-(0),6-(1,6),7-(6,30)]
   431       8.597935       8.597935       8.597935    6[1-(0),6-(1,6),7-(6,30)]
   432       8.393972       8.393972       8.393972    6[1-(0),6-(1,7),6-(6,6)]
   433       7.376894       7.376894       7.376894    6[1-(0),6-(1,6),7-(6,30)]
   434       8.648584       8.648584       8.648584    6[1-(0),6-(1,7),6-(6,6)]
   435       9.274162       9.274162       9.274162    6[6-(1,6),6-(1,6),6-(7,7)]
   436       8.563713       8.563713       8.563713    6[1-(0),6-(1,7),6-(6,6)]
   437       7.287917       7.287917       7.287917    6[1-(0),6-(1,6),7-(6,30)]
   438      12.747011      12.747011      12.747011    6[1-(0),6-(1,7),6-(6,6)]
   439      13.498526      13.498526      13.498526    6[1-(0),6-(1,6),7-(6,30)]
   440       1.656345       1.656345       1.656345    6[1-(0),6-(1,6),7-(6,30)]
   441       0.976011       0.976011       0.976011    6[1-(0),6-(1,7),6-(6,6)]
   442      13.323309      13.323309      13.323309    6[6-(1,6),6-(1,6),6-(7,7)]
   443      10.669051      10.669051      10.669051    6[6-(6,6),7-(6),7-(6)]
   444      12.563581      12.563581      12.563581    6[6-(6,6),7-(6),7-(6)]
   445      12.544416      12.544416      12.544416    6[6-(6,6),7-(6),7-(6)]
   446      13.264447      13.264447      13.264447    6[6-(1,6),6-(1,6),6-(7,7)]
   447       0.959585       0.959585       0.959585    6[1-(0),6-(1,7),6-(6,6)]
   448       1.612541       1.612541       1.612541    6[1-(0),6-(1,6),7-(6,30)]
   449      13.319202      13.319202      13.319202    6[1-(0),6-(1,6),7-(6,30)]
   450      12.592327      12.592327      12.592327    6[1-(0),6-(1,7),6-(6,6)]
   451       0.224496       0.224496       0.224496    6[1-(0),6-(1,7),6-(6,6)]
   452       0.743302       0.743302       0.743302    6[1-(0),6-(1,6),7-(6,30)]
   453       0.435304       0.435304       0.435304    6[1-(0),6-(1,6),7-(6,30)]
   454      13.610774      13.610774      13.610774    6[1-(0),6-(1,7),6-(6,6)]
   455      13.549174      13.549174      13.549174    6[6-(1,6),6-(1,6),6-(7,7)]
   456      12.414373      12.414373      12.414373    6[1-(0),6-(1,7),6-(6,6)]
   457      12.232312      12.232312      12.232312    6[1-(0),6-(1,6),7-(6,30)]
   458      12.365093      12.365093      12.365093    6[1-(0),6-(1,6),7-(6,30)]
   459      12.562212      12.562212      12.562212    6[1-(0),6-(1,7),6-(6,6)]
   460      12.571794      12.571794      12.571794    6[6-(1,6),6-(1,6),6-(7,7)]
   461      12.708682      12.708682      12.708682    6[6-(6,6),7-(6),7-(6)]
   462      13.133035      13.133035      13.133035    6[6-(6,6),7-(6),7-(6)]
   463      12.678567      12.678567      12.678567    6[6-(6,6),7-(6),7-(6)]
   464      12.504719      12.504719      12.504719    6[6-(1,6),6-(1,6),6-(7,7)]
   465      12.692255      12.692255      12.692255    6[1-(0),6-(1,7),6-(6,6)]
   466      12.499243      12.499243      12.499243    6[1-(0),6-(1,6),7-(6,30)]
   467      11.935265      11.935265      11.935265    6[1-(0),6-(1,6),7-(6,30)]
   468      12.139228      12.139228      12.139228    6[1-(0),6-(1,7),6-(6,6)]
   469       6.311906       6.311906       6.311906    6[1-(0),6-(1,6),7-(6,30)]
   470       5.040216       5.040216       5.040216    6[1-(0),6-(1,7),6-(6,6)]
   471       4.414638       4.414638       4.414638    6[6-(1,6),6-(1,6),6-(7,7)]
   472       5.125087       5.125087       5.125087    6[1-(0),6-(1,7),6-(6,6)]
   473       6.400883       6.400883       6.400883    6[1-(0),6-(1,6),7-(6,30)]
   474       0.941789       0.941789       0.941789    6[1-(0),6-(1,7),6-(6,6)]
   475       0.190274       0.190274       0.190274    6[1-(0),6-(1,6),7-(6,30)]
   476      12.032455      12.032455      12.032455    6[1-(0),6-(1,6),7-(6,30)]
   477      12.712789      12.712789      12.712789    6[1-(0),6-(1,7),6-(6,6)]
   478       0.365491       0.365491       0.365491    6[6-(1,6),6-(1,6),6-(7,7)]
   479       3.019749       3.019749       3.019749    6[6-(6,6),7-(6),7-(6)]
   480       1.125219       1.125219       1.125219    6[6-(6,6),7-(6),7-(6)]
   481       1.144384       1.144384       1.144384    6[6-(6,6),7-(6),7-(6)]
   482       0.424353       0.424353       0.424353    6[6-(1,6),6-(1,6),6-(7,7)]
   483      12.729215      12.729215      12.729215    6[1-(0),6-(1,7),6-(6,6)]
   484      12.076259      12.076259      12.076259    6[1-(0),6-(1,6),7-(6,30)]
   485       0.369598       0.369598       0.369598    6[1-(0),6-(1,6),7-(6,30)]
   486       1.096473       1.096473       1.096473    6[1-(0),6-(1,7),6-(6,6)]
   487      13.464304      13.464304      13.464304    6[1-(0),6-(1,7),6-(6,6)]
   488      12.945498      12.945498      12.945498    6[1-(0),6-(1,6),7-(6,30)]
   489      13.253496      13.253496      13.253496    6[1-(0),6-(1,6),7-(6,30)]
   490       0.078026       0.078026       0.078026    6[1-(0),6-(1,7),6-(6,6)]
   491       0.139626       0.139626       0.139626    6[6-(1,6),6-(1,6),6-(7,7)]
   492       1.274427       1.274427       1.274427    6[1-(0),6-(1,7),6-(6,6)]
   493       1.456488       1.456488       1.456488    6[1-(0),6-(1,6),7-(6,30)]
   494       1.323707       1.323707       1.323707    6[1-(0),6-(1,6),7-(6,30)]
   495       1.126588       1.126588       1.126588    6[1-(0),6-(1,7),6-(6,6)]
   496       1.117006       1.117006       1.117006    6[6-(1,6),6-(1,6),6-(7,7)]
   497       0.980118       0.980118       0.980118    6[6-(6,6),7-(6),7-(6)]
   498       0.555765       0.555765       0.555765    6[6-(6,6),7-(6),7-(6)]
   499       1.010233       1.010233       1.010233    6[6-(6,6),7-(6),7-(6)]
   500       1.184081       1.184081       1.184081    6[6-(1,6),6-(1,6),6-(7,7)]
   501       0.996545       0.996545       0.996545    6[1-(0),6-(1,7),6-(6,6)]
   502       1.189557       1.189557       1.189557    6[1-(0),6-(1,6),7-(6,30)]
   503       1.753535       1.753535       1.753535    6[1-(0),6-(1,6),7-(6,30)]
   504       1.549572       1.549572       1.549572    6[1-(0),6-(1,7),6-(6,6)]
   505       2.711614       2.711614       2.711614    53[30-(7,7,53)]
   506       7.760181       7.760181       7.760181    53[30-(7,7,53)]
   507       3.103799       3.103799       3.103799    53[30-(7,7,53)]
   508      11.433296      11.433296      11.433296    53[30-(7,7,53)]
   509       4.500877       4.500877       4.500877    53[30-(7,7,53)]
   510       3.151025       3.151025       3.151025    53[30-(7,7,53)]
   511      10.977186      10.977186      10.977186    53[30-(7,7,53)]
   512       5.928619       5.928619       5.928619    53[30-(7,7,53)]
   513      10.585001      10.585001      10.585001    53[30-(7,7,53)]
   514       2.255504       2.255504       2.255504    53[30-(7,7,53)]
   515       9.187923       9.187923       9.187923    53[30-(7,7,53)]
   516      10.537775      10.537775      10.537775    53[30-(7,7,53)]
   517       9.556014       9.556014       9.556014    53[30-(7,7,53)]
   518       0.915781       0.915781       0.915781    53[30-(7,7,53)]
   519       9.948199       9.948199       9.948199    53[30-(7,7,53)]
   520       4.588896       4.588896       4.588896    53[30-(7,7,53)]
   521      11.345277      11.345277      11.345277    53[30-(7,7,53)]
   522       9.995425       9.995425       9.995425    53[30-(7,7,53)]
   523       4.132786       4.132786       4.132786    53[30-(7,7,53)]
   524      12.773019      12.773019      12.773019    53[30-(7,7,53)]
   525       3.740601       3.740601       3.740601    53[30-(7,7,53)]
   526       9.099904       9.099904       9.099904    53[30-(7,7,53)]
   527       2.343523       2.343523       2.343523    53[30-(7,7,53)]
   528       3.693375       3.693375       3.693375    53[30-(7,7,53)]
   529      10.977186      10.977186      10.977186    53[30-(7,7,53)]
   530       5.928619       5.928619       5.928619    53[30-(7,7,53)]
   531      10.585001      10.585001      10.585001    53[30-(7,7,53)]
   532       2.255504       2.255504       2.255504    53[30-(7,7,53)]
   533       9.187923       9.187923       9.187923    53[30-(7,7,53)]
   534      10.537775      10.537775      10.537775    53[30-(7,7,53)]
   535       2.711614       2.711614       2.711614    53[30-(7,7,53)]
   536       7.760181       7.760181       7.760181    53[30-(7,7,53)]
   537       3.103799       3.103799       3.103799    53[30-(7,7,53)]
   538      11.433296      11.433296      11.433296    53[30-(7,7,53)]
   539       4.500877       4.500877       4.500877    53[30-(7,7,53)]
   540       3.151025       3.151025       3.151025    53[30-(7,7,53)]
   541       4.132786       4.132786       4.132786    53[30-(7,7,53)]
   542      12.773019      12.773019      12.773019    53[30-(7,7,53)]
   543       3.740601       3.740601       3.740601    53[30-(7,7,53)]
   544       9.099904       9.099904       9.099904    53[30-(7,7,53)]
   545       2.343523       2.343523       2.343523    53[30-(7,7,53)]
   546       3.693375       3.693375       3.693375    53[30-(7,7,53)]
   547       9.556014       9.556014       9.556014    53[30-(7,7,53)]
   548       0.915781       0.915781       0.915781    53[30-(7,7,53)]
   549       9.948199       9.948199       9.948199    53[30-(7,7,53)]
   550       4.588896       4.588896       4.588896    53[30-(7,7,53)]
   551      11.345277      11.345277      11.345277    53[30-(7,7,53)]
   552       9.995425       9.995425       9.995425    53[30-(7,7,53)]
   553       0.145101       0.145101       0.145101    7[6-(1,6),6-(1,6),30-(7,53,53)]
   554       9.254998       9.254998       9.254998    7[6-(6,7),6-(6,7)]
   555        9.28922        9.28922        9.28922    7[6-(6,7),6-(6,7)]
   556       7.282442       7.282442       7.282442    7[6-(6,7),6-(6,7)]
   557       5.884815       5.884815       5.884815    7[6-(1,6),6-(1,6),30-(7,53,53)]
   558       5.977899       5.977899       5.977899    7[6-(1,6),6-(1,6),30-(7,53,53)]
   559       7.527471       7.527471       7.527471    7[6-(6,7),6-(6,7)]
   560       7.554849       7.554849       7.554849    7[6-(6,7),6-(6,7)]
   561       7.998366       7.998366       7.998366    7[6-(6,7),6-(6,7)]
   562       8.424088       8.424088       8.424088    7[6-(1,6),6-(1,6),30-(7,53,53)]
   563       5.754772       5.754772       5.754772    7[6-(1,6),6-(1,6),30-(7,53,53)]
   564       8.341955       8.341955       8.341955    7[6-(1,6),6-(1,6),30-(7,53,53)]
   565      13.543699      13.543699      13.543699    7[6-(1,6),6-(1,6),30-(7,53,53)]
   566       4.433802       4.433802       4.433802    7[6-(6,7),6-(6,7)]
   567        4.39958        4.39958        4.39958    7[6-(6,7),6-(6,7)]
   568       6.406358       6.406358       6.406358    7[6-(6,7),6-(6,7)]
   569       7.803985       7.803985       7.803985    7[6-(1,6),6-(1,6),30-(7,53,53)]
   570       7.710901       7.710901       7.710901    7[6-(1,6),6-(1,6),30-(7,53,53)]
   571       6.161329       6.161329       6.161329    7[6-(6,7),6-(6,7)]
   572       6.133951       6.133951       6.133951    7[6-(6,7),6-(6,7)]
   573       5.690434       5.690434       5.690434    7[6-(6,7),6-(6,7)]
   574       5.264712       5.264712       5.264712    7[6-(1,6),6-(1,6),30-(7,53,53)]
   575       7.934028       7.934028       7.934028    7[6-(1,6),6-(1,6),30-(7,53,53)]
   576       5.346845       5.346845       5.346845    7[6-(1,6),6-(1,6),30-(7,53,53)]
   577       6.989501       6.989501       6.989501    7[6-(1,6),6-(1,6),30-(7,53,53)]
   578       2.410598       2.410598       2.410598    7[6-(6,7),6-(6,7)]
   579        2.44482        2.44482        2.44482    7[6-(6,7),6-(6,7)]
   580       0.438042       0.438042       0.438042    7[6-(6,7),6-(6,7)]
   581      12.729215      12.729215      12.729215    7[6-(1,6),6-(1,6),30-(7,53,53)]
   582      12.822299      12.822299      12.822299    7[6-(1,6),6-(1,6),30-(7,53,53)]
   583       0.683071       0.683071       0.683071    7[6-(6,7),6-(6,7)]
   584       0.710449       0.710449       0.710449    7[6-(6,7),6-(6,7)]
   585       1.153966       1.153966       1.153966    7[6-(6,7),6-(6,7)]
   586       1.579688       1.579688       1.579688    7[6-(1,6),6-(1,6),30-(7,53,53)]
   587      12.599172      12.599172      12.599172    7[6-(1,6),6-(1,6),30-(7,53,53)]
   588       1.497555       1.497555       1.497555    7[6-(1,6),6-(1,6),30-(7,53,53)]
   589       6.699299       6.699299       6.699299    7[6-(1,6),6-(1,6),30-(7,53,53)]
   590      11.278202      11.278202      11.278202    7[6-(6,7),6-(6,7)]
   591       11.24398       11.24398       11.24398    7[6-(6,7),6-(6,7)]
   592      13.250758      13.250758      13.250758    7[6-(6,7),6-(6,7)]
   593       0.959585       0.959585       0.959585    7[6-(1,6),6-(1,6),30-(7,53,53)]
   594       0.866501       0.866501       0.866501    7[6-(1,6),6-(1,6),30-(7,53,53)]
   595      13.005729      13.005729      13.005729    7[6-(6,7),6-(6,7)]
   596      12.978351      12.978351      12.978351    7[6-(6,7),6-(6,7)]
   597      12.534834      12.534834      12.534834    7[6-(6,7),6-(6,7)]
   598      12.109112      12.109112      12.109112    7[6-(1,6),6-(1,6),30-(7,53,53)]
   599       1.089628       1.089628       1.089628    7[6-(1,6),6-(1,6),30-(7,53,53)]
   600      12.191245      12.191245      12.191245    7[6-(1,6),6-(1,6),30-(7,53,53)]
   601      13.543699      13.543699      13.543699    7[6-(1,6),6-(1,6),30-(7,53,53)]
   602       4.433802       4.433802       4.433802    7[6-(6,7),6-(6,7)]
   603        4.39958        4.39958        4.39958    7[6-(6,7),6-(6,7)]
   604       6.406358       6.406358       6.406358    7[6-(6,7),6-(6,7)]
   605       7.803985       7.803985       7.803985    7[6-(1,6),6-(1,6),30-(7,53,53)]
   606       7.710901       7.710901       7.710901    7[6-(1,6),6-(1,6),30-(7,53,53)]
   607       6.161329       6.161329       6.161329    7[6-(6,7),6-(6,7)]
   608       6.133951       6.133951       6.133951    7[6-(6,7),6-(6,7)]
   609       5.690434       5.690434       5.690434    7[6-(6,7),6-(6,7)]
   610       5.264712       5.264712       5.264712    7[6-(1,6),6-(1,6),30-(7,53,53)]
   611       7.934028       7.934028       7.934028    7[6-(1,6),6-(1,6),30-(7,53,53)]
   612       5.346845       5.346845       5.346845    7[6-(1,6),6-(1,6),30-(7,53,53)]
   613       0.145101       0.145101       0.145101    7[6-(1,6),6-(1,6),30-(7,53,53)]
   614       9.254998       9.254998       9.254998    7[6-(6,7),6-(6,7)]
   615        9.28922        9.28922        9.28922    7[6-(6,7),6-(6,7)]
   616       7.282442       7.282442       7.282442    7[6-(6,7),6-(6,7)]
   617       5.884815       5.884815       5.884815    7[6-(1,6),6-(1,6),30-(7,53,53)]
   618       5.977899       5.977899       5.977899    7[6-(1,6),6-(1,6),30-(7,53,53)]
   619       7.527471       7.527471       7.527471    7[6-(6,7),6-(6,7)]
   620       7.554849       7.554849       7.554849    7[6-(6,7),6-(6,7)]
   621       7.998366       7.998366       7.998366    7[6-(6,7),6-(6,7)]
   622       8.424088       8.424088       8.424088    7[6-(1,6),6-(1,6),30-(7,53,53)]
   623       5.754772       5.754772       5.754772    7[6-(1,6),6-(1,6),30-(7,53,53)]
   624       8.341955       8.341955       8.341955    7[6-(1,6),6-(1,6),30-(7,53,53)]
   625       6.699299       6.699299       6.699299    7[6-(1,6),6-(1,6),30-(7,53,53)]
   626      11.278202      11.278202      11.278202    7[6-(6,7),6-(6,7)]
   627       11.24398       11.24398       11.24398    7[6-(6,7),6-(6,7)]
   628      13.250758      13.250758      13.250758    7[6-(6,7),6-(6,7)]
   629       0.959585       0.959585       0.959585    7[6-(1,6),6-(1,6),30-(7,53,53)]
   630       0.866501       0.866501       0.866501    7[6-(1,6),6-(1,6),30-(7,53,53)]
   631      13.005729      13.005729      13.005729    7[6-(6,7),6-(6,7)]
   632      12.978351      12.978351      12.978351    7[6-(6,7),6-(6,7)]
   633      12.534834      12.534834      12.534834    7[6-(6,7),6-(6,7)]
   634      12.109112      12.109112      12.109112    7[6-(1,6),6-(1,6),30-(7,53,53)]
   635       1.089628       1.089628       1.089628    7[6-(1,6),6-(1,6),30-(7,53,53)]
   636      12.191245      12.191245      12.191245    7[6-(1,6),6-(1,6),30-(7,53,53)]
   637       6.989501       6.989501       6.989501    7[6-(1,6),6-(1,6),30-(7,53,53)]
   638       2.410598       2.410598       2.410598    7[6-(6,7),6-(6,7)]
   639        2.44482        2.44482        2.44482    7[6-(6,7),6-(6,7)]
   640       0.438042       0.438042       0.438042    7[6-(6,7),6-(6,7)]
   641      12.729215      12.729215      12.729215    7[6-(1,6),6-(1,6),30-(7,53,53)]
   642      12.822299      12.822299      12.822299    7[6-(1,6),6-(1,6),30-(7,53,53)]
   643       0.683071       0.683071       0.683071    7[6-(6,7),6-(6,7)]
   644       0.710449       0.710449       0.710449    7[6-(6,7),6-(6,7)]
   645       1.153966       1.153966       1.153966    7[6-(6,7),6-(6,7)]
   646       1.579688       1.579688       1.579688    7[6-(1,6),6-(1,6),30-(7,53,53)]
   647      12.599172      12.599172      12.599172    7[6-(1,6),6-(1,6),30-(7,53,53)]
   648       1.497555       1.497555       1.497555    7[6-(1,6),6-(1,6),30-(7,53,53)]
