# Supplementary material for: A collection of forcefield precursors for metal–organic frameworks
Source: RSC Adv. 2019 Nov 13;9(63):36492–507. doi: 10.1039/c9ra07327b (PMC9075174; doi:10.1039/c9ra07327b)
Supplement: RA-009-C9RA07327B-s1852 [file RA-009-C9RA07327B-s1852.txt]

OSIWUJ_clean

11.703400    0.000000    0.000000
-4.554157    11.081589    0.000000
-3.574682    -5.540730    10.656592

     1       1.989713       1.989713       1.989713    47[7-(6,6),7-(6,7),7-(6,7)]
     2      -0.543987      -0.543987      -0.543987    47[7-(6,6),7-(6,7),7-(6,7)]
     3      -0.692218      -0.692218      -0.692218    47[7-(6,6),7-(6,7),7-(6,7)]
     4       1.841515       1.841515       1.841515    47[7-(6,6),7-(6,7),7-(6,7)]
     5       1.584848       1.584848       1.584848    47[7-(6,6),7-(6,7),7-(6,7)]
     6       4.118548       4.118548       4.118548    47[7-(6,6),7-(6,7),7-(6,7)]
     7       4.266779       4.266779       4.266779    47[7-(6,6),7-(6,7),7-(6,7)]
     8       1.733046       1.733046       1.733046    47[7-(6,6),7-(6,7),7-(6,7)]
     9      -1.544672      -1.544672      -1.544672    1[6-(7,7)]
    10       4.778438       4.778438       4.778438    1[6-(1,6,6)]
    11       5.641885       5.641885       5.641885    1[6-(1,6,6)]
    12         6.2405         6.2405         6.2405    1[6-(1,1,6)]
    13       4.771007       4.771007       4.771007    1[6-(1,1,6)]
    14       5.633543       5.633543       5.633543    1[6-(1,1,6)]
    15       3.575338       3.575338       3.575338    1[6-(7,7)]
    16       3.432092       3.432092       3.432092    1[6-(1,6,6)]
    17       2.729427       2.729427       2.729427    1[6-(1,6,6)]
    18       4.784533       4.784533       4.784533    1[6-(1,1,6)]
    19       5.472827       5.472827       5.472827    1[6-(1,1,6)]
    20       4.783819       4.783819       4.783819    1[6-(1,1,6)]
    21      -4.307139      -4.307139      -4.307139    1[6-(7,7)]
    22      -3.480926      -3.480926      -3.480926    1[6-(1,6,6)]
    23        7.35904        7.35904        7.35904    1[6-(1,6,6)]
    24       6.760403       6.760403       6.760403    1[6-(1,1,6)]
    25       8.229894       8.229894       8.229894    1[6-(1,1,6)]
    26        7.36737        7.36737        7.36737    1[6-(1,1,6)]
    27       2.276325       2.276325       2.276325    1[6-(7,7)]
    28       2.419524       2.419524       2.419524    1[6-(1,6,6)]
    29      -1.431962      -1.431962      -1.431962    1[6-(1,6,6)]
    30      -3.487079      -3.487079      -3.487079    1[6-(1,1,6)]
    31      -4.175361      -4.175361      -4.175361    1[6-(1,1,6)]
    32      -3.486347      -3.486347      -3.486347    1[6-(1,1,6)]
    33       5.119233       5.119233       5.119233    1[6-(7,7)]
    34      -1.203877      -1.203877      -1.203877    1[6-(1,6,6)]
    35      -2.067324      -2.067324      -2.067324    1[6-(1,6,6)]
    36      -2.665939      -2.665939      -2.665939    1[6-(1,1,6)]
    37      -1.196446      -1.196446      -1.196446    1[6-(1,1,6)]
    38      -2.058982      -2.058982      -2.058982    1[6-(1,1,6)]
    39      -0.000777      -0.000777      -0.000777    1[6-(7,7)]
    40       0.142469       0.142469       0.142469    1[6-(1,6,6)]
    41       0.845134       0.845134       0.845134    1[6-(1,6,6)]
    42      -1.209972      -1.209972      -1.209972    1[6-(1,1,6)]
    43      -1.898266      -1.898266      -1.898266    1[6-(1,1,6)]
    44      -1.209258      -1.209258      -1.209258    1[6-(1,1,6)]
    45         7.8817         7.8817         7.8817    1[6-(7,7)]
    46       7.055487       7.055487       7.055487    1[6-(1,6,6)]
    47      -3.784479      -3.784479      -3.784479    1[6-(1,6,6)]
    48      -3.185842      -3.185842      -3.185842    1[6-(1,1,6)]
    49      -4.655333      -4.655333      -4.655333    1[6-(1,1,6)]
    50      -3.792809      -3.792809      -3.792809    1[6-(1,1,6)]
    51       1.298236       1.298236       1.298236    1[6-(7,7)]
    52       1.155037       1.155037       1.155037    1[6-(1,6,6)]
    53       5.006523       5.006523       5.006523    1[6-(1,6,6)]
    54        7.06164        7.06164        7.06164    1[6-(1,1,6)]
    55       7.749922       7.749922       7.749922    1[6-(1,1,6)]
    56       7.060908       7.060908       7.060908    1[6-(1,1,6)]
    57       3.697935       3.697935       3.697935    6[6-(1,1,6),7-(6,47),7-(7,47)]
    58       2.373956       2.373956       2.373956    6[1-(0),7-(6,47),7-(7,47)]
    59       4.947745       4.947745       4.947745    6[1-(0),1-(0),6-(1,1,1),6-(7,7)]
    60       5.441412       5.441412       5.441412    6[1-(0),1-(0),1-(0),6-(1,1,6)]
    61       3.308027       3.308027       3.308027    6[6-(1,1,6),7-(6,47),7-(7,47)]
    62        3.40863        3.40863        3.40863    6[1-(0),7-(6,47),7-(7,47)]
    63       3.467482       3.467482       3.467482    6[1-(0),1-(0),6-(1,1,1),6-(7,7)]
    64       4.738738       4.738738       4.738738    6[1-(0),1-(0),1-(0),6-(1,1,6)]
    65      -2.400409      -2.400409      -2.400409    6[6-(1,1,6),7-(6,47),7-(7,47)]
    66      -1.076413      -1.076413      -1.076413    6[1-(0),7-(6,47),7-(7,47)]
    67       8.053172       8.053172       8.053172    6[1-(0),1-(0),6-(1,1,1),6-(7,7)]
    68       7.559496       7.559496       7.559496    6[1-(0),1-(0),1-(0),6-(1,1,6)]
    69      -2.010545      -2.010545      -2.010545    6[6-(1,1,6),7-(6,47),7-(7,47)]
    70       -2.11113       -2.11113       -2.11113    6[1-(0),7-(6,47),7-(7,47)]
    71      -2.170016      -2.170016      -2.170016    6[1-(0),1-(0),6-(1,1,1),6-(7,7)]
    72      -3.441273      -3.441273      -3.441273    6[1-(0),1-(0),1-(0),6-(1,1,6)]
    73      -0.123374      -0.123374      -0.123374    6[6-(1,1,6),7-(6,47),7-(7,47)]
    74       4.775287       4.775287       4.775287    6[1-(0),7-(6,47),7-(7,47)]
    75      -1.373184      -1.373184      -1.373184    6[1-(0),1-(0),6-(1,1,1),6-(7,7)]
    76      -1.866851      -1.866851      -1.866851    6[1-(0),1-(0),1-(0),6-(1,1,6)]
    77       0.266534       0.266534       0.266534    6[6-(1,1,6),7-(6,47),7-(7,47)]
    78       0.165931       0.165931       0.165931    6[1-(0),7-(6,47),7-(7,47)]
    79       0.107079       0.107079       0.107079    6[1-(0),1-(0),6-(1,1,1),6-(7,7)]
    80      -1.164177      -1.164177      -1.164177    6[1-(0),1-(0),1-(0),6-(1,1,6)]
    81        5.97497        5.97497        5.97497    6[6-(1,1,6),7-(6,47),7-(7,47)]
    82       8.225656       8.225656       8.225656    6[1-(0),7-(6,47),7-(7,47)]
    83      -4.478611      -4.478611      -4.478611    6[1-(0),1-(0),6-(1,1,1),6-(7,7)]
    84      -3.984935      -3.984935      -3.984935    6[1-(0),1-(0),1-(0),6-(1,1,6)]
    85       5.585106       5.585106       5.585106    6[6-(1,1,6),7-(6,47),7-(7,47)]
    86       5.685691       5.685691       5.685691    6[1-(0),7-(6,47),7-(7,47)]
    87       5.744577       5.744577       5.744577    6[1-(0),1-(0),6-(1,1,1),6-(7,7)]
    88       7.015834       7.015834       7.015834    6[1-(0),1-(0),1-(0),6-(1,1,6)]
    89       2.491068       2.491068       2.491068    7[6-(6,7),7-(6,47),47-(7,7)]
    90       1.617256       1.617256       1.617256    7[6-(1,7),7-(6,47),47-(7,7)]
    91       3.681069       3.681069       3.681069    7[6-(1,7),6-(6,7),47-(7,7)]
    92       2.777382       2.777382       2.777382    7[6-(6,7),7-(6,47),47-(7,7)]
    93       2.846658       2.846658       2.846658    7[6-(1,7),7-(6,47),47-(7,7)]
    94       3.723816       3.723816       3.723816    7[6-(1,7),6-(6,7),47-(7,7)]
    95      -1.193548      -1.193548      -1.193548    7[6-(6,7),7-(6,47),47-(7,7)]
    96      -0.319725      -0.319725      -0.319725    7[6-(1,7),7-(6,47),47-(7,7)]
    97       9.319871       9.319871       9.319871    7[6-(1,7),6-(6,7),47-(7,7)]
    98      -1.479889      -1.479889      -1.479889    7[6-(6,7),7-(6,47),47-(7,7)]
    99      -1.549152      -1.549152      -1.549152    7[6-(1,7),7-(6,47),47-(7,7)]
   100       2.127826       2.127826       2.127826    7[6-(1,7),6-(6,7),47-(7,7)]
   101       1.083493       1.083493       1.083493    7[6-(6,7),7-(6,47),47-(7,7)]
   102       1.957305       1.957305       1.957305    7[6-(1,7),7-(6,47),47-(7,7)]
   103      -0.106508      -0.106508      -0.106508    7[6-(1,7),6-(6,7),47-(7,7)]
   104       0.797179       0.797179       0.797179    7[6-(6,7),7-(6,47),47-(7,7)]
   105       0.727903       0.727903       0.727903    7[6-(1,7),7-(6,47),47-(7,7)]
   106      -0.149255      -0.149255      -0.149255    7[6-(1,7),6-(6,7),47-(7,7)]
   107       4.768109       4.768109       4.768109    7[6-(6,7),7-(6,47),47-(7,7)]
   108       3.894286       3.894286       3.894286    7[6-(1,7),7-(6,47),47-(7,7)]
   109       -5.74531       -5.74531       -5.74531    7[6-(1,7),6-(6,7),47-(7,7)]
   110        5.05445        5.05445        5.05445    7[6-(6,7),7-(6,47),47-(7,7)]
   111       5.123713       5.123713       5.123713    7[6-(1,7),7-(6,47),47-(7,7)]
   112       1.446735       1.446735       1.446735    7[6-(1,7),6-(6,7),47-(7,7)]
