# Supplementary material for: A collection of forcefield precursors for metal–organic frameworks
Source: RSC Adv. 2019 Nov 13;9(63):36492–507. doi: 10.1039/c9ra07327b (PMC9075174; doi:10.1039/c9ra07327b)
Supplement: RA-009-C9RA07327B-s1853 [file RA-009-C9RA07327B-s1853.txt]

OSIXEU_clean

11.730200    0.000000    0.000000
-4.738910    10.918545    0.000000
-3.495685    -5.459206    10.726877

     1       1.575259       1.575259       1.575259    47[7-(6,6),7-(6,7),7-(6,7)]
     2       4.206624       4.206624       4.206624    47[7-(6,6),7-(6,7),7-(6,7)]
     3       4.289793       4.289793       4.289793    47[7-(6,6),7-(6,7),7-(6,7)]
     4       1.658406       1.658406       1.658406    47[7-(6,6),7-(6,7),7-(6,7)]
     5       1.920346       1.920346       1.920346    47[7-(6,6),7-(6,7),7-(6,7)]
     6      -0.711019      -0.711019      -0.711019    47[7-(6,6),7-(6,7),7-(6,7)]
     7      -0.794188      -0.794188      -0.794188    47[7-(6,6),7-(6,7),7-(6,7)]
     8       1.837199       1.837199       1.837199    47[7-(6,6),7-(6,7),7-(6,7)]
     9       5.139517       5.139517       5.139517    1[6-(7,7)]
    10      -1.125877      -1.125877      -1.125877    1[6-(1,6,6)]
    11      -1.980708      -1.980708      -1.980708    1[6-(1,6,6)]
    12      -2.660324      -2.660324      -2.660324    1[6-(1,1,6)]
    13      -1.213473      -1.213473      -1.213473    1[6-(1,1,6)]
    14      -2.070176      -2.070176      -2.070176    1[6-(1,1,6)]
    15      -0.152506      -0.152506      -0.152506    1[6-(7,7)]
    16       0.181278       0.181278       0.181278    1[6-(1,6,6)]
    17        0.83862        0.83862        0.83862    1[6-(1,6,6)]
    18      -1.197053      -1.197053      -1.197053    1[6-(1,1,6)]
    19      -1.908673      -1.908673      -1.908673    1[6-(1,1,6)]
    20       -1.25133       -1.25133       -1.25133    1[6-(1,1,6)]
    21       7.716867       7.716867       7.716867    1[6-(7,7)]
    22       6.990917       6.990917       6.990917    1[6-(1,6,6)]
    23      -3.884461      -3.884461      -3.884461    1[6-(1,6,6)]
    24       -3.20483       -3.20483       -3.20483    1[6-(1,1,6)]
    25      -4.651679      -4.651679      -4.651679    1[6-(1,1,6)]
    26      -3.794985      -3.794985      -3.794985    1[6-(1,1,6)]
    27       1.278641       1.278641       1.278641    1[6-(7,7)]
    28       0.944888       0.944888       0.944888    1[6-(1,6,6)]
    29       5.026451       5.026451       5.026451    1[6-(1,6,6)]
    30       7.062132       7.062132       7.062132    1[6-(1,1,6)]
    31       7.773744       7.773744       7.773744    1[6-(1,1,6)]
    32       7.116397       7.116397       7.116397    1[6-(1,1,6)]
    33      -1.643912      -1.643912      -1.643912    1[6-(7,7)]
    34       4.621482       4.621482       4.621482    1[6-(1,6,6)]
    35       5.476313       5.476313       5.476313    1[6-(1,6,6)]
    36       6.155929       6.155929       6.155929    1[6-(1,1,6)]
    37       4.709078       4.709078       4.709078    1[6-(1,1,6)]
    38       5.565781       5.565781       5.565781    1[6-(1,1,6)]
    39       3.648111       3.648111       3.648111    1[6-(7,7)]
    40       3.314327       3.314327       3.314327    1[6-(1,6,6)]
    41       2.656985       2.656985       2.656985    1[6-(1,6,6)]
    42       4.692658       4.692658       4.692658    1[6-(1,1,6)]
    43       5.404278       5.404278       5.404278    1[6-(1,1,6)]
    44       4.746935       4.746935       4.746935    1[6-(1,1,6)]
    45      -4.221262      -4.221262      -4.221262    1[6-(7,7)]
    46      -3.495312      -3.495312      -3.495312    1[6-(1,6,6)]
    47       7.380066       7.380066       7.380066    1[6-(1,6,6)]
    48       6.700435       6.700435       6.700435    1[6-(1,1,6)]
    49       8.147284       8.147284       8.147284    1[6-(1,1,6)]
    50        7.29059        7.29059        7.29059    1[6-(1,1,6)]
    51       2.216964       2.216964       2.216964    1[6-(7,7)]
    52       2.550717       2.550717       2.550717    1[6-(1,6,6)]
    53      -1.530846      -1.530846      -1.530846    1[6-(1,6,6)]
    54      -3.566527      -3.566527      -3.566527    1[6-(1,1,6)]
    55      -4.278139      -4.278139      -4.278139    1[6-(1,1,6)]
    56      -3.620792      -3.620792      -3.620792    1[6-(1,1,6)]
    57      -0.058954      -0.058954      -0.058954    6[6-(1,1,6),7-(6,47),7-(7,47)]
    58       4.786931       4.786931       4.786931    6[1-(0),7-(6,47),7-(7,47)]
    59      -1.307915      -1.307915      -1.307915    6[1-(0),1-(0),6-(1,1,1),6-(7,7)]
    60      -1.862759      -1.862759      -1.862759    6[1-(0),1-(0),1-(0),6-(1,1,6)]
    61       0.208507       0.208507       0.208507    6[6-(1,1,6),7-(6,47),7-(7,47)]
    62       0.043553       0.043553       0.043553    6[1-(0),7-(6,47),7-(7,47)]
    63       0.102588       0.102588       0.102588    6[1-(0),1-(0),6-(1,1,1),6-(7,7)]
    64      -1.176657      -1.176657      -1.176657    6[1-(0),1-(0),1-(0),6-(1,1,6)]
    65       5.923985       5.923985       5.923985    6[6-(1,1,6),7-(6,47),7-(7,47)]
    66       8.069459       8.069459       8.069459    6[1-(0),7-(6,47),7-(7,47)]
    67      -4.557249      -4.557249      -4.557249    6[1-(0),1-(0),6-(1,1,1),6-(7,7)]
    68      -4.002398      -4.002398      -4.002398    6[1-(0),1-(0),1-(0),6-(1,1,6)]
    69       5.656553       5.656553       5.656553    6[6-(1,1,6),7-(6,47),7-(7,47)]
    70       5.821496       5.821496       5.821496    6[1-(0),7-(6,47),7-(7,47)]
    71       5.762483       5.762483       5.762483    6[1-(0),1-(0),6-(1,1,1),6-(7,7)]
    72       7.041729       7.041729       7.041729    6[1-(0),1-(0),1-(0),6-(1,1,6)]
    73       3.554559       3.554559       3.554559    6[6-(1,1,6),7-(6,47),7-(7,47)]
    74       2.204359       2.204359       2.204359    6[1-(0),7-(6,47),7-(7,47)]
    75        4.80352        4.80352        4.80352    6[1-(0),1-(0),6-(1,1,1),6-(7,7)]
    76       5.358364       5.358364       5.358364    6[1-(0),1-(0),1-(0),6-(1,1,6)]
    77       3.287098       3.287098       3.287098    6[6-(1,1,6),7-(6,47),7-(7,47)]
    78       3.452052       3.452052       3.452052    6[1-(0),7-(6,47),7-(7,47)]
    79       3.393017       3.393017       3.393017    6[1-(0),1-(0),6-(1,1,1),6-(7,7)]
    80       4.672262       4.672262       4.672262    6[1-(0),1-(0),1-(0),6-(1,1,6)]
    81       -2.42838       -2.42838       -2.42838    6[6-(1,1,6),7-(6,47),7-(7,47)]
    82      -1.078169      -1.078169      -1.078169    6[1-(0),7-(6,47),7-(7,47)]
    83       8.052854       8.052854       8.052854    6[1-(0),1-(0),6-(1,1,1),6-(7,7)]
    84       7.498003       7.498003       7.498003    6[1-(0),1-(0),1-(0),6-(1,1,6)]
    85      -2.160948      -2.160948      -2.160948    6[6-(1,1,6),7-(6,47),7-(7,47)]
    86      -2.325891      -2.325891      -2.325891    6[1-(0),7-(6,47),7-(7,47)]
    87      -2.266878      -2.266878      -2.266878    6[1-(0),1-(0),6-(1,1,1),6-(7,7)]
    88      -3.546124      -3.546124      -3.546124    6[1-(0),1-(0),1-(0),6-(1,1,6)]
    89       1.150601       1.150601       1.150601    7[6-(6,7),7-(6,47),47-(7,7)]
    90       2.031785       2.031785       2.031785    7[6-(1,7),7-(6,47),47-(7,7)]
    91      -0.025996      -0.025996      -0.025996    7[6-(1,7),6-(6,7),47-(7,7)]
    92       0.728451       0.728451       0.728451    7[6-(6,7),7-(6,47),47-(7,7)]
    93       0.626439       0.626439       0.626439    7[6-(1,7),7-(6,47),47-(7,7)]
    94      -0.243458      -0.243458      -0.243458    7[6-(1,7),6-(6,7),47-(7,7)]
    95       4.714434       4.714434       4.714434    7[6-(6,7),7-(6,47),47-(7,7)]
    96       3.833243       3.833243       3.833243    7[6-(1,7),7-(6,47),47-(7,7)]
    97      -5.839182      -5.839182      -5.839182    7[6-(1,7),6-(6,7),47-(7,7)]
    98       5.136602       5.136602       5.136602    7[6-(6,7),7-(6,47),47-(7,7)]
    99       5.238606       5.238606       5.238606    7[6-(1,7),7-(6,47),47-(7,7)]
   100       1.369606       1.369606       1.369606    7[6-(1,7),6-(6,7),47-(7,7)]
   101       2.345004       2.345004       2.345004    7[6-(6,7),7-(6,47),47-(7,7)]
   102        1.46382        1.46382        1.46382    7[6-(1,7),7-(6,47),47-(7,7)]
   103       3.521601       3.521601       3.521601    7[6-(1,7),6-(6,7),47-(7,7)]
   104       2.767154       2.767154       2.767154    7[6-(6,7),7-(6,47),47-(7,7)]
   105       2.869166       2.869166       2.869166    7[6-(1,7),7-(6,47),47-(7,7)]
   106       3.739063       3.739063       3.739063    7[6-(1,7),6-(6,7),47-(7,7)]
   107      -1.218829      -1.218829      -1.218829    7[6-(6,7),7-(6,47),47-(7,7)]
   108      -0.337638      -0.337638      -0.337638    7[6-(1,7),7-(6,47),47-(7,7)]
   109       9.334787       9.334787       9.334787    7[6-(1,7),6-(6,7),47-(7,7)]
   110      -1.640997      -1.640997      -1.640997    7[6-(6,7),7-(6,47),47-(7,7)]
   111      -1.743001      -1.743001      -1.743001    7[6-(1,7),7-(6,47),47-(7,7)]
   112       2.125999       2.125999       2.125999    7[6-(1,7),6-(6,7),47-(7,7)]
