# Supplementary material for: A collection of forcefield precursors for metal–organic frameworks
Source: RSC Adv. 2019 Nov 13;9(63):36492–507. doi: 10.1039/c9ra07327b (PMC9075174; doi:10.1039/c9ra07327b)
Supplement: RA-009-C9RA07327B-s1854 [file RA-009-C9RA07327B-s1854.txt]

OSIXIY_clean

11.656300    0.000000    0.000000
-4.823404    10.913415    0.000000
0.000000    0.000000    21.386600

     1       3.441157       3.441157       3.441157    47[7-(6,6),7-(6,7),7-(6,7)]
     2        6.02589        6.02589        6.02589    47[7-(6,6),7-(6,7),7-(6,7)]
     3       5.992485       5.992485       5.992485    47[7-(6,6),7-(6,7),7-(6,7)]
     4       3.308573       3.308573       3.308573    47[7-(6,6),7-(6,7),7-(6,7)]
     5      -2.436411      -2.436411      -2.436411    47[7-(6,6),7-(6,7),7-(6,7)]
     6       6.635156       6.635156       6.635156    47[7-(6,6),7-(6,7),7-(6,7)]
     7       6.668561       6.668561       6.668561    47[7-(6,6),7-(6,7),7-(6,7)]
     8      -2.303827      -2.303827      -2.303827    47[7-(6,6),7-(6,7),7-(6,7)]
     9       3.391739       3.391739       3.391739    47[7-(6,6),7-(6,7),7-(6,7)]
    10       0.807006       0.807006       0.807006    47[7-(6,6),7-(6,7),7-(6,7)]
    11       0.840411       0.840411       0.840411    47[7-(6,6),7-(6,7),7-(6,7)]
    12       3.524323       3.524323       3.524323    47[7-(6,6),7-(6,7),7-(6,7)]
    13       9.269307       9.269307       9.269307    47[7-(6,6),7-(6,7),7-(6,7)]
    14        0.19774        0.19774        0.19774    47[7-(6,6),7-(6,7),7-(6,7)]
    15       0.164335       0.164335       0.164335    47[7-(6,6),7-(6,7),7-(6,7)]
    16       9.136723       9.136723       9.136723    47[7-(6,6),7-(6,7),7-(6,7)]
    17       5.987993       5.987993       5.987993    1[6-(7,7)]
    18       8.788741       8.788741       8.788741    1[6-(1,6,6)]
    19       9.634058       9.634058       9.634058    1[6-(1,6,6)]
    20      -1.373156      -1.373156      -1.373156    1[6-(1,1,6)]
    21       8.814244       8.814244       8.814244    1[6-(1,1,6)]
    22      -2.032592      -2.032592      -2.032592    1[6-(1,1,6)]
    23       3.054859       3.054859       3.054859    1[6-(7,7)]
    24       6.622486       6.622486       6.622486    1[6-(1,6,6)]
    25       7.190885       7.190885       7.190885    1[6-(1,6,6)]
    26       8.589986       8.589986       8.589986    1[6-(1,1,6)]
    27       8.774915       8.774915       8.774915    1[6-(1,1,6)]
    28       9.351071       9.351071       9.351071    1[6-(1,1,6)]
    29       3.445276       3.445276       3.445276    1[6-(7,7)]
    30       0.653209       0.653209       0.653209    1[6-(1,6,6)]
    31      -0.191626      -0.191626      -0.191626    1[6-(1,6,6)]
    32      10.773666      10.773666      10.773666    1[6-(1,1,6)]
    33      11.425425      11.425425      11.425425    1[6-(1,1,6)]
    34       0.574329       0.574329       0.574329    1[6-(1,1,6)]
    35       1.656133       1.656133       1.656133    1[6-(7,7)]
    36        1.66568        1.66568        1.66568    1[6-(1,6,6)]
    37       2.374516       2.374516       2.374516    1[6-(1,6,6)]
    38       0.329846       0.329846       0.329846    1[6-(1,1,6)]
    39      -0.342411      -0.342411      -0.342411    1[6-(1,1,6)]
    40       0.360034       0.360034       0.360034    1[6-(1,1,6)]
    41       6.673053       6.673053       6.673053    1[6-(7,7)]
    42       3.872305       3.872305       3.872305    1[6-(1,6,6)]
    43       3.026988       3.026988       3.026988    1[6-(1,6,6)]
    44       2.377902       2.377902       2.377902    1[6-(1,1,6)]
    45       3.846802       3.846802       3.846802    1[6-(1,1,6)]
    46       3.037338       3.037338       3.037338    1[6-(1,1,6)]
    47       9.606187       9.606187       9.606187    1[6-(7,7)]
    48        6.03856        6.03856        6.03856    1[6-(1,6,6)]
    49       5.470161       5.470161       5.470161    1[6-(1,6,6)]
    50        4.07106        4.07106        4.07106    1[6-(1,1,6)]
    51       3.886131       3.886131       3.886131    1[6-(1,1,6)]
    52       3.309975       3.309975       3.309975    1[6-(1,1,6)]
    53       -2.44053       -2.44053       -2.44053    1[6-(7,7)]
    54       0.351537       0.351537       0.351537    1[6-(1,6,6)]
    55       1.196372       1.196372       1.196372    1[6-(1,6,6)]
    56        1.88738        1.88738        1.88738    1[6-(1,1,6)]
    57       6.059025       6.059025       6.059025    1[6-(1,1,6)]
    58       0.430417       0.430417       0.430417    1[6-(1,1,6)]
    59      -0.651387      -0.651387      -0.651387    1[6-(7,7)]
    60      -0.660934      -0.660934      -0.660934    1[6-(1,6,6)]
    61       -1.36977       -1.36977       -1.36977    1[6-(1,6,6)]
    62         0.6749         0.6749         0.6749    1[6-(1,1,6)]
    63       1.347157       1.347157       1.347157    1[6-(1,1,6)]
    64       0.644712       0.644712       0.644712    1[6-(1,1,6)]
    65       0.844903       0.844903       0.844903    1[6-(7,7)]
    66      -1.955845      -1.955845      -1.955845    1[6-(1,6,6)]
    67      -2.801162      -2.801162      -2.801162    1[6-(1,6,6)]
    68       8.206052       8.206052       8.206052    1[6-(1,1,6)]
    69      -1.981348      -1.981348      -1.981348    1[6-(1,1,6)]
    70       8.865488       8.865488       8.865488    1[6-(1,1,6)]
    71       3.778037       3.778037       3.778037    1[6-(7,7)]
    72        0.21041        0.21041        0.21041    1[6-(1,6,6)]
    73      -0.357989      -0.357989      -0.357989    1[6-(1,6,6)]
    74       -1.75709       -1.75709       -1.75709    1[6-(1,1,6)]
    75      -1.942019      -1.942019      -1.942019    1[6-(1,1,6)]
    76      -2.518175      -2.518175      -2.518175    1[6-(1,1,6)]
    77        3.38762        3.38762        3.38762    1[6-(7,7)]
    78       6.179687       6.179687       6.179687    1[6-(1,6,6)]
    79       7.024522       7.024522       7.024522    1[6-(1,6,6)]
    80       -3.94077       -3.94077       -3.94077    1[6-(1,1,6)]
    81       0.230875       0.230875       0.230875    1[6-(1,1,6)]
    82       6.258567       6.258567       6.258567    1[6-(1,1,6)]
    83       5.176763       5.176763       5.176763    1[6-(7,7)]
    84       5.167216       5.167216       5.167216    1[6-(1,6,6)]
    85        4.45838        4.45838        4.45838    1[6-(1,6,6)]
    86        6.50305        6.50305        6.50305    1[6-(1,1,6)]
    87       7.175307       7.175307       7.175307    1[6-(1,1,6)]
    88       6.472862       6.472862       6.472862    1[6-(1,1,6)]
    89       0.159843       0.159843       0.159843    1[6-(7,7)]
    90       2.960591       2.960591       2.960591    1[6-(1,6,6)]
    91       3.805908       3.805908       3.805908    1[6-(1,6,6)]
    92       4.454994       4.454994       4.454994    1[6-(1,1,6)]
    93       2.986094       2.986094       2.986094    1[6-(1,1,6)]
    94       3.795558       3.795558       3.795558    1[6-(1,1,6)]
    95      -2.773291      -2.773291      -2.773291    1[6-(7,7)]
    96       0.794336       0.794336       0.794336    1[6-(1,6,6)]
    97       1.362735       1.362735       1.362735    1[6-(1,6,6)]
    98       2.761836       2.761836       2.761836    1[6-(1,1,6)]
    99       2.946765       2.946765       2.946765    1[6-(1,1,6)]
   100       3.522921       3.522921       3.522921    1[6-(1,1,6)]
   101       9.273426       9.273426       9.273426    1[6-(7,7)]
   102       6.481359       6.481359       6.481359    1[6-(1,6,6)]
   103       5.636524       5.636524       5.636524    1[6-(1,6,6)]
   104       4.945516       4.945516       4.945516    1[6-(1,1,6)]
   105       5.597275       5.597275       5.597275    1[6-(1,1,6)]
   106       6.402479       6.402479       6.402479    1[6-(1,1,6)]
   107       7.484283       7.484283       7.484283    1[6-(7,7)]
   108        7.49383        7.49383        7.49383    1[6-(1,6,6)]
   109       8.202666       8.202666       8.202666    1[6-(1,6,6)]
   110       6.157996       6.157996       6.157996    1[6-(1,1,6)]
   111       5.485739       5.485739       5.485739    1[6-(1,1,6)]
   112       6.188184       6.188184       6.188184    1[6-(1,1,6)]
   113       7.690987       7.690987       7.690987    6[6-(1,1,6),7-(6,47),7-(7,47)]
   114       6.343714       6.343714       6.343714    6[1-(0),7-(6,47),7-(7,47)]
   115       8.951359       8.951359       8.951359    6[1-(0),1-(0),6-(1,1,1),6-(7,7)]
   116       9.462939       9.462939       9.462939    6[1-(0),1-(0),1-(0),6-(1,1,6)]
   117       7.338718       7.338718       7.338718    6[6-(1,1,6),7-(6,47),7-(7,47)]
   118       2.806372       2.806372       2.806372    6[1-(0),7-(6,47),7-(7,47)]
   119       7.347595       7.347595       7.347595    6[1-(0),1-(0),6-(1,1,1),6-(7,7)]
   120       8.628656       8.628656       8.628656    6[1-(0),1-(0),1-(0),6-(1,1,6)]
   121       1.735207       1.735207       1.735207    6[6-(1,1,6),7-(6,47),7-(7,47)]
   122       3.091364       3.091364       3.091364    6[1-(0),7-(6,47),7-(7,47)]
   123       0.480905       0.480905       0.480905    6[1-(0),1-(0),6-(1,1,1),6-(7,7)]
   124      -0.063916      -0.063916      -0.063916    6[1-(0),1-(0),1-(0),6-(1,1,6)]
   125       1.861868       1.861868       1.861868    6[6-(1,1,6),7-(6,47),7-(7,47)]
   126       1.808718       1.808718       1.808718    6[1-(0),7-(6,47),7-(7,47)]
   127       1.643218       1.643218       1.643218    6[1-(0),1-(0),6-(1,1,1),6-(7,7)]
   128       0.391339       0.391339       0.391339    6[1-(0),1-(0),1-(0),6-(1,1,6)]
   129       4.970059       4.970059       4.970059    6[6-(1,1,6),7-(6,47),7-(7,47)]
   130       6.317332       6.317332       6.317332    6[1-(0),7-(6,47),7-(7,47)]
   131       3.709687       3.709687       3.709687    6[1-(0),1-(0),6-(1,1,1),6-(7,7)]
   132       3.198107       3.198107       3.198107    6[1-(0),1-(0),1-(0),6-(1,1,6)]
   133       5.322328       5.322328       5.322328    6[6-(1,1,6),7-(6,47),7-(7,47)]
   134       9.854674       9.854674       9.854674    6[1-(0),7-(6,47),7-(7,47)]
   135       5.313451       5.313451       5.313451    6[1-(0),1-(0),6-(1,1,1),6-(7,7)]
   136        4.03239        4.03239        4.03239    6[1-(0),1-(0),1-(0),6-(1,1,6)]
   137      -0.730461      -0.730461      -0.730461    6[6-(1,1,6),7-(6,47),7-(7,47)]
   138      -2.086618      -2.086618      -2.086618    6[1-(0),7-(6,47),7-(7,47)]
   139       0.523841       0.523841       0.523841    6[1-(0),1-(0),6-(1,1,1),6-(7,7)]
   140       1.068662       1.068662       1.068662    6[1-(0),1-(0),1-(0),6-(1,1,6)]
   141      -0.857122      -0.857122      -0.857122    6[6-(1,1,6),7-(6,47),7-(7,47)]
   142      -0.803972      -0.803972      -0.803972    6[1-(0),7-(6,47),7-(7,47)]
   143      -0.638472      -0.638472      -0.638472    6[1-(0),1-(0),6-(1,1,1),6-(7,7)]
   144       0.613407       0.613407       0.613407    6[1-(0),1-(0),1-(0),6-(1,1,6)]
   145      -0.858091      -0.858091      -0.858091    6[6-(1,1,6),7-(6,47),7-(7,47)]
   146       0.489182       0.489182       0.489182    6[1-(0),7-(6,47),7-(7,47)]
   147      -2.118463      -2.118463      -2.118463    6[1-(0),1-(0),6-(1,1,1),6-(7,7)]
   148      -2.630043      -2.630043      -2.630043    6[1-(0),1-(0),1-(0),6-(1,1,6)]
   149      -0.505822      -0.505822      -0.505822    6[6-(1,1,6),7-(6,47),7-(7,47)]
   150       4.026524       4.026524       4.026524    6[1-(0),7-(6,47),7-(7,47)]
   151      -0.514699      -0.514699      -0.514699    6[1-(0),1-(0),6-(1,1,1),6-(7,7)]
   152       -1.79576       -1.79576       -1.79576    6[1-(0),1-(0),1-(0),6-(1,1,6)]
   153       5.097689       5.097689       5.097689    6[6-(1,1,6),7-(6,47),7-(7,47)]
   154       3.741532       3.741532       3.741532    6[1-(0),7-(6,47),7-(7,47)]
   155       6.351991       6.351991       6.351991    6[1-(0),1-(0),6-(1,1,1),6-(7,7)]
   156       6.896812       6.896812       6.896812    6[1-(0),1-(0),1-(0),6-(1,1,6)]
   157       4.971028       4.971028       4.971028    6[6-(1,1,6),7-(6,47),7-(7,47)]
   158       5.024178       5.024178       5.024178    6[1-(0),7-(6,47),7-(7,47)]
   159       5.189678       5.189678       5.189678    6[1-(0),1-(0),6-(1,1,1),6-(7,7)]
   160       6.441557       6.441557       6.441557    6[1-(0),1-(0),1-(0),6-(1,1,6)]
   161       1.862837       1.862837       1.862837    6[6-(1,1,6),7-(6,47),7-(7,47)]
   162       0.515564       0.515564       0.515564    6[1-(0),7-(6,47),7-(7,47)]
   163       3.123209       3.123209       3.123209    6[1-(0),1-(0),6-(1,1,1),6-(7,7)]
   164       3.634789       3.634789       3.634789    6[1-(0),1-(0),1-(0),6-(1,1,6)]
   165       1.510568       1.510568       1.510568    6[6-(1,1,6),7-(6,47),7-(7,47)]
   166      -3.021778      -3.021778      -3.021778    6[1-(0),7-(6,47),7-(7,47)]
   167       1.519445       1.519445       1.519445    6[1-(0),1-(0),6-(1,1,1),6-(7,7)]
   168       2.800506       2.800506       2.800506    6[1-(0),1-(0),1-(0),6-(1,1,6)]
   169       7.563357       7.563357       7.563357    6[6-(1,1,6),7-(6,47),7-(7,47)]
   170       8.919514       8.919514       8.919514    6[1-(0),7-(6,47),7-(7,47)]
   171       6.309055       6.309055       6.309055    6[1-(0),1-(0),6-(1,1,1),6-(7,7)]
   172       5.764234       5.764234       5.764234    6[1-(0),1-(0),1-(0),6-(1,1,6)]
   173       7.690018       7.690018       7.690018    6[6-(1,1,6),7-(6,47),7-(7,47)]
   174       7.636868       7.636868       7.636868    6[1-(0),7-(6,47),7-(7,47)]
   175       7.471368       7.471368       7.471368    6[1-(0),1-(0),6-(1,1,1),6-(7,7)]
   176       6.219489       6.219489       6.219489    6[1-(0),1-(0),1-(0),6-(1,1,6)]
   177       6.490229       6.490229       6.490229    7[6-(6,7),7-(6,47),47-(7,7)]
   178       5.604386       5.604386       5.604386    7[6-(1,7),7-(6,47),47-(7,7)]
   179       7.659993       7.659993       7.659993    7[6-(1,7),6-(6,7),47-(7,7)]
   180       6.864822       6.864822       6.864822    7[6-(6,7),7-(6,47),47-(7,7)]
   181       7.050527       7.050527       7.050527    7[6-(1,7),7-(6,47),47-(7,7)]
   182       3.007784       3.007784       3.007784    7[6-(1,7),6-(6,7),47-(7,7)]
   183        2.94091        2.94091        2.94091    7[6-(6,7),7-(6,47),47-(7,7)]
   184       3.829285       3.829285       3.829285    7[6-(1,7),7-(6,47),47-(7,7)]
   185       1.771547       1.771547       1.771547    7[6-(1,7),6-(6,7),47-(7,7)]
   186       2.438378       2.438378       2.438378    7[6-(6,7),7-(6,47),47-(7,7)]
   187       2.403722       2.403722       2.403722    7[6-(1,7),7-(6,47),47-(7,7)]
   188       1.437084       1.437084       1.437084    7[6-(1,7),6-(6,7),47-(7,7)]
   189       6.170817       6.170817       6.170817    7[6-(6,7),7-(6,47),47-(7,7)]
   190        7.05666        7.05666        7.05666    7[6-(1,7),7-(6,47),47-(7,7)]
   191       5.001053       5.001053       5.001053    7[6-(1,7),6-(6,7),47-(7,7)]
   192       5.796224       5.796224       5.796224    7[6-(6,7),7-(6,47),47-(7,7)]
   193       5.610519       5.610519       5.610519    7[6-(1,7),7-(6,47),47-(7,7)]
   194       9.653262       9.653262       9.653262    7[6-(1,7),6-(6,7),47-(7,7)]
   195      -1.936164      -1.936164      -1.936164    7[6-(6,7),7-(6,47),47-(7,7)]
   196      -2.824539      -2.824539      -2.824539    7[6-(1,7),7-(6,47),47-(7,7)]
   197      -0.766801      -0.766801      -0.766801    7[6-(1,7),6-(6,7),47-(7,7)]
   198      -1.433632      -1.433632      -1.433632    7[6-(6,7),7-(6,47),47-(7,7)]
   199      -1.398976      -1.398976      -1.398976    7[6-(1,7),7-(6,47),47-(7,7)]
   200      -0.432338      -0.432338      -0.432338    7[6-(1,7),6-(6,7),47-(7,7)]
   201       0.342667       0.342667       0.342667    7[6-(6,7),7-(6,47),47-(7,7)]
   202        1.22851        1.22851        1.22851    7[6-(1,7),7-(6,47),47-(7,7)]
   203      -0.827097      -0.827097      -0.827097    7[6-(1,7),6-(6,7),47-(7,7)]
   204      -0.031926      -0.031926      -0.031926    7[6-(6,7),7-(6,47),47-(7,7)]
   205      -0.217631      -0.217631      -0.217631    7[6-(1,7),7-(6,47),47-(7,7)]
   206       3.825112       3.825112       3.825112    7[6-(1,7),6-(6,7),47-(7,7)]
   207       3.891986       3.891986       3.891986    7[6-(6,7),7-(6,47),47-(7,7)]
   208       3.003611       3.003611       3.003611    7[6-(1,7),7-(6,47),47-(7,7)]
   209       5.061349       5.061349       5.061349    7[6-(1,7),6-(6,7),47-(7,7)]
   210       4.394518       4.394518       4.394518    7[6-(6,7),7-(6,47),47-(7,7)]
   211       4.429174       4.429174       4.429174    7[6-(1,7),7-(6,47),47-(7,7)]
   212       5.395812       5.395812       5.395812    7[6-(1,7),6-(6,7),47-(7,7)]
   213       0.662079       0.662079       0.662079    7[6-(6,7),7-(6,47),47-(7,7)]
   214      -0.223764      -0.223764      -0.223764    7[6-(1,7),7-(6,47),47-(7,7)]
   215       1.831843       1.831843       1.831843    7[6-(1,7),6-(6,7),47-(7,7)]
   216       1.036672       1.036672       1.036672    7[6-(6,7),7-(6,47),47-(7,7)]
   217       1.222377       1.222377       1.222377    7[6-(1,7),7-(6,47),47-(7,7)]
   218      -2.820366      -2.820366      -2.820366    7[6-(1,7),6-(6,7),47-(7,7)]
   219        8.76906        8.76906        8.76906    7[6-(6,7),7-(6,47),47-(7,7)]
   220       9.657435       9.657435       9.657435    7[6-(1,7),7-(6,47),47-(7,7)]
   221       7.599697       7.599697       7.599697    7[6-(1,7),6-(6,7),47-(7,7)]
   222       8.266528       8.266528       8.266528    7[6-(6,7),7-(6,47),47-(7,7)]
   223       8.231872       8.231872       8.231872    7[6-(1,7),7-(6,47),47-(7,7)]
   224       7.265234       7.265234       7.265234    7[6-(1,7),6-(6,7),47-(7,7)]
