# Supplementary material for: A collection of forcefield precursors for metal–organic frameworks
Source: RSC Adv. 2019 Nov 13;9(63):36492–507. doi: 10.1039/c9ra07327b (PMC9075174; doi:10.1039/c9ra07327b)
Supplement: RA-009-C9RA07327B-s1855 [file RA-009-C9RA07327B-s1855.txt]

OSOMIT_clean

10.721000    0.000000    0.000000
-3.303860    12.591776    0.000000
-4.694325    -2.763188    14.172212

     1        2.89924        2.89924        2.89924    30[7-(6,6),8-(6),8-(6),8-(6),8-(6)]
     2       2.505032       2.505032       2.505032    30[7-(6,6),8-(6),8-(6),8-(6)]
     3      -1.233768      -1.233768      -1.233768    30[7-(6,6),8-(6),8-(6)]
     4      -0.176425      -0.176425      -0.176425    30[7-(6,6),8-(6),8-(6),8-(6),8-(6)]
     5       0.217783       0.217783       0.217783    30[7-(6,6),8-(6),8-(6),8-(6)]
     6       3.956583       3.956583       3.956583    30[7-(6,6),8-(6),8-(6)]
     7        4.58542        4.58542        4.58542    1[6-(1,6,7)]
     8       3.323467       3.323467       3.323467    1[6-(1,6,7)]
     9      -4.504111      -4.504111      -4.504111    1[6-(1,6,7)]
    10      -3.604571      -3.604571      -3.604571    1[6-(1,6,7)]
    11       3.689532       3.689532       3.689532    1[6-(1,6,7)]
    12        5.16964        5.16964        5.16964    1[6-(1,6,7)]
    13       -1.41515       -1.41515       -1.41515    1[6-(1,6,7)]
    14       7.817798       7.817798       7.817798    1[6-(1,6,7)]
    15      -0.339611      -0.339611      -0.339611    1[6-(1,6,7)]
    16       0.056185       0.056185       0.056185    1[6-(1,6,7)]
    17      -1.214314      -1.214314      -1.214314    1[6-(1,6,7)]
    18      -1.590621      -1.590621      -1.590621    1[6-(1,6,7)]
    19       3.380939       3.380939       3.380939    1[6-(6,6)]
    20      -6.073763      -6.073763      -6.073763    1[6-(6,7)]
    21      -1.989502      -1.989502      -1.989502    1[6-(6,6)]
    22      -3.670372      -3.670372      -3.670372    1[6-(6,7)]
    23      -3.516883      -3.516883      -3.516883    1[6-(6,6)]
    24      -0.432984      -0.432984      -0.432984    1[6-(6,7)]
    25      -0.836488      -0.836488      -0.836488    1[6-(6,7)]
    26      -6.339794      -6.339794      -6.339794    1[6-(6,6)]
    27      -4.901224      -4.901224      -4.901224    1[6-(6,6)]
    28         1.4733         1.4733         1.4733    1[6-(6,6)]
    29       5.684844       5.684844       5.684844    1[6-(6,7)]
    30       0.031081       0.031081       0.031081    1[6-(6,7)]
    31      -1.862605      -1.862605      -1.862605    1[6-(1,6,7)]
    32      -0.600652      -0.600652      -0.600652    1[6-(1,6,7)]
    33       7.226926       7.226926       7.226926    1[6-(1,6,7)]
    34       6.327386       6.327386       6.327386    1[6-(1,6,7)]
    35      -0.966717      -0.966717      -0.966717    1[6-(1,6,7)]
    36      -2.446825      -2.446825      -2.446825    1[6-(1,6,7)]
    37       4.137965       4.137965       4.137965    1[6-(1,6,7)]
    38      -5.094983      -5.094983      -5.094983    1[6-(1,6,7)]
    39       3.062426       3.062426       3.062426    1[6-(1,6,7)]
    40        2.66663        2.66663        2.66663    1[6-(1,6,7)]
    41       3.937129       3.937129       3.937129    1[6-(1,6,7)]
    42       4.313436       4.313436       4.313436    1[6-(1,6,7)]
    43      -0.658124      -0.658124      -0.658124    1[6-(6,6)]
    44       8.796578       8.796578       8.796578    1[6-(6,7)]
    45       4.712317       4.712317       4.712317    1[6-(6,6)]
    46       6.393187       6.393187       6.393187    1[6-(6,7)]
    47       6.239698       6.239698       6.239698    1[6-(6,6)]
    48       3.155799       3.155799       3.155799    1[6-(6,7)]
    49       3.559303       3.559303       3.559303    1[6-(6,7)]
    50       9.062609       9.062609       9.062609    1[6-(6,6)]
    51       7.624039       7.624039       7.624039    1[6-(6,6)]
    52       1.249515       1.249515       1.249515    1[6-(6,6)]
    53      -2.962029      -2.962029      -2.962029    1[6-(6,7)]
    54       2.691734       2.691734       2.691734    1[6-(6,7)]
    55       4.115094       4.115094       4.115094    6[1-(0),1-(0),6-(8,8),7-(6,6)]
    56       3.668133       3.668133       3.668133    6[6-(1,1,7),8-(30),8-(30)]
    57      -2.958797      -2.958797      -2.958797    6[7-(6),7-(6),7-(6,6)]
    58      -2.480604      -2.480604      -2.480604    6[7-(6),7-(6),7-(6,6)]
    59       6.223945       6.223945       6.223945    6[7-(6),7-(6),7-(6,6)]
    60      -3.643989      -3.643989      -3.643989    6[1-(0),1-(0),6-(8,8),7-(6,6)]
    61       4.500859       4.500859       4.500859    6[1-(0),1-(0),6-(8,8),7-(6,6)]
    62      -2.020322      -2.020322      -2.020322    6[1-(0),1-(0),6-(8,8),7-(6,6)]
    63      -0.274908      -0.274908      -0.274908    6[1-(0),1-(0),6-(8,8),7-(6,6)]
    64        4.21755        4.21755        4.21755    6[6-(1,1,7),8-(30),8-(30)]
    65      -0.156376      -0.156376      -0.156376    6[6-(1,1,7),8-(30),8-(30)]
    66      -1.390418      -1.390418      -1.390418    6[1-(0),1-(0),6-(8,8),7-(6,6)]
    67       -3.58142       -3.58142       -3.58142    6[6-(1,1,7),8-(30),8-(30)]
    68       0.724979       0.724979       0.724979    6[6-(1,1,7),8-(0),8-(30)]
    69      -2.065227      -2.065227      -2.065227    6[6-(1,1,7),8-(0),8-(0)]
    70       3.818671       3.818671       3.818671    6[1-(0),6-(1,7),6-(6,6)]
    71      -3.609862      -3.609862      -3.609862    6[6-(1,6),6-(1,6),6-(6,6)]
    72      -6.143785      -6.143785      -6.143785    6[1-(0),6-(1,6),7-(6,30)]
    73      -2.358726      -2.358726      -2.358726    6[1-(0),6-(1,7),6-(6,6)]
    74      -3.338623      -3.338623      -3.338623    6[1-(0),6-(1,6),7-(6,30)]
    75        2.82758        2.82758        2.82758    6[6-(1,6),6-(1,6),6-(6,6)]
    76       6.416198       6.416198       6.416198    6[1-(0),6-(1,7),6-(6,6)]
    77      -0.888757      -0.888757      -0.888757    6[1-(0),6-(1,6),7-(6,30)]
    78      -1.665143      -1.665143      -1.665143    6[1-(0),6-(1,6),7-(6,30)]
    79      -6.308704      -6.308704      -6.308704    6[1-(0),6-(1,7),6-(6,6)]
    80       3.724243       3.724243       3.724243    6[6-(1,6),6-(1,6),6-(6,6)]
    81      -4.084997      -4.084997      -4.084997    6[1-(0),6-(1,7),6-(6,6)]
    82       1.676586       1.676586       1.676586    6[1-(0),6-(1,7),6-(6,6)]
    83       5.501447       5.501447       5.501447    6[1-(0),6-(1,6),7-(6,30)]
    84       0.815523       0.815523       0.815523    6[1-(0),6-(1,6),7-(6,30)]
    85      -1.392279      -1.392279      -1.392279    6[1-(0),1-(0),6-(8,8),7-(6,6)]
    86      -0.945318      -0.945318      -0.945318    6[6-(1,1,7),8-(30),8-(30)]
    87       5.681612       5.681612       5.681612    6[7-(6),7-(6),7-(6,6)]
    88       5.203419       5.203419       5.203419    6[7-(6),7-(6),7-(6,6)]
    89       -3.50113       -3.50113       -3.50113    6[7-(6),7-(6),7-(6,6)]
    90       6.366804       6.366804       6.366804    6[1-(0),1-(0),6-(8,8),7-(6,6)]
    91      -1.778044      -1.778044      -1.778044    6[1-(0),1-(0),6-(8,8),7-(6,6)]
    92       4.743137       4.743137       4.743137    6[1-(0),1-(0),6-(8,8),7-(6,6)]
    93       2.997723       2.997723       2.997723    6[1-(0),1-(0),6-(8,8),7-(6,6)]
    94      -1.494735      -1.494735      -1.494735    6[6-(1,1,7),8-(30),8-(30)]
    95       2.879191       2.879191       2.879191    6[6-(1,1,7),8-(30),8-(30)]
    96       4.113233       4.113233       4.113233    6[1-(0),1-(0),6-(8,8),7-(6,6)]
    97       6.304235       6.304235       6.304235    6[6-(1,1,7),8-(30),8-(30)]
    98       1.997836       1.997836       1.997836    6[6-(1,1,7),8-(0),8-(30)]
    99       4.788042       4.788042       4.788042    6[6-(1,1,7),8-(0),8-(0)]
   100      -1.095856      -1.095856      -1.095856    6[1-(0),6-(1,7),6-(6,6)]
   101       6.332677       6.332677       6.332677    6[6-(1,6),6-(1,6),6-(6,6)]
   102         8.8666         8.8666         8.8666    6[1-(0),6-(1,6),7-(6,30)]
   103       5.081541       5.081541       5.081541    6[1-(0),6-(1,7),6-(6,6)]
   104       6.061438       6.061438       6.061438    6[1-(0),6-(1,6),7-(6,30)]
   105      -0.104765      -0.104765      -0.104765    6[6-(1,6),6-(1,6),6-(6,6)]
   106      -0.389523      -0.389523      -0.389523    6[1-(0),6-(1,7),6-(6,6)]
   107       3.611572       3.611572       3.611572    6[1-(0),6-(1,6),7-(6,30)]
   108       4.387958       4.387958       4.387958    6[1-(0),6-(1,6),7-(6,30)]
   109       9.031519       9.031519       9.031519    6[1-(0),6-(1,7),6-(6,6)]
   110      -1.001428      -1.001428      -1.001428    6[6-(1,6),6-(1,6),6-(6,6)]
   111       6.807812       6.807812       6.807812    6[1-(0),6-(1,7),6-(6,6)]
   112       1.046229       1.046229       1.046229    6[1-(0),6-(1,7),6-(6,6)]
   113      -2.778632      -2.778632      -2.778632    6[1-(0),6-(1,6),7-(6,30)]
   114       1.907292       1.907292       1.907292    6[1-(0),6-(1,6),7-(6,30)]
   115      -4.177329      -4.177329      -4.177329    7[6-(7,7),6-(7,7)]
   116       4.971082       4.971082       4.971082    7[6-(1,1,6),6-(1,1,6),6-(7,7)]
   117      -2.049217      -2.049217      -2.049217    7[6-(7,7),6-(7,7)]
   118       7.025641       7.025641       7.025641    7[6-(7,7),6-(7,7)]
   119      -1.608162      -1.608162      -1.608162    7[6-(1,1,6),6-(1,1,6),6-(7,7)]
   120       -2.59693       -2.59693       -2.59693    7[6-(1,1,6),6-(1,1,6),6-(7,7)]
   121      -0.819333      -0.819333      -0.819333    7[6-(1,6),6-(1,6),30-(8,8,8)]
   122      -2.150602      -2.150602      -2.150602    7[6-(1,6),6-(1,6),30-(8,8)]
   123       4.378499       4.378499       4.378499    7[6-(1,6),6-(1,6),30-(8,8,8,8)]
   124       6.900144       6.900144       6.900144    7[6-(7,7),6-(7,7)]
   125      -2.248267      -2.248267      -2.248267    7[6-(1,1,6),6-(1,1,6),6-(7,7)]
   126       4.772032       4.772032       4.772032    7[6-(7,7),6-(7,7)]
   127      -4.302826      -4.302826      -4.302826    7[6-(7,7),6-(7,7)]
   128       4.330977       4.330977       4.330977    7[6-(1,1,6),6-(1,1,6),6-(7,7)]
   129       5.319745       5.319745       5.319745    7[6-(1,1,6),6-(1,1,6),6-(7,7)]
   130       3.542148       3.542148       3.542148    7[6-(1,6),6-(1,6),30-(8,8,8)]
   131       4.873417       4.873417       4.873417    7[6-(1,6),6-(1,6),30-(8,8)]
   132       1.648176       1.648176       1.648176    7[6-(1,6),6-(1,6),30-(8,8,8,8)]
   133       4.252435       4.252435       4.252435    8[6-(6,8),30-(7,8,8,8)]
   134         3.2948         3.2948         3.2948    8[6-(6,8),30-(7,8,8)]
   135       3.623904       3.623904       3.623904    8[6-(6,8),30-(7,8,8,8)]
   136       4.013423       4.013423       4.013423    8[6-(6,8),30-(7,8,8,8)]
   137       0.868836       0.868836       0.868836    8[6-(6,8),30-(7,8,8)]
   138      -0.086683      -0.086683      -0.086683    8[6-(6,8),30-(7,8)]
   139       0.247608       0.247608       0.247608    8[6-(6,8),30-(7,8,8)]
   140         -2.797         -2.797         -2.797    8[6-(6,8),30-(7,8)]
   141        0.48088        0.48088        0.48088    8[6-(6,8)]
   142       1.811014       1.811014       1.811014    8[6-(6,8),30-(7,8,8,8)]
   143      -1.226798      -1.226798      -1.226798    8[6-(6,8)]
   144       7.884497       7.884497       7.884497    8[6-(6,8)]
   145       -1.52962       -1.52962       -1.52962    8[6-(6,8),30-(7,8,8,8)]
   146      -0.571985      -0.571985      -0.571985    8[6-(6,8),30-(7,8,8)]
   147      -0.901089      -0.901089      -0.901089    8[6-(6,8),30-(7,8,8,8)]
   148      -1.290608      -1.290608      -1.290608    8[6-(6,8),30-(7,8,8,8)]
   149       1.853979       1.853979       1.853979    8[6-(6,8),30-(7,8,8)]
   150       2.809498       2.809498       2.809498    8[6-(6,8),30-(7,8)]
   151       2.475207       2.475207       2.475207    8[6-(6,8),30-(7,8,8)]
   152       5.519815       5.519815       5.519815    8[6-(6,8),30-(7,8)]
   153       2.241935       2.241935       2.241935    8[6-(6,8)]
   154       0.911801       0.911801       0.911801    8[6-(6,8),30-(7,8,8,8)]
   155       3.949613       3.949613       3.949613    8[6-(6,8)]
   156      -5.161682      -5.161682      -5.161682    8[6-(6,8)]
