# Supplementary material for: A collection of forcefield precursors for metal–organic frameworks
Source: RSC Adv. 2019 Nov 13;9(63):36492–507. doi: 10.1039/c9ra07327b (PMC9075174; doi:10.1039/c9ra07327b)
Supplement: RA-009-C9RA07327B-s1856 [file RA-009-C9RA07327B-s1856.txt]

OTATOT_clean

10.038900    0.000000    0.000000
0.000000    17.742300    0.000000
0.000000    0.000000    19.745700

     1       0.315021       0.315021       0.315021    65[8-(6),8-(6),8-(6),8-(6),8-(7),8-(7)]
     2       4.704429       4.704429       4.704429    65[8-(6),8-(6),8-(6),8-(6),8-(7),8-(7)]
     3       9.723879       9.723879       9.723879    65[8-(6),8-(6),8-(6),8-(6),8-(7),8-(7)]
     4       5.334471       5.334471       5.334471    65[8-(6),8-(6),8-(6),8-(6),8-(7),8-(7)]
     5       1.246831       1.246831       1.246831    1[6-(6,6)]
     6       1.714644       1.714644       1.714644    1[6-(6,6)]
     7       4.740369       4.740369       4.740369    1[6-(6,6)]
     8       5.151963       5.151963       5.151963    1[6-(6,6)]
     9       3.651148       3.651148       3.651148    1[6-(6,6)]
    10       9.520893       9.520893       9.520893    1[6-(6,7)]
    11       1.950558       1.950558       1.950558    1[6-(6,6)]
    12       2.636215       2.636215       2.636215    1[6-(6,7)]
    13       8.773999       8.773999       8.773999    1[6-(6,6)]
    14       1.246831       1.246831       1.246831    1[6-(6,6)]
    15       1.714644       1.714644       1.714644    1[6-(6,6)]
    16       4.740369       4.740369       4.740369    1[6-(6,6)]
    17       5.151963       5.151963       5.151963    1[6-(6,6)]
    18       3.651148       3.651148       3.651148    1[6-(6,6)]
    19       9.520893       9.520893       9.520893    1[6-(6,7)]
    20       1.950558       1.950558       1.950558    1[6-(6,6)]
    21       2.636215       2.636215       2.636215    1[6-(6,7)]
    22       8.773999       8.773999       8.773999    1[6-(6,6)]
    23       3.772619       3.772619       3.772619    1[6-(6,6)]
    24       3.304806       3.304806       3.304806    1[6-(6,6)]
    25       0.279081       0.279081       0.279081    1[6-(6,6)]
    26       9.906387       9.906387       9.906387    1[6-(6,6)]
    27       1.368302       1.368302       1.368302    1[6-(6,6)]
    28       5.537457       5.537457       5.537457    1[6-(6,7)]
    29       3.068892       3.068892       3.068892    1[6-(6,6)]
    30       2.383235       2.383235       2.383235    1[6-(6,7)]
    31       6.284351       6.284351       6.284351    1[6-(6,6)]
    32       3.772619       3.772619       3.772619    1[6-(6,6)]
    33       3.304806       3.304806       3.304806    1[6-(6,6)]
    34       0.279081       0.279081       0.279081    1[6-(6,6)]
    35       9.906387       9.906387       9.906387    1[6-(6,6)]
    36       1.368302       1.368302       1.368302    1[6-(6,6)]
    37       5.537457       5.537457       5.537457    1[6-(6,7)]
    38       3.068892       3.068892       3.068892    1[6-(6,6)]
    39       2.383235       2.383235       2.383235    1[6-(6,7)]
    40       6.284351       6.284351       6.284351    1[6-(6,6)]
    41       8.792069       8.792069       8.792069    1[6-(6,6)]
    42       8.324256       8.324256       8.324256    1[6-(6,6)]
    43       5.298531       5.298531       5.298531    1[6-(6,6)]
    44       4.886937       4.886937       4.886937    1[6-(6,6)]
    45       6.387752       6.387752       6.387752    1[6-(6,6)]
    46       0.518007       0.518007       0.518007    1[6-(6,7)]
    47       8.088342       8.088342       8.088342    1[6-(6,6)]
    48       7.402685       7.402685       7.402685    1[6-(6,7)]
    49       1.264901       1.264901       1.264901    1[6-(6,6)]
    50       8.792069       8.792069       8.792069    1[6-(6,6)]
    51       8.324256       8.324256       8.324256    1[6-(6,6)]
    52       5.298531       5.298531       5.298531    1[6-(6,6)]
    53       4.886937       4.886937       4.886937    1[6-(6,6)]
    54       6.387752       6.387752       6.387752    1[6-(6,6)]
    55       0.518007       0.518007       0.518007    1[6-(6,7)]
    56       8.088342       8.088342       8.088342    1[6-(6,6)]
    57       7.402685       7.402685       7.402685    1[6-(6,7)]
    58       1.264901       1.264901       1.264901    1[6-(6,6)]
    59       6.266281       6.266281       6.266281    1[6-(6,6)]
    60       6.734094       6.734094       6.734094    1[6-(6,6)]
    61       9.759819       9.759819       9.759819    1[6-(6,6)]
    62       0.132513       0.132513       0.132513    1[6-(6,6)]
    63       8.670598       8.670598       8.670598    1[6-(6,6)]
    64       4.501443       4.501443       4.501443    1[6-(6,7)]
    65       6.970008       6.970008       6.970008    1[6-(6,6)]
    66       7.655665       7.655665       7.655665    1[6-(6,7)]
    67       3.754549       3.754549       3.754549    1[6-(6,6)]
    68       6.266281       6.266281       6.266281    1[6-(6,6)]
    69       6.734094       6.734094       6.734094    1[6-(6,6)]
    70       9.759819       9.759819       9.759819    1[6-(6,6)]
    71       0.132513       0.132513       0.132513    1[6-(6,6)]
    72       8.670598       8.670598       8.670598    1[6-(6,6)]
    73       4.501443       4.501443       4.501443    1[6-(6,7)]
    74       6.970008       6.970008       6.970008    1[6-(6,6)]
    75       7.655665       7.655665       7.655665    1[6-(6,7)]
    76       3.754549       3.754549       3.754549    1[6-(6,6)]
    77       2.730581       2.730581       2.730581    6[6-(6,6),8-(65),8-(65)]
    78       2.963483       2.963483       2.963483    6[6-(1,6),6-(1,6),6-(8,8)]
    79       2.041912       2.041912       2.041912    6[1-(0),6-(1,6),6-(6,6)]
    80       2.318986       2.318986       2.318986    6[1-(0),6-(1,6),6-(1,6)]
    81        4.12398        4.12398        4.12398    6[1-(0),6-(1,6),6-(6,6)]
    82       4.372945       4.372945       4.372945    6[1-(0),6-(1,6),6-(1,6)]
    83       3.476471       3.476471       3.476471    6[1-(0),6-(1,6),6-(1,6)]
    84      -0.033128      -0.033128      -0.033128    6[1-(0),6-(1,6),7-(6,8)]
    85       1.423516       1.423516       1.423516    6[1-(0),6-(1,7),6-(6,6)]
    86       0.242941       0.242941       0.242941    6[6-(1,6),6-(1,6),6-(6,6)]
    87       1.837119       1.837119       1.837119    6[1-(0),6-(1,6),7-(6,8)]
    88       9.566068       9.566068       9.566068    6[1-(0),6-(1,7),6-(6,6)]
    89       2.730581       2.730581       2.730581    6[6-(6,6),8-(65),8-(65)]
    90       2.963483       2.963483       2.963483    6[6-(1,6),6-(1,6),6-(8,8)]
    91       2.041912       2.041912       2.041912    6[1-(0),6-(1,6),6-(6,6)]
    92       2.318986       2.318986       2.318986    6[1-(0),6-(1,6),6-(1,6)]
    93        4.12398        4.12398        4.12398    6[1-(0),6-(1,6),6-(6,6)]
    94       4.372945       4.372945       4.372945    6[1-(0),6-(1,6),6-(1,6)]
    95       3.476471       3.476471       3.476471    6[1-(0),6-(1,6),6-(1,6)]
    96      -0.033128      -0.033128      -0.033128    6[1-(0),6-(1,6),7-(6,8)]
    97       1.423516       1.423516       1.423516    6[1-(0),6-(1,7),6-(6,6)]
    98       0.242941       0.242941       0.242941    6[6-(1,6),6-(1,6),6-(6,6)]
    99       1.837119       1.837119       1.837119    6[1-(0),6-(1,6),7-(6,8)]
   100       9.566068       9.566068       9.566068    6[1-(0),6-(1,7),6-(6,6)]
   101       2.288869       2.288869       2.288869    6[6-(6,6),8-(65),8-(65)]
   102       2.055967       2.055967       2.055967    6[6-(1,6),6-(1,6),6-(8,8)]
   103       2.977538       2.977538       2.977538    6[1-(0),6-(1,6),6-(6,6)]
   104       2.700464       2.700464       2.700464    6[1-(0),6-(1,6),6-(1,6)]
   105        0.89547        0.89547        0.89547    6[1-(0),6-(1,6),6-(6,6)]
   106       0.646505       0.646505       0.646505    6[1-(0),6-(1,6),6-(1,6)]
   107       1.542979       1.542979       1.542979    6[1-(0),6-(1,6),6-(1,6)]
   108       5.052578       5.052578       5.052578    6[1-(0),6-(1,6),7-(6,8)]
   109       3.595934       3.595934       3.595934    6[1-(0),6-(1,7),6-(6,6)]
   110       4.776509       4.776509       4.776509    6[6-(1,6),6-(1,6),6-(6,6)]
   111       3.182331       3.182331       3.182331    6[1-(0),6-(1,6),7-(6,8)]
   112       5.492282       5.492282       5.492282    6[1-(0),6-(1,7),6-(6,6)]
   113       2.288869       2.288869       2.288869    6[6-(6,6),8-(65),8-(65)]
   114       2.055967       2.055967       2.055967    6[6-(1,6),6-(1,6),6-(8,8)]
   115       2.977538       2.977538       2.977538    6[1-(0),6-(1,6),6-(6,6)]
   116       2.700464       2.700464       2.700464    6[1-(0),6-(1,6),6-(1,6)]
   117        0.89547        0.89547        0.89547    6[1-(0),6-(1,6),6-(6,6)]
   118       0.646505       0.646505       0.646505    6[1-(0),6-(1,6),6-(1,6)]
   119       1.542979       1.542979       1.542979    6[1-(0),6-(1,6),6-(1,6)]
   120       5.052578       5.052578       5.052578    6[1-(0),6-(1,6),7-(6,8)]
   121       3.595934       3.595934       3.595934    6[1-(0),6-(1,7),6-(6,6)]
   122       4.776509       4.776509       4.776509    6[6-(1,6),6-(1,6),6-(6,6)]
   123       3.182331       3.182331       3.182331    6[1-(0),6-(1,6),7-(6,8)]
   124       5.492282       5.492282       5.492282    6[1-(0),6-(1,7),6-(6,6)]
   125       7.308319       7.308319       7.308319    6[6-(6,6),8-(65),8-(65)]
   126       7.075417       7.075417       7.075417    6[6-(1,6),6-(1,6),6-(8,8)]
   127       7.996988       7.996988       7.996988    6[1-(0),6-(1,6),6-(6,6)]
   128       7.719914       7.719914       7.719914    6[1-(0),6-(1,6),6-(1,6)]
   129        5.91492        5.91492        5.91492    6[1-(0),6-(1,6),6-(6,6)]
   130       5.665955       5.665955       5.665955    6[1-(0),6-(1,6),6-(1,6)]
   131       6.562429       6.562429       6.562429    6[1-(0),6-(1,6),6-(1,6)]
   132       0.033128       0.033128       0.033128    6[1-(0),6-(1,6),7-(6,8)]
   133       8.615384       8.615384       8.615384    6[1-(0),6-(1,7),6-(6,6)]
   134       9.795959       9.795959       9.795959    6[6-(1,6),6-(1,6),6-(6,6)]
   135       8.201781       8.201781       8.201781    6[1-(0),6-(1,6),7-(6,8)]
   136       0.472832       0.472832       0.472832    6[1-(0),6-(1,7),6-(6,6)]
   137       7.308319       7.308319       7.308319    6[6-(6,6),8-(65),8-(65)]
   138       7.075417       7.075417       7.075417    6[6-(1,6),6-(1,6),6-(8,8)]
   139       7.996988       7.996988       7.996988    6[1-(0),6-(1,6),6-(6,6)]
   140       7.719914       7.719914       7.719914    6[1-(0),6-(1,6),6-(1,6)]
   141        5.91492        5.91492        5.91492    6[1-(0),6-(1,6),6-(6,6)]
   142       5.665955       5.665955       5.665955    6[1-(0),6-(1,6),6-(1,6)]
   143       6.562429       6.562429       6.562429    6[1-(0),6-(1,6),6-(1,6)]
   144       0.033128       0.033128       0.033128    6[1-(0),6-(1,6),7-(6,8)]
   145       8.615384       8.615384       8.615384    6[1-(0),6-(1,7),6-(6,6)]
   146       9.795959       9.795959       9.795959    6[6-(1,6),6-(1,6),6-(6,6)]
   147       8.201781       8.201781       8.201781    6[1-(0),6-(1,6),7-(6,8)]
   148       0.472832       0.472832       0.472832    6[1-(0),6-(1,7),6-(6,6)]
   149       7.750031       7.750031       7.750031    6[6-(6,6),8-(65),8-(65)]
   150       7.982933       7.982933       7.982933    6[6-(1,6),6-(1,6),6-(8,8)]
   151       7.061362       7.061362       7.061362    6[1-(0),6-(1,6),6-(6,6)]
   152       7.338436       7.338436       7.338436    6[1-(0),6-(1,6),6-(1,6)]
   153        9.14343        9.14343        9.14343    6[1-(0),6-(1,6),6-(6,6)]
   154       9.392395       9.392395       9.392395    6[1-(0),6-(1,6),6-(1,6)]
   155       8.495921       8.495921       8.495921    6[1-(0),6-(1,6),6-(1,6)]
   156       4.986322       4.986322       4.986322    6[1-(0),6-(1,6),7-(6,8)]
   157       6.442966       6.442966       6.442966    6[1-(0),6-(1,7),6-(6,6)]
   158       5.262391       5.262391       5.262391    6[6-(1,6),6-(1,6),6-(6,6)]
   159       6.856569       6.856569       6.856569    6[1-(0),6-(1,6),7-(6,8)]
   160       4.546618       4.546618       4.546618    6[1-(0),6-(1,7),6-(6,6)]
   161       7.750031       7.750031       7.750031    6[6-(6,6),8-(65),8-(65)]
   162       7.982933       7.982933       7.982933    6[6-(1,6),6-(1,6),6-(8,8)]
   163       7.061362       7.061362       7.061362    6[1-(0),6-(1,6),6-(6,6)]
   164       7.338436       7.338436       7.338436    6[1-(0),6-(1,6),6-(1,6)]
   165        9.14343        9.14343        9.14343    6[1-(0),6-(1,6),6-(6,6)]
   166       9.392395       9.392395       9.392395    6[1-(0),6-(1,6),6-(1,6)]
   167       8.495921       8.495921       8.495921    6[1-(0),6-(1,6),6-(1,6)]
   168       4.986322       4.986322       4.986322    6[1-(0),6-(1,6),7-(6,8)]
   169       6.442966       6.442966       6.442966    6[1-(0),6-(1,7),6-(6,6)]
   170       5.262391       5.262391       5.262391    6[6-(1,6),6-(1,6),6-(6,6)]
   171       6.856569       6.856569       6.856569    6[1-(0),6-(1,6),7-(6,8)]
   172       4.546618       4.546618       4.546618    6[1-(0),6-(1,7),6-(6,6)]
   173       1.092734       1.092734       1.092734    7[6-(1,6),6-(1,6),8-(65)]
   174       1.092734       1.092734       1.092734    7[6-(1,6),6-(1,6),8-(65)]
   175       3.926716       3.926716       3.926716    7[6-(1,6),6-(1,6),8-(65)]
   176       3.926716       3.926716       3.926716    7[6-(1,6),6-(1,6),8-(65)]
   177       8.946166       8.946166       8.946166    7[6-(1,6),6-(1,6),8-(65)]
   178       8.946166       8.946166       8.946166    7[6-(1,6),6-(1,6),8-(65)]
   179       6.112184       6.112184       6.112184    7[6-(1,6),6-(1,6),8-(65)]
   180       6.112184       6.112184       6.112184    7[6-(1,6),6-(1,6),8-(65)]
   181       3.746016       3.746016       3.746016    8[6-(6,8),65-(8,8,8,8,8)]
   182       1.570184       1.570184       1.570184    8[6-(6,8),65-(8,8,8,8,8)]
   183       1.497302       1.497302       1.497302    8[7-(6,6),65-(8,8,8,8,8)]
   184       3.746016       3.746016       3.746016    8[6-(6,8),65-(8,8,8,8,8)]
   185       1.570184       1.570184       1.570184    8[6-(6,8),65-(8,8,8,8,8)]
   186       1.497302       1.497302       1.497302    8[7-(6,6),65-(8,8,8,8,8)]
   187       1.273434       1.273434       1.273434    8[6-(6,8),65-(8,8,8,8,8)]
   188       3.449266       3.449266       3.449266    8[6-(6,8),65-(8,8,8,8,8)]
   189       3.522148       3.522148       3.522148    8[7-(6,6),65-(8,8,8,8,8)]
   190       1.273434       1.273434       1.273434    8[6-(6,8),65-(8,8,8,8,8)]
   191       3.449266       3.449266       3.449266    8[6-(6,8),65-(8,8,8,8,8)]
   192       3.522148       3.522148       3.522148    8[7-(6,6),65-(8,8,8,8,8)]
   193       6.292884       6.292884       6.292884    8[6-(6,8),65-(8,8,8,8,8)]
   194       8.468716       8.468716       8.468716    8[6-(6,8),65-(8,8,8,8,8)]
   195       8.541598       8.541598       8.541598    8[7-(6,6),65-(8,8,8,8,8)]
   196       6.292884       6.292884       6.292884    8[6-(6,8),65-(8,8,8,8,8)]
   197       8.468716       8.468716       8.468716    8[6-(6,8),65-(8,8,8,8,8)]
   198       8.541598       8.541598       8.541598    8[7-(6,6),65-(8,8,8,8,8)]
   199       8.765466       8.765466       8.765466    8[6-(6,8),65-(8,8,8,8,8)]
   200       6.589634       6.589634       6.589634    8[6-(6,8),65-(8,8,8,8,8)]
   201       6.516752       6.516752       6.516752    8[7-(6,6),65-(8,8,8,8,8)]
   202       8.765466       8.765466       8.765466    8[6-(6,8),65-(8,8,8,8,8)]
   203       6.589634       6.589634       6.589634    8[6-(6,8),65-(8,8,8,8,8)]
   204       6.516752       6.516752       6.516752    8[7-(6,6),65-(8,8,8,8,8)]
