# Supplementary material for: A collection of forcefield precursors for metal–organic frameworks
Source: RSC Adv. 2019 Nov 13;9(63):36492–507. doi: 10.1039/c9ra07327b (PMC9075174; doi:10.1039/c9ra07327b)
Supplement: RA-009-C9RA07327B-s1857 [file RA-009-C9RA07327B-s1857.txt]

OTAVAH_clean

10.040000    0.000000    0.000000
0.000000    17.788000    0.000000
0.000000    0.000000    19.786000

     1       4.714081       4.714081       4.714081    64[8-(6),8-(6),8-(6),8-(6),8-(7),8-(7)]
     2       0.305919       0.305919       0.305919    64[8-(6),8-(6),8-(6),8-(6),8-(7),8-(7)]
     3       5.325919       5.325919       5.325919    64[8-(6),8-(6),8-(6),8-(6),8-(7),8-(7)]
     4       9.734081       9.734081       9.734081    64[8-(6),8-(6),8-(6),8-(6),8-(7),8-(7)]
     5       3.315208       3.315208       3.315208    1[6-(6,6)]
     6       2.395544       2.395544       2.395544    1[6-(6,7)]
     7        3.06722        3.06722        3.06722    1[6-(6,6)]
     8       3.776044       3.776044       3.776044    1[6-(6,6)]
     9       9.910484       9.910484       9.910484    1[6-(6,6)]
    10       0.280116       0.280116       0.280116    1[6-(6,6)]
    11       1.392548       1.392548       1.392548    1[6-(6,6)]
    12       6.256928       6.256928       6.256928    1[6-(6,6)]
    13       5.539068       5.539068       5.539068    1[6-(6,7)]
    14       3.315208       3.315208       3.315208    1[6-(6,6)]
    15       2.395544       2.395544       2.395544    1[6-(6,7)]
    16        3.06722        3.06722        3.06722    1[6-(6,6)]
    17       3.776044       3.776044       3.776044    1[6-(6,6)]
    18       9.910484       9.910484       9.910484    1[6-(6,6)]
    19       0.280116       0.280116       0.280116    1[6-(6,6)]
    20       1.392548       1.392548       1.392548    1[6-(6,6)]
    21       6.256928       6.256928       6.256928    1[6-(6,6)]
    22       5.539068       5.539068       5.539068    1[6-(6,7)]
    23       1.704792       1.704792       1.704792    1[6-(6,6)]
    24       2.624456       2.624456       2.624456    1[6-(6,7)]
    25        1.95278        1.95278        1.95278    1[6-(6,6)]
    26       1.243956       1.243956       1.243956    1[6-(6,6)]
    27       5.149516       5.149516       5.149516    1[6-(6,6)]
    28       4.739884       4.739884       4.739884    1[6-(6,6)]
    29       3.627452       3.627452       3.627452    1[6-(6,6)]
    30       8.803072       8.803072       8.803072    1[6-(6,6)]
    31       9.520932       9.520932       9.520932    1[6-(6,7)]
    32       1.704792       1.704792       1.704792    1[6-(6,6)]
    33       2.624456       2.624456       2.624456    1[6-(6,7)]
    34        1.95278        1.95278        1.95278    1[6-(6,6)]
    35       1.243956       1.243956       1.243956    1[6-(6,6)]
    36       5.149516       5.149516       5.149516    1[6-(6,6)]
    37       4.739884       4.739884       4.739884    1[6-(6,6)]
    38       3.627452       3.627452       3.627452    1[6-(6,6)]
    39       8.803072       8.803072       8.803072    1[6-(6,6)]
    40       9.520932       9.520932       9.520932    1[6-(6,7)]
    41       6.724792       6.724792       6.724792    1[6-(6,6)]
    42       7.644456       7.644456       7.644456    1[6-(6,7)]
    43        6.97278        6.97278        6.97278    1[6-(6,6)]
    44       6.263956       6.263956       6.263956    1[6-(6,6)]
    45       0.129516       0.129516       0.129516    1[6-(6,6)]
    46       9.759884       9.759884       9.759884    1[6-(6,6)]
    47       8.647452       8.647452       8.647452    1[6-(6,6)]
    48       3.783072       3.783072       3.783072    1[6-(6,6)]
    49       4.500932       4.500932       4.500932    1[6-(6,7)]
    50       6.724792       6.724792       6.724792    1[6-(6,6)]
    51       7.644456       7.644456       7.644456    1[6-(6,7)]
    52        6.97278        6.97278        6.97278    1[6-(6,6)]
    53       6.263956       6.263956       6.263956    1[6-(6,6)]
    54       0.129516       0.129516       0.129516    1[6-(6,6)]
    55       9.759884       9.759884       9.759884    1[6-(6,6)]
    56       8.647452       8.647452       8.647452    1[6-(6,6)]
    57       3.783072       3.783072       3.783072    1[6-(6,6)]
    58       4.500932       4.500932       4.500932    1[6-(6,7)]
    59       8.335208       8.335208       8.335208    1[6-(6,6)]
    60       7.415544       7.415544       7.415544    1[6-(6,7)]
    61        8.08722        8.08722        8.08722    1[6-(6,6)]
    62       8.796044       8.796044       8.796044    1[6-(6,6)]
    63       4.890484       4.890484       4.890484    1[6-(6,6)]
    64       5.300116       5.300116       5.300116    1[6-(6,6)]
    65       6.412548       6.412548       6.412548    1[6-(6,6)]
    66       1.236928       1.236928       1.236928    1[6-(6,6)]
    67       0.519068       0.519068       0.519068    1[6-(6,7)]
    68       8.335208       8.335208       8.335208    1[6-(6,6)]
    69       7.415544       7.415544       7.415544    1[6-(6,7)]
    70        8.08722        8.08722        8.08722    1[6-(6,6)]
    71       8.796044       8.796044       8.796044    1[6-(6,6)]
    72       4.890484       4.890484       4.890484    1[6-(6,6)]
    73       5.300116       5.300116       5.300116    1[6-(6,6)]
    74       6.412548       6.412548       6.412548    1[6-(6,6)]
    75       1.236928       1.236928       1.236928    1[6-(6,6)]
    76       0.519068       0.519068       0.519068    1[6-(6,7)]
    77       2.308196       2.308196       2.308196    6[6-(6,6),8-(64),8-(64)]
    78        4.78406        4.78406        4.78406    6[6-(1,6),6-(1,6),6-(6,6)]
    79       2.069244       2.069244       2.069244    6[6-(1,6),6-(1,6),6-(8,8)]
    80         2.7108         2.7108         2.7108    6[1-(0),6-(1,6),6-(1,6)]
    81       3.189708       3.189708       3.189708    6[1-(0),6-(1,6),7-(6,8)]
    82       3.593316       3.593316       3.593316    6[1-(0),6-(1,7),6-(6,6)]
    83       2.983888       2.983888       2.983888    6[1-(0),6-(1,6),6-(6,6)]
    84       0.653604       0.653604       0.653604    6[1-(0),6-(1,6),6-(1,6)]
    85       0.901592       0.901592       0.901592    6[1-(0),6-(1,6),6-(6,6)]
    86       1.559212       1.559212       1.559212    6[1-(0),6-(1,6),6-(1,6)]
    87       5.475816       5.475816       5.475816    6[1-(0),6-(1,7),6-(6,6)]
    88       5.046104       5.046104       5.046104    6[1-(0),6-(1,6),7-(6,8)]
    89       2.308196       2.308196       2.308196    6[6-(6,6),8-(64),8-(64)]
    90        4.78406        4.78406        4.78406    6[6-(1,6),6-(1,6),6-(6,6)]
    91       2.069244       2.069244       2.069244    6[6-(1,6),6-(1,6),6-(8,8)]
    92         2.7108         2.7108         2.7108    6[1-(0),6-(1,6),6-(1,6)]
    93       3.189708       3.189708       3.189708    6[1-(0),6-(1,6),7-(6,8)]
    94       3.593316       3.593316       3.593316    6[1-(0),6-(1,7),6-(6,6)]
    95       2.983888       2.983888       2.983888    6[1-(0),6-(1,6),6-(6,6)]
    96       0.653604       0.653604       0.653604    6[1-(0),6-(1,6),6-(1,6)]
    97       0.901592       0.901592       0.901592    6[1-(0),6-(1,6),6-(6,6)]
    98       1.559212       1.559212       1.559212    6[1-(0),6-(1,6),6-(1,6)]
    99       5.475816       5.475816       5.475816    6[1-(0),6-(1,7),6-(6,6)]
   100       5.046104       5.046104       5.046104    6[1-(0),6-(1,6),7-(6,8)]
   101       2.711804       2.711804       2.711804    6[6-(6,6),8-(64),8-(64)]
   102        0.23594        0.23594        0.23594    6[6-(1,6),6-(1,6),6-(6,6)]
   103       2.950756       2.950756       2.950756    6[6-(1,6),6-(1,6),6-(8,8)]
   104         2.3092         2.3092         2.3092    6[1-(0),6-(1,6),6-(1,6)]
   105       1.830292       1.830292       1.830292    6[1-(0),6-(1,6),7-(6,8)]
   106       1.426684       1.426684       1.426684    6[1-(0),6-(1,7),6-(6,6)]
   107       2.036112       2.036112       2.036112    6[1-(0),6-(1,6),6-(6,6)]
   108       4.366396       4.366396       4.366396    6[1-(0),6-(1,6),6-(1,6)]
   109       4.118408       4.118408       4.118408    6[1-(0),6-(1,6),6-(6,6)]
   110       3.460788       3.460788       3.460788    6[1-(0),6-(1,6),6-(1,6)]
   111       9.584184       9.584184       9.584184    6[1-(0),6-(1,7),6-(6,6)]
   112      -0.026104      -0.026104      -0.026104    6[1-(0),6-(1,6),7-(6,8)]
   113       2.711804       2.711804       2.711804    6[6-(6,6),8-(64),8-(64)]
   114        0.23594        0.23594        0.23594    6[6-(1,6),6-(1,6),6-(6,6)]
   115       2.950756       2.950756       2.950756    6[6-(1,6),6-(1,6),6-(8,8)]
   116         2.3092         2.3092         2.3092    6[1-(0),6-(1,6),6-(1,6)]
   117       1.830292       1.830292       1.830292    6[1-(0),6-(1,6),7-(6,8)]
   118       1.426684       1.426684       1.426684    6[1-(0),6-(1,7),6-(6,6)]
   119       2.036112       2.036112       2.036112    6[1-(0),6-(1,6),6-(6,6)]
   120       4.366396       4.366396       4.366396    6[1-(0),6-(1,6),6-(1,6)]
   121       4.118408       4.118408       4.118408    6[1-(0),6-(1,6),6-(6,6)]
   122       3.460788       3.460788       3.460788    6[1-(0),6-(1,6),6-(1,6)]
   123       9.584184       9.584184       9.584184    6[1-(0),6-(1,7),6-(6,6)]
   124      -0.026104      -0.026104      -0.026104    6[1-(0),6-(1,6),7-(6,8)]
   125       7.731804       7.731804       7.731804    6[6-(6,6),8-(64),8-(64)]
   126        5.25594        5.25594        5.25594    6[6-(1,6),6-(1,6),6-(6,6)]
   127       7.970756       7.970756       7.970756    6[6-(1,6),6-(1,6),6-(8,8)]
   128         7.3292         7.3292         7.3292    6[1-(0),6-(1,6),6-(1,6)]
   129       6.850292       6.850292       6.850292    6[1-(0),6-(1,6),7-(6,8)]
   130       6.446684       6.446684       6.446684    6[1-(0),6-(1,7),6-(6,6)]
   131       7.056112       7.056112       7.056112    6[1-(0),6-(1,6),6-(6,6)]
   132       9.386396       9.386396       9.386396    6[1-(0),6-(1,6),6-(1,6)]
   133       9.138408       9.138408       9.138408    6[1-(0),6-(1,6),6-(6,6)]
   134       8.480788       8.480788       8.480788    6[1-(0),6-(1,6),6-(1,6)]
   135       4.564184       4.564184       4.564184    6[1-(0),6-(1,7),6-(6,6)]
   136       4.993896       4.993896       4.993896    6[1-(0),6-(1,6),7-(6,8)]
   137       7.731804       7.731804       7.731804    6[6-(6,6),8-(64),8-(64)]
   138        5.25594        5.25594        5.25594    6[6-(1,6),6-(1,6),6-(6,6)]
   139       7.970756       7.970756       7.970756    6[6-(1,6),6-(1,6),6-(8,8)]
   140         7.3292         7.3292         7.3292    6[1-(0),6-(1,6),6-(1,6)]
   141       6.850292       6.850292       6.850292    6[1-(0),6-(1,6),7-(6,8)]
   142       6.446684       6.446684       6.446684    6[1-(0),6-(1,7),6-(6,6)]
   143       7.056112       7.056112       7.056112    6[1-(0),6-(1,6),6-(6,6)]
   144       9.386396       9.386396       9.386396    6[1-(0),6-(1,6),6-(1,6)]
   145       9.138408       9.138408       9.138408    6[1-(0),6-(1,6),6-(6,6)]
   146       8.480788       8.480788       8.480788    6[1-(0),6-(1,6),6-(1,6)]
   147       4.564184       4.564184       4.564184    6[1-(0),6-(1,7),6-(6,6)]
   148       4.993896       4.993896       4.993896    6[1-(0),6-(1,6),7-(6,8)]
   149       7.328196       7.328196       7.328196    6[6-(6,6),8-(64),8-(64)]
   150        9.80406        9.80406        9.80406    6[6-(1,6),6-(1,6),6-(6,6)]
   151       7.089244       7.089244       7.089244    6[6-(1,6),6-(1,6),6-(8,8)]
   152         7.7308         7.7308         7.7308    6[1-(0),6-(1,6),6-(1,6)]
   153       8.209708       8.209708       8.209708    6[1-(0),6-(1,6),7-(6,8)]
   154       8.613316       8.613316       8.613316    6[1-(0),6-(1,7),6-(6,6)]
   155       8.003888       8.003888       8.003888    6[1-(0),6-(1,6),6-(6,6)]
   156       5.673604       5.673604       5.673604    6[1-(0),6-(1,6),6-(1,6)]
   157       5.921592       5.921592       5.921592    6[1-(0),6-(1,6),6-(6,6)]
   158       6.579212       6.579212       6.579212    6[1-(0),6-(1,6),6-(1,6)]
   159       0.455816       0.455816       0.455816    6[1-(0),6-(1,7),6-(6,6)]
   160       0.026104       0.026104       0.026104    6[1-(0),6-(1,6),7-(6,8)]
   161       7.328196       7.328196       7.328196    6[6-(6,6),8-(64),8-(64)]
   162        9.80406        9.80406        9.80406    6[6-(1,6),6-(1,6),6-(6,6)]
   163       7.089244       7.089244       7.089244    6[6-(1,6),6-(1,6),6-(8,8)]
   164         7.7308         7.7308         7.7308    6[1-(0),6-(1,6),6-(1,6)]
   165       8.209708       8.209708       8.209708    6[1-(0),6-(1,6),7-(6,8)]
   166       8.613316       8.613316       8.613316    6[1-(0),6-(1,7),6-(6,6)]
   167       8.003888       8.003888       8.003888    6[1-(0),6-(1,6),6-(6,6)]
   168       5.673604       5.673604       5.673604    6[1-(0),6-(1,6),6-(1,6)]
   169       5.921592       5.921592       5.921592    6[1-(0),6-(1,6),6-(6,6)]
   170       6.579212       6.579212       6.579212    6[1-(0),6-(1,6),6-(1,6)]
   171       0.455816       0.455816       0.455816    6[1-(0),6-(1,7),6-(6,6)]
   172       0.026104       0.026104       0.026104    6[1-(0),6-(1,6),7-(6,8)]
   173        3.94572        3.94572        3.94572    7[6-(1,6),6-(1,6),8-(64)]
   174        3.94572        3.94572        3.94572    7[6-(1,6),6-(1,6),8-(64)]
   175        1.07428        1.07428        1.07428    7[6-(1,6),6-(1,6),8-(64)]
   176        1.07428        1.07428        1.07428    7[6-(1,6),6-(1,6),8-(64)]
   177        6.09428        6.09428        6.09428    7[6-(1,6),6-(1,6),8-(64)]
   178        6.09428        6.09428        6.09428    7[6-(1,6),6-(1,6),8-(64)]
   179        8.96572        8.96572        8.96572    7[6-(1,6),6-(1,6),8-(64)]
   180        8.96572        8.96572        8.96572    7[6-(1,6),6-(1,6),8-(64)]
   181         3.5391         3.5391         3.5391    8[7-(6,6),64-(8,8,8,8,8)]
   182         3.4638         3.4638         3.4638    8[6-(6,8),64-(8,8,8,8,8)]
   183       1.302188       1.302188       1.302188    8[6-(6,8),64-(8,8,8,8,8)]
   184         3.5391         3.5391         3.5391    8[7-(6,6),64-(8,8,8,8,8)]
   185         3.4638         3.4638         3.4638    8[6-(6,8),64-(8,8,8,8,8)]
   186       1.302188       1.302188       1.302188    8[6-(6,8),64-(8,8,8,8,8)]
   187         1.4809         1.4809         1.4809    8[7-(6,6),64-(8,8,8,8,8)]
   188         1.5562         1.5562         1.5562    8[6-(6,8),64-(8,8,8,8,8)]
   189       3.717812       3.717812       3.717812    8[6-(6,8),64-(8,8,8,8,8)]
   190         1.4809         1.4809         1.4809    8[7-(6,6),64-(8,8,8,8,8)]
   191         1.5562         1.5562         1.5562    8[6-(6,8),64-(8,8,8,8,8)]
   192       3.717812       3.717812       3.717812    8[6-(6,8),64-(8,8,8,8,8)]
   193         6.5009         6.5009         6.5009    8[7-(6,6),64-(8,8,8,8,8)]
   194         6.5762         6.5762         6.5762    8[6-(6,8),64-(8,8,8,8,8)]
   195       8.737812       8.737812       8.737812    8[6-(6,8),64-(8,8,8,8,8)]
   196         6.5009         6.5009         6.5009    8[7-(6,6),64-(8,8,8,8,8)]
   197         6.5762         6.5762         6.5762    8[6-(6,8),64-(8,8,8,8,8)]
   198       8.737812       8.737812       8.737812    8[6-(6,8),64-(8,8,8,8,8)]
   199         8.5591         8.5591         8.5591    8[7-(6,6),64-(8,8,8,8,8)]
   200         8.4838         8.4838         8.4838    8[6-(6,8),64-(8,8,8,8,8)]
   201       6.322188       6.322188       6.322188    8[6-(6,8),64-(8,8,8,8,8)]
   202         8.5591         8.5591         8.5591    8[7-(6,6),64-(8,8,8,8,8)]
   203         8.4838         8.4838         8.4838    8[6-(6,8),64-(8,8,8,8,8)]
   204       6.322188       6.322188       6.322188    8[6-(6,8),64-(8,8,8,8,8)]
