# Supplementary material for: A collection of forcefield precursors for metal–organic frameworks
Source: RSC Adv. 2019 Nov 13;9(63):36492–507. doi: 10.1039/c9ra07327b (PMC9075174; doi:10.1039/c9ra07327b)
Supplement: RA-009-C9RA07327B-s1858 [file RA-009-C9RA07327B-s1858.txt]

OTAVOV_clean

10.139000    0.000000    0.000000
0.000000    17.804000    0.000000
0.000000    0.000000    20.010000

     1       9.828645       9.828645       9.828645    57[8-(6),8-(6),8-(6),8-(6),8-(7),8-(7)]
     2       5.379855       5.379855       5.379855    57[8-(6),8-(6),8-(6),8-(6),8-(7),8-(7)]
     3       0.310355       0.310355       0.310355    57[8-(6),8-(6),8-(6),8-(6),8-(7),8-(7)]
     4       4.759145       4.759145       4.759145    57[8-(6),8-(6),8-(6),8-(6),8-(7),8-(7)]
     5       0.504922       0.504922       0.504922    1[6-(6,7)]
     6       3.796042       3.796042       3.796042    1[6-(6,6)]
     7       8.173048       8.173048       8.173048    1[6-(6,6)]
     8       1.282583       1.282583       1.282583    1[6-(6,6)]
     9       0.289975       0.289975       0.289975    1[6-(6,6)]
    10       3.232313       3.232313       3.232313    1[6-(6,6)]
    11       7.485624       7.485624       7.485624    1[6-(6,7)]
    12       1.264333       1.264333       1.264333    1[6-(6,6)]
    13       9.969679       9.969679       9.969679    1[6-(6,6)]
    14       0.504922       0.504922       0.504922    1[6-(6,7)]
    15       3.796042       3.796042       3.796042    1[6-(6,6)]
    16       8.173048       8.173048       8.173048    1[6-(6,6)]
    17       1.282583       1.282583       1.282583    1[6-(6,6)]
    18       0.289975       0.289975       0.289975    1[6-(6,6)]
    19       3.232313       3.232313       3.232313    1[6-(6,6)]
    20       7.485624       7.485624       7.485624    1[6-(6,7)]
    21       1.264333       1.264333       1.264333    1[6-(6,6)]
    22       9.969679       9.969679       9.969679    1[6-(6,6)]
    23       4.564578       4.564578       4.564578    1[6-(6,7)]
    24       1.273458       1.273458       1.273458    1[6-(6,6)]
    25       7.035452       7.035452       7.035452    1[6-(6,6)]
    26       3.786916       3.786916       3.786916    1[6-(6,6)]
    27       4.779525       4.779525       4.779525    1[6-(6,6)]
    28       1.837187       1.837187       1.837187    1[6-(6,6)]
    29       7.722876       7.722876       7.722876    1[6-(6,7)]
    30       3.805167       3.805167       3.805167    1[6-(6,6)]
    31       5.238821       5.238821       5.238821    1[6-(6,6)]
    32       4.564578       4.564578       4.564578    1[6-(6,7)]
    33       1.273458       1.273458       1.273458    1[6-(6,6)]
    34       7.035452       7.035452       7.035452    1[6-(6,6)]
    35       3.786916       3.786916       3.786916    1[6-(6,6)]
    36       4.779525       4.779525       4.779525    1[6-(6,6)]
    37       1.837187       1.837187       1.837187    1[6-(6,6)]
    38       7.722876       7.722876       7.722876    1[6-(6,7)]
    39       3.805167       3.805167       3.805167    1[6-(6,6)]
    40       5.238821       5.238821       5.238821    1[6-(6,6)]
    41       9.634078       9.634078       9.634078    1[6-(6,7)]
    42       6.342958       6.342958       6.342958    1[6-(6,6)]
    43       1.965952       1.965952       1.965952    1[6-(6,6)]
    44       8.856417       8.856417       8.856417    1[6-(6,6)]
    45       9.849025       9.849025       9.849025    1[6-(6,6)]
    46       6.906687       6.906687       6.906687    1[6-(6,6)]
    47       2.653376       2.653376       2.653376    1[6-(6,7)]
    48       8.874667       8.874667       8.874667    1[6-(6,6)]
    49       0.169321       0.169321       0.169321    1[6-(6,6)]
    50       9.634078       9.634078       9.634078    1[6-(6,7)]
    51       6.342958       6.342958       6.342958    1[6-(6,6)]
    52       1.965952       1.965952       1.965952    1[6-(6,6)]
    53       8.856417       8.856417       8.856417    1[6-(6,6)]
    54       9.849025       9.849025       9.849025    1[6-(6,6)]
    55       6.906687       6.906687       6.906687    1[6-(6,6)]
    56       2.653376       2.653376       2.653376    1[6-(6,7)]
    57       8.874667       8.874667       8.874667    1[6-(6,6)]
    58       0.169321       0.169321       0.169321    1[6-(6,6)]
    59       5.574422       5.574422       5.574422    1[6-(6,7)]
    60       8.865542       8.865542       8.865542    1[6-(6,6)]
    61       3.103548       3.103548       3.103548    1[6-(6,6)]
    62       6.352083       6.352083       6.352083    1[6-(6,6)]
    63       5.359475       5.359475       5.359475    1[6-(6,6)]
    64       8.301813       8.301813       8.301813    1[6-(6,6)]
    65       2.416124       2.416124       2.416124    1[6-(6,7)]
    66       6.333833       6.333833       6.333833    1[6-(6,6)]
    67       4.900179       4.900179       4.900179    1[6-(6,6)]
    68       5.574422       5.574422       5.574422    1[6-(6,7)]
    69       8.865542       8.865542       8.865542    1[6-(6,6)]
    70       3.103548       3.103548       3.103548    1[6-(6,6)]
    71       6.352083       6.352083       6.352083    1[6-(6,6)]
    72       5.359475       5.359475       5.359475    1[6-(6,6)]
    73       8.301813       8.301813       8.301813    1[6-(6,6)]
    74       2.416124       2.416124       2.416124    1[6-(6,7)]
    75       6.333833       6.333833       6.333833    1[6-(6,6)]
    76       4.900179       4.900179       4.900179    1[6-(6,6)]
    77       2.103842       2.103842       2.103842    6[6-(1,6),6-(1,6),6-(8,8)]
    78       0.019264       0.019264       0.019264    6[1-(0),6-(1,6),7-(6,8)]
    79       2.995061       2.995061       2.995061    6[1-(0),6-(1,6),6-(6,6)]
    80        9.89465        9.89465        9.89465    6[6-(1,6),6-(1,6),6-(6,6)]
    81       8.706359       8.706359       8.706359    6[1-(0),6-(1,7),6-(6,6)]
    82       0.480589       0.480589       0.480589    6[1-(0),6-(1,7),6-(6,6)]
    83       0.892232       0.892232       0.892232    6[1-(0),6-(1,6),6-(6,6)]
    84       2.656418       2.656418       2.656418    6[1-(0),6-(1,6),6-(1,6)]
    85       8.280521       8.280521       8.280521    6[1-(0),6-(1,6),7-(6,8)]
    86       1.471169       1.471169       1.471169    6[1-(0),6-(1,6),6-(1,6)]
    87       0.618479       0.618479       0.618479    6[1-(0),6-(1,6),6-(1,6)]
    88       2.388748       2.388748       2.388748    6[6-(6,6),8-(57),8-(57)]
    89       2.103842       2.103842       2.103842    6[6-(1,6),6-(1,6),6-(8,8)]
    90       0.019264       0.019264       0.019264    6[1-(0),6-(1,6),7-(6,8)]
    91       2.995061       2.995061       2.995061    6[1-(0),6-(1,6),6-(6,6)]
    92        9.89465        9.89465        9.89465    6[6-(1,6),6-(1,6),6-(6,6)]
    93       8.706359       8.706359       8.706359    6[1-(0),6-(1,7),6-(6,6)]
    94       0.480589       0.480589       0.480589    6[1-(0),6-(1,7),6-(6,6)]
    95       0.892232       0.892232       0.892232    6[1-(0),6-(1,6),6-(6,6)]
    96       2.656418       2.656418       2.656418    6[1-(0),6-(1,6),6-(1,6)]
    97       8.280521       8.280521       8.280521    6[1-(0),6-(1,6),7-(6,8)]
    98       1.471169       1.471169       1.471169    6[1-(0),6-(1,6),6-(1,6)]
    99       0.618479       0.618479       0.618479    6[1-(0),6-(1,6),6-(1,6)]
   100       2.388748       2.388748       2.388748    6[6-(6,6),8-(57),8-(57)]
   101       2.965657       2.965657       2.965657    6[6-(1,6),6-(1,6),6-(8,8)]
   102       5.050236       5.050236       5.050236    6[1-(0),6-(1,6),7-(6,8)]
   103       2.074439       2.074439       2.074439    6[1-(0),6-(1,6),6-(6,6)]
   104        5.31385        5.31385        5.31385    6[6-(1,6),6-(1,6),6-(6,6)]
   105       6.502141       6.502141       6.502141    6[1-(0),6-(1,7),6-(6,6)]
   106       4.588911       4.588911       4.588911    6[1-(0),6-(1,7),6-(6,6)]
   107       4.177268       4.177268       4.177268    6[1-(0),6-(1,6),6-(6,6)]
   108       2.413082       2.413082       2.413082    6[1-(0),6-(1,6),6-(1,6)]
   109       6.927979       6.927979       6.927979    6[1-(0),6-(1,6),7-(6,8)]
   110       3.598331       3.598331       3.598331    6[1-(0),6-(1,6),6-(1,6)]
   111       4.451021       4.451021       4.451021    6[1-(0),6-(1,6),6-(1,6)]
   112       2.680752       2.680752       2.680752    6[6-(6,6),8-(57),8-(57)]
   113       2.965657       2.965657       2.965657    6[6-(1,6),6-(1,6),6-(8,8)]
   114       5.050236       5.050236       5.050236    6[1-(0),6-(1,6),7-(6,8)]
   115       2.074439       2.074439       2.074439    6[1-(0),6-(1,6),6-(6,6)]
   116        5.31385        5.31385        5.31385    6[6-(1,6),6-(1,6),6-(6,6)]
   117       6.502141       6.502141       6.502141    6[1-(0),6-(1,7),6-(6,6)]
   118       4.588911       4.588911       4.588911    6[1-(0),6-(1,7),6-(6,6)]
   119       4.177268       4.177268       4.177268    6[1-(0),6-(1,6),6-(6,6)]
   120       2.413082       2.413082       2.413082    6[1-(0),6-(1,6),6-(1,6)]
   121       6.927979       6.927979       6.927979    6[1-(0),6-(1,6),7-(6,8)]
   122       3.598331       3.598331       3.598331    6[1-(0),6-(1,6),6-(1,6)]
   123       4.451021       4.451021       4.451021    6[1-(0),6-(1,6),6-(1,6)]
   124       2.680752       2.680752       2.680752    6[6-(6,6),8-(57),8-(57)]
   125       8.035157       8.035157       8.035157    6[6-(1,6),6-(1,6),6-(8,8)]
   126      -0.019264      -0.019264      -0.019264    6[1-(0),6-(1,6),7-(6,8)]
   127       7.143939       7.143939       7.143939    6[1-(0),6-(1,6),6-(6,6)]
   128        0.24435        0.24435        0.24435    6[6-(1,6),6-(1,6),6-(6,6)]
   129       1.432641       1.432641       1.432641    6[1-(0),6-(1,7),6-(6,6)]
   130       9.658411       9.658411       9.658411    6[1-(0),6-(1,7),6-(6,6)]
   131       9.246768       9.246768       9.246768    6[1-(0),6-(1,6),6-(6,6)]
   132       7.482582       7.482582       7.482582    6[1-(0),6-(1,6),6-(1,6)]
   133       1.858479       1.858479       1.858479    6[1-(0),6-(1,6),7-(6,8)]
   134       8.667831       8.667831       8.667831    6[1-(0),6-(1,6),6-(1,6)]
   135       9.520521       9.520521       9.520521    6[1-(0),6-(1,6),6-(1,6)]
   136       7.750252       7.750252       7.750252    6[6-(6,6),8-(57),8-(57)]
   137       8.035157       8.035157       8.035157    6[6-(1,6),6-(1,6),6-(8,8)]
   138      -0.019264      -0.019264      -0.019264    6[1-(0),6-(1,6),7-(6,8)]
   139       7.143939       7.143939       7.143939    6[1-(0),6-(1,6),6-(6,6)]
   140        0.24435        0.24435        0.24435    6[6-(1,6),6-(1,6),6-(6,6)]
   141       1.432641       1.432641       1.432641    6[1-(0),6-(1,7),6-(6,6)]
   142       9.658411       9.658411       9.658411    6[1-(0),6-(1,7),6-(6,6)]
   143       9.246768       9.246768       9.246768    6[1-(0),6-(1,6),6-(6,6)]
   144       7.482582       7.482582       7.482582    6[1-(0),6-(1,6),6-(1,6)]
   145       1.858479       1.858479       1.858479    6[1-(0),6-(1,6),7-(6,8)]
   146       8.667831       8.667831       8.667831    6[1-(0),6-(1,6),6-(1,6)]
   147       9.520521       9.520521       9.520521    6[1-(0),6-(1,6),6-(1,6)]
   148       7.750252       7.750252       7.750252    6[6-(6,6),8-(57),8-(57)]
   149       7.173342       7.173342       7.173342    6[6-(1,6),6-(1,6),6-(8,8)]
   150       5.088764       5.088764       5.088764    6[1-(0),6-(1,6),7-(6,8)]
   151       8.064561       8.064561       8.064561    6[1-(0),6-(1,6),6-(6,6)]
   152        4.82515        4.82515        4.82515    6[6-(1,6),6-(1,6),6-(6,6)]
   153       3.636859       3.636859       3.636859    6[1-(0),6-(1,7),6-(6,6)]
   154       5.550089       5.550089       5.550089    6[1-(0),6-(1,7),6-(6,6)]
   155       5.961732       5.961732       5.961732    6[1-(0),6-(1,6),6-(6,6)]
   156       7.725918       7.725918       7.725918    6[1-(0),6-(1,6),6-(1,6)]
   157       3.211021       3.211021       3.211021    6[1-(0),6-(1,6),7-(6,8)]
   158       6.540669       6.540669       6.540669    6[1-(0),6-(1,6),6-(1,6)]
   159       5.687979       5.687979       5.687979    6[1-(0),6-(1,6),6-(1,6)]
   160       7.458248       7.458248       7.458248    6[6-(6,6),8-(57),8-(57)]
   161       7.173342       7.173342       7.173342    6[6-(1,6),6-(1,6),6-(8,8)]
   162       5.088764       5.088764       5.088764    6[1-(0),6-(1,6),7-(6,8)]
   163       8.064561       8.064561       8.064561    6[1-(0),6-(1,6),6-(6,6)]
   164        4.82515        4.82515        4.82515    6[6-(1,6),6-(1,6),6-(6,6)]
   165       3.636859       3.636859       3.636859    6[1-(0),6-(1,7),6-(6,6)]
   166       5.550089       5.550089       5.550089    6[1-(0),6-(1,7),6-(6,6)]
   167       5.961732       5.961732       5.961732    6[1-(0),6-(1,6),6-(6,6)]
   168       7.725918       7.725918       7.725918    6[1-(0),6-(1,6),6-(1,6)]
   169       3.211021       3.211021       3.211021    6[1-(0),6-(1,6),7-(6,8)]
   170       6.540669       6.540669       6.540669    6[1-(0),6-(1,6),6-(1,6)]
   171       5.687979       5.687979       5.687979    6[1-(0),6-(1,6),6-(1,6)]
   172       7.458248       7.458248       7.458248    6[6-(6,6),8-(57),8-(57)]
   173       9.025738       9.025738       9.025738    7[6-(1,6),6-(1,6),8-(57)]
   174       9.025738       9.025738       9.025738    7[6-(1,6),6-(1,6),8-(57)]
   175       6.182762       6.182762       6.182762    7[6-(1,6),6-(1,6),8-(57)]
   176       6.182762       6.182762       6.182762    7[6-(1,6),6-(1,6),8-(57)]
   177       1.113262       1.113262       1.113262    7[6-(1,6),6-(1,6),8-(57)]
   178       1.113262       1.113262       1.113262    7[6-(1,6),6-(1,6),8-(57)]
   179       3.956238       3.956238       3.956238    7[6-(1,6),6-(1,6),8-(57)]
   180       3.956238       3.956238       3.956238    7[6-(1,6),6-(1,6),8-(57)]
   181       8.635386       8.635386       8.635386    8[7-(6,6),57-(8,8,8,8,8)]
   182       1.392085       1.392085       1.392085    8[6-(6,8),57-(8,8,8,8,8)]
   183       3.564872       3.564872       3.564872    8[6-(6,8),57-(8,8,8,8,8)]
   184       8.635386       8.635386       8.635386    8[7-(6,6),57-(8,8,8,8,8)]
   185       1.392085       1.392085       1.392085    8[6-(6,8),57-(8,8,8,8,8)]
   186       3.564872       3.564872       3.564872    8[6-(6,8),57-(8,8,8,8,8)]
   187       6.573114       6.573114       6.573114    8[7-(6,6),57-(8,8,8,8,8)]
   188       3.677415       3.677415       3.677415    8[6-(6,8),57-(8,8,8,8,8)]
   189       1.504628       1.504628       1.504628    8[6-(6,8),57-(8,8,8,8,8)]
   190       6.573114       6.573114       6.573114    8[7-(6,6),57-(8,8,8,8,8)]
   191       3.677415       3.677415       3.677415    8[6-(6,8),57-(8,8,8,8,8)]
   192       1.504628       1.504628       1.504628    8[6-(6,8),57-(8,8,8,8,8)]
   193       1.503614       1.503614       1.503614    8[7-(6,6),57-(8,8,8,8,8)]
   194       8.746915       8.746915       8.746915    8[6-(6,8),57-(8,8,8,8,8)]
   195       6.574128       6.574128       6.574128    8[6-(6,8),57-(8,8,8,8,8)]
   196       1.503614       1.503614       1.503614    8[7-(6,6),57-(8,8,8,8,8)]
   197       8.746915       8.746915       8.746915    8[6-(6,8),57-(8,8,8,8,8)]
   198       6.574128       6.574128       6.574128    8[6-(6,8),57-(8,8,8,8,8)]
   199       3.565886       3.565886       3.565886    8[7-(6,6),57-(8,8,8,8,8)]
   200       6.461585       6.461585       6.461585    8[6-(6,8),57-(8,8,8,8,8)]
   201       8.634372       8.634372       8.634372    8[6-(6,8),57-(8,8,8,8,8)]
   202       3.565886       3.565886       3.565886    8[7-(6,6),57-(8,8,8,8,8)]
   203       6.461585       6.461585       6.461585    8[6-(6,8),57-(8,8,8,8,8)]
   204       8.634372       8.634372       8.634372    8[6-(6,8),57-(8,8,8,8,8)]
