# Supplementary material for: A collection of forcefield precursors for metal–organic frameworks
Source: RSC Adv. 2019 Nov 13;9(63):36492–507. doi: 10.1039/c9ra07327b (PMC9075174; doi:10.1039/c9ra07327b)
Supplement: RA-009-C9RA07327B-s1859 [file RA-009-C9RA07327B-s1859.txt]

OTAVUB_clean

10.054600    0.000000    0.000000
0.000000    17.741200    0.000000
0.000000    0.000000    19.811600

     1       5.344925       5.344925       5.344925    63[8-(6),8-(6),8-(6),8-(6),8-(7),8-(7)]
     2       9.736975       9.736975       9.736975    63[8-(6),8-(6),8-(6),8-(6),8-(7),8-(7)]
     3       4.709675       4.709675       4.709675    63[8-(6),8-(6),8-(6),8-(6),8-(7),8-(7)]
     4       0.317625       0.317625       0.317625    63[8-(6),8-(6),8-(6),8-(6),8-(7),8-(7)]
     5       6.752669       6.752669       6.752669    1[6-(6,6)]
     6       6.286136       6.286136       6.286136    1[6-(6,6)]
     7       9.786142       9.786142       9.786142    1[6-(6,6)]
     8       0.120655       0.120655       0.120655    1[6-(6,6)]
     9       8.690191       8.690191       8.690191    1[6-(6,6)]
    10       4.511499       4.511499       4.511499    1[6-(6,7)]
    11       7.659594       7.659594       7.659594    1[6-(6,7)]
    12       6.988952       6.988952       6.988952    1[6-(6,6)]
    13        3.77148        3.77148        3.77148    1[6-(6,6)]
    14       6.752669       6.752669       6.752669    1[6-(6,6)]
    15       6.286136       6.286136       6.286136    1[6-(6,6)]
    16       9.786142       9.786142       9.786142    1[6-(6,6)]
    17       0.120655       0.120655       0.120655    1[6-(6,6)]
    18       8.690191       8.690191       8.690191    1[6-(6,6)]
    19       4.511499       4.511499       4.511499    1[6-(6,7)]
    20       7.659594       7.659594       7.659594    1[6-(6,7)]
    21       6.988952       6.988952       6.988952    1[6-(6,6)]
    22        3.77148        3.77148        3.77148    1[6-(6,6)]
    23       8.329231       8.329231       8.329231    1[6-(6,6)]
    24       8.795764       8.795764       8.795764    1[6-(6,6)]
    25       5.295758       5.295758       5.295758    1[6-(6,6)]
    26       4.906645       4.906645       4.906645    1[6-(6,6)]
    27       6.391709       6.391709       6.391709    1[6-(6,6)]
    28       0.515801       0.515801       0.515801    1[6-(6,7)]
    29       7.422306       7.422306       7.422306    1[6-(6,7)]
    30       8.092948       8.092948       8.092948    1[6-(6,6)]
    31        1.25582        1.25582        1.25582    1[6-(6,6)]
    32       8.329231       8.329231       8.329231    1[6-(6,6)]
    33       8.795764       8.795764       8.795764    1[6-(6,6)]
    34       5.295758       5.295758       5.295758    1[6-(6,6)]
    35       4.906645       4.906645       4.906645    1[6-(6,6)]
    36       6.391709       6.391709       6.391709    1[6-(6,6)]
    37       0.515801       0.515801       0.515801    1[6-(6,7)]
    38       7.422306       7.422306       7.422306    1[6-(6,7)]
    39       8.092948       8.092948       8.092948    1[6-(6,6)]
    40        1.25582        1.25582        1.25582    1[6-(6,6)]
    41       3.301931       3.301931       3.301931    1[6-(6,6)]
    42       3.768464       3.768464       3.768464    1[6-(6,6)]
    43       0.268458       0.268458       0.268458    1[6-(6,6)]
    44       9.933945       9.933945       9.933945    1[6-(6,6)]
    45       1.364409       1.364409       1.364409    1[6-(6,6)]
    46       5.543101       5.543101       5.543101    1[6-(6,7)]
    47       2.395006       2.395006       2.395006    1[6-(6,7)]
    48       3.065648       3.065648       3.065648    1[6-(6,6)]
    49        6.28312        6.28312        6.28312    1[6-(6,6)]
    50       3.301931       3.301931       3.301931    1[6-(6,6)]
    51       3.768464       3.768464       3.768464    1[6-(6,6)]
    52       0.268458       0.268458       0.268458    1[6-(6,6)]
    53       9.933945       9.933945       9.933945    1[6-(6,6)]
    54       1.364409       1.364409       1.364409    1[6-(6,6)]
    55       5.543101       5.543101       5.543101    1[6-(6,7)]
    56       2.395006       2.395006       2.395006    1[6-(6,7)]
    57       3.065648       3.065648       3.065648    1[6-(6,6)]
    58        6.28312        6.28312        6.28312    1[6-(6,6)]
    59       1.725369       1.725369       1.725369    1[6-(6,6)]
    60       1.258836       1.258836       1.258836    1[6-(6,6)]
    61       4.758842       4.758842       4.758842    1[6-(6,6)]
    62       5.147955       5.147955       5.147955    1[6-(6,6)]
    63       3.662891       3.662891       3.662891    1[6-(6,6)]
    64       9.538799       9.538799       9.538799    1[6-(6,7)]
    65       2.632294       2.632294       2.632294    1[6-(6,7)]
    66       1.961652       1.961652       1.961652    1[6-(6,6)]
    67        8.79878        8.79878        8.79878    1[6-(6,6)]
    68       1.725369       1.725369       1.725369    1[6-(6,6)]
    69       1.258836       1.258836       1.258836    1[6-(6,6)]
    70       4.758842       4.758842       4.758842    1[6-(6,6)]
    71       5.147955       5.147955       5.147955    1[6-(6,6)]
    72       3.662891       3.662891       3.662891    1[6-(6,6)]
    73       9.538799       9.538799       9.538799    1[6-(6,7)]
    74       2.632294       2.632294       2.632294    1[6-(6,7)]
    75       1.961652       1.961652       1.961652    1[6-(6,6)]
    76        8.79878        8.79878        8.79878    1[6-(6,6)]
    77       7.762151       7.762151       7.762151    6[6-(6,6),8-(63),8-(63)]
    78       7.979331       7.979331       7.979331    6[6-(1,6),6-(1,6),6-(8,8)]
    79       7.356951       7.356951       7.356951    6[1-(0),6-(1,6),6-(1,6)]
    80       7.080449       7.080449       7.080449    6[1-(0),6-(1,6),6-(6,6)]
    81       9.161752       9.161752       9.161752    6[1-(0),6-(1,6),6-(6,6)]
    82       9.405073       9.405073       9.405073    6[1-(0),6-(1,6),6-(1,6)]
    83       8.510213       8.510213       8.510213    6[1-(0),6-(1,6),6-(1,6)]
    84       5.267605       5.267605       5.267605    6[6-(1,6),6-(1,6),6-(6,6)]
    85       4.998142       4.998142       4.998142    6[1-(0),6-(1,6),7-(6,8)]
    86        6.86327        6.86327        6.86327    6[1-(0),6-(1,6),7-(6,8)]
    87        6.45807        6.45807        6.45807    6[1-(0),6-(1,7),6-(6,6)]
    88       4.562777       4.562777       4.562777    6[1-(0),6-(1,7),6-(6,6)]
    89       7.762151       7.762151       7.762151    6[6-(6,6),8-(63),8-(63)]
    90       7.979331       7.979331       7.979331    6[6-(1,6),6-(1,6),6-(8,8)]
    91       7.356951       7.356951       7.356951    6[1-(0),6-(1,6),6-(1,6)]
    92       7.080449       7.080449       7.080449    6[1-(0),6-(1,6),6-(6,6)]
    93       9.161752       9.161752       9.161752    6[1-(0),6-(1,6),6-(6,6)]
    94       9.405073       9.405073       9.405073    6[1-(0),6-(1,6),6-(1,6)]
    95       8.510213       8.510213       8.510213    6[1-(0),6-(1,6),6-(1,6)]
    96       5.267605       5.267605       5.267605    6[6-(1,6),6-(1,6),6-(6,6)]
    97       4.998142       4.998142       4.998142    6[1-(0),6-(1,6),7-(6,8)]
    98        6.86327        6.86327        6.86327    6[1-(0),6-(1,6),7-(6,8)]
    99        6.45807        6.45807        6.45807    6[1-(0),6-(1,7),6-(6,6)]
   100       4.562777       4.562777       4.562777    6[1-(0),6-(1,7),6-(6,6)]
   101       7.319749       7.319749       7.319749    6[6-(6,6),8-(63),8-(63)]
   102       7.102569       7.102569       7.102569    6[6-(1,6),6-(1,6),6-(8,8)]
   103       7.724949       7.724949       7.724949    6[1-(0),6-(1,6),6-(1,6)]
   104       8.001451       8.001451       8.001451    6[1-(0),6-(1,6),6-(6,6)]
   105       5.920148       5.920148       5.920148    6[1-(0),6-(1,6),6-(6,6)]
   106       5.676827       5.676827       5.676827    6[1-(0),6-(1,6),6-(1,6)]
   107       6.571687       6.571687       6.571687    6[1-(0),6-(1,6),6-(1,6)]
   108       9.814295       9.814295       9.814295    6[6-(1,6),6-(1,6),6-(6,6)]
   109       0.029158       0.029158       0.029158    6[1-(0),6-(1,6),7-(6,8)]
   110        8.21863        8.21863        8.21863    6[1-(0),6-(1,6),7-(6,8)]
   111        8.62383        8.62383        8.62383    6[1-(0),6-(1,7),6-(6,6)]
   112       0.464523       0.464523       0.464523    6[1-(0),6-(1,7),6-(6,6)]
   113       7.319749       7.319749       7.319749    6[6-(6,6),8-(63),8-(63)]
   114       7.102569       7.102569       7.102569    6[6-(1,6),6-(1,6),6-(8,8)]
   115       7.724949       7.724949       7.724949    6[1-(0),6-(1,6),6-(1,6)]
   116       8.001451       8.001451       8.001451    6[1-(0),6-(1,6),6-(6,6)]
   117       5.920148       5.920148       5.920148    6[1-(0),6-(1,6),6-(6,6)]
   118       5.676827       5.676827       5.676827    6[1-(0),6-(1,6),6-(1,6)]
   119       6.571687       6.571687       6.571687    6[1-(0),6-(1,6),6-(1,6)]
   120       9.814295       9.814295       9.814295    6[6-(1,6),6-(1,6),6-(6,6)]
   121       0.029158       0.029158       0.029158    6[1-(0),6-(1,6),7-(6,8)]
   122        8.21863        8.21863        8.21863    6[1-(0),6-(1,6),7-(6,8)]
   123        8.62383        8.62383        8.62383    6[1-(0),6-(1,7),6-(6,6)]
   124       0.464523       0.464523       0.464523    6[1-(0),6-(1,7),6-(6,6)]
   125       2.292449       2.292449       2.292449    6[6-(6,6),8-(63),8-(63)]
   126       2.075269       2.075269       2.075269    6[6-(1,6),6-(1,6),6-(8,8)]
   127       2.697649       2.697649       2.697649    6[1-(0),6-(1,6),6-(1,6)]
   128       2.974151       2.974151       2.974151    6[1-(0),6-(1,6),6-(6,6)]
   129       0.892848       0.892848       0.892848    6[1-(0),6-(1,6),6-(6,6)]
   130       0.649527       0.649527       0.649527    6[1-(0),6-(1,6),6-(1,6)]
   131       1.544387       1.544387       1.544387    6[1-(0),6-(1,6),6-(1,6)]
   132       4.786995       4.786995       4.786995    6[6-(1,6),6-(1,6),6-(6,6)]
   133       5.056458       5.056458       5.056458    6[1-(0),6-(1,6),7-(6,8)]
   134        3.19133        3.19133        3.19133    6[1-(0),6-(1,6),7-(6,8)]
   135        3.59653        3.59653        3.59653    6[1-(0),6-(1,7),6-(6,6)]
   136       5.491823       5.491823       5.491823    6[1-(0),6-(1,7),6-(6,6)]
   137       2.292449       2.292449       2.292449    6[6-(6,6),8-(63),8-(63)]
   138       2.075269       2.075269       2.075269    6[6-(1,6),6-(1,6),6-(8,8)]
   139       2.697649       2.697649       2.697649    6[1-(0),6-(1,6),6-(1,6)]
   140       2.974151       2.974151       2.974151    6[1-(0),6-(1,6),6-(6,6)]
   141       0.892848       0.892848       0.892848    6[1-(0),6-(1,6),6-(6,6)]
   142       0.649527       0.649527       0.649527    6[1-(0),6-(1,6),6-(1,6)]
   143       1.544387       1.544387       1.544387    6[1-(0),6-(1,6),6-(1,6)]
   144       4.786995       4.786995       4.786995    6[6-(1,6),6-(1,6),6-(6,6)]
   145       5.056458       5.056458       5.056458    6[1-(0),6-(1,6),7-(6,8)]
   146        3.19133        3.19133        3.19133    6[1-(0),6-(1,6),7-(6,8)]
   147        3.59653        3.59653        3.59653    6[1-(0),6-(1,7),6-(6,6)]
   148       5.491823       5.491823       5.491823    6[1-(0),6-(1,7),6-(6,6)]
   149       2.734851       2.734851       2.734851    6[6-(6,6),8-(63),8-(63)]
   150       2.952031       2.952031       2.952031    6[6-(1,6),6-(1,6),6-(8,8)]
   151       2.329651       2.329651       2.329651    6[1-(0),6-(1,6),6-(1,6)]
   152       2.053149       2.053149       2.053149    6[1-(0),6-(1,6),6-(6,6)]
   153       4.134452       4.134452       4.134452    6[1-(0),6-(1,6),6-(6,6)]
   154       4.377773       4.377773       4.377773    6[1-(0),6-(1,6),6-(1,6)]
   155       3.482913       3.482913       3.482913    6[1-(0),6-(1,6),6-(1,6)]
   156       0.240305       0.240305       0.240305    6[6-(1,6),6-(1,6),6-(6,6)]
   157      -0.029158      -0.029158      -0.029158    6[1-(0),6-(1,6),7-(6,8)]
   158        1.83597        1.83597        1.83597    6[1-(0),6-(1,6),7-(6,8)]
   159        1.43077        1.43077        1.43077    6[1-(0),6-(1,7),6-(6,6)]
   160       9.590077       9.590077       9.590077    6[1-(0),6-(1,7),6-(6,6)]
   161       2.734851       2.734851       2.734851    6[6-(6,6),8-(63),8-(63)]
   162       2.952031       2.952031       2.952031    6[6-(1,6),6-(1,6),6-(8,8)]
   163       2.329651       2.329651       2.329651    6[1-(0),6-(1,6),6-(1,6)]
   164       2.053149       2.053149       2.053149    6[1-(0),6-(1,6),6-(6,6)]
   165       4.134452       4.134452       4.134452    6[1-(0),6-(1,6),6-(6,6)]
   166       4.377773       4.377773       4.377773    6[1-(0),6-(1,6),6-(1,6)]
   167       3.482913       3.482913       3.482913    6[1-(0),6-(1,6),6-(1,6)]
   168       0.240305       0.240305       0.240305    6[6-(1,6),6-(1,6),6-(6,6)]
   169      -0.029158      -0.029158      -0.029158    6[1-(0),6-(1,6),7-(6,8)]
   170        1.83597        1.83597        1.83597    6[1-(0),6-(1,6),7-(6,8)]
   171        1.43077        1.43077        1.43077    6[1-(0),6-(1,7),6-(6,6)]
   172       9.590077       9.590077       9.590077    6[1-(0),6-(1,7),6-(6,6)]
   173       6.126268       6.126268       6.126268    7[6-(1,6),6-(1,6),8-(63)]
   174       6.126268       6.126268       6.126268    7[6-(1,6),6-(1,6),8-(63)]
   175       8.955632       8.955632       8.955632    7[6-(1,6),6-(1,6),8-(63)]
   176       8.955632       8.955632       8.955632    7[6-(1,6),6-(1,6),8-(63)]
   177       3.928332       3.928332       3.928332    7[6-(1,6),6-(1,6),8-(63)]
   178       3.928332       3.928332       3.928332    7[6-(1,6),6-(1,6),8-(63)]
   179       1.098968       1.098968       1.098968    7[6-(1,6),6-(1,6),8-(63)]
   180       1.098968       1.098968       1.098968    7[6-(1,6),6-(1,6),8-(63)]
   181       6.606878       6.606878       6.606878    8[6-(6,8),63-(8,8,8,8,8)]
   182       6.527446       6.527446       6.527446    8[7-(6,6),63-(8,8,8,8,8)]
   183       8.766606       8.766606       8.766606    8[6-(6,8),63-(8,8,8,8,8)]
   184       6.606878       6.606878       6.606878    8[6-(6,8),63-(8,8,8,8,8)]
   185       6.527446       6.527446       6.527446    8[7-(6,6),63-(8,8,8,8,8)]
   186       8.766606       8.766606       8.766606    8[6-(6,8),63-(8,8,8,8,8)]
   187       8.475022       8.475022       8.475022    8[6-(6,8),63-(8,8,8,8,8)]
   188       8.554454       8.554454       8.554454    8[7-(6,6),63-(8,8,8,8,8)]
   189       6.315294       6.315294       6.315294    8[6-(6,8),63-(8,8,8,8,8)]
   190       8.475022       8.475022       8.475022    8[6-(6,8),63-(8,8,8,8,8)]
   191       8.554454       8.554454       8.554454    8[7-(6,6),63-(8,8,8,8,8)]
   192       6.315294       6.315294       6.315294    8[6-(6,8),63-(8,8,8,8,8)]
   193       3.447722       3.447722       3.447722    8[6-(6,8),63-(8,8,8,8,8)]
   194       3.527154       3.527154       3.527154    8[7-(6,6),63-(8,8,8,8,8)]
   195       1.287994       1.287994       1.287994    8[6-(6,8),63-(8,8,8,8,8)]
   196       3.447722       3.447722       3.447722    8[6-(6,8),63-(8,8,8,8,8)]
   197       3.527154       3.527154       3.527154    8[7-(6,6),63-(8,8,8,8,8)]
   198       1.287994       1.287994       1.287994    8[6-(6,8),63-(8,8,8,8,8)]
   199       1.579578       1.579578       1.579578    8[6-(6,8),63-(8,8,8,8,8)]
   200       1.500146       1.500146       1.500146    8[7-(6,6),63-(8,8,8,8,8)]
   201       3.739306       3.739306       3.739306    8[6-(6,8),63-(8,8,8,8,8)]
   202       1.579578       1.579578       1.579578    8[6-(6,8),63-(8,8,8,8,8)]
   203       1.500146       1.500146       1.500146    8[7-(6,6),63-(8,8,8,8,8)]
   204       3.739306       3.739306       3.739306    8[6-(6,8),63-(8,8,8,8,8)]
