# Supplementary material for: A collection of forcefield precursors for metal–organic frameworks
Source: RSC Adv. 2019 Nov 13;9(63):36492–507. doi: 10.1039/c9ra07327b (PMC9075174; doi:10.1039/c9ra07327b)
Supplement: RA-009-C9RA07327B-s1860 [file RA-009-C9RA07327B-s1860.txt]

OTAXOX_clean

9.963800    0.000000    0.000000
0.000000    18.082000    0.000000
0.000000    0.000000    18.450000

     1       4.233718       4.233718       4.233718    12[8-(6,12),8-(6,12),8-(6,12),8-(6,12),8-(6,12),8-(6,12)]
     2       6.135608       6.135608       6.135608    12[8-(6),8-(6),8-(6,12),8-(6,12),8-(6,12),8-(6,12)]
     3       0.748182       0.748182       0.748182    12[8-(6,12),8-(6,12),8-(6,12),8-(6,12),8-(6,12),8-(6,12)]
     4       8.810092       8.810092       8.810092    12[8-(6),8-(6),8-(6,12),8-(6,12),8-(6,12),8-(6,12)]
     5       5.730082       5.730082       5.730082    12[8-(6,12),8-(6,12),8-(6,12),8-(6,12),8-(6,12),8-(6,12)]
     6       3.828192       3.828192       3.828192    12[8-(6),8-(6),8-(6,12),8-(6,12),8-(6,12),8-(6,12)]
     7       9.215618       9.215618       9.215618    12[8-(6,12),8-(6,12),8-(6,12),8-(6,12),8-(6,12),8-(6,12)]
     8       1.153708       1.153708       1.153708    12[8-(6),8-(6),8-(6,12),8-(6,12),8-(6,12),8-(6,12)]
     9       5.730082       5.730082       5.730082    12[8-(6,12),8-(6,12),8-(6,12),8-(6,12),8-(6,12),8-(6,12)]
    10       3.828192       3.828192       3.828192    12[8-(6),8-(6),8-(6,12),8-(6,12),8-(6,12),8-(6,12)]
    11       9.215618       9.215618       9.215618    12[8-(6,12),8-(6,12),8-(6,12),8-(6,12),8-(6,12),8-(6,12)]
    12       1.153708       1.153708       1.153708    12[8-(6),8-(6),8-(6,12),8-(6,12),8-(6,12),8-(6,12)]
    13       4.233718       4.233718       4.233718    12[8-(6,12),8-(6,12),8-(6,12),8-(6,12),8-(6,12),8-(6,12)]
    14       6.135608       6.135608       6.135608    12[8-(6),8-(6),8-(6,12),8-(6,12),8-(6,12),8-(6,12)]
    15       0.748182       0.748182       0.748182    12[8-(6,12),8-(6,12),8-(6,12),8-(6,12),8-(6,12),8-(6,12)]
    16       8.810092       8.810092       8.810092    12[8-(6),8-(6),8-(6,12),8-(6,12),8-(6,12),8-(6,12)]
    17         4.9819         4.9819         4.9819    12[8-(6),8-(6),8-(6),8-(6),8-(6,12),8-(6,12)]
    18            0.0            0.0            0.0    12[8-(6),8-(6),8-(6),8-(6),8-(6,12),8-(6,12)]
    19         4.9819         4.9819         4.9819    12[8-(6),8-(6),8-(6),8-(6),8-(6,12),8-(6,12)]
    20            0.0            0.0            0.0    12[8-(6),8-(6),8-(6),8-(6),8-(6,12),8-(6,12)]
    21         4.9819         4.9819         4.9819    12[8-(6),8-(6),8-(6),8-(6),8-(6,12),8-(6,12)]
    22            0.0            0.0            0.0    12[8-(6),8-(6),8-(6),8-(6),8-(6,12),8-(6,12)]
    23         4.9819         4.9819         4.9819    12[8-(6),8-(6),8-(6),8-(6),8-(6,12),8-(6,12)]
    24            0.0            0.0            0.0    12[8-(6),8-(6),8-(6),8-(6),8-(6,12),8-(6,12)]
    25       2.663324       2.663324       2.663324    1[6-(8,8)]
    26       1.278356       1.278356       1.278356    1[6-(8,8)]
    27       2.088412       2.088412       2.088412    1[6-(8,8)]
    28       6.942776       6.942776       6.942776    1[6-(8,8)]
    29       5.365506       5.365506       5.365506    1[6-(8,8)]
    30       6.513336       6.513336       6.513336    1[6-(8,8)]
    31       2.318576       2.318576       2.318576    1[6-(8,8)]
    32       3.703544       3.703544       3.703544    1[6-(8,8)]
    33       2.893488       2.893488       2.893488    1[6-(8,8)]
    34       8.002924       8.002924       8.002924    1[6-(8,8)]
    35       9.580194       9.580194       9.580194    1[6-(8,8)]
    36       8.432364       8.432364       8.432364    1[6-(8,8)]
    37       7.300476       7.300476       7.300476    1[6-(8,8)]
    38       8.685444       8.685444       8.685444    1[6-(8,8)]
    39       7.875388       7.875388       7.875388    1[6-(8,8)]
    40       3.021024       3.021024       3.021024    1[6-(8,8)]
    41       4.598294       4.598294       4.598294    1[6-(8,8)]
    42       3.450464       3.450464       3.450464    1[6-(8,8)]
    43       7.645224       7.645224       7.645224    1[6-(8,8)]
    44       6.260256       6.260256       6.260256    1[6-(8,8)]
    45       7.070312       7.070312       7.070312    1[6-(8,8)]
    46       1.960876       1.960876       1.960876    1[6-(8,8)]
    47       0.383606       0.383606       0.383606    1[6-(8,8)]
    48       1.531436       1.531436       1.531436    1[6-(8,8)]
    49       7.300476       7.300476       7.300476    1[6-(8,8)]
    50       8.685444       8.685444       8.685444    1[6-(8,8)]
    51       7.875388       7.875388       7.875388    1[6-(8,8)]
    52       3.021024       3.021024       3.021024    1[6-(8,8)]
    53       4.598294       4.598294       4.598294    1[6-(8,8)]
    54       3.450464       3.450464       3.450464    1[6-(8,8)]
    55       7.645224       7.645224       7.645224    1[6-(8,8)]
    56       6.260256       6.260256       6.260256    1[6-(8,8)]
    57       7.070312       7.070312       7.070312    1[6-(8,8)]
    58       1.960876       1.960876       1.960876    1[6-(8,8)]
    59       0.383606       0.383606       0.383606    1[6-(8,8)]
    60       1.531436       1.531436       1.531436    1[6-(8,8)]
    61       2.663324       2.663324       2.663324    1[6-(8,8)]
    62       1.278356       1.278356       1.278356    1[6-(8,8)]
    63       2.088412       2.088412       2.088412    1[6-(8,8)]
    64       6.942776       6.942776       6.942776    1[6-(8,8)]
    65       5.365506       5.365506       5.365506    1[6-(8,8)]
    66       6.513336       6.513336       6.513336    1[6-(8,8)]
    67       2.318576       2.318576       2.318576    1[6-(8,8)]
    68       3.703544       3.703544       3.703544    1[6-(8,8)]
    69       2.893488       2.893488       2.893488    1[6-(8,8)]
    70       8.002924       8.002924       8.002924    1[6-(8,8)]
    71       9.580194       9.580194       9.580194    1[6-(8,8)]
    72       8.432364       8.432364       8.432364    1[6-(8,8)]
    73       3.330898       3.330898       3.330898    6[1-(0),8-(12),8-(12,12)]
    74       2.183069       2.183069       2.183069    6[1-(0),8-(12),8-(12,12)]
    75       2.272743       2.272743       2.272743    6[1-(0),8-(12),8-(12,12)]
    76       6.297122       6.297122       6.297122    6[1-(0),8-(12),8-(12,12)]
    77       5.175198       5.175198       5.175198    6[1-(0),8-(12),8-(12,12)]
    78       5.976287       5.976287       5.976287    6[1-(0),8-(12),8-(12,12)]
    79       1.651002       1.651002       1.651002    6[1-(0),8-(12),8-(12,12)]
    80       2.798831       2.798831       2.798831    6[1-(0),8-(12),8-(12,12)]
    81       2.709157       2.709157       2.709157    6[1-(0),8-(12),8-(12,12)]
    82       8.648578       8.648578       8.648578    6[1-(0),8-(12),8-(12,12)]
    83       9.770502       9.770502       9.770502    6[1-(0),8-(12),8-(12,12)]
    84       8.969413       8.969413       8.969413    6[1-(0),8-(12),8-(12,12)]
    85       6.632902       6.632902       6.632902    6[1-(0),8-(12),8-(12,12)]
    86       7.780731       7.780731       7.780731    6[1-(0),8-(12),8-(12,12)]
    87       7.691057       7.691057       7.691057    6[1-(0),8-(12),8-(12,12)]
    88       3.666678       3.666678       3.666678    6[1-(0),8-(12),8-(12,12)]
    89       4.788602       4.788602       4.788602    6[1-(0),8-(12),8-(12,12)]
    90       3.987513       3.987513       3.987513    6[1-(0),8-(12),8-(12,12)]
    91       8.312798       8.312798       8.312798    6[1-(0),8-(12),8-(12,12)]
    92       7.164969       7.164969       7.164969    6[1-(0),8-(12),8-(12,12)]
    93       7.254643       7.254643       7.254643    6[1-(0),8-(12),8-(12,12)]
    94       1.315222       1.315222       1.315222    6[1-(0),8-(12),8-(12,12)]
    95       0.193298       0.193298       0.193298    6[1-(0),8-(12),8-(12,12)]
    96       0.994387       0.994387       0.994387    6[1-(0),8-(12),8-(12,12)]
    97       6.632902       6.632902       6.632902    6[1-(0),8-(12),8-(12,12)]
    98       7.780731       7.780731       7.780731    6[1-(0),8-(12),8-(12,12)]
    99       7.691057       7.691057       7.691057    6[1-(0),8-(12),8-(12,12)]
   100       3.666678       3.666678       3.666678    6[1-(0),8-(12),8-(12,12)]
   101       4.788602       4.788602       4.788602    6[1-(0),8-(12),8-(12,12)]
   102       3.987513       3.987513       3.987513    6[1-(0),8-(12),8-(12,12)]
   103       8.312798       8.312798       8.312798    6[1-(0),8-(12),8-(12,12)]
   104       7.164969       7.164969       7.164969    6[1-(0),8-(12),8-(12,12)]
   105       7.254643       7.254643       7.254643    6[1-(0),8-(12),8-(12,12)]
   106       1.315222       1.315222       1.315222    6[1-(0),8-(12),8-(12,12)]
   107       0.193298       0.193298       0.193298    6[1-(0),8-(12),8-(12,12)]
   108       0.994387       0.994387       0.994387    6[1-(0),8-(12),8-(12,12)]
   109       3.330898       3.330898       3.330898    6[1-(0),8-(12),8-(12,12)]
   110       2.183069       2.183069       2.183069    6[1-(0),8-(12),8-(12,12)]
   111       2.272743       2.272743       2.272743    6[1-(0),8-(12),8-(12,12)]
   112       6.297122       6.297122       6.297122    6[1-(0),8-(12),8-(12,12)]
   113       5.175198       5.175198       5.175198    6[1-(0),8-(12),8-(12,12)]
   114       5.976287       5.976287       5.976287    6[1-(0),8-(12),8-(12,12)]
   115       1.651002       1.651002       1.651002    6[1-(0),8-(12),8-(12,12)]
   116       2.798831       2.798831       2.798831    6[1-(0),8-(12),8-(12,12)]
   117       2.709157       2.709157       2.709157    6[1-(0),8-(12),8-(12,12)]
   118       8.648578       8.648578       8.648578    6[1-(0),8-(12),8-(12,12)]
   119       9.770502       9.770502       9.770502    6[1-(0),8-(12),8-(12,12)]
   120       8.969413       8.969413       8.969413    6[1-(0),8-(12),8-(12,12)]
   121        3.02501        3.02501        3.02501    8[6-(1,8),12-(8,8,8,8,8),12-(8,8,8,8,8)]
   122       4.439869       4.439869       4.439869    8[6-(1,8),12-(8,8,8,8,8)]
   123       3.482348       3.482348       3.482348    8[6-(1,8),12-(8,8,8,8,8),12-(8,8,8,8,8)]
   124       1.317214       1.317214       1.317214    8[6-(1,8),12-(8,8,8,8,8)]
   125         5.1194         5.1194         5.1194    8[6-(1,8),12-(8,8,8,8,8),12-(8,8,8,8,8)]
   126       5.802917       5.802917       5.802917    8[6-(1,8),12-(8,8,8,8,8),12-(8,8,8,8,8)]
   127       5.266865       5.266865       5.266865    8[6-(1,8),12-(8,8,8,8,8),12-(8,8,8,8,8)]
   128       2.473015       2.473015       2.473015    8[6-(1,8),12-(8,8,8,8,8),12-(8,8,8,8,8)]
   129       6.020128       6.020128       6.020128    8[6-(1,8),12-(8,8,8,8,8)]
   130       6.016142       6.016142       6.016142    8[6-(1,8),12-(8,8,8,8,8)]
   131       2.950281       2.950281       2.950281    8[6-(1,8),12-(8,8,8,8,8)]
   132       4.996846       4.996846       4.996846    8[6-(1,8),12-(8,8,8,8,8)]
   133        1.95689        1.95689        1.95689    8[6-(1,8),12-(8,8,8,8,8),12-(8,8,8,8,8)]
   134       0.542031       0.542031       0.542031    8[6-(1,8),12-(8,8,8,8,8)]
   135       1.499552       1.499552       1.499552    8[6-(1,8),12-(8,8,8,8,8),12-(8,8,8,8,8)]
   136       3.664686       3.664686       3.664686    8[6-(1,8),12-(8,8,8,8,8)]
   137         9.8263         9.8263         9.8263    8[6-(1,8),12-(8,8,8,8,8),12-(8,8,8,8,8)]
   138       9.142783       9.142783       9.142783    8[6-(1,8),12-(8,8,8,8,8),12-(8,8,8,8,8)]
   139       9.678835       9.678835       9.678835    8[6-(1,8),12-(8,8,8,8,8),12-(8,8,8,8,8)]
   140       2.508885       2.508885       2.508885    8[6-(1,8),12-(8,8,8,8,8),12-(8,8,8,8,8)]
   141       8.925572       8.925572       8.925572    8[6-(1,8),12-(8,8,8,8,8)]
   142       8.929558       8.929558       8.929558    8[6-(1,8),12-(8,8,8,8,8)]
   143       2.031619       2.031619       2.031619    8[6-(1,8),12-(8,8,8,8,8)]
   144      -0.014946      -0.014946      -0.014946    8[6-(1,8),12-(8,8,8,8,8)]
   145        6.93879        6.93879        6.93879    8[6-(1,8),12-(8,8,8,8,8),12-(8,8,8,8,8)]
   146       5.523931       5.523931       5.523931    8[6-(1,8),12-(8,8,8,8,8)]
   147       6.481452       6.481452       6.481452    8[6-(1,8),12-(8,8,8,8,8),12-(8,8,8,8,8)]
   148       8.646586       8.646586       8.646586    8[6-(1,8),12-(8,8,8,8,8)]
   149         4.8444         4.8444         4.8444    8[6-(1,8),12-(8,8,8,8,8),12-(8,8,8,8,8)]
   150       4.160883       4.160883       4.160883    8[6-(1,8),12-(8,8,8,8,8),12-(8,8,8,8,8)]
   151       4.696935       4.696935       4.696935    8[6-(1,8),12-(8,8,8,8,8),12-(8,8,8,8,8)]
   152       7.490785       7.490785       7.490785    8[6-(1,8),12-(8,8,8,8,8),12-(8,8,8,8,8)]
   153       3.943672       3.943672       3.943672    8[6-(1,8),12-(8,8,8,8,8)]
   154       3.947658       3.947658       3.947658    8[6-(1,8),12-(8,8,8,8,8)]
   155       7.013519       7.013519       7.013519    8[6-(1,8),12-(8,8,8,8,8)]
   156       4.966954       4.966954       4.966954    8[6-(1,8),12-(8,8,8,8,8)]
   157        8.00691        8.00691        8.00691    8[6-(1,8),12-(8,8,8,8,8),12-(8,8,8,8,8)]
   158       9.421769       9.421769       9.421769    8[6-(1,8),12-(8,8,8,8,8)]
   159       8.464248       8.464248       8.464248    8[6-(1,8),12-(8,8,8,8,8),12-(8,8,8,8,8)]
   160       6.299114       6.299114       6.299114    8[6-(1,8),12-(8,8,8,8,8)]
   161         0.1375         0.1375         0.1375    8[6-(1,8),12-(8,8,8,8,8),12-(8,8,8,8,8)]
   162       0.821017       0.821017       0.821017    8[6-(1,8),12-(8,8,8,8,8),12-(8,8,8,8,8)]
   163       0.284965       0.284965       0.284965    8[6-(1,8),12-(8,8,8,8,8),12-(8,8,8,8,8)]
   164       7.454915       7.454915       7.454915    8[6-(1,8),12-(8,8,8,8,8),12-(8,8,8,8,8)]
   165       1.038228       1.038228       1.038228    8[6-(1,8),12-(8,8,8,8,8)]
   166       1.034242       1.034242       1.034242    8[6-(1,8),12-(8,8,8,8,8)]
   167       7.932181       7.932181       7.932181    8[6-(1,8),12-(8,8,8,8,8)]
   168       0.014946       0.014946       0.014946    8[6-(1,8),12-(8,8,8,8,8)]
   169        6.93879        6.93879        6.93879    8[6-(1,8),12-(8,8,8,8,8),12-(8,8,8,8,8)]
   170       5.523931       5.523931       5.523931    8[6-(1,8),12-(8,8,8,8,8)]
   171       6.481452       6.481452       6.481452    8[6-(1,8),12-(8,8,8,8,8),12-(8,8,8,8,8)]
   172       8.646586       8.646586       8.646586    8[6-(1,8),12-(8,8,8,8,8)]
   173         4.8444         4.8444         4.8444    8[6-(1,8),12-(8,8,8,8,8),12-(8,8,8,8,8)]
   174       4.160883       4.160883       4.160883    8[6-(1,8),12-(8,8,8,8,8),12-(8,8,8,8,8)]
   175       4.696935       4.696935       4.696935    8[6-(1,8),12-(8,8,8,8,8),12-(8,8,8,8,8)]
   176       7.490785       7.490785       7.490785    8[6-(1,8),12-(8,8,8,8,8),12-(8,8,8,8,8)]
   177       3.943672       3.943672       3.943672    8[6-(1,8),12-(8,8,8,8,8)]
   178       3.947658       3.947658       3.947658    8[6-(1,8),12-(8,8,8,8,8)]
   179       7.013519       7.013519       7.013519    8[6-(1,8),12-(8,8,8,8,8)]
   180       4.966954       4.966954       4.966954    8[6-(1,8),12-(8,8,8,8,8)]
   181        8.00691        8.00691        8.00691    8[6-(1,8),12-(8,8,8,8,8),12-(8,8,8,8,8)]
   182       9.421769       9.421769       9.421769    8[6-(1,8),12-(8,8,8,8,8)]
   183       8.464248       8.464248       8.464248    8[6-(1,8),12-(8,8,8,8,8),12-(8,8,8,8,8)]
   184       6.299114       6.299114       6.299114    8[6-(1,8),12-(8,8,8,8,8)]
   185         0.1375         0.1375         0.1375    8[6-(1,8),12-(8,8,8,8,8),12-(8,8,8,8,8)]
   186       0.821017       0.821017       0.821017    8[6-(1,8),12-(8,8,8,8,8),12-(8,8,8,8,8)]
   187       0.284965       0.284965       0.284965    8[6-(1,8),12-(8,8,8,8,8),12-(8,8,8,8,8)]
   188       7.454915       7.454915       7.454915    8[6-(1,8),12-(8,8,8,8,8),12-(8,8,8,8,8)]
   189       1.038228       1.038228       1.038228    8[6-(1,8),12-(8,8,8,8,8)]
   190       1.034242       1.034242       1.034242    8[6-(1,8),12-(8,8,8,8,8)]
   191       7.932181       7.932181       7.932181    8[6-(1,8),12-(8,8,8,8,8)]
   192       0.014946       0.014946       0.014946    8[6-(1,8),12-(8,8,8,8,8)]
   193        3.02501        3.02501        3.02501    8[6-(1,8),12-(8,8,8,8,8),12-(8,8,8,8,8)]
   194       4.439869       4.439869       4.439869    8[6-(1,8),12-(8,8,8,8,8)]
   195       3.482348       3.482348       3.482348    8[6-(1,8),12-(8,8,8,8,8),12-(8,8,8,8,8)]
   196       1.317214       1.317214       1.317214    8[6-(1,8),12-(8,8,8,8,8)]
   197         5.1194         5.1194         5.1194    8[6-(1,8),12-(8,8,8,8,8),12-(8,8,8,8,8)]
   198       5.802917       5.802917       5.802917    8[6-(1,8),12-(8,8,8,8,8),12-(8,8,8,8,8)]
   199       5.266865       5.266865       5.266865    8[6-(1,8),12-(8,8,8,8,8),12-(8,8,8,8,8)]
   200       2.473015       2.473015       2.473015    8[6-(1,8),12-(8,8,8,8,8),12-(8,8,8,8,8)]
   201       6.020128       6.020128       6.020128    8[6-(1,8),12-(8,8,8,8,8)]
   202       6.016142       6.016142       6.016142    8[6-(1,8),12-(8,8,8,8,8)]
   203       2.950281       2.950281       2.950281    8[6-(1,8),12-(8,8,8,8,8)]
   204       4.996846       4.996846       4.996846    8[6-(1,8),12-(8,8,8,8,8)]
   205        1.95689        1.95689        1.95689    8[6-(1,8),12-(8,8,8,8,8),12-(8,8,8,8,8)]
   206       0.542031       0.542031       0.542031    8[6-(1,8),12-(8,8,8,8,8)]
   207       1.499552       1.499552       1.499552    8[6-(1,8),12-(8,8,8,8,8),12-(8,8,8,8,8)]
   208       3.664686       3.664686       3.664686    8[6-(1,8),12-(8,8,8,8,8)]
   209         9.8263         9.8263         9.8263    8[6-(1,8),12-(8,8,8,8,8),12-(8,8,8,8,8)]
   210       9.142783       9.142783       9.142783    8[6-(1,8),12-(8,8,8,8,8),12-(8,8,8,8,8)]
   211       9.678835       9.678835       9.678835    8[6-(1,8),12-(8,8,8,8,8),12-(8,8,8,8,8)]
   212       2.508885       2.508885       2.508885    8[6-(1,8),12-(8,8,8,8,8),12-(8,8,8,8,8)]
   213       8.925572       8.925572       8.925572    8[6-(1,8),12-(8,8,8,8,8)]
   214       8.929558       8.929558       8.929558    8[6-(1,8),12-(8,8,8,8,8)]
   215       2.031619       2.031619       2.031619    8[6-(1,8),12-(8,8,8,8,8)]
   216      -0.014946      -0.014946      -0.014946    8[6-(1,8),12-(8,8,8,8,8)]
