# Supplementary material for: A collection of forcefield precursors for metal–organic frameworks
Source: RSC Adv. 2019 Nov 13;9(63):36492–507. doi: 10.1039/c9ra07327b (PMC9075174; doi:10.1039/c9ra07327b)
Supplement: RA-009-C9RA07327B-s1861 [file RA-009-C9RA07327B-s1861.txt]

OTOROF_clean

8.531000    0.000000    0.000000
0.000000    13.376000    0.000000
0.000000    0.000000    13.631000

     1        6.95285        6.95285        6.95285    25[7-(6),7-(6),7-(6),7-(6)]
     2        2.68735        2.68735        2.68735    25[7-(6),7-(6),7-(6),7-(6)]
     3        1.57815        1.57815        1.57815    25[7-(6),7-(6),7-(6),7-(6)]
     4        5.84365        5.84365        5.84365    25[7-(6),7-(6),7-(6),7-(6)]
     5         4.2655         4.2655         4.2655    26[6-(7),6-(7),6-(7),6-(7),6-(7),6-(7)]
     6            0.0            0.0            0.0    26[6-(7),6-(7),6-(7),6-(7),6-(7),6-(7)]
     7         4.2655         4.2655         4.2655    26[6-(7),6-(7),6-(7),6-(7),6-(7),6-(7)]
     8            0.0            0.0            0.0    26[6-(7),6-(7),6-(7),6-(7),6-(7),6-(7)]
     9       5.346378       5.346378       5.346378    6[7-(25),26-(6,6,6,6,6)]
    10       5.855678       5.855678       5.855678    6[7-(0),26-(6,6,6,6,6)]
    11       4.699728       4.699728       4.699728    6[7-(25),26-(6,6,6,6,6)]
    12       1.080878       1.080878       1.080878    6[7-(25),26-(6,6,6,6,6)]
    13       1.590178       1.590178       1.590178    6[7-(0),26-(6,6,6,6,6)]
    14       0.434228       0.434228       0.434228    6[7-(25),26-(6,6,6,6,6)]
    15       3.184622       3.184622       3.184622    6[7-(25),26-(6,6,6,6,6)]
    16       2.675322       2.675322       2.675322    6[7-(0),26-(6,6,6,6,6)]
    17       3.831272       3.831272       3.831272    6[7-(25),26-(6,6,6,6,6)]
    18       7.450122       7.450122       7.450122    6[7-(25),26-(6,6,6,6,6)]
    19       6.940822       6.940822       6.940822    6[7-(0),26-(6,6,6,6,6)]
    20       8.096772       8.096772       8.096772    6[7-(25),26-(6,6,6,6,6)]
    21       3.184622       3.184622       3.184622    6[7-(25),26-(6,6,6,6,6)]
    22       2.675322       2.675322       2.675322    6[7-(0),26-(6,6,6,6,6)]
    23       3.831272       3.831272       3.831272    6[7-(25),26-(6,6,6,6,6)]
    24       7.450122       7.450122       7.450122    6[7-(25),26-(6,6,6,6,6)]
    25       6.940822       6.940822       6.940822    6[7-(0),26-(6,6,6,6,6)]
    26       8.096772       8.096772       8.096772    6[7-(25),26-(6,6,6,6,6)]
    27       5.346378       5.346378       5.346378    6[7-(25),26-(6,6,6,6,6)]
    28       5.855678       5.855678       5.855678    6[7-(0),26-(6,6,6,6,6)]
    29       4.699728       4.699728       4.699728    6[7-(25),26-(6,6,6,6,6)]
    30       1.080878       1.080878       1.080878    6[7-(25),26-(6,6,6,6,6)]
    31       1.590178       1.590178       1.590178    6[7-(0),26-(6,6,6,6,6)]
    32       0.434228       0.434228       0.434228    6[7-(25),26-(6,6,6,6,6)]
    33        5.98535        5.98535        5.98535    7[6-(26),25-(7,7,7)]
    34       4.994047       4.994047       4.994047    7[6-(26),25-(7,7,7)]
    35       6.801766       6.801766       6.801766    7[6-(26)]
    36        1.71985        1.71985        1.71985    7[6-(26),25-(7,7,7)]
    37       0.728547       0.728547       0.728547    7[6-(26),25-(7,7,7)]
    38       2.536266       2.536266       2.536266    7[6-(26)]
    39        2.54565        2.54565        2.54565    7[6-(26),25-(7,7,7)]
    40       3.536953       3.536953       3.536953    7[6-(26),25-(7,7,7)]
    41       1.729234       1.729234       1.729234    7[6-(26)]
    42        6.81115        6.81115        6.81115    7[6-(26),25-(7,7,7)]
    43       7.802453       7.802453       7.802453    7[6-(26),25-(7,7,7)]
    44       5.994734       5.994734       5.994734    7[6-(26)]
    45        2.54565        2.54565        2.54565    7[6-(26),25-(7,7,7)]
    46       3.536953       3.536953       3.536953    7[6-(26),25-(7,7,7)]
    47       1.729234       1.729234       1.729234    7[6-(26)]
    48        6.81115        6.81115        6.81115    7[6-(26),25-(7,7,7)]
    49       7.802453       7.802453       7.802453    7[6-(26),25-(7,7,7)]
    50       5.994734       5.994734       5.994734    7[6-(26)]
    51        5.98535        5.98535        5.98535    7[6-(26),25-(7,7,7)]
    52       4.994047       4.994047       4.994047    7[6-(26),25-(7,7,7)]
    53       6.801766       6.801766       6.801766    7[6-(26)]
    54        1.71985        1.71985        1.71985    7[6-(26),25-(7,7,7)]
    55       0.728547       0.728547       0.728547    7[6-(26),25-(7,7,7)]
    56       2.536266       2.536266       2.536266    7[6-(26)]
