# Supplementary material for: A collection of forcefield precursors for metal–organic frameworks
Source: RSC Adv. 2019 Nov 13;9(63):36492–507. doi: 10.1039/c9ra07327b (PMC9075174; doi:10.1039/c9ra07327b)
Supplement: RA-009-C9RA07327B-s1862 [file RA-009-C9RA07327B-s1862.txt]

OVEXOD_clean

20.460400    0.000000    0.000000
-7.388661    19.079718    0.000000
10.215264    7.019083    18.083229

     1      10.365308      10.365308      10.365308    25[8-(6),8-(6),8-(6),8-(6),8-(6),8-(6,25)]
     2       7.085915       7.085915       7.085915    25[8-(25,25),8-(6),8-(6),8-(6),8-(6,25)]
     3       8.726657       8.726657       8.726657    25[8-(25,25),8-(6),8-(6)]
     4      20.422861      20.422861      20.422861    25[8-(25,25),8-(6),8-(6),8-(6)]
     5       9.028393       9.028393       9.028393    25[8-(6),8-(6),8-(6),8-(6),8-(6),8-(6,25)]
     6      11.340478      11.340478      11.340478    25[8-(25,25),8-(6),8-(6),8-(6),8-(6,25)]
     7       0.432696       0.432696       0.432696    25[8-(25,25),8-(6),8-(6)]
     8      18.163281      18.163281      18.163281    25[8-(25,25),8-(6),8-(6),8-(6)]
     9      12.921695      12.921695      12.921695    25[8-(6),8-(6),8-(6),8-(6),8-(6),8-(6,25)]
    10      16.201088      16.201088      16.201088    25[8-(25,25),8-(6),8-(6),8-(6),8-(6,25)]
    11      14.560346      14.560346      14.560346    25[8-(25,25),8-(6),8-(6)]
    12       2.864142       2.864142       2.864142    25[8-(25,25),8-(6),8-(6),8-(6)]
    13       14.25861       14.25861       14.25861    25[8-(6),8-(6),8-(6),8-(6),8-(6),8-(6,25)]
    14      11.946525      11.946525      11.946525    25[8-(25,25),8-(6),8-(6),8-(6),8-(6,25)]
    15      22.854307      22.854307      22.854307    25[8-(25,25),8-(6),8-(6)]
    16       5.123722       5.123722       5.123722    25[8-(25,25),8-(6),8-(6),8-(6)]
    17      12.916285      12.916285      12.916285    25[8-(6),8-(6)]
    18      10.370718      10.370718      10.370718    25[8-(6),8-(6)]
    19      13.574127      13.574127      13.574127    1[6-(6,6)]
    20      12.161358      12.161358      12.161358    1[6-(6,6)]
    21      13.998658      13.998658      13.998658    1[6-(6,6)]
    22      15.588701      15.588701      15.588701    1[6-(6,6)]
    23       9.484154       9.484154       9.484154    1[6-(6,6)]
    24      12.851552      12.851552      12.851552    1[6-(6,6)]
    25      13.586974      13.586974      13.586974    1[6-(6,6)]
    26      12.236353      12.236353      12.236353    1[6-(6,6)]
    27      11.215003      11.215003      11.215003    1[6-(6,6)]
    28       9.503522       9.503522       9.503522    1[6-(6,6)]
    29      10.497465      10.497465      10.497465    1[6-(6,6)]
    30      11.926731      11.926731      11.926731    1[6-(6,6)]
    31      13.854347      13.854347      13.854347    1[6-(6,6)]
    32      17.280386      17.280386      17.280386    1[6-(6,6)]
    33      17.821918      17.821918      17.821918    1[6-(6,6)]
    34      16.457312      16.457312      16.457312    1[6-(6,6)]
    35       1.175607       1.175607       1.175607    1[6-(6,6)]
    36       6.002324       6.002324       6.002324    1[6-(6,6)]
    37      24.866745      24.866745      24.866745    1[6-(6,6)]
    38      17.955934      17.955934      17.955934    1[6-(6,6)]
    39      21.318005      21.318005      21.318005    1[6-(6,6)]
    40      24.501565      24.501565      24.501565    1[6-(6,6)]
    41      24.557346      24.557346      24.557346    1[6-(6,6)]
    42       23.04598       23.04598       23.04598    1[6-(6,6)]
    43      22.150662      22.150662      22.150662    1[6-(6,6)]
    44      24.198892      24.198892      24.198892    1[6-(6,6)]
    45      22.301111      22.301111      22.301111    1[6-(6,6)]
    46      20.321484      20.321484      20.321484    1[6-(6,6)]
    47      18.191137      18.191137      18.191137    1[6-(6,6)]
    48      15.553057      15.553057      15.553057    1[6-(6,6)]
    49      15.281346      15.281346      15.281346    1[6-(6,6)]
    50      16.456078      16.456078      16.456078    1[6-(6,6)]
    51      15.997415      15.997415      15.997415    1[7-(1,7)]
    52      15.067794      15.067794      15.067794    1[7-(1,7)]
    53      12.013697      12.013697      12.013697    1[7-(1,7)]
    54      12.049022      12.049022      12.049022    1[7-(1,7)]
    55      20.264695      20.264695      20.264695    1[7-(1,7)]
    56       20.36945       20.36945       20.36945    1[7-(1,7)]
    57        1.92485        1.92485        1.92485    1[7-(1,7)]
    58       2.459557       2.459557       2.459557    1[7-(1,7)]
    59      -3.943931      -3.943931      -3.943931    1[6-(6,6)]
    60      -1.843588      -1.843588      -1.843588    1[6-(6,6)]
    61      -3.254749      -3.254749      -3.254749    1[6-(6,6)]
    62      -5.004267      -5.004267      -5.004267    1[6-(6,6)]
    63       10.16523       10.16523       10.16523    1[6-(6,6)]
    64       7.101097       7.101097       7.101097    1[6-(6,6)]
    65      27.469205      27.469205      27.469205    1[6-(6,6)]
    66      18.654234      18.654234      18.654234    1[6-(6,6)]
    67      11.351994      11.351994      11.351994    1[6-(6,6)]
    68      14.496138      14.496138      14.496138    1[6-(6,6)]
    69      23.115665      23.115665      23.115665    1[6-(6,6)]
    70      22.156982      22.156982      22.156982    1[6-(6,6)]
    71      15.879092      15.879092      15.879092    1[6-(6,6)]
    72      13.715782      13.715782      13.715782    1[6-(6,6)]
    73      15.613436      15.613436      15.613436    1[6-(6,6)]
    74      17.613329      17.613329      17.613329    1[6-(6,6)]
    75       6.021124       6.021124       6.021124    1[6-(6,6)]
    76       8.562154       8.562154       8.562154    1[6-(6,6)]
    77       7.616987       7.616987       7.616987    1[6-(6,6)]
    78       5.915622       5.915622       5.915622    1[6-(6,6)]
    79      21.066262      21.066262      21.066262    1[6-(6,6)]
    80      -0.690139      -0.690139      -0.690139    1[6-(6,6)]
    81       1.455361       1.455361       1.455361    1[6-(6,6)]
    82       3.168032       3.168032       3.168032    1[6-(6,6)]
    83       12.99709       12.99709       12.99709    1[6-(6,6)]
    84      10.067825      10.067825      10.067825    1[6-(6,6)]
    85       9.549948       9.549948       9.549948    1[6-(6,6)]
    86      10.758343      10.758343      10.758343    1[6-(6,6)]
    87       6.417173       6.417173       6.417173    1[6-(6,6)]
    88       8.323235       8.323235       8.323235    1[6-(6,6)]
    89       6.315235       6.315235       6.315235    1[6-(6,6)]
    90       4.374498       4.374498       4.374498    1[6-(6,6)]
    91       12.92819       12.92819       12.92819    1[7-(1,7)]
    92      12.419919      12.419919      12.419919    1[7-(1,7)]
    93      17.826929      17.826929      17.826929    1[7-(1,7)]
    94       17.45174       17.45174       17.45174    1[7-(1,7)]
    95       4.327928       4.327928       4.327928    1[7-(1,7)]
    96       4.902904       4.902904       4.902904    1[7-(1,7)]
    97        5.06012        5.06012        5.06012    1[7-(1,7)]
    98       4.227377       4.227377       4.227377    1[7-(1,7)]
    99       9.712876       9.712876       9.712876    1[6-(6,6)]
   100      11.125645      11.125645      11.125645    1[6-(6,6)]
   101       9.288345       9.288345       9.288345    1[6-(6,6)]
   102       7.698302       7.698302       7.698302    1[6-(6,6)]
   103      13.802849      13.802849      13.802849    1[6-(6,6)]
   104      10.435451      10.435451      10.435451    1[6-(6,6)]
   105       9.700029       9.700029       9.700029    1[6-(6,6)]
   106       11.05065       11.05065       11.05065    1[6-(6,6)]
   107         12.072         12.072         12.072    1[6-(6,6)]
   108      13.783481      13.783481      13.783481    1[6-(6,6)]
   109      12.789538      12.789538      12.789538    1[6-(6,6)]
   110      11.360272      11.360272      11.360272    1[6-(6,6)]
   111       9.432656       9.432656       9.432656    1[6-(6,6)]
   112       6.006617       6.006617       6.006617    1[6-(6,6)]
   113       5.465085       5.465085       5.465085    1[6-(6,6)]
   114       6.829691       6.829691       6.829691    1[6-(6,6)]
   115      22.111396      22.111396      22.111396    1[6-(6,6)]
   116      17.284679      17.284679      17.284679    1[6-(6,6)]
   117      -1.579742      -1.579742      -1.579742    1[6-(6,6)]
   118       5.331069       5.331069       5.331069    1[6-(6,6)]
   119       1.968998       1.968998       1.968998    1[6-(6,6)]
   120      -1.214562      -1.214562      -1.214562    1[6-(6,6)]
   121      -1.270343      -1.270343      -1.270343    1[6-(6,6)]
   122       0.241023       0.241023       0.241023    1[6-(6,6)]
   123       1.136341       1.136341       1.136341    1[6-(6,6)]
   124      -0.911889      -0.911889      -0.911889    1[6-(6,6)]
   125       0.985892       0.985892       0.985892    1[6-(6,6)]
   126       2.965519       2.965519       2.965519    1[6-(6,6)]
   127       5.095866       5.095866       5.095866    1[6-(6,6)]
   128       7.733946       7.733946       7.733946    1[6-(6,6)]
   129       8.005657       8.005657       8.005657    1[6-(6,6)]
   130       6.830925       6.830925       6.830925    1[6-(6,6)]
   131       7.289588       7.289588       7.289588    1[7-(1,7)]
   132       8.219209       8.219209       8.219209    1[7-(1,7)]
   133      11.273306      11.273306      11.273306    1[7-(1,7)]
   134      11.237981      11.237981      11.237981    1[7-(1,7)]
   135       3.022308       3.022308       3.022308    1[7-(1,7)]
   136       2.917553       2.917553       2.917553    1[7-(1,7)]
   137      21.362153      21.362153      21.362153    1[7-(1,7)]
   138      20.827446      20.827446      20.827446    1[7-(1,7)]
   139      27.230934      27.230934      27.230934    1[6-(6,6)]
   140      25.130591      25.130591      25.130591    1[6-(6,6)]
   141      26.541752      26.541752      26.541752    1[6-(6,6)]
   142       28.29127       28.29127       28.29127    1[6-(6,6)]
   143      13.121773      13.121773      13.121773    1[6-(6,6)]
   144      16.185906      16.185906      16.185906    1[6-(6,6)]
   145      -4.182202      -4.182202      -4.182202    1[6-(6,6)]
   146       4.632769       4.632769       4.632769    1[6-(6,6)]
   147      11.935009      11.935009      11.935009    1[6-(6,6)]
   148       8.790865       8.790865       8.790865    1[6-(6,6)]
   149       0.171338       0.171338       0.171338    1[6-(6,6)]
   150       1.130021       1.130021       1.130021    1[6-(6,6)]
   151       7.407911       7.407911       7.407911    1[6-(6,6)]
   152       9.571221       9.571221       9.571221    1[6-(6,6)]
   153       7.673567       7.673567       7.673567    1[6-(6,6)]
   154       5.673674       5.673674       5.673674    1[6-(6,6)]
   155      17.265879      17.265879      17.265879    1[6-(6,6)]
   156      14.724849      14.724849      14.724849    1[6-(6,6)]
   157      15.670016      15.670016      15.670016    1[6-(6,6)]
   158      17.371381      17.371381      17.371381    1[6-(6,6)]
   159       2.220741       2.220741       2.220741    1[6-(6,6)]
   160      23.977142      23.977142      23.977142    1[6-(6,6)]
   161      21.831642      21.831642      21.831642    1[6-(6,6)]
   162      20.118971      20.118971      20.118971    1[6-(6,6)]
   163      10.289913      10.289913      10.289913    1[6-(6,6)]
   164      13.219178      13.219178      13.219178    1[6-(6,6)]
   165      13.737055      13.737055      13.737055    1[6-(6,6)]
   166       12.52866       12.52866       12.52866    1[6-(6,6)]
   167       16.86983       16.86983       16.86983    1[6-(6,6)]
   168      14.963768      14.963768      14.963768    1[6-(6,6)]
   169      16.971768      16.971768      16.971768    1[6-(6,6)]
   170      18.912505      18.912505      18.912505    1[6-(6,6)]
   171      10.358813      10.358813      10.358813    1[7-(1,7)]
   172      10.867084      10.867084      10.867084    1[7-(1,7)]
   173       5.460074       5.460074       5.460074    1[7-(1,7)]
   174       5.835263       5.835263       5.835263    1[7-(1,7)]
   175      18.959075      18.959075      18.959075    1[7-(1,7)]
   176      18.384099      18.384099      18.384099    1[7-(1,7)]
   177      18.226883      18.226883      18.226883    1[7-(1,7)]
   178      19.059626      19.059626      19.059626    1[7-(1,7)]
   179      15.812699      15.812699      15.812699    6[6-(6,6),7-(6,7),7-(7)]
   180      17.278411      17.278411      17.278411    6[6-(6,6),7-(6,7),7-(7)]
   181      14.768032      14.768032      14.768032    6[6-(1,6),6-(1,6),6-(7,7)]
   182      13.662494      13.662494      13.662494    6[1-(0),6-(6,6),6-(6,6)]
   183      12.702578      12.702578      12.702578    6[6-(1,6),6-(1,6),6-(8,8)]
   184      12.814863      12.814863      12.814863    6[1-(0),6-(1,6),6-(6,6)]
   185      13.911456      13.911456      13.911456    6[1-(0),6-(1,6),6-(1,6)]
   186      14.863826      14.863826      14.863826    6[1-(0),6-(1,6),6-(6,6)]
   187      11.482788      11.482788      11.482788    6[6-(6,6),8-(25),8-(25)]
   188      10.723306      10.723306      10.723306    6[6-(1,6),6-(1,6),6-(7,7)]
   189      10.301026      10.301026      10.301026    6[1-(0),6-(6,6),6-(6,6)]
   190      11.098105      11.098105      11.098105    6[6-(1,6),6-(1,6),6-(8,8)]
   191      12.324263      12.324263      12.324263    6[1-(0),6-(1,6),6-(6,6)]
   192      12.755914      12.755914      12.755914    6[1-(0),6-(1,6),6-(1,6)]
   193      11.953177      11.953177      11.953177    6[1-(0),6-(1,6),6-(6,6)]
   194      10.639077      10.639077      10.639077    6[6-(6,6),8-(25),8-(25)]
   195      12.844827      12.844827      12.844827    6[6-(6,6),7-(6,7),7-(7)]
   196      14.266506      14.266506      14.266506    6[6-(6,6),7-(6,7),7-(7)]
   197      11.762301      11.762301      11.762301    6[6-(1,6),6-(1,6),6-(7,7)]
   198      11.094842      11.094842      11.094842    6[1-(0),6-(6,6),6-(6,6)]
   199      10.256996      10.256996      10.256996    6[6-(1,6),6-(1,6),6-(8,8)]
   200      10.053399      10.053399      10.053399    6[1-(0),6-(1,6),6-(6,6)]
   201       10.66446       10.66446       10.66446    6[1-(0),6-(1,6),6-(1,6)]
   202       11.51532       11.51532       11.51532    6[1-(0),6-(1,6),6-(6,6)]
   203        9.61011        9.61011        9.61011    6[6-(6,6),8-(25),8-(25)]
   204      15.017144      15.017144      15.017144    6[6-(1,6),6-(1,6),6-(7,7)]
   205      14.663434      14.663434      14.663434    6[1-(0),6-(6,6),6-(6,6)]
   206      15.518163      15.518163      15.518163    6[6-(1,6),6-(1,6),6-(8,8)]
   207      16.711852      16.711852      16.711852    6[1-(0),6-(1,6),6-(6,6)]
   208      17.036918      17.036918      17.036918    6[1-(0),6-(1,6),6-(1,6)]
   209      16.218231      16.218231      16.218231    6[1-(0),6-(1,6),6-(6,6)]
   210      15.173767      15.173767      15.173767    6[6-(6,6),8-(25),8-(25)]
   211       20.11371       20.11371       20.11371    6[6-(6,6),7-(6,7),7-(7)]
   212      21.054063      21.054063      21.054063    6[6-(6,6),7-(6,7),7-(7)]
   213      19.841442      19.841442      19.841442    6[6-(1,6),6-(1,6),6-(7,7)]
   214       0.332423       0.332423       0.332423    6[1-(0),6-(6,6),6-(6,6)]
   215       7.426199       7.426199       7.426199    6[6-(1,6),6-(1,6),6-(8,8)]
   216       6.193179       6.193179       6.193179    6[1-(0),6-(1,6),6-(6,6)]
   217      25.696526      25.696526      25.696526    6[1-(0),6-(1,6),6-(1,6)]
   218      18.595768      18.595768      18.595768    6[1-(0),6-(1,6),6-(6,6)]
   219       8.466873       8.466873       8.466873    6[6-(6,6),8-(25),8-(25,25)]
   220      22.048579      22.048579      22.048579    6[6-(1,6),6-(1,6),6-(7,7)]
   221      21.986399      21.986399      21.986399    6[1-(0),6-(6,6),6-(6,6)]
   222      22.911176      22.911176      22.911176    6[6-(1,6),6-(1,6),6-(8,8)]
   223      23.884248      23.884248      23.884248    6[1-(0),6-(1,6),6-(6,6)]
   224      23.918621      23.918621      23.918621    6[1-(0),6-(1,6),6-(1,6)]
   225      23.013673      23.013673      23.013673    6[1-(0),6-(1,6),6-(6,6)]
   226      22.836378      22.836378      22.836378    6[6-(6,6),8-(0),8-(25)]
   227      19.756009      19.756009      19.756009    6[6-(6,6),7-(6,7),7-(7)]
   228      18.171404      18.171404      18.171404    6[6-(6,6),7-(6,7),7-(7)]
   229      21.027395      21.027395      21.027395    6[6-(1,6),6-(1,6),6-(7,7)]
   230      22.176909      22.176909      22.176909    6[1-(0),6-(6,6),6-(6,6)]
   231      23.380369      23.380369      23.380369    6[6-(1,6),6-(1,6),6-(8,8)]
   232      23.413688      23.413688      23.413688    6[1-(0),6-(1,6),6-(6,6)]
   233      22.272728      22.272728      22.272728    6[1-(0),6-(1,6),6-(1,6)]
   234      21.081297      21.081297      21.081297    6[1-(0),6-(1,6),6-(6,6)]
   235       4.142863       4.142863       4.142863    6[6-(6,6),8-(25),8-(25)]
   236      17.461878      17.461878      17.461878    6[6-(1,6),6-(1,6),6-(7,7)]
   237      17.604523      17.604523      17.604523    6[1-(0),6-(6,6),6-(6,6)]
   238      16.891166      16.891166      16.891166    6[6-(1,6),6-(1,6),6-(8,8)]
   239      16.019893      16.019893      16.019893    6[1-(0),6-(1,6),6-(6,6)]
   240       15.86163       15.86163       15.86163    6[1-(0),6-(1,6),6-(1,6)]
   241      16.574356      16.574356      16.574356    6[1-(0),6-(1,6),6-(6,6)]
   242      17.004159      17.004159      17.004159    6[6-(6,6),8-(25),8-(25)]
   243       1.540796       1.540796       1.540796    6[6-(6,6),7-(6,7),7-(7)]
   244       0.014953       0.014953       0.014953    6[6-(6,6),7-(6,7),7-(7)]
   245      -4.667253      -4.667253      -4.667253    6[6-(1,6),6-(1,6),6-(7,7)]
   246      -3.806418      -3.806418      -3.806418    6[1-(0),6-(6,6),6-(6,6)]
   247      -2.753431      -2.753431      -2.753431    6[6-(1,6),6-(1,6),6-(8,8)]
   248      -2.544152      -2.544152      -2.544152    6[1-(0),6-(1,6),6-(6,6)]
   249      -3.394996      -3.394996      -3.394996    6[1-(0),6-(1,6),6-(1,6)]
   250      -4.436253      -4.436253      -4.436253    6[1-(0),6-(1,6),6-(6,6)]
   251      -1.855206      -1.855206      -1.855206    6[6-(6,6),8-(25),8-(25)]
   252       9.435876       9.435876       9.435876    6[6-(1,6),6-(1,6),6-(7,7)]
   253       9.524305       9.524305       9.524305    6[1-(0),6-(6,6),6-(6,6)]
   254       8.658467       8.658467       8.658467    6[6-(1,6),6-(1,6),6-(8,8)]
   255       7.696359       7.696359       7.696359    6[1-(0),6-(1,6),6-(6,6)]
   256       7.628102       7.628102       7.628102    6[1-(0),6-(1,6),6-(1,6)]
   257       8.477898       8.477898       8.477898    6[1-(0),6-(1,6),6-(6,6)]
   258       8.691357       8.691357       8.691357    6[6-(6,6),8-(25),8-(25)]
   259      19.675506      19.675506      19.675506    6[6-(6,6),7-(6,7),7-(7)]
   260      18.193697      18.193697      18.193697    6[6-(6,6),7-(6,7),7-(7)]
   261      20.321959      20.321959      20.321959    6[6-(1,6),6-(1,6),6-(7,7)]
   262      19.608519      19.608519      19.608519    6[1-(0),6-(6,6),6-(6,6)]
   263      12.796269      12.796269      12.796269    6[6-(1,6),6-(1,6),6-(8,8)]
   264       14.10835       14.10835       14.10835    6[1-(0),6-(1,6),6-(6,6)]
   265      22.229725      22.229725      22.229725    6[1-(0),6-(1,6),6-(1,6)]
   266      21.661214      21.661214      21.661214    6[1-(0),6-(1,6),6-(6,6)]
   267      12.018335      12.018335      12.018335    6[6-(6,6),8-(25),8-(25)]
   268      16.954176      16.954176      16.954176    6[6-(1,6),6-(1,6),6-(7,7)]
   269      15.822936      15.822936      15.822936    6[1-(0),6-(6,6),6-(6,6)]
   270      14.612656      14.612656      14.612656    6[6-(1,6),6-(1,6),6-(8,8)]
   271      14.524836      14.524836      14.524836    6[1-(0),6-(1,6),6-(6,6)]
   272      15.661191      15.661191      15.661191    6[1-(0),6-(1,6),6-(1,6)]
   273      16.864187      16.864187      16.864187    6[1-(0),6-(1,6),6-(6,6)]
   274      13.385829      13.385829      13.385829    6[6-(6,6),8-(25),8-(25)]
   275        4.70424        4.70424        4.70424    6[6-(6,6),7-(6,7),7-(7)]
   276       3.089385       3.089385       3.089385    6[6-(6,6),7-(6,7),7-(7)]
   277       5.800027       5.800027       5.800027    6[6-(1,6),6-(1,6),6-(7,7)]
   278       6.349282       6.349282       6.349282    6[1-(0),6-(6,6),6-(6,6)]
   279       7.376185       7.376185       7.376185    6[6-(1,6),6-(1,6),6-(8,8)]
   280       7.869344       7.869344       7.869344    6[1-(0),6-(1,6),6-(6,6)]
   281       7.304847       7.304847       7.304847    6[1-(0),6-(1,6),6-(1,6)]
   282       6.284927       6.284927       6.284927    6[1-(0),6-(1,6),6-(6,6)]
   283       7.990393       7.990393       7.990393    6[6-(6,6),8-(25),8-(25,25)]
   284       2.055654       2.055654       2.055654    6[6-(1,6),6-(1,6),6-(7,7)]
   285      21.229231      21.229231      21.229231    6[1-(0),6-(6,6),6-(6,6)]
   286      20.215566      20.215566      20.215566    6[6-(1,6),6-(1,6),6-(8,8)]
   287        0.00038        0.00038        0.00038    6[1-(0),6-(1,6),6-(6,6)]
   288       1.286253       1.286253       1.286253    6[1-(0),6-(1,6),6-(1,6)]
   289       2.314075       2.314075       2.314075    6[1-(0),6-(1,6),6-(6,6)]
   290        18.8394        18.8394        18.8394    6[6-(6,6),8-(0),8-(25)]
   291      12.759096      12.759096      12.759096    6[6-(6,6),7-(6,7),7-(7)]
   292       3.995105       3.995105       3.995105    6[6-(6,6),7-(6,7),7-(7)]
   293      12.010579      12.010579      12.010579    6[6-(1,6),6-(1,6),6-(7,7)]
   294      12.301571      12.301571      12.301571    6[1-(0),6-(6,6),6-(6,6)]
   295      11.550392      11.550392      11.550392    6[6-(1,6),6-(1,6),6-(8,8)]
   296      10.541922      10.541922      10.541922    6[1-(0),6-(1,6),6-(6,6)]
   297      10.242376      10.242376      10.242376    6[1-(0),6-(1,6),6-(1,6)]
   298      10.965839      10.965839      10.965839    6[1-(0),6-(1,6),6-(6,6)]
   299      11.849049      11.849049      11.849049    6[6-(6,6),8-(25),8-(25)]
   300       5.183056       5.183056       5.183056    6[6-(1,6),6-(1,6),6-(7,7)]
   301       6.397258       6.397258       6.397258    6[1-(0),6-(6,6),6-(6,6)]
   302       7.560282       7.560282       7.560282    6[6-(1,6),6-(1,6),6-(8,8)]
   303       7.545292       7.545292       7.545292    6[1-(0),6-(1,6),6-(6,6)]
   304       6.338865       6.338865       6.338865    6[1-(0),6-(1,6),6-(1,6)]
   305       5.168628       5.168628       5.168628    6[1-(0),6-(1,6),6-(6,6)]
   306        8.84858        8.84858        8.84858    6[6-(6,6),8-(25),8-(25)]
   307       7.474304       7.474304       7.474304    6[6-(6,6),7-(6,7),7-(7)]
   308       6.008592       6.008592       6.008592    6[6-(6,6),7-(6,7),7-(7)]
   309       8.518971       8.518971       8.518971    6[6-(1,6),6-(1,6),6-(7,7)]
   310       9.624509       9.624509       9.624509    6[1-(0),6-(6,6),6-(6,6)]
   311      10.584425      10.584425      10.584425    6[6-(1,6),6-(1,6),6-(8,8)]
   312       10.47214       10.47214       10.47214    6[1-(0),6-(1,6),6-(6,6)]
   313       9.375547       9.375547       9.375547    6[1-(0),6-(1,6),6-(1,6)]
   314       8.423177       8.423177       8.423177    6[1-(0),6-(1,6),6-(6,6)]
   315      11.804215      11.804215      11.804215    6[6-(6,6),8-(25),8-(25)]
   316      12.563697      12.563697      12.563697    6[6-(1,6),6-(1,6),6-(7,7)]
   317      12.985977      12.985977      12.985977    6[1-(0),6-(6,6),6-(6,6)]
   318      12.188898      12.188898      12.188898    6[6-(1,6),6-(1,6),6-(8,8)]
   319       10.96274       10.96274       10.96274    6[1-(0),6-(1,6),6-(6,6)]
   320      10.531089      10.531089      10.531089    6[1-(0),6-(1,6),6-(1,6)]
   321      11.333826      11.333826      11.333826    6[1-(0),6-(1,6),6-(6,6)]
   322      12.647926      12.647926      12.647926    6[6-(6,6),8-(25),8-(25)]
   323      10.442176      10.442176      10.442176    6[6-(6,6),7-(6,7),7-(7)]
   324       9.020497       9.020497       9.020497    6[6-(6,6),7-(6,7),7-(7)]
   325      11.524702      11.524702      11.524702    6[6-(1,6),6-(1,6),6-(7,7)]
   326      12.192161      12.192161      12.192161    6[1-(0),6-(6,6),6-(6,6)]
   327      13.030007      13.030007      13.030007    6[6-(1,6),6-(1,6),6-(8,8)]
   328      13.233604      13.233604      13.233604    6[1-(0),6-(1,6),6-(6,6)]
   329      12.622543      12.622543      12.622543    6[1-(0),6-(1,6),6-(1,6)]
   330      11.771683      11.771683      11.771683    6[1-(0),6-(1,6),6-(6,6)]
   331      13.676893      13.676893      13.676893    6[6-(6,6),8-(25),8-(25)]
   332       8.269859       8.269859       8.269859    6[6-(1,6),6-(1,6),6-(7,7)]
   333       8.623569       8.623569       8.623569    6[1-(0),6-(6,6),6-(6,6)]
   334        7.76884        7.76884        7.76884    6[6-(1,6),6-(1,6),6-(8,8)]
   335       6.575151       6.575151       6.575151    6[1-(0),6-(1,6),6-(6,6)]
   336       6.250085       6.250085       6.250085    6[1-(0),6-(1,6),6-(1,6)]
   337       7.068772       7.068772       7.068772    6[1-(0),6-(1,6),6-(6,6)]
   338       8.113236       8.113236       8.113236    6[6-(6,6),8-(25),8-(25)]
   339       3.173293       3.173293       3.173293    6[6-(6,6),7-(6,7),7-(7)]
   340        2.23294        2.23294        2.23294    6[6-(6,6),7-(6,7),7-(7)]
   341       3.445561       3.445561       3.445561    6[6-(1,6),6-(1,6),6-(7,7)]
   342       22.95458       22.95458       22.95458    6[1-(0),6-(6,6),6-(6,6)]
   343      15.860804      15.860804      15.860804    6[6-(1,6),6-(1,6),6-(8,8)]
   344      17.093824      17.093824      17.093824    6[1-(0),6-(1,6),6-(6,6)]
   345      -2.409523      -2.409523      -2.409523    6[1-(0),6-(1,6),6-(1,6)]
   346       4.691235       4.691235       4.691235    6[1-(0),6-(1,6),6-(6,6)]
   347       14.82013       14.82013       14.82013    6[6-(6,6),8-(25),8-(25,25)]
   348       1.238424       1.238424       1.238424    6[6-(1,6),6-(1,6),6-(7,7)]
   349       1.300604       1.300604       1.300604    6[1-(0),6-(6,6),6-(6,6)]
   350       0.375827       0.375827       0.375827    6[6-(1,6),6-(1,6),6-(8,8)]
   351      -0.597245      -0.597245      -0.597245    6[1-(0),6-(1,6),6-(6,6)]
   352      -0.631618      -0.631618      -0.631618    6[1-(0),6-(1,6),6-(1,6)]
   353        0.27333        0.27333        0.27333    6[1-(0),6-(1,6),6-(6,6)]
   354       0.450625       0.450625       0.450625    6[6-(6,6),8-(0),8-(25)]
   355       3.530994       3.530994       3.530994    6[6-(6,6),7-(6,7),7-(7)]
   356       5.115599       5.115599       5.115599    6[6-(6,6),7-(6,7),7-(7)]
   357       2.259608       2.259608       2.259608    6[6-(1,6),6-(1,6),6-(7,7)]
   358       1.110094       1.110094       1.110094    6[1-(0),6-(6,6),6-(6,6)]
   359      -0.093366      -0.093366      -0.093366    6[6-(1,6),6-(1,6),6-(8,8)]
   360      -0.126685      -0.126685      -0.126685    6[1-(0),6-(1,6),6-(6,6)]
   361       1.014275       1.014275       1.014275    6[1-(0),6-(1,6),6-(1,6)]
   362       2.205706       2.205706       2.205706    6[1-(0),6-(1,6),6-(6,6)]
   363       -1.31626       -1.31626       -1.31626    6[6-(6,6),8-(25),8-(25)]
   364       5.825125       5.825125       5.825125    6[6-(1,6),6-(1,6),6-(7,7)]
   365        5.68248        5.68248        5.68248    6[1-(0),6-(6,6),6-(6,6)]
   366       6.395837       6.395837       6.395837    6[6-(1,6),6-(1,6),6-(8,8)]
   367        7.26711        7.26711        7.26711    6[1-(0),6-(1,6),6-(6,6)]
   368       7.425373       7.425373       7.425373    6[1-(0),6-(1,6),6-(1,6)]
   369       6.712647       6.712647       6.712647    6[1-(0),6-(1,6),6-(6,6)]
   370       6.282844       6.282844       6.282844    6[6-(6,6),8-(25),8-(25)]
   371      21.746207      21.746207      21.746207    6[6-(6,6),7-(6,7),7-(7)]
   372       23.27205       23.27205       23.27205    6[6-(6,6),7-(6,7),7-(7)]
   373      27.954256      27.954256      27.954256    6[6-(1,6),6-(1,6),6-(7,7)]
   374      27.093421      27.093421      27.093421    6[1-(0),6-(6,6),6-(6,6)]
   375      26.040434      26.040434      26.040434    6[6-(1,6),6-(1,6),6-(8,8)]
   376      25.831155      25.831155      25.831155    6[1-(0),6-(1,6),6-(6,6)]
   377      26.681999      26.681999      26.681999    6[1-(0),6-(1,6),6-(1,6)]
   378      27.723256      27.723256      27.723256    6[1-(0),6-(1,6),6-(6,6)]
   379      25.142209      25.142209      25.142209    6[6-(6,6),8-(25),8-(25)]
   380      13.851127      13.851127      13.851127    6[6-(1,6),6-(1,6),6-(7,7)]
   381      13.762698      13.762698      13.762698    6[1-(0),6-(6,6),6-(6,6)]
   382      14.628536      14.628536      14.628536    6[6-(1,6),6-(1,6),6-(8,8)]
   383      15.590644      15.590644      15.590644    6[1-(0),6-(1,6),6-(6,6)]
   384      15.658901      15.658901      15.658901    6[1-(0),6-(1,6),6-(1,6)]
   385      14.809105      14.809105      14.809105    6[1-(0),6-(1,6),6-(6,6)]
   386      14.595646      14.595646      14.595646    6[6-(6,6),8-(25),8-(25)]
   387       3.611497       3.611497       3.611497    6[6-(6,6),7-(6,7),7-(7)]
   388       5.093306       5.093306       5.093306    6[6-(6,6),7-(6,7),7-(7)]
   389       2.965044       2.965044       2.965044    6[6-(1,6),6-(1,6),6-(7,7)]
   390      11.067145      11.067145      11.067145    6[1-(0),6-(6,6),6-(6,6)]
   391      10.490734      10.490734      10.490734    6[6-(1,6),6-(1,6),6-(8,8)]
   392       9.178653       9.178653       9.178653    6[1-(0),6-(1,6),6-(6,6)]
   393       1.057278       1.057278       1.057278    6[1-(0),6-(1,6),6-(1,6)]
   394       1.625789       1.625789       1.625789    6[1-(0),6-(1,6),6-(6,6)]
   395      11.268668      11.268668      11.268668    6[6-(6,6),8-(25),8-(25)]
   396       6.332827       6.332827       6.332827    6[6-(1,6),6-(1,6),6-(7,7)]
   397       7.464067       7.464067       7.464067    6[1-(0),6-(6,6),6-(6,6)]
   398       8.674347       8.674347       8.674347    6[6-(1,6),6-(1,6),6-(8,8)]
   399       8.762167       8.762167       8.762167    6[1-(0),6-(1,6),6-(6,6)]
   400       7.625812       7.625812       7.625812    6[1-(0),6-(1,6),6-(1,6)]
   401       6.422816       6.422816       6.422816    6[1-(0),6-(1,6),6-(6,6)]
   402       9.901174       9.901174       9.901174    6[6-(6,6),8-(25),8-(25)]
   403      18.582763      18.582763      18.582763    6[6-(6,6),7-(6,7),7-(7)]
   404      20.197618      20.197618      20.197618    6[6-(6,6),7-(6,7),7-(7)]
   405      17.486976      17.486976      17.486976    6[6-(1,6),6-(1,6),6-(7,7)]
   406      16.937721      16.937721      16.937721    6[1-(0),6-(6,6),6-(6,6)]
   407      15.910818      15.910818      15.910818    6[6-(1,6),6-(1,6),6-(8,8)]
   408      15.417659      15.417659      15.417659    6[1-(0),6-(1,6),6-(6,6)]
   409      15.982156      15.982156      15.982156    6[1-(0),6-(1,6),6-(1,6)]
   410      17.002076      17.002076      17.002076    6[1-(0),6-(1,6),6-(6,6)]
   411       15.29661       15.29661       15.29661    6[6-(6,6),8-(25),8-(25,25)]
   412      21.231349      21.231349      21.231349    6[6-(1,6),6-(1,6),6-(7,7)]
   413       2.057772       2.057772       2.057772    6[1-(0),6-(6,6),6-(6,6)]
   414       3.071437       3.071437       3.071437    6[6-(1,6),6-(1,6),6-(8,8)]
   415      23.286623      23.286623      23.286623    6[1-(0),6-(1,6),6-(6,6)]
   416       22.00075       22.00075       22.00075    6[1-(0),6-(1,6),6-(1,6)]
   417      20.972928      20.972928      20.972928    6[1-(0),6-(1,6),6-(6,6)]
   418       4.447603       4.447603       4.447603    6[6-(6,6),8-(0),8-(25)]
   419      10.527907      10.527907      10.527907    6[6-(6,6),7-(6,7),7-(7)]
   420      19.291898      19.291898      19.291898    6[6-(6,6),7-(6,7),7-(7)]
   421      11.276424      11.276424      11.276424    6[6-(1,6),6-(1,6),6-(7,7)]
   422      10.985432      10.985432      10.985432    6[1-(0),6-(6,6),6-(6,6)]
   423      11.736611      11.736611      11.736611    6[6-(1,6),6-(1,6),6-(8,8)]
   424      12.745081      12.745081      12.745081    6[1-(0),6-(1,6),6-(6,6)]
   425      13.044627      13.044627      13.044627    6[1-(0),6-(1,6),6-(1,6)]
   426      12.321164      12.321164      12.321164    6[1-(0),6-(1,6),6-(6,6)]
   427      11.437954      11.437954      11.437954    6[6-(6,6),8-(25),8-(25)]
   428      18.103947      18.103947      18.103947    6[6-(1,6),6-(1,6),6-(7,7)]
   429      16.889745      16.889745      16.889745    6[1-(0),6-(6,6),6-(6,6)]
   430      15.726721      15.726721      15.726721    6[6-(1,6),6-(1,6),6-(8,8)]
   431      15.741711      15.741711      15.741711    6[1-(0),6-(1,6),6-(6,6)]
   432      16.948138      16.948138      16.948138    6[1-(0),6-(1,6),6-(1,6)]
   433      18.118375      18.118375      18.118375    6[1-(0),6-(1,6),6-(6,6)]
   434      14.438423      14.438423      14.438423    6[6-(6,6),8-(25),8-(25)]
   435      16.561014      16.561014      16.561014    7[6-(6,7),7-(6)]
   436      17.477524      17.477524      17.477524    7[6-(6,7),7-(6)]
   437      16.218761      16.218761      16.218761    7[6-(6,7),6-(6,7),7-(1,1)]
   438      15.857663      15.857663      15.857663    7[1-(0),1-(0),7-(6,6)]
   439      13.907502      13.907502      13.907502    7[6-(6,7),7-(6)]
   440      14.801168      14.801168      14.801168    7[6-(6,7),7-(6)]
   441      13.032343      13.032343      13.032343    7[6-(6,7),6-(6,7),7-(1,1)]
   442       11.96277       11.96277       11.96277    7[1-(0),1-(0),7-(6,6)]
   443      19.221502      19.221502      19.221502    7[6-(6,7),7-(6)]
   444      19.825382      19.825382      19.825382    7[6-(6,7),7-(6)]
   445      21.268408      21.268408      21.268408    7[6-(6,7),6-(6,7),7-(1,1)]
   446       2.048124       2.048124       2.048124    7[1-(0),1-(0),7-(6,6)]
   447      18.666913      18.666913      18.666913    7[6-(6,7),7-(6)]
   448      17.665924      17.665924      17.665924    7[6-(6,7),7-(6)]
   449      19.488044      19.488044      19.488044    7[6-(6,7),6-(6,7),7-(1,1)]
   450      20.437431      20.437431      20.437431    7[1-(0),1-(0),7-(6,6)]
   451      21.033275      21.033275      21.033275    7[6-(6,7),7-(6)]
   452       20.07755       20.07755       20.07755    7[6-(6,7),7-(6)]
   453       1.213687       1.213687       1.213687    7[6-(6,7),6-(6,7),7-(1,1)]
   454      12.213311      12.213311      12.213311    7[1-(0),1-(0),7-(6,6)]
   455      20.006278      20.006278      20.006278    7[6-(6,7),7-(6)]
   456      19.077841      19.077841      19.077841    7[6-(6,7),7-(6)]
   457      18.543687      18.543687      18.543687    7[6-(6,7),6-(6,7),7-(1,1)]
   458      18.104521      18.104521      18.104521    7[1-(0),1-(0),7-(6,6)]
   459       4.151236       4.151236       4.151236    7[6-(6,7),7-(6)]
   460       3.126708       3.126708       3.126708    7[6-(6,7),7-(6)]
   461       4.066922       4.066922       4.066922    7[6-(6,7),6-(6,7),7-(1,1)]
   462       4.267573       4.267573       4.267573    7[1-(0),1-(0),7-(6,6)]
   463      12.459449      12.459449      12.459449    7[6-(6,7),7-(6)]
   464      13.375473      13.375473      13.375473    7[6-(6,7),7-(6)]
   465       3.635578       3.635578       3.635578    7[6-(6,7),6-(6,7),7-(1,1)]
   466       4.168525       4.168525       4.168525    7[1-(0),1-(0),7-(6,6)]
   467       6.725989       6.725989       6.725989    7[6-(6,7),7-(6)]
   468       5.809479       5.809479       5.809479    7[6-(6,7),7-(6)]
   469       7.068242       7.068242       7.068242    7[6-(6,7),6-(6,7),7-(1,1)]
   470        7.42934        7.42934        7.42934    7[1-(0),1-(0),7-(6,6)]
   471       9.379501       9.379501       9.379501    7[6-(6,7),7-(6)]
   472       8.485835       8.485835       8.485835    7[6-(6,7),7-(6)]
   473       10.25466       10.25466       10.25466    7[6-(6,7),6-(6,7),7-(1,1)]
   474      11.324233      11.324233      11.324233    7[1-(0),1-(0),7-(6,6)]
   475       4.065501       4.065501       4.065501    7[6-(6,7),7-(6)]
   476       3.461621       3.461621       3.461621    7[6-(6,7),7-(6)]
   477       2.018595       2.018595       2.018595    7[6-(6,7),6-(6,7),7-(1,1)]
   478      21.238879      21.238879      21.238879    7[1-(0),1-(0),7-(6,6)]
   479        4.62009        4.62009        4.62009    7[6-(6,7),7-(6)]
   480       5.621079       5.621079       5.621079    7[6-(6,7),7-(6)]
   481       3.798959       3.798959       3.798959    7[6-(6,7),6-(6,7),7-(1,1)]
   482       2.849572       2.849572       2.849572    7[1-(0),1-(0),7-(6,6)]
   483       2.253728       2.253728       2.253728    7[6-(6,7),7-(6)]
   484       3.209453       3.209453       3.209453    7[6-(6,7),7-(6)]
   485      11.858052      11.858052      11.858052    7[6-(6,7),6-(6,7),7-(1,1)]
   486      11.073692      11.073692      11.073692    7[1-(0),1-(0),7-(6,6)]
   487       3.280725       3.280725       3.280725    7[6-(6,7),7-(6)]
   488       4.209162       4.209162       4.209162    7[6-(6,7),7-(6)]
   489       4.743316       4.743316       4.743316    7[6-(6,7),6-(6,7),7-(1,1)]
   490       5.182482       5.182482       5.182482    7[1-(0),1-(0),7-(6,6)]
   491      19.135767      19.135767      19.135767    7[6-(6,7),7-(6)]
   492      20.160295      20.160295      20.160295    7[6-(6,7),7-(6)]
   493      19.220081      19.220081      19.220081    7[6-(6,7),6-(6,7),7-(1,1)]
   494       19.01943       19.01943       19.01943    7[1-(0),1-(0),7-(6,6)]
   495      10.827554      10.827554      10.827554    7[6-(6,7),7-(6)]
   496        9.91153        9.91153        9.91153    7[6-(6,7),7-(6)]
   497      19.651425      19.651425      19.651425    7[6-(6,7),6-(6,7),7-(1,1)]
   498      19.118478      19.118478      19.118478    7[1-(0),1-(0),7-(6,6)]
   499      10.665548      10.665548      10.665548    8[6-(6,8),25-(8,8)]
   500       11.40793       11.40793       11.40793    8[6-(6,8),25-(8,8,8,8,8)]
   501      11.234986      11.234986      11.234986    8[6-(6,8),25-(8,8,8,8)]
   502       9.667706       9.667706       9.667706    8[6-(6,8),25-(8,8,8,8,8)]
   503       9.200655       9.200655       9.200655    8[6-(6,8),25-(8,8)]
   504       9.472247       9.472247       9.472247    8[6-(6,8),25-(8,8,8,8,8)]
   505      13.973174      13.973174      13.973174    8[6-(6,8),25-(8)]
   506      16.138042      16.138042      16.138042    8[6-(6,8),25-(8,8,8,8,8)]
   507       8.140325       8.140325       8.140325    8[6-(6,8),25-(8,8,8,8),25-(8,8,8,8,8)]
   508       9.664367       9.664367       9.664367    8[6-(6,8),25-(8,8,8,8,8)]
   509      21.771521      21.771521      21.771521    8[6-(6,8),25-(8,8,8)]
   510      23.777724      23.777724      23.777724    8[6-(6,8)]
   511       4.034882       4.034882       4.034882    8[6-(6,8),25-(8,8,8)]
   512       5.201391       5.201391       5.201391    8[6-(6,8),25-(8,8,8,8)]
   513      16.484886      16.484886      16.484886    8[6-(6,8),25-(8,8,8,8)]
   514      17.619418      17.619418      17.619418    8[6-(6,8),25-(8,8,8)]
   515       6.861347       6.861347       6.861347    8[25-(8,8),25-(8,8,8),25-(8,8,8,8)]
   516      -0.900451      -0.900451      -0.900451    8[6-(6,8),25-(8,8)]
   517       8.092175       8.092175       8.092175    8[6-(6,8),25-(8,8,8,8,8)]
   518       7.708002       7.708002       7.708002    8[6-(6,8),25-(8,8,8,8)]
   519        9.73044        9.73044        9.73044    8[6-(6,8),25-(8,8,8,8,8)]
   520       2.153966       2.153966       2.153966    8[6-(6,8),25-(8,8)]
   521      10.974775      10.974775      10.974775    8[6-(6,8),25-(8,8,8,8,8)]
   522      13.533885      13.533885      13.533885    8[6-(6,8),25-(8)]
   523      12.269922      12.269922      12.269922    8[6-(6,8),25-(8,8,8,8,8)]
   524       9.130264       9.130264       9.130264    8[6-(6,8),25-(8,8,8,8),25-(8,8,8,8,8)]
   525       7.359167       7.359167       7.359167    8[6-(6,8),25-(8,8,8,8,8)]
   526      18.745841      18.745841      18.745841    8[6-(6,8),25-(8,8,8)]
   527      17.876879      17.876879      17.876879    8[6-(6,8)]
   528      12.699505      12.699505      12.699505    8[6-(6,8),25-(8,8,8)]
   529      11.256136      11.256136      11.256136    8[6-(6,8),25-(8,8,8,8)]
   530       9.871377       9.871377       9.871377    8[6-(6,8),25-(8,8,8,8)]
   531       8.796713       8.796713       8.796713    8[6-(6,8),25-(8,8,8)]
   532       1.125471       1.125471       1.125471    8[25-(8,8),25-(8,8,8),25-(8,8,8,8)]
   533      12.621455      12.621455      12.621455    8[6-(6,8),25-(8,8)]
   534      11.879073      11.879073      11.879073    8[6-(6,8),25-(8,8,8,8,8)]
   535      12.052017      12.052017      12.052017    8[6-(6,8),25-(8,8,8,8)]
   536      13.619297      13.619297      13.619297    8[6-(6,8),25-(8,8,8,8,8)]
   537      14.086348      14.086348      14.086348    8[6-(6,8),25-(8,8)]
   538      13.814756      13.814756      13.814756    8[6-(6,8),25-(8,8,8,8,8)]
   539       9.313829       9.313829       9.313829    8[6-(6,8),25-(8)]
   540       7.148961       7.148961       7.148961    8[6-(6,8),25-(8,8,8,8,8)]
   541      15.146678      15.146678      15.146678    8[6-(6,8),25-(8,8,8,8),25-(8,8,8,8,8)]
   542      13.622636      13.622636      13.622636    8[6-(6,8),25-(8,8,8,8,8)]
   543       1.515482       1.515482       1.515482    8[6-(6,8),25-(8,8,8)]
   544      -0.490721      -0.490721      -0.490721    8[6-(6,8)]
   545      19.252121      19.252121      19.252121    8[6-(6,8),25-(8,8,8)]
   546      18.085612      18.085612      18.085612    8[6-(6,8),25-(8,8,8,8)]
   547       6.802117       6.802117       6.802117    8[6-(6,8),25-(8,8,8,8)]
   548       5.667585       5.667585       5.667585    8[6-(6,8),25-(8,8,8)]
   549      16.425656      16.425656      16.425656    8[25-(8,8),25-(8,8,8),25-(8,8,8,8)]
   550      24.187454      24.187454      24.187454    8[6-(6,8),25-(8,8)]
   551      15.194828      15.194828      15.194828    8[6-(6,8),25-(8,8,8,8,8)]
   552      15.579001      15.579001      15.579001    8[6-(6,8),25-(8,8,8,8)]
   553      13.556563      13.556563      13.556563    8[6-(6,8),25-(8,8,8,8,8)]
   554      21.133037      21.133037      21.133037    8[6-(6,8),25-(8,8)]
   555      12.312228      12.312228      12.312228    8[6-(6,8),25-(8,8,8,8,8)]
   556       9.753118       9.753118       9.753118    8[6-(6,8),25-(8)]
   557      11.017081      11.017081      11.017081    8[6-(6,8),25-(8,8,8,8,8)]
   558      14.156739      14.156739      14.156739    8[6-(6,8),25-(8,8,8,8),25-(8,8,8,8,8)]
   559      15.927836      15.927836      15.927836    8[6-(6,8),25-(8,8,8,8,8)]
   560       4.541162       4.541162       4.541162    8[6-(6,8),25-(8,8,8)]
   561       5.410124       5.410124       5.410124    8[6-(6,8)]
   562      10.587498      10.587498      10.587498    8[6-(6,8),25-(8,8,8)]
   563      12.030867      12.030867      12.030867    8[6-(6,8),25-(8,8,8,8)]
   564      13.415626      13.415626      13.415626    8[6-(6,8),25-(8,8,8,8)]
   565       4.275026       4.275026       4.275026    8[6-(6,8),25-(8,8,8)]
   566      22.161532      22.161532      22.161532    8[25-(8,8),25-(8,8,8),25-(8,8,8,8)]
