# Supplementary material for: A collection of forcefield precursors for metal–organic frameworks
Source: RSC Adv. 2019 Nov 13;9(63):36492–507. doi: 10.1039/c9ra07327b (PMC9075174; doi:10.1039/c9ra07327b)
Supplement: RA-009-C9RA07327B-s1863 [file RA-009-C9RA07327B-s1863.txt]

OVICUS_clean

11.174000    0.000000    0.000000
1.368447    12.763349    0.000000
-1.368447    -5.884725    11.325771

     1       9.022588       9.022588       9.022588    30[7-(6,6),8-(6),8-(6),8-(6),8-(6)]
     2       7.738412       7.738412       7.738412    30[7-(6,6),8-(6),8-(6),8-(6),8-(6)]
     3       2.151412       2.151412       2.151412    30[7-(6,6),8-(6),8-(6),8-(6),8-(6)]
     4       3.435588       3.435588       3.435588    30[7-(6,6),8-(6),8-(6),8-(6),8-(6)]
     5       9.215935       9.215935       9.215935    1[6-(6,7)]
     6       1.715964       1.715964       1.715964    1[6-(6,6)]
     7       1.317019       1.317019       1.317019    1[6-(6,6)]
     8       1.802927       1.802927       1.802927    1[6-(6,7)]
     9       9.342518       9.342518       9.342518    1[6-(6,6)]
    10       9.659992       9.659992       9.659992    1[6-(6,6)]
    11       7.545065       7.545065       7.545065    1[6-(6,7)]
    12       3.871036       3.871036       3.871036    1[6-(6,6)]
    13       4.269981       4.269981       4.269981    1[6-(6,6)]
    14       3.784073       3.784073       3.784073    1[6-(6,7)]
    15       7.418482       7.418482       7.418482    1[6-(6,6)]
    16       7.101008       7.101008       7.101008    1[6-(6,6)]
    17       1.958065       1.958065       1.958065    1[6-(6,7)]
    18       9.458036       9.458036       9.458036    1[6-(6,6)]
    19       9.856981       9.856981       9.856981    1[6-(6,6)]
    20       9.371073       9.371073       9.371073    1[6-(6,7)]
    21       1.831482       1.831482       1.831482    1[6-(6,6)]
    22       1.514008       1.514008       1.514008    1[6-(6,6)]
    23       3.628935       3.628935       3.628935    1[6-(6,7)]
    24       7.302964       7.302964       7.302964    1[6-(6,6)]
    25       6.904019       6.904019       6.904019    1[6-(6,6)]
    26       7.389927       7.389927       7.389927    1[6-(6,7)]
    27       3.755518       3.755518       3.755518    1[6-(6,6)]
    28       4.072992       4.072992       4.072992    1[6-(6,6)]
    29      11.285557      11.285557      11.285557    6[6-(6,6),8-(30),8-(30)]
    30      11.080497      11.080497      11.080497    6[6-(1,6),6-(1,7),6-(8,8)]
    31       9.886869       9.886869       9.886869    6[1-(0),6-(6,6),7-(6,30)]
    32       0.894154       0.894154       0.894154    6[1-(0),6-(1,6),6-(6,6)]
    33       0.664762       0.664762       0.664762    6[1-(0),6-(1,6),6-(7,16)]
    34       10.61517       10.61517       10.61517    6[6-(1,6),7-(6,30),16-(16)]
    35       0.260259       0.260259       0.260259    6[6-(1,6),7-(6),16-(16)]
    36       1.107482       1.107482       1.107482    6[1-(0),6-(6,6),7-(6)]
    37      -0.048374      -0.048374      -0.048374    6[6-(1,6),6-(1,7),6-(8,8)]
    38      10.155284      10.155284      10.155284    6[1-(0),6-(1,6),6-(6,6)]
    39      -0.219568      -0.219568      -0.219568    6[6-(6,6),8-(30),8-(30)]
    40      10.321436      10.321436      10.321436    6[1-(0),6-(1,6),6-(7,16)]
    41       5.475443       5.475443       5.475443    6[6-(6,6),8-(30),8-(30)]
    42       5.680503       5.680503       5.680503    6[6-(1,6),6-(1,7),6-(8,8)]
    43       6.874131       6.874131       6.874131    6[1-(0),6-(6,6),7-(6,30)]
    44       4.692846       4.692846       4.692846    6[1-(0),6-(1,6),6-(6,6)]
    45       4.922238       4.922238       4.922238    6[1-(0),6-(1,6),6-(7,16)]
    46        6.14583        6.14583        6.14583    6[6-(1,6),7-(6,30),16-(16)]
    47       5.326741       5.326741       5.326741    6[6-(1,6),7-(6),16-(16)]
    48       4.479518       4.479518       4.479518    6[1-(0),6-(6,6),7-(6)]
    49       5.635374       5.635374       5.635374    6[6-(1,6),6-(1,7),6-(8,8)]
    50       6.605716       6.605716       6.605716    6[1-(0),6-(1,6),6-(6,6)]
    51       5.806568       5.806568       5.806568    6[6-(6,6),8-(30),8-(30)]
    52       6.439564       6.439564       6.439564    6[1-(0),6-(1,6),6-(7,16)]
    53      -0.111557      -0.111557      -0.111557    6[6-(6,6),8-(30),8-(30)]
    54       0.093503       0.093503       0.093503    6[6-(1,6),6-(1,7),6-(8,8)]
    55       1.287131       1.287131       1.287131    6[1-(0),6-(6,6),7-(6,30)]
    56      10.279846      10.279846      10.279846    6[1-(0),6-(1,6),6-(6,6)]
    57      10.509238      10.509238      10.509238    6[1-(0),6-(1,6),6-(7,16)]
    58        0.55883        0.55883        0.55883    6[6-(1,6),7-(6,30),16-(16)]
    59      10.913741      10.913741      10.913741    6[6-(1,6),7-(6),16-(16)]
    60      10.066518      10.066518      10.066518    6[1-(0),6-(6,6),7-(6)]
    61      11.222374      11.222374      11.222374    6[6-(1,6),6-(1,7),6-(8,8)]
    62       1.018716       1.018716       1.018716    6[1-(0),6-(1,6),6-(6,6)]
    63      11.393568      11.393568      11.393568    6[6-(6,6),8-(30),8-(30)]
    64       0.852564       0.852564       0.852564    6[1-(0),6-(1,6),6-(7,16)]
    65       5.698557       5.698557       5.698557    6[6-(6,6),8-(30),8-(30)]
    66       5.493497       5.493497       5.493497    6[6-(1,6),6-(1,7),6-(8,8)]
    67       4.299869       4.299869       4.299869    6[1-(0),6-(6,6),7-(6,30)]
    68       6.481154       6.481154       6.481154    6[1-(0),6-(1,6),6-(6,6)]
    69       6.251762       6.251762       6.251762    6[1-(0),6-(1,6),6-(7,16)]
    70        5.02817        5.02817        5.02817    6[6-(1,6),7-(6,30),16-(16)]
    71       5.847259       5.847259       5.847259    6[6-(1,6),7-(6),16-(16)]
    72       6.694482       6.694482       6.694482    6[1-(0),6-(6,6),7-(6)]
    73       5.538626       5.538626       5.538626    6[6-(1,6),6-(1,7),6-(8,8)]
    74       4.568284       4.568284       4.568284    6[1-(0),6-(1,6),6-(6,6)]
    75       5.367432       5.367432       5.367432    6[6-(6,6),8-(30),8-(30)]
    76       4.734436       4.734436       4.734436    6[1-(0),6-(1,6),6-(7,16)]
    77       -0.80726       -0.80726       -0.80726    16[6-(6,7),16-(6)]
    78       8.800197       8.800197       8.800197    16[6-(6,7),16-(6)]
    79        6.39426        6.39426        6.39426    16[6-(6,7),16-(6)]
    80       7.960803       7.960803       7.960803    16[6-(6,7),16-(6)]
    81       11.98126       11.98126       11.98126    16[6-(6,7),16-(6)]
    82       2.373803       2.373803       2.373803    16[6-(6,7),16-(6)]
    83        4.77974        4.77974        4.77974    16[6-(6,7),16-(6)]
    84       3.213197       3.213197       3.213197    16[6-(6,7),16-(6)]
    85       1.256303       1.256303       1.256303    7[6-(1,6),6-(6,16)]
    86       9.653168       9.653168       9.653168    7[6-(1,6),6-(6,16),30-(8,8,8,8)]
    87       4.330697       4.330697       4.330697    7[6-(1,6),6-(6,16)]
    88       7.107832       7.107832       7.107832    7[6-(1,6),6-(6,16),30-(8,8,8,8)]
    89       9.917697       9.917697       9.917697    7[6-(1,6),6-(6,16)]
    90       1.520832       1.520832       1.520832    7[6-(1,6),6-(6,16),30-(8,8,8,8)]
    91       6.843303       6.843303       6.843303    7[6-(1,6),6-(6,16)]
    92       4.066168       4.066168       4.066168    7[6-(1,6),6-(6,16),30-(8,8,8,8)]
    93       0.794196       0.794196       0.794196    8[6-(6,8),30-(7,8,8,8)]
    94         9.7916         9.7916         9.7916    8[6-(6,8),30-(7,8,8,8)]
    95       1.288361       1.288361       1.288361    8[6-(6,8),30-(7,8,8,8)]
    96      10.283301      10.283301      10.283301    8[6-(6,8),30-(7,8,8,8)]
    97       4.792804       4.792804       4.792804    8[6-(6,8),30-(7,8,8,8)]
    98         6.9694         6.9694         6.9694    8[6-(6,8),30-(7,8,8,8)]
    99       4.298639       4.298639       4.298639    8[6-(6,8),30-(7,8,8,8)]
   100       6.477699       6.477699       6.477699    8[6-(6,8),30-(7,8,8,8)]
   101      10.379804      10.379804      10.379804    8[6-(6,8),30-(7,8,8,8)]
   102         1.3824         1.3824         1.3824    8[6-(6,8),30-(7,8,8,8)]
   103       9.885639       9.885639       9.885639    8[6-(6,8),30-(7,8,8,8)]
   104       0.890699       0.890699       0.890699    8[6-(6,8),30-(7,8,8,8)]
   105       6.381196       6.381196       6.381196    8[6-(6,8),30-(7,8,8,8)]
   106         4.2046         4.2046         4.2046    8[6-(6,8),30-(7,8,8,8)]
   107       6.875361       6.875361       6.875361    8[6-(6,8),30-(7,8,8,8)]
   108       4.696301       4.696301       4.696301    8[6-(6,8),30-(7,8,8,8)]
