# Supplementary material for: A collection of forcefield precursors for metal–organic frameworks
Source: RSC Adv. 2019 Nov 13;9(63):36492–507. doi: 10.1039/c9ra07327b (PMC9075174; doi:10.1039/c9ra07327b)
Supplement: RA-009-C9RA07327B-s1864 [file RA-009-C9RA07327B-s1864.txt]

OVIDON_clean

12.964900    0.000000    0.000000
0.000000    16.243900    0.000000
0.000000    -6.374975    21.654725

     1       8.393347       8.393347       8.393347    48[7-(6,6),8-(1,1,48),8-(6),8-(6),8-(6),8-(6)]
     2       7.330354       7.330354       7.330354    48[7-(6,6),8-(1,1,48),8-(6),8-(6)]
     3       1.910897       1.910897       1.910897    48[7-(6,6),8-(1,1,48),8-(6),8-(6),8-(6),8-(6)]
     4       0.847904       0.847904       0.847904    48[7-(6,6),8-(1,1,48),8-(6),8-(6)]
     5       4.571553       4.571553       4.571553    48[7-(6,6),8-(1,1,48),8-(6),8-(6),8-(6),8-(6)]
     6       5.634546       5.634546       5.634546    48[7-(6,6),8-(1,1,48),8-(6),8-(6)]
     7      11.054003      11.054003      11.054003    48[7-(6,6),8-(1,1,48),8-(6),8-(6),8-(6),8-(6)]
     8      12.116996      12.116996      12.116996    48[7-(6,6),8-(1,1,48),8-(6),8-(6)]
     9       9.062465       9.062465       9.062465    1[8-(1,48,48)]
    10       9.715896       9.715896       9.715896    1[8-(1,48,48)]
    11       4.301754       4.301754       4.301754    1[6-(6,6)]
    12       2.093831       2.093831       2.093831    1[6-(6,6)]
    13        3.25419        3.25419        3.25419    1[6-(6,7)]
    14       0.149096       0.149096       0.149096    1[6-(6,6)]
    15      12.901372      12.901372      12.901372    1[6-(6,6)]
    16      12.421671      12.421671      12.421671    1[6-(6,7)]
    17       0.654727       0.654727       0.654727    1[6-(6,7)]
    18       1.231666       1.231666       1.231666    1[6-(6,6)]
    19       12.12996       12.12996       12.12996    1[6-(6,6)]
    20        3.62369        3.62369        3.62369    1[6-(6,6)]
    21       3.583498       3.583498       3.583498    1[6-(6,6)]
    22       3.781861       3.781861       3.781861    1[6-(6,7)]
    23      10.098361      10.098361      10.098361    1[6-(6,7)]
    24      10.142441      10.142441      10.142441    1[6-(6,6)]
    25       6.501897       6.501897       6.501897    1[6-(6,6)]
    26       6.539496       6.539496       6.539496    1[6-(6,7)]
    27       8.272903       8.272903       8.272903    1[6-(1,6,6)]
    28       9.088395       9.088395       9.088395    1[6-(1,6,6)]
    29       6.990674       6.990674       6.990674    1[6-(1,6,6)]
    30       6.284087       6.284087       6.284087    1[6-(1,6,6)]
    31       6.320389       6.320389       6.320389    1[6-(1,6,6)]
    32       7.887845       7.887845       7.887845    1[6-(1,6,6)]
    33       9.135069       9.135069       9.135069    1[6-(6,6)]
    34       9.163591       9.163591       9.163591    1[6-(6,7)]
    35       5.316905       5.316905       5.316905    1[6-(6,7)]
    36       5.197628       5.197628       5.197628    1[6-(6,6)]
    37       2.580015       2.580015       2.580015    1[8-(1,48,48)]
    38       3.233446       3.233446       3.233446    1[8-(1,48,48)]
    39      10.784204      10.784204      10.784204    1[6-(6,6)]
    40       8.576281       8.576281       8.576281    1[6-(6,6)]
    41        9.73664        9.73664        9.73664    1[6-(6,7)]
    42       6.631546       6.631546       6.631546    1[6-(6,6)]
    43       6.418922       6.418922       6.418922    1[6-(6,6)]
    44       5.939221       5.939221       5.939221    1[6-(6,7)]
    45       7.137177       7.137177       7.137177    1[6-(6,7)]
    46       7.714116       7.714116       7.714116    1[6-(6,6)]
    47        5.64751        5.64751        5.64751    1[6-(6,6)]
    48       10.10614       10.10614       10.10614    1[6-(6,6)]
    49      10.065948      10.065948      10.065948    1[6-(6,6)]
    50      10.264311      10.264311      10.264311    1[6-(6,7)]
    51       3.615911       3.615911       3.615911    1[6-(6,7)]
    52       3.659991       3.659991       3.659991    1[6-(6,6)]
    53       0.019447       0.019447       0.019447    1[6-(6,6)]
    54       0.057046       0.057046       0.057046    1[6-(6,7)]
    55       1.790453       1.790453       1.790453    1[6-(1,6,6)]
    56       2.605945       2.605945       2.605945    1[6-(1,6,6)]
    57       0.508224       0.508224       0.508224    1[6-(1,6,6)]
    58      12.766537      12.766537      12.766537    1[6-(1,6,6)]
    59      12.802839      12.802839      12.802839    1[6-(1,6,6)]
    60       1.405395       1.405395       1.405395    1[6-(1,6,6)]
    61       2.652619       2.652619       2.652619    1[6-(6,6)]
    62       2.681141       2.681141       2.681141    1[6-(6,7)]
    63      11.799355      11.799355      11.799355    1[6-(6,7)]
    64      11.680078      11.680078      11.680078    1[6-(6,6)]
    65       3.902435       3.902435       3.902435    1[8-(1,48,48)]
    66       3.249004       3.249004       3.249004    1[8-(1,48,48)]
    67       8.663146       8.663146       8.663146    1[6-(6,6)]
    68      10.871069      10.871069      10.871069    1[6-(6,6)]
    69        9.71071        9.71071        9.71071    1[6-(6,7)]
    70      12.815804      12.815804      12.815804    1[6-(6,6)]
    71       0.063528       0.063528       0.063528    1[6-(6,6)]
    72       0.543229       0.543229       0.543229    1[6-(6,7)]
    73      12.310173      12.310173      12.310173    1[6-(6,7)]
    74      11.733235      11.733235      11.733235    1[6-(6,6)]
    75        0.83494        0.83494        0.83494    1[6-(6,6)]
    76        9.34121        9.34121        9.34121    1[6-(6,6)]
    77       9.381402       9.381402       9.381402    1[6-(6,6)]
    78       9.183039       9.183039       9.183039    1[6-(6,7)]
    79       2.866539       2.866539       2.866539    1[6-(6,7)]
    80       2.822459       2.822459       2.822459    1[6-(6,6)]
    81       6.463003       6.463003       6.463003    1[6-(6,6)]
    82       6.425404       6.425404       6.425404    1[6-(6,7)]
    83       4.691997       4.691997       4.691997    1[6-(1,6,6)]
    84       3.876505       3.876505       3.876505    1[6-(1,6,6)]
    85       5.974226       5.974226       5.974226    1[6-(1,6,6)]
    86       6.680813       6.680813       6.680813    1[6-(1,6,6)]
    87       6.644511       6.644511       6.644511    1[6-(1,6,6)]
    88       5.077055       5.077055       5.077055    1[6-(1,6,6)]
    89       3.829831       3.829831       3.829831    1[6-(6,6)]
    90       3.801309       3.801309       3.801309    1[6-(6,7)]
    91       7.647995       7.647995       7.647995    1[6-(6,7)]
    92       7.767272       7.767272       7.767272    1[6-(6,6)]
    93      10.384885      10.384885      10.384885    1[8-(1,48,48)]
    94       9.731454       9.731454       9.731454    1[8-(1,48,48)]
    95       2.180696       2.180696       2.180696    1[6-(6,6)]
    96       4.388619       4.388619       4.388619    1[6-(6,6)]
    97        3.22826        3.22826        3.22826    1[6-(6,7)]
    98       6.333354       6.333354       6.333354    1[6-(6,6)]
    99       6.545978       6.545978       6.545978    1[6-(6,6)]
   100       7.025679       7.025679       7.025679    1[6-(6,7)]
   101       5.827723       5.827723       5.827723    1[6-(6,7)]
   102       5.250785       5.250785       5.250785    1[6-(6,6)]
   103        7.31739        7.31739        7.31739    1[6-(6,6)]
   104        2.85876        2.85876        2.85876    1[6-(6,6)]
   105       2.898952       2.898952       2.898952    1[6-(6,6)]
   106       2.700589       2.700589       2.700589    1[6-(6,7)]
   107       9.348989       9.348989       9.348989    1[6-(6,7)]
   108       9.304909       9.304909       9.304909    1[6-(6,6)]
   109      -0.019447      -0.019447      -0.019447    1[6-(6,6)]
   110      12.907854      12.907854      12.907854    1[6-(6,7)]
   111      11.174447      11.174447      11.174447    1[6-(1,6,6)]
   112      10.358955      10.358955      10.358955    1[6-(1,6,6)]
   113      12.456676      12.456676      12.456676    1[6-(1,6,6)]
   114       0.198363       0.198363       0.198363    1[6-(1,6,6)]
   115       0.162061       0.162061       0.162061    1[6-(1,6,6)]
   116      11.559505      11.559505      11.559505    1[6-(1,6,6)]
   117      10.312281      10.312281      10.312281    1[6-(6,6)]
   118      10.283759      10.283759      10.283759    1[6-(6,7)]
   119       1.165545       1.165545       1.165545    1[6-(6,7)]
   120       1.284822       1.284822       1.284822    1[6-(6,6)]
   121       5.445258       5.445258       5.445258    6[6-(6,6),8-(48),8-(48)]
   122       4.023008       4.023008       4.023008    6[6-(1,6),6-(1,7),6-(8,8)]
   123       3.663881       3.663881       3.663881    6[1-(0),6-(1,6),6-(6,6)]
   124       2.358315       2.358315       2.358315    6[1-(0),6-(1,6),6-(7,16)]
   125       1.449476       1.449476       1.449476    6[6-(1,6),7-(6),16-(16)]
   126       3.031194       3.031194       3.031194    6[1-(0),6-(6,6),7-(6)]
   127      12.813211      12.813211      12.813211    6[6-(1,6),7-(6),16-(16)]
   128      -0.018151      -0.018151      -0.018151    6[1-(0),6-(1,6),6-(7,16)]
   129      12.823583      12.823583      12.823583    6[1-(0),6-(1,6),6-(6,6)]
   130      12.583732      12.583732      12.583732    6[6-(1,6),6-(1,7),6-(8,8)]
   131      12.540948      12.540948      12.540948    6[1-(0),6-(6,6),7-(6)]
   132      12.295911      12.295911      12.295911    6[6-(6,6),8-(48),8-(48)]
   133      11.317061      11.317061      11.317061    6[6-(6,6),8-(0),8-(48)]
   134      12.640778      12.640778      12.640778    6[6-(1,6),6-(1,7),6-(8,8)]
   135       0.764929       0.764929       0.764929    6[1-(0),6-(6,6),7-(6)]
   136       2.106796       2.106796       2.106796    6[6-(1,6),7-(6),16-(16)]
   137       1.091645       1.091645       1.091645    6[1-(0),6-(1,6),6-(7,16)]
   138      12.833955      12.833955      12.833955    6[1-(0),6-(1,6),6-(6,6)]
   139       3.700182       3.700182       3.700182    6[6-(1,6),7-(6),16-(16)]
   140       3.647026       3.647026       3.647026    6[1-(0),6-(1,6),6-(7,16)]
   141       3.630172       3.630172       3.630172    6[1-(0),6-(1,6),6-(6,6)]
   142       3.682032       3.682032       3.682032    6[6-(1,6),6-(1,7),6-(8,8)]
   143        3.74167        3.74167        3.74167    6[1-(0),6-(6,6),7-(6)]
   144       3.706665       3.706665       3.706665    6[6-(6,6),8-(0),8-(48)]
   145       9.359361       9.359361       9.359361    6[1-(0),6-(1,6),7-(6,48)]
   146       9.389181       9.389181       9.389181    6[1-(0),6-(1,7),6-(6,6)]
   147       8.315687       8.315687       8.315687    6[6-(1,1,6),6-(1,6),6-(1,6)]
   148         7.2396         7.2396         7.2396    6[1-(0),6-(1,7),6-(6,6)]
   149       7.273309       7.273309       7.273309    6[1-(0),6-(1,6),7-(6,48)]
   150       8.283275       8.283275       8.283275    6[1-(0),1-(0),6-(1,1,6),6-(6,6)]
   151       7.074946       7.074946       7.074946    6[1-(0),1-(0),6-(1,1,6),6-(1,1,6)]
   152       7.108655       7.108655       7.108655    6[1-(0),1-(0),6-(1,1,6),6-(6,6)]
   153       7.151439       7.151439       7.151439    6[6-(1,1,6),6-(1,6),6-(1,6)]
   154       8.341617       8.341617       8.341617    6[1-(0),6-(1,7),6-(6,6)]
   155       8.350692       8.350692       8.350692    6[1-(0),6-(1,6),7-(6,48)]
   156       6.098689       6.098689       6.098689    6[1-(0),6-(1,6),7-(6,48)]
   157         6.0209         6.0209         6.0209    6[1-(0),6-(1,7),6-(6,6)]
   158      11.927708      11.927708      11.927708    6[6-(6,6),8-(48),8-(48)]
   159      10.505458      10.505458      10.505458    6[6-(1,6),6-(1,7),6-(8,8)]
   160      10.146331      10.146331      10.146331    6[1-(0),6-(1,6),6-(6,6)]
   161       8.840765       8.840765       8.840765    6[1-(0),6-(1,6),6-(7,16)]
   162       7.931926       7.931926       7.931926    6[6-(1,6),7-(6),16-(16)]
   163       9.513644       9.513644       9.513644    6[1-(0),6-(6,6),7-(6)]
   164       6.330761       6.330761       6.330761    6[6-(1,6),7-(6),16-(16)]
   165       6.464299       6.464299       6.464299    6[1-(0),6-(1,6),6-(7,16)]
   166       6.341133       6.341133       6.341133    6[1-(0),6-(1,6),6-(6,6)]
   167       6.101282       6.101282       6.101282    6[6-(1,6),6-(1,7),6-(8,8)]
   168       6.058498       6.058498       6.058498    6[1-(0),6-(6,6),7-(6)]
   169       5.813461       5.813461       5.813461    6[6-(6,6),8-(48),8-(48)]
   170       4.834611       4.834611       4.834611    6[6-(6,6),8-(0),8-(48)]
   171       6.158328       6.158328       6.158328    6[6-(1,6),6-(1,7),6-(8,8)]
   172       7.247379       7.247379       7.247379    6[1-(0),6-(6,6),7-(6)]
   173       8.589246       8.589246       8.589246    6[6-(1,6),7-(6),16-(16)]
   174       7.574095       7.574095       7.574095    6[1-(0),6-(1,6),6-(7,16)]
   175       6.351505       6.351505       6.351505    6[1-(0),6-(1,6),6-(6,6)]
   176      10.182632      10.182632      10.182632    6[6-(1,6),7-(6),16-(16)]
   177      10.129476      10.129476      10.129476    6[1-(0),6-(1,6),6-(7,16)]
   178      10.112622      10.112622      10.112622    6[1-(0),6-(1,6),6-(6,6)]
   179      10.164482      10.164482      10.164482    6[6-(1,6),6-(1,7),6-(8,8)]
   180       10.22412       10.22412       10.22412    6[1-(0),6-(6,6),7-(6)]
   181      10.189115      10.189115      10.189115    6[6-(6,6),8-(0),8-(48)]
   182       2.876911       2.876911       2.876911    6[1-(0),6-(1,6),7-(6,48)]
   183       2.906731       2.906731       2.906731    6[1-(0),6-(1,7),6-(6,6)]
   184       1.833237       1.833237       1.833237    6[6-(1,1,6),6-(1,6),6-(1,6)]
   185        0.75715        0.75715        0.75715    6[1-(0),6-(1,7),6-(6,6)]
   186       0.790859       0.790859       0.790859    6[1-(0),6-(1,6),7-(6,48)]
   187       1.800825       1.800825       1.800825    6[1-(0),1-(0),6-(1,1,6),6-(6,6)]
   188       0.592496       0.592496       0.592496    6[1-(0),1-(0),6-(1,1,6),6-(1,1,6)]
   189       0.626205       0.626205       0.626205    6[1-(0),1-(0),6-(1,1,6),6-(6,6)]
   190       0.668989       0.668989       0.668989    6[6-(1,1,6),6-(1,6),6-(1,6)]
   191       1.859167       1.859167       1.859167    6[1-(0),6-(1,7),6-(6,6)]
   192       1.868242       1.868242       1.868242    6[1-(0),6-(1,6),7-(6,48)]
   193      12.581139      12.581139      12.581139    6[1-(0),6-(1,6),7-(6,48)]
   194       12.50335       12.50335       12.50335    6[1-(0),6-(1,7),6-(6,6)]
   195       7.519642       7.519642       7.519642    6[6-(6,6),8-(48),8-(48)]
   196       8.941892       8.941892       8.941892    6[6-(1,6),6-(1,7),6-(8,8)]
   197       9.301019       9.301019       9.301019    6[1-(0),6-(1,6),6-(6,6)]
   198      10.606585      10.606585      10.606585    6[1-(0),6-(1,6),6-(7,16)]
   199      11.515424      11.515424      11.515424    6[6-(1,6),7-(6),16-(16)]
   200       9.933706       9.933706       9.933706    6[1-(0),6-(6,6),7-(6)]
   201       0.151689       0.151689       0.151689    6[6-(1,6),7-(6),16-(16)]
   202       0.018151       0.018151       0.018151    6[1-(0),6-(1,6),6-(7,16)]
   203       0.141317       0.141317       0.141317    6[1-(0),6-(1,6),6-(6,6)]
   204       0.381168       0.381168       0.381168    6[6-(1,6),6-(1,7),6-(8,8)]
   205       0.423952       0.423952       0.423952    6[1-(0),6-(6,6),7-(6)]
   206       0.668989       0.668989       0.668989    6[6-(6,6),8-(48),8-(48)]
   207       1.647839       1.647839       1.647839    6[6-(6,6),8-(0),8-(48)]
   208       0.324123       0.324123       0.324123    6[6-(1,6),6-(1,7),6-(8,8)]
   209      12.199971      12.199971      12.199971    6[1-(0),6-(6,6),7-(6)]
   210      10.858104      10.858104      10.858104    6[6-(1,6),7-(6),16-(16)]
   211      11.873255      11.873255      11.873255    6[1-(0),6-(1,6),6-(7,16)]
   212       0.130945       0.130945       0.130945    6[1-(0),6-(1,6),6-(6,6)]
   213       9.264718       9.264718       9.264718    6[6-(1,6),7-(6),16-(16)]
   214       9.317874       9.317874       9.317874    6[1-(0),6-(1,6),6-(7,16)]
   215       9.334728       9.334728       9.334728    6[1-(0),6-(1,6),6-(6,6)]
   216       9.282868       9.282868       9.282868    6[6-(1,6),6-(1,7),6-(8,8)]
   217        9.22323        9.22323        9.22323    6[1-(0),6-(6,6),7-(6)]
   218       9.258235       9.258235       9.258235    6[6-(6,6),8-(0),8-(48)]
   219       3.605539       3.605539       3.605539    6[1-(0),6-(1,6),7-(6,48)]
   220       3.575719       3.575719       3.575719    6[1-(0),6-(1,7),6-(6,6)]
   221       4.649213       4.649213       4.649213    6[6-(1,1,6),6-(1,6),6-(1,6)]
   222         5.7253         5.7253         5.7253    6[1-(0),6-(1,7),6-(6,6)]
   223       5.691591       5.691591       5.691591    6[1-(0),6-(1,6),7-(6,48)]
   224       4.681625       4.681625       4.681625    6[1-(0),1-(0),6-(1,1,6),6-(6,6)]
   225       5.889954       5.889954       5.889954    6[1-(0),1-(0),6-(1,1,6),6-(1,1,6)]
   226       5.856245       5.856245       5.856245    6[1-(0),1-(0),6-(1,1,6),6-(6,6)]
   227       5.813461       5.813461       5.813461    6[6-(1,1,6),6-(1,6),6-(1,6)]
   228       4.623283       4.623283       4.623283    6[1-(0),6-(1,7),6-(6,6)]
   229       4.614208       4.614208       4.614208    6[1-(0),6-(1,6),7-(6,48)]
   230       6.866211       6.866211       6.866211    6[1-(0),6-(1,6),7-(6,48)]
   231          6.944          6.944          6.944    6[1-(0),6-(1,7),6-(6,6)]
   232       1.037192       1.037192       1.037192    6[6-(6,6),8-(48),8-(48)]
   233       2.459442       2.459442       2.459442    6[6-(1,6),6-(1,7),6-(8,8)]
   234       2.818569       2.818569       2.818569    6[1-(0),6-(1,6),6-(6,6)]
   235       4.124135       4.124135       4.124135    6[1-(0),6-(1,6),6-(7,16)]
   236       5.032974       5.032974       5.032974    6[6-(1,6),7-(6),16-(16)]
   237       3.451256       3.451256       3.451256    6[1-(0),6-(6,6),7-(6)]
   238       6.634139       6.634139       6.634139    6[6-(1,6),7-(6),16-(16)]
   239       6.500601       6.500601       6.500601    6[1-(0),6-(1,6),6-(7,16)]
   240       6.623767       6.623767       6.623767    6[1-(0),6-(1,6),6-(6,6)]
   241       6.863618       6.863618       6.863618    6[6-(1,6),6-(1,7),6-(8,8)]
   242       6.906402       6.906402       6.906402    6[1-(0),6-(6,6),7-(6)]
   243       7.151439       7.151439       7.151439    6[6-(6,6),8-(48),8-(48)]
   244       8.130289       8.130289       8.130289    6[6-(6,6),8-(0),8-(48)]
   245       6.806573       6.806573       6.806573    6[6-(1,6),6-(1,7),6-(8,8)]
   246       5.717521       5.717521       5.717521    6[1-(0),6-(6,6),7-(6)]
   247       4.375654       4.375654       4.375654    6[6-(1,6),7-(6),16-(16)]
   248       5.390805       5.390805       5.390805    6[1-(0),6-(1,6),6-(7,16)]
   249       6.613395       6.613395       6.613395    6[1-(0),6-(1,6),6-(6,6)]
   250       2.782268       2.782268       2.782268    6[6-(1,6),7-(6),16-(16)]
   251       2.835424       2.835424       2.835424    6[1-(0),6-(1,6),6-(7,16)]
   252       2.852278       2.852278       2.852278    6[1-(0),6-(1,6),6-(6,6)]
   253       2.800418       2.800418       2.800418    6[6-(1,6),6-(1,7),6-(8,8)]
   254        2.74078        2.74078        2.74078    6[1-(0),6-(6,6),7-(6)]
   255       2.775785       2.775785       2.775785    6[6-(6,6),8-(0),8-(48)]
   256      10.087989      10.087989      10.087989    6[1-(0),6-(1,6),7-(6,48)]
   257      10.058169      10.058169      10.058169    6[1-(0),6-(1,7),6-(6,6)]
   258      11.131663      11.131663      11.131663    6[6-(1,1,6),6-(1,6),6-(1,6)]
   259       12.20775       12.20775       12.20775    6[1-(0),6-(1,7),6-(6,6)]
   260      12.174041      12.174041      12.174041    6[1-(0),6-(1,6),7-(6,48)]
   261      11.164075      11.164075      11.164075    6[1-(0),1-(0),6-(1,1,6),6-(6,6)]
   262      12.372404      12.372404      12.372404    6[1-(0),1-(0),6-(1,1,6),6-(1,1,6)]
   263      12.338695      12.338695      12.338695    6[1-(0),1-(0),6-(1,1,6),6-(6,6)]
   264      12.295911      12.295911      12.295911    6[6-(1,1,6),6-(1,6),6-(1,6)]
   265      11.105733      11.105733      11.105733    6[1-(0),6-(1,7),6-(6,6)]
   266      11.096658      11.096658      11.096658    6[1-(0),6-(1,6),7-(6,48)]
   267       0.383761       0.383761       0.383761    6[1-(0),6-(1,6),7-(6,48)]
   268        0.46155        0.46155        0.46155    6[1-(0),6-(1,7),6-(6,6)]
   269      12.805043      12.805043      12.805043    16[6-(6,7),16-(6)]
   270      12.694711      12.694711      12.694711    16[6-(6,7),16-(6)]
   271       3.647415       3.647415       3.647415    16[6-(6,7),16-(6)]
   272       3.774212       3.774212       3.774212    16[6-(6,7),16-(6)]
   273       6.322593       6.322593       6.322593    16[6-(6,7),16-(6)]
   274       6.212261       6.212261       6.212261    16[6-(6,7),16-(6)]
   275      10.129865      10.129865      10.129865    16[6-(6,7),16-(6)]
   276      10.256662      10.256662      10.256662    16[6-(6,7),16-(6)]
   277       0.159857       0.159857       0.159857    16[6-(6,7),16-(6)]
   278       0.270189       0.270189       0.270189    16[6-(6,7),16-(6)]
   279       9.317485       9.317485       9.317485    16[6-(6,7),16-(6)]
   280       9.190688       9.190688       9.190688    16[6-(6,7),16-(6)]
   281       6.642307       6.642307       6.642307    16[6-(6,7),16-(6)]
   282       6.752639       6.752639       6.752639    16[6-(6,7),16-(6)]
   283       2.835035       2.835035       2.835035    16[6-(6,7),16-(6)]
   284       2.708238       2.708238       2.708238    16[6-(6,7),16-(6)]
   285       1.768412       1.768412       1.768412    7[6-(1,6),6-(6,16)]
   286      12.657632      12.657632      12.657632    7[6-(1,6),6-(6,16)]
   287       1.968072       1.968072       1.968072    7[6-(1,6),6-(6,16)]
   288       3.746856       3.746856       3.746856    7[6-(1,6),6-(6,16)]
   289       8.306611       8.306611       8.306611    7[6-(1,6),6-(1,6),48-(8,8,8,8,8)]
   290       7.256455       7.256455       7.256455    7[6-(1,6),6-(1,6),48-(8,8,8)]
   291       8.250862       8.250862       8.250862    7[6-(1,6),6-(6,16)]
   292       6.175182       6.175182       6.175182    7[6-(1,6),6-(6,16)]
   293       8.450522       8.450522       8.450522    7[6-(1,6),6-(6,16)]
   294      10.229306      10.229306      10.229306    7[6-(1,6),6-(6,16)]
   295       1.824161       1.824161       1.824161    7[6-(1,6),6-(1,6),48-(8,8,8,8,8)]
   296       0.774005       0.774005       0.774005    7[6-(1,6),6-(1,6),48-(8,8,8)]
   297      11.196488      11.196488      11.196488    7[6-(1,6),6-(6,16)]
   298       0.307268       0.307268       0.307268    7[6-(1,6),6-(6,16)]
   299      10.996828      10.996828      10.996828    7[6-(1,6),6-(6,16)]
   300       9.218044       9.218044       9.218044    7[6-(1,6),6-(6,16)]
   301       4.658289       4.658289       4.658289    7[6-(1,6),6-(1,6),48-(8,8,8,8,8)]
   302       5.708445       5.708445       5.708445    7[6-(1,6),6-(1,6),48-(8,8,8)]
   303       4.714038       4.714038       4.714038    7[6-(1,6),6-(6,16)]
   304       6.789718       6.789718       6.789718    7[6-(1,6),6-(6,16)]
   305       4.514378       4.514378       4.514378    7[6-(1,6),6-(6,16)]
   306       2.735594       2.735594       2.735594    7[6-(1,6),6-(6,16)]
   307      11.140739      11.140739      11.140739    7[6-(1,6),6-(1,6),48-(8,8,8,8,8)]
   308      12.190895      12.190895      12.190895    7[6-(1,6),6-(1,6),48-(8,8,8)]
   309       5.585279       5.585279       5.585279    8[6-(6,8),48-(7,8,8)]
   310       6.345022       6.345022       6.345022    8[6-(6,8),48-(7,8,8,8,8)]
   311      12.188302      12.188302      12.188302    8[6-(6,8),48-(7,8,8)]
   312      12.214232      12.214232      12.214232    8[6-(6,8),48-(7,8,8,8,8)]
   313      10.375809      10.375809      10.375809    8[6-(6,8),48-(7,8,8,8,8)]
   314      11.232789      11.232789      11.232789    8[6-(6,8)]
   315       3.658695       3.658695       3.658695    8[6-(6,8),48-(7,8,8,8,8)]
   316       3.759821       3.759821       3.759821    8[6-(6,8)]
   317       8.983379       8.983379       8.983379    8[1-(0),1-(0),48-(7,8,8),48-(7,8,8,8,8)]
   318      12.067729      12.067729      12.067729    8[6-(6,8),48-(7,8,8)]
   319      12.827472      12.827472      12.827472    8[6-(6,8),48-(7,8,8,8,8)]
   320       5.705852       5.705852       5.705852    8[6-(6,8),48-(7,8,8)]
   321       5.731782       5.731782       5.731782    8[6-(6,8),48-(7,8,8,8,8)]
   322       3.893359       3.893359       3.893359    8[6-(6,8),48-(7,8,8,8,8)]
   323       4.750339       4.750339       4.750339    8[6-(6,8)]
   324      10.141145      10.141145      10.141145    8[6-(6,8),48-(7,8,8,8,8)]
   325      10.242271      10.242271      10.242271    8[6-(6,8)]
   326       2.500929       2.500929       2.500929    8[1-(0),1-(0),48-(7,8,8),48-(7,8,8,8,8)]
   327       7.379621       7.379621       7.379621    8[6-(6,8),48-(7,8,8)]
   328       6.619878       6.619878       6.619878    8[6-(6,8),48-(7,8,8,8,8)]
   329       0.776598       0.776598       0.776598    8[6-(6,8),48-(7,8,8)]
   330       0.750668       0.750668       0.750668    8[6-(6,8),48-(7,8,8,8,8)]
   331       2.589091       2.589091       2.589091    8[6-(6,8),48-(7,8,8,8,8)]
   332       1.732111       1.732111       1.732111    8[6-(6,8)]
   333       9.306205       9.306205       9.306205    8[6-(6,8),48-(7,8,8,8,8)]
   334       9.205079       9.205079       9.205079    8[6-(6,8)]
   335       3.981521       3.981521       3.981521    8[1-(0),1-(0),48-(7,8,8),48-(7,8,8,8,8)]
   336       0.897171       0.897171       0.897171    8[6-(6,8),48-(7,8,8)]
   337       0.137428       0.137428       0.137428    8[6-(6,8),48-(7,8,8,8,8)]
   338       7.259048       7.259048       7.259048    8[6-(6,8),48-(7,8,8)]
   339       7.233118       7.233118       7.233118    8[6-(6,8),48-(7,8,8,8,8)]
   340       9.071541       9.071541       9.071541    8[6-(6,8),48-(7,8,8,8,8)]
   341       8.214561       8.214561       8.214561    8[6-(6,8)]
   342       2.823755       2.823755       2.823755    8[6-(6,8),48-(7,8,8,8,8)]
   343       2.722629       2.722629       2.722629    8[6-(6,8)]
   344      10.463971      10.463971      10.463971    8[1-(0),1-(0),48-(7,8,8),48-(7,8,8,8,8)]
