# Supplementary material for: A collection of forcefield precursors for metal–organic frameworks
Source: RSC Adv. 2019 Nov 13;9(63):36492–507. doi: 10.1039/c9ra07327b (PMC9075174; doi:10.1039/c9ra07327b)
Supplement: RA-009-C9RA07327B-s1865 [file RA-009-C9RA07327B-s1865.txt]

OVIZID_clean

12.793200    0.000000    0.000000
-3.554821    12.289394    0.000000
-0.586755    -0.780533    18.006643

     1       1.637076       1.637076       1.637076    28[7-(6,6),8-(6),8-(6),8-(6)]
     2       6.093406       6.093406       6.093406    28[7-(6,6),8-(6),8-(6),8-(6)]
     3       7.014548       7.014548       7.014548    28[7-(6,6),8-(6),8-(6),8-(6)]
     4       2.558218       2.558218       2.558218    28[7-(6,6),8-(6),8-(6),8-(6)]
     5      -0.293378      -0.293378      -0.293378    28[7-(6,6),7-(6,6),8-(6),8-(6)]
     6            0.0            0.0            0.0    28[7-(6,6),7-(6,6),8-(6),8-(6)]
     7       4.630122       4.630122       4.630122    1[6-(6,6)]
     8       3.165542       3.165542       3.165542    1[6-(6,6)]
     9       2.030402       2.030402       2.030402    1[6-(6,6)]
    10       3.320819       3.320819       3.320819    1[6-(1,6,7)]
    11       3.740102       3.740102       3.740102    1[6-(1,6,7)]
    12         5.2503         5.2503         5.2503    1[6-(1,6,7)]
    13       4.703035       4.703035       4.703035    1[6-(1,6,7)]
    14       1.655168       1.655168       1.655168    1[6-(6,7)]
    15      -0.975255      -0.975255      -0.975255    1[6-(6,7)]
    16       0.628496       0.628496       0.628496    1[6-(6,6)]
    17      10.633029      10.633029      10.633029    1[6-(6,6)]
    18       0.049737       0.049737       0.049737    1[6-(6,6)]
    19       9.324587       9.324587       9.324587    1[6-(6,6)]
    20      -1.085843      -1.085843      -1.085843    1[6-(6,7)]
    21       8.303004       8.303004       8.303004    1[6-(6,7)]
    22       0.849973       0.849973       0.849973    1[8-(6)]
    23       4.630535       4.630535       4.630535    1[6-(6,6)]
    24       1.609218       1.609218       1.609218    1[6-(6,6)]
    25       5.033081       5.033081       5.033081    1[6-(6,6)]
    26       6.986112       6.986112       6.986112    1[6-(1,6,7)]
    27       8.185283       8.185283       8.185283    1[6-(1,6,7)]
    28       7.466329       7.466329       7.466329    1[6-(1,6,7)]
    29         6.3886         6.3886         6.3886    1[6-(1,6,7)]
    30       3.162097       3.162097       3.162097    1[6-(6,7)]
    31       4.746247       4.746247       4.746247    1[6-(6,7)]
    32       1.108802       1.108802       1.108802    1[6-(6,6)]
    33       6.249076       6.249076       6.249076    1[6-(6,6)]
    34      -0.100913      -0.100913      -0.100913    1[6-(6,6)]
    35       3.843247       3.843247       3.843247    1[6-(6,6)]
    36      -1.605677      -1.605677      -1.605677    1[6-(6,7)]
    37       1.771785       1.771785       1.771785    1[6-(6,7)]
    38       1.778153       1.778153       1.778153    1[8-(6)]
    39       4.021502       4.021502       4.021502    1[6-(6,6)]
    40       5.486082       5.486082       5.486082    1[6-(6,6)]
    41       6.621222       6.621222       6.621222    1[6-(6,6)]
    42       5.330805       5.330805       5.330805    1[6-(1,6,7)]
    43       4.911522       4.911522       4.911522    1[6-(1,6,7)]
    44       3.401324       3.401324       3.401324    1[6-(1,6,7)]
    45       3.948589       3.948589       3.948589    1[6-(1,6,7)]
    46       6.996456       6.996456       6.996456    1[6-(6,7)]
    47       9.626879       9.626879       9.626879    1[6-(6,7)]
    48       8.023128       8.023128       8.023128    1[6-(6,6)]
    49      -1.981405      -1.981405      -1.981405    1[6-(6,6)]
    50       8.601887       8.601887       8.601887    1[6-(6,6)]
    51      -0.672963      -0.672963      -0.672963    1[6-(6,6)]
    52       9.737467       9.737467       9.737467    1[6-(6,7)]
    53        0.34862        0.34862        0.34862    1[6-(6,7)]
    54       7.801651       7.801651       7.801651    1[8-(6)]
    55       4.021089       4.021089       4.021089    1[6-(6,6)]
    56       7.042406       7.042406       7.042406    1[6-(6,6)]
    57       3.618543       3.618543       3.618543    1[6-(6,6)]
    58       1.665512       1.665512       1.665512    1[6-(1,6,7)]
    59       0.466341       0.466341       0.466341    1[6-(1,6,7)]
    60       1.185295       1.185295       1.185295    1[6-(1,6,7)]
    61       2.263024       2.263024       2.263024    1[6-(1,6,7)]
    62       5.489527       5.489527       5.489527    1[6-(6,7)]
    63       3.905377       3.905377       3.905377    1[6-(6,7)]
    64       7.542822       7.542822       7.542822    1[6-(6,6)]
    65       2.402548       2.402548       2.402548    1[6-(6,6)]
    66       8.752537       8.752537       8.752537    1[6-(6,6)]
    67       4.808377       4.808377       4.808377    1[6-(6,6)]
    68      10.844056      10.844056      10.844056    1[6-(6,7)]
    69       6.879839       6.879839       6.879839    1[6-(6,7)]
    70       6.873471       6.873471       6.873471    1[8-(6)]
    71       3.340957       3.340957       3.340957    6[6-(1,6),6-(1,6),7-(6,6)]
    72       4.077566       4.077566       4.077566    6[1-(0),6-(6,6),6-(6,7)]
    73       4.008421       4.008421       4.008421    6[6-(1,6),6-(1,6),6-(8,8)]
    74       3.210914       3.210914       3.210914    6[1-(0),6-(6,6),6-(6,6)]
    75       2.481577       2.481577       2.481577    6[6-(1,6),6-(1,6),6-(8,8)]
    76       2.542006       2.542006       2.542006    6[1-(0),6-(6,6),6-(6,7)]
    77        4.79947        4.79947        4.79947    6[6-(6,6),8-(0),8-(28)]
    78       1.647259       1.647259       1.647259    6[6-(6,6),8-(0),8-(1)]
    79       3.109918       3.109918       3.109918    6[1-(0),1-(0),6-(8,8),7-(6,6)]
    80       1.691671       1.691671       1.691671    6[6-(1,1,7),8-(28),8-(28)]
    81       4.462021       4.462021       4.462021    6[1-(0),1-(0),6-(8,8),7-(6,6)]
    82       4.079895       4.079895       4.079895    6[6-(1,1,7),8-(0),8-(28)]
    83       0.887968       0.887968       0.887968    6[1-(0),6-(1,6),7-(6,28)]
    84      -0.650554      -0.650554      -0.650554    6[1-(0),6-(1,6),7-(6,28)]
    85       0.272036       0.272036       0.272036    6[1-(0),6-(1,7),6-(6,6)]
    86       -1.35228       -1.35228       -1.35228    6[1-(0),6-(1,7),6-(6,6)]
    87      -0.880527      -0.880527      -0.880527    6[6-(1,6),6-(1,6),6-(6,6)]
    88      -1.577259      -1.577259      -1.577259    6[6-(1,6),6-(1,6),6-(6,6)]
    89      -0.884925      -0.884925      -0.884925    6[1-(0),6-(1,7),6-(6,6)]
    90       9.840275       9.840275       9.840275    6[1-(0),6-(1,7),6-(6,6)]
    91       -1.57272       -1.57272       -1.57272    6[1-(0),6-(1,6),7-(6,28)]
    92        9.24194        9.24194        9.24194    6[1-(0),6-(1,6),7-(6,28)]
    93       5.057832       5.057832       5.057832    6[6-(1,6),6-(1,6),7-(6,6)]
    94        4.28068        4.28068        4.28068    6[1-(0),6-(6,6),6-(6,7)]
    95       3.006019       3.006019       3.006019    6[6-(1,6),6-(1,6),6-(8,8)]
    96       2.479335       2.479335       2.479335    6[1-(0),6-(6,6),6-(6,6)]
    97       3.251177       3.251177       3.251177    6[6-(1,6),6-(1,6),6-(8,8)]
    98       4.524747       4.524747       4.524747    6[1-(0),6-(6,6),6-(6,7)]
    99       2.188813       2.188813       2.188813    6[6-(6,6),8-(0),8-(28)]
   100       3.331712       3.331712       3.331712    6[6-(6,6),8-(0),8-(1)]
   101       7.295101       7.295101       7.295101    6[1-(0),1-(0),6-(8,8),7-(6,6)]
   102       7.437875       7.437875       7.437875    6[6-(1,1,7),8-(28),8-(28)]
   103       7.041585       7.041585       7.041585    6[1-(0),1-(0),6-(8,8),7-(6,6)]
   104       8.107058       8.107058       8.107058    6[6-(1,1,7),8-(0),8-(28)]
   105       3.072661       3.072661       3.072661    6[1-(0),6-(1,6),7-(6,28)]
   106       3.993228       3.993228       3.993228    6[1-(0),6-(1,6),7-(6,28)]
   107       1.841266       1.841266       1.841266    6[1-(0),6-(1,7),6-(6,6)]
   108       2.775696       2.775696       2.775696    6[1-(0),6-(1,7),6-(6,6)]
   109       1.666371       1.666371       1.666371    6[6-(1,6),6-(1,6),6-(6,6)]
   110       0.339217       0.339217       0.339217    6[6-(1,6),6-(1,6),6-(6,6)]
   111      -0.431587      -0.431587      -0.431587    6[1-(0),6-(1,7),6-(6,6)]
   112       3.350446       3.350446       3.350446    6[1-(0),6-(1,7),6-(6,6)]
   113      -1.676129      -1.676129      -1.676129    6[1-(0),6-(1,6),7-(6,28)]
   114       2.119438       2.119438       2.119438    6[1-(0),6-(1,6),7-(6,28)]
   115       5.310667       5.310667       5.310667    6[6-(1,6),6-(1,6),7-(6,6)]
   116       4.574058       4.574058       4.574058    6[1-(0),6-(6,6),6-(6,7)]
   117       4.643203       4.643203       4.643203    6[6-(1,6),6-(1,6),6-(8,8)]
   118        5.44071        5.44071        5.44071    6[1-(0),6-(6,6),6-(6,6)]
   119       6.170047       6.170047       6.170047    6[6-(1,6),6-(1,6),6-(8,8)]
   120       6.109618       6.109618       6.109618    6[1-(0),6-(6,6),6-(6,7)]
   121       3.852154       3.852154       3.852154    6[6-(6,6),8-(0),8-(28)]
   122       7.004365       7.004365       7.004365    6[6-(6,6),8-(0),8-(1)]
   123       5.541706       5.541706       5.541706    6[1-(0),1-(0),6-(8,8),7-(6,6)]
   124       6.959953       6.959953       6.959953    6[6-(1,1,7),8-(28),8-(28)]
   125       4.189603       4.189603       4.189603    6[1-(0),1-(0),6-(8,8),7-(6,6)]
   126       4.571729       4.571729       4.571729    6[6-(1,1,7),8-(0),8-(28)]
   127       7.763656       7.763656       7.763656    6[1-(0),6-(1,6),7-(6,28)]
   128       9.302178       9.302178       9.302178    6[1-(0),6-(1,6),7-(6,28)]
   129       8.379588       8.379588       8.379588    6[1-(0),6-(1,7),6-(6,6)]
   130      10.003904      10.003904      10.003904    6[1-(0),6-(1,7),6-(6,6)]
   131       9.532151       9.532151       9.532151    6[6-(1,6),6-(1,6),6-(6,6)]
   132      10.228883      10.228883      10.228883    6[6-(1,6),6-(1,6),6-(6,6)]
   133       9.536549       9.536549       9.536549    6[1-(0),6-(1,7),6-(6,6)]
   134      -1.188651      -1.188651      -1.188651    6[1-(0),6-(1,7),6-(6,6)]
   135      10.224344      10.224344      10.224344    6[1-(0),6-(1,6),7-(6,28)]
   136      -0.590316      -0.590316      -0.590316    6[1-(0),6-(1,6),7-(6,28)]
   137       3.593792       3.593792       3.593792    6[6-(1,6),6-(1,6),7-(6,6)]
   138       4.370944       4.370944       4.370944    6[1-(0),6-(6,6),6-(6,7)]
   139       5.645605       5.645605       5.645605    6[6-(1,6),6-(1,6),6-(8,8)]
   140       6.172289       6.172289       6.172289    6[1-(0),6-(6,6),6-(6,6)]
   141       5.400447       5.400447       5.400447    6[6-(1,6),6-(1,6),6-(8,8)]
   142       4.126877       4.126877       4.126877    6[1-(0),6-(6,6),6-(6,7)]
   143       6.462811       6.462811       6.462811    6[6-(6,6),8-(0),8-(28)]
   144       5.319912       5.319912       5.319912    6[6-(6,6),8-(0),8-(1)]
   145       1.356523       1.356523       1.356523    6[1-(0),1-(0),6-(8,8),7-(6,6)]
   146       1.213749       1.213749       1.213749    6[6-(1,1,7),8-(28),8-(28)]
   147       1.610039       1.610039       1.610039    6[1-(0),1-(0),6-(8,8),7-(6,6)]
   148       0.544566       0.544566       0.544566    6[6-(1,1,7),8-(0),8-(28)]
   149       5.578963       5.578963       5.578963    6[1-(0),6-(1,6),7-(6,28)]
   150       4.658396       4.658396       4.658396    6[1-(0),6-(1,6),7-(6,28)]
   151       6.810358       6.810358       6.810358    6[1-(0),6-(1,7),6-(6,6)]
   152       5.875928       5.875928       5.875928    6[1-(0),6-(1,7),6-(6,6)]
   153       6.985253       6.985253       6.985253    6[6-(1,6),6-(1,6),6-(6,6)]
   154       8.312407       8.312407       8.312407    6[6-(1,6),6-(1,6),6-(6,6)]
   155       9.083211       9.083211       9.083211    6[1-(0),6-(1,7),6-(6,6)]
   156       5.301178       5.301178       5.301178    6[1-(0),6-(1,7),6-(6,6)]
   157      10.327753      10.327753      10.327753    6[1-(0),6-(1,6),7-(6,28)]
   158       6.532186       6.532186       6.532186    6[1-(0),6-(1,6),7-(6,28)]
   159       0.472063       0.472063       0.472063    7[6-(1,6),6-(1,6),28-(8,8,8)]
   160       3.327937       3.327937       3.327937    7[6-(1,1,6),6-(1,1,6),6-(6,6)]
   161      -2.891213      -2.891213      -2.891213    7[6-(1,6),6-(1,6),28-(7,8,8)]
   162       4.168643       4.168643       4.168643    7[6-(1,6),6-(1,6),28-(8,8,8)]
   163       6.348614       6.348614       6.348614    7[6-(1,1,6),6-(1,1,6),6-(6,6)]
   164      -2.195807      -2.195807      -2.195807    7[6-(1,6),6-(1,6),28-(7,8,8)]
   165       8.179561       8.179561       8.179561    7[6-(1,6),6-(1,6),28-(8,8,8)]
   166       5.323687       5.323687       5.323687    7[6-(1,1,6),6-(1,1,6),6-(6,6)]
   167      11.542837      11.542837      11.542837    7[6-(1,6),6-(1,6),28-(7,8,8)]
   168       4.482981       4.482981       4.482981    7[6-(1,6),6-(1,6),28-(8,8,8)]
   169        2.30301        2.30301        2.30301    7[6-(1,1,6),6-(1,1,6),6-(6,6)]
   170      10.847431      10.847431      10.847431    7[6-(1,6),6-(1,6),28-(7,8,8)]
   171       2.855098       2.855098       2.855098    8[6-(6,8),28-(7,8,8)]
   172       4.991967       4.991967       4.991967    8[6-(6,8)]
   173       0.882065       0.882065       0.882065    8[6-(6,8),28-(7,8,8)]
   174       1.439315       1.439315       1.439315    8[6-(6,8),28-(7,7,8)]
   175       5.268979       5.268979       5.268979    8[6-(6,8),28-(7,8,8)]
   176        4.91355        4.91355        4.91355    8[6-(6,8)]
   177       1.585354       1.585354       1.585354    8[1-(0),6-(6,8)]
   178       1.160861       1.160861       1.160861    8[6-(6,8)]
   179       7.961891       7.961891       7.961891    8[6-(6,8),28-(7,8,8)]
   180       9.081548       9.081548       9.081548    8[6-(6,8)]
   181       6.904982       6.904982       6.904982    8[6-(6,8),28-(7,8,8)]
   182       8.112337       8.112337       8.112337    8[6-(6,8),28-(7,7,8)]
   183       2.598827       2.598827       2.598827    8[6-(6,8),28-(7,8,8)]
   184       1.162513       1.162513       1.162513    8[6-(6,8)]
   185       2.117818       2.117818       2.117818    8[1-(0),6-(6,8)]
   186        4.06987        4.06987        4.06987    8[6-(6,8)]
   187       5.796526       5.796526       5.796526    8[6-(6,8),28-(7,8,8)]
   188       3.659657       3.659657       3.659657    8[6-(6,8)]
   189       7.769559       7.769559       7.769559    8[6-(6,8),28-(7,8,8)]
   190       7.212309       7.212309       7.212309    8[6-(6,8),28-(7,7,8)]
   191       3.382645       3.382645       3.382645    8[6-(6,8),28-(7,8,8)]
   192       3.738074       3.738074       3.738074    8[6-(6,8)]
   193        7.06627        7.06627        7.06627    8[1-(0),6-(6,8)]
   194       7.490763       7.490763       7.490763    8[6-(6,8)]
   195       0.689733       0.689733       0.689733    8[6-(6,8),28-(7,8,8)]
   196      -0.429924      -0.429924      -0.429924    8[6-(6,8)]
   197       1.746642       1.746642       1.746642    8[6-(6,8),28-(7,8,8)]
   198       0.539287       0.539287       0.539287    8[6-(6,8),28-(7,7,8)]
   199       6.052797       6.052797       6.052797    8[6-(6,8),28-(7,8,8)]
   200       7.489111       7.489111       7.489111    8[6-(6,8)]
   201       6.533806       6.533806       6.533806    8[1-(0),6-(6,8)]
   202       4.581754       4.581754       4.581754    8[6-(6,8)]
