# Supplementary material for: A collection of forcefield precursors for metal–organic frameworks
Source: RSC Adv. 2019 Nov 13;9(63):36492–507. doi: 10.1039/c9ra07327b (PMC9075174; doi:10.1039/c9ra07327b)
Supplement: RA-009-C9RA07327B-s1866 [file RA-009-C9RA07327B-s1866.txt]

OVIZUP_clean

17.657400    0.000000    0.000000
0.000000    17.657400    0.000000
0.000000    0.000000    18.651800

     1      10.908565      10.908565      10.908565    28[7-(6,6),8-(6),8-(6),8-(6,28)]
     2      12.782545      12.782545      12.782545    28[7-(6,6),8-(6),8-(6),8-(6),8-(6,28)]
     3       6.748835       6.748835       6.748835    28[7-(6,6),8-(6),8-(6),8-(6,28)]
     4       4.874855       4.874855       4.874855    28[7-(6,6),8-(6),8-(6),8-(6),8-(6,28)]
     5       1.413651       1.413651       1.413651    28[7-(6,6),8-(6),8-(6),8-(6,28)]
     6      17.075942      17.075942      17.075942    28[7-(6,6),8-(6),8-(6),8-(6),8-(6,28)]
     7      16.243749      16.243749      16.243749    28[7-(6,6),8-(6),8-(6),8-(6,28)]
     8       0.581458       0.581458       0.581458    28[7-(6,6),8-(6),8-(6),8-(6),8-(6,28)]
     9      15.577535      15.577535      15.577535    28[7-(6,6),8-(6),8-(6),8-(6,28)]
    10      13.703555      13.703555      13.703555    28[7-(6,6),8-(6),8-(6),8-(6),8-(6,28)]
    11       2.079865       2.079865       2.079865    28[7-(6,6),8-(6),8-(6),8-(6,28)]
    12       3.953845       3.953845       3.953845    28[7-(6,6),8-(6),8-(6),8-(6),8-(6,28)]
    13       7.415049       7.415049       7.415049    28[7-(6,6),8-(6),8-(6),8-(6,28)]
    14       9.410158       9.410158       9.410158    28[7-(6,6),8-(6),8-(6),8-(6),8-(6,28)]
    15      10.242351      10.242351      10.242351    28[7-(6,6),8-(6),8-(6),8-(6,28)]
    16       8.247242       8.247242       8.247242    28[7-(6,6),8-(6),8-(6),8-(6),8-(6,28)]
    17       11.80044       11.80044       11.80044    1[6-(1,6,6)]
    18      10.310156      10.310156      10.310156    1[6-(1,6,6)]
    19      12.091788      12.091788      12.091788    1[6-(6,6)]
    20      11.593849      11.593849      11.593849    1[6-(6,7)]
    21        8.96113        8.96113        8.96113    1[6-(6,6)]
    22        8.55501        8.55501        8.55501    1[6-(6,7)]
    23      11.615038      11.615038      11.615038    1[6-(1,6,7)]
    24      13.041756      13.041756      13.041756    1[6-(1,6,7)]
    25      12.794552      12.794552      12.794552    1[6-(6,6)]
    26      10.140645      10.140645      10.140645    1[6-(6,6)]
    27       9.547356       9.547356       9.547356    1[6-(1,6,7)]
    28      10.174194      10.174194      10.174194    1[6-(1,6,7)]
    29      11.385492      11.385492      11.385492    1[6-(6,6)]
    30      12.681545      12.681545      12.681545    1[6-(6,7)]
    31      12.693905      12.693905      12.693905    1[6-(6,6)]
    32       8.968193       8.968193       8.968193    1[6-(6,6)]
    33       9.012337       9.012337       9.012337    1[6-(6,7)]
    34      11.676839      11.676839      11.676839    1[6-(1,6,6)]
    35      10.126519      10.126519      10.126519    1[6-(1,6,6)]
    36      11.253061      11.253061      11.253061    1[6-(1,6,6)]
    37       9.738056       9.738056       9.738056    1[6-(1,6,6)]
    38        5.85696        5.85696        5.85696    1[6-(1,6,6)]
    39       7.347244       7.347244       7.347244    1[6-(1,6,6)]
    40       5.565612       5.565612       5.565612    1[6-(6,6)]
    41       6.063551       6.063551       6.063551    1[6-(6,7)]
    42       8.696269       8.696269       8.696269    1[6-(6,6)]
    43        9.10239        9.10239        9.10239    1[6-(6,7)]
    44       6.042362       6.042362       6.042362    1[6-(1,6,7)]
    45       4.615644       4.615644       4.615644    1[6-(1,6,7)]
    46       4.862848       4.862848       4.862848    1[6-(6,6)]
    47       7.516755       7.516755       7.516755    1[6-(6,6)]
    48       8.110044       8.110044       8.110044    1[6-(1,6,7)]
    49       7.483206       7.483206       7.483206    1[6-(1,6,7)]
    50       6.271908       6.271908       6.271908    1[6-(6,6)]
    51       4.975855       4.975855       4.975855    1[6-(6,7)]
    52       4.963495       4.963495       4.963495    1[6-(6,6)]
    53       8.689207       8.689207       8.689207    1[6-(6,6)]
    54       8.645063       8.645063       8.645063    1[6-(6,7)]
    55       5.980561       5.980561       5.980561    1[6-(1,6,6)]
    56       7.530881       7.530881       7.530881    1[6-(1,6,6)]
    57       6.404339       6.404339       6.404339    1[6-(1,6,6)]
    58       7.919344       7.919344       7.919344    1[6-(1,6,6)]
    59       7.449657       7.449657       7.449657    1[6-(1,6,6)]
    60       7.271317       7.271317       7.271317    1[6-(1,6,6)]
    61       9.374314       9.374314       9.374314    1[6-(6,6)]
    62      11.574426      11.574426      11.574426    1[6-(6,7)]
    63       9.183614       9.183614       9.183614    1[6-(6,6)]
    64      11.397852      11.397852      11.397852    1[6-(6,7)]
    65      14.141812      14.141812      14.141812    1[6-(1,6,7)]
    66       14.38725       14.38725       14.38725    1[6-(1,6,7)]
    67      12.930514      12.930514      12.930514    1[6-(6,6)]
    68      15.275417      15.275417      15.275417    1[6-(6,6)]
    69      15.114734      15.114734      15.114734    1[6-(1,6,7)]
    70      16.036451      16.036451      16.036451    1[6-(1,6,7)]
    71      11.885196      11.885196      11.885196    1[6-(6,6)]
    72        2.24249        2.24249        2.24249    1[6-(6,7)]
    73       3.563263       3.563263       3.563263    1[6-(6,6)]
    74       4.594455       4.594455       4.594455    1[6-(6,6)]
    75        3.25779        3.25779        3.25779    1[6-(6,7)]
    76       5.048251       5.048251       5.048251    1[6-(1,6,6)]
    77       4.884037       4.884037       4.884037    1[6-(1,6,6)]
    78        6.83518        6.83518        6.83518    1[6-(1,6,6)]
    79       6.736298       6.736298       6.736298    1[6-(1,6,6)]
    80      10.207743      10.207743      10.207743    1[6-(1,6,6)]
    81      10.386083      10.386083      10.386083    1[6-(1,6,6)]
    82       8.283086       8.283086       8.283086    1[6-(6,6)]
    83       6.082974       6.082974       6.082974    1[6-(6,7)]
    84       8.473786       8.473786       8.473786    1[6-(6,6)]
    85       6.259548       6.259548       6.259548    1[6-(6,7)]
    86       3.515588       3.515588       3.515588    1[6-(1,6,7)]
    87        3.27015        3.27015        3.27015    1[6-(1,6,7)]
    88       4.726886       4.726886       4.726886    1[6-(6,6)]
    89       2.381983       2.381983       2.381983    1[6-(6,6)]
    90       2.542666       2.542666       2.542666    1[6-(1,6,7)]
    91       1.620949       1.620949       1.620949    1[6-(1,6,7)]
    92       5.772204       5.772204       5.772204    1[6-(6,6)]
    93       15.41491       15.41491       15.41491    1[6-(6,7)]
    94      14.094137      14.094137      14.094137    1[6-(6,6)]
    95      13.062945      13.062945      13.062945    1[6-(6,6)]
    96       14.39961       14.39961       14.39961    1[6-(6,7)]
    97      12.609149      12.609149      12.609149    1[6-(1,6,6)]
    98      12.773363      12.773363      12.773363    1[6-(1,6,6)]
    99       10.82222       10.82222       10.82222    1[6-(1,6,6)]
   100      10.921102      10.921102      10.921102    1[6-(1,6,6)]
   101       14.68566       14.68566       14.68566    1[6-(1,6,6)]
   102      16.175944      16.175944      16.175944    1[6-(1,6,6)]
   103      14.394312      14.394312      14.394312    1[6-(6,6)]
   104      14.892251      14.892251      14.892251    1[6-(6,7)]
   105      17.524969      17.524969      17.524969    1[6-(6,6)]
   106        0.27369        0.27369        0.27369    1[6-(6,7)]
   107      14.871062      14.871062      14.871062    1[6-(1,6,7)]
   108      13.444344      13.444344      13.444344    1[6-(1,6,7)]
   109      13.691548      13.691548      13.691548    1[6-(6,6)]
   110      16.345455      16.345455      16.345455    1[6-(6,6)]
   111      16.938744      16.938744      16.938744    1[6-(1,6,7)]
   112      16.311906      16.311906      16.311906    1[6-(1,6,7)]
   113      15.100608      15.100608      15.100608    1[6-(6,6)]
   114      13.804555      13.804555      13.804555    1[6-(6,7)]
   115      13.792195      13.792195      13.792195    1[6-(6,6)]
   116      17.517907      17.517907      17.517907    1[6-(6,6)]
   117      17.473763      17.473763      17.473763    1[6-(6,7)]
   118      14.809261      14.809261      14.809261    1[6-(1,6,6)]
   119      16.359581      16.359581      16.359581    1[6-(1,6,6)]
   120      15.233039      15.233039      15.233039    1[6-(1,6,6)]
   121      16.748044      16.748044      16.748044    1[6-(1,6,6)]
   122        2.97174        2.97174        2.97174    1[6-(1,6,6)]
   123       1.481456       1.481456       1.481456    1[6-(1,6,6)]
   124       3.263088       3.263088       3.263088    1[6-(6,6)]
   125       2.765149       2.765149       2.765149    1[6-(6,7)]
   126        0.13243        0.13243        0.13243    1[6-(6,6)]
   127       17.38371       17.38371       17.38371    1[6-(6,7)]
   128       2.786338       2.786338       2.786338    1[6-(1,6,7)]
   129       4.213056       4.213056       4.213056    1[6-(1,6,7)]
   130       3.965852       3.965852       3.965852    1[6-(6,6)]
   131       1.311945       1.311945       1.311945    1[6-(6,6)]
   132       0.718656       0.718656       0.718656    1[6-(1,6,7)]
   133       1.345494       1.345494       1.345494    1[6-(1,6,7)]
   134       2.556792       2.556792       2.556792    1[6-(6,6)]
   135       3.852845       3.852845       3.852845    1[6-(6,7)]
   136       3.865205       3.865205       3.865205    1[6-(6,6)]
   137       0.139493       0.139493       0.139493    1[6-(6,6)]
   138       0.183637       0.183637       0.183637    1[6-(6,7)]
   139       2.848139       2.848139       2.848139    1[6-(1,6,6)]
   140       1.297819       1.297819       1.297819    1[6-(1,6,6)]
   141       2.424361       2.424361       2.424361    1[6-(1,6,6)]
   142       0.909356       0.909356       0.909356    1[6-(1,6,6)]
   143       1.379043       1.379043       1.379043    1[6-(1,6,6)]
   144       1.557383       1.557383       1.557383    1[6-(1,6,6)]
   145      17.111786      17.111786      17.111786    1[6-(6,6)]
   146      14.911674      14.911674      14.911674    1[6-(6,7)]
   147      17.302486      17.302486      17.302486    1[6-(6,6)]
   148      15.088248      15.088248      15.088248    1[6-(6,7)]
   149      12.344288      12.344288      12.344288    1[6-(1,6,7)]
   150       12.09885       12.09885       12.09885    1[6-(1,6,7)]
   151      13.555586      13.555586      13.555586    1[6-(6,6)]
   152      11.210683      11.210683      11.210683    1[6-(6,6)]
   153      11.371366      11.371366      11.371366    1[6-(1,6,7)]
   154      10.449649      10.449649      10.449649    1[6-(1,6,7)]
   155      14.600904      14.600904      14.600904    1[6-(6,6)]
   156        6.58621        6.58621        6.58621    1[6-(6,7)]
   157       5.265437       5.265437       5.265437    1[6-(6,6)]
   158       4.234245       4.234245       4.234245    1[6-(6,6)]
   159        5.57091        5.57091        5.57091    1[6-(6,7)]
   160       3.780449       3.780449       3.780449    1[6-(1,6,6)]
   161       3.944663       3.944663       3.944663    1[6-(1,6,6)]
   162        1.99352        1.99352        1.99352    1[6-(1,6,6)]
   163       2.092402       2.092402       2.092402    1[6-(1,6,6)]
   164      16.278357      16.278357      16.278357    1[6-(1,6,6)]
   165      16.100017      16.100017      16.100017    1[6-(1,6,6)]
   166       0.545614       0.545614       0.545614    1[6-(6,6)]
   167       2.745726       2.745726       2.745726    1[6-(6,7)]
   168       0.354914       0.354914       0.354914    1[6-(6,6)]
   169       2.569152       2.569152       2.569152    1[6-(6,7)]
   170       5.313112       5.313112       5.313112    1[6-(1,6,7)]
   171        5.55855        5.55855        5.55855    1[6-(1,6,7)]
   172       4.101814       4.101814       4.101814    1[6-(6,6)]
   173       6.446717       6.446717       6.446717    1[6-(6,6)]
   174       6.286034       6.286034       6.286034    1[6-(1,6,7)]
   175       7.207751       7.207751       7.207751    1[6-(1,6,7)]
   176       3.056496       3.056496       3.056496    1[6-(6,6)]
   177       11.07119       11.07119       11.07119    1[6-(6,7)]
   178      12.391963      12.391963      12.391963    1[6-(6,6)]
   179      13.423155      13.423155      13.423155    1[6-(6,6)]
   180       12.08649       12.08649       12.08649    1[6-(6,7)]
   181      13.876951      13.876951      13.876951    1[6-(1,6,6)]
   182      13.712737      13.712737      13.712737    1[6-(1,6,6)]
   183       15.66388       15.66388       15.66388    1[6-(1,6,6)]
   184      15.564998      15.564998      15.564998    1[6-(1,6,6)]
   185      10.878724      10.878724      10.878724    6[1-(0),1-(0),6-(1,1,6),6-(6,6)]
   186      10.610332      10.610332      10.610332    6[6-(1,1,6),6-(1,6),6-(1,6)]
   187        11.3696        11.3696        11.3696    6[1-(0),6-(1,7),6-(6,6)]
   188      11.069424      11.069424      11.069424    6[1-(0),6-(1,6),7-(6,28)]
   189        9.52087        9.52087        9.52087    6[1-(0),6-(1,7),6-(6,6)]
   190       9.282495       9.282495       9.282495    6[1-(0),6-(1,6),7-(6,28)]
   191      12.363711      12.363711      12.363711    6[6-(1,1,7),8-(0),8-(28)]
   192       12.18184       12.18184       12.18184    6[1-(0),1-(0),6-(8,8),7-(6,6)]
   193      12.250704      12.250704      12.250704    6[1-(0),6-(6,6),6-(6,7)]
   194      11.503796      11.503796      11.503796    6[6-(1,6),6-(1,6),7-(6,6)]
   195      10.680961      10.680961      10.680961    6[1-(0),6-(6,6),6-(6,7)]
   196      10.214806      10.214806      10.214806    6[1-(0),1-(0),6-(8,8),7-(6,6)]
   197       9.884613       9.884613       9.884613    6[6-(1,1,7),8-(0),8-(28,28)]
   198      12.203029      12.203029      12.203029    6[6-(1,6),6-(1,6),6-(8,8)]
   199      11.408446      11.408446      11.408446    6[1-(0),6-(6,6),6-(6,6)]
   200      10.643881      10.643881      10.643881    6[6-(1,6),6-(1,6),6-(8,8)]
   201       9.761011       9.761011       9.761011    6[6-(6,6),8-(28),8-(28)]
   202      13.020567      13.020567      13.020567    6[6-(6,6),8-(28),8-(28)]
   203      11.913448      11.913448      11.913448    6[1-(0),6-(1,6),7-(6,28)]
   204      11.925808      11.925808      11.925808    6[1-(0),6-(1,7),6-(6,6)]
   205      10.811626      10.811626      10.811626    6[6-(1,1,6),6-(1,6),6-(1,6)]
   206       9.743353       9.743353       9.743353    6[1-(0),6-(1,7),6-(6,6)]
   207       9.775137       9.775137       9.775137    6[1-(0),6-(1,6),7-(6,28)]
   208      10.831049      10.831049      10.831049    6[1-(0),1-(0),6-(1,1,6),6-(6,6)]
   209      10.640349      10.640349      10.640349    6[1-(0),1-(0),6-(1,1,6),6-(1,1,6)]
   210       6.778676       6.778676       6.778676    6[1-(0),1-(0),6-(1,1,6),6-(6,6)]
   211       7.047068       7.047068       7.047068    6[6-(1,1,6),6-(1,6),6-(1,6)]
   212         6.2878         6.2878         6.2878    6[1-(0),6-(1,7),6-(6,6)]
   213       6.587976       6.587976       6.587976    6[1-(0),6-(1,6),7-(6,28)]
   214        8.13653        8.13653        8.13653    6[1-(0),6-(1,7),6-(6,6)]
   215       8.374905       8.374905       8.374905    6[1-(0),6-(1,6),7-(6,28)]
   216       5.293689       5.293689       5.293689    6[6-(1,1,7),8-(0),8-(28)]
   217        5.47556        5.47556        5.47556    6[1-(0),1-(0),6-(8,8),7-(6,6)]
   218       5.406696       5.406696       5.406696    6[1-(0),6-(6,6),6-(6,7)]
   219       6.153604       6.153604       6.153604    6[6-(1,6),6-(1,6),7-(6,6)]
   220       6.976439       6.976439       6.976439    6[1-(0),6-(6,6),6-(6,7)]
   221       7.442594       7.442594       7.442594    6[1-(0),1-(0),6-(8,8),7-(6,6)]
   222       7.772787       7.772787       7.772787    6[6-(1,1,7),8-(0),8-(28,28)]
   223       5.454371       5.454371       5.454371    6[6-(1,6),6-(1,6),6-(8,8)]
   224       6.248954       6.248954       6.248954    6[1-(0),6-(6,6),6-(6,6)]
   225       7.013519       7.013519       7.013519    6[6-(1,6),6-(1,6),6-(8,8)]
   226       7.896389       7.896389       7.896389    6[6-(6,6),8-(28),8-(28)]
   227       4.636833       4.636833       4.636833    6[6-(6,6),8-(28),8-(28)]
   228       5.743952       5.743952       5.743952    6[1-(0),6-(1,6),7-(6,28)]
   229       5.731592       5.731592       5.731592    6[1-(0),6-(1,7),6-(6,6)]
   230       6.845774       6.845774       6.845774    6[6-(1,1,6),6-(1,6),6-(1,6)]
   231       7.914047       7.914047       7.914047    6[1-(0),6-(1,7),6-(6,6)]
   232       7.882263       7.882263       7.882263    6[1-(0),6-(1,6),7-(6,28)]
   233       6.826351       6.826351       6.826351    6[1-(0),1-(0),6-(1,1,6),6-(6,6)]
   234       7.017051       7.017051       7.017051    6[1-(0),1-(0),6-(1,1,6),6-(1,1,6)]
   235       7.541476       7.541476       7.541476    6[1-(0),1-(0),6-(1,1,6),6-(6,6)]
   236       9.005274       9.005274       9.005274    6[6-(1,1,6),6-(1,6),6-(1,6)]
   237       9.761011       9.761011       9.761011    6[1-(0),6-(1,7),6-(6,6)]
   238      11.090613      11.090613      11.090613    6[1-(0),6-(1,6),7-(6,28)]
   239       9.653301       9.653301       9.653301    6[1-(0),6-(1,7),6-(6,6)]
   240      10.986434      10.986434      10.986434    6[1-(0),6-(1,6),7-(6,28)]
   241      16.001136      16.001136      16.001136    6[6-(1,1,7),8-(0),8-(28)]
   242      14.798667      14.798667      14.798667    6[1-(0),1-(0),6-(8,8),7-(6,6)]
   243      13.115917      13.115917      13.115917    6[1-(0),6-(6,6),6-(6,7)]
   244      14.283601      14.283601      14.283601    6[6-(1,6),6-(1,6),7-(6,6)]
   245      14.517914      14.517914      14.517914    6[1-(0),6-(6,6),6-(6,7)]
   246      15.799842      15.799842      15.799842    6[1-(0),1-(0),6-(8,8),7-(6,6)]
   247      17.027031      17.027031      17.027031    6[6-(1,1,7),8-(0),8-(28,28)]
   248      12.213624      12.213624      12.213624    6[6-(1,6),6-(1,6),6-(8,8)]
   249      12.476719      12.476719      12.476719    6[1-(0),6-(6,6),6-(6,6)]
   250      13.650936      13.650936      13.650936    6[6-(1,6),6-(1,6),6-(8,8)]
   251      14.016444      14.016444      14.016444    6[6-(6,6),8-(28),8-(28)]
   252      10.968777      10.968777      10.968777    6[6-(6,6),8-(28),8-(28)]
   253       2.717474       2.717474       2.717474    6[1-(0),6-(1,6),7-(6,28)]
   254       3.515588       3.515588       3.515588    6[1-(0),6-(1,7),6-(6,6)]
   255       4.243073       4.243073       4.243073    6[6-(1,1,6),6-(1,6),6-(1,6)]
   256       4.119471       4.119471       4.119471    6[1-(0),6-(1,7),6-(6,6)]
   257       3.310763       3.310763       3.310763    6[1-(0),6-(1,6),7-(6,28)]
   258       5.148898       5.148898       5.148898    6[1-(0),1-(0),6-(1,1,6),6-(6,6)]
   259       6.609165       6.609165       6.609165    6[1-(0),1-(0),6-(1,1,6),6-(1,1,6)]
   260      10.115924      10.115924      10.115924    6[1-(0),1-(0),6-(1,1,6),6-(6,6)]
   261       8.652126       8.652126       8.652126    6[6-(1,1,6),6-(1,6),6-(1,6)]
   262       7.896389       7.896389       7.896389    6[1-(0),6-(1,7),6-(6,6)]
   263       6.566787       6.566787       6.566787    6[1-(0),6-(1,6),7-(6,28)]
   264       8.004099       8.004099       8.004099    6[1-(0),6-(1,7),6-(6,6)]
   265       6.670966       6.670966       6.670966    6[1-(0),6-(1,6),7-(6,28)]
   266       1.656264       1.656264       1.656264    6[6-(1,1,7),8-(0),8-(28)]
   267       2.858733       2.858733       2.858733    6[1-(0),1-(0),6-(8,8),7-(6,6)]
   268       4.541483       4.541483       4.541483    6[1-(0),6-(6,6),6-(6,7)]
   269       3.373799       3.373799       3.373799    6[6-(1,6),6-(1,6),7-(6,6)]
   270       3.139486       3.139486       3.139486    6[1-(0),6-(6,6),6-(6,7)]
   271       1.857558       1.857558       1.857558    6[1-(0),1-(0),6-(8,8),7-(6,6)]
   272       0.630369       0.630369       0.630369    6[6-(1,1,7),8-(0),8-(28,28)]
   273       5.443776       5.443776       5.443776    6[6-(1,6),6-(1,6),6-(8,8)]
   274       5.180681       5.180681       5.180681    6[1-(0),6-(6,6),6-(6,6)]
   275       4.006464       4.006464       4.006464    6[6-(1,6),6-(1,6),6-(8,8)]
   276       3.640956       3.640956       3.640956    6[6-(6,6),8-(28),8-(28)]
   277       6.688623       6.688623       6.688623    6[6-(6,6),8-(28),8-(28)]
   278      14.939926      14.939926      14.939926    6[1-(0),6-(1,6),7-(6,28)]
   279      14.141812      14.141812      14.141812    6[1-(0),6-(1,7),6-(6,6)]
   280      13.414327      13.414327      13.414327    6[6-(1,1,6),6-(1,6),6-(1,6)]
   281      13.537929      13.537929      13.537929    6[1-(0),6-(1,7),6-(6,6)]
   282      14.346637      14.346637      14.346637    6[1-(0),6-(1,6),7-(6,28)]
   283      12.508502      12.508502      12.508502    6[1-(0),1-(0),6-(1,1,6),6-(6,6)]
   284      11.048235      11.048235      11.048235    6[1-(0),1-(0),6-(1,1,6),6-(1,1,6)]
   285      15.607376      15.607376      15.607376    6[1-(0),1-(0),6-(1,1,6),6-(6,6)]
   286      15.875768      15.875768      15.875768    6[6-(1,1,6),6-(1,6),6-(1,6)]
   287        15.1165        15.1165        15.1165    6[1-(0),6-(1,7),6-(6,6)]
   288      15.416676      15.416676      15.416676    6[1-(0),6-(1,6),7-(6,28)]
   289       16.96523       16.96523       16.96523    6[1-(0),6-(1,7),6-(6,6)]
   290      17.203605      17.203605      17.203605    6[1-(0),6-(1,6),7-(6,28)]
   291      14.122389      14.122389      14.122389    6[6-(1,1,7),8-(0),8-(28)]
   292       14.30426       14.30426       14.30426    6[1-(0),1-(0),6-(8,8),7-(6,6)]
   293      14.235396      14.235396      14.235396    6[1-(0),6-(6,6),6-(6,7)]
   294      14.982304      14.982304      14.982304    6[6-(1,6),6-(1,6),7-(6,6)]
   295      15.805139      15.805139      15.805139    6[1-(0),6-(6,6),6-(6,7)]
   296      16.271294      16.271294      16.271294    6[1-(0),1-(0),6-(8,8),7-(6,6)]
   297      16.601487      16.601487      16.601487    6[6-(1,1,7),8-(0),8-(28,28)]
   298      14.283071      14.283071      14.283071    6[6-(1,6),6-(1,6),6-(8,8)]
   299      15.077654      15.077654      15.077654    6[1-(0),6-(6,6),6-(6,6)]
   300      15.842219      15.842219      15.842219    6[6-(1,6),6-(1,6),6-(8,8)]
   301      16.725089      16.725089      16.725089    6[6-(6,6),8-(28),8-(28)]
   302      13.465533      13.465533      13.465533    6[6-(6,6),8-(28),8-(28)]
   303      14.572652      14.572652      14.572652    6[1-(0),6-(1,6),7-(6,28)]
   304      14.560292      14.560292      14.560292    6[1-(0),6-(1,7),6-(6,6)]
   305      15.674474      15.674474      15.674474    6[6-(1,1,6),6-(1,6),6-(1,6)]
   306      16.742747      16.742747      16.742747    6[1-(0),6-(1,7),6-(6,6)]
   307      16.710963      16.710963      16.710963    6[1-(0),6-(1,6),7-(6,28)]
   308      15.655051      15.655051      15.655051    6[1-(0),1-(0),6-(1,1,6),6-(6,6)]
   309      15.845751      15.845751      15.845751    6[1-(0),1-(0),6-(1,1,6),6-(1,1,6)]
   310       2.050024       2.050024       2.050024    6[1-(0),1-(0),6-(1,1,6),6-(6,6)]
   311       1.781632       1.781632       1.781632    6[6-(1,1,6),6-(1,6),6-(1,6)]
   312         2.5409         2.5409         2.5409    6[1-(0),6-(1,7),6-(6,6)]
   313       2.240724       2.240724       2.240724    6[1-(0),6-(1,6),7-(6,28)]
   314        0.69217        0.69217        0.69217    6[1-(0),6-(1,7),6-(6,6)]
   315       0.453795       0.453795       0.453795    6[1-(0),6-(1,6),7-(6,28)]
   316       3.535011       3.535011       3.535011    6[6-(1,1,7),8-(0),8-(28)]
   317        3.35314        3.35314        3.35314    6[1-(0),1-(0),6-(8,8),7-(6,6)]
   318       3.422004       3.422004       3.422004    6[1-(0),6-(6,6),6-(6,7)]
   319       2.675096       2.675096       2.675096    6[6-(1,6),6-(1,6),7-(6,6)]
   320       1.852261       1.852261       1.852261    6[1-(0),6-(6,6),6-(6,7)]
   321       1.386106       1.386106       1.386106    6[1-(0),1-(0),6-(8,8),7-(6,6)]
   322       1.055913       1.055913       1.055913    6[6-(1,1,7),8-(0),8-(28,28)]
   323       3.374329       3.374329       3.374329    6[6-(1,6),6-(1,6),6-(8,8)]
   324       2.579746       2.579746       2.579746    6[1-(0),6-(6,6),6-(6,6)]
   325       1.815181       1.815181       1.815181    6[6-(1,6),6-(1,6),6-(8,8)]
   326       0.932311       0.932311       0.932311    6[6-(6,6),8-(28),8-(28)]
   327       4.191867       4.191867       4.191867    6[6-(6,6),8-(28),8-(28)]
   328       3.084748       3.084748       3.084748    6[1-(0),6-(1,6),7-(6,28)]
   329       3.097108       3.097108       3.097108    6[1-(0),6-(1,7),6-(6,6)]
   330       1.982926       1.982926       1.982926    6[6-(1,1,6),6-(1,6),6-(1,6)]
   331       0.914653       0.914653       0.914653    6[1-(0),6-(1,7),6-(6,6)]
   332       0.946437       0.946437       0.946437    6[1-(0),6-(1,6),7-(6,28)]
   333       2.002349       2.002349       2.002349    6[1-(0),1-(0),6-(1,1,6),6-(6,6)]
   334       1.811649       1.811649       1.811649    6[1-(0),1-(0),6-(1,1,6),6-(1,1,6)]
   335       1.287224       1.287224       1.287224    6[1-(0),1-(0),6-(1,1,6),6-(6,6)]
   336      17.480826      17.480826      17.480826    6[6-(1,1,6),6-(1,6),6-(1,6)]
   337      16.725089      16.725089      16.725089    6[1-(0),6-(1,7),6-(6,6)]
   338      15.395487      15.395487      15.395487    6[1-(0),6-(1,6),7-(6,28)]
   339      16.832799      16.832799      16.832799    6[1-(0),6-(1,7),6-(6,6)]
   340      15.499666      15.499666      15.499666    6[1-(0),6-(1,6),7-(6,28)]
   341      10.484964      10.484964      10.484964    6[6-(1,1,7),8-(0),8-(28)]
   342      11.687433      11.687433      11.687433    6[1-(0),1-(0),6-(8,8),7-(6,6)]
   343      13.370183      13.370183      13.370183    6[1-(0),6-(6,6),6-(6,7)]
   344      12.202499      12.202499      12.202499    6[6-(1,6),6-(1,6),7-(6,6)]
   345      11.968186      11.968186      11.968186    6[1-(0),6-(6,6),6-(6,7)]
   346      10.686258      10.686258      10.686258    6[1-(0),1-(0),6-(8,8),7-(6,6)]
   347       9.459069       9.459069       9.459069    6[6-(1,1,7),8-(0),8-(28,28)]
   348      14.272476      14.272476      14.272476    6[6-(1,6),6-(1,6),6-(8,8)]
   349      14.009381      14.009381      14.009381    6[1-(0),6-(6,6),6-(6,6)]
   350      12.835164      12.835164      12.835164    6[6-(1,6),6-(1,6),6-(8,8)]
   351      12.469656      12.469656      12.469656    6[6-(6,6),8-(28),8-(28)]
   352      15.517323      15.517323      15.517323    6[6-(6,6),8-(28),8-(28)]
   353       6.111226       6.111226       6.111226    6[1-(0),6-(1,6),7-(6,28)]
   354       5.313112       5.313112       5.313112    6[1-(0),6-(1,7),6-(6,6)]
   355       4.585627       4.585627       4.585627    6[6-(1,1,6),6-(1,6),6-(1,6)]
   356       4.709229       4.709229       4.709229    6[1-(0),6-(1,7),6-(6,6)]
   357       5.517937       5.517937       5.517937    6[1-(0),6-(1,6),7-(6,28)]
   358       3.679802       3.679802       3.679802    6[1-(0),1-(0),6-(1,1,6),6-(6,6)]
   359       2.219535       2.219535       2.219535    6[1-(0),1-(0),6-(1,1,6),6-(1,1,6)]
   360      16.370176      16.370176      16.370176    6[1-(0),1-(0),6-(1,1,6),6-(6,6)]
   361       0.176574       0.176574       0.176574    6[6-(1,1,6),6-(1,6),6-(1,6)]
   362       0.932311       0.932311       0.932311    6[1-(0),6-(1,7),6-(6,6)]
   363       2.261913       2.261913       2.261913    6[1-(0),6-(1,6),7-(6,28)]
   364       0.824601       0.824601       0.824601    6[1-(0),6-(1,7),6-(6,6)]
   365       2.157734       2.157734       2.157734    6[1-(0),6-(1,6),7-(6,28)]
   366       7.172436       7.172436       7.172436    6[6-(1,1,7),8-(0),8-(28)]
   367       5.969967       5.969967       5.969967    6[1-(0),1-(0),6-(8,8),7-(6,6)]
   368       4.287217       4.287217       4.287217    6[1-(0),6-(6,6),6-(6,7)]
   369       5.454901       5.454901       5.454901    6[6-(1,6),6-(1,6),7-(6,6)]
   370       5.689214       5.689214       5.689214    6[1-(0),6-(6,6),6-(6,7)]
   371       6.971142       6.971142       6.971142    6[1-(0),1-(0),6-(8,8),7-(6,6)]
   372       8.198331       8.198331       8.198331    6[6-(1,1,7),8-(0),8-(28,28)]
   373       3.384924       3.384924       3.384924    6[6-(1,6),6-(1,6),6-(8,8)]
   374       3.648019       3.648019       3.648019    6[1-(0),6-(6,6),6-(6,6)]
   375       4.822236       4.822236       4.822236    6[6-(1,6),6-(1,6),6-(8,8)]
   376       5.187744       5.187744       5.187744    6[6-(6,6),8-(28),8-(28)]
   377       2.140077       2.140077       2.140077    6[6-(6,6),8-(28),8-(28)]
   378      11.546174      11.546174      11.546174    6[1-(0),6-(1,6),7-(6,28)]
   379      12.344288      12.344288      12.344288    6[1-(0),6-(1,7),6-(6,6)]
   380      13.071773      13.071773      13.071773    6[6-(1,1,6),6-(1,6),6-(1,6)]
   381      12.948171      12.948171      12.948171    6[1-(0),6-(1,7),6-(6,6)]
   382      12.139462      12.139462      12.139462    6[1-(0),6-(1,6),7-(6,28)]
   383      13.977598      13.977598      13.977598    6[1-(0),1-(0),6-(1,1,6),6-(6,6)]
   384      15.437865      15.437865      15.437865    6[1-(0),1-(0),6-(1,1,6),6-(1,1,6)]
   385      10.052358      10.052358      10.052358    7[6-(1,6),6-(1,6),28-(8,8,8,8)]
   386      10.839878      10.839878      10.839878    7[6-(1,6),6-(1,6),28-(8,8,8)]
   387      11.560123      11.560123      11.560123    7[6-(1,1,6),6-(1,1,6),6-(6,6)]
   388       7.605042       7.605042       7.605042    7[6-(1,6),6-(1,6),28-(8,8,8,8)]
   389       6.817522       6.817522       6.817522    7[6-(1,6),6-(1,6),28-(8,8,8)]
   390       6.097277       6.097277       6.097277    7[6-(1,1,6),6-(1,1,6),6-(6,6)]
   391      11.712153      11.712153      11.712153    7[6-(1,6),6-(1,6),28-(8,8,8,8)]
   392       2.606232       2.606232       2.606232    7[6-(1,6),6-(1,6),28-(8,8,8)]
   393      15.245576      15.245576      15.245576    7[6-(1,1,6),6-(1,1,6),6-(6,6)]
   394       5.945247       5.945247       5.945247    7[6-(1,6),6-(1,6),28-(8,8,8,8)]
   395      15.051168      15.051168      15.051168    7[6-(1,6),6-(1,6),28-(8,8,8)]
   396       2.411824       2.411824       2.411824    7[6-(1,1,6),6-(1,1,6),6-(6,6)]
   397      16.433742      16.433742      16.433742    7[6-(1,6),6-(1,6),28-(8,8,8,8)]
   398      15.646222      15.646222      15.646222    7[6-(1,6),6-(1,6),28-(8,8,8)]
   399      14.925977      14.925977      14.925977    7[6-(1,1,6),6-(1,1,6),6-(6,6)]
   400       1.223658       1.223658       1.223658    7[6-(1,6),6-(1,6),28-(8,8,8,8)]
   401       2.011178       2.011178       2.011178    7[6-(1,6),6-(1,6),28-(8,8,8)]
   402       2.731423       2.731423       2.731423    7[6-(1,1,6),6-(1,1,6),6-(6,6)]
   403      14.773947      14.773947      14.773947    7[6-(1,6),6-(1,6),28-(8,8,8,8)]
   404       6.222468       6.222468       6.222468    7[6-(1,6),6-(1,6),28-(8,8,8)]
   405      11.240524      11.240524      11.240524    7[6-(1,1,6),6-(1,1,6),6-(6,6)]
   406       2.883453       2.883453       2.883453    7[6-(1,6),6-(1,6),28-(8,8,8,8)]
   407      11.434932      11.434932      11.434932    7[6-(1,6),6-(1,6),28-(8,8,8)]
   408       6.416876       6.416876       6.416876    7[6-(1,1,6),6-(1,1,6),6-(6,6)]
   409      12.333694      12.333694      12.333694    8[6-(6,8)]
   410      12.545936      12.545936      12.545936    8[6-(6,8),28-(7,8,8,8)]
   411       8.712691       8.712691       8.712691    8[6-(6,8)]
   412      10.878901      10.878901      10.878901    8[6-(6,8),28-(7,8,8),28-(7,8,8,8)]
   413       13.02763       13.02763       13.02763    8[6-(6,8),28-(7,8,8,8)]
   414      13.642637      13.642637      13.642637    8[6-(6,8),28-(7,8,8)]
   415       8.989382       8.989382       8.989382    8[6-(6,8),28-(7,8,8)]
   416       9.898562       9.898562       9.898562    8[6-(6,8),28-(7,8,8,8)]
   417       5.323706       5.323706       5.323706    8[6-(6,8)]
   418       5.111464       5.111464       5.111464    8[6-(6,8),28-(7,8,8,8)]
   419       8.944709       8.944709       8.944709    8[6-(6,8)]
   420       6.778499       6.778499       6.778499    8[6-(6,8),28-(7,8,8),28-(7,8,8,8)]
   421        4.62977        4.62977        4.62977    8[6-(6,8),28-(7,8,8,8)]
   422       4.014763       4.014763       4.014763    8[6-(6,8),28-(7,8,8)]
   423       8.668018       8.668018       8.668018    8[6-(6,8),28-(7,8,8)]
   424       7.758838       7.758838       7.758838    8[6-(6,8),28-(7,8,8,8)]
   425      15.859877      15.859877      15.859877    8[6-(6,8)]
   426      17.133858      17.133858      17.133858    8[6-(6,8),28-(7,8,8,8)]
   427      17.243687      17.243687      17.243687    8[6-(6,8)]
   428       0.095703       0.095703       0.095703    8[6-(6,8),28-(7,8,8),28-(7,8,8,8)]
   429      10.156007      10.156007      10.156007    8[6-(6,8),28-(7,8,8,8)]
   430      10.811803      10.811803      10.811803    8[6-(6,8),28-(7,8,8)]
   431      14.988307      14.988307      14.988307    8[6-(6,8),28-(7,8,8)]
   432      13.357823      13.357823      13.357823    8[6-(6,8),28-(7,8,8,8)]
   433       1.797523       1.797523       1.797523    8[6-(6,8)]
   434       0.523542       0.523542       0.523542    8[6-(6,8),28-(7,8,8,8)]
   435       0.413713       0.413713       0.413713    8[6-(6,8)]
   436      17.561697      17.561697      17.561697    8[6-(6,8),28-(7,8,8),28-(7,8,8,8)]
   437       7.501393       7.501393       7.501393    8[6-(6,8),28-(7,8,8,8)]
   438       6.845597       6.845597       6.845597    8[6-(6,8),28-(7,8,8)]
   439       2.669093       2.669093       2.669093    8[6-(6,8),28-(7,8,8)]
   440       4.299577       4.299577       4.299577    8[6-(6,8),28-(7,8,8,8)]
   441      14.152406      14.152406      14.152406    8[6-(6,8)]
   442      13.940164      13.940164      13.940164    8[6-(6,8),28-(7,8,8,8)]
   443       0.116009       0.116009       0.116009    8[6-(6,8)]
   444      15.607199      15.607199      15.607199    8[6-(6,8),28-(7,8,8),28-(7,8,8,8)]
   445       13.45847       13.45847       13.45847    8[6-(6,8),28-(7,8,8,8)]
   446      12.843463      12.843463      12.843463    8[6-(6,8),28-(7,8,8)]
   447      17.496718      17.496718      17.496718    8[6-(6,8),28-(7,8,8)]
   448      16.587538      16.587538      16.587538    8[6-(6,8),28-(7,8,8,8)]
   449       3.504994       3.504994       3.504994    8[6-(6,8)]
   450       3.717236       3.717236       3.717236    8[6-(6,8),28-(7,8,8,8)]
   451      17.541391      17.541391      17.541391    8[6-(6,8)]
   452       2.050201       2.050201       2.050201    8[6-(6,8),28-(7,8,8),28-(7,8,8,8)]
   453        4.19893        4.19893        4.19893    8[6-(6,8),28-(7,8,8,8)]
   454       4.813937       4.813937       4.813937    8[6-(6,8),28-(7,8,8)]
   455       0.160682       0.160682       0.160682    8[6-(6,8),28-(7,8,8)]
   456       1.069862       1.069862       1.069862    8[6-(6,8),28-(7,8,8,8)]
   457      10.626223      10.626223      10.626223    8[6-(6,8)]
   458       9.352242       9.352242       9.352242    8[6-(6,8),28-(7,8,8,8)]
   459       9.242413       9.242413       9.242413    8[6-(6,8)]
   460       8.732997       8.732997       8.732997    8[6-(6,8),28-(7,8,8),28-(7,8,8,8)]
   461      16.330093      16.330093      16.330093    8[6-(6,8),28-(7,8,8,8)]
   462      15.674297      15.674297      15.674297    8[6-(6,8),28-(7,8,8)]
   463      11.497793      11.497793      11.497793    8[6-(6,8),28-(7,8,8)]
   464      13.128277      13.128277      13.128277    8[6-(6,8),28-(7,8,8,8)]
   465       7.031177       7.031177       7.031177    8[6-(6,8)]
   466       8.305158       8.305158       8.305158    8[6-(6,8),28-(7,8,8,8)]
   467       8.414987       8.414987       8.414987    8[6-(6,8)]
   468       8.924403       8.924403       8.924403    8[6-(6,8),28-(7,8,8),28-(7,8,8,8)]
   469       1.327307       1.327307       1.327307    8[6-(6,8),28-(7,8,8,8)]
   470       1.983103       1.983103       1.983103    8[6-(6,8),28-(7,8,8)]
   471       6.159607       6.159607       6.159607    8[6-(6,8),28-(7,8,8)]
   472       4.529123       4.529123       4.529123    8[6-(6,8),28-(7,8,8,8)]
