# Supplementary material for: A collection of forcefield precursors for metal–organic frameworks
Source: RSC Adv. 2019 Nov 13;9(63):36492–507. doi: 10.1039/c9ra07327b (PMC9075174; doi:10.1039/c9ra07327b)
Supplement: RA-009-C9RA07327B-s1867 [file RA-009-C9RA07327B-s1867.txt]

OWAVIS_clean

17.479000    0.000000    0.000000
0.000000    25.117000    0.000000
0.000000    0.000000    26.607000

     1      12.918904      12.918904      12.918904    30[8-(6),8-(6),8-(6)]
     2       4.899888       4.899888       4.899888    30[7-(6,7),8-(6),8-(6),8-(6)]
     3       7.600743       7.600743       7.600743    30[7-(6,7),8-(6),8-(6),8-(6)]
     4      16.327833      16.327833      16.327833    30[7-(6,7),8-(6),8-(6),8-(6)]
     5      15.753997      15.753997      15.753997    30[8-(6),8-(6),8-(6)]
     6      13.619637      13.619637      13.619637    30[7-(6,7),8-(6),8-(6),8-(6)]
     7       5.561818       5.561818       5.561818    30[7-(6,6),7-(6,6),8-(6)]
     8       4.179404       4.179404       4.179404    30[8-(6),8-(6),8-(6)]
     9      13.639388      13.639388      13.639388    30[7-(6,7),8-(6),8-(6),8-(6)]
    10      16.340243      16.340243      16.340243    30[7-(6,7),8-(6),8-(6),8-(6)]
    11       7.588333       7.588333       7.588333    30[7-(6,7),8-(6),8-(6),8-(6)]
    12       7.014497       7.014497       7.014497    30[8-(6),8-(6),8-(6)]
    13       4.880137       4.880137       4.880137    30[7-(6,7),8-(6),8-(6),8-(6)]
    14      14.301318      14.301318      14.301318    30[7-(6,6),7-(6,6),8-(6)]
    15      12.918904      12.918904      12.918904    30[8-(6),8-(6),8-(6)]
    16       4.899888       4.899888       4.899888    30[7-(6,7),8-(6),8-(6),8-(6)]
    17       7.600743       7.600743       7.600743    30[7-(6,7),8-(6),8-(6),8-(6)]
    18      16.327833      16.327833      16.327833    30[7-(6,7),8-(6),8-(6),8-(6)]
    19      15.753997      15.753997      15.753997    30[8-(6),8-(6),8-(6)]
    20      13.619637      13.619637      13.619637    30[7-(6,7),8-(6),8-(6),8-(6)]
    21       5.561818       5.561818       5.561818    30[7-(6,6),7-(6,6),8-(6)]
    22       4.179404       4.179404       4.179404    30[8-(6),8-(6),8-(6)]
    23      13.639388      13.639388      13.639388    30[7-(6,7),8-(6),8-(6),8-(6)]
    24      16.340243      16.340243      16.340243    30[7-(6,7),8-(6),8-(6),8-(6)]
    25       7.588333       7.588333       7.588333    30[7-(6,7),8-(6),8-(6),8-(6)]
    26       7.014497       7.014497       7.014497    30[8-(6),8-(6),8-(6)]
    27       4.880137       4.880137       4.880137    30[7-(6,7),8-(6),8-(6),8-(6)]
    28      14.301318      14.301318      14.301318    30[7-(6,6),7-(6,6),8-(6)]
    29       6.610558       6.610558       6.610558    1[6-(6,6)]
    30       9.938559       9.938559       9.938559    1[6-(6,6)]
    31        9.71308        9.71308        9.71308    1[6-(6,6)]
    32       2.821111       2.821111       2.821111    1[6-(6,6)]
    33       2.534455       2.534455       2.534455    1[6-(6,6)]
    34        5.90965        5.90965        5.90965    1[6-(6,6)]
    35       0.966589       0.966589       0.966589    1[6-(6,6)]
    36      15.231201      15.231201      15.231201    1[6-(6,6)]
    37        1.08195        1.08195        1.08195    1[6-(6,6)]
    38      14.736545      14.736545      14.736545    1[6-(6,6)]
    39      11.301921      11.301921      11.301921    1[6-(6,6)]
    40      11.621787      11.621787      11.621787    1[6-(6,6)]
    41       4.350523       4.350523       4.350523    1[6-(1,1,6)]
    42       3.974725       3.974725       3.974725    1[6-(1,1,6)]
    43       3.293044       3.293044       3.293044    1[6-(1,1,6)]
    44       8.320004       8.320004       8.320004    1[6-(1,1,6)]
    45         7.4076         7.4076         7.4076    1[6-(1,1,6)]
    46        8.46508        8.46508        8.46508    1[6-(1,1,6)]
    47      11.890964      11.890964      11.890964    1[6-(1,1,6)]
    48      12.647804      12.647804      12.647804    1[6-(1,1,6)]
    49      12.882023      12.882023      12.882023    1[6-(1,1,6)]
    50       17.12942       17.12942       17.12942    1[6-(1,1,6)]
    51       16.74663       16.74663       16.74663    1[6-(1,1,6)]
    52      15.998529      15.998529      15.998529    1[6-(1,1,6)]
    53      15.350058      15.350058      15.350058    1[6-(6,6)]
    54       1.199059       1.199059       1.199059    1[6-(6,6)]
    55        0.97358        0.97358        0.97358    1[6-(6,6)]
    56      11.560611      11.560611      11.560611    1[6-(6,6)]
    57      11.273955      11.273955      11.273955    1[6-(6,6)]
    58       14.64915       14.64915       14.64915    1[6-(6,6)]
    59       9.706089       9.706089       9.706089    1[6-(6,6)]
    60       6.491701       6.491701       6.491701    1[6-(6,6)]
    61        9.82145        9.82145        9.82145    1[6-(6,6)]
    62       5.997045       5.997045       5.997045    1[6-(6,6)]
    63       2.562421       2.562421       2.562421    1[6-(6,6)]
    64       2.882287       2.882287       2.882287    1[6-(6,6)]
    65      13.090023      13.090023      13.090023    1[6-(1,1,6)]
    66      12.714225      12.714225      12.714225    1[6-(1,1,6)]
    67      12.032544      12.032544      12.032544    1[6-(1,1,6)]
    68      17.059504      17.059504      17.059504    1[6-(1,1,6)]
    69        16.1471        16.1471        16.1471    1[6-(1,1,6)]
    70       17.20458       17.20458       17.20458    1[6-(1,1,6)]
    71       3.151464       3.151464       3.151464    1[6-(1,1,6)]
    72       3.908304       3.908304       3.908304    1[6-(1,1,6)]
    73       4.142523       4.142523       4.142523    1[6-(1,1,6)]
    74        8.38992        8.38992        8.38992    1[6-(1,1,6)]
    75        8.00713        8.00713        8.00713    1[6-(1,1,6)]
    76       7.259029       7.259029       7.259029    1[6-(1,1,6)]
    77       6.610558       6.610558       6.610558    1[6-(6,6)]
    78       9.938559       9.938559       9.938559    1[6-(6,6)]
    79        9.71308        9.71308        9.71308    1[6-(6,6)]
    80       2.821111       2.821111       2.821111    1[6-(6,6)]
    81       2.534455       2.534455       2.534455    1[6-(6,6)]
    82        5.90965        5.90965        5.90965    1[6-(6,6)]
    83       0.966589       0.966589       0.966589    1[6-(6,6)]
    84      15.231201      15.231201      15.231201    1[6-(6,6)]
    85        1.08195        1.08195        1.08195    1[6-(6,6)]
    86      14.736545      14.736545      14.736545    1[6-(6,6)]
    87      11.301921      11.301921      11.301921    1[6-(6,6)]
    88      11.621787      11.621787      11.621787    1[6-(6,6)]
    89       4.350523       4.350523       4.350523    1[6-(1,1,6)]
    90       3.974725       3.974725       3.974725    1[6-(1,1,6)]
    91       3.293044       3.293044       3.293044    1[6-(1,1,6)]
    92       8.320004       8.320004       8.320004    1[6-(1,1,6)]
    93         7.4076         7.4076         7.4076    1[6-(1,1,6)]
    94        8.46508        8.46508        8.46508    1[6-(1,1,6)]
    95      11.890964      11.890964      11.890964    1[6-(1,1,6)]
    96      12.647804      12.647804      12.647804    1[6-(1,1,6)]
    97      12.882023      12.882023      12.882023    1[6-(1,1,6)]
    98       17.12942       17.12942       17.12942    1[6-(1,1,6)]
    99       16.74663       16.74663       16.74663    1[6-(1,1,6)]
   100      15.998529      15.998529      15.998529    1[6-(1,1,6)]
   101      15.350058      15.350058      15.350058    1[6-(6,6)]
   102       1.199059       1.199059       1.199059    1[6-(6,6)]
   103        0.97358        0.97358        0.97358    1[6-(6,6)]
   104      11.560611      11.560611      11.560611    1[6-(6,6)]
   105      11.273955      11.273955      11.273955    1[6-(6,6)]
   106       14.64915       14.64915       14.64915    1[6-(6,6)]
   107       9.706089       9.706089       9.706089    1[6-(6,6)]
   108       6.491701       6.491701       6.491701    1[6-(6,6)]
   109        9.82145        9.82145        9.82145    1[6-(6,6)]
   110       5.997045       5.997045       5.997045    1[6-(6,6)]
   111       2.562421       2.562421       2.562421    1[6-(6,6)]
   112       2.882287       2.882287       2.882287    1[6-(6,6)]
   113      13.090023      13.090023      13.090023    1[6-(1,1,6)]
   114      12.714225      12.714225      12.714225    1[6-(1,1,6)]
   115      12.032544      12.032544      12.032544    1[6-(1,1,6)]
   116      17.059504      17.059504      17.059504    1[6-(1,1,6)]
   117        16.1471        16.1471        16.1471    1[6-(1,1,6)]
   118       17.20458       17.20458       17.20458    1[6-(1,1,6)]
   119       3.151464       3.151464       3.151464    1[6-(1,1,6)]
   120       3.908304       3.908304       3.908304    1[6-(1,1,6)]
   121       4.142523       4.142523       4.142523    1[6-(1,1,6)]
   122        8.38992        8.38992        8.38992    1[6-(1,1,6)]
   123        8.00713        8.00713        8.00713    1[6-(1,1,6)]
   124       7.259029       7.259029       7.259029    1[6-(1,1,6)]
   125       7.264272       7.264272       7.264272    6[6-(6,6),8-(30),8-(30)]
   126       7.991399       7.991399       7.991399    6[6-(1,6),6-(1,6),6-(8,8)]
   127       7.475768       7.475768       7.475768    6[1-(0),6-(6,6),6-(6,6)]
   128       8.159197       8.159197       8.159197    6[6-(1,6),6-(1,6),6-(8,8)]
   129        7.55792        7.55792        7.55792    6[6-(6,6),8-(0),8-(30)]
   130       9.442156       9.442156       9.442156    6[1-(0),6-(6,6),6-(6,6)]
   131      10.025954      10.025954      10.025954    6[6-(1,6),6-(1,6),6-(8,8)]
   132      11.471468      11.471468      11.471468    6[6-(6,6),8-(0),8-(30)]
   133       9.332038       9.332038       9.332038    6[1-(0),6-(6,6),6-(6,6)]
   134       5.271666       5.271666       5.271666    6[6-(6,6),8-(30),8-(30)]
   135       4.500842       4.500842       4.500842    6[6-(1,6),6-(1,6),6-(8,8)]
   136       3.198657       3.198657       3.198657    6[1-(0),6-(6,6),6-(6,6)]
   137       2.469783       2.469783       2.469783    6[6-(1,6),6-(1,6),6-(8,8)]
   138       1.020774       1.020774       1.020774    6[6-(6,6),8-(0),8-(30)]
   139       3.030859       3.030859       3.030859    6[1-(0),6-(6,6),6-(6,6)]
   140        4.33654        4.33654        4.33654    6[6-(1,6),6-(1,6),6-(8,8)]
   141        4.93607        4.93607        4.93607    6[6-(6,6),8-(30),8-(30)]
   142       5.051431       5.051431       5.051431    6[1-(0),6-(6,6),6-(6,6)]
   143       2.641077       2.641077       2.641077    6[6-(6,6),8-(0),8-(30)]
   144       1.221782       1.221782       1.221782    6[6-(1,6),6-(1,6),6-(8,8)]
   145       0.538353       0.538353       0.538353    6[1-(0),6-(6,6),6-(6,6)]
   146      16.727403      16.727403      16.727403    6[6-(1,6),6-(1,6),6-(8,8)]
   147      15.974058      15.974058      15.974058    6[6-(6,6),8-(30),8-(30)]
   148      16.094663      16.094663      16.094663    6[1-(0),6-(6,6),6-(6,6)]
   149      16.758865      16.758865      16.758865    6[6-(1,6),6-(1,6),6-(8,8)]
   150      16.073688      16.073688      16.073688    6[6-(6,6),8-(30),8-(30)]
   151       0.608269       0.608269       0.608269    6[1-(0),6-(6,6),6-(6,6)]
   152      14.084578      14.084578      14.084578    6[6-(6,6),8-(30),8-(30)]
   153       13.31725       13.31725       13.31725    6[6-(1,6),6-(1,6),6-(8,8)]
   154      13.859099      13.859099      13.859099    6[1-(0),6-(6,6),6-(6,6)]
   155      13.123233      13.123233      13.123233    6[6-(1,6),6-(1,6),6-(8,8)]
   156      13.714023      13.714023      13.714023    6[6-(6,6),8-(30),8-(30)]
   157      11.812308      11.812308      11.812308    6[1-(0),6-(6,6),6-(6,6)]
   158      11.232005      11.232005      11.232005    6[6-(1,6),6-(1,6),6-(8,8)]
   159       9.753282       9.753282       9.753282    6[6-(6,6),8-(0),8-(30)]
   160      11.995838      11.995838      11.995838    6[1-(0),6-(6,6),6-(6,6)]
   161       4.105817       4.105817       4.105817    6[1-(0),1-(0),1-(0),6-(7,7)]
   162       5.213986       5.213986       5.213986    6[6-(1,1,1),7-(6,30),7-(7,30)]
   163       6.867499       6.867499       6.867499    6[6-(1,1,1),7-(6,30),7-(7,30)]
   164       7.846323       7.846323       7.846323    6[1-(0),1-(0),1-(0),6-(7,7)]
   165      12.714225      12.714225      12.714225    6[1-(0),1-(0),1-(0),6-(7,7)]
   166      13.832881      13.832881      13.832881    6[6-(1,1,1),7-(6,30),7-(7,30)]
   167      15.405991      15.405991      15.405991    6[6-(1,1,1),7-(6,30),7-(7,30)]
   168      16.407537      16.407537      16.407537    6[1-(0),1-(0),1-(0),6-(7,7)]
   169      16.003772      16.003772      16.003772    6[6-(6,6),8-(30),8-(30)]
   170      16.730899      16.730899      16.730899    6[6-(1,6),6-(1,6),6-(8,8)]
   171      16.215268      16.215268      16.215268    6[1-(0),6-(6,6),6-(6,6)]
   172      16.898697      16.898697      16.898697    6[6-(1,6),6-(1,6),6-(8,8)]
   173       16.29742       16.29742       16.29742    6[6-(6,6),8-(0),8-(30)]
   174       0.702656       0.702656       0.702656    6[1-(0),6-(6,6),6-(6,6)]
   175       1.286454       1.286454       1.286454    6[6-(1,6),6-(1,6),6-(8,8)]
   176       2.731968       2.731968       2.731968    6[6-(6,6),8-(0),8-(30)]
   177       0.592538       0.592538       0.592538    6[1-(0),6-(6,6),6-(6,6)]
   178      14.011166      14.011166      14.011166    6[6-(6,6),8-(30),8-(30)]
   179      13.240342      13.240342      13.240342    6[6-(1,6),6-(1,6),6-(8,8)]
   180      11.938157      11.938157      11.938157    6[1-(0),6-(6,6),6-(6,6)]
   181      11.209283      11.209283      11.209283    6[6-(1,6),6-(1,6),6-(8,8)]
   182       9.760274       9.760274       9.760274    6[6-(6,6),8-(0),8-(30)]
   183      11.770359      11.770359      11.770359    6[1-(0),6-(6,6),6-(6,6)]
   184       13.07604       13.07604       13.07604    6[6-(1,6),6-(1,6),6-(8,8)]
   185       13.67557       13.67557       13.67557    6[6-(6,6),8-(30),8-(30)]
   186      13.790931      13.790931      13.790931    6[1-(0),6-(6,6),6-(6,6)]
   187      11.380577      11.380577      11.380577    6[6-(6,6),8-(0),8-(30)]
   188       9.961282       9.961282       9.961282    6[6-(1,6),6-(1,6),6-(8,8)]
   189       9.277853       9.277853       9.277853    6[1-(0),6-(6,6),6-(6,6)]
   190       7.987903       7.987903       7.987903    6[6-(1,6),6-(1,6),6-(8,8)]
   191       7.234558       7.234558       7.234558    6[6-(6,6),8-(30),8-(30)]
   192       7.355163       7.355163       7.355163    6[1-(0),6-(6,6),6-(6,6)]
   193       8.019365       8.019365       8.019365    6[6-(1,6),6-(1,6),6-(8,8)]
   194       7.334188       7.334188       7.334188    6[6-(6,6),8-(30),8-(30)]
   195       9.347769       9.347769       9.347769    6[1-(0),6-(6,6),6-(6,6)]
   196       5.345078       5.345078       5.345078    6[6-(6,6),8-(30),8-(30)]
   197        4.57775        4.57775        4.57775    6[6-(1,6),6-(1,6),6-(8,8)]
   198       5.119599       5.119599       5.119599    6[1-(0),6-(6,6),6-(6,6)]
   199       4.383733       4.383733       4.383733    6[6-(1,6),6-(1,6),6-(8,8)]
   200       4.974523       4.974523       4.974523    6[6-(6,6),8-(30),8-(30)]
   201       3.072808       3.072808       3.072808    6[1-(0),6-(6,6),6-(6,6)]
   202       2.492505       2.492505       2.492505    6[6-(1,6),6-(1,6),6-(8,8)]
   203       1.013782       1.013782       1.013782    6[6-(6,6),8-(0),8-(30)]
   204       3.256338       3.256338       3.256338    6[1-(0),6-(6,6),6-(6,6)]
   205      12.845317      12.845317      12.845317    6[1-(0),1-(0),1-(0),6-(7,7)]
   206      13.953486      13.953486      13.953486    6[6-(1,1,1),7-(6,30),7-(7,30)]
   207      15.606999      15.606999      15.606999    6[6-(1,1,1),7-(6,30),7-(7,30)]
   208      16.585823      16.585823      16.585823    6[1-(0),1-(0),1-(0),6-(7,7)]
   209       3.974725       3.974725       3.974725    6[1-(0),1-(0),1-(0),6-(7,7)]
   210       5.093381       5.093381       5.093381    6[6-(1,1,1),7-(6,30),7-(7,30)]
   211       6.666491       6.666491       6.666491    6[6-(1,1,1),7-(6,30),7-(7,30)]
   212       7.668037       7.668037       7.668037    6[1-(0),1-(0),1-(0),6-(7,7)]
   213       7.264272       7.264272       7.264272    6[6-(6,6),8-(30),8-(30)]
   214       7.991399       7.991399       7.991399    6[6-(1,6),6-(1,6),6-(8,8)]
   215       7.475768       7.475768       7.475768    6[1-(0),6-(6,6),6-(6,6)]
   216       8.159197       8.159197       8.159197    6[6-(1,6),6-(1,6),6-(8,8)]
   217        7.55792        7.55792        7.55792    6[6-(6,6),8-(0),8-(30)]
   218       9.442156       9.442156       9.442156    6[1-(0),6-(6,6),6-(6,6)]
   219      10.025954      10.025954      10.025954    6[6-(1,6),6-(1,6),6-(8,8)]
   220      11.471468      11.471468      11.471468    6[6-(6,6),8-(0),8-(30)]
   221       9.332038       9.332038       9.332038    6[1-(0),6-(6,6),6-(6,6)]
   222       5.271666       5.271666       5.271666    6[6-(6,6),8-(30),8-(30)]
   223       4.500842       4.500842       4.500842    6[6-(1,6),6-(1,6),6-(8,8)]
   224       3.198657       3.198657       3.198657    6[1-(0),6-(6,6),6-(6,6)]
   225       2.469783       2.469783       2.469783    6[6-(1,6),6-(1,6),6-(8,8)]
   226       1.020774       1.020774       1.020774    6[6-(6,6),8-(0),8-(30)]
   227       3.030859       3.030859       3.030859    6[1-(0),6-(6,6),6-(6,6)]
   228        4.33654        4.33654        4.33654    6[6-(1,6),6-(1,6),6-(8,8)]
   229        4.93607        4.93607        4.93607    6[6-(6,6),8-(30),8-(30)]
   230       5.051431       5.051431       5.051431    6[1-(0),6-(6,6),6-(6,6)]
   231       2.641077       2.641077       2.641077    6[6-(6,6),8-(0),8-(30)]
   232       1.221782       1.221782       1.221782    6[6-(1,6),6-(1,6),6-(8,8)]
   233       0.538353       0.538353       0.538353    6[1-(0),6-(6,6),6-(6,6)]
   234      16.727403      16.727403      16.727403    6[6-(1,6),6-(1,6),6-(8,8)]
   235      15.974058      15.974058      15.974058    6[6-(6,6),8-(30),8-(30)]
   236      16.094663      16.094663      16.094663    6[1-(0),6-(6,6),6-(6,6)]
   237      16.758865      16.758865      16.758865    6[6-(1,6),6-(1,6),6-(8,8)]
   238      16.073688      16.073688      16.073688    6[6-(6,6),8-(30),8-(30)]
   239       0.608269       0.608269       0.608269    6[1-(0),6-(6,6),6-(6,6)]
   240      14.084578      14.084578      14.084578    6[6-(6,6),8-(30),8-(30)]
   241       13.31725       13.31725       13.31725    6[6-(1,6),6-(1,6),6-(8,8)]
   242      13.859099      13.859099      13.859099    6[1-(0),6-(6,6),6-(6,6)]
   243      13.123233      13.123233      13.123233    6[6-(1,6),6-(1,6),6-(8,8)]
   244      13.714023      13.714023      13.714023    6[6-(6,6),8-(30),8-(30)]
   245      11.812308      11.812308      11.812308    6[1-(0),6-(6,6),6-(6,6)]
   246      11.232005      11.232005      11.232005    6[6-(1,6),6-(1,6),6-(8,8)]
   247       9.753282       9.753282       9.753282    6[6-(6,6),8-(0),8-(30)]
   248      11.995838      11.995838      11.995838    6[1-(0),6-(6,6),6-(6,6)]
   249       4.105817       4.105817       4.105817    6[1-(0),1-(0),1-(0),6-(7,7)]
   250       5.213986       5.213986       5.213986    6[6-(1,1,1),7-(6,30),7-(7,30)]
   251       6.867499       6.867499       6.867499    6[6-(1,1,1),7-(6,30),7-(7,30)]
   252       7.846323       7.846323       7.846323    6[1-(0),1-(0),1-(0),6-(7,7)]
   253      12.714225      12.714225      12.714225    6[1-(0),1-(0),1-(0),6-(7,7)]
   254      13.832881      13.832881      13.832881    6[6-(1,1,1),7-(6,30),7-(7,30)]
   255      15.405991      15.405991      15.405991    6[6-(1,1,1),7-(6,30),7-(7,30)]
   256      16.407537      16.407537      16.407537    6[1-(0),1-(0),1-(0),6-(7,7)]
   257      16.003772      16.003772      16.003772    6[6-(6,6),8-(30),8-(30)]
   258      16.730899      16.730899      16.730899    6[6-(1,6),6-(1,6),6-(8,8)]
   259      16.215268      16.215268      16.215268    6[1-(0),6-(6,6),6-(6,6)]
   260      16.898697      16.898697      16.898697    6[6-(1,6),6-(1,6),6-(8,8)]
   261       16.29742       16.29742       16.29742    6[6-(6,6),8-(0),8-(30)]
   262       0.702656       0.702656       0.702656    6[1-(0),6-(6,6),6-(6,6)]
   263       1.286454       1.286454       1.286454    6[6-(1,6),6-(1,6),6-(8,8)]
   264       2.731968       2.731968       2.731968    6[6-(6,6),8-(0),8-(30)]
   265       0.592538       0.592538       0.592538    6[1-(0),6-(6,6),6-(6,6)]
   266      14.011166      14.011166      14.011166    6[6-(6,6),8-(30),8-(30)]
   267      13.240342      13.240342      13.240342    6[6-(1,6),6-(1,6),6-(8,8)]
   268      11.938157      11.938157      11.938157    6[1-(0),6-(6,6),6-(6,6)]
   269      11.209283      11.209283      11.209283    6[6-(1,6),6-(1,6),6-(8,8)]
   270       9.760274       9.760274       9.760274    6[6-(6,6),8-(0),8-(30)]
   271      11.770359      11.770359      11.770359    6[1-(0),6-(6,6),6-(6,6)]
   272       13.07604       13.07604       13.07604    6[6-(1,6),6-(1,6),6-(8,8)]
   273       13.67557       13.67557       13.67557    6[6-(6,6),8-(30),8-(30)]
   274      13.790931      13.790931      13.790931    6[1-(0),6-(6,6),6-(6,6)]
   275      11.380577      11.380577      11.380577    6[6-(6,6),8-(0),8-(30)]
   276       9.961282       9.961282       9.961282    6[6-(1,6),6-(1,6),6-(8,8)]
   277       9.277853       9.277853       9.277853    6[1-(0),6-(6,6),6-(6,6)]
   278       7.987903       7.987903       7.987903    6[6-(1,6),6-(1,6),6-(8,8)]
   279       7.234558       7.234558       7.234558    6[6-(6,6),8-(30),8-(30)]
   280       7.355163       7.355163       7.355163    6[1-(0),6-(6,6),6-(6,6)]
   281       8.019365       8.019365       8.019365    6[6-(1,6),6-(1,6),6-(8,8)]
   282       7.334188       7.334188       7.334188    6[6-(6,6),8-(30),8-(30)]
   283       9.347769       9.347769       9.347769    6[1-(0),6-(6,6),6-(6,6)]
   284       5.345078       5.345078       5.345078    6[6-(6,6),8-(30),8-(30)]
   285        4.57775        4.57775        4.57775    6[6-(1,6),6-(1,6),6-(8,8)]
   286       5.119599       5.119599       5.119599    6[1-(0),6-(6,6),6-(6,6)]
   287       4.383733       4.383733       4.383733    6[6-(1,6),6-(1,6),6-(8,8)]
   288       4.974523       4.974523       4.974523    6[6-(6,6),8-(30),8-(30)]
   289       3.072808       3.072808       3.072808    6[1-(0),6-(6,6),6-(6,6)]
   290       2.492505       2.492505       2.492505    6[6-(1,6),6-(1,6),6-(8,8)]
   291       1.013782       1.013782       1.013782    6[6-(6,6),8-(0),8-(30)]
   292       3.256338       3.256338       3.256338    6[1-(0),6-(6,6),6-(6,6)]
   293      12.845317      12.845317      12.845317    6[1-(0),1-(0),1-(0),6-(7,7)]
   294      13.953486      13.953486      13.953486    6[6-(1,1,1),7-(6,30),7-(7,30)]
   295      15.606999      15.606999      15.606999    6[6-(1,1,1),7-(6,30),7-(7,30)]
   296      16.585823      16.585823      16.585823    6[1-(0),1-(0),1-(0),6-(7,7)]
   297       3.974725       3.974725       3.974725    6[1-(0),1-(0),1-(0),6-(7,7)]
   298       5.093381       5.093381       5.093381    6[6-(1,1,1),7-(6,30),7-(7,30)]
   299       6.666491       6.666491       6.666491    6[6-(1,1,1),7-(6,30),7-(7,30)]
   300       7.668037       7.668037       7.668037    6[1-(0),1-(0),1-(0),6-(7,7)]
   301       5.609011       5.609011       5.609011    7[6-(6,7),7-(6,30),30-(8,8,8)]
   302       6.682222       6.682222       6.682222    7[6-(6,7),7-(6,30),30-(8,8,8)]
   303       5.953347       5.953347       5.953347    7[6-(6,7),6-(6,7),30-(7,8)]
   304       14.29083       14.29083       14.29083    7[6-(6,7),7-(6,30),30-(8,8,8)]
   305      15.327335      15.327335      15.327335    7[6-(6,7),7-(6,30),30-(8,8,8)]
   306      14.472612      14.472612      14.472612    7[6-(6,7),6-(6,7),30-(7,8)]
   307      14.348511      14.348511      14.348511    7[6-(6,7),7-(6,30),30-(8,8,8)]
   308      15.421722      15.421722      15.421722    7[6-(6,7),7-(6,30),30-(8,8,8)]
   309      14.692847      14.692847      14.692847    7[6-(6,7),6-(6,7),30-(7,8)]
   310        5.55133        5.55133        5.55133    7[6-(6,7),7-(6,30),30-(8,8,8)]
   311       6.587835       6.587835       6.587835    7[6-(6,7),7-(6,30),30-(8,8,8)]
   312       5.733112       5.733112       5.733112    7[6-(6,7),6-(6,7),30-(7,8)]
   313       5.609011       5.609011       5.609011    7[6-(6,7),7-(6,30),30-(8,8,8)]
   314       6.682222       6.682222       6.682222    7[6-(6,7),7-(6,30),30-(8,8,8)]
   315       5.953347       5.953347       5.953347    7[6-(6,7),6-(6,7),30-(7,8)]
   316       14.29083       14.29083       14.29083    7[6-(6,7),7-(6,30),30-(8,8,8)]
   317      15.327335      15.327335      15.327335    7[6-(6,7),7-(6,30),30-(8,8,8)]
   318      14.472612      14.472612      14.472612    7[6-(6,7),6-(6,7),30-(7,8)]
   319      14.348511      14.348511      14.348511    7[6-(6,7),7-(6,30),30-(8,8,8)]
   320      15.421722      15.421722      15.421722    7[6-(6,7),7-(6,30),30-(8,8,8)]
   321      14.692847      14.692847      14.692847    7[6-(6,7),6-(6,7),30-(7,8)]
   322        5.55133        5.55133        5.55133    7[6-(6,7),7-(6,30),30-(8,8,8)]
   323       6.587835       6.587835       6.587835    7[6-(6,7),7-(6,30),30-(8,8,8)]
   324       5.733112       5.733112       5.733112    7[6-(6,7),6-(6,7),30-(7,8)]
   325       6.068709       6.068709       6.068709    8[6-(6,8),30-(7,8,8)]
   326       7.821852       7.821852       7.821852    8[6-(6,8),30-(7,8,8)]
   327       6.339633       6.339633       6.339633    8[6-(6,8),30-(7,7)]
   328       8.195903       8.195903       8.195903    8[6-(6,8)]
   329      11.791333      11.791333      11.791333    8[6-(6,8),30-(7,8,8)]
   330       12.19335       12.19335       12.19335    8[6-(6,8)]
   331       4.691364       4.691364       4.691364    8[6-(6,8),30-(7,8,8)]
   332       6.468978       6.468978       6.468978    8[6-(6,8),30-(7,8,8)]
   333       0.685177       0.685177       0.685177    8[6-(6,8),30-(7,8,8)]
   334       0.339093       0.339093       0.339093    8[6-(6,8)]
   335       6.044238       6.044238       6.044238    8[6-(6,8),30-(8,8)]
   336       4.383733       4.383733       4.383733    8[6-(6,8),30-(8,8)]
   337       3.058825       3.058825       3.058825    8[6-(6,8),30-(7,8,8)]
   338       3.333245       3.333245       3.333245    8[6-(6,8)]
   339      16.552613      16.552613      16.552613    8[6-(6,8),30-(7,8,8)]
   340      14.825688      14.825688      14.825688    8[6-(6,8),30-(7,8,8)]
   341      16.709924      16.709924      16.709924    8[6-(6,8),30-(8,8)]
   342      14.878125      14.878125      14.878125    8[6-(6,8),30-(8,8)]
   343      15.260915      15.260915      15.260915    8[6-(6,8),30-(7,8,8)]
   344      13.521754      13.521754      13.521754    8[6-(6,8),30-(7,8,8)]
   345      14.893856      14.893856      14.893856    8[6-(6,8),30-(8,8)]
   346      13.027099      13.027099      13.027099    8[6-(6,8),30-(8,8)]
   347       9.008677       9.008677       9.008677    8[6-(6,8)]
   348       9.426425       9.426425       9.426425    8[6-(6,8),30-(7,8,8)]
   349      14.808209      14.808209      14.808209    8[6-(6,8),30-(7,8,8)]
   350      16.561352      16.561352      16.561352    8[6-(6,8),30-(7,8,8)]
   351      15.079133      15.079133      15.079133    8[6-(6,8),30-(7,7)]
   352      16.935403      16.935403      16.935403    8[6-(6,8)]
   353       3.051833       3.051833       3.051833    8[6-(6,8),30-(7,8,8)]
   354        3.45385        3.45385        3.45385    8[6-(6,8)]
   355      13.430864      13.430864      13.430864    8[6-(6,8),30-(7,8,8)]
   356      15.208478      15.208478      15.208478    8[6-(6,8),30-(7,8,8)]
   357       9.424677       9.424677       9.424677    8[6-(6,8),30-(7,8,8)]
   358       9.078593       9.078593       9.078593    8[6-(6,8)]
   359      14.783738      14.783738      14.783738    8[6-(6,8),30-(8,8)]
   360      13.123233      13.123233      13.123233    8[6-(6,8),30-(8,8)]
   361      11.798325      11.798325      11.798325    8[6-(6,8),30-(7,8,8)]
   362      12.072745      12.072745      12.072745    8[6-(6,8)]
   363       7.813113       7.813113       7.813113    8[6-(6,8),30-(7,8,8)]
   364       6.086188       6.086188       6.086188    8[6-(6,8),30-(7,8,8)]
   365       7.970424       7.970424       7.970424    8[6-(6,8),30-(8,8)]
   366       6.138625       6.138625       6.138625    8[6-(6,8),30-(8,8)]
   367       6.521415       6.521415       6.521415    8[6-(6,8),30-(7,8,8)]
   368       4.782254       4.782254       4.782254    8[6-(6,8),30-(7,8,8)]
   369       6.154356       6.154356       6.154356    8[6-(6,8),30-(8,8)]
   370       4.287599       4.287599       4.287599    8[6-(6,8),30-(8,8)]
   371       0.269177       0.269177       0.269177    8[6-(6,8)]
   372       0.686925       0.686925       0.686925    8[6-(6,8),30-(7,8,8)]
   373       6.068709       6.068709       6.068709    8[6-(6,8),30-(7,8,8)]
   374       7.821852       7.821852       7.821852    8[6-(6,8),30-(7,8,8)]
   375       6.339633       6.339633       6.339633    8[6-(6,8),30-(7,7)]
   376       8.195903       8.195903       8.195903    8[6-(6,8)]
   377      11.791333      11.791333      11.791333    8[6-(6,8),30-(7,8,8)]
   378       12.19335       12.19335       12.19335    8[6-(6,8)]
   379       4.691364       4.691364       4.691364    8[6-(6,8),30-(7,8,8)]
   380       6.468978       6.468978       6.468978    8[6-(6,8),30-(7,8,8)]
   381       0.685177       0.685177       0.685177    8[6-(6,8),30-(7,8,8)]
   382       0.339093       0.339093       0.339093    8[6-(6,8)]
   383       6.044238       6.044238       6.044238    8[6-(6,8),30-(8,8)]
   384       4.383733       4.383733       4.383733    8[6-(6,8),30-(8,8)]
   385       3.058825       3.058825       3.058825    8[6-(6,8),30-(7,8,8)]
   386       3.333245       3.333245       3.333245    8[6-(6,8)]
   387      16.552613      16.552613      16.552613    8[6-(6,8),30-(7,8,8)]
   388      14.825688      14.825688      14.825688    8[6-(6,8),30-(7,8,8)]
   389      16.709924      16.709924      16.709924    8[6-(6,8),30-(8,8)]
   390      14.878125      14.878125      14.878125    8[6-(6,8),30-(8,8)]
   391      15.260915      15.260915      15.260915    8[6-(6,8),30-(7,8,8)]
   392      13.521754      13.521754      13.521754    8[6-(6,8),30-(7,8,8)]
   393      14.893856      14.893856      14.893856    8[6-(6,8),30-(8,8)]
   394      13.027099      13.027099      13.027099    8[6-(6,8),30-(8,8)]
   395       9.008677       9.008677       9.008677    8[6-(6,8)]
   396       9.426425       9.426425       9.426425    8[6-(6,8),30-(7,8,8)]
   397      14.808209      14.808209      14.808209    8[6-(6,8),30-(7,8,8)]
   398      16.561352      16.561352      16.561352    8[6-(6,8),30-(7,8,8)]
   399      15.079133      15.079133      15.079133    8[6-(6,8),30-(7,7)]
   400      16.935403      16.935403      16.935403    8[6-(6,8)]
   401       3.051833       3.051833       3.051833    8[6-(6,8),30-(7,8,8)]
   402        3.45385        3.45385        3.45385    8[6-(6,8)]
   403      13.430864      13.430864      13.430864    8[6-(6,8),30-(7,8,8)]
   404      15.208478      15.208478      15.208478    8[6-(6,8),30-(7,8,8)]
   405       9.424677       9.424677       9.424677    8[6-(6,8),30-(7,8,8)]
   406       9.078593       9.078593       9.078593    8[6-(6,8)]
   407      14.783738      14.783738      14.783738    8[6-(6,8),30-(8,8)]
   408      13.123233      13.123233      13.123233    8[6-(6,8),30-(8,8)]
   409      11.798325      11.798325      11.798325    8[6-(6,8),30-(7,8,8)]
   410      12.072745      12.072745      12.072745    8[6-(6,8)]
   411       7.813113       7.813113       7.813113    8[6-(6,8),30-(7,8,8)]
   412       6.086188       6.086188       6.086188    8[6-(6,8),30-(7,8,8)]
   413       7.970424       7.970424       7.970424    8[6-(6,8),30-(8,8)]
   414       6.138625       6.138625       6.138625    8[6-(6,8),30-(8,8)]
   415       6.521415       6.521415       6.521415    8[6-(6,8),30-(7,8,8)]
   416       4.782254       4.782254       4.782254    8[6-(6,8),30-(7,8,8)]
   417       6.154356       6.154356       6.154356    8[6-(6,8),30-(8,8)]
   418       4.287599       4.287599       4.287599    8[6-(6,8),30-(8,8)]
   419       0.269177       0.269177       0.269177    8[6-(6,8)]
   420       0.686925       0.686925       0.686925    8[6-(6,8),30-(7,8,8)]
