# Supplementary material for: A collection of forcefield precursors for metal–organic frameworks
Source: RSC Adv. 2019 Nov 13;9(63):36492–507. doi: 10.1039/c9ra07327b (PMC9075174; doi:10.1039/c9ra07327b)
Supplement: RA-009-C9RA07327B-s1868 [file RA-009-C9RA07327B-s1868.txt]

OWAVOY_clean

14.639000    0.000000    0.000000
0.000000    19.379000    0.000000
0.000000    -8.555280    17.505240

     1       3.395077       3.395077       3.395077    30[7-(6,6),7-(6,6),8-(6),8-(6)]
     2       8.355502       8.355502       8.355502    30[7-(6,7),8-(6),8-(6),8-(6)]
     3       9.329288       9.329288       9.329288    30[7-(6,7),8-(6),8-(6),8-(6)]
     4       1.272861       1.272861       1.272861    30[7-(6,6),8-(6),8-(6),8-(6)]
     5       2.952686       2.952686       2.952686    30[7-(6,7),7-(6,7),8-(6),8-(6)]
     6       3.867624       3.867624       3.867624    30[7-(6,7),7-(6,7),8-(6),8-(6)]
     7      10.714577      10.714577      10.714577    30[7-(6,6),7-(6,6),8-(6),8-(6)]
     8       1.036002       1.036002       1.036002    30[7-(6,7),8-(6),8-(6),8-(6)]
     9       2.009788       2.009788       2.009788    30[7-(6,7),8-(6),8-(6),8-(6)]
    10       8.592361       8.592361       8.592361    30[7-(6,6),8-(6),8-(6),8-(6)]
    11      10.272186      10.272186      10.272186    30[7-(6,7),7-(6,7),8-(6),8-(6)]
    12      11.187124      11.187124      11.187124    30[7-(6,7),7-(6,7),8-(6),8-(6)]
    13       9.008841       9.008841       9.008841    1[6-(6,6)]
    14       9.585617       9.585617       9.585617    1[6-(6,6)]
    15       5.671149       5.671149       5.671149    1[6-(1,1,6)]
    16       7.211171       7.211171       7.211171    1[6-(1,1,6)]
    17       6.186441       6.186441       6.186441    1[6-(1,1,6)]
    18       4.030117       4.030117       4.030117    1[6-(1,1,6)]
    19       4.877715       4.877715       4.877715    1[6-(1,1,6)]
    20       5.256865       5.256865       5.256865    1[6-(1,1,6)]
    21      13.339057      13.339057      13.339057    1[6-(1,1,6)]
    22      12.106453      12.106453      12.106453    1[6-(1,1,6)]
    23      13.563033      13.563033      13.563033    1[6-(1,1,6)]
    24       0.464056       0.464056       0.464056    1[6-(1,1,6)]
    25       13.76798       13.76798       13.76798    1[6-(1,1,6)]
    26      14.548238      14.548238      14.548238    1[6-(1,1,6)]
    27       2.045068       2.045068       2.045068    1[6-(1,1,6)]
    28       3.548494       3.548494       3.548494    1[6-(1,1,6)]
    29       2.538403       2.538403       2.538403    1[6-(1,1,6)]
    30        5.07095        5.07095        5.07095    1[6-(1,1,6)]
    31       3.953994       3.953994       3.953994    1[6-(1,1,6)]
    32         3.6334         3.6334         3.6334    1[6-(1,1,6)]
    33      13.087266      13.087266      13.087266    1[6-(6,6)]
    34       1.245779       1.245779       1.245779    1[6-(6,6)]
    35        12.0113        12.0113        12.0113    1[6-(6,6)]
    36       2.952686       2.952686       2.952686    1[6-(6,6)]
    37       2.443249       2.443249       2.443249    1[6-(6,6)]
    38       2.144613       2.144613       2.144613    1[6-(6,6)]
    39        8.67068        8.67068        8.67068    1[6-(6,6)]
    40       6.262564       6.262564       6.262564    1[6-(6,6)]
    41       7.414654       7.414654       7.414654    1[6-(6,6)]
    42       3.611441       3.611441       3.611441    1[6-(6,6)]
    43       1.689341       1.689341       1.689341    1[6-(6,6)]
    44       2.266117       2.266117       2.266117    1[6-(6,6)]
    45      12.990649      12.990649      12.990649    1[6-(1,1,6)]
    46      14.530671      14.530671      14.530671    1[6-(1,1,6)]
    47      13.505941      13.505941      13.505941    1[6-(1,1,6)]
    48      11.349617      11.349617      11.349617    1[6-(1,1,6)]
    49      12.197215      12.197215      12.197215    1[6-(1,1,6)]
    50      12.576365      12.576365      12.576365    1[6-(1,1,6)]
    51       6.019557       6.019557       6.019557    1[6-(1,1,6)]
    52       4.786953       4.786953       4.786953    1[6-(1,1,6)]
    53       6.243534       6.243534       6.243534    1[6-(1,1,6)]
    54       7.783556       7.783556       7.783556    1[6-(1,1,6)]
    55        6.44848        6.44848        6.44848    1[6-(1,1,6)]
    56       7.228738       7.228738       7.228738    1[6-(1,1,6)]
    57       9.364568       9.364568       9.364568    1[6-(1,1,6)]
    58      10.867994      10.867994      10.867994    1[6-(1,1,6)]
    59       9.857903       9.857903       9.857903    1[6-(1,1,6)]
    60       12.39045       12.39045       12.39045    1[6-(1,1,6)]
    61      11.273494      11.273494      11.273494    1[6-(1,1,6)]
    62        10.9529        10.9529        10.9529    1[6-(1,1,6)]
    63       5.767766       5.767766       5.767766    1[6-(6,6)]
    64       8.565279       8.565279       8.565279    1[6-(6,6)]
    65         4.6918         4.6918         4.6918    1[6-(6,6)]
    66      10.272186      10.272186      10.272186    1[6-(6,6)]
    67       9.762749       9.762749       9.762749    1[6-(6,6)]
    68       9.464114       9.464114       9.464114    1[6-(6,6)]
    69        1.35118        1.35118        1.35118    1[6-(6,6)]
    70      13.582064      13.582064      13.582064    1[6-(6,6)]
    71       0.095154       0.095154       0.095154    1[6-(6,6)]
    72      10.930941      10.930941      10.930941    1[6-(6,6)]
    73       8.537465       8.537465       8.537465    6[6-(6,6),8-(0),8-(30)]
    74       8.792183       8.792183       8.792183    6[6-(1,6),6-(1,6),6-(8,8)]
    75       9.038119       9.038119       9.038119    6[1-(0),6-(6,6),6-(6,6)]
    76       9.326507       9.326507       9.326507    6[6-(1,6),6-(1,6),6-(8,8)]
    77       9.377743       9.377743       9.377743    6[1-(0),6-(6,6),6-(6,6)]
    78       9.125953       9.125953       9.125953    6[6-(1,6),6-(1,6),6-(8,8)]
    79       9.121561       9.121561       9.121561    6[6-(6,6),8-(30),8-(30)]
    80      13.532292      13.532292      13.532292    6[6-(1,1,1),7-(6,30),7-(7,30)]
    81      13.027246      13.027246      13.027246    6[6-(1,1,1),7-(6,30),7-(7,30)]
    82       6.357718       6.357718       6.357718    6[1-(0),1-(0),1-(0),6-(7,7)]
    83       6.363573       6.363573       6.363573    6[6-(1,1,1),7-(6,30),7-(7,30)]
    84       5.788261       5.788261       5.788261    6[6-(1,1,1),7-(6,30),7-(7,30)]
    85       4.912848       4.912848       4.912848    6[1-(0),1-(0),1-(0),6-(7,7)]
    86      13.006751      13.006751      13.006751    6[1-(0),1-(0),1-(0),6-(7,7)]
    87      14.306695      14.306695      14.306695    6[1-(0),1-(0),1-(0),6-(7,7)]
    88       2.777018       2.777018       2.777018    6[1-(0),1-(0),1-(0),6-(7,7)]
    89       3.094685       3.094685       3.094685    6[6-(1,1,1),7-(6,30),7-(7,30)]
    90       3.731481       3.731481       3.731481    6[6-(1,1,1),7-(6,30),7-(7,30)]
    91        4.13259        4.13259        4.13259    6[1-(0),1-(0),1-(0),6-(7,7)]
    92      10.966075      10.966075      10.966075    6[6-(6,6),8-(30),8-(30)]
    93      12.327502      12.327502      12.327502    6[6-(1,6),6-(1,6),6-(8,8)]
    94      13.315634      13.315634      13.315634    6[1-(0),6-(6,6),6-(6,6)]
    95      -0.008783      -0.008783      -0.008783    6[6-(1,6),6-(1,6),6-(8,8)]
    96       1.087678       1.087678       1.087678    6[6-(6,6),8-(0),8-(30)]
    97         0.3528         0.3528         0.3528    6[1-(0),6-(6,6),6-(6,6)]
    98      13.952431      13.952431      13.952431    6[6-(1,6),6-(1,6),6-(8,8)]
    99      14.334509      14.334509      14.334509    6[6-(6,6),8-(0),8-(30)]
   100       12.67591       12.67591       12.67591    6[1-(0),6-(6,6),6-(6,6)]
   101       2.340776       2.340776       2.340776    6[6-(6,6),8-(0),8-(30)]
   102        2.45496        2.45496        2.45496    6[6-(1,6),6-(1,6),6-(8,8)]
   103       2.727246       2.727246       2.727246    6[1-(0),6-(6,6),6-(6,6)]
   104       2.686257       2.686257       2.686257    6[6-(1,6),6-(1,6),6-(8,8)]
   105       2.962934       2.962934       2.962934    6[6-(6,6),8-(0),8-(30)]
   106       2.446177       2.446177       2.446177    6[1-(0),6-(6,6),6-(6,6)]
   107       2.225128       2.225128       2.225128    6[6-(1,6),6-(1,6),6-(8,8)]
   108       2.257334       2.257334       2.257334    6[1-(0),6-(6,6),6-(6,6)]
   109        1.93674        1.93674        1.93674    6[6-(6,6),8-(0),8-(30)]
   110       9.644173       9.644173       9.644173    6[6-(6,6),8-(0),8-(30)]
   111         8.8361         8.8361         8.8361    6[1-(0),6-(6,6),6-(6,6)]
   112       3.715378       3.715378       3.715378    6[6-(6,6),8-(0),8-(30)]
   113       4.751819       4.751819       4.751819    6[6-(1,6),6-(1,6),6-(8,8)]
   114       6.053227       6.053227       6.053227    6[1-(0),6-(6,6),6-(6,6)]
   115       7.077956       7.077956       7.077956    6[6-(1,6),6-(1,6),6-(8,8)]
   116       8.475981       8.475981       8.475981    6[6-(6,6),8-(30),8-(30)]
   117       6.747115       6.747115       6.747115    6[1-(0),6-(6,6),6-(6,6)]
   118       5.467667       5.467667       5.467667    6[6-(1,6),6-(1,6),6-(8,8)]
   119       5.190989       5.190989       5.190989    6[6-(6,6),8-(0),8-(30)]
   120       4.491245       4.491245       4.491245    6[1-(0),6-(6,6),6-(6,6)]
   121       1.217965       1.217965       1.217965    6[6-(6,6),8-(0),8-(30)]
   122       1.472683       1.472683       1.472683    6[6-(1,6),6-(1,6),6-(8,8)]
   123       1.718619       1.718619       1.718619    6[1-(0),6-(6,6),6-(6,6)]
   124       2.007007       2.007007       2.007007    6[6-(1,6),6-(1,6),6-(8,8)]
   125       2.058243       2.058243       2.058243    6[1-(0),6-(6,6),6-(6,6)]
   126       1.806453       1.806453       1.806453    6[6-(1,6),6-(1,6),6-(8,8)]
   127       1.802061       1.802061       1.802061    6[6-(6,6),8-(30),8-(30)]
   128       6.212792       6.212792       6.212792    6[6-(1,1,1),7-(6,30),7-(7,30)]
   129       5.707746       5.707746       5.707746    6[6-(1,1,1),7-(6,30),7-(7,30)]
   130      13.677218      13.677218      13.677218    6[1-(0),1-(0),1-(0),6-(7,7)]
   131      13.683073      13.683073      13.683073    6[6-(1,1,1),7-(6,30),7-(7,30)]
   132      13.107761      13.107761      13.107761    6[6-(1,1,1),7-(6,30),7-(7,30)]
   133      12.232348      12.232348      12.232348    6[1-(0),1-(0),1-(0),6-(7,7)]
   134       5.687252       5.687252       5.687252    6[1-(0),1-(0),1-(0),6-(7,7)]
   135       6.987195       6.987195       6.987195    6[1-(0),1-(0),1-(0),6-(7,7)]
   136      10.096518      10.096518      10.096518    6[1-(0),1-(0),1-(0),6-(7,7)]
   137      10.414185      10.414185      10.414185    6[6-(1,1,1),7-(6,30),7-(7,30)]
   138      11.050981      11.050981      11.050981    6[6-(1,1,1),7-(6,30),7-(7,30)]
   139       11.45209       11.45209       11.45209    6[1-(0),1-(0),1-(0),6-(7,7)]
   140       3.646575       3.646575       3.646575    6[6-(6,6),8-(30),8-(30)]
   141       5.008002       5.008002       5.008002    6[6-(1,6),6-(1,6),6-(8,8)]
   142       5.996134       5.996134       5.996134    6[1-(0),6-(6,6),6-(6,6)]
   143       7.310717       7.310717       7.310717    6[6-(1,6),6-(1,6),6-(8,8)]
   144       8.407178       8.407178       8.407178    6[6-(6,6),8-(0),8-(30)]
   145         7.6723         7.6723         7.6723    6[1-(0),6-(6,6),6-(6,6)]
   146       6.632931       6.632931       6.632931    6[6-(1,6),6-(1,6),6-(8,8)]
   147       7.015009       7.015009       7.015009    6[6-(6,6),8-(0),8-(30)]
   148        5.35641        5.35641        5.35641    6[1-(0),6-(6,6),6-(6,6)]
   149       9.660276       9.660276       9.660276    6[6-(6,6),8-(0),8-(30)]
   150        9.77446        9.77446        9.77446    6[6-(1,6),6-(1,6),6-(8,8)]
   151      10.046746      10.046746      10.046746    6[1-(0),6-(6,6),6-(6,6)]
   152      10.005756      10.005756      10.005756    6[6-(1,6),6-(1,6),6-(8,8)]
   153      10.282434      10.282434      10.282434    6[6-(6,6),8-(0),8-(30)]
   154       9.765677       9.765677       9.765677    6[1-(0),6-(6,6),6-(6,6)]
   155       9.544628       9.544628       9.544628    6[6-(1,6),6-(1,6),6-(8,8)]
   156       9.576834       9.576834       9.576834    6[1-(0),6-(6,6),6-(6,6)]
   157        9.25624        9.25624        9.25624    6[6-(6,6),8-(0),8-(30)]
   158       2.324673       2.324673       2.324673    6[6-(6,6),8-(0),8-(30)]
   159         1.5166         1.5166         1.5166    6[1-(0),6-(6,6),6-(6,6)]
   160      11.034878      11.034878      11.034878    6[6-(6,6),8-(0),8-(30)]
   161      12.071319      12.071319      12.071319    6[6-(1,6),6-(1,6),6-(8,8)]
   162      13.372727      13.372727      13.372727    6[1-(0),6-(6,6),6-(6,6)]
   163      14.397457      14.397457      14.397457    6[6-(1,6),6-(1,6),6-(8,8)]
   164       1.156481       1.156481       1.156481    6[6-(6,6),8-(30),8-(30)]
   165      14.066615      14.066615      14.066615    6[1-(0),6-(6,6),6-(6,6)]
   166      12.787167      12.787167      12.787167    6[6-(1,6),6-(1,6),6-(8,8)]
   167      12.510489      12.510489      12.510489    6[6-(6,6),8-(0),8-(30)]
   168      11.810745      11.810745      11.810745    6[1-(0),6-(6,6),6-(6,6)]
   169      13.972926      13.972926      13.972926    7[6-(6,7),6-(6,7),30-(8,8,8)]
   170      11.913218      11.913218      11.913218    7[6-(6,7),7-(6,30),30-(7,8,8)]
   171      12.286513      12.286513      12.286513    7[6-(6,7),7-(6,30),30-(7,8,8)]
   172        7.08674        7.08674        7.08674    7[6-(6,7),7-(6,30),30-(8,8,8)]
   173        7.45857        7.45857        7.45857    7[6-(6,7),7-(6,30),30-(8,8,8)]
   174       5.327132       5.327132       5.327132    7[6-(6,7),6-(6,7),30-(7,8,8)]
   175       3.223508       3.223508       3.223508    7[6-(6,7),7-(6,30),30-(7,8,8)]
   176       3.608514       3.608514       3.608514    7[6-(6,7),7-(6,30),30-(7,8,8)]
   177       3.391856       3.391856       3.391856    7[6-(6,7),6-(6,7),30-(7,8,8)]
   178       6.653425       6.653425       6.653425    7[6-(6,7),6-(6,7),30-(8,8,8)]
   179       4.593718       4.593718       4.593718    7[6-(6,7),7-(6,30),30-(7,8,8)]
   180       4.967013       4.967013       4.967013    7[6-(6,7),7-(6,30),30-(7,8,8)]
   181       14.40624       14.40624       14.40624    7[6-(6,7),7-(6,30),30-(8,8,8)]
   182       0.139071       0.139071       0.139071    7[6-(6,7),7-(6,30),30-(8,8,8)]
   183      12.646632      12.646632      12.646632    7[6-(6,7),6-(6,7),30-(7,8,8)]
   184      10.543008      10.543008      10.543008    7[6-(6,7),7-(6,30),30-(7,8,8)]
   185      10.928014      10.928014      10.928014    7[6-(6,7),7-(6,30),30-(7,8,8)]
   186      10.711356      10.711356      10.711356    7[6-(6,7),6-(6,7),30-(7,8,8)]
   187         8.7307         8.7307         8.7307    8[6-(6,8),30-(7,8,8)]
   188       8.839028       8.839028       8.839028    8[6-(6,8),30-(7,8,8)]
   189      10.725995      10.725995      10.725995    8[6-(6,8),30-(7,8,8)]
   190       10.06724       10.06724       10.06724    8[6-(6,8),30-(7,8,8)]
   191       0.733414       0.733414       0.733414    8[6-(6,8)]
   192       2.266117       2.266117       2.266117    8[6-(6,8),30-(7,7,8)]
   193      13.618662      13.618662      13.618662    8[6-(6,8)]
   194       0.690961       0.690961       0.690961    8[6-(6,8),30-(7,8,8)]
   195       2.175355       2.175355       2.175355    8[6-(6,8)]
   196       2.452033       2.452033       2.452033    8[6-(6,8),30-(7,8,8)]
   197        3.25425        3.25425        3.25425    8[6-(6,8),30-(7,7,8)]
   198       2.844358       2.844358       2.844358    8[6-(6,8)]
   199       1.354108       1.354108       1.354108    8[6-(6,8),30-(7,8,8)]
   200       2.182675       2.182675       2.182675    8[6-(6,8)]
   201       8.238829       8.238829       8.238829    8[6-(6,8)]
   202       9.360177       9.360177       9.360177    8[6-(6,8),30-(7,8,8)]
   203       9.906211       9.906211       9.906211    8[6-(6,8),30-(7,7,8)]
   204       9.664668       9.664668       9.664668    8[6-(6,8)]
   205       2.529619       2.529619       2.529619    8[6-(6,8),30-(7,8,8)]
   206       3.981808       3.981808       3.981808    8[6-(6,8)]
   207       4.028653       4.028653       4.028653    8[6-(6,8),30-(7,7,8)]
   208       5.977104       5.977104       5.977104    8[6-(6,8)]
   209       9.347001       9.347001       9.347001    8[6-(6,8),30-(7,7,8)]
   210       8.657505       8.657505       8.657505    8[6-(6,8),30-(7,7,8)]
   211         1.4112         1.4112         1.4112    8[6-(6,8),30-(7,8,8)]
   212       1.519528       1.519528       1.519528    8[6-(6,8),30-(7,8,8)]
   213       3.406495       3.406495       3.406495    8[6-(6,8),30-(7,8,8)]
   214        2.74774        2.74774        2.74774    8[6-(6,8),30-(7,8,8)]
   215       8.052914       8.052914       8.052914    8[6-(6,8)]
   216       9.585617       9.585617       9.585617    8[6-(6,8),30-(7,7,8)]
   217       6.299162       6.299162       6.299162    8[6-(6,8)]
   218       8.010461       8.010461       8.010461    8[6-(6,8),30-(7,8,8)]
   219       9.494855       9.494855       9.494855    8[6-(6,8)]
   220       9.771532       9.771532       9.771532    8[6-(6,8),30-(7,8,8)]
   221       10.57375       10.57375       10.57375    8[6-(6,8),30-(7,7,8)]
   222      10.163858      10.163858      10.163858    8[6-(6,8)]
   223       8.673608       8.673608       8.673608    8[6-(6,8),30-(7,8,8)]
   224       9.502175       9.502175       9.502175    8[6-(6,8)]
   225       0.919329       0.919329       0.919329    8[6-(6,8)]
   226       2.040677       2.040677       2.040677    8[6-(6,8),30-(7,8,8)]
   227       2.586711       2.586711       2.586711    8[6-(6,8),30-(7,7,8)]
   228       2.345168       2.345168       2.345168    8[6-(6,8)]
   229       9.849119       9.849119       9.849119    8[6-(6,8),30-(7,8,8)]
   230      11.301308      11.301308      11.301308    8[6-(6,8)]
   231      11.348153      11.348153      11.348153    8[6-(6,8),30-(7,7,8)]
   232      13.296604      13.296604      13.296604    8[6-(6,8)]
   233       2.027502       2.027502       2.027502    8[6-(6,8),30-(7,7,8)]
   234       1.338005       1.338005       1.338005    8[6-(6,8),30-(7,7,8)]
