# Supplementary material for: A collection of forcefield precursors for metal–organic frameworks
Source: RSC Adv. 2019 Nov 13;9(63):36492–507. doi: 10.1039/c9ra07327b (PMC9075174; doi:10.1039/c9ra07327b)
Supplement: RA-009-C9RA07327B-s1869 [file RA-009-C9RA07327B-s1869.txt]

OWIZAW_clean

19.948200    0.000000    0.000000
-2.297112    19.815498    0.000000
-2.711430    -3.043911    45.264815

     1       6.512671       6.512671       6.512671    29[8-(6),8-(6),8-(6),8-(6)]
     2       3.887518       3.887518       3.887518    29[8-(6),8-(6),8-(6),8-(6)]
     3      14.804748      14.804748      14.804748    29[8-(6),8-(6),8-(6),8-(6)]
     4       14.69198       14.69198       14.69198    29[8-(6),8-(6),8-(6),8-(6)]
     5        0.13491        0.13491        0.13491    29[8-(6),8-(6),8-(6),8-(6)]
     6       0.247678       0.247678       0.247678    29[8-(6),8-(6),8-(6),8-(6)]
     7       8.426987       8.426987       8.426987    29[8-(6),8-(6),8-(6),8-(6)]
     8       11.05214       11.05214       11.05214    29[8-(6),8-(6),8-(6),8-(6)]
     9       8.494149       8.494149       8.494149    1[6-(6,6)]
    10       8.002699       8.002699       8.002699    1[6-(6,6)]
    11        4.08914        4.08914        4.08914    1[6-(6,6)]
    12       4.580591       4.580591       4.580591    1[6-(6,6)]
    13       6.955103       6.955103       6.955103    1[6-(6,6)]
    14       7.221719       7.221719       7.221719    1[6-(6,6)]
    15       3.229831       3.229831       3.229831    1[6-(6,6)]
    16       2.963215       2.963215       2.963215    1[6-(6,6)]
    17       3.550555       3.550555       3.550555    1[6-(6,6)]
    18       3.460653       3.460653       3.460653    1[6-(6,6)]
    19       6.792385       6.792385       6.792385    1[6-(6,6)]
    20       6.880062       6.880062       6.880062    1[6-(6,6)]
    21        2.76847        2.76847        2.76847    1[6-(6,6)]
    22       2.790793       2.790793       2.790793    1[6-(6,6)]
    23       6.744568       6.744568       6.744568    1[6-(6,6)]
    24       6.722245       6.722245       6.722245    1[6-(6,6)]
    25      11.707844      11.707844      11.707844    1[6-(6,6)]
    26      10.230399      10.230399      10.230399    1[6-(6,6)]
    27      10.532897      10.532897      10.532897    1[6-(6,6)]
    28      12.010343      12.010343      12.010343    1[6-(6,6)]
    29      -1.995897      -1.995897      -1.995897    1[6-(6,6)]
    30      -0.701837      -0.701837      -0.701837    1[6-(6,6)]
    31      -1.578216      -1.578216      -1.578216    1[6-(6,6)]
    32      -2.872276      -2.872276      -2.872276    1[6-(6,6)]
    33       3.509743       3.509743       3.509743    1[6-(6,6)]
    34       1.828823       1.828823       1.828823    1[6-(6,6)]
    35       1.428563       1.428563       1.428563    1[6-(6,6)]
    36       3.109483       3.109483       3.109483    1[6-(6,6)]
    37       6.105126       6.105126       6.105126    1[6-(6,6)]
    38       7.615867       7.615867       7.615867    1[6-(6,6)]
    39       7.324566       7.324566       7.324566    1[6-(6,6)]
    40       5.815591       5.815591       5.815591    1[6-(6,6)]
    41      -2.262434      -2.262434      -2.262434    1[6-(6,6)]
    42       -0.83189       -0.83189       -0.83189    1[6-(6,6)]
    43      -1.150606      -1.150606      -1.150606    1[6-(6,6)]
    44       -2.58115       -2.58115       -2.58115    1[6-(6,6)]
    45       6.050694       6.050694       6.050694    1[6-(6,6)]
    46       4.453153       4.453153       4.453153    1[6-(6,6)]
    47       1.958648       1.958648       1.958648    1[6-(6,6)]
    48        6.26762        6.26762        6.26762    1[6-(6,6)]
    49      11.417746      11.417746      11.417746    1[6-(6,6)]
    50      10.033167      10.033167      10.033167    1[6-(6,6)]
    51      11.345025      11.345025      11.345025    1[6-(6,6)]
    52      12.731828      12.731828      12.731828    1[6-(6,6)]
    53       8.871335       8.871335       8.871335    1[6-(6,6)]
    54       7.788339       7.788339       7.788339    1[6-(6,6)]
    55      10.520573      10.520573      10.520573    1[6-(6,6)]
    56       8.892139       8.892139       8.892139    1[6-(6,6)]
    57       8.027221       8.027221       8.027221    1[6-(6,6)]
    58       8.511812       8.511812       8.511812    1[6-(6,6)]
    59       4.609946       4.609946       4.609946    1[6-(6,6)]
    60       4.125356       4.125356       4.125356    1[6-(6,6)]
    61       5.486177       5.486177       5.486177    1[6-(6,6)]
    62       5.481111       5.481111       5.481111    1[6-(6,6)]
    63       9.467557       9.467557       9.467557    1[6-(6,6)]
    64       9.472623       9.472623       9.472623    1[6-(6,6)]
    65       5.497225       5.497225       5.497225    1[6-(6,6)]
    66        5.49805        5.49805        5.49805    1[6-(6,6)]
    67        9.51571        9.51571        9.51571    1[6-(6,6)]
    68       9.514884       9.514884       9.514884    1[6-(6,6)]
    69       5.392027       5.392027       5.392027    1[6-(6,6)]
    70       5.216573       5.216573       5.216573    1[6-(6,6)]
    71       9.223067       9.223067       9.223067    1[6-(6,6)]
    72       9.400286       9.400286       9.400286    1[6-(6,6)]
    73      17.202092      17.202092      17.202092    1[6-(6,6)]
    74      15.771548      15.771548      15.771548    1[6-(6,6)]
    75      16.090264      16.090264      16.090264    1[6-(6,6)]
    76      17.520808      17.520808      17.520808    1[6-(6,6)]
    77       8.888964       8.888964       8.888964    1[6-(6,6)]
    78      10.486505      10.486505      10.486505    1[6-(6,6)]
    79       12.98101       12.98101       12.98101    1[6-(6,6)]
    80       8.672038       8.672038       8.672038    1[6-(6,6)]
    81       3.521912       3.521912       3.521912    1[6-(6,6)]
    82       4.906491       4.906491       4.906491    1[6-(6,6)]
    83       3.594633       3.594633       3.594633    1[6-(6,6)]
    84        2.20783        2.20783        2.20783    1[6-(6,6)]
    85       6.068323       6.068323       6.068323    1[6-(6,6)]
    86       7.151319       7.151319       7.151319    1[6-(6,6)]
    87       4.419085       4.419085       4.419085    1[6-(6,6)]
    88       6.047519       6.047519       6.047519    1[6-(6,6)]
    89       6.912437       6.912437       6.912437    1[6-(6,6)]
    90       6.427846       6.427846       6.427846    1[6-(6,6)]
    91      10.329712      10.329712      10.329712    1[6-(6,6)]
    92      10.814302      10.814302      10.814302    1[6-(6,6)]
    93       9.453481       9.453481       9.453481    1[6-(6,6)]
    94       9.458547       9.458547       9.458547    1[6-(6,6)]
    95       5.472101       5.472101       5.472101    1[6-(6,6)]
    96       5.467035       5.467035       5.467035    1[6-(6,6)]
    97       9.442433       9.442433       9.442433    1[6-(6,6)]
    98       9.441608       9.441608       9.441608    1[6-(6,6)]
    99       5.423948       5.423948       5.423948    1[6-(6,6)]
   100       5.424774       5.424774       5.424774    1[6-(6,6)]
   101       9.547631       9.547631       9.547631    1[6-(6,6)]
   102       9.723085       9.723085       9.723085    1[6-(6,6)]
   103       5.716591       5.716591       5.716591    1[6-(6,6)]
   104       5.539372       5.539372       5.539372    1[6-(6,6)]
   105       6.445509       6.445509       6.445509    1[6-(6,6)]
   106       6.936959       6.936959       6.936959    1[6-(6,6)]
   107      10.850518      10.850518      10.850518    1[6-(6,6)]
   108      10.359067      10.359067      10.359067    1[6-(6,6)]
   109       7.984555       7.984555       7.984555    1[6-(6,6)]
   110       7.717939       7.717939       7.717939    1[6-(6,6)]
   111      11.709827      11.709827      11.709827    1[6-(6,6)]
   112      11.976443      11.976443      11.976443    1[6-(6,6)]
   113      11.389103      11.389103      11.389103    1[6-(6,6)]
   114      11.479005      11.479005      11.479005    1[6-(6,6)]
   115       8.147273       8.147273       8.147273    1[6-(6,6)]
   116       8.059596       8.059596       8.059596    1[6-(6,6)]
   117      12.171188      12.171188      12.171188    1[6-(6,6)]
   118      12.148865      12.148865      12.148865    1[6-(6,6)]
   119        8.19509        8.19509        8.19509    1[6-(6,6)]
   120       8.217413       8.217413       8.217413    1[6-(6,6)]
   121       3.231814       3.231814       3.231814    1[6-(6,6)]
   122       4.709259       4.709259       4.709259    1[6-(6,6)]
   123       4.406761       4.406761       4.406761    1[6-(6,6)]
   124       2.929315       2.929315       2.929315    1[6-(6,6)]
   125      16.935555      16.935555      16.935555    1[6-(6,6)]
   126      15.641495      15.641495      15.641495    1[6-(6,6)]
   127      16.517874      16.517874      16.517874    1[6-(6,6)]
   128      17.811934      17.811934      17.811934    1[6-(6,6)]
   129      11.429915      11.429915      11.429915    1[6-(6,6)]
   130      13.110835      13.110835      13.110835    1[6-(6,6)]
   131      13.511095      13.511095      13.511095    1[6-(6,6)]
   132      11.830175      11.830175      11.830175    1[6-(6,6)]
   133       8.834532       8.834532       8.834532    1[6-(6,6)]
   134       7.323791       7.323791       7.323791    1[6-(6,6)]
   135       7.615092       7.615092       7.615092    1[6-(6,6)]
   136       9.124067       9.124067       9.124067    1[6-(6,6)]
   137       6.586315       6.586315       6.586315    6[6-(1,6),6-(1,6),6-(8,8)]
   138       7.612279       7.612279       7.612279    6[1-(0),6-(1,6),6-(6,6)]
   139       7.317555       7.317555       7.317555    6[1-(0),6-(1,6),6-(6,6)]
   140       5.996921       5.996921       5.996921    6[6-(1,6),6-(1,6),6-(6)]
   141       4.971011       4.971011       4.971011    6[1-(0),6-(1,6),6-(6,6)]
   142       5.265464       5.265464       5.265464    6[1-(0),6-(1,6),6-(6,6)]
   143       4.932506       4.932506       4.932506    6[6-(1,6),6-(1,6),6-(6,6,6)]
   144       6.207655       6.207655       6.207655    6[1-(0),6-(1,6),6-(6,6)]
   145       6.367278       6.367278       6.367278    6[1-(0),6-(1,6),6-(6,6)]
   146       5.251941       5.251941       5.251941    6[6-(1,6),6-(1,6),6-(6)]
   147       3.977279       3.977279       3.977279    6[1-(0),6-(1,6),6-(6,6)]
   148       3.817385       3.817385       3.817385    6[1-(0),6-(1,6),6-(6,6)]
   149       5.223219       5.223219       5.223219    6[6-(1,6),6-(1,6),6-(8,8)]
   150       4.200469       4.200469       4.200469    6[1-(0),6-(1,6),6-(6,6)]
   151       4.147635       4.147635       4.147635    6[1-(0),6-(1,6),6-(6,6)]
   152       5.117659       5.117659       5.117659    6[6-(1,6),6-(1,6),6-(6)]
   153       6.142011       6.142011       6.142011    6[1-(0),6-(1,6),6-(6,6)]
   154        6.19308        6.19308        6.19308    6[1-(0),6-(1,6),6-(6,6)]
   155       4.743364       4.743364       4.743364    6[6-(1,6),6-(1,6),6-(6,6,6)]
   156       3.566046       3.566046       3.566046    6[1-(0),6-(1,6),6-(6,6)]
   157       3.578142       3.578142       3.578142    6[1-(0),6-(1,6),6-(6,6)]
   158       4.769728       4.769728       4.769728    6[6-(1,6),6-(1,6),6-(6)]
   159       5.946992       5.946992       5.946992    6[1-(0),6-(1,6),6-(6,6)]
   160       5.932671       5.932671       5.932671    6[1-(0),6-(1,6),6-(6,6)]
   161      12.005354      12.005354      12.005354    6[6-(1,6),6-(1,6),6-(8,8)]
   162      11.472594      11.472594      11.472594    6[1-(0),6-(1,6),6-(6,6)]
   163      10.586647      10.586647      10.586647    6[1-(0),6-(1,6),6-(6,6)]
   164      10.235225      10.235225      10.235225    6[6-(1,6),6-(1,6),6-(6)]
   165      10.767877      10.767877      10.767877    6[1-(0),6-(1,6),6-(6,6)]
   166      11.653824      11.653824      11.653824    6[1-(0),6-(1,6),6-(6,6)]
   167      -2.561053      -2.561053      -2.561053    6[6-(1,6),6-(1,6),6-(8,8)]
   168      -1.912674      -1.912674      -1.912674    6[1-(0),6-(1,6),6-(6,6)]
   169      -1.136791      -1.136791      -1.136791    6[1-(0),6-(1,6),6-(6,6)]
   170      -1.011457      -1.011457      -1.011457    6[6-(1,6),6-(1,6),6-(6)]
   171      -1.659673      -1.659673      -1.659673    6[1-(0),6-(1,6),6-(6,6)]
   172      -2.435556      -2.435556      -2.435556    6[1-(0),6-(1,6),6-(6,6)]
   173       3.475666       3.475666       3.475666    6[6-(1,6),6-(1,6),6-(6,6,6)]
   174       3.091782       3.091782       3.091782    6[1-(0),6-(1,6),6-(6,6)]
   175       2.085254       2.085254       2.085254    6[1-(0),6-(1,6),6-(6,6)]
   176       1.462667       1.462667       1.462667    6[6-(1,6),6-(1,6),6-(6)]
   177       1.846524       1.846524       1.846524    6[1-(0),6-(1,6),6-(6,6)]
   178       2.855277       2.855277       2.855277    6[1-(0),6-(1,6),6-(6,6)]
   179        5.81042        5.81042        5.81042    6[6-(1,6),6-(1,6),6-(6,6,6)]
   180       6.349798       6.349798       6.349798    6[1-(0),6-(1,6),6-(6,6)]
   181       7.254048       7.254048       7.254048    6[1-(0),6-(1,6),6-(6,6)]
   182       7.618759       7.618759       7.618759    6[6-(1,6),6-(1,6),6-(6)]
   183       7.079435       7.079435       7.079435    6[1-(0),6-(1,6),6-(6,6)]
   184       6.177409       6.177409       6.177409    6[1-(0),6-(1,6),6-(6,6)]
   185       4.754463       4.754463       4.754463    6[6-(6,6),6-(6,6),6-(6,6),6-(6,6)]
   186       4.644332       4.644332       4.644332    6[6-(6,6),8-(29),8-(29)]
   187       5.337764       5.337764       5.337764    6[6-(6,6),8-(29),8-(29)]
   188      12.989119      12.989119      12.989119    6[6-(6,6),8-(29),8-(29)]
   189      16.466819      16.466819      16.466819    6[6-(6,6),8-(29),8-(29)]
   190       5.567481       5.567481       5.567481    6[6-(6),6-(6,6)]
   191       5.744442       5.744442       5.744442    6[6-(6),6-(6,6)]
   192       4.984191       4.984191       4.984191    6[6-(6),6-(6,6)]
   193        5.03762        5.03762        5.03762    6[6-(6),6-(6,6)]
   194      -0.309827      -0.309827      -0.309827    6[6-(6),6-(6,6)]
   195       0.608452       0.608452       0.608452    6[6-(6),6-(6,6)]
   196       8.562478       8.562478       8.562478    6[6-(6),6-(6,6)]
   197       9.355533       9.355533       9.355533    6[6-(6),6-(6,6)]
   198      -2.564157      -2.564157      -2.564157    6[6-(1,6),6-(1,6),6-(8,8)]
   199      -2.040937      -2.040937      -2.040937    6[1-(0),6-(1,6),6-(6,6)]
   200      -1.183355      -1.183355      -1.183355    6[1-(0),6-(1,6),6-(6,6)]
   201      -0.848937      -0.848937      -0.848937    6[6-(1,6),6-(1,6),6-(6)]
   202      -1.372103      -1.372103      -1.372103    6[1-(0),6-(1,6),6-(6,6)]
   203      -2.229957      -2.229957      -2.229957    6[1-(0),6-(1,6),6-(6,6)]
   204       6.319364       6.319364       6.319364    6[6-(1,6),6-(1,6),6-(6,6,6)]
   205       5.774847       5.774847       5.774847    6[1-(0),6-(1,6),6-(6,6)]
   206       4.817755       4.817755       4.817755    6[1-(0),6-(1,6),6-(6,6)]
   207       1.693941       1.693941       1.693941    6[6-(1,6),6-(1,6),6-(6)]
   208       4.945926       4.945926       4.945926    6[1-(0),6-(1,6),6-(6,6)]
   209       5.902746       5.902746       5.902746    6[1-(0),6-(1,6),6-(6,6)]
   210      12.213945      12.213945      12.213945    6[6-(1,6),6-(1,6),6-(8,8)]
   211       11.40475       11.40475       11.40475    6[1-(0),6-(1,6),6-(6,6)]
   212       10.57333       10.57333       10.57333    6[1-(0),6-(1,6),6-(6,6)]
   213      10.551213      10.551213      10.551213    6[6-(1,6),6-(1,6),6-(6)]
   214       11.36201       11.36201       11.36201    6[1-(0),6-(1,6),6-(6,6)]
   215      12.191665      12.191665      12.191665    6[1-(0),6-(1,6),6-(6,6)]
   216       8.719577       8.719577       8.719577    6[6-(1,6),6-(1,6),6-(6,6,6)]
   217       9.201759       9.201759       9.201759    6[1-(0),6-(1,6),6-(6,6)]
   218      10.179302      10.179302      10.179302    6[1-(0),6-(1,6),6-(6,6)]
   219       7.960955       7.960955       7.960955    6[6-(1,6),6-(1,6),6-(6)]
   220      10.190149      10.190149      10.190149    6[1-(0),6-(1,6),6-(6,6)]
   221        9.21483        9.21483        9.21483    6[1-(0),6-(1,6),6-(6,6)]
   222       6.029014       6.029014       6.029014    6[6-(1,6),6-(1,6),6-(8,8)]
   223       7.342615       7.342615       7.342615    6[1-(0),6-(1,6),6-(6,6)]
   224        7.63122        7.63122        7.63122    6[1-(0),6-(1,6),6-(6,6)]
   225        6.60799        6.60799        6.60799    6[6-(1,6),6-(1,6),6-(6)]
   226       5.294281       5.294281       5.294281    6[1-(0),6-(1,6),6-(6,6)]
   227       5.005676       5.005676       5.005676    6[1-(0),6-(1,6),6-(6,6)]
   228       7.479232       7.479232       7.479232    6[6-(1,6),6-(1,6),6-(8,8)]
   229       6.285699       6.285699       6.285699    6[1-(0),6-(1,6),6-(6,6)]
   230       6.282996       6.282996       6.282996    6[1-(0),6-(1,6),6-(6,6)]
   231       7.476105       7.476105       7.476105    6[6-(1,6),6-(1,6),6-(6)]
   232         8.6698         8.6698         8.6698    6[1-(0),6-(1,6),6-(6,6)]
   233       8.672503       8.672503       8.672503    6[1-(0),6-(1,6),6-(6,6)]
   234       7.505268       7.505268       7.505268    6[6-(1,6),6-(1,6),6-(6,6,6)]
   235       6.302756       6.302756       6.302756    6[1-(0),6-(1,6),6-(6,6)]
   236       6.301716       6.301716       6.301716    6[1-(0),6-(1,6),6-(6,6)]
   237       7.507693       7.507693       7.507693    6[6-(1,6),6-(1,6),6-(6)]
   238       8.710179       8.710179       8.710179    6[1-(0),6-(1,6),6-(6,6)]
   239       8.708994       8.708994       8.708994    6[1-(0),6-(1,6),6-(6,6)]
   240       7.415282       7.415282       7.415282    6[6-(1,6),6-(1,6),6-(6,6,6)]
   241       6.161688       6.161688       6.161688    6[1-(0),6-(1,6),6-(6,6)]
   242       6.056002       6.056002       6.056002    6[1-(0),6-(1,6),6-(6,6)]
   243       7.203747       7.203747       7.203747    6[6-(1,6),6-(1,6),6-(6)]
   244       8.457395       8.457395       8.457395    6[1-(0),6-(1,6),6-(6,6)]
   245       8.560857       8.560857       8.560857    6[1-(0),6-(1,6),6-(6,6)]
   246       7.507183       7.507183       7.507183    6[6-(6,6),6-(6,6),6-(6,6),6-(6,6)]
   247      16.453393      16.453393      16.453393    6[6-(6,6),8-(29),8-(29)]
   248      13.098177      13.098177      13.098177    6[6-(6,6),8-(29),8-(29)]
   249       5.771491       5.771491       5.771491    6[6-(6,6),8-(29),8-(29)]
   250       5.187197       5.187197       5.187197    6[6-(6,6),8-(29),8-(29)]
   251        0.77709        0.77709        0.77709    6[6-(6),6-(6,6)]
   252       0.073136       0.073136       0.073136    6[6-(6),6-(6,6)]
   253       8.891717       8.891717       8.891717    6[6-(6),6-(6,6)]
   254       9.639199       9.639199       9.639199    6[6-(6),6-(6,6)]
   255       7.505926       7.505926       7.505926    6[6-(6),6-(6,6)]
   256       7.512148       7.512148       7.512148    6[6-(6),6-(6,6)]
   257       7.150876       7.150876       7.150876    6[6-(6),6-(6,6)]
   258       6.920647       6.920647       6.920647    6[6-(6),6-(6,6)]
   259      17.503815      17.503815      17.503815    6[6-(1,6),6-(1,6),6-(8,8)]
   260      16.980595      16.980595      16.980595    6[1-(0),6-(1,6),6-(6,6)]
   261      16.123013      16.123013      16.123013    6[1-(0),6-(1,6),6-(6,6)]
   262      15.788595      15.788595      15.788595    6[6-(1,6),6-(1,6),6-(6)]
   263      16.311761      16.311761      16.311761    6[1-(0),6-(1,6),6-(6,6)]
   264      17.169615      17.169615      17.169615    6[1-(0),6-(1,6),6-(6,6)]
   265       8.620294       8.620294       8.620294    6[6-(1,6),6-(1,6),6-(6,6,6)]
   266       9.164811       9.164811       9.164811    6[1-(0),6-(1,6),6-(6,6)]
   267      10.121903      10.121903      10.121903    6[1-(0),6-(1,6),6-(6,6)]
   268      13.245717      13.245717      13.245717    6[6-(1,6),6-(1,6),6-(6)]
   269       9.993732       9.993732       9.993732    6[1-(0),6-(1,6),6-(6,6)]
   270       9.036912       9.036912       9.036912    6[1-(0),6-(1,6),6-(6,6)]
   271       2.725713       2.725713       2.725713    6[6-(1,6),6-(1,6),6-(8,8)]
   272       3.534908       3.534908       3.534908    6[1-(0),6-(1,6),6-(6,6)]
   273       4.366328       4.366328       4.366328    6[1-(0),6-(1,6),6-(6,6)]
   274       4.388445       4.388445       4.388445    6[6-(1,6),6-(1,6),6-(6)]
   275       3.577648       3.577648       3.577648    6[1-(0),6-(1,6),6-(6,6)]
   276       2.747993       2.747993       2.747993    6[1-(0),6-(1,6),6-(6,6)]
   277       6.220081       6.220081       6.220081    6[6-(1,6),6-(1,6),6-(6,6,6)]
   278       5.737899       5.737899       5.737899    6[1-(0),6-(1,6),6-(6,6)]
   279       4.760356       4.760356       4.760356    6[1-(0),6-(1,6),6-(6,6)]
   280       6.978703       6.978703       6.978703    6[6-(1,6),6-(1,6),6-(6)]
   281       4.749509       4.749509       4.749509    6[1-(0),6-(1,6),6-(6,6)]
   282       5.724828       5.724828       5.724828    6[1-(0),6-(1,6),6-(6,6)]
   283       8.910644       8.910644       8.910644    6[6-(1,6),6-(1,6),6-(8,8)]
   284       7.597043       7.597043       7.597043    6[1-(0),6-(1,6),6-(6,6)]
   285       7.308438       7.308438       7.308438    6[1-(0),6-(1,6),6-(6,6)]
   286       8.331668       8.331668       8.331668    6[6-(1,6),6-(1,6),6-(6)]
   287       9.645377       9.645377       9.645377    6[1-(0),6-(1,6),6-(6,6)]
   288       9.933982       9.933982       9.933982    6[1-(0),6-(1,6),6-(6,6)]
   289       7.460426       7.460426       7.460426    6[6-(1,6),6-(1,6),6-(8,8)]
   290       8.653959       8.653959       8.653959    6[1-(0),6-(1,6),6-(6,6)]
   291       8.656662       8.656662       8.656662    6[1-(0),6-(1,6),6-(6,6)]
   292       7.463553       7.463553       7.463553    6[6-(1,6),6-(1,6),6-(6)]
   293       6.269858       6.269858       6.269858    6[1-(0),6-(1,6),6-(6,6)]
   294       6.267155       6.267155       6.267155    6[1-(0),6-(1,6),6-(6,6)]
   295        7.43439        7.43439        7.43439    6[6-(1,6),6-(1,6),6-(6,6,6)]
   296       8.636902       8.636902       8.636902    6[1-(0),6-(1,6),6-(6,6)]
   297       8.637942       8.637942       8.637942    6[1-(0),6-(1,6),6-(6,6)]
   298       7.431965       7.431965       7.431965    6[6-(1,6),6-(1,6),6-(6)]
   299       6.229479       6.229479       6.229479    6[1-(0),6-(1,6),6-(6,6)]
   300       6.230664       6.230664       6.230664    6[1-(0),6-(1,6),6-(6,6)]
   301       7.524376       7.524376       7.524376    6[6-(1,6),6-(1,6),6-(6,6,6)]
   302        8.77797        8.77797        8.77797    6[1-(0),6-(1,6),6-(6,6)]
   303       8.883656       8.883656       8.883656    6[1-(0),6-(1,6),6-(6,6)]
   304       7.735911       7.735911       7.735911    6[6-(1,6),6-(1,6),6-(6)]
   305       6.482263       6.482263       6.482263    6[1-(0),6-(1,6),6-(6,6)]
   306       6.378801       6.378801       6.378801    6[1-(0),6-(1,6),6-(6,6)]
   307       7.432475       7.432475       7.432475    6[6-(6,6),6-(6,6),6-(6,6),6-(6,6)]
   308      -1.513735      -1.513735      -1.513735    6[6-(6,6),8-(29),8-(29)]
   309       1.841481       1.841481       1.841481    6[6-(6,6),8-(29),8-(29)]
   310       9.168167       9.168167       9.168167    6[6-(6,6),8-(29),8-(29)]
   311       9.752461       9.752461       9.752461    6[6-(6,6),8-(29),8-(29)]
   312      14.162568      14.162568      14.162568    6[6-(6),6-(6,6)]
   313      14.866522      14.866522      14.866522    6[6-(6),6-(6,6)]
   314       6.047941       6.047941       6.047941    6[6-(6),6-(6,6)]
   315       5.300459       5.300459       5.300459    6[6-(6),6-(6,6)]
   316       7.433732       7.433732       7.433732    6[6-(6),6-(6,6)]
   317        7.42751        7.42751        7.42751    6[6-(6),6-(6,6)]
   318       7.788782       7.788782       7.788782    6[6-(6),6-(6,6)]
   319       8.019011       8.019011       8.019011    6[6-(6),6-(6,6)]
   320       8.353343       8.353343       8.353343    6[6-(1,6),6-(1,6),6-(8,8)]
   321       7.327379       7.327379       7.327379    6[1-(0),6-(1,6),6-(6,6)]
   322       7.622103       7.622103       7.622103    6[1-(0),6-(1,6),6-(6,6)]
   323       8.942737       8.942737       8.942737    6[6-(1,6),6-(1,6),6-(6)]
   324       9.968647       9.968647       9.968647    6[1-(0),6-(1,6),6-(6,6)]
   325       9.674194       9.674194       9.674194    6[1-(0),6-(1,6),6-(6,6)]
   326      10.007152      10.007152      10.007152    6[6-(1,6),6-(1,6),6-(6,6,6)]
   327       8.732003       8.732003       8.732003    6[1-(0),6-(1,6),6-(6,6)]
   328        8.57238        8.57238        8.57238    6[1-(0),6-(1,6),6-(6,6)]
   329       9.687717       9.687717       9.687717    6[6-(1,6),6-(1,6),6-(6)]
   330      10.962379      10.962379      10.962379    6[1-(0),6-(1,6),6-(6,6)]
   331      11.122273      11.122273      11.122273    6[1-(0),6-(1,6),6-(6,6)]
   332       9.716439       9.716439       9.716439    6[6-(1,6),6-(1,6),6-(8,8)]
   333      10.739189      10.739189      10.739189    6[1-(0),6-(1,6),6-(6,6)]
   334      10.792023      10.792023      10.792023    6[1-(0),6-(1,6),6-(6,6)]
   335       9.821999       9.821999       9.821999    6[6-(1,6),6-(1,6),6-(6)]
   336       8.797647       8.797647       8.797647    6[1-(0),6-(1,6),6-(6,6)]
   337       8.746578       8.746578       8.746578    6[1-(0),6-(1,6),6-(6,6)]
   338      10.196294      10.196294      10.196294    6[6-(1,6),6-(1,6),6-(6,6,6)]
   339      11.373612      11.373612      11.373612    6[1-(0),6-(1,6),6-(6,6)]
   340      11.361516      11.361516      11.361516    6[1-(0),6-(1,6),6-(6,6)]
   341       10.16993       10.16993       10.16993    6[6-(1,6),6-(1,6),6-(6)]
   342       8.992666       8.992666       8.992666    6[1-(0),6-(1,6),6-(6,6)]
   343       9.006987       9.006987       9.006987    6[1-(0),6-(1,6),6-(6,6)]
   344       2.934304       2.934304       2.934304    6[6-(1,6),6-(1,6),6-(8,8)]
   345       3.467064       3.467064       3.467064    6[1-(0),6-(1,6),6-(6,6)]
   346       4.353011       4.353011       4.353011    6[1-(0),6-(1,6),6-(6,6)]
   347       4.704433       4.704433       4.704433    6[6-(1,6),6-(1,6),6-(6)]
   348       4.171781       4.171781       4.171781    6[1-(0),6-(1,6),6-(6,6)]
   349       3.285834       3.285834       3.285834    6[1-(0),6-(1,6),6-(6,6)]
   350      17.500711      17.500711      17.500711    6[6-(1,6),6-(1,6),6-(8,8)]
   351      16.852332      16.852332      16.852332    6[1-(0),6-(1,6),6-(6,6)]
   352      16.076449      16.076449      16.076449    6[1-(0),6-(1,6),6-(6,6)]
   353      15.951115      15.951115      15.951115    6[6-(1,6),6-(1,6),6-(6)]
   354      16.599331      16.599331      16.599331    6[1-(0),6-(1,6),6-(6,6)]
   355      17.375214      17.375214      17.375214    6[1-(0),6-(1,6),6-(6,6)]
   356      11.463992      11.463992      11.463992    6[6-(1,6),6-(1,6),6-(6,6,6)]
   357      11.847876      11.847876      11.847876    6[1-(0),6-(1,6),6-(6,6)]
   358      12.854404      12.854404      12.854404    6[1-(0),6-(1,6),6-(6,6)]
   359      13.476991      13.476991      13.476991    6[6-(1,6),6-(1,6),6-(6)]
   360      13.093134      13.093134      13.093134    6[1-(0),6-(1,6),6-(6,6)]
   361      12.084381      12.084381      12.084381    6[1-(0),6-(1,6),6-(6,6)]
   362       9.129238       9.129238       9.129238    6[6-(1,6),6-(1,6),6-(6,6,6)]
   363        8.58986        8.58986        8.58986    6[1-(0),6-(1,6),6-(6,6)]
   364        7.68561        7.68561        7.68561    6[1-(0),6-(1,6),6-(6,6)]
   365       7.320899       7.320899       7.320899    6[6-(1,6),6-(1,6),6-(6)]
   366       7.860223       7.860223       7.860223    6[1-(0),6-(1,6),6-(6,6)]
   367       8.762249       8.762249       8.762249    6[1-(0),6-(1,6),6-(6,6)]
   368      10.185195      10.185195      10.185195    6[6-(6,6),6-(6,6),6-(6,6),6-(6,6)]
   369      10.295326      10.295326      10.295326    6[6-(6,6),8-(29),8-(29)]
   370       9.601894       9.601894       9.601894    6[6-(6,6),8-(29),8-(29)]
   371       1.950539       1.950539       1.950539    6[6-(6,6),8-(29),8-(29)]
   372      -1.527161      -1.527161      -1.527161    6[6-(6,6),8-(29),8-(29)]
   373       9.372177       9.372177       9.372177    6[6-(6),6-(6,6)]
   374       9.195216       9.195216       9.195216    6[6-(6),6-(6,6)]
   375       9.955467       9.955467       9.955467    6[6-(6),6-(6,6)]
   376       9.902038       9.902038       9.902038    6[6-(6),6-(6,6)]
   377      15.249485      15.249485      15.249485    6[6-(6),6-(6,6)]
   378      14.331206      14.331206      14.331206    6[6-(6),6-(6,6)]
   379        6.37718        6.37718        6.37718    6[6-(6),6-(6,6)]
   380       5.584125       5.584125       5.584125    6[6-(6),6-(6,6)]
   381       5.849085       5.849085       5.849085    8[6-(6,8),29-(8,8,8)]
   382       3.592696       3.592696       3.592696    8[6-(6,8),29-(8,8,8)]
   383       4.223224       4.223224       4.223224    8[6-(6,8),29-(8,8,8)]
   384       6.464479       6.464479       6.464479    8[6-(6,8),29-(8,8,8)]
   385      13.329172      13.329172      13.329172    8[6-(6,8),29-(8,8,8)]
   386      13.461017      13.461017      13.461017    8[6-(6,8),29-(8,8,8)]
   387      16.018129      16.018129      16.018129    8[6-(6,8),29-(8,8,8)]
   388      16.175379      16.175379      16.175379    8[6-(6,8),29-(8,8,8)]
   389      16.252242      16.252242      16.252242    8[6-(6,8),29-(8,8,8)]
   390      15.957889      15.957889      15.957889    8[6-(6,8),29-(8,8,8)]
   391      13.202681      13.202681      13.202681    8[6-(6,8),29-(8,8,8)]
   392      13.606473      13.606473      13.606473    8[6-(6,8),29-(8,8,8)]
   393       6.761107       6.761107       6.761107    8[6-(6,8),29-(8,8,8)]
   394       4.557194       4.557194       4.557194    8[6-(6,8),29-(8,8,8)]
   395       6.326822       6.326822       6.326822    8[6-(6,8),29-(8,8,8)]
   396       4.045986       4.045986       4.045986    8[6-(6,8),29-(8,8,8)]
   397      -1.312584      -1.312584      -1.312584    8[6-(6,8),29-(8,8,8)]
   398      -1.018231      -1.018231      -1.018231    8[6-(6,8),29-(8,8,8)]
   399       1.736977       1.736977       1.736977    8[6-(6,8),29-(8,8,8)]
   400       1.333185       1.333185       1.333185    8[6-(6,8),29-(8,8,8)]
   401       8.178551       8.178551       8.178551    8[6-(6,8),29-(8,8,8)]
   402      10.382464      10.382464      10.382464    8[6-(6,8),29-(8,8,8)]
   403       8.612836       8.612836       8.612836    8[6-(6,8),29-(8,8,8)]
   404      10.893672      10.893672      10.893672    8[6-(6,8),29-(8,8,8)]
   405       9.090573       9.090573       9.090573    8[6-(6,8),29-(8,8,8)]
   406      11.346962      11.346962      11.346962    8[6-(6,8),29-(8,8,8)]
   407      10.716434      10.716434      10.716434    8[6-(6,8),29-(8,8,8)]
   408       8.475179       8.475179       8.475179    8[6-(6,8),29-(8,8,8)]
   409       1.610486       1.610486       1.610486    8[6-(6,8),29-(8,8,8)]
   410       1.478641       1.478641       1.478641    8[6-(6,8),29-(8,8,8)]
   411      -1.078471      -1.078471      -1.078471    8[6-(6,8),29-(8,8,8)]
   412      -1.235721      -1.235721      -1.235721    8[6-(6,8),29-(8,8,8)]
