# Supplementary material for: A collection of forcefield precursors for metal–organic frameworks
Source: RSC Adv. 2019 Nov 13;9(63):36492–507. doi: 10.1039/c9ra07327b (PMC9075174; doi:10.1039/c9ra07327b)
Supplement: RA-009-C9RA07327B-s1870 [file RA-009-C9RA07327B-s1870.txt]

OXALIJ_ion_b

11.970000    0.000000    0.000000
-2.987164    16.065651    0.000000
-3.809009    -5.850132    14.879836

     1       -1.82089       -1.82089       -1.82089    48[6-(6,8,8),8-(6),8-(6),8-(6),8-(6),8-(6),8-(6,48)]
     2       6.994657       6.994657       6.994657    48[6-(6,8,8),8-(6),8-(6),8-(6),8-(6),8-(6),8-(6,48)]
     3       4.082357       4.082357       4.082357    48[8-(6),8-(6),8-(6),8-(6),8-(6,48),8-(6,48)]
     4      -1.436879      -1.436879      -1.436879    7[1-(0),1-(0),1-(0),6-(1,1,1)]
     5       6.344483       6.344483       6.344483    7[1-(0),1-(0),1-(0),6-(1,1,1)]
     6       4.277946       4.277946       4.277946    6[6-(1,1,8),6-(1,1,8),6-(1,1,8),6-(1,8)]
     7       3.319922       3.319922       3.319922    6[1-(0),6-(6,6,6),8-(6)]
     8       1.711942       1.711942       1.711942    6[6-(1,6),6-(1,6),6-(8,8)]
     9       1.011712       1.011712       1.011712    6[1-(0),6-(1,6),6-(6,6)]
    10         1.6574         1.6574         1.6574    6[1-(0),6-(1,6),6-(6,8)]
    11       1.008995       1.008995       1.008995    6[6-(6,6),8-(48),8-(48)]
    12       5.692174       5.692174       5.692174    6[1-(0),1-(0),6-(6,6,6),8-(6)]
    13       6.855888       6.855888       6.855888    6[6-(1,6),6-(1,6),8-(6)]
    14       7.261786       7.261786       7.261786    6[1-(0),6-(1,6),6-(6,8)]
    15       7.778661       7.778661       7.778661    6[1-(0),6-(1,6),6-(6,6)]
    16       7.933842       7.933842       7.933842    6[6-(1,6),6-(1,6),6-(8,8,48)]
    17       7.552597       7.552597       7.552597    6[1-(0),6-(1,6),6-(6,6)]
    18       7.029839       7.029839       7.029839    6[1-(0),6-(1,6),6-(6,8)]
    19      -3.326531      -3.326531      -3.326531    6[6-(6,6),8-(48),8-(48),48-(8,8,8,8,8,8)]
    20      -0.021636      -0.021636      -0.021636    6[1-(0),1-(0),6-(6,6,6),8-(6)]
    21        0.81963        0.81963        0.81963    6[6-(1,6),6-(1,6),8-(6)]
    22        1.93528        1.93528        1.93528    6[1-(0),6-(1,6),6-(6,8)]
    23       2.000574       2.000574       2.000574    6[1-(0),6-(1,6),6-(6,6)]
    24       0.960122       0.960122       0.960122    6[6-(1,6),6-(1,6),6-(8,8)]
    25      -0.187939      -0.187939      -0.187939    6[1-(0),6-(1,6),6-(6,6)]
    26      -0.261264      -0.261264      -0.261264    6[1-(0),6-(1,6),6-(6,8)]
    27      -1.914665      -1.914665      -1.914665    6[6-(6,6),8-(48),8-(48,48)]
    28       4.347369       4.347369       4.347369    6[1-(0),1-(0),6-(6,6,6),8-(6)]
    29       2.986899       2.986899       2.986899    6[6-(1,6),6-(1,6),8-(6)]
    30       1.772829       1.772829       1.772829    6[1-(0),6-(1,6),6-(6,8)]
    31       1.592779       1.592779       1.592779    6[1-(0),6-(1,6),6-(6,6)]
    32       2.622224       2.622224       2.622224    6[6-(1,6),6-(1,6),6-(8,8)]
    33       3.828234       3.828234       3.828234    6[1-(0),6-(1,6),6-(6,6)]
    34       4.021592       4.021592       4.021592    6[1-(0),6-(1,6),6-(6,8)]
    35       2.482946       2.482946       2.482946    6[6-(6,6),8-(48),8-(48)]
    36      -1.678866      -1.678866      -1.678866    6[1-(0),1-(0),1-(0),7-(1,1,1)]
    37       3.022413       3.022413       3.022413    6[6-(1,6),6-(1,6),8-(6)]
    38       3.062766       3.062766       3.062766    6[1-(0),6-(1,6),6-(6,6)]
    39       3.702196       3.702196       3.702196    6[1-(0),6-(1,6),6-(6,8)]
    40       0.896492       0.896492       0.896492    6[6-(1,1,8),6-(1,1,8),6-(1,1,8),6-(1,8)]
    41       1.853233       1.853233       1.853233    6[1-(0),6-(6,6,6),8-(6)]
    42       3.447698       3.447698       3.447698    6[6-(1,6),6-(1,6),6-(8,8)]
    43       4.151717       4.151717       4.151717    6[1-(0),6-(1,6),6-(6,6)]
    44       3.511253       3.511253       3.511253    6[1-(0),6-(1,6),6-(6,8)]
    45       4.138224       4.138224       4.138224    6[6-(6,6),8-(48),8-(48)]
    46      -0.518103      -0.518103      -0.518103    6[1-(0),1-(0),6-(6,6,6),8-(6)]
    47      -1.687579      -1.687579      -1.687579    6[6-(1,6),6-(1,6),8-(6)]
    48      -2.093615      -2.093615      -2.093615    6[1-(0),6-(1,6),6-(6,8)]
    49      -2.621302      -2.621302      -2.621302    6[1-(0),6-(1,6),6-(6,6)]
    50       -2.79159       -2.79159       -2.79159    6[6-(1,6),6-(1,6),6-(8,8,48)]
    51      -2.407713      -2.407713      -2.407713    6[1-(0),6-(1,6),6-(6,6)]
    52      -1.869179      -1.869179      -1.869179    6[1-(0),6-(1,6),6-(6,8)]
    53       8.459889       8.459889       8.459889    6[6-(6,6),8-(48),8-(48),48-(8,8,8,8,8,8)]
    54       5.198771       5.198771       5.198771    6[1-(0),1-(0),6-(6,6,6),8-(6)]
    55       4.368911       4.368911       4.368911    6[6-(1,6),6-(1,6),8-(6)]
    56       3.258132       3.258132       3.258132    6[1-(0),6-(1,6),6-(6,8)]
    57       3.200135       3.200135       3.200135    6[1-(0),6-(1,6),6-(6,6)]
    58       4.240223       4.240223       4.240223    6[6-(1,6),6-(1,6),6-(8,8)]
    59       5.393885       5.393885       5.393885    6[1-(0),6-(1,6),6-(6,6)]
    60       5.458437       5.458437       5.458437    6[1-(0),6-(1,6),6-(6,8)]
    61        7.10738        7.10738        7.10738    6[6-(6,6),8-(48),8-(48,48)]
    62       0.824399       0.824399       0.824399    6[1-(0),1-(0),6-(6,6,6),8-(6)]
    63       2.179389       2.179389       2.179389    6[6-(1,6),6-(1,6),8-(6)]
    64       3.385443       3.385443       3.385443    6[1-(0),6-(1,6),6-(6,8)]
    65       3.563549       3.563549       3.563549    6[1-(0),6-(1,6),6-(6,6)]
    66       2.551821       2.551821       2.551821    6[6-(1,6),6-(1,6),6-(8,8)]
    67       1.345265       1.345265       1.345265    6[1-(0),6-(1,6),6-(6,6)]
    68       1.148331       1.148331       1.148331    6[1-(0),6-(1,6),6-(6,8)]
    69       2.700465       2.700465       2.700465    6[6-(6,6),8-(48),8-(48)]
    70       6.863145       6.863145       6.863145    6[1-(0),1-(0),1-(0),7-(1,1,1)]
    71        2.14598        2.14598        2.14598    6[6-(1,6),6-(1,6),8-(6)]
    72       2.099074       2.099074       2.099074    6[1-(0),6-(1,6),6-(6,6)]
    73       1.463048       1.463048       1.463048    6[1-(0),6-(1,6),6-(6,8)]
    74       1.651838       1.651838       1.651838    8[6-(6,8),48-(8,8,8,8,8)]
    75      -0.246275      -0.246275      -0.246275    8[6-(6,8),48-(6,8,8,8,8,8)]
    76       6.375618       6.375618       6.375618    8[6-(1,1,6),6-(6,6)]
    77      -3.205122      -3.205122      -3.205122    8[6-(6,8,48),48-(6,8,8,8,8,8)]
    78      -2.721354      -2.721354      -2.721354    8[6-(6,8,48),48-(6,8,8,8,8,8)]
    79       0.850245       0.850245       0.850245    8[6-(1,1,6),6-(6,6)]
    80      -0.767312      -0.767312      -0.767312    8[6-(6,8),48-(6,8,8,8,8,8),48-(8,8,8,8,8)]
    81      -2.856487      -2.856487      -2.856487    8[6-(6,8),48-(6,8,8,8,8,8)]
    82       3.099653       3.099653       3.099653    8[6-(1,1,6),6-(6,6)]
    83      -1.462585      -1.462585      -1.462585    8[6-(6,8),48-(6,8,8,8,8,8)]
    84       3.363913       3.363913       3.363913    8[6-(6,8),48-(8,8,8,8,8)]
    85        3.80422        3.80422        3.80422    8[6-(1,6),6-(6,6)]
    86       3.497664       3.497664       3.497664    8[6-(6,8),48-(8,8,8,8,8)]
    87       5.387209       5.387209       5.387209    8[6-(6,8),48-(6,8,8,8,8,8)]
    88       -1.20013       -1.20013       -1.20013    8[6-(1,1,6),6-(6,6)]
    89       8.456245       8.456245       8.456245    8[6-(6,8,48),48-(6,8,8,8,8,8)]
    90       7.741989       7.741989       7.741989    8[6-(6,8,48),48-(6,8,8,8,8,8)]
    91        4.32455        4.32455        4.32455    8[6-(1,1,6),6-(6,6)]
    92       5.965778       5.965778       5.965778    8[6-(6,8),48-(6,8,8,8,8,8),48-(8,8,8,8,8)]
    93       8.044648       8.044648       8.044648    8[6-(6,8),48-(6,8,8,8,8,8)]
    94       2.070977       2.070977       2.070977    8[6-(1,1,6),6-(6,6)]
    95       6.627878       6.627878       6.627878    8[6-(6,8),48-(6,8,8,8,8,8)]
    96       1.827665       1.827665       1.827665    8[6-(6,8),48-(8,8,8,8,8)]
    97       1.368156       1.368156       1.368156    8[6-(1,6),6-(6,6)]
    98       2.265858       2.265858       2.265858    1[6-(6,8)]
    99      -0.040774      -0.040774      -0.040774    1[6-(6,6)]
   100       1.077039       1.077039       1.077039    1[6-(6,6)]
   101       6.330055       6.330055       6.330055    1[6-(1,6,8)]
   102        5.55767        5.55767        5.55767    1[6-(1,6,8)]
   103       7.238255       7.238255       7.238255    1[6-(6,6)]
   104         8.1132         8.1132         8.1132    1[6-(6,6)]
   105       7.673551       7.673551       7.673551    1[6-(6,6)]
   106       6.756174       6.756174       6.756174    1[6-(6,6)]
   107      -0.008891      -0.008891      -0.008891    1[6-(1,6,8)]
   108      -1.060826      -1.060826      -1.060826    1[6-(1,6,8)]
   109       2.765914       2.765914       2.765914    1[6-(6,6)]
   110       2.871269       2.871269       2.871269    1[6-(6,6)]
   111      -1.031908      -1.031908      -1.031908    1[6-(6,6)]
   112      -1.163712      -1.163712      -1.163712    1[6-(6,6)]
   113       5.156499       5.156499       5.156499    1[6-(1,6,8)]
   114        4.59689        4.59689        4.59689    1[6-(1,6,8)]
   115       0.962491       0.962491       0.962491    1[6-(6,6)]
   116       0.642301       0.642301       0.642301    1[6-(6,6)]
   117       4.639615       4.639615       4.639615    1[6-(6,6)]
   118       4.989388       4.989388       4.989388    1[6-(6,6)]
   119        3.62003        3.62003        3.62003    1[6-(6,6)]
   120       4.745312       4.745312       4.745312    1[6-(6,6)]
   121       2.907628       2.907628       2.907628    1[6-(6,8)]
   122       5.203447       5.203447       5.203447    1[6-(6,6)]
   123       4.096975       4.096975       4.096975    1[6-(6,6)]
   124      -1.154886      -1.154886      -1.154886    1[6-(1,6,8)]
   125       -0.38438       -0.38438       -0.38438    1[6-(1,6,8)]
   126      -2.061427      -2.061427      -2.061427    1[6-(6,6)]
   127      -2.954529      -2.954529      -2.954529    1[6-(6,6)]
   128       -2.53295       -2.53295       -2.53295    1[6-(6,6)]
   129      -1.589223      -1.589223      -1.589223    1[6-(6,6)]
   130       6.235081       6.235081       6.235081    1[6-(1,6,8)]
   131        5.19123        5.19123        5.19123    1[6-(1,6,8)]
   132       2.419119       2.419119       2.419119    1[6-(6,6)]
   133       2.328879       2.328879       2.328879    1[6-(6,6)]
   134       6.241533       6.241533       6.241533    1[6-(6,6)]
   135       6.357069       6.357069       6.357069    1[6-(6,6)]
   136       0.571108       0.571108       0.571108    1[6-(1,6,8)]
   137       0.017427       0.017427       0.017427    1[6-(1,6,8)]
   138       4.193135       4.193135       4.193135    1[6-(6,6)]
   139       4.491966       4.491966       4.491966    1[6-(6,6)]
   140       0.537418       0.537418       0.537418    1[6-(6,6)]
   141       0.188499       0.188499       0.188499    1[6-(6,6)]
   142       1.537273       1.537273       1.537273    1[6-(6,6)]
   143       0.419519       0.419519       0.419519    1[6-(6,6)]
   144      -0.922207      -0.922207      -0.922207    1[7-(1,1,6)]
   145      -2.344444      -2.344444      -2.344444    1[7-(1,1,6)]
   146      -1.351392      -1.351392      -1.351392    1[6-(1,1,7)]
   147      -1.114839      -1.114839      -1.114839    1[6-(1,1,7)]
   148       9.206929       9.206929       9.206929    1[6-(1,1,7)]
   149       6.965519       6.965519       6.965519    1[7-(1,1,6)]
   150       5.378998       5.378998       5.378998    1[7-(1,1,6)]
   151      -4.442137      -4.442137      -4.442137    1[6-(1,1,7)]
   152      -4.528886      -4.528886      -4.528886    1[6-(1,1,7)]
   153       6.028204       6.028204       6.028204    1[6-(1,1,7)]
   154       6.309306       6.309306       6.309306    1[7-(1,1,6)]
   155      -0.868064      -0.868064      -0.868064    1[7-(1,1,6)]
