# Supplementary material for: A collection of forcefield precursors for metal–organic frameworks
Source: RSC Adv. 2019 Nov 13;9(63):36492–507. doi: 10.1039/c9ra07327b (PMC9075174; doi:10.1039/c9ra07327b)
Supplement: RA-009-C9RA07327B-s1871 [file RA-009-C9RA07327B-s1871.txt]

OXAMIK_clean

5.069600    0.000000    0.000000
2.183894    9.356612    0.000000
0.981568    -0.031448    12.494263

     1       5.044902       5.044902       5.044902    27[7-(6,6),8-(15),8-(15),8-(15),8-(15,27),8-(15,27)]
     2        3.19016        3.19016        3.19016    27[7-(6,6),8-(15),8-(15),8-(15),8-(15,27),8-(15,27)]
     3         2.5348         2.5348         2.5348    27[8-(15),8-(15)]
     4       5.731228       5.731228       5.731228    15[6-(6,8,15),8-(1),8-(27),8-(27,27)]
     5        4.75912        4.75912        4.75912    15[6-(6,8,15),8-(27),8-(27),8-(27)]
     6       2.503834       2.503834       2.503834    15[6-(6,8,15),8-(1),8-(27),8-(27,27)]
     7       3.475942       3.475942       3.475942    15[6-(6,8,15),8-(27),8-(27),8-(27)]
     8       6.628556       6.628556       6.628556    1[8-(15)]
     9       7.268868       7.268868       7.268868    1[8-(6)]
    10       3.999593       3.999593       3.999593    1[6-(7,7)]
    11       2.159425       2.159425       2.159425    1[6-(6,7)]
    12       6.929133       6.929133       6.929133    1[6-(6,7)]
    13       3.787934       3.787934       3.787934    1[6-(1,6,7)]
    14       4.509938       4.509938       4.509938    1[6-(1,6,7)]
    15       1.606506       1.606506       1.606506    1[8-(15)]
    16       0.966194       0.966194       0.966194    1[8-(6)]
    17       4.235469       4.235469       4.235469    1[6-(7,7)]
    18       6.075637       6.075637       6.075637    1[6-(6,7)]
    19       1.305929       1.305929       1.305929    1[6-(6,7)]
    20       4.447128       4.447128       4.447128    1[6-(1,6,7)]
    21       3.725124       3.725124       3.725124    1[6-(1,6,7)]
    22       4.771209       4.771209       4.771209    6[1-(0),7-(6,27),7-(6,6)]
    23       1.469341       1.469341       1.469341    6[1-(0),6-(1,7),7-(6,27)]
    24       6.383591       6.383591       6.383591    6[1-(0),6-(1,7),7-(6,6)]
    25       4.654618       4.654618       4.654618    6[1-(0),1-(0),6-(8,15,15),7-(6,6)]
    26       5.495677       5.495677       5.495677    6[6-(1,1,7),8-(1),15-(8,8,8),15-(8,8,8)]
    27       3.463853       3.463853       3.463853    6[1-(0),7-(6,27),7-(6,6)]
    28       1.696121       1.696121       1.696121    6[1-(0),6-(1,7),7-(6,27)]
    29       1.851471       1.851471       1.851471    6[1-(0),6-(1,7),7-(6,6)]
    30       3.580444       3.580444       3.580444    6[1-(0),1-(0),6-(8,15,15),7-(6,6)]
    31       2.739385       2.739385       2.739385    6[6-(1,1,7),8-(1),15-(8,8,8),15-(8,8,8)]
    32       5.250643       5.250643       5.250643    7[6-(1,1,6),6-(1,6),6-(1,7)]
    33       5.531133       5.531133       5.531133    7[6-(1,6),6-(1,7),27-(8,8,8,8,8)]
    34       2.984419       2.984419       2.984419    7[6-(1,1,6),6-(1,6),6-(1,7)]
    35       2.703929       2.703929       2.703929    7[6-(1,6),6-(1,7),27-(8,8,8,8,8)]
    36       6.682768       6.682768       6.682768    8[15-(6,8,8),27-(7,8,8,8,8),27-(7,8,8,8,8)]
    37       4.387256       4.387256       4.387256    8[15-(6,8,8),27-(7,8,8,8,8)]
    38       6.472641       6.472641       6.472641    8[1-(0),15-(6,8,8)]
    39       3.603751       3.603751       3.603751    8[15-(6,8,8),27-(7,8,8,8,8)]
    40       3.411286       3.411286       3.411286    8[15-(6,8,8),27-(7,8,8,8,8)]
    41       4.583314       4.583314       4.583314    8[15-(6,8,8),27-(8)]
    42       6.784422       6.784422       6.784422    8[1-(0),6-(6,15,15)]
    43       1.552294       1.552294       1.552294    8[15-(6,8,8),27-(7,8,8,8,8),27-(7,8,8,8,8)]
    44       3.847806       3.847806       3.847806    8[15-(6,8,8),27-(7,8,8,8,8)]
    45       1.762421       1.762421       1.762421    8[1-(0),15-(6,8,8)]
    46       4.631311       4.631311       4.631311    8[15-(6,8,8),27-(7,8,8,8,8)]
    47       4.823776       4.823776       4.823776    8[15-(6,8,8),27-(7,8,8,8,8)]
    48       3.651748       3.651748       3.651748    8[15-(6,8,8),27-(8)]
    49        1.45064        1.45064        1.45064    8[1-(0),6-(6,15,15)]
