# Supplementary material for: A collection of forcefield precursors for metal–organic frameworks
Source: RSC Adv. 2019 Nov 13;9(63):36492–507. doi: 10.1039/c9ra07327b (PMC9075174; doi:10.1039/c9ra07327b)
Supplement: RA-009-C9RA07327B-s1872 [file RA-009-C9RA07327B-s1872.txt]

OXAPEJ_charged

12.075100    0.000000    0.000000
0.000000    18.970500    0.000000
0.000000    0.000000    19.478300

     1       7.815488       7.815488       7.815488    27[8-(1,6),8-(27,27),8-(6),8-(6),8-(6)]
     2       1.777938       1.777938       1.777938    27[8-(1,6),8-(27,27),8-(6),8-(6),8-(6)]
     3       4.259612       4.259612       4.259612    27[8-(1,6),8-(27,27),8-(6),8-(6),8-(6)]
     4      10.297162      10.297162      10.297162    27[8-(1,6),8-(27,27),8-(6),8-(6),8-(6)]
     5       4.259612       4.259612       4.259612    27[8-(1,6),8-(27,27),8-(6),8-(6),8-(6)]
     6      10.297162      10.297162      10.297162    27[8-(1,6),8-(27,27),8-(6),8-(6),8-(6)]
     7       7.815488       7.815488       7.815488    27[8-(1,6),8-(27,27),8-(6),8-(6),8-(6)]
     8       1.777938       1.777938       1.777938    27[8-(1,6),8-(27,27),8-(6),8-(6),8-(6)]
     9       4.918309       4.918309       4.918309    27[7-(6,6),8-(1),8-(27,27),8-(6),8-(6)]
    10      10.955859      10.955859      10.955859    27[7-(6,6),8-(1),8-(27,27),8-(6),8-(6)]
    11       7.156791       7.156791       7.156791    27[7-(6,6),8-(1),8-(27,27),8-(6),8-(6)]
    12       1.119241       1.119241       1.119241    27[7-(6,6),8-(1),8-(27,27),8-(6),8-(6)]
    13       6.758433       6.758433       6.758433    1[6-(6,6)]
    14       7.840362       7.840362       7.840362    1[6-(6,7)]
    15       5.497793       5.497793       5.497793    1[6-(6,7)]
    16       4.249228       4.249228       4.249228    1[6-(6,6)]
    17        4.18523        4.18523        4.18523    1[6-(6,6)]
    18       4.491937       4.491937       4.491937    1[6-(6,7)]
    19       9.680608       9.680608       9.680608    1[6-(6,6)]
    20       7.346491       7.346491       7.346491    1[6-(6,7)]
    21       7.981641       7.981641       7.981641    1[6-(1,6,8)]
    22       8.293179       8.293179       8.293179    1[6-(1,6,8)]
    23       5.611299       5.611299       5.611299    1[6-(1,6,6)]
    24        6.34788        6.34788        6.34788    1[6-(1,6,6)]
    25       7.117064       7.117064       7.117064    1[6-(1,6,6)]
    26       7.051858       7.051858       7.051858    1[6-(1,6,6)]
    27       5.308214       5.308214       5.308214    1[6-(1,1,6)]
    28       4.752759       4.752759       4.752759    1[6-(1,1,6)]
    29       4.676686       4.676686       4.676686    1[6-(1,1,6)]
    30       8.759278       8.759278       8.759278    1[8-(6,27)]
    31       0.720883       0.720883       0.720883    1[6-(6,6)]
    32       1.802812       1.802812       1.802812    1[6-(6,7)]
    33      11.535343      11.535343      11.535343    1[6-(6,7)]
    34      10.286778      10.286778      10.286778    1[6-(6,6)]
    35       10.22278       10.22278       10.22278    1[6-(6,6)]
    36      10.529487      10.529487      10.529487    1[6-(6,7)]
    37       3.643058       3.643058       3.643058    1[6-(6,6)]
    38       1.308941       1.308941       1.308941    1[6-(6,7)]
    39       1.944091       1.944091       1.944091    1[6-(1,6,8)]
    40       2.255629       2.255629       2.255629    1[6-(1,6,8)]
    41      11.648849      11.648849      11.648849    1[6-(1,6,6)]
    42        0.31033        0.31033        0.31033    1[6-(1,6,6)]
    43       1.079514       1.079514       1.079514    1[6-(1,6,6)]
    44       1.014308       1.014308       1.014308    1[6-(1,6,6)]
    45      11.345764      11.345764      11.345764    1[6-(1,1,6)]
    46      10.790309      10.790309      10.790309    1[6-(1,1,6)]
    47      10.714236      10.714236      10.714236    1[6-(1,1,6)]
    48       2.721728       2.721728       2.721728    1[8-(6,27)]
    49       5.316667       5.316667       5.316667    1[6-(6,6)]
    50       4.234738       4.234738       4.234738    1[6-(6,7)]
    51       6.577307       6.577307       6.577307    1[6-(6,7)]
    52       7.825872       7.825872       7.825872    1[6-(6,6)]
    53        7.88987        7.88987        7.88987    1[6-(6,6)]
    54       7.583163       7.583163       7.583163    1[6-(6,7)]
    55       2.394492       2.394492       2.394492    1[6-(6,6)]
    56       4.728609       4.728609       4.728609    1[6-(6,7)]
    57       4.093459       4.093459       4.093459    1[6-(1,6,8)]
    58       3.781921       3.781921       3.781921    1[6-(1,6,8)]
    59       6.463801       6.463801       6.463801    1[6-(1,6,6)]
    60        5.72722        5.72722        5.72722    1[6-(1,6,6)]
    61       4.958036       4.958036       4.958036    1[6-(1,6,6)]
    62       5.023242       5.023242       5.023242    1[6-(1,6,6)]
    63       6.766886       6.766886       6.766886    1[6-(1,1,6)]
    64       7.322341       7.322341       7.322341    1[6-(1,1,6)]
    65       7.398414       7.398414       7.398414    1[6-(1,1,6)]
    66       3.315822       3.315822       3.315822    1[8-(6,27)]
    67      11.354217      11.354217      11.354217    1[6-(6,6)]
    68      10.272288      10.272288      10.272288    1[6-(6,7)]
    69       0.539757       0.539757       0.539757    1[6-(6,7)]
    70       1.788322       1.788322       1.788322    1[6-(6,6)]
    71        1.85232        1.85232        1.85232    1[6-(6,6)]
    72       1.545613       1.545613       1.545613    1[6-(6,7)]
    73       8.432042       8.432042       8.432042    1[6-(6,6)]
    74      10.766159      10.766159      10.766159    1[6-(6,7)]
    75      10.131009      10.131009      10.131009    1[6-(1,6,8)]
    76       9.819471       9.819471       9.819471    1[6-(1,6,8)]
    77       0.426251       0.426251       0.426251    1[6-(1,6,6)]
    78       11.76477       11.76477       11.76477    1[6-(1,6,6)]
    79      10.995586      10.995586      10.995586    1[6-(1,6,6)]
    80      11.060792      11.060792      11.060792    1[6-(1,6,6)]
    81       0.729336       0.729336       0.729336    1[6-(1,1,6)]
    82       1.284791       1.284791       1.284791    1[6-(1,1,6)]
    83       1.360864       1.360864       1.360864    1[6-(1,1,6)]
    84       9.353372       9.353372       9.353372    1[8-(6,27)]
    85       5.316667       5.316667       5.316667    1[6-(6,6)]
    86       4.234738       4.234738       4.234738    1[6-(6,7)]
    87       6.577307       6.577307       6.577307    1[6-(6,7)]
    88       7.825872       7.825872       7.825872    1[6-(6,6)]
    89        7.88987        7.88987        7.88987    1[6-(6,6)]
    90       7.583163       7.583163       7.583163    1[6-(6,7)]
    91       2.394492       2.394492       2.394492    1[6-(6,6)]
    92       4.728609       4.728609       4.728609    1[6-(6,7)]
    93       4.093459       4.093459       4.093459    1[6-(1,6,8)]
    94       3.781921       3.781921       3.781921    1[6-(1,6,8)]
    95       6.463801       6.463801       6.463801    1[6-(1,6,6)]
    96        5.72722        5.72722        5.72722    1[6-(1,6,6)]
    97       4.958036       4.958036       4.958036    1[6-(1,6,6)]
    98       5.023242       5.023242       5.023242    1[6-(1,6,6)]
    99       6.766886       6.766886       6.766886    1[6-(1,1,6)]
   100       7.322341       7.322341       7.322341    1[6-(1,1,6)]
   101       7.398414       7.398414       7.398414    1[6-(1,1,6)]
   102       3.315822       3.315822       3.315822    1[8-(6,27)]
   103      11.354217      11.354217      11.354217    1[6-(6,6)]
   104      10.272288      10.272288      10.272288    1[6-(6,7)]
   105       0.539757       0.539757       0.539757    1[6-(6,7)]
   106       1.788322       1.788322       1.788322    1[6-(6,6)]
   107        1.85232        1.85232        1.85232    1[6-(6,6)]
   108       1.545613       1.545613       1.545613    1[6-(6,7)]
   109       8.432042       8.432042       8.432042    1[6-(6,6)]
   110      10.766159      10.766159      10.766159    1[6-(6,7)]
   111      10.131009      10.131009      10.131009    1[6-(1,6,8)]
   112       9.819471       9.819471       9.819471    1[6-(1,6,8)]
   113       0.426251       0.426251       0.426251    1[6-(1,6,6)]
   114       11.76477       11.76477       11.76477    1[6-(1,6,6)]
   115      10.995586      10.995586      10.995586    1[6-(1,6,6)]
   116      11.060792      11.060792      11.060792    1[6-(1,6,6)]
   117       0.729336       0.729336       0.729336    1[6-(1,1,6)]
   118       1.284791       1.284791       1.284791    1[6-(1,1,6)]
   119       1.360864       1.360864       1.360864    1[6-(1,1,6)]
   120       9.353372       9.353372       9.353372    1[8-(6,27)]
   121       6.758433       6.758433       6.758433    1[6-(6,6)]
   122       7.840362       7.840362       7.840362    1[6-(6,7)]
   123       5.497793       5.497793       5.497793    1[6-(6,7)]
   124       4.249228       4.249228       4.249228    1[6-(6,6)]
   125        4.18523        4.18523        4.18523    1[6-(6,6)]
   126       4.491937       4.491937       4.491937    1[6-(6,7)]
   127       9.680608       9.680608       9.680608    1[6-(6,6)]
   128       7.346491       7.346491       7.346491    1[6-(6,7)]
   129       7.981641       7.981641       7.981641    1[6-(1,6,8)]
   130       8.293179       8.293179       8.293179    1[6-(1,6,8)]
   131       5.611299       5.611299       5.611299    1[6-(1,6,6)]
   132        6.34788        6.34788        6.34788    1[6-(1,6,6)]
   133       7.117064       7.117064       7.117064    1[6-(1,6,6)]
   134       7.051858       7.051858       7.051858    1[6-(1,6,6)]
   135       5.308214       5.308214       5.308214    1[6-(1,1,6)]
   136       4.752759       4.752759       4.752759    1[6-(1,1,6)]
   137       4.676686       4.676686       4.676686    1[6-(1,1,6)]
   138       8.759278       8.759278       8.759278    1[8-(6,27)]
   139       0.720883       0.720883       0.720883    1[6-(6,6)]
   140       1.802812       1.802812       1.802812    1[6-(6,7)]
   141      11.535343      11.535343      11.535343    1[6-(6,7)]
   142      10.286778      10.286778      10.286778    1[6-(6,6)]
   143       10.22278       10.22278       10.22278    1[6-(6,6)]
   144      10.529487      10.529487      10.529487    1[6-(6,7)]
   145       3.643058       3.643058       3.643058    1[6-(6,6)]
   146       1.308941       1.308941       1.308941    1[6-(6,7)]
   147       1.944091       1.944091       1.944091    1[6-(1,6,8)]
   148       2.255629       2.255629       2.255629    1[6-(1,6,8)]
   149      11.648849      11.648849      11.648849    1[6-(1,6,6)]
   150        0.31033        0.31033        0.31033    1[6-(1,6,6)]
   151       1.079514       1.079514       1.079514    1[6-(1,6,6)]
   152       1.014308       1.014308       1.014308    1[6-(1,6,6)]
   153      11.345764      11.345764      11.345764    1[6-(1,1,6)]
   154      10.790309      10.790309      10.790309    1[6-(1,1,6)]
   155      10.714236      10.714236      10.714236    1[6-(1,1,6)]
   156       2.721728       2.721728       2.721728    1[8-(6,27)]
   157       3.950973       3.950973       3.950973    1[8-(27)]
   158       9.988523       9.988523       9.988523    1[8-(27)]
   159       8.124127       8.124127       8.124127    1[8-(27)]
   160       2.086577       2.086577       2.086577    1[8-(27)]
   161       5.369797       5.369797       5.369797    6[6-(1,6),6-(1,6),6-(8,8)]
   162       6.457763       6.457763       6.457763    6[1-(0),6-(1,7),6-(6,6)]
   163       7.115856       7.115856       7.115856    6[1-(0),6-(1,6),7-(6)]
   164       5.738088       5.738088       5.738088    6[1-(0),6-(1,6),7-(6)]
   165       4.997884       4.997884       4.997884    6[1-(0),6-(1,7),6-(6,6)]
   166       4.586123       4.586123       4.586123    6[6-(6,6),8-(27),8-(27)]
   167       4.475032       4.475032       4.475032    6[1-(0),6-(1,7),6-(6,6)]
   168       4.641668       4.641668       4.641668    6[1-(0),6-(1,6),7-(6,27)]
   169       9.215716       9.215716       9.215716    6[1-(0),6-(1,7),6-(6,6)]
   170       7.819835       7.819835       7.819835    6[1-(0),6-(1,6),7-(6)]
   171       7.645953       7.645953       7.645953    6[1-(0),1-(0),6-(1,1,6),8-(1,27)]
   172       6.432406       6.432406       6.432406    6[1-(0),1-(0),6-(1,1,6),6-(1,1,8)]
   173        6.58093        6.58093        6.58093    6[1-(0),1-(0),6-(1,1,1),6-(1,1,6)]
   174       5.204368       5.204368       5.204368    6[1-(0),1-(0),1-(0),6-(1,1,6)]
   175      11.407347      11.407347      11.407347    6[6-(1,6),6-(1,6),6-(8,8)]
   176       0.420213       0.420213       0.420213    6[1-(0),6-(1,7),6-(6,6)]
   177       1.078306       1.078306       1.078306    6[1-(0),6-(1,6),7-(6)]
   178      11.775638      11.775638      11.775638    6[1-(0),6-(1,6),7-(6)]
   179      11.035434      11.035434      11.035434    6[1-(0),6-(1,7),6-(6,6)]
   180      10.623673      10.623673      10.623673    6[6-(6,6),8-(27),8-(27)]
   181      10.512582      10.512582      10.512582    6[1-(0),6-(1,7),6-(6,6)]
   182      10.679218      10.679218      10.679218    6[1-(0),6-(1,6),7-(6,27)]
   183       3.178166       3.178166       3.178166    6[1-(0),6-(1,7),6-(6,6)]
   184       1.782285       1.782285       1.782285    6[1-(0),6-(1,6),7-(6)]
   185       1.608403       1.608403       1.608403    6[1-(0),1-(0),6-(1,1,6),8-(1,27)]
   186       0.394856       0.394856       0.394856    6[1-(0),1-(0),6-(1,1,6),6-(1,1,8)]
   187        0.54338        0.54338        0.54338    6[1-(0),1-(0),6-(1,1,1),6-(1,1,6)]
   188      11.241918      11.241918      11.241918    6[1-(0),1-(0),1-(0),6-(1,1,6)]
   189       6.705303       6.705303       6.705303    6[6-(1,6),6-(1,6),6-(8,8)]
   190       5.617337       5.617337       5.617337    6[1-(0),6-(1,7),6-(6,6)]
   191       4.959244       4.959244       4.959244    6[1-(0),6-(1,6),7-(6)]
   192       6.337012       6.337012       6.337012    6[1-(0),6-(1,6),7-(6)]
   193       7.077216       7.077216       7.077216    6[1-(0),6-(1,7),6-(6,6)]
   194       7.488977       7.488977       7.488977    6[6-(6,6),8-(27),8-(27)]
   195       7.600068       7.600068       7.600068    6[1-(0),6-(1,7),6-(6,6)]
   196       7.433432       7.433432       7.433432    6[1-(0),6-(1,6),7-(6,27)]
   197       2.859384       2.859384       2.859384    6[1-(0),6-(1,7),6-(6,6)]
   198       4.255265       4.255265       4.255265    6[1-(0),6-(1,6),7-(6)]
   199       4.429147       4.429147       4.429147    6[1-(0),1-(0),6-(1,1,6),8-(1,27)]
   200       5.642694       5.642694       5.642694    6[1-(0),1-(0),6-(1,1,6),6-(1,1,8)]
   201       5.494171       5.494171       5.494171    6[1-(0),1-(0),6-(1,1,1),6-(1,1,6)]
   202       6.870732       6.870732       6.870732    6[1-(0),1-(0),1-(0),6-(1,1,6)]
   203       0.667753       0.667753       0.667753    6[6-(1,6),6-(1,6),6-(8,8)]
   204      11.654887      11.654887      11.654887    6[1-(0),6-(1,7),6-(6,6)]
   205      10.996794      10.996794      10.996794    6[1-(0),6-(1,6),7-(6)]
   206       0.299462       0.299462       0.299462    6[1-(0),6-(1,6),7-(6)]
   207       1.039666       1.039666       1.039666    6[1-(0),6-(1,7),6-(6,6)]
   208       1.451427       1.451427       1.451427    6[6-(6,6),8-(27),8-(27)]
   209       1.562518       1.562518       1.562518    6[1-(0),6-(1,7),6-(6,6)]
   210       1.395882       1.395882       1.395882    6[1-(0),6-(1,6),7-(6,27)]
   211       8.896934       8.896934       8.896934    6[1-(0),6-(1,7),6-(6,6)]
   212      10.292815      10.292815      10.292815    6[1-(0),6-(1,6),7-(6)]
   213      10.466697      10.466697      10.466697    6[1-(0),1-(0),6-(1,1,6),8-(1,27)]
   214      11.680244      11.680244      11.680244    6[1-(0),1-(0),6-(1,1,6),6-(1,1,8)]
   215      11.531721      11.531721      11.531721    6[1-(0),1-(0),6-(1,1,1),6-(1,1,6)]
   216       0.833182       0.833182       0.833182    6[1-(0),1-(0),1-(0),6-(1,1,6)]
   217       6.705303       6.705303       6.705303    6[6-(1,6),6-(1,6),6-(8,8)]
   218       5.617337       5.617337       5.617337    6[1-(0),6-(1,7),6-(6,6)]
   219       4.959244       4.959244       4.959244    6[1-(0),6-(1,6),7-(6)]
   220       6.337012       6.337012       6.337012    6[1-(0),6-(1,6),7-(6)]
   221       7.077216       7.077216       7.077216    6[1-(0),6-(1,7),6-(6,6)]
   222       7.488977       7.488977       7.488977    6[6-(6,6),8-(27),8-(27)]
   223       7.600068       7.600068       7.600068    6[1-(0),6-(1,7),6-(6,6)]
   224       7.433432       7.433432       7.433432    6[1-(0),6-(1,6),7-(6,27)]
   225       2.859384       2.859384       2.859384    6[1-(0),6-(1,7),6-(6,6)]
   226       4.255265       4.255265       4.255265    6[1-(0),6-(1,6),7-(6)]
   227       4.429147       4.429147       4.429147    6[1-(0),1-(0),6-(1,1,6),8-(1,27)]
   228       5.642694       5.642694       5.642694    6[1-(0),1-(0),6-(1,1,6),6-(1,1,8)]
   229       5.494171       5.494171       5.494171    6[1-(0),1-(0),6-(1,1,1),6-(1,1,6)]
   230       6.870732       6.870732       6.870732    6[1-(0),1-(0),1-(0),6-(1,1,6)]
   231       0.667753       0.667753       0.667753    6[6-(1,6),6-(1,6),6-(8,8)]
   232      11.654887      11.654887      11.654887    6[1-(0),6-(1,7),6-(6,6)]
   233      10.996794      10.996794      10.996794    6[1-(0),6-(1,6),7-(6)]
   234       0.299462       0.299462       0.299462    6[1-(0),6-(1,6),7-(6)]
   235       1.039666       1.039666       1.039666    6[1-(0),6-(1,7),6-(6,6)]
   236       1.451427       1.451427       1.451427    6[6-(6,6),8-(27),8-(27)]
   237       1.562518       1.562518       1.562518    6[1-(0),6-(1,7),6-(6,6)]
   238       1.395882       1.395882       1.395882    6[1-(0),6-(1,6),7-(6,27)]
   239       8.896934       8.896934       8.896934    6[1-(0),6-(1,7),6-(6,6)]
   240      10.292815      10.292815      10.292815    6[1-(0),6-(1,6),7-(6)]
   241      10.466697      10.466697      10.466697    6[1-(0),1-(0),6-(1,1,6),8-(1,27)]
   242      11.680244      11.680244      11.680244    6[1-(0),1-(0),6-(1,1,6),6-(1,1,8)]
   243      11.531721      11.531721      11.531721    6[1-(0),1-(0),6-(1,1,1),6-(1,1,6)]
   244       0.833182       0.833182       0.833182    6[1-(0),1-(0),1-(0),6-(1,1,6)]
   245       5.369797       5.369797       5.369797    6[6-(1,6),6-(1,6),6-(8,8)]
   246       6.457763       6.457763       6.457763    6[1-(0),6-(1,7),6-(6,6)]
   247       7.115856       7.115856       7.115856    6[1-(0),6-(1,6),7-(6)]
   248       5.738088       5.738088       5.738088    6[1-(0),6-(1,6),7-(6)]
   249       4.997884       4.997884       4.997884    6[1-(0),6-(1,7),6-(6,6)]
   250       4.586123       4.586123       4.586123    6[6-(6,6),8-(27),8-(27)]
   251       4.475032       4.475032       4.475032    6[1-(0),6-(1,7),6-(6,6)]
   252       4.641668       4.641668       4.641668    6[1-(0),6-(1,6),7-(6,27)]
   253       9.215716       9.215716       9.215716    6[1-(0),6-(1,7),6-(6,6)]
   254       7.819835       7.819835       7.819835    6[1-(0),6-(1,6),7-(6)]
   255       7.645953       7.645953       7.645953    6[1-(0),1-(0),6-(1,1,6),8-(1,27)]
   256       6.432406       6.432406       6.432406    6[1-(0),1-(0),6-(1,1,6),6-(1,1,8)]
   257        6.58093        6.58093        6.58093    6[1-(0),1-(0),6-(1,1,1),6-(1,1,6)]
   258       5.204368       5.204368       5.204368    6[1-(0),1-(0),1-(0),6-(1,1,6)]
   259      11.407347      11.407347      11.407347    6[6-(1,6),6-(1,6),6-(8,8)]
   260       0.420213       0.420213       0.420213    6[1-(0),6-(1,7),6-(6,6)]
   261       1.078306       1.078306       1.078306    6[1-(0),6-(1,6),7-(6)]
   262      11.775638      11.775638      11.775638    6[1-(0),6-(1,6),7-(6)]
   263      11.035434      11.035434      11.035434    6[1-(0),6-(1,7),6-(6,6)]
   264      10.623673      10.623673      10.623673    6[6-(6,6),8-(27),8-(27)]
   265      10.512582      10.512582      10.512582    6[1-(0),6-(1,7),6-(6,6)]
   266      10.679218      10.679218      10.679218    6[1-(0),6-(1,6),7-(6,27)]
   267       3.178166       3.178166       3.178166    6[1-(0),6-(1,7),6-(6,6)]
   268       1.782285       1.782285       1.782285    6[1-(0),6-(1,6),7-(6)]
   269       1.608403       1.608403       1.608403    6[1-(0),1-(0),6-(1,1,6),8-(1,27)]
   270       0.394856       0.394856       0.394856    6[1-(0),1-(0),6-(1,1,6),6-(1,1,8)]
   271        0.54338        0.54338        0.54338    6[1-(0),1-(0),6-(1,1,1),6-(1,1,6)]
   272      11.241918      11.241918      11.241918    6[1-(0),1-(0),1-(0),6-(1,1,6)]
   273       4.743099       4.743099       4.743099    6[6-(1,6),6-(1,6),6-(8,8)]
   274       4.540238       4.540238       4.540238    6[6-(6,6),8-(27),8-(27)]
   275       9.920902       9.920902       9.920902    6[6-(1,6),6-(1,6),6-(8,8)]
   276      11.458062      11.458062      11.458062    6[6-(6,6),8-(27),8-(27)]
   277      10.780649      10.780649      10.780649    6[6-(1,6),6-(1,6),6-(8,8)]
   278      10.577788      10.577788      10.577788    6[6-(6,6),8-(27),8-(27)]
   279       3.883352       3.883352       3.883352    6[6-(1,6),6-(1,6),6-(8,8)]
   280       5.420512       5.420512       5.420512    6[6-(6,6),8-(27),8-(27)]
   281       7.332001       7.332001       7.332001    6[6-(1,6),6-(1,6),6-(8,8)]
   282       7.534862       7.534862       7.534862    6[6-(6,6),8-(27),8-(27)]
   283       2.154198       2.154198       2.154198    6[6-(1,6),6-(1,6),6-(8,8)]
   284       0.617038       0.617038       0.617038    6[6-(6,6),8-(27),8-(27)]
   285       1.294451       1.294451       1.294451    6[6-(1,6),6-(1,6),6-(8,8)]
   286       1.497312       1.497312       1.497312    6[6-(6,6),8-(27),8-(27)]
   287       8.191748       8.191748       8.191748    6[6-(1,6),6-(1,6),6-(8,8)]
   288       6.654588       6.654588       6.654588    6[6-(6,6),8-(27),8-(27)]
   289       6.774131       6.774131       6.774131    7[6-(1,6),6-(1,6)]
   290       0.736581       0.736581       0.736581    7[6-(1,6),6-(1,6)]
   291       5.300969       5.300969       5.300969    7[6-(1,6),6-(1,6)]
   292      11.338519      11.338519      11.338519    7[6-(1,6),6-(1,6)]
   293       5.300969       5.300969       5.300969    7[6-(1,6),6-(1,6)]
   294      11.338519      11.338519      11.338519    7[6-(1,6),6-(1,6)]
   295       6.774131       6.774131       6.774131    7[6-(1,6),6-(1,6)]
   296       0.736581       0.736581       0.736581    7[6-(1,6),6-(1,6)]
   297       4.985809       4.985809       4.985809    7[6-(1,6),6-(1,6),27-(8,8,8,8)]
   298       7.114649       7.114649       7.114649    7[6-(1,6),6-(1,6)]
   299      11.023359      11.023359      11.023359    7[6-(1,6),6-(1,6),27-(8,8,8,8)]
   300       1.077099       1.077099       1.077099    7[6-(1,6),6-(1,6)]
   301       7.089291       7.089291       7.089291    7[6-(1,6),6-(1,6),27-(8,8,8,8)]
   302       4.960451       4.960451       4.960451    7[6-(1,6),6-(1,6)]
   303       1.051741       1.051741       1.051741    7[6-(1,6),6-(1,6),27-(8,8,8,8)]
   304      10.998001      10.998001      10.998001    7[6-(1,6),6-(1,6)]
   305        5.15969        5.15969        5.15969    8[6-(6,8),27-(7,8,8,8)]
   306       3.424498       3.424498       3.424498    8[6-(6,8),27-(8,8,8,8)]
   307       4.452089       4.452089       4.452089    8[6-(6,8),27-(8,8,8,8)]
   308      11.995404      11.995404      11.995404    8[6-(6,8),27-(8,8,8,8)]
   309       7.973189       7.973189       7.973189    8[1-(0),6-(1,1,6),27-(8,8,8,8)]
   310       11.19724       11.19724       11.19724    8[6-(6,8),27-(7,8,8,8)]
   311       9.462048       9.462048       9.462048    8[6-(6,8),27-(8,8,8,8)]
   312      10.489639      10.489639      10.489639    8[6-(6,8),27-(8,8,8,8)]
   313       5.957854       5.957854       5.957854    8[6-(6,8),27-(8,8,8,8)]
   314       1.935639       1.935639       1.935639    8[1-(0),6-(1,1,6),27-(8,8,8,8)]
   315        6.91541        6.91541        6.91541    8[6-(6,8),27-(7,8,8,8)]
   316       8.650602       8.650602       8.650602    8[6-(6,8),27-(8,8,8,8)]
   317       7.623011       7.623011       7.623011    8[6-(6,8),27-(8,8,8,8)]
   318       0.079696       0.079696       0.079696    8[6-(6,8),27-(8,8,8,8)]
   319       4.101911       4.101911       4.101911    8[1-(0),6-(1,1,6),27-(8,8,8,8)]
   320        0.87786        0.87786        0.87786    8[6-(6,8),27-(7,8,8,8)]
   321       2.613052       2.613052       2.613052    8[6-(6,8),27-(8,8,8,8)]
   322       1.585461       1.585461       1.585461    8[6-(6,8),27-(8,8,8,8)]
   323       6.117246       6.117246       6.117246    8[6-(6,8),27-(8,8,8,8)]
   324      10.139461      10.139461      10.139461    8[1-(0),6-(1,1,6),27-(8,8,8,8)]
   325        6.91541        6.91541        6.91541    8[6-(6,8),27-(7,8,8,8)]
   326       8.650602       8.650602       8.650602    8[6-(6,8),27-(8,8,8,8)]
   327       7.623011       7.623011       7.623011    8[6-(6,8),27-(8,8,8,8)]
   328       0.079696       0.079696       0.079696    8[6-(6,8),27-(8,8,8,8)]
   329       4.101911       4.101911       4.101911    8[1-(0),6-(1,1,6),27-(8,8,8,8)]
   330        0.87786        0.87786        0.87786    8[6-(6,8),27-(7,8,8,8)]
   331       2.613052       2.613052       2.613052    8[6-(6,8),27-(8,8,8,8)]
   332       1.585461       1.585461       1.585461    8[6-(6,8),27-(8,8,8,8)]
   333       6.117246       6.117246       6.117246    8[6-(6,8),27-(8,8,8,8)]
   334      10.139461      10.139461      10.139461    8[1-(0),6-(1,1,6),27-(8,8,8,8)]
   335        5.15969        5.15969        5.15969    8[6-(6,8),27-(7,8,8,8)]
   336       3.424498       3.424498       3.424498    8[6-(6,8),27-(8,8,8,8)]
   337       4.452089       4.452089       4.452089    8[6-(6,8),27-(8,8,8,8)]
   338      11.995404      11.995404      11.995404    8[6-(6,8),27-(8,8,8,8)]
   339       7.973189       7.973189       7.973189    8[1-(0),6-(1,1,6),27-(8,8,8,8)]
   340       11.19724       11.19724       11.19724    8[6-(6,8),27-(7,8,8,8)]
   341       9.462048       9.462048       9.462048    8[6-(6,8),27-(8,8,8,8)]
   342      10.489639      10.489639      10.489639    8[6-(6,8),27-(8,8,8,8)]
   343       5.957854       5.957854       5.957854    8[6-(6,8),27-(8,8,8,8)]
   344       1.935639       1.935639       1.935639    8[1-(0),6-(1,1,6),27-(8,8,8,8)]
   345       2.801423       2.801423       2.801423    8[27-(7,8,8,8),27-(8,8,8,8),27-(8,8,8,8)]
   346       4.769665       4.769665       4.769665    8[1-(0),27-(7,8,8,8)]
   347       8.838973       8.838973       8.838973    8[27-(7,8,8,8),27-(8,8,8,8),27-(8,8,8,8)]
   348      10.807215      10.807215      10.807215    8[1-(0),27-(7,8,8,8)]
   349       9.273677       9.273677       9.273677    8[27-(7,8,8,8),27-(8,8,8,8),27-(8,8,8,8)]
   350       7.305436       7.305436       7.305436    8[1-(0),27-(7,8,8,8)]
   351       3.236127       3.236127       3.236127    8[27-(7,8,8,8),27-(8,8,8,8),27-(8,8,8,8)]
   352       1.267885       1.267885       1.267885    8[1-(0),27-(7,8,8,8)]
