# Supplementary material for: A collection of forcefield precursors for metal–organic frameworks
Source: RSC Adv. 2019 Nov 13;9(63):36492–507. doi: 10.1039/c9ra07327b (PMC9075174; doi:10.1039/c9ra07327b)
Supplement: RA-009-C9RA07327B-s1873 [file RA-009-C9RA07327B-s1873.txt]

OXAZIX_clean

8.309000    0.000000    0.000000
-0.664920    9.326327    0.000000
0.000000    0.000000    16.158000

     1       3.628808       3.628808       3.628808    59[1-(8),8-(1,1,59),8-(1,1,59),8-(6),8-(6),8-(6),8-(6)]
     2      -0.139228      -0.139228      -0.139228    59[1-(8),8-(1,1,59),8-(1,1,59),8-(6),8-(6),8-(6),8-(6)]
     3       4.015272       4.015272       4.015272    59[1-(8),8-(1,1,59),8-(1,1,59),8-(6),8-(6),8-(6),8-(6)]
     4       7.783308       7.783308       7.783308    59[1-(8),8-(1,1,59),8-(1,1,59),8-(6),8-(6),8-(6),8-(6)]
     5        4.79164        4.79164        4.79164    1[6-(6,6)]
     6       5.499839       5.499839       5.499839    1[6-(6,6)]
     7       7.421761       7.421761       7.421761    1[6-(6,7)]
     8       1.568625       1.568625       1.568625    1[8-(1,59,59)]
     9       2.518753       2.518753       2.518753    1[8-(1,59,59),59-(8,8,8,8,8,8)]
    10        7.00694        7.00694        7.00694    1[6-(6,6)]
    11       6.298741       6.298741       6.298741    1[6-(6,6)]
    12       4.376819       4.376819       4.376819    1[6-(6,7)]
    13       1.920955       1.920955       1.920955    1[8-(1,59,59)]
    14       0.970827       0.970827       0.970827    1[8-(1,59,59),59-(8,8,8,8,8,8)]
    15        2.85244        2.85244        2.85244    1[6-(6,6)]
    16       2.144241       2.144241       2.144241    1[6-(6,6)]
    17       0.222319       0.222319       0.222319    1[6-(6,7)]
    18       6.075455       6.075455       6.075455    1[8-(1,59,59)]
    19       5.125327       5.125327       5.125327    1[8-(1,59,59),59-(8,8,8,8,8,8)]
    20        0.63714        0.63714        0.63714    1[6-(6,6)]
    21       1.345339       1.345339       1.345339    1[6-(6,6)]
    22       3.267261       3.267261       3.267261    1[6-(6,7)]
    23       5.723125       5.723125       5.723125    1[8-(1,59,59)]
    24       6.673253       6.673253       6.673253    1[8-(1,59,59),59-(8,8,8,8,8,8)]
    25       5.711558       5.711558       5.711558    6[6-(6,7),8-(59),8-(59)]
    26       6.094132       6.094132       6.094132    6[6-(1,6),6-(8,8),7-(6)]
    27       5.225501       5.225501       5.225501    6[1-(0),6-(1,6),6-(6,7)]
    28       5.610065       5.610065       5.610065    6[1-(0),6-(1,6),6-(6,6)]
    29       6.190695       6.190695       6.190695    6[6-(1,6),6-(1,7),6-(8,8)]
    30       7.040713       7.040713       7.040713    6[1-(0),6-(6,6),7-(6)]
    31       6.742439       6.742439       6.742439    6[6-(6,6),8-(59),8-(59)]
    32       6.087022       6.087022       6.087022    6[6-(6,7),8-(59),8-(59)]
    33       5.704448       5.704448       5.704448    6[6-(1,6),6-(8,8),7-(6)]
    34       6.573079       6.573079       6.573079    6[1-(0),6-(1,6),6-(6,7)]
    35       6.188515       6.188515       6.188515    6[1-(0),6-(1,6),6-(6,6)]
    36       5.607885       5.607885       5.607885    6[6-(1,6),6-(1,7),6-(8,8)]
    37       4.757867       4.757867       4.757867    6[1-(0),6-(6,6),7-(6)]
    38       5.056141       5.056141       5.056141    6[6-(6,6),8-(59),8-(59)]
    39       1.932522       1.932522       1.932522    6[6-(6,7),8-(59),8-(59)]
    40       1.549948       1.549948       1.549948    6[6-(1,6),6-(8,8),7-(6)]
    41       2.418579       2.418579       2.418579    6[1-(0),6-(1,6),6-(6,7)]
    42       2.034015       2.034015       2.034015    6[1-(0),6-(1,6),6-(6,6)]
    43       1.453385       1.453385       1.453385    6[6-(1,6),6-(1,7),6-(8,8)]
    44       0.603367       0.603367       0.603367    6[1-(0),6-(6,6),7-(6)]
    45       0.901641       0.901641       0.901641    6[6-(6,6),8-(59),8-(59)]
    46       1.557058       1.557058       1.557058    6[6-(6,7),8-(59),8-(59)]
    47       1.939632       1.939632       1.939632    6[6-(1,6),6-(8,8),7-(6)]
    48       1.071001       1.071001       1.071001    6[1-(0),6-(1,6),6-(6,7)]
    49       1.455565       1.455565       1.455565    6[1-(0),6-(1,6),6-(6,6)]
    50       2.036195       2.036195       2.036195    6[6-(1,6),6-(1,7),6-(8,8)]
    51       2.886213       2.886213       2.886213    6[1-(0),6-(6,6),7-(6)]
    52       2.587939       2.587939       2.587939    6[6-(6,6),8-(59),8-(59)]
    53       6.695699       6.695699       6.695699    7[6-(1,6),6-(6,6)]
    54       5.102881       5.102881       5.102881    7[6-(1,6),6-(6,6)]
    55       0.948381       0.948381       0.948381    7[6-(1,6),6-(6,6)]
    56       2.541199       2.541199       2.541199    7[6-(1,6),6-(6,6)]
    57       7.129967       7.129967       7.129967    8[6-(6,8),59-(1,8,8,8,8,8)]
    58       6.688221       6.688221       6.688221    8[6-(6,8),59-(1,8,8,8,8,8)]
    59       5.011277       5.011277       5.011277    8[6-(6,8),59-(1,8,8,8,8,8)]
    60       6.135627       6.135627       6.135627    8[6-(6,8),59-(1,8,8,8,8,8)]
    61       2.398886       2.398886       2.398886    8[1-(0),1-(59),59-(1,8,8,8,8,8),59-(1,8,8,8,8,8)]
    62       4.668613       4.668613       4.668613    8[6-(6,8),59-(1,8,8,8,8,8)]
    63       5.110359       5.110359       5.110359    8[6-(6,8),59-(1,8,8,8,8,8)]
    64       6.787303       6.787303       6.787303    8[6-(6,8),59-(1,8,8,8,8,8)]
    65       5.662953       5.662953       5.662953    8[6-(6,8),59-(1,8,8,8,8,8)]
    66       1.090694       1.090694       1.090694    8[1-(0),1-(59),59-(1,8,8,8,8,8),59-(1,8,8,8,8,8)]
    67       0.514113       0.514113       0.514113    8[6-(6,8),59-(1,8,8,8,8,8)]
    68       0.955859       0.955859       0.955859    8[6-(6,8),59-(1,8,8,8,8,8)]
    69       2.632803       2.632803       2.632803    8[6-(6,8),59-(1,8,8,8,8,8)]
    70       1.508453       1.508453       1.508453    8[6-(6,8),59-(1,8,8,8,8,8)]
    71       5.245194       5.245194       5.245194    8[1-(0),1-(59),59-(1,8,8,8,8,8),59-(1,8,8,8,8,8)]
    72       2.975467       2.975467       2.975467    8[6-(6,8),59-(1,8,8,8,8,8)]
    73       2.533721       2.533721       2.533721    8[6-(6,8),59-(1,8,8,8,8,8)]
    74       0.856777       0.856777       0.856777    8[6-(6,8),59-(1,8,8,8,8,8)]
    75       1.981127       1.981127       1.981127    8[6-(6,8),59-(1,8,8,8,8,8)]
    76       6.553386       6.553386       6.553386    8[1-(0),1-(59),59-(1,8,8,8,8,8),59-(1,8,8,8,8,8)]
