# Supplementary material for: A collection of forcefield precursors for metal–organic frameworks
Source: RSC Adv. 2019 Nov 13;9(63):36492–507. doi: 10.1039/c9ra07327b (PMC9075174; doi:10.1039/c9ra07327b)
Supplement: RA-009-C9RA07327B-s1874 [file RA-009-C9RA07327B-s1874.txt]

OXITOF_clean

7.331000    0.000000    0.000000
-3.030018    11.508814    0.000000
-2.875374    -4.580324    14.886071

     1      -3.648905      -3.648905      -3.648905    27[8-(6),8-(6),8-(6,27)]
     2       5.074513       5.074513       5.074513    27[8-(6),8-(6),8-(6,27)]
     3       2.227813       2.227813       2.227813    27[8-(6),8-(6),8-(6),8-(6),8-(6,27),8-(6,27)]
     4            0.0            0.0            0.0    27[8-(6),8-(6)]
     5       3.819125       3.819125       3.819125    1[6-(6,6)]
     6      -2.498784      -2.498784      -2.498784    1[6-(6,6)]
     7       2.970643       2.970643       2.970643    1[6-(6,6)]
     8       2.114925       2.114925       2.114925    1[6-(6,6)]
     9       4.863104       4.863104       4.863104    1[6-(6,6)]
    10       1.051754       1.051754       1.051754    1[6-(6,6)]
    11      -2.393517      -2.393517      -2.393517    1[6-(6,6)]
    12       3.924392       3.924392       3.924392    1[6-(6,6)]
    13      -1.545035      -1.545035      -1.545035    1[6-(6,6)]
    14      -0.689317      -0.689317      -0.689317    1[6-(6,6)]
    15      -3.437496      -3.437496      -3.437496    1[6-(6,6)]
    16       0.373854       0.373854       0.373854    1[6-(6,6)]
    17       4.549294       4.549294       4.549294    6[6-(1,6),6-(1,6),6-(6,8)]
    18      -0.848258      -0.848258      -0.848258    6[6-(1,6),6-(1,6),6-(6,8)]
    19       3.650134       3.650134       3.650134    6[1-(0),6-(6,6),6-(6,6)]
    20      -1.578706      -1.578706      -1.578706    6[1-(0),6-(6,6),6-(6,6)]
    21        2.50981        2.50981        2.50981    6[6-(1,6),6-(6,6),6-(8,8)]
    22      -0.950223      -0.950223      -0.950223    6[6-(1,6),6-(6,6),6-(8,8)]
    23       2.242172       2.242172       2.242172    6[6-(1,6),6-(6,6),6-(8,8)]
    24       0.457693       0.457693       0.457693    6[6-(1,6),6-(6,6),6-(8,8)]
    25       3.141435       3.141435       3.141435    6[1-(0),6-(1,6),6-(6,6)]
    26       1.189271       1.189271       1.189271    6[1-(0),6-(1,6),6-(6,6)]
    27       4.279754       4.279754       4.279754    6[1-(0),6-(1,6),6-(6,6)]
    28       0.554877       0.554877       0.554877    6[1-(0),6-(1,6),6-(6,6)]
    29       1.642592       1.642592       1.642592    6[6-(6,6),8-(27),8-(27)]
    30      -1.849816      -1.849816      -1.849816    6[6-(6,6),8-(0),8-(27,27)]
    31       1.036052       1.036052       1.036052    6[6-(6,6),8-(0),8-(27)]
    32       1.198881       1.198881       1.198881    6[6-(6,6),8-(27),8-(27)]
    33      -1.514418      -1.514418      -1.514418    6[6-(6,6),6-(6,6),8-(0)]
    34      -3.123686      -3.123686      -3.123686    6[6-(1,6),6-(1,6),6-(6,8)]
    35       2.273866       2.273866       2.273866    6[6-(1,6),6-(1,6),6-(6,8)]
    36      -2.224526      -2.224526      -2.224526    6[1-(0),6-(6,6),6-(6,6)]
    37       3.004314       3.004314       3.004314    6[1-(0),6-(6,6),6-(6,6)]
    38      -1.084202      -1.084202      -1.084202    6[6-(1,6),6-(6,6),6-(8,8)]
    39       2.375831       2.375831       2.375831    6[6-(1,6),6-(6,6),6-(8,8)]
    40      -0.816564      -0.816564      -0.816564    6[6-(1,6),6-(6,6),6-(8,8)]
    41       0.967915       0.967915       0.967915    6[6-(1,6),6-(6,6),6-(8,8)]
    42      -1.715827      -1.715827      -1.715827    6[1-(0),6-(1,6),6-(6,6)]
    43       0.236337       0.236337       0.236337    6[1-(0),6-(1,6),6-(6,6)]
    44      -2.854146      -2.854146      -2.854146    6[1-(0),6-(1,6),6-(6,6)]
    45       0.870731       0.870731       0.870731    6[1-(0),6-(1,6),6-(6,6)]
    46      -0.216984      -0.216984      -0.216984    6[6-(6,6),8-(27),8-(27)]
    47       3.275424       3.275424       3.275424    6[6-(6,6),8-(0),8-(27,27)]
    48       0.389556       0.389556       0.389556    6[6-(6,6),8-(0),8-(27)]
    49       0.226727       0.226727       0.226727    6[6-(6,6),8-(27),8-(27)]
    50       2.940026       2.940026       2.940026    6[6-(6,6),6-(6,6),8-(0)]
    51       1.872688       1.872688       1.872688    8[6-(6,8),27-(8,8,8,8,8)]
    52       -2.28905       -2.28905       -2.28905    8[6-(6,8)]
    53        0.78353        0.78353        0.78353    8[6-(6,8),27-(8,8)]
    54      -2.267569      -2.267569      -2.267569    8[6-(6,8),27-(8,8),27-(8,8,8,8,8)]
    55       1.250317       1.250317       1.250317    8[6-(6,8),27-(8)]
    56       0.611955       0.611955       0.611955    8[6-(6,8),27-(8,8,8,8,8)]
    57       -0.04684       -0.04684       -0.04684    8[6-(6,8)]
    58       2.373121       2.373121       2.373121    8[6-(6,8),27-(8,8)]
    59      -1.002236      -1.002236      -1.002236    8[6-(6,6)]
    60       -0.44708       -0.44708       -0.44708    8[6-(6,8),27-(8,8,8,8,8)]
    61       3.714658       3.714658       3.714658    8[6-(6,8)]
    62       0.642078       0.642078       0.642078    8[6-(6,8),27-(8,8)]
    63       3.693177       3.693177       3.693177    8[6-(6,8),27-(8,8),27-(8,8,8,8,8)]
    64       0.175291       0.175291       0.175291    8[6-(6,8),27-(8)]
    65       0.813653       0.813653       0.813653    8[6-(6,8),27-(8,8,8,8,8)]
    66       1.472448       1.472448       1.472448    8[6-(6,8)]
    67      -0.947513      -0.947513      -0.947513    8[6-(6,8),27-(8,8)]
    68       2.427844       2.427844       2.427844    8[6-(6,6)]
