# Supplementary material for: A collection of forcefield precursors for metal–organic frameworks
Source: RSC Adv. 2019 Nov 13;9(63):36492–507. doi: 10.1039/c9ra07327b (PMC9075174; doi:10.1039/c9ra07327b)
Supplement: RA-009-C9RA07327B-s1875 [file RA-009-C9RA07327B-s1875.txt]

OXOLAP_clean5b

28.174700    0.000000    0.000000
14.087350    24.400006    0.000000
14.087350    8.133335    23.004546

     1      46.112123      46.112123      46.112123    1[6-(6,6)]
     2        33.0323        33.0323        33.0323    1[6-(6,6)]
     3      37.917793      37.917793      37.917793    1[6-(6,6)]
     4      36.405939      36.405939      36.405939    1[6-(6,6)]
     5      46.606307      46.606307      46.606307    1[6-(6,6)]
     6      19.943461      19.943461      19.943461    1[6-(6,6)]
     7      38.411977      38.411977      38.411977    1[6-(6,6)]
     8        23.3171        23.3171        23.3171    1[6-(6,6)]
     9      48.293972      48.293972      48.293972    1[6-(6,6)]
    10      22.634709      22.634709      22.634709    1[6-(6,6)]
    11      36.230128      36.230128      36.230128    1[6-(6,6)]
    12      33.714691      33.714691      33.714691    1[6-(6,6)]
    13      44.424458      44.424458      44.424458    1[6-(6,6)]
    14      30.341053      30.341053      30.341053    1[6-(6,6)]
    15      40.099642      40.099642      40.099642    1[6-(6,6)]
    16      26.008347      26.008347      26.008347    1[6-(6,6)]
    17      43.949715      43.949715      43.949715    1[6-(6,6)]
    18      30.865947      30.865947      30.865947    1[6-(6,6)]
    19      40.080201      40.080201      40.080201    1[6-(6,6)]
    20      38.572291      38.572291      38.572291    1[6-(6,6)]
    21      40.574385      40.574385      40.574385    1[6-(6,6)]
    22      25.483453      25.483453      25.483453    1[6-(6,6)]
    23      44.443899      44.443899      44.443899    1[6-(6,6)]
    24      17.777109      17.777109      17.777109    1[6-(6,6)]
    25      30.356549      30.356549      30.356549    1[6-(6,6)]
    26      31.864459      31.864459      31.864459    1[6-(6,6)]
    27      26.487035      26.487035      26.487035    1[6-(6,6)]
    28      25.483453      25.483453      25.483453    1[6-(6,6)]
    29      25.992851      25.992851      25.992851    1[6-(6,6)]
    30      24.484941      24.484941      24.484941    1[6-(6,6)]
    31      29.862365      29.862365      29.862365    1[6-(6,6)]
    32      30.865947      30.865947      30.865947    1[6-(6,6)]
    33      23.830443      23.830443      23.830443    1[6-(6,6)]
    34      22.318589      22.318589      22.318589    1[6-(6,6)]
    35      32.024773      32.024773      32.024773    1[6-(6,6)]
    36        33.0323        33.0323        33.0323    1[6-(6,6)]
    37      24.324627      24.324627      24.324627    1[6-(6,6)]
    38        23.3171        23.3171        23.3171    1[6-(6,6)]
    39      32.518957      32.518957      32.518957    1[6-(6,6)]
    40      34.030811      34.030811      34.030811    1[6-(6,6)]
    41      30.337108      30.337108      30.337108    1[6-(6,6)]
    42      30.341053      30.341053      30.341053    1[6-(6,6)]
    43      26.012292      26.012292      26.012292    1[6-(6,6)]
    44      26.008347      26.008347      26.008347    1[6-(6,6)]
    45      34.206622      34.206622      34.206622    1[6-(6,6)]
    46      36.722059      36.722059      36.722059    1[6-(6,6)]
    47      22.142778      22.142778      22.142778    1[6-(6,6)]
    48      19.627341      19.627341      19.627341    1[6-(6,6)]
    49      24.324627      24.324627      24.324627    1[6-(6,6)]
    50        23.3171        23.3171        23.3171    1[6-(6,6)]
    51      32.518957      32.518957      32.518957    1[6-(6,6)]
    52      34.030811      34.030811      34.030811    1[6-(6,6)]
    53      23.830443      23.830443      23.830443    1[6-(6,6)]
    54      22.318589      22.318589      22.318589    1[6-(6,6)]
    55      32.024773      32.024773      32.024773    1[6-(6,6)]
    56        33.0323        33.0323        33.0323    1[6-(6,6)]
    57      22.142778      22.142778      22.142778    1[6-(6,6)]
    58      19.627341      19.627341      19.627341    1[6-(6,6)]
    59      34.206622      34.206622      34.206622    1[6-(6,6)]
    60      36.722059      36.722059      36.722059    1[6-(6,6)]
    61      26.012292      26.012292      26.012292    1[6-(6,6)]
    62      26.008347      26.008347      26.008347    1[6-(6,6)]
    63      30.337108      30.337108      30.337108    1[6-(6,6)]
    64      30.341053      30.341053      30.341053    1[6-(6,6)]
    65      26.487035      26.487035      26.487035    1[6-(6,6)]
    66      25.483453      25.483453      25.483453    1[6-(6,6)]
    67      30.356549      30.356549      30.356549    1[6-(6,6)]
    68      31.864459      31.864459      31.864459    1[6-(6,6)]
    69      29.862365      29.862365      29.862365    1[6-(6,6)]
    70      30.865947      30.865947      30.865947    1[6-(6,6)]
    71      25.992851      25.992851      25.992851    1[6-(6,6)]
    72      24.484941      24.484941      24.484941    1[6-(6,6)]
    73      40.080201      40.080201      40.080201    1[6-(6,6)]
    74      38.572291      38.572291      38.572291    1[6-(6,6)]
    75      43.949715      43.949715      43.949715    1[6-(6,6)]
    76      30.865947      30.865947      30.865947    1[6-(6,6)]
    77      44.443899      44.443899      44.443899    1[6-(6,6)]
    78      17.777109      17.777109      17.777109    1[6-(6,6)]
    79      40.574385      40.574385      40.574385    1[6-(6,6)]
    80      25.483453      25.483453      25.483453    1[6-(6,6)]
    81      46.606307      46.606307      46.606307    1[6-(6,6)]
    82      19.943461      19.943461      19.943461    1[6-(6,6)]
    83      38.411977      38.411977      38.411977    1[6-(6,6)]
    84        23.3171        23.3171        23.3171    1[6-(6,6)]
    85      46.112123      46.112123      46.112123    1[6-(6,6)]
    86        33.0323        33.0323        33.0323    1[6-(6,6)]
    87      37.917793      37.917793      37.917793    1[6-(6,6)]
    88      36.405939      36.405939      36.405939    1[6-(6,6)]
    89      40.099642      40.099642      40.099642    1[6-(6,6)]
    90      26.008347      26.008347      26.008347    1[6-(6,6)]
    91      44.424458      44.424458      44.424458    1[6-(6,6)]
    92      30.341053      30.341053      30.341053    1[6-(6,6)]
    93      36.230128      36.230128      36.230128    1[6-(6,6)]
    94      33.714691      33.714691      33.714691    1[6-(6,6)]
    95      48.293972      48.293972      48.293972    1[6-(6,6)]
    96      22.634709      22.634709      22.634709    1[6-(6,6)]
    97      32.488106      32.488106      32.488106    1[6-(6,6)]
    98      35.880199      35.880199      35.880199    1[6-(6,6)]
    99       20.46892       20.46892       20.46892    1[6-(6,6)]
   100      23.861013      23.861013      23.861013    1[6-(6,6)]
   101      26.866408      26.866408      26.866408    1[6-(6,6)]
   102       29.48271       29.48271       29.48271    1[6-(6,6)]
   103      26.090617      26.090617      26.090617    1[6-(6,6)]
   104      30.258501      30.258501      30.258501    1[6-(6,6)]
   105      34.572047      34.572047      34.572047    1[6-(6,6)]
   106      33.796257      33.796257      33.796257    1[6-(6,6)]
   107      21.777071      21.777071      21.777071    1[6-(6,6)]
   108      22.552861      22.552861      22.552861    1[6-(6,6)]
   109      36.640493      36.640493      36.640493    1[6-(6,6)]
   110      21.777353      21.777353      21.777353    1[6-(6,6)]
   111      19.709189      19.709189      19.709189    1[6-(6,6)]
   112      34.572329      34.572329      34.572329    1[6-(6,6)]
   113       21.79313       21.79313       21.79313    1[6-(6,6)]
   114      32.488387      32.488387      32.488387    1[6-(6,6)]
   115      23.861294      23.861294      23.861294    1[6-(6,6)]
   116      34.556551      34.556551      34.556551    1[6-(6,6)]
   117      26.090899      26.090899      26.090899    1[6-(6,6)]
   118      30.258783      30.258783      30.258783    1[6-(6,6)]
   119       40.95404       40.95404       40.95404    1[6-(6,6)]
   120      15.395642      15.395642      15.395642    1[6-(6,6)]
   121      23.861294      23.861294      23.861294    1[6-(6,6)]
   122      34.556551      34.556551      34.556551    1[6-(6,6)]
   123       21.79313       21.79313       21.79313    1[6-(6,6)]
   124      32.488387      32.488387      32.488387    1[6-(6,6)]
   125      15.395642      15.395642      15.395642    1[6-(6,6)]
   126       40.95404       40.95404       40.95404    1[6-(6,6)]
   127      30.258783      30.258783      30.258783    1[6-(6,6)]
   128      26.090899      26.090899      26.090899    1[6-(6,6)]
   129      21.777353      21.777353      21.777353    1[6-(6,6)]
   130      36.640493      36.640493      36.640493    1[6-(6,6)]
   131      34.572329      34.572329      34.572329    1[6-(6,6)]
   132      19.709189      19.709189      19.709189    1[6-(6,6)]
   133      33.796257      33.796257      33.796257    1[6-(6,6)]
   134      34.572047      34.572047      34.572047    1[6-(6,6)]
   135      22.552861      22.552861      22.552861    1[6-(6,6)]
   136      21.777071      21.777071      21.777071    1[6-(6,6)]
   137       20.46892       20.46892       20.46892    1[6-(6,6)]
   138      23.861013      23.861013      23.861013    1[6-(6,6)]
   139      32.488106      32.488106      32.488106    1[6-(6,6)]
   140      35.880199      35.880199      35.880199    1[6-(6,6)]
   141      30.258501      30.258501      30.258501    1[6-(6,6)]
   142      26.090617      26.090617      26.090617    1[6-(6,6)]
   143       29.48271       29.48271       29.48271    1[6-(6,6)]
   144      26.866408      26.866408      26.866408    1[6-(6,6)]
   145       45.84559       45.84559       45.84559    6[1-(0),6-(1,6),6-(6,6)]
   146      32.307647      32.307647      32.307647    6[1-(0),6-(1,6),6-(6,6)]
   147      33.350392      33.350392      33.350392    6[1-(0),6-(1,6),6-(6,6)]
   148      38.071627      38.071627      38.071627    6[1-(0),6-(1,6),6-(6,6)]
   149      37.233148      37.233148      37.233148    6[1-(0),6-(1,6),6-(6,6)]
   150      35.193018      35.193018      35.193018    6[1-(0),6-(1,6),6-(6,6)]
   151      46.452473      46.452473      46.452473    6[1-(0),6-(1,6),6-(6,6)]
   152      19.116252      19.116252      19.116252    6[1-(0),6-(1,6),6-(6,6)]
   153      21.156382      21.156382      21.156382    6[1-(0),6-(1,6),6-(6,6)]
   154       38.67851       38.67851       38.67851    6[1-(0),6-(1,6),6-(6,6)]
   155      24.041753      24.041753      24.041753    6[1-(0),6-(1,6),6-(6,6)]
   156      22.999008      22.999008      22.999008    6[1-(0),6-(1,6),6-(6,6)]
   157      48.860001      48.860001      48.860001    6[1-(0),6-(1,6),6-(6,6)]
   158      22.070933      22.070933      22.070933    6[1-(0),6-(1,6),6-(6,6)]
   159      27.436523      27.436523      27.436523    6[1-(0),6-(1,6),6-(6,6)]
   160      35.664099      35.664099      35.664099    6[1-(0),6-(1,6),6-(6,6)]
   161      34.278467      34.278467      34.278467    6[1-(0),6-(1,6),6-(6,6)]
   162      28.912877      28.912877      28.912877    6[1-(0),6-(1,6),6-(6,6)]
   163      43.438062      43.438062      43.438062    6[1-(0),6-(1,6),6-(6,6)]
   164      29.352966      29.352966      29.352966    6[1-(0),6-(1,6),6-(6,6)]
   165      27.070252      27.070252      27.070252    6[1-(0),6-(1,6),6-(6,6)]
   166      41.086038      41.086038      41.086038    6[1-(0),6-(1,6),6-(6,6)]
   167      26.996434      26.996434      26.996434    6[1-(0),6-(1,6),6-(6,6)]
   168      29.279148      29.279148      29.279148    6[1-(0),6-(1,6),6-(6,6)]
   169      44.669578      44.669578      44.669578    6[1-(0),6-(1,6),6-(6,6)]
   170      31.129381      31.129381      31.129381    6[1-(0),6-(1,6),6-(6,6)]
   171      34.454841      34.454841      34.454841    6[1-(0),6-(1,6),6-(6,6)]
   172      39.247639      39.247639      39.247639    6[1-(0),6-(1,6),6-(6,6)]
   173      38.411414      38.411414      38.411414    6[1-(0),6-(1,6),6-(6,6)]
   174       34.08857       34.08857       34.08857    6[1-(0),6-(1,6),6-(6,6)]
   175      39.854522      39.854522      39.854522    6[1-(0),6-(1,6),6-(6,6)]
   176      25.220019      25.220019      25.220019    6[1-(0),6-(1,6),6-(6,6)]
   177      21.894559      21.894559      21.894559    6[1-(0),6-(1,6),6-(6,6)]
   178      45.276461      45.276461      45.276461    6[1-(0),6-(1,6),6-(6,6)]
   179      17.937986      17.937986      17.937986    6[1-(0),6-(1,6),6-(6,6)]
   180       22.26083       22.26083       22.26083    6[1-(0),6-(1,6),6-(6,6)]
   181      31.189111      31.189111      31.189111    6[1-(0),6-(1,6),6-(6,6)]
   182      32.025336      32.025336      32.025336    6[1-(0),6-(1,6),6-(6,6)]
   183       36.34818       36.34818       36.34818    6[1-(0),6-(1,6),6-(6,6)]
   184      25.767172      25.767172      25.767172    6[1-(0),6-(1,6),6-(6,6)]
   185      25.220019      25.220019      25.220019    6[1-(0),6-(1,6),6-(6,6)]
   186      35.981909      35.981909      35.981909    6[1-(0),6-(1,6),6-(6,6)]
   187      25.160289      25.160289      25.160289    6[1-(0),6-(1,6),6-(6,6)]
   188      24.324064      24.324064      24.324064    6[1-(0),6-(1,6),6-(6,6)]
   189       48.17592       48.17592       48.17592    6[1-(0),6-(1,6),6-(6,6)]
   190      30.582228      30.582228      30.582228    6[1-(0),6-(1,6),6-(6,6)]
   191      31.129381      31.129381      31.129381    6[1-(0),6-(1,6),6-(6,6)]
   192      48.542191      48.542191      48.542191    6[1-(0),6-(1,6),6-(6,6)]
   193      23.984277      23.984277      23.984277    6[1-(0),6-(1,6),6-(6,6)]
   194      23.145798      23.145798      23.145798    6[1-(0),6-(1,6),6-(6,6)]
   195      49.280368      49.280368      49.280368    6[1-(0),6-(1,6),6-(6,6)]
   196       31.75824       31.75824       31.75824    6[1-(0),6-(1,6),6-(6,6)]
   197      32.307647      32.307647      32.307647    6[1-(0),6-(1,6),6-(6,6)]
   198      47.437742      47.437742      47.437742    6[1-(0),6-(1,6),6-(6,6)]
   199       24.59116       24.59116       24.59116    6[1-(0),6-(1,6),6-(6,6)]
   200      24.041753      24.041753      24.041753    6[1-(0),6-(1,6),6-(6,6)]
   201      37.086358      37.086358      37.086358    6[1-(0),6-(1,6),6-(6,6)]
   202      32.365123      32.365123      32.365123    6[1-(0),6-(1,6),6-(6,6)]
   203      33.203602      33.203602      33.203602    6[1-(0),6-(1,6),6-(6,6)]
   204      35.243732      35.243732      35.243732    6[1-(0),6-(1,6),6-(6,6)]
   205      29.350712      29.350712      29.350712    6[1-(0),6-(1,6),6-(6,6)]
   206      29.352966      29.352966      29.352966    6[1-(0),6-(1,6),6-(6,6)]
   207      41.157602      41.157602      41.157602    6[1-(0),6-(1,6),6-(6,6)]
   208      26.998688      26.998688      26.998688    6[1-(0),6-(1,6),6-(6,6)]
   209      26.996434      26.996434      26.996434    6[1-(0),6-(1,6),6-(6,6)]
   210      43.366498      43.366498      43.366498    6[1-(0),6-(1,6),6-(6,6)]
   211      34.772651      34.772651      34.772651    6[1-(0),6-(1,6),6-(6,6)]
   212      36.158283      36.158283      36.158283    6[1-(0),6-(1,6),6-(6,6)]
   213      41.523873      41.523873      41.523873    6[1-(0),6-(1,6),6-(6,6)]
   214      21.576749      21.576749      21.576749    6[1-(0),6-(1,6),6-(6,6)]
   215      20.191117      20.191117      20.191117    6[1-(0),6-(1,6),6-(6,6)]
   216      43.000227      43.000227      43.000227    6[1-(0),6-(1,6),6-(6,6)]
   217       24.59116       24.59116       24.59116    6[1-(0),6-(1,6),6-(6,6)]
   218      24.041753      24.041753      24.041753    6[1-(0),6-(1,6),6-(6,6)]
   219      37.086358      37.086358      37.086358    6[1-(0),6-(1,6),6-(6,6)]
   220      32.365123      32.365123      32.365123    6[1-(0),6-(1,6),6-(6,6)]
   221      33.203602      33.203602      33.203602    6[1-(0),6-(1,6),6-(6,6)]
   222      35.243732      35.243732      35.243732    6[1-(0),6-(1,6),6-(6,6)]
   223      23.984277      23.984277      23.984277    6[1-(0),6-(1,6),6-(6,6)]
   224      23.145798      23.145798      23.145798    6[1-(0),6-(1,6),6-(6,6)]
   225      49.280368      49.280368      49.280368    6[1-(0),6-(1,6),6-(6,6)]
   226       31.75824       31.75824       31.75824    6[1-(0),6-(1,6),6-(6,6)]
   227      32.307647      32.307647      32.307647    6[1-(0),6-(1,6),6-(6,6)]
   228      47.437742      47.437742      47.437742    6[1-(0),6-(1,6),6-(6,6)]
   229      21.576749      21.576749      21.576749    6[1-(0),6-(1,6),6-(6,6)]
   230      20.191117      20.191117      20.191117    6[1-(0),6-(1,6),6-(6,6)]
   231      43.000227      43.000227      43.000227    6[1-(0),6-(1,6),6-(6,6)]
   232      34.772651      34.772651      34.772651    6[1-(0),6-(1,6),6-(6,6)]
   233      36.158283      36.158283      36.158283    6[1-(0),6-(1,6),6-(6,6)]
   234      41.523873      41.523873      41.523873    6[1-(0),6-(1,6),6-(6,6)]
   235      26.998688      26.998688      26.998688    6[1-(0),6-(1,6),6-(6,6)]
   236      26.996434      26.996434      26.996434    6[1-(0),6-(1,6),6-(6,6)]
   237      43.366498      43.366498      43.366498    6[1-(0),6-(1,6),6-(6,6)]
   238      29.350712      29.350712      29.350712    6[1-(0),6-(1,6),6-(6,6)]
   239      29.352966      29.352966      29.352966    6[1-(0),6-(1,6),6-(6,6)]
   240      41.157602      41.157602      41.157602    6[1-(0),6-(1,6),6-(6,6)]
   241      25.767172      25.767172      25.767172    6[1-(0),6-(1,6),6-(6,6)]
   242      25.220019      25.220019      25.220019    6[1-(0),6-(1,6),6-(6,6)]
   243      35.981909      35.981909      35.981909    6[1-(0),6-(1,6),6-(6,6)]
   244      31.189111      31.189111      31.189111    6[1-(0),6-(1,6),6-(6,6)]
   245      32.025336      32.025336      32.025336    6[1-(0),6-(1,6),6-(6,6)]
   246       36.34818       36.34818       36.34818    6[1-(0),6-(1,6),6-(6,6)]
   247      30.582228      30.582228      30.582228    6[1-(0),6-(1,6),6-(6,6)]
   248      31.129381      31.129381      31.129381    6[1-(0),6-(1,6),6-(6,6)]
   249      48.542191      48.542191      48.542191    6[1-(0),6-(1,6),6-(6,6)]
   250      25.160289      25.160289      25.160289    6[1-(0),6-(1,6),6-(6,6)]
   251      24.324064      24.324064      24.324064    6[1-(0),6-(1,6),6-(6,6)]
   252       48.17592       48.17592       48.17592    6[1-(0),6-(1,6),6-(6,6)]
   253      39.247639      39.247639      39.247639    6[1-(0),6-(1,6),6-(6,6)]
   254      38.411414      38.411414      38.411414    6[1-(0),6-(1,6),6-(6,6)]
   255       34.08857       34.08857       34.08857    6[1-(0),6-(1,6),6-(6,6)]
   256      44.669578      44.669578      44.669578    6[1-(0),6-(1,6),6-(6,6)]
   257      31.129381      31.129381      31.129381    6[1-(0),6-(1,6),6-(6,6)]
   258      34.454841      34.454841      34.454841    6[1-(0),6-(1,6),6-(6,6)]
   259      45.276461      45.276461      45.276461    6[1-(0),6-(1,6),6-(6,6)]
   260      17.937986      17.937986      17.937986    6[1-(0),6-(1,6),6-(6,6)]
   261       22.26083       22.26083       22.26083    6[1-(0),6-(1,6),6-(6,6)]
   262      39.854522      39.854522      39.854522    6[1-(0),6-(1,6),6-(6,6)]
   263      25.220019      25.220019      25.220019    6[1-(0),6-(1,6),6-(6,6)]
   264      21.894559      21.894559      21.894559    6[1-(0),6-(1,6),6-(6,6)]
   265      46.452473      46.452473      46.452473    6[1-(0),6-(1,6),6-(6,6)]
   266      19.116252      19.116252      19.116252    6[1-(0),6-(1,6),6-(6,6)]
   267      21.156382      21.156382      21.156382    6[1-(0),6-(1,6),6-(6,6)]
   268       38.67851       38.67851       38.67851    6[1-(0),6-(1,6),6-(6,6)]
   269      24.041753      24.041753      24.041753    6[1-(0),6-(1,6),6-(6,6)]
   270      22.999008      22.999008      22.999008    6[1-(0),6-(1,6),6-(6,6)]
   271       45.84559       45.84559       45.84559    6[1-(0),6-(1,6),6-(6,6)]
   272      32.307647      32.307647      32.307647    6[1-(0),6-(1,6),6-(6,6)]
   273      33.350392      33.350392      33.350392    6[1-(0),6-(1,6),6-(6,6)]
   274      38.071627      38.071627      38.071627    6[1-(0),6-(1,6),6-(6,6)]
   275      37.233148      37.233148      37.233148    6[1-(0),6-(1,6),6-(6,6)]
   276      35.193018      35.193018      35.193018    6[1-(0),6-(1,6),6-(6,6)]
   277      41.086038      41.086038      41.086038    6[1-(0),6-(1,6),6-(6,6)]
   278      26.996434      26.996434      26.996434    6[1-(0),6-(1,6),6-(6,6)]
   279      29.279148      29.279148      29.279148    6[1-(0),6-(1,6),6-(6,6)]
   280      43.438062      43.438062      43.438062    6[1-(0),6-(1,6),6-(6,6)]
   281      29.352966      29.352966      29.352966    6[1-(0),6-(1,6),6-(6,6)]
   282      27.070252      27.070252      27.070252    6[1-(0),6-(1,6),6-(6,6)]
   283      35.664099      35.664099      35.664099    6[1-(0),6-(1,6),6-(6,6)]
   284      34.278467      34.278467      34.278467    6[1-(0),6-(1,6),6-(6,6)]
   285      28.912877      28.912877      28.912877    6[1-(0),6-(1,6),6-(6,6)]
   286      48.860001      48.860001      48.860001    6[1-(0),6-(1,6),6-(6,6)]
   287      22.070933      22.070933      22.070933    6[1-(0),6-(1,6),6-(6,6)]
   288      27.436523      27.436523      27.436523    6[1-(0),6-(1,6),6-(6,6)]
   289      44.387831      44.387831      44.387831    6[6-(6,6),8-(40),8-(40)]
   290      44.994151      44.994151      44.994151    6[6-(1,6),6-(1,6),6-(8,8)]
   291      31.985046      31.985046      31.985046    6[6-(1,6),6-(1,6),6-(6)]
   292      39.945244      39.945244      39.945244    6[6-(6,6),8-(40),8-(40)]
   293      39.070138      39.070138      39.070138    6[6-(1,6),6-(1,6),6-(8,8)]
   294      37.392335      37.392335      37.392335    6[6-(1,6),6-(1,6),6-(6)]
   295      44.578856      44.578856      44.578856    6[6-(6,6),8-(40),8-(40)]
   296      45.453962      45.453962      45.453962    6[6-(1,6),6-(1,6),6-(8,8)]
   297      18.957065      18.957065      18.957065    6[6-(1,6),6-(1,6),6-(6)]
   298      40.136269      40.136269      40.136269    6[6-(6,6),8-(40),8-(40)]
   299      39.529949      39.529949      39.529949    6[6-(1,6),6-(1,6),6-(8,8)]
   300      24.364354      24.364354      24.364354    6[6-(1,6),6-(1,6),6-(6)]
   301      46.704637      46.704637      46.704637    6[6-(6,6),8-(40),8-(40)]
   302      48.186062      48.186062      48.186062    6[6-(1,6),6-(1,6),6-(8,8)]
   303      22.767412      22.767412      22.767412    6[6-(1,6),6-(1,6),6-(6)]
   304      37.819463      37.819463      37.819463    6[6-(6,6),8-(40),8-(40)]
   305      36.338038      36.338038      36.338038    6[6-(1,6),6-(1,6),6-(8,8)]
   306      33.581988      33.581988      33.581988    6[6-(1,6),6-(1,6),6-(6)]
   307       42.26205       42.26205       42.26205    6[6-(6,6),8-(40),8-(40)]
   308       42.26205       42.26205       42.26205    6[6-(1,6),6-(1,6),6-(8,8)]
   309        28.1747        28.1747        28.1747    6[6-(1,6),6-(1,6),6-(6)]
   310       42.26205       42.26205       42.26205    6[6-(6,6),8-(40),8-(40)]
   311       42.26205       42.26205       42.26205    6[6-(1,6),6-(1,6),6-(8,8)]
   312        28.1747        28.1747        28.1747    6[6-(1,6),6-(1,6),6-(6)]
   313      44.387831      44.387831      44.387831    6[6-(6,6),8-(40),8-(40)]
   314      44.994151      44.994151      44.994151    6[6-(1,6),6-(1,6),6-(8,8)]
   315      31.985046      31.985046      31.985046    6[6-(1,6),6-(1,6),6-(6)]
   316      39.945244      39.945244      39.945244    6[6-(6,6),8-(40),8-(40)]
   317      39.070138      39.070138      39.070138    6[6-(1,6),6-(1,6),6-(8,8)]
   318      37.392335      37.392335      37.392335    6[6-(1,6),6-(1,6),6-(6)]
   319      40.136269      40.136269      40.136269    6[6-(6,6),8-(40),8-(40)]
   320      39.529949      39.529949      39.529949    6[6-(1,6),6-(1,6),6-(8,8)]
   321      24.364354      24.364354      24.364354    6[6-(1,6),6-(1,6),6-(6)]
   322      44.578856      44.578856      44.578856    6[6-(6,6),8-(40),8-(40)]
   323      45.453962      45.453962      45.453962    6[6-(1,6),6-(1,6),6-(8,8)]
   324      18.957065      18.957065      18.957065    6[6-(1,6),6-(1,6),6-(6)]
   325      30.491506      30.491506      30.491506    6[6-(6,6),8-(40),8-(40)]
   326      31.366612      31.366612      31.366612    6[6-(1,6),6-(1,6),6-(8,8)]
   327      33.044415      33.044415      33.044415    6[6-(1,6),6-(1,6),6-(6)]
   328      26.048919      26.048919      26.048919    6[6-(6,6),8-(40),8-(40)]
   329      25.442599      25.442599      25.442599    6[6-(1,6),6-(1,6),6-(8,8)]
   330      24.364354      24.364354      24.364354    6[6-(1,6),6-(1,6),6-(6)]
   331      25.857894      25.857894      25.857894    6[6-(6,6),8-(40),8-(40)]
   332      24.982788      24.982788      24.982788    6[6-(1,6),6-(1,6),6-(8,8)]
   333      23.304985      23.304985      23.304985    6[6-(1,6),6-(1,6),6-(6)]
   334      30.300481      30.300481      30.300481    6[6-(6,6),8-(40),8-(40)]
   335      30.906801      30.906801      30.906801    6[6-(1,6),6-(1,6),6-(8,8)]
   336      31.985046      31.985046      31.985046    6[6-(1,6),6-(1,6),6-(6)]
   337      25.857894      25.857894      25.857894    6[6-(6,6),8-(40),8-(40)]
   338      24.982788      24.982788      24.982788    6[6-(1,6),6-(1,6),6-(8,8)]
   339      23.304985      23.304985      23.304985    6[6-(1,6),6-(1,6),6-(6)]
   340      30.300481      30.300481      30.300481    6[6-(6,6),8-(40),8-(40)]
   341      30.906801      30.906801      30.906801    6[6-(1,6),6-(1,6),6-(8,8)]
   342      31.985046      31.985046      31.985046    6[6-(1,6),6-(1,6),6-(6)]
   343      26.048919      26.048919      26.048919    6[6-(6,6),8-(40),8-(40)]
   344      25.442599      25.442599      25.442599    6[6-(1,6),6-(1,6),6-(8,8)]
   345      24.364354      24.364354      24.364354    6[6-(1,6),6-(1,6),6-(6)]
   346      30.491506      30.491506      30.491506    6[6-(6,6),8-(40),8-(40)]
   347      31.366612      31.366612      31.366612    6[6-(1,6),6-(1,6),6-(8,8)]
   348      33.044415      33.044415      33.044415    6[6-(1,6),6-(1,6),6-(6)]
   349        28.1747        28.1747        28.1747    6[6-(6,6),8-(40),8-(40)]
   350        28.1747        28.1747        28.1747    6[6-(1,6),6-(1,6),6-(8,8)]
   351        28.1747        28.1747        28.1747    6[6-(1,6),6-(1,6),6-(6)]
   352        28.1747        28.1747        28.1747    6[6-(6,6),8-(40),8-(40)]
   353        28.1747        28.1747        28.1747    6[6-(1,6),6-(1,6),6-(8,8)]
   354        28.1747        28.1747        28.1747    6[6-(1,6),6-(1,6),6-(6)]
   355      32.617287      32.617287      32.617287    6[6-(6,6),8-(40),8-(40)]
   356      34.098712      34.098712      34.098712    6[6-(1,6),6-(1,6),6-(8,8)]
   357      36.854762      36.854762      36.854762    6[6-(1,6),6-(1,6),6-(6)]
   358      23.732113      23.732113      23.732113    6[6-(6,6),8-(40),8-(40)]
   359      22.250688      22.250688      22.250688    6[6-(1,6),6-(1,6),6-(8,8)]
   360      19.494638      19.494638      19.494638    6[6-(1,6),6-(1,6),6-(6)]
   361      32.542905      32.542905      32.542905    6[6-(6),6-(6,6)]
   362      33.017649      33.017649      33.017649    6[6-(6),6-(6,6)]
   363      33.669048      33.669048      33.669048    6[6-(1,6),6-(1,6),6-(6)]
   364      36.541459      36.541459      36.541459    6[6-(6),6-(6,6)]
   365      35.835683      35.835683      35.835683    6[6-(6),6-(6,6)]
   366      35.071585      35.071585      35.071585    6[6-(1,6),6-(1,6),6-(6)]
   367      19.807941      19.807941      19.807941    6[6-(6),6-(6,6)]
   368      20.513717      20.513717      20.513717    6[6-(6),6-(6,6)]
   369      21.277815      21.277815      21.277815    6[6-(1,6),6-(1,6),6-(6)]
   370      23.806495      23.806495      23.806495    6[6-(6),6-(6,6)]
   371      23.331751      23.331751      23.331751    6[6-(6),6-(6,6)]
   372      22.680352      22.680352      22.680352    6[6-(1,6),6-(1,6),6-(6)]
   373      24.176147      24.176147      24.176147    6[6-(6),6-(6,6)]
   374      25.356667      25.356667      25.356667    6[6-(6),6-(6,6)]
   375      26.772163      26.772163      26.772163    6[6-(1,6),6-(1,6),6-(6)]
   376      32.173253      32.173253      32.173253    6[6-(6),6-(6,6)]
   377      30.992733      30.992733      30.992733    6[6-(6),6-(6,6)]
   378      29.577237      29.577237      29.577237    6[6-(1,6),6-(1,6),6-(6)]
   379        28.1747        28.1747        28.1747    6[6-(6),6-(6,6)]
   380        28.1747        28.1747        28.1747    6[6-(6),6-(6,6)]
   381        28.1747        28.1747        28.1747    6[6-(1,6),6-(1,6),6-(6)]
   382        28.1747        28.1747        28.1747    6[6-(6),6-(6,6)]
   383        28.1747        28.1747        28.1747    6[6-(6),6-(6,6)]
   384        28.1747        28.1747        28.1747    6[6-(1,6),6-(1,6),6-(6)]
   385      32.542905      32.542905      32.542905    6[6-(6),6-(6,6)]
   386      33.017649      33.017649      33.017649    6[6-(6),6-(6,6)]
   387      33.669048      33.669048      33.669048    6[6-(1,6),6-(1,6),6-(6)]
   388      36.541459      36.541459      36.541459    6[6-(6),6-(6,6)]
   389      35.835683      35.835683      35.835683    6[6-(6),6-(6,6)]
   390      35.071585      35.071585      35.071585    6[6-(1,6),6-(1,6),6-(6)]
   391      23.806495      23.806495      23.806495    6[6-(6),6-(6,6)]
   392      23.331751      23.331751      23.331751    6[6-(6),6-(6,6)]
   393      22.680352      22.680352      22.680352    6[6-(1,6),6-(1,6),6-(6)]
   394      19.807941      19.807941      19.807941    6[6-(6),6-(6,6)]
   395      20.513717      20.513717      20.513717    6[6-(6),6-(6,6)]
   396      21.277815      21.277815      21.277815    6[6-(1,6),6-(1,6),6-(6)]
   397      33.895291      33.895291      33.895291    6[6-(6),6-(6,6)]
   398      34.601067      34.601067      34.601067    6[6-(6),6-(6,6)]
   399      35.365165      35.365165      35.365165    6[6-(1,6),6-(1,6),6-(6)]
   400      23.806495      23.806495      23.806495    6[6-(6),6-(6,6)]
   401      23.331751      23.331751      23.331751    6[6-(6),6-(6,6)]
   402      22.680352      22.680352      22.680352    6[6-(1,6),6-(1,6),6-(6)]
   403      22.454109      22.454109      22.454109    6[6-(6),6-(6,6)]
   404      21.748333      21.748333      21.748333    6[6-(6),6-(6,6)]
   405      20.984235      20.984235      20.984235    6[6-(1,6),6-(1,6),6-(6)]
   406      32.542905      32.542905      32.542905    6[6-(6),6-(6,6)]
   407      33.017649      33.017649      33.017649    6[6-(6),6-(6,6)]
   408      33.669048      33.669048      33.669048    6[6-(1,6),6-(1,6),6-(6)]
   409      22.454109      22.454109      22.454109    6[6-(6),6-(6,6)]
   410      21.748333      21.748333      21.748333    6[6-(6),6-(6,6)]
   411      20.984235      20.984235      20.984235    6[6-(1,6),6-(1,6),6-(6)]
   412      32.542905      32.542905      32.542905    6[6-(6),6-(6,6)]
   413      33.017649      33.017649      33.017649    6[6-(6),6-(6,6)]
   414      33.669048      33.669048      33.669048    6[6-(1,6),6-(1,6),6-(6)]
   415      23.806495      23.806495      23.806495    6[6-(6),6-(6,6)]
   416      23.331751      23.331751      23.331751    6[6-(6),6-(6,6)]
   417      22.680352      22.680352      22.680352    6[6-(1,6),6-(1,6),6-(6)]
   418      33.895291      33.895291      33.895291    6[6-(6),6-(6,6)]
   419      34.601067      34.601067      34.601067    6[6-(6),6-(6,6)]
   420      35.365165      35.365165      35.365165    6[6-(1,6),6-(1,6),6-(6)]
   421        28.1747        28.1747        28.1747    6[6-(6),6-(6,6)]
   422        28.1747        28.1747        28.1747    6[6-(6),6-(6,6)]
   423        28.1747        28.1747        28.1747    6[6-(1,6),6-(1,6),6-(6)]
   424        28.1747        28.1747        28.1747    6[6-(6),6-(6,6)]
   425        28.1747        28.1747        28.1747    6[6-(6),6-(6,6)]
   426        28.1747        28.1747        28.1747    6[6-(1,6),6-(1,6),6-(6)]
   427      38.263497      38.263497      38.263497    6[6-(6),6-(6,6)]
   428      39.444017      39.444017      39.444017    6[6-(6),6-(6,6)]
   429      40.859513      40.859513      40.859513    6[6-(1,6),6-(1,6),6-(6)]
   430      18.085903      18.085903      18.085903    6[6-(6),6-(6,6)]
   431      16.905383      16.905383      16.905383    6[6-(6),6-(6,6)]
   432      15.489887      15.489887      15.489887    6[6-(1,6),6-(1,6),6-(6)]
   433      44.759174      44.759174      44.759174    8[6-(6,8),40-(8,8,8,8,8,8,8)]
   434       39.72999       39.72999       39.72999    8[6-(6,8),40-(8,8,8,8,8,8,8)]
   435       44.79411       44.79411       44.79411    8[6-(6,8),40-(8,8,8,8,8,8,8)]
   436      39.764926      39.764926      39.764926    8[6-(6,8),40-(8,8,8,8,8,8,8)]
   437      46.149313      46.149313      46.149313    8[6-(6,8),40-(8,8,8,8,8,8,8)]
   438      38.374787      38.374787      38.374787    8[6-(6,8),40-(8,8,8,8,8,8,8)]
   439      43.403971      43.403971      43.403971    8[6-(6,8),40-(8,8,8,8,8,8,8)]
   440      41.120129      41.120129      41.120129    8[6-(6,8),40-(8,8,8,8,8,8,8)]
   441      43.617253      43.617253      43.617253    8[6-(6,8),40-(8,8,8,8,8,8,8)]
   442       40.87191       40.87191       40.87191    8[6-(6,8),40-(8,8,8,8,8,8,8)]
   443      40.906847      40.906847      40.906847    8[6-(6,8),40-(8,8,8,8,8,8,8)]
   444       43.65219       43.65219       43.65219    8[6-(6,8),40-(8,8,8,8,8,8,8)]
   445       29.56484       29.56484       29.56484    8[6-(6,8),40-(8,8,8,8,8,8,8)]
   446      26.819497      26.819497      26.819497    8[6-(6,8),40-(8,8,8,8,8,8,8)]
   447       26.78456       26.78456       26.78456    8[6-(6,8),40-(8,8,8,8,8,8,8)]
   448      29.529903      29.529903      29.529903    8[6-(6,8),40-(8,8,8,8,8,8,8)]
   449       25.64264       25.64264       25.64264    8[6-(6,8),40-(8,8,8,8,8,8,8)]
   450      30.671824      30.671824      30.671824    8[6-(6,8),40-(8,8,8,8,8,8,8)]
   451      25.677576      25.677576      25.677576    8[6-(6,8),40-(8,8,8,8,8,8,8)]
   452       30.70676       30.70676       30.70676    8[6-(6,8),40-(8,8,8,8,8,8,8)]
   453      29.316621      29.316621      29.316621    8[6-(6,8),40-(8,8,8,8,8,8,8)]
   454      27.032779      27.032779      27.032779    8[6-(6,8),40-(8,8,8,8,8,8,8)]
   455      32.061963      32.061963      32.061963    8[6-(6,8),40-(8,8,8,8,8,8,8)]
   456      24.287437      24.287437      24.287437    8[6-(6,8),40-(8,8,8,8,8,8,8)]
   457      25.677576      25.677576      25.677576    8[6-(6,8),40-(8,8,8,8,8,8,8)]
   458       30.70676       30.70676       30.70676    8[6-(6,8),40-(8,8,8,8,8,8,8)]
   459       25.64264       25.64264       25.64264    8[6-(6,8),40-(8,8,8,8,8,8,8)]
   460      30.671824      30.671824      30.671824    8[6-(6,8),40-(8,8,8,8,8,8,8)]
   461      24.287437      24.287437      24.287437    8[6-(6,8),40-(8,8,8,8,8,8,8)]
   462      32.061963      32.061963      32.061963    8[6-(6,8),40-(8,8,8,8,8,8,8)]
   463      27.032779      27.032779      27.032779    8[6-(6,8),40-(8,8,8,8,8,8,8)]
   464      29.316621      29.316621      29.316621    8[6-(6,8),40-(8,8,8,8,8,8,8)]
   465      26.819497      26.819497      26.819497    8[6-(6,8),40-(8,8,8,8,8,8,8)]
   466       29.56484       29.56484       29.56484    8[6-(6,8),40-(8,8,8,8,8,8,8)]
   467      29.529903      29.529903      29.529903    8[6-(6,8),40-(8,8,8,8,8,8,8)]
   468       26.78456       26.78456       26.78456    8[6-(6,8),40-(8,8,8,8,8,8,8)]
   469       40.87191       40.87191       40.87191    8[6-(6,8),40-(8,8,8,8,8,8,8)]
   470      43.617253      43.617253      43.617253    8[6-(6,8),40-(8,8,8,8,8,8,8)]
   471       43.65219       43.65219       43.65219    8[6-(6,8),40-(8,8,8,8,8,8,8)]
   472      40.906847      40.906847      40.906847    8[6-(6,8),40-(8,8,8,8,8,8,8)]
   473       44.79411       44.79411       44.79411    8[6-(6,8),40-(8,8,8,8,8,8,8)]
   474      39.764926      39.764926      39.764926    8[6-(6,8),40-(8,8,8,8,8,8,8)]
   475      44.759174      44.759174      44.759174    8[6-(6,8),40-(8,8,8,8,8,8,8)]
   476       39.72999       39.72999       39.72999    8[6-(6,8),40-(8,8,8,8,8,8,8)]
   477      41.120129      41.120129      41.120129    8[6-(6,8),40-(8,8,8,8,8,8,8)]
   478      43.403971      43.403971      43.403971    8[6-(6,8),40-(8,8,8,8,8,8,8)]
   479      38.374787      38.374787      38.374787    8[6-(6,8),40-(8,8,8,8,8,8,8)]
   480      46.149313      46.149313      46.149313    8[6-(6,8),40-(8,8,8,8,8,8,8)]
   481      43.902381      43.902381      43.902381    8[40-(8,8,8,8,8,8,8),40-(8,8,8,8,8,8,8),40-(8,8,8,8,8,8,8)]
   482       42.26205       42.26205       42.26205    8[40-(8,8,8,8,8,8,8),40-(8,8,8,8,8,8,8),40-(8,8,8,8,8,8,8)]
   483       42.26205       42.26205       42.26205    8[40-(8,8,8,8,8,8,8),40-(8,8,8,8,8,8,8),40-(8,8,8,8,8,8,8)]
   484      40.621719      40.621719      40.621719    8[40-(8,8,8,8,8,8,8),40-(8,8,8,8,8,8,8),40-(8,8,8,8,8,8,8)]
   485      26.534369      26.534369      26.534369    8[40-(8,8,8,8,8,8,8),40-(8,8,8,8,8,8,8),40-(8,8,8,8,8,8,8)]
   486        28.1747        28.1747        28.1747    8[40-(8,8,8,8,8,8,8),40-(8,8,8,8,8,8,8),40-(8,8,8,8,8,8,8)]
   487      29.815031      29.815031      29.815031    8[40-(8,8,8,8,8,8,8),40-(8,8,8,8,8,8,8),40-(8,8,8,8,8,8,8)]
   488        28.1747        28.1747        28.1747    8[40-(8,8,8,8,8,8,8),40-(8,8,8,8,8,8,8),40-(8,8,8,8,8,8,8)]
   489       42.26205       42.26205       42.26205    8[40-(8,8,8,8,8,8,8),40-(8,8,8,8,8,8,8),40-(8,8,8,8,8,8,8)]
   490      40.425623      40.425623      40.425623    8[40-(8,8,8,8,8,8,8),40-(8,8,8,8,8,8,8),40-(8,8,8,8,8,8,8)]
   491      44.098477      44.098477      44.098477    8[40-(8,8,8,8,8,8,8),40-(8,8,8,8,8,8,8),40-(8,8,8,8,8,8,8)]
   492       42.26205       42.26205       42.26205    8[40-(8,8,8,8,8,8,8),40-(8,8,8,8,8,8,8),40-(8,8,8,8,8,8,8)]
   493        28.1747        28.1747        28.1747    8[40-(8,8,8,8,8,8,8),40-(8,8,8,8,8,8,8),40-(8,8,8,8,8,8,8)]
   494      30.011127      30.011127      30.011127    8[40-(8,8,8,8,8,8,8),40-(8,8,8,8,8,8,8),40-(8,8,8,8,8,8,8)]
   495        28.1747        28.1747        28.1747    8[40-(8,8,8,8,8,8,8),40-(8,8,8,8,8,8,8),40-(8,8,8,8,8,8,8)]
   496      26.338273      26.338273      26.338273    8[40-(8,8,8,8,8,8,8),40-(8,8,8,8,8,8,8),40-(8,8,8,8,8,8,8)]
   497      44.014798      44.014798      44.014798    40[8-(40,40),8-(40,40),8-(40,40),8-(40,40),8-(6),8-(6),8-(6),8-(6)]
   498      40.509302      40.509302      40.509302    40[8-(40,40),8-(40,40),8-(40,40),8-(40,40),8-(6),8-(6),8-(6),8-(6)]
   499      44.014798      44.014798      44.014798    40[8-(40,40),8-(40,40),8-(40,40),8-(40,40),8-(6),8-(6),8-(6),8-(6)]
   500      40.509302      40.509302      40.509302    40[8-(40,40),8-(40,40),8-(40,40),8-(40,40),8-(6),8-(6),8-(6),8-(6)]
   501       42.26205       42.26205       42.26205    40[8-(40,40),8-(40,40),8-(40,40),8-(40,40),8-(6),8-(6),8-(6),8-(6)]
   502       42.26205       42.26205       42.26205    40[8-(40,40),8-(40,40),8-(40,40),8-(40,40),8-(6),8-(6),8-(6),8-(6)]
   503        28.1747        28.1747        28.1747    40[8-(40,40),8-(40,40),8-(40,40),8-(40,40),8-(6),8-(6),8-(6),8-(6)]
   504        28.1747        28.1747        28.1747    40[8-(40,40),8-(40,40),8-(40,40),8-(40,40),8-(6),8-(6),8-(6),8-(6)]
   505      26.421952      26.421952      26.421952    40[8-(40,40),8-(40,40),8-(40,40),8-(40,40),8-(6),8-(6),8-(6),8-(6)]
   506      29.927448      29.927448      29.927448    40[8-(40,40),8-(40,40),8-(40,40),8-(40,40),8-(6),8-(6),8-(6),8-(6)]
   507      29.927448      29.927448      29.927448    40[8-(40,40),8-(40,40),8-(40,40),8-(40,40),8-(6),8-(6),8-(6),8-(6)]
   508      26.421952      26.421952      26.421952    40[8-(40,40),8-(40,40),8-(40,40),8-(40,40),8-(6),8-(6),8-(6),8-(6)]
