# Supplementary material for: A collection of forcefield precursors for metal–organic frameworks
Source: RSC Adv. 2019 Nov 13;9(63):36492–507. doi: 10.1039/c9ra07327b (PMC9075174; doi:10.1039/c9ra07327b)
Supplement: RA-009-C9RA07327B-s1876 [file RA-009-C9RA07327B-s1876.txt]

OYEBIE_clean

9.479200    0.000000    0.000000
-4.739660    10.330394    0.000000
0.000000    -5.241672    21.496671

     1      -2.410695      -2.410695      -2.410695    30[7-(6,6),7-(6,6),8-(6),8-(6)]
     2       2.328925       2.328925       2.328925    30[7-(6,6),7-(6,6),8-(6),8-(6)]
     3       7.150235       7.150235       7.150235    30[7-(6,6),7-(6,6),8-(6),8-(6)]
     4       2.410615       2.410615       2.410615    30[7-(6,6),7-(6,6),8-(6),8-(6)]
     5       7.260096       7.260096       7.260096    1[6-(6,7)]
     6      -0.852193      -0.852193      -0.852193    1[6-(6,6)]
     7       1.722346       1.722346       1.722346    1[6-(6,6)]
     8        0.29382        0.29382        0.29382    1[6-(6,7)]
     9       1.444623       1.444623       1.444623    1[6-(1,6,6)]
    10       2.412445       2.412445       2.412445    1[6-(1,6,6)]
    11      -3.110185      -3.110185      -3.110185    1[6-(1,6,6)]
    12       0.185789       0.185789       0.185789    1[6-(1,6,6)]
    13       0.071078       0.071078       0.071078    1[6-(6,7)]
    14      -0.438897      -0.438897      -0.438897    1[6-(6,6)]
    15       3.409662       3.409662       3.409662    1[6-(6,6)]
    16       3.830533       3.830533       3.830533    1[6-(6,7)]
    17       2.134672       2.134672       2.134672    1[6-(6,6)]
    18       4.280783       4.280783       4.280783    1[6-(6,6)]
    19       5.529215       5.529215       5.529215    1[6-(6,6)]
    20      -1.415294      -1.415294      -1.415294    1[6-(6,6)]
    21       2.520483       2.520483       2.520483    1[6-(6,7)]
    22       3.887373       3.887373       3.887373    1[6-(6,6)]
    23       6.461935       6.461935       6.461935    1[6-(6,6)]
    24        5.03343        5.03343        5.03343    1[6-(6,7)]
    25      -3.295022      -3.295022      -3.295022    1[6-(1,6,6)]
    26      -2.327192      -2.327192      -2.327192    1[6-(1,6,6)]
    27       1.629474       1.629474       1.629474    1[6-(1,6,6)]
    28       4.925335       4.925335       4.925335    1[6-(1,6,6)]
    29        4.81065        4.81065        4.81065    1[6-(6,7)]
    30       4.300663       4.300663       4.300663    1[6-(6,6)]
    31      -1.329986      -1.329986      -1.329986    1[6-(6,6)]
    32      -0.909104      -0.909104      -0.909104    1[6-(6,7)]
    33       6.874299       6.874299       6.874299    1[6-(6,6)]
    34       -0.45883       -0.45883       -0.45883    1[6-(6,6)]
    35        0.78956        0.78956        0.78956    1[6-(6,6)]
    36       3.324345       3.324345       3.324345    1[6-(6,6)]
    37      -2.520556      -2.520556      -2.520556    1[6-(6,7)]
    38       5.591733       5.591733       5.591733    1[6-(6,6)]
    39       3.017194       3.017194       3.017194    1[6-(6,6)]
    40        4.44572        4.44572        4.44572    1[6-(6,7)]
    41       3.294917       3.294917       3.294917    1[6-(1,6,6)]
    42       2.327095       2.327095       2.327095    1[6-(1,6,6)]
    43       7.849725       7.849725       7.849725    1[6-(1,6,6)]
    44       4.553751       4.553751       4.553751    1[6-(1,6,6)]
    45       4.668462       4.668462       4.668462    1[6-(6,7)]
    46       5.178437       5.178437       5.178437    1[6-(6,6)]
    47       1.329878       1.329878       1.329878    1[6-(6,6)]
    48       0.909007       0.909007       0.909007    1[6-(6,7)]
    49       2.604868       2.604868       2.604868    1[6-(6,6)]
    50       0.458757       0.458757       0.458757    1[6-(6,6)]
    51      -0.789675      -0.789675      -0.789675    1[6-(6,6)]
    52       6.154834       6.154834       6.154834    1[6-(6,6)]
    53       2.219057       2.219057       2.219057    1[6-(6,7)]
    54       0.852167       0.852167       0.852167    1[6-(6,6)]
    55      -1.722395      -1.722395      -1.722395    1[6-(6,6)]
    56       -0.29389       -0.29389       -0.29389    1[6-(6,7)]
    57       8.034562       8.034562       8.034562    1[6-(1,6,6)]
    58       7.066732       7.066732       7.066732    1[6-(1,6,6)]
    59       3.110066       3.110066       3.110066    1[6-(1,6,6)]
    60      -0.185795      -0.185795      -0.185795    1[6-(1,6,6)]
    61       -0.07111       -0.07111       -0.07111    1[6-(6,7)]
    62       0.438877       0.438877       0.438877    1[6-(6,6)]
    63       6.069526       6.069526       6.069526    1[6-(6,6)]
    64       5.648644       5.648644       5.648644    1[6-(6,7)]
    65      -2.134759      -2.134759      -2.134759    1[6-(6,6)]
    66        5.19837        5.19837        5.19837    1[6-(6,6)]
    67        3.94998        3.94998        3.94998    1[6-(6,6)]
    68       1.415195       1.415195       1.415195    1[6-(6,6)]
    69      -1.415269      -1.415269      -1.415269    6[1-(0),6-(1,6),7-(6,30)]
    70      -0.594363      -0.594363      -0.594363    6[1-(0),6-(1,7),6-(6,6)]
    71       0.599068       0.599068       0.599068    6[6-(1,1,6),6-(1,6),6-(1,6)]
    72       0.915666       0.915666       0.915666    6[1-(0),6-(1,7),6-(6,6)]
    73       0.047365       0.047365       0.047365    6[1-(0),6-(1,6),7-(6,30)]
    74        1.49486        1.49486        1.49486    6[1-(0),1-(0),6-(1,1,6),6-(6,6)]
    75       1.131812       1.131812       1.131812    6[1-(0),1-(0),6-(1,1,6),6-(6,6)]
    76       0.755478       0.755478       0.755478    6[1-(0),6-(1,6),7-(6,30)]
    77       0.445512       0.445512       0.445512    6[1-(0),6-(1,7),6-(6,6)]
    78       1.431352       1.431352       1.431352    6[6-(1,1,6),6-(1,6),6-(1,6)]
    79       2.708199       2.708199       2.708199    6[1-(0),6-(1,7),6-(6,6)]
    80       2.954655       2.954655       2.954655    6[1-(0),6-(1,6),7-(6,30)]
    81       2.226626       2.226626       2.226626    6[1-(0),6-(1,6),6-(6,6)]
    82       3.376457       3.376457       3.376457    6[6-(1,6),6-(1,6),6-(8,8)]
    83        3.51107        3.51107        3.51107    6[1-(0),6-(1,6),6-(6,6)]
    84       4.465613       4.465613       4.465613    6[6-(6,6),8-(0),8-(30)]
    85       5.205027       5.205027       5.205027    6[1-(0),6-(1,6),6-(6,6)]
    86      -0.383963      -0.383963      -0.383963    6[6-(1,6),6-(1,6),6-(8,8)]
    87      -0.843702      -0.843702      -0.843702    6[1-(0),6-(1,6),6-(6,6)]
    88      -0.841803      -0.841803      -0.841803    6[6-(6,6),8-(0),8-(30)]
    89       3.324319       3.324319       3.324319    6[1-(0),6-(1,6),7-(6,30)]
    90       4.145212       4.145212       4.145212    6[1-(0),6-(1,7),6-(6,6)]
    91       5.338643       5.338643       5.338643    6[6-(1,1,6),6-(1,6),6-(1,6)]
    92       5.655255       5.655255       5.655255    6[1-(0),6-(1,7),6-(6,6)]
    93       4.786967       4.786967       4.786967    6[1-(0),6-(1,6),7-(6,30)]
    94       -3.24478       -3.24478       -3.24478    6[1-(0),1-(0),6-(1,1,6),6-(6,6)]
    95      -3.607839      -3.607839      -3.607839    6[1-(0),1-(0),6-(1,1,6),6-(6,6)]
    96       5.495046       5.495046       5.495046    6[1-(0),6-(1,6),7-(6,30)]
    97       5.185073       5.185073       5.185073    6[1-(0),6-(1,7),6-(6,6)]
    98      -3.308293      -3.308293      -3.308293    6[6-(1,1,6),6-(1,6),6-(1,6)]
    99      -2.031445      -2.031445      -2.031445    6[1-(0),6-(1,7),6-(6,6)]
   100      -1.784982      -1.784982      -1.784982    6[1-(0),6-(1,6),7-(6,30)]
   101       6.966242       6.966242       6.966242    6[1-(0),6-(1,6),6-(6,6)]
   102      -1.363135      -1.363135      -1.363135    6[6-(1,6),6-(1,6),6-(8,8)]
   103      -1.228538      -1.228538      -1.228538    6[1-(0),6-(1,6),6-(6,6)]
   104       -0.27397       -0.27397       -0.27397    6[6-(6,6),8-(0),8-(30)]
   105        0.46537        0.46537        0.46537    6[1-(0),6-(1,6),6-(6,6)]
   106       4.355687       4.355687       4.355687    6[6-(1,6),6-(1,6),6-(8,8)]
   107       3.895945       3.895945       3.895945    6[1-(0),6-(1,6),6-(6,6)]
   108       3.897837       3.897837       3.897837    6[6-(6,6),8-(0),8-(30)]
   109       6.154809       6.154809       6.154809    6[1-(0),6-(1,6),7-(6,30)]
   110       5.333903       5.333903       5.333903    6[1-(0),6-(1,7),6-(6,6)]
   111       4.140472       4.140472       4.140472    6[6-(1,1,6),6-(1,6),6-(1,6)]
   112       3.823874       3.823874       3.823874    6[1-(0),6-(1,7),6-(6,6)]
   113       4.692175       4.692175       4.692175    6[1-(0),6-(1,6),7-(6,30)]
   114        3.24468        3.24468        3.24468    6[1-(0),1-(0),6-(1,1,6),6-(6,6)]
   115       3.607728       3.607728       3.607728    6[1-(0),1-(0),6-(1,1,6),6-(6,6)]
   116       3.984062       3.984062       3.984062    6[1-(0),6-(1,6),7-(6,30)]
   117       4.294028       4.294028       4.294028    6[1-(0),6-(1,7),6-(6,6)]
   118       3.308188       3.308188       3.308188    6[6-(1,1,6),6-(1,6),6-(1,6)]
   119       2.031341       2.031341       2.031341    6[1-(0),6-(1,7),6-(6,6)]
   120       1.784885       1.784885       1.784885    6[1-(0),6-(1,6),7-(6,30)]
   121       2.512914       2.512914       2.512914    6[1-(0),6-(1,6),6-(6,6)]
   122       1.363083       1.363083       1.363083    6[6-(1,6),6-(1,6),6-(8,8)]
   123        1.22847        1.22847        1.22847    6[1-(0),6-(1,6),6-(6,6)]
   124       0.273927       0.273927       0.273927    6[6-(6,6),8-(0),8-(30)]
   125      -0.465487      -0.465487      -0.465487    6[1-(0),6-(1,6),6-(6,6)]
   126       5.123503       5.123503       5.123503    6[6-(1,6),6-(1,6),6-(8,8)]
   127       5.583242       5.583242       5.583242    6[1-(0),6-(1,6),6-(6,6)]
   128       5.581343       5.581343       5.581343    6[6-(6,6),8-(0),8-(30)]
   129       1.415221       1.415221       1.415221    6[1-(0),6-(1,6),7-(6,30)]
   130       0.594328       0.594328       0.594328    6[1-(0),6-(1,7),6-(6,6)]
   131      -0.599103      -0.599103      -0.599103    6[6-(1,1,6),6-(1,6),6-(1,6)]
   132      -0.915715      -0.915715      -0.915715    6[1-(0),6-(1,7),6-(6,6)]
   133      -0.047427      -0.047427      -0.047427    6[1-(0),6-(1,6),7-(6,30)]
   134        7.98432        7.98432        7.98432    6[1-(0),1-(0),6-(1,1,6),6-(6,6)]
   135       8.347379       8.347379       8.347379    6[1-(0),1-(0),6-(1,1,6),6-(6,6)]
   136      -0.755506      -0.755506      -0.755506    6[1-(0),6-(1,6),7-(6,30)]
   137      -0.445533      -0.445533      -0.445533    6[1-(0),6-(1,7),6-(6,6)]
   138       8.047833       8.047833       8.047833    6[6-(1,1,6),6-(1,6),6-(1,6)]
   139       6.770985       6.770985       6.770985    6[1-(0),6-(1,7),6-(6,6)]
   140       6.524522       6.524522       6.524522    6[1-(0),6-(1,6),7-(6,30)]
   141      -2.226702      -2.226702      -2.226702    6[1-(0),6-(1,6),6-(6,6)]
   142       6.102675       6.102675       6.102675    6[6-(1,6),6-(1,6),6-(8,8)]
   143       5.968078       5.968078       5.968078    6[1-(0),6-(1,6),6-(6,6)]
   144        5.01351        5.01351        5.01351    6[6-(6,6),8-(0),8-(30)]
   145        4.27417        4.27417        4.27417    6[1-(0),6-(1,6),6-(6,6)]
   146       0.383853       0.383853       0.383853    6[6-(1,6),6-(1,6),6-(8,8)]
   147       0.843595       0.843595       0.843595    6[1-(0),6-(1,6),6-(6,6)]
   148       0.841703       0.841703       0.841703    6[6-(6,6),8-(0),8-(30)]
   149      -1.122747      -1.122747      -1.122747    7[6-(1,6),6-(1,6),30-(7,8,8)]
   150       1.995642       1.995642       1.995642    7[6-(1,6),6-(1,6),30-(7,8,8)]
   151       3.616854       3.616854       3.616854    7[6-(1,6),6-(1,6),30-(7,8,8)]
   152       -2.74399       -2.74399       -2.74399    7[6-(1,6),6-(1,6),30-(7,8,8)]
   153       5.862287       5.862287       5.862287    7[6-(1,6),6-(1,6),30-(7,8,8)]
   154       2.743898       2.743898       2.743898    7[6-(1,6),6-(1,6),30-(7,8,8)]
   155       1.122686       1.122686       1.122686    7[6-(1,6),6-(1,6),30-(7,8,8)]
   156        7.48353        7.48353        7.48353    7[6-(1,6),6-(1,6),30-(7,8,8)]
   157       5.446335       5.446335       5.446335    8[6-(6,8),30-(7,7,8)]
   158       4.389867       4.389867       4.389867    8[6-(6,8)]
   159      -1.881288      -1.881288      -1.881288    8[6-(6,8),30-(7,7,8)]
   160      -0.238736      -0.238736      -0.238736    8[6-(6,8)]
   161       0.706743       0.706743       0.706743    8[6-(6,8),30-(7,7,8)]
   162      -0.349702      -0.349702      -0.349702    8[6-(6,8)]
   163       2.858344       2.858344       2.858344    8[6-(6,8),30-(7,7,8)]
   164       4.500904       4.500904       4.500904    8[6-(6,8)]
   165      -0.706795      -0.706795      -0.706795    8[6-(6,8),30-(7,7,8)]
   166       0.349673       0.349673       0.349673    8[6-(6,8)]
   167       6.620828       6.620828       6.620828    8[6-(6,8),30-(7,7,8)]
   168       4.978276       4.978276       4.978276    8[6-(6,8)]
   169       4.032797       4.032797       4.032797    8[6-(6,8),30-(7,7,8)]
   170       5.089242       5.089242       5.089242    8[6-(6,8)]
   171       1.881196       1.881196       1.881196    8[6-(6,8),30-(7,7,8)]
   172       0.238636       0.238636       0.238636    8[6-(6,8)]
