# Supplementary material for: A collection of forcefield precursors for metal–organic frameworks
Source: RSC Adv. 2019 Nov 13;9(63):36492–507. doi: 10.1039/c9ra07327b (PMC9075174; doi:10.1039/c9ra07327b)
Supplement: RA-009-C9RA07327B-s1877 [file RA-009-C9RA07327B-s1877.txt]

OYEJOS_clean

15.597000    0.000000    0.000000
0.000000    18.492000    0.000000
0.000000    -0.740654    23.283223

     1       5.350083       5.350083       5.350083    29[7-(6,6),7-(6,6),7-(6,6),7-(6,6)]
     2      13.148583      13.148583      13.148583    29[7-(6,6),7-(6,6),7-(6,6),7-(6,6)]
     3      10.246917      10.246917      10.246917    29[7-(6,6),7-(6,6),7-(6,6),7-(6,6)]
     4       2.448417       2.448417       2.448417    29[7-(6,6),7-(6,6),7-(6,6),7-(6,6)]
     5         7.7985         7.7985         7.7985    29[7-(6,6),7-(6,6),7-(6,6),7-(6,6)]
     6            0.0            0.0            0.0    29[7-(6,6),7-(6,6),7-(6,6),7-(6,6)]
     7       4.981682       4.981682       4.981682    1[6-(7,7)]
     8       8.197783       8.197783       8.197783    1[6-(6,7)]
     9       8.816984       8.816984       8.816984    1[6-(6,7)]
    10       4.774242       4.774242       4.774242    1[6-(6,6)]
    11       4.518451       4.518451       4.518451    1[6-(6,6)]
    12       8.311641       8.311641       8.311641    1[6-(6,6)]
    13       8.586149       8.586149       8.586149    1[6-(6,6)]
    14       4.248623       4.248623       4.248623    1[6-(6,7)]
    15       4.763324       4.763324       4.763324    1[6-(6,7)]
    16       8.034015       8.034015       8.034015    1[6-(7,7)]
    17       3.680892       3.680892       3.680892    1[6-(7,7)]
    18       4.920854       4.920854       4.920854    1[6-(6,7)]
    19       3.568594       3.568594       3.568594    1[6-(6,7)]
    20       3.467213       3.467213       3.467213    1[6-(6,6)]
    21       2.015132       2.015132       2.015132    1[6-(6,6)]
    22      15.350567      15.350567      15.350567    1[6-(6,6)]
    23       1.116745       1.116745       1.116745    1[6-(6,6)]
    24      15.224232      15.224232      15.224232    1[6-(7,7)]
    25      13.712882      13.712882      13.712882    1[6-(6,7)]
    26      15.133769      15.133769      15.133769    1[6-(6,7)]
    27       2.989945       2.989945       2.989945    1[6-(6,7)]
    28       1.020044       1.020044       1.020044    1[6-(6,7)]
    29       3.272251       3.272251       3.272251    1[6-(7,7)]
    30       2.266244       2.266244       2.266244    1[6-(6,6)]
    31      14.814031      14.814031      14.814031    1[6-(6,6)]
    32       9.977401       9.977401       9.977401    1[6-(7,7)]
    33       6.151457       6.151457       6.151457    1[6-(6,7)]
    34       7.087277       7.087277       7.087277    1[6-(6,7)]
    35       9.440864       9.440864       9.440864    1[6-(6,6)]
    36      10.939736      10.939736      10.939736    1[6-(6,6)]
    37      12.254563      12.254563      12.254563    1[6-(6,6)]
    38      10.719818      10.719818      10.719818    1[6-(6,6)]
    39      12.780182      12.780182      12.780182    1[6-(7,7)]
    40       0.399283       0.399283       0.399283    1[6-(6,7)]
    41       1.018484       1.018484       1.018484    1[6-(6,7)]
    42      12.572742      12.572742      12.572742    1[6-(6,6)]
    43      12.316951      12.316951      12.316951    1[6-(6,6)]
    44       0.513141       0.513141       0.513141    1[6-(6,6)]
    45       0.787648       0.787648       0.787648    1[6-(6,6)]
    46      12.047123      12.047123      12.047123    1[6-(6,7)]
    47      12.561824      12.561824      12.561824    1[6-(6,7)]
    48       0.235515       0.235515       0.235515    1[6-(7,7)]
    49      11.479392      11.479392      11.479392    1[6-(7,7)]
    50      12.719353      12.719353      12.719353    1[6-(6,7)]
    51      11.367094      11.367094      11.367094    1[6-(6,7)]
    52      11.265713      11.265713      11.265713    1[6-(6,6)]
    53       9.813632       9.813632       9.813632    1[6-(6,6)]
    54       7.552067       7.552067       7.552067    1[6-(6,6)]
    55       8.915245       8.915245       8.915245    1[6-(6,6)]
    56       7.425732       7.425732       7.425732    1[6-(7,7)]
    57       5.914382       5.914382       5.914382    1[6-(6,7)]
    58       7.335269       7.335269       7.335269    1[6-(6,7)]
    59      10.788445      10.788445      10.788445    1[6-(6,7)]
    60       8.818544       8.818544       8.818544    1[6-(6,7)]
    61      11.070751      11.070751      11.070751    1[6-(7,7)]
    62      10.064744      10.064744      10.064744    1[6-(6,6)]
    63       7.015531       7.015531       7.015531    1[6-(6,6)]
    64       2.178901       2.178901       2.178901    1[6-(7,7)]
    65      13.949957      13.949957      13.949957    1[6-(6,7)]
    66      14.885777      14.885777      14.885777    1[6-(6,7)]
    67       1.642364       1.642364       1.642364    1[6-(6,6)]
    68       3.141236       3.141236       3.141236    1[6-(6,6)]
    69       4.456063       4.456063       4.456063    1[6-(6,6)]
    70       2.921318       2.921318       2.921318    1[6-(6,6)]
    71      10.615318      10.615318      10.615318    1[6-(7,7)]
    72       7.399217       7.399217       7.399217    1[6-(6,7)]
    73       6.780016       6.780016       6.780016    1[6-(6,7)]
    74      10.822758      10.822758      10.822758    1[6-(6,6)]
    75      11.078549      11.078549      11.078549    1[6-(6,6)]
    76       7.285359       7.285359       7.285359    1[6-(6,6)]
    77       7.010852       7.010852       7.010852    1[6-(6,6)]
    78      11.348377      11.348377      11.348377    1[6-(6,7)]
    79      10.833676      10.833676      10.833676    1[6-(6,7)]
    80       7.562985       7.562985       7.562985    1[6-(7,7)]
    81      11.916108      11.916108      11.916108    1[6-(7,7)]
    82      10.676147      10.676147      10.676147    1[6-(6,7)]
    83      12.028406      12.028406      12.028406    1[6-(6,7)]
    84      12.129787      12.129787      12.129787    1[6-(6,6)]
    85      13.581868      13.581868      13.581868    1[6-(6,6)]
    86       0.246433       0.246433       0.246433    1[6-(6,6)]
    87      14.480255      14.480255      14.480255    1[6-(6,6)]
    88       0.372768       0.372768       0.372768    1[6-(7,7)]
    89       1.884118       1.884118       1.884118    1[6-(6,7)]
    90       0.463231       0.463231       0.463231    1[6-(6,7)]
    91      12.607055      12.607055      12.607055    1[6-(6,7)]
    92      14.576956      14.576956      14.576956    1[6-(6,7)]
    93      12.324749      12.324749      12.324749    1[6-(7,7)]
    94      13.330756      13.330756      13.330756    1[6-(6,6)]
    95       0.782969       0.782969       0.782969    1[6-(6,6)]
    96       5.619599       5.619599       5.619599    1[6-(7,7)]
    97       9.445543       9.445543       9.445543    1[6-(6,7)]
    98       8.509723       8.509723       8.509723    1[6-(6,7)]
    99       6.156136       6.156136       6.156136    1[6-(6,6)]
   100       4.657264       4.657264       4.657264    1[6-(6,6)]
   101       3.342437       3.342437       3.342437    1[6-(6,6)]
   102       4.877182       4.877182       4.877182    1[6-(6,6)]
   103       2.816818       2.816818       2.816818    1[6-(7,7)]
   104      15.197717      15.197717      15.197717    1[6-(6,7)]
   105      14.578516      14.578516      14.578516    1[6-(6,7)]
   106       3.024258       3.024258       3.024258    1[6-(6,6)]
   107       3.280049       3.280049       3.280049    1[6-(6,6)]
   108      15.083859      15.083859      15.083859    1[6-(6,6)]
   109      14.809351      14.809351      14.809351    1[6-(6,6)]
   110       3.549877       3.549877       3.549877    1[6-(6,7)]
   111       3.035176       3.035176       3.035176    1[6-(6,7)]
   112      15.361485      15.361485      15.361485    1[6-(7,7)]
   113       4.117608       4.117608       4.117608    1[6-(7,7)]
   114       2.877646       2.877646       2.877646    1[6-(6,7)]
   115       4.229906       4.229906       4.229906    1[6-(6,7)]
   116       4.331287       4.331287       4.331287    1[6-(6,6)]
   117       5.783368       5.783368       5.783368    1[6-(6,6)]
   118       8.044933       8.044933       8.044933    1[6-(6,6)]
   119       6.681755       6.681755       6.681755    1[6-(6,6)]
   120       8.171268       8.171268       8.171268    1[6-(7,7)]
   121       9.682618       9.682618       9.682618    1[6-(6,7)]
   122       8.261731       8.261731       8.261731    1[6-(6,7)]
   123       4.808555       4.808555       4.808555    1[6-(6,7)]
   124       6.778456       6.778456       6.778456    1[6-(6,7)]
   125       4.526249       4.526249       4.526249    1[6-(7,7)]
   126       5.532256       5.532256       5.532256    1[6-(6,6)]
   127       8.581469       8.581469       8.581469    1[6-(6,6)]
   128      13.418099      13.418099      13.418099    1[6-(7,7)]
   129       1.647043       1.647043       1.647043    1[6-(6,7)]
   130       0.711223       0.711223       0.711223    1[6-(6,7)]
   131      13.954636      13.954636      13.954636    1[6-(6,6)]
   132      12.455764      12.455764      12.455764    1[6-(6,6)]
   133      11.140937      11.140937      11.140937    1[6-(6,6)]
   134      12.675682      12.675682      12.675682    1[6-(6,6)]
   135       5.864472       5.864472       5.864472    6[1-(0),7-(6,29),7-(6,6)]
   136       7.622254       7.622254       7.622254    6[1-(0),6-(1,7),7-(6,29)]
   137       7.965388       7.965388       7.965388    6[1-(0),6-(1,7),7-(6,6)]
   138       6.716068       6.716068       6.716068    6[6-(1,6),6-(1,6),7-(6,6)]
   139       5.491704       5.491704       5.491704    6[1-(0),6-(1,6),6-(6,7)]
   140       5.338853       5.338853       5.338853    6[1-(0),6-(1,6),6-(6,7)]
   141       6.397889       6.397889       6.397889    6[6-(1,6),6-(1,6),7-(6,6)]
   142       7.608217       7.608217       7.608217    6[1-(0),6-(1,6),6-(6,7)]
   143       7.762627       7.762627       7.762627    6[1-(0),6-(1,6),6-(6,7)]
   144       5.065906       5.065906       5.065906    6[1-(0),6-(1,7),7-(6,6)]
   145        5.35757        5.35757        5.35757    6[1-(0),6-(1,7),7-(6,29)]
   146       7.163702       7.163702       7.163702    6[1-(0),7-(6,29),7-(6,6)]
   147       3.822825       3.822825       3.822825    6[1-(0),7-(6,29),7-(6,6)]
   148       4.502854       4.502854       4.502854    6[1-(0),6-(1,7),7-(6,29)]
   149       3.751078       3.751078       3.751078    6[1-(0),6-(1,7),7-(6,6)]
   150       2.447169       2.447169       2.447169    6[6-(1,6),6-(1,6),7-(6,6)]
   151       2.724796       2.724796       2.724796    6[1-(0),6-(1,6),6-(6,7)]
   152       1.856043       1.856043       1.856043    6[1-(0),6-(1,6),6-(6,7)]
   153        0.77829        0.77829        0.77829    6[6-(1,6),6-(1,6),7-(6,6)]
   154       0.494425       0.494425       0.494425    6[1-(0),6-(1,6),6-(6,7)]
   155       1.331984       1.331984       1.331984    6[1-(0),6-(1,6),6-(6,7)]
   156      15.032389      15.032389      15.032389    6[1-(0),7-(6,29),7-(6,6)]
   157      14.208867      14.208867      14.208867    6[1-(0),6-(1,7),7-(6,29)]
   158      14.982478      14.982478      14.982478    6[1-(0),6-(1,7),7-(6,6)]
   159       2.799661       2.799661       2.799661    6[1-(0),6-(1,7),7-(6,29)]
   160       1.709431       1.709431       1.709431    6[1-(0),6-(1,7),7-(6,6)]
   161        2.96343        2.96343        2.96343    6[1-(0),7-(6,29),7-(6,6)]
   162       0.881231       0.881231       0.881231    6[6-(1,6),6-(1,6),7-(6,6)]
   163        1.34914        1.34914        1.34914    6[1-(0),6-(1,6),6-(6,7)]
   164      15.133769      15.133769      15.133769    6[1-(0),6-(1,6),6-(6,7)]
   165       9.142961       9.142961       9.142961    6[1-(0),7-(6,29),7-(6,6)]
   166       7.049844       7.049844       7.049844    6[1-(0),6-(1,7),7-(6,29)]
   167       7.552067       7.552067       7.552067    6[1-(0),6-(1,7),7-(6,6)]
   168       9.910334       9.910334       9.910334    6[6-(1,6),6-(1,6),7-(6,6)]
   169       9.994558       9.994558       9.994558    6[1-(0),6-(1,6),6-(6,7)]
   170      10.906982      10.906982      10.906982    6[1-(0),6-(1,6),6-(6,35)]
   171       11.75078       11.75078       11.75078    6[6-(1,6),6-(1,6),35-(0)]
   172      11.688392      11.688392      11.688392    6[1-(0),6-(1,6),6-(6,35)]
   173       10.76193       10.76193       10.76193    6[1-(0),6-(1,6),6-(6,7)]
   174      13.662972      13.662972      13.662972    6[1-(0),7-(6,29),7-(6,6)]
   175      15.420754      15.420754      15.420754    6[1-(0),6-(1,7),7-(6,29)]
   176       0.166888       0.166888       0.166888    6[1-(0),6-(1,7),7-(6,6)]
   177      14.514568      14.514568      14.514568    6[6-(1,6),6-(1,6),7-(6,6)]
   178      13.290204      13.290204      13.290204    6[1-(0),6-(1,6),6-(6,7)]
   179      13.137353      13.137353      13.137353    6[1-(0),6-(1,6),6-(6,7)]
   180      14.196389      14.196389      14.196389    6[6-(1,6),6-(1,6),7-(6,6)]
   181      15.406717      15.406717      15.406717    6[1-(0),6-(1,6),6-(6,7)]
   182      -0.035873      -0.035873      -0.035873    6[1-(0),6-(1,6),6-(6,7)]
   183      12.864406      12.864406      12.864406    6[1-(0),6-(1,7),7-(6,6)]
   184       13.15607       13.15607       13.15607    6[1-(0),6-(1,7),7-(6,29)]
   185      14.962202      14.962202      14.962202    6[1-(0),7-(6,29),7-(6,6)]
   186      11.621325      11.621325      11.621325    6[1-(0),7-(6,29),7-(6,6)]
   187      12.301354      12.301354      12.301354    6[1-(0),6-(1,7),7-(6,29)]
   188      11.549579      11.549579      11.549579    6[1-(0),6-(1,7),7-(6,6)]
   189      10.245669      10.245669      10.245669    6[6-(1,6),6-(1,6),7-(6,6)]
   190      10.523296      10.523296      10.523296    6[1-(0),6-(1,6),6-(6,7)]
   191       9.654543       9.654543       9.654543    6[1-(0),6-(1,6),6-(6,7)]
   192        8.57679        8.57679        8.57679    6[6-(1,6),6-(1,6),7-(6,6)]
   193       8.292925       8.292925       8.292925    6[1-(0),6-(1,6),6-(6,7)]
   194       9.130484       9.130484       9.130484    6[1-(0),6-(1,6),6-(6,7)]
   195       7.233889       7.233889       7.233889    6[1-(0),7-(6,29),7-(6,6)]
   196       6.410367       6.410367       6.410367    6[1-(0),6-(1,7),7-(6,29)]
   197       7.183978       7.183978       7.183978    6[1-(0),6-(1,7),7-(6,6)]
   198      10.598162      10.598162      10.598162    6[1-(0),6-(1,7),7-(6,29)]
   199       9.507931       9.507931       9.507931    6[1-(0),6-(1,7),7-(6,6)]
   200       10.76193       10.76193       10.76193    6[1-(0),7-(6,29),7-(6,6)]
   201        8.67973        8.67973        8.67973    6[6-(1,6),6-(1,6),7-(6,6)]
   202        9.14764        9.14764        9.14764    6[1-(0),6-(1,6),6-(6,7)]
   203       7.335269       7.335269       7.335269    6[1-(0),6-(1,6),6-(6,7)]
   204       1.344461       1.344461       1.344461    6[1-(0),7-(6,29),7-(6,6)]
   205      14.848344      14.848344      14.848344    6[1-(0),6-(1,7),7-(6,29)]
   206      15.350567      15.350567      15.350567    6[1-(0),6-(1,7),7-(6,6)]
   207       2.111834       2.111834       2.111834    6[6-(1,6),6-(1,6),7-(6,6)]
   208       2.196058       2.196058       2.196058    6[1-(0),6-(1,6),6-(6,7)]
   209       3.108482       3.108482       3.108482    6[1-(0),6-(1,6),6-(6,35)]
   210        3.95228        3.95228        3.95228    6[6-(1,6),6-(1,6),35-(0)]
   211       3.889892       3.889892       3.889892    6[1-(0),6-(1,6),6-(6,35)]
   212        2.96343        2.96343        2.96343    6[1-(0),6-(1,6),6-(6,7)]
   213       9.732528       9.732528       9.732528    6[1-(0),7-(6,29),7-(6,6)]
   214       7.974746       7.974746       7.974746    6[1-(0),6-(1,7),7-(6,29)]
   215       7.631612       7.631612       7.631612    6[1-(0),6-(1,7),7-(6,6)]
   216       8.880932       8.880932       8.880932    6[6-(1,6),6-(1,6),7-(6,6)]
   217      10.105296      10.105296      10.105296    6[1-(0),6-(1,6),6-(6,7)]
   218      10.258147      10.258147      10.258147    6[1-(0),6-(1,6),6-(6,7)]
   219       9.199111       9.199111       9.199111    6[6-(1,6),6-(1,6),7-(6,6)]
   220       7.988783       7.988783       7.988783    6[1-(0),6-(1,6),6-(6,7)]
   221       7.834373       7.834373       7.834373    6[1-(0),6-(1,6),6-(6,7)]
   222      10.531094      10.531094      10.531094    6[1-(0),6-(1,7),7-(6,6)]
   223       10.23943       10.23943       10.23943    6[1-(0),6-(1,7),7-(6,29)]
   224       8.433298       8.433298       8.433298    6[1-(0),7-(6,29),7-(6,6)]
   225      11.774175      11.774175      11.774175    6[1-(0),7-(6,29),7-(6,6)]
   226      11.094146      11.094146      11.094146    6[1-(0),6-(1,7),7-(6,29)]
   227      11.845922      11.845922      11.845922    6[1-(0),6-(1,7),7-(6,6)]
   228      13.149831      13.149831      13.149831    6[6-(1,6),6-(1,6),7-(6,6)]
   229      12.872204      12.872204      12.872204    6[1-(0),6-(1,6),6-(6,7)]
   230      13.740957      13.740957      13.740957    6[1-(0),6-(1,6),6-(6,7)]
   231       14.81871       14.81871       14.81871    6[6-(1,6),6-(1,6),7-(6,6)]
   232      15.102575      15.102575      15.102575    6[1-(0),6-(1,6),6-(6,7)]
   233      14.265016      14.265016      14.265016    6[1-(0),6-(1,6),6-(6,7)]
   234       0.564611       0.564611       0.564611    6[1-(0),7-(6,29),7-(6,6)]
   235       1.388133       1.388133       1.388133    6[1-(0),6-(1,7),7-(6,29)]
   236       0.614522       0.614522       0.614522    6[1-(0),6-(1,7),7-(6,6)]
   237      12.797338      12.797338      12.797338    6[1-(0),6-(1,7),7-(6,29)]
   238      13.887569      13.887569      13.887569    6[1-(0),6-(1,7),7-(6,6)]
   239       12.63357       12.63357       12.63357    6[1-(0),7-(6,29),7-(6,6)]
   240       14.71577       14.71577       14.71577    6[6-(1,6),6-(1,6),7-(6,6)]
   241       14.24786       14.24786       14.24786    6[1-(0),6-(1,6),6-(6,7)]
   242       0.463231       0.463231       0.463231    6[1-(0),6-(1,6),6-(6,7)]
   243       6.454039       6.454039       6.454039    6[1-(0),7-(6,29),7-(6,6)]
   244       8.547156       8.547156       8.547156    6[1-(0),6-(1,7),7-(6,29)]
   245       8.044933       8.044933       8.044933    6[1-(0),6-(1,7),7-(6,6)]
   246       5.686666       5.686666       5.686666    6[6-(1,6),6-(1,6),7-(6,6)]
   247       5.602442       5.602442       5.602442    6[1-(0),6-(1,6),6-(6,7)]
   248       4.690018       4.690018       4.690018    6[1-(0),6-(1,6),6-(6,35)]
   249        3.84622        3.84622        3.84622    6[6-(1,6),6-(1,6),35-(0)]
   250       3.908608       3.908608       3.908608    6[1-(0),6-(1,6),6-(6,35)]
   251        4.83507        4.83507        4.83507    6[1-(0),6-(1,6),6-(6,7)]
   252       1.934028       1.934028       1.934028    6[1-(0),7-(6,29),7-(6,6)]
   253       0.176246       0.176246       0.176246    6[1-(0),6-(1,7),7-(6,29)]
   254      15.430112      15.430112      15.430112    6[1-(0),6-(1,7),7-(6,6)]
   255       1.082432       1.082432       1.082432    6[6-(1,6),6-(1,6),7-(6,6)]
   256       2.306796       2.306796       2.306796    6[1-(0),6-(1,6),6-(6,7)]
   257       2.459647       2.459647       2.459647    6[1-(0),6-(1,6),6-(6,7)]
   258       1.400611       1.400611       1.400611    6[6-(1,6),6-(1,6),7-(6,6)]
   259       0.190283       0.190283       0.190283    6[1-(0),6-(1,6),6-(6,7)]
   260       0.035873       0.035873       0.035873    6[1-(0),6-(1,6),6-(6,7)]
   261       2.732594       2.732594       2.732594    6[1-(0),6-(1,7),7-(6,6)]
   262        2.44093        2.44093        2.44093    6[1-(0),6-(1,7),7-(6,29)]
   263       0.634798       0.634798       0.634798    6[1-(0),7-(6,29),7-(6,6)]
   264       3.975675       3.975675       3.975675    6[1-(0),7-(6,29),7-(6,6)]
   265       3.295646       3.295646       3.295646    6[1-(0),6-(1,7),7-(6,29)]
   266       4.047422       4.047422       4.047422    6[1-(0),6-(1,7),7-(6,6)]
   267       5.351331       5.351331       5.351331    6[6-(1,6),6-(1,6),7-(6,6)]
   268       5.073704       5.073704       5.073704    6[1-(0),6-(1,6),6-(6,7)]
   269       5.942457       5.942457       5.942457    6[1-(0),6-(1,6),6-(6,7)]
   270        7.02021        7.02021        7.02021    6[6-(1,6),6-(1,6),7-(6,6)]
   271       7.304075       7.304075       7.304075    6[1-(0),6-(1,6),6-(6,7)]
   272       6.466516       6.466516       6.466516    6[1-(0),6-(1,6),6-(6,7)]
   273       8.363111       8.363111       8.363111    6[1-(0),7-(6,29),7-(6,6)]
   274       9.186633       9.186633       9.186633    6[1-(0),6-(1,7),7-(6,29)]
   275       8.413022       8.413022       8.413022    6[1-(0),6-(1,7),7-(6,6)]
   276       4.998838       4.998838       4.998838    6[1-(0),6-(1,7),7-(6,29)]
   277       6.089069       6.089069       6.089069    6[1-(0),6-(1,7),7-(6,6)]
   278        4.83507        4.83507        4.83507    6[1-(0),7-(6,29),7-(6,6)]
   279       6.917269       6.917269       6.917269    6[6-(1,6),6-(1,6),7-(6,6)]
   280       6.449359       6.449359       6.449359    6[1-(0),6-(1,6),6-(6,7)]
   281       8.261731       8.261731       8.261731    6[1-(0),6-(1,6),6-(6,7)]
   282      14.252539      14.252539      14.252539    6[1-(0),7-(6,29),7-(6,6)]
   283       0.748656       0.748656       0.748656    6[1-(0),6-(1,7),7-(6,29)]
   284       0.246433       0.246433       0.246433    6[1-(0),6-(1,7),7-(6,6)]
   285      13.485166      13.485166      13.485166    6[6-(1,6),6-(1,6),7-(6,6)]
   286      13.400942      13.400942      13.400942    6[1-(0),6-(1,6),6-(6,7)]
   287      12.488518      12.488518      12.488518    6[1-(0),6-(1,6),6-(6,35)]
   288       11.64472       11.64472       11.64472    6[6-(1,6),6-(1,6),35-(0)]
   289      11.707108      11.707108      11.707108    6[1-(0),6-(1,6),6-(6,35)]
   290       12.63357       12.63357       12.63357    6[1-(0),6-(1,6),6-(6,7)]
   291      12.982007      12.982007      12.982007    35[6-(6,6)]
   292       5.183507       5.183507       5.183507    35[6-(6,6)]
   293       2.614993       2.614993       2.614993    35[6-(6,6)]
   294      10.413493      10.413493      10.413493    35[6-(6,6)]
   295       6.301188       6.301188       6.301188    7[6-(1,6),6-(1,7),29-(7,7,7)]
   296        6.86112        6.86112        6.86112    7[6-(1,6),6-(1,7),6-(6,6)]
   297       6.226322       6.226322       6.226322    7[6-(1,6),6-(1,7),6-(6,6)]
   298       6.666158       6.666158       6.666158    7[6-(1,6),6-(1,7),29-(7,7,7)]
   299       4.562123       4.562123       4.562123    7[6-(1,6),6-(1,7),29-(7,7,7)]
   300       3.317482       3.317482       3.317482    7[6-(1,6),6-(1,7),6-(6,6)]
   301      15.498739      15.498739      15.498739    7[6-(1,6),6-(1,7),6-(6,6)]
   302      14.265016      14.265016      14.265016    7[6-(1,6),6-(1,7),29-(7,7,7)]
   303       3.582631       3.582631       3.582631    7[6-(1,6),6-(1,7),29-(7,7,7)]
   304       1.829528       1.829528       1.829528    7[6-(1,6),6-(1,7),6-(6,6)]
   305       8.032455       8.032455       8.032455    7[6-(1,6),6-(1,7),29-(7,7,7)]
   306       8.905887       8.905887       8.905887    7[6-(1,6),6-(1,7),6-(6,6)]
   307      14.099688      14.099688      14.099688    7[6-(1,6),6-(1,7),29-(7,7,7)]
   308       14.65962       14.65962       14.65962    7[6-(1,6),6-(1,7),6-(6,6)]
   309      14.024822      14.024822      14.024822    7[6-(1,6),6-(1,7),6-(6,6)]
   310      14.464658      14.464658      14.464658    7[6-(1,6),6-(1,7),29-(7,7,7)]
   311      12.360622      12.360622      12.360622    7[6-(1,6),6-(1,7),29-(7,7,7)]
   312      11.115982      11.115982      11.115982    7[6-(1,6),6-(1,7),6-(6,6)]
   313       7.700239       7.700239       7.700239    7[6-(1,6),6-(1,7),6-(6,6)]
   314       6.466516       6.466516       6.466516    7[6-(1,6),6-(1,7),29-(7,7,7)]
   315      11.381131      11.381131      11.381131    7[6-(1,6),6-(1,7),29-(7,7,7)]
   316       9.628028       9.628028       9.628028    7[6-(1,6),6-(1,7),6-(6,6)]
   317       0.233955       0.233955       0.233955    7[6-(1,6),6-(1,7),29-(7,7,7)]
   318       1.107387       1.107387       1.107387    7[6-(1,6),6-(1,7),6-(6,6)]
   319       9.295812       9.295812       9.295812    7[6-(1,6),6-(1,7),29-(7,7,7)]
   320        8.73588        8.73588        8.73588    7[6-(1,6),6-(1,7),6-(6,6)]
   321       9.370678       9.370678       9.370678    7[6-(1,6),6-(1,7),6-(6,6)]
   322       8.930842       8.930842       8.930842    7[6-(1,6),6-(1,7),29-(7,7,7)]
   323      11.034878      11.034878      11.034878    7[6-(1,6),6-(1,7),29-(7,7,7)]
   324      12.279518      12.279518      12.279518    7[6-(1,6),6-(1,7),6-(6,6)]
   325       0.098261       0.098261       0.098261    7[6-(1,6),6-(1,7),6-(6,6)]
   326       1.331984       1.331984       1.331984    7[6-(1,6),6-(1,7),29-(7,7,7)]
   327      12.014369      12.014369      12.014369    7[6-(1,6),6-(1,7),29-(7,7,7)]
   328      13.767472      13.767472      13.767472    7[6-(1,6),6-(1,7),6-(6,6)]
   329       7.564545       7.564545       7.564545    7[6-(1,6),6-(1,7),29-(7,7,7)]
   330       6.691113       6.691113       6.691113    7[6-(1,6),6-(1,7),6-(6,6)]
   331       1.497312       1.497312       1.497312    7[6-(1,6),6-(1,7),29-(7,7,7)]
   332        0.93738        0.93738        0.93738    7[6-(1,6),6-(1,7),6-(6,6)]
   333       1.572178       1.572178       1.572178    7[6-(1,6),6-(1,7),6-(6,6)]
   334       1.132342       1.132342       1.132342    7[6-(1,6),6-(1,7),29-(7,7,7)]
   335       3.236377       3.236377       3.236377    7[6-(1,6),6-(1,7),29-(7,7,7)]
   336       4.481018       4.481018       4.481018    7[6-(1,6),6-(1,7),6-(6,6)]
   337       7.896761       7.896761       7.896761    7[6-(1,6),6-(1,7),6-(6,6)]
   338       9.130484       9.130484       9.130484    7[6-(1,6),6-(1,7),29-(7,7,7)]
   339       4.215869       4.215869       4.215869    7[6-(1,6),6-(1,7),29-(7,7,7)]
   340       5.968972       5.968972       5.968972    7[6-(1,6),6-(1,7),6-(6,6)]
   341      15.363045      15.363045      15.363045    7[6-(1,6),6-(1,7),29-(7,7,7)]
   342      14.489613      14.489613      14.489613    7[6-(1,6),6-(1,7),6-(6,6)]
