# Supplementary material for: A collection of forcefield precursors for metal–organic frameworks
Source: RSC Adv. 2019 Nov 13;9(63):36492–507. doi: 10.1039/c9ra07327b (PMC9075174; doi:10.1039/c9ra07327b)
Supplement: RA-009-C9RA07327B-s1878 [file RA-009-C9RA07327B-s1878.txt]

OYOSAX_clean

7.527300    0.000000    0.000000
-3.421035    9.025388    0.000000
0.000000    0.000000    22.106000

     1       2.524541       2.524541       2.524541    25[8-(6),8-(6),8-(6),8-(6,25),8-(6,25)]
     2       5.345374       5.345374       5.345374    25[8-(6),8-(6),8-(6),8-(6,25),8-(6,25)]
     3       1.581724       1.581724       1.581724    25[8-(6),8-(6),8-(6),8-(6,25),8-(6,25)]
     4      -1.239109      -1.239109      -1.239109    25[8-(6),8-(6),8-(6),8-(6,25),8-(6,25)]
     5      -1.350177      -1.350177      -1.350177    1[6-(6,6)]
     6       2.724124       2.724124       2.724124    1[6-(6,6)]
     7       3.559834       3.559834       3.559834    1[6-(6,6)]
     8        2.64703        2.64703        2.64703    1[6-(6,6)]
     9      -0.896913      -0.896913      -0.896913    1[6-(6,6)]
    10       4.911579       4.911579       4.911579    1[6-(6,6)]
    11       1.692792       1.692792       1.692792    1[6-(6,6)]
    12       5.145791       5.145791       5.145791    1[6-(6,6)]
    13       4.310081       4.310081       4.310081    1[6-(6,6)]
    14       5.222885       5.222885       5.222885    1[6-(6,6)]
    15       1.239528       1.239528       1.239528    1[6-(6,6)]
    16       2.958336       2.958336       2.958336    1[6-(6,6)]
    17       5.456442       5.456442       5.456442    1[6-(6,6)]
    18       1.382141       1.382141       1.382141    1[6-(6,6)]
    19       0.546431       0.546431       0.546431    1[6-(6,6)]
    20       1.459235       1.459235       1.459235    1[6-(6,6)]
    21       5.003178       5.003178       5.003178    1[6-(6,6)]
    22      -0.805314      -0.805314      -0.805314    1[6-(6,6)]
    23       2.413473       2.413473       2.413473    1[6-(6,6)]
    24      -1.039526      -1.039526      -1.039526    1[6-(6,6)]
    25      -0.203816      -0.203816      -0.203816    1[6-(6,6)]
    26       -1.11662       -1.11662       -1.11662    1[6-(6,6)]
    27       2.866737       2.866737       2.866737    1[6-(6,6)]
    28       1.147929       1.147929       1.147929    1[6-(6,6)]
    29       3.802335       3.802335       3.802335    6[6-(6,6),8-(25),8-(25,25)]
    30       4.392666       4.392666       4.392666    6[6-(1,6),6-(1,6),6-(8,8)]
    31      -1.863802      -1.863802      -1.863802    6[1-(0),6-(6,6),6-(6,6)]
    32        3.59525        3.59525        3.59525    6[1-(0),6-(1,6),6-(6,6)]
    33        4.09669        4.09669        4.09669    6[1-(0),6-(1,6),6-(6,6)]
    34      -1.311245      -1.311245      -1.311245    6[6-(1,6),6-(1,6),6-(6,6)]
    35       4.549989       4.549989       4.549989    6[6-(6,6),8-(25),8-(25)]
    36      -2.911964      -2.911964      -2.911964    6[6-(1,6),6-(1,6),6-(8,8)]
    37       3.461625       3.461625       3.461625    6[1-(0),6-(6,6),6-(6,6)]
    38       3.485363       3.485363       3.485363    6[6-(1,6),6-(1,6),6-(6,6)]
    39      -1.678987      -1.678987      -1.678987    6[1-(0),6-(1,6),6-(6,6)]
    40       5.732262       5.732262       5.732262    6[1-(0),6-(1,6),6-(6,6)]
    41        4.06758        4.06758        4.06758    6[6-(6,6),8-(25),8-(25,25)]
    42       3.477249       3.477249       3.477249    6[6-(1,6),6-(1,6),6-(8,8)]
    43       2.206417       2.206417       2.206417    6[1-(0),6-(6,6),6-(6,6)]
    44       4.274665       4.274665       4.274665    6[1-(0),6-(1,6),6-(6,6)]
    45       3.773225       3.773225       3.773225    6[1-(0),6-(1,6),6-(6,6)]
    46        1.65386        1.65386        1.65386    6[6-(1,6),6-(1,6),6-(6,6)]
    47       3.319926       3.319926       3.319926    6[6-(6,6),8-(25),8-(25)]
    48       3.254579       3.254579       3.254579    6[6-(1,6),6-(1,6),6-(8,8)]
    49        4.40829        4.40829        4.40829    6[1-(0),6-(6,6),6-(6,6)]
    50       4.384552       4.384552       4.384552    6[6-(1,6),6-(1,6),6-(6,6)]
    51       2.021602       2.021602       2.021602    6[1-(0),6-(1,6),6-(6,6)]
    52       2.137653       2.137653       2.137653    6[1-(0),6-(1,6),6-(6,6)]
    53        0.30393        0.30393        0.30393    6[6-(6,6),8-(25),8-(25,25)]
    54      -0.286401      -0.286401      -0.286401    6[6-(1,6),6-(1,6),6-(8,8)]
    55       5.970067       5.970067       5.970067    6[1-(0),6-(6,6),6-(6,6)]
    56       0.511015       0.511015       0.511015    6[1-(0),6-(1,6),6-(6,6)]
    57       0.009575       0.009575       0.009575    6[1-(0),6-(1,6),6-(6,6)]
    58        5.41751        5.41751        5.41751    6[6-(1,6),6-(1,6),6-(6,6)]
    59      -0.443724      -0.443724      -0.443724    6[6-(6,6),8-(25),8-(25)]
    60       7.018229       7.018229       7.018229    6[6-(1,6),6-(1,6),6-(8,8)]
    61        0.64464        0.64464        0.64464    6[1-(0),6-(6,6),6-(6,6)]
    62       0.620902       0.620902       0.620902    6[6-(1,6),6-(1,6),6-(6,6)]
    63       5.785252       5.785252       5.785252    6[1-(0),6-(1,6),6-(6,6)]
    64      -1.625997      -1.625997      -1.625997    6[1-(0),6-(1,6),6-(6,6)]
    65       0.038685       0.038685       0.038685    6[6-(6,6),8-(25),8-(25,25)]
    66       0.629016       0.629016       0.629016    6[6-(1,6),6-(1,6),6-(8,8)]
    67       1.899848       1.899848       1.899848    6[1-(0),6-(6,6),6-(6,6)]
    68        -0.1684        -0.1684        -0.1684    6[1-(0),6-(1,6),6-(6,6)]
    69        0.33304        0.33304        0.33304    6[1-(0),6-(1,6),6-(6,6)]
    70       2.452405       2.452405       2.452405    6[6-(1,6),6-(1,6),6-(6,6)]
    71       0.786339       0.786339       0.786339    6[6-(6,6),8-(25),8-(25)]
    72       0.851686       0.851686       0.851686    6[6-(1,6),6-(1,6),6-(8,8)]
    73      -0.302025      -0.302025      -0.302025    6[1-(0),6-(6,6),6-(6,6)]
    74      -0.278287      -0.278287      -0.278287    6[6-(1,6),6-(1,6),6-(6,6)]
    75       2.084663       2.084663       2.084663    6[1-(0),6-(1,6),6-(6,6)]
    76       1.968612       1.968612       1.968612    6[1-(0),6-(1,6),6-(6,6)]
    77       4.478217       4.478217       4.478217    8[6-(6,8),25-(8,8,8,8),25-(8,8,8,8)]
    78       2.640114       2.640114       2.640114    8[6-(6,8),25-(8,8,8,8)]
    79        3.41972        3.41972        3.41972    8[6-(6,8),25-(8,8,8,8)]
    80      -1.902739      -1.902739      -1.902739    8[6-(6,8),25-(8,8,8,8)]
    81       3.391698       3.391698       3.391698    8[6-(6,8),25-(8,8,8,8),25-(8,8,8,8)]
    82       5.229801       5.229801       5.229801    8[6-(6,8),25-(8,8,8,8)]
    83       4.450195       4.450195       4.450195    8[6-(6,8),25-(8,8,8,8)]
    84       2.245354       2.245354       2.245354    8[6-(6,8),25-(8,8,8,8)]
    85      -0.371952      -0.371952      -0.371952    8[6-(6,8),25-(8,8,8,8),25-(8,8,8,8)]
    86       1.466151       1.466151       1.466151    8[6-(6,8),25-(8,8,8,8)]
    87       0.686545       0.686545       0.686545    8[6-(6,8),25-(8,8,8,8)]
    88       6.009004       6.009004       6.009004    8[6-(6,8),25-(8,8,8,8)]
    89       0.714567       0.714567       0.714567    8[6-(6,8),25-(8,8,8,8),25-(8,8,8,8)]
    90      -1.123536      -1.123536      -1.123536    8[6-(6,8),25-(8,8,8,8)]
    91       -0.34393       -0.34393       -0.34393    8[6-(6,8),25-(8,8,8,8)]
    92       1.860911       1.860911       1.860911    8[6-(6,8),25-(8,8,8,8)]
