# Supplementary material for: A collection of forcefield precursors for metal–organic frameworks
Source: RSC Adv. 2019 Nov 13;9(63):36492–507. doi: 10.1039/c9ra07327b (PMC9075174; doi:10.1039/c9ra07327b)
Supplement: RA-009-C9RA07327B-s1879 [file RA-009-C9RA07327B-s1879.txt]

OYUJUO_clean

18.760100    0.000000    0.000000
-6.253299    17.687216    0.000000
-6.253299    -8.843464    15.317662

     1      -4.767515      -4.767515      -4.767515    28[7-(6,6),8-(28,28),8-(6),8-(6),8-(6),8-(6)]
     2       4.316371       4.316371       4.316371    28[7-(6,6),8-(28,28),8-(6),8-(6),8-(6),8-(6)]
     3      -1.034437      -1.034437      -1.034437    28[7-(6,6),8-(28,28),8-(6),8-(6),8-(6),8-(6)]
     4      -4.767515      -4.767515      -4.767515    28[7-(6,6),8-(28,28),8-(6),8-(6),8-(6),8-(6)]
     5       7.739263       7.739263       7.739263    28[7-(6,6),8-(28,28),8-(6),8-(6),8-(6),8-(6)]
     6      -1.936999      -1.936999      -1.936999    28[7-(6,6),8-(28,28),8-(6),8-(6),8-(6),8-(6)]
     7      11.472184      11.472184      11.472184    28[7-(6,6),8-(28,28),8-(6),8-(6),8-(6),8-(6)]
     8       1.485855       1.485855       1.485855    28[7-(6,6),8-(28,28),8-(6),8-(6),8-(6),8-(6)]
     9       1.485855       1.485855       1.485855    28[7-(6,6),8-(28,28),8-(6),8-(6),8-(6),8-(6)]
    10      -1.936999      -1.936999      -1.936999    28[7-(6,6),8-(28,28),8-(6),8-(6),8-(6),8-(6)]
    11      11.472184      11.472184      11.472184    28[7-(6,6),8-(28,28),8-(6),8-(6),8-(6),8-(6)]
    12       7.739263       7.739263       7.739263    28[7-(6,6),8-(28,28),8-(6),8-(6),8-(6),8-(6)]
    13      -5.532893      -5.532893      -5.532893    1[6-(6,6)]
    14      -4.346017      -4.346017      -4.346017    1[6-(6,7)]
    15      -1.388174      -1.388174      -1.388174    1[6-(6,6)]
    16       8.291994       8.291994       8.291994    1[6-(6,6)]
    17        6.49979        6.49979        6.49979    1[6-(6,7)]
    18         1.6159         1.6159         1.6159    1[6-(6,6)]
    19      -0.222534      -0.222534      -0.222534    1[6-(6,6)]
    20       -0.93165       -0.93165       -0.93165    1[6-(6,7)]
    21       8.317044       8.317044       8.317044    1[6-(6,6)]
    22       9.970436       9.970436       9.970436    1[6-(6,6)]
    23      11.284881      11.284881      11.284881    1[6-(6,7)]
    24       3.962235       3.962235       3.962235    1[6-(6,6)]
    25       6.973821       6.973821       6.973821    1[6-(6,6)]
    26       8.160721       8.160721       8.160721    1[6-(6,7)]
    27      -7.641505      -7.641505      -7.641505    1[6-(6,6)]
    28      -4.214662      -4.214662      -4.214662    1[6-(6,6)]
    29      -6.006882      -6.006882      -6.006882    1[6-(6,7)]
    30       7.869328       7.869328       7.869328    1[6-(6,6)]
    31      12.284152      12.284152      12.284152    1[6-(6,6)]
    32      11.575011      11.575011      11.575011    1[6-(6,7)]
    33      14.570374      14.570374      14.570374    1[6-(6,6)]
    34      -2.536306      -2.536306      -2.536306    1[6-(6,6)]
    35      -1.221846      -1.221846      -1.221846    1[6-(6,7)]
    36      -2.291193      -2.291193      -2.291193    1[6-(6,6)]
    37       0.720438       0.720438       0.720438    1[6-(6,6)]
    38        1.90733        1.90733        1.90733    1[6-(6,7)]
    39        4.86514        4.86514        4.86514    1[6-(6,6)]
    40       2.038663       2.038663       2.038663    1[6-(6,6)]
    41       0.246443       0.246443       0.246443    1[6-(6,7)]
    42      -4.637415      -4.637415      -4.637415    1[6-(6,6)]
    43       6.030826       6.030826       6.030826    1[6-(6,6)]
    44       5.321687       5.321687       5.321687    1[6-(6,7)]
    45       2.063718       2.063718       2.063718    1[6-(6,6)]
    46       3.717076       3.717076       3.717076    1[6-(6,6)]
    47       5.031545       5.031545       5.031545    1[6-(6,7)]
    48      10.215561      10.215561      10.215561    1[6-(6,6)]
    49       0.720438       0.720438       0.720438    1[6-(6,6)]
    50        1.90733        1.90733        1.90733    1[6-(6,7)]
    51        4.86514        4.86514        4.86514    1[6-(6,6)]
    52       2.038663       2.038663       2.038663    1[6-(6,6)]
    53       0.246443       0.246443       0.246443    1[6-(6,7)]
    54      -4.637415      -4.637415      -4.637415    1[6-(6,6)]
    55       6.030826       6.030826       6.030826    1[6-(6,6)]
    56       5.321687       5.321687       5.321687    1[6-(6,7)]
    57       2.063718       2.063718       2.063718    1[6-(6,6)]
    58       3.717076       3.717076       3.717076    1[6-(6,6)]
    59       5.031545       5.031545       5.031545    1[6-(6,7)]
    60      10.215561      10.215561      10.215561    1[6-(6,6)]
    61      -5.532893      -5.532893      -5.532893    1[6-(6,6)]
    62      -4.346017      -4.346017      -4.346017    1[6-(6,7)]
    63      -1.388174      -1.388174      -1.388174    1[6-(6,6)]
    64       8.291994       8.291994       8.291994    1[6-(6,6)]
    65        6.49979        6.49979        6.49979    1[6-(6,7)]
    66         1.6159         1.6159         1.6159    1[6-(6,6)]
    67      -0.222534      -0.222534      -0.222534    1[6-(6,6)]
    68       -0.93165       -0.93165       -0.93165    1[6-(6,7)]
    69       8.317044       8.317044       8.317044    1[6-(6,6)]
    70       9.970436       9.970436       9.970436    1[6-(6,6)]
    71      11.284881      11.284881      11.284881    1[6-(6,7)]
    72       3.962235       3.962235       3.962235    1[6-(6,6)]
    73       6.973821       6.973821       6.973821    1[6-(6,6)]
    74       8.160721       8.160721       8.160721    1[6-(6,7)]
    75      -7.641505      -7.641505      -7.641505    1[6-(6,6)]
    76      -4.214662      -4.214662      -4.214662    1[6-(6,6)]
    77      -6.006882      -6.006882      -6.006882    1[6-(6,7)]
    78       7.869328       7.869328       7.869328    1[6-(6,6)]
    79      12.284152      12.284152      12.284152    1[6-(6,6)]
    80      11.575011      11.575011      11.575011    1[6-(6,7)]
    81      14.570374      14.570374      14.570374    1[6-(6,6)]
    82      -2.536306      -2.536306      -2.536306    1[6-(6,6)]
    83      -1.221846      -1.221846      -1.221846    1[6-(6,7)]
    84      -2.291193      -2.291193      -2.291193    1[6-(6,6)]
    85      -5.966507      -5.966507      -5.966507    6[1-(0),6-(1,7),6-(6,6)]
    86      -5.265638      -5.265638      -5.265638    6[1-(0),6-(1,6),7-(6,28)]
    87      -2.074914      -2.074914      -2.074914    6[1-(0),6-(1,6),6-(6,6)]
    88       7.933428       7.933428       7.933428    6[1-(0),6-(1,7),6-(6,6)]
    89       6.844598       6.844598       6.844598    6[1-(0),6-(1,6),7-(6,28)]
    90       2.240106       2.240106       2.240106    6[1-(0),6-(1,6),6-(6,6)]
    91      -0.337718      -0.337718      -0.337718    6[1-(0),6-(1,7),6-(6,6)]
    92      -0.745178      -0.745178      -0.745178    6[1-(0),6-(1,6),7-(6,28)]
    93       8.728634       8.728634       8.728634    6[1-(0),6-(1,6),6-(6,6)]
    94      10.877801      10.877801      10.877801    6[1-(0),6-(1,7),6-(6,6)]
    95      11.673221      11.673221      11.673221    6[1-(0),6-(1,6),7-(6,28)]
    96       3.613179       3.613179       3.613179    6[1-(0),6-(1,6),6-(6,6)]
    97       6.540216       6.540216       6.540216    6[1-(0),6-(1,7),6-(6,6)]
    98       7.241101       7.241101       7.241101    6[1-(0),6-(1,6),7-(6,28)]
    99      -8.328253      -8.328253      -8.328253    6[1-(0),6-(1,6),6-(6,6)]
   100      -4.573226      -4.573226      -4.573226    6[1-(0),6-(1,7),6-(6,6)]
   101      -5.662065      -5.662065      -5.662065    6[1-(0),6-(1,6),7-(6,28)]
   102       8.493543       8.493543       8.493543    6[1-(0),6-(1,6),6-(6,6)]
   103      12.168958      12.168958      12.168958    6[1-(0),6-(1,7),6-(6,6)]
   104      11.761483      11.761483      11.761483    6[1-(0),6-(1,6),7-(6,28)]
   105      14.981973      14.981973      14.981973    6[1-(0),6-(1,6),6-(6,6)]
   106      -1.628944      -1.628944      -1.628944    6[1-(0),6-(1,7),6-(6,6)]
   107      -0.833515      -0.833515      -0.833515    6[1-(0),6-(1,6),7-(6,28)]
   108      -2.640259      -2.640259      -2.640259    6[1-(0),6-(1,6),6-(6,6)]
   109       0.286832       0.286832       0.286832    6[1-(0),6-(1,7),6-(6,6)]
   110       0.987711       0.987711       0.987711    6[1-(0),6-(1,6),7-(6,28)]
   111       4.178394       4.178394       4.178394    6[1-(0),6-(1,6),6-(6,6)]
   112       1.680089       1.680089       1.680089    6[1-(0),6-(1,7),6-(6,6)]
   113       0.591249       0.591249       0.591249    6[1-(0),6-(1,6),7-(6,28)]
   114      -4.013203      -4.013203      -4.013203    6[1-(0),6-(1,6),6-(6,6)]
   115       5.915643       5.915643       5.915643    6[1-(0),6-(1,7),6-(6,6)]
   116       5.508169       5.508169       5.508169    6[1-(0),6-(1,6),7-(6,28)]
   117       2.475319       2.475319       2.475319    6[1-(0),6-(1,6),6-(6,6)]
   118        4.62444        4.62444        4.62444    6[1-(0),6-(1,7),6-(6,6)]
   119       5.419875       5.419875       5.419875    6[1-(0),6-(1,6),7-(6,28)]
   120       9.866493       9.866493       9.866493    6[1-(0),6-(1,6),6-(6,6)]
   121       0.286832       0.286832       0.286832    6[1-(0),6-(1,7),6-(6,6)]
   122       0.987711       0.987711       0.987711    6[1-(0),6-(1,6),7-(6,28)]
   123       4.178394       4.178394       4.178394    6[1-(0),6-(1,6),6-(6,6)]
   124       1.680089       1.680089       1.680089    6[1-(0),6-(1,7),6-(6,6)]
   125       0.591249       0.591249       0.591249    6[1-(0),6-(1,6),7-(6,28)]
   126      -4.013203      -4.013203      -4.013203    6[1-(0),6-(1,6),6-(6,6)]
   127       5.915643       5.915643       5.915643    6[1-(0),6-(1,7),6-(6,6)]
   128       5.508169       5.508169       5.508169    6[1-(0),6-(1,6),7-(6,28)]
   129       2.475319       2.475319       2.475319    6[1-(0),6-(1,6),6-(6,6)]
   130        4.62444        4.62444        4.62444    6[1-(0),6-(1,7),6-(6,6)]
   131       5.419875       5.419875       5.419875    6[1-(0),6-(1,6),7-(6,28)]
   132       9.866493       9.866493       9.866493    6[1-(0),6-(1,6),6-(6,6)]
   133      -5.966507      -5.966507      -5.966507    6[1-(0),6-(1,7),6-(6,6)]
   134      -5.265638      -5.265638      -5.265638    6[1-(0),6-(1,6),7-(6,28)]
   135      -2.074914      -2.074914      -2.074914    6[1-(0),6-(1,6),6-(6,6)]
   136       7.933428       7.933428       7.933428    6[1-(0),6-(1,7),6-(6,6)]
   137       6.844598       6.844598       6.844598    6[1-(0),6-(1,6),7-(6,28)]
   138       2.240106       2.240106       2.240106    6[1-(0),6-(1,6),6-(6,6)]
   139      -0.337718      -0.337718      -0.337718    6[1-(0),6-(1,7),6-(6,6)]
   140      -0.745178      -0.745178      -0.745178    6[1-(0),6-(1,6),7-(6,28)]
   141       8.728634       8.728634       8.728634    6[1-(0),6-(1,6),6-(6,6)]
   142      10.877801      10.877801      10.877801    6[1-(0),6-(1,7),6-(6,6)]
   143      11.673221      11.673221      11.673221    6[1-(0),6-(1,6),7-(6,28)]
   144       3.613179       3.613179       3.613179    6[1-(0),6-(1,6),6-(6,6)]
   145       6.540216       6.540216       6.540216    6[1-(0),6-(1,7),6-(6,6)]
   146       7.241101       7.241101       7.241101    6[1-(0),6-(1,6),7-(6,28)]
   147      -8.328253      -8.328253      -8.328253    6[1-(0),6-(1,6),6-(6,6)]
   148      -4.573226      -4.573226      -4.573226    6[1-(0),6-(1,7),6-(6,6)]
   149      -5.662065      -5.662065      -5.662065    6[1-(0),6-(1,6),7-(6,28)]
   150       8.493543       8.493543       8.493543    6[1-(0),6-(1,6),6-(6,6)]
   151      12.168958      12.168958      12.168958    6[1-(0),6-(1,7),6-(6,6)]
   152      11.761483      11.761483      11.761483    6[1-(0),6-(1,6),7-(6,28)]
   153      14.981973      14.981973      14.981973    6[1-(0),6-(1,6),6-(6,6)]
   154      -1.628944      -1.628944      -1.628944    6[1-(0),6-(1,7),6-(6,6)]
   155      -0.833515      -0.833515      -0.833515    6[1-(0),6-(1,6),7-(6,28)]
   156      -2.640259      -2.640259      -2.640259    6[1-(0),6-(1,6),6-(6,6)]
   157      -7.325615      -7.325615      -7.325615    6[6-(1,6),6-(1,6),6-(8,8)]
   158      -8.178315      -8.178315      -8.178315    6[6-(6,6),8-(28),8-(28)]
   159       8.497854       8.497854       8.497854    6[6-(1,6),6-(1,6),6-(8,8)]
   160       9.631956       9.631956       9.631956    6[6-(6,6),8-(28),8-(28)]
   161       -0.09972       -0.09972       -0.09972    6[6-(1,6),6-(1,6),6-(8,8)]
   162       0.471577       0.471577       0.471577    6[6-(6,6),8-(28),8-(28)]
   163      -7.325615      -7.325615      -7.325615    6[6-(1,6),6-(1,6),6-(8,8)]
   164      -8.178315      -8.178315      -8.178315    6[6-(6,6),8-(28),8-(28)]
   165       5.181109       5.181109       5.181109    6[6-(1,6),6-(1,6),6-(8,8)]
   166       4.328393       4.328393       4.328393    6[6-(6,6),8-(28),8-(28)]
   167       2.244512       2.244512       2.244512    6[6-(1,6),6-(1,6),6-(8,8)]
   168       3.378626       3.378626       3.378626    6[6-(6,6),8-(28),8-(28)]
   169      12.406955      12.406955      12.406955    6[6-(1,6),6-(1,6),6-(8,8)]
   170      12.978268      12.978268      12.978268    6[6-(6,6),8-(28),8-(28)]
   171      -1.072273      -1.072273      -1.072273    6[6-(1,6),6-(1,6),6-(8,8)]
   172      -1.924984      -1.924984      -1.924984    6[6-(6,6),8-(28),8-(28)]
   173      -1.072273      -1.072273      -1.072273    6[6-(1,6),6-(1,6),6-(8,8)]
   174      -1.924984      -1.924984      -1.924984    6[6-(6,6),8-(28),8-(28)]
   175       2.244512       2.244512       2.244512    6[6-(1,6),6-(1,6),6-(8,8)]
   176       3.378626       3.378626       3.378626    6[6-(6,6),8-(28),8-(28)]
   177      12.406955      12.406955      12.406955    6[6-(1,6),6-(1,6),6-(8,8)]
   178      12.978268      12.978268      12.978268    6[6-(6,6),8-(28),8-(28)]
   179       5.181109       5.181109       5.181109    6[6-(1,6),6-(1,6),6-(8,8)]
   180       4.328393       4.328393       4.328393    6[6-(6,6),8-(28),8-(28)]
   181      -3.090276      -3.090276      -3.090276    6[6-(1,6),6-(1,6),6-(8,8)]
   182      -3.185337      -3.185337      -3.185337    6[6-(6,6),8-(28),8-(28)]
   183       3.163042       3.163042       3.163042    6[6-(1,6),6-(1,6),6-(8,8)]
   184       3.067938       3.067938       3.067938    6[6-(6,6),8-(28),8-(28)]
   185       8.211349       8.211349       8.211349    6[6-(1,6),6-(1,6),6-(8,8)]
   186         7.0678         7.0678         7.0678    6[6-(6,6),8-(28),8-(28)]
   187       10.47625       10.47625       10.47625    6[6-(1,6),6-(1,6),6-(8,8)]
   188      11.809965      11.809965      11.809965    6[6-(6,6),8-(28),8-(28)]
   189      -9.343617      -9.343617      -9.343617    6[6-(1,6),6-(1,6),6-(8,8)]
   190      -9.438667      -9.438667      -9.438667    6[6-(6,6),8-(28),8-(28)]
   191      -9.343679      -9.343679      -9.343679    6[6-(1,6),6-(1,6),6-(8,8)]
   192       -9.43873       -9.43873       -9.43873    6[6-(6,6),8-(28),8-(28)]
   193      14.464691      14.464691      14.464691    6[6-(1,6),6-(1,6),6-(8,8)]
   194       13.32113       13.32113       13.32113    6[6-(6,6),8-(28),8-(28)]
   195       -2.03049       -2.03049       -2.03049    6[6-(1,6),6-(1,6),6-(8,8)]
   196      -0.696704      -0.696704      -0.696704    6[6-(6,6),8-(28),8-(28)]
   197       3.163042       3.163042       3.163042    6[6-(1,6),6-(1,6),6-(8,8)]
   198          3.068          3.068          3.068    6[6-(6,6),8-(28),8-(28)]
   199      -3.090276      -3.090276      -3.090276    6[6-(1,6),6-(1,6),6-(8,8)]
   200        -3.1854        -3.1854        -3.1854    6[6-(6,6),8-(28),8-(28)]
   201       8.211349       8.211349       8.211349    6[6-(1,6),6-(1,6),6-(8,8)]
   202         7.0678         7.0678         7.0678    6[6-(6,6),8-(28),8-(28)]
   203       10.47625       10.47625       10.47625    6[6-(1,6),6-(1,6),6-(8,8)]
   204      11.809965      11.809965      11.809965    6[6-(6,6),8-(28),8-(28)]
   205      -5.805188      -5.805188      -5.805188    7[6-(1,6),6-(1,6),28-(8,8,8,8,8)]
   206        6.24903        6.24903        6.24903    7[6-(1,6),6-(1,6),28-(8,8,8,8,8)]
   207      -0.891751      -0.891751      -0.891751    7[6-(1,6),6-(1,6),28-(8,8,8,8,8)]
   208      -5.805188      -5.805188      -5.805188    7[6-(1,6),6-(1,6),28-(8,8,8,8,8)]
   209       6.701566       6.701566       6.701566    7[6-(1,6),6-(1,6),28-(8,8,8,8,8)]
   210       -0.00433       -0.00433       -0.00433    7[6-(1,6),6-(1,6),28-(8,8,8,8,8)]
   211      11.614894      11.614894      11.614894    7[6-(1,6),6-(1,6),28-(8,8,8,8,8)]
   212       0.448173       0.448173       0.448173    7[6-(1,6),6-(1,6),28-(8,8,8,8,8)]
   213       0.448173       0.448173       0.448173    7[6-(1,6),6-(1,6),28-(8,8,8,8,8)]
   214       -0.00433       -0.00433       -0.00433    7[6-(1,6),6-(1,6),28-(8,8,8,8,8)]
   215      11.614894      11.614894      11.614894    7[6-(1,6),6-(1,6),28-(8,8,8,8,8)]
   216       6.701566       6.701566       6.701566    7[6-(1,6),6-(1,6),28-(8,8,8,8,8)]
   217      -7.574481      -7.574481      -7.574481    8[6-(6,8),28-(7,8,8,8,8)]
   218      -4.132411      -4.132411      -4.132411    8[6-(6,8),28-(7,8,8,8,8)]
   219      10.012909      10.012909      10.012909    8[6-(6,8),28-(7,8,8,8,8)]
   220       3.910392       3.910392       3.910392    8[6-(6,8),28-(7,8,8,8,8)]
   221       0.712703       0.712703       0.712703    8[6-(6,8),28-(7,8,8,8,8)]
   222       0.426599       0.426599       0.426599    8[6-(6,8),28-(7,8,8,8,8)]
   223       9.355874       9.355874       9.355874    8[6-(6,8),28-(7,8,8,8,8)]
   224      12.302424      12.302424      12.302424    8[6-(6,8),28-(7,8,8,8,8)]
   225       4.932213       4.932213       4.932213    8[6-(6,8),28-(7,8,8,8,8)]
   226       8.374356       8.374356       8.374356    8[6-(6,8),28-(7,8,8,8,8)]
   227      -2.493724      -2.493724      -2.493724    8[6-(6,8),28-(7,8,8,8,8)]
   228      -8.596271      -8.596271      -8.596271    8[6-(6,8),28-(7,8,8,8,8)]
   229      13.219408      13.219408      13.219408    8[6-(6,8),28-(7,8,8,8,8)]
   230       12.93323       12.93323       12.93323    8[6-(6,8),28-(7,8,8,8,8)]
   231      -3.150893      -3.150893      -3.150893    8[6-(6,8),28-(7,8,8,8,8)]
   232      -0.204312      -0.204312      -0.204312    8[6-(6,8),28-(7,8,8,8,8)]
   233      -1.321163      -1.321163      -1.321163    8[6-(6,8),28-(7,8,8,8,8)]
   234       2.120933       2.120933       2.120933    8[6-(6,8),28-(7,8,8,8,8)]
   235        3.75959        3.75959        3.75959    8[6-(6,8),28-(7,8,8,8,8)]
   236      -2.342953      -2.342953      -2.342953    8[6-(6,8),28-(7,8,8,8,8)]
   237       6.966094       6.966094       6.966094    8[6-(6,8),28-(7,8,8,8,8)]
   238       6.679912       6.679912       6.679912    8[6-(6,8),28-(7,8,8,8,8)]
   239       3.102483       3.102483       3.102483    8[6-(6,8),28-(7,8,8,8,8)]
   240       6.049111       6.049111       6.049111    8[6-(6,8),28-(7,8,8,8,8)]
   241      -1.321163      -1.321163      -1.321163    8[6-(6,8),28-(7,8,8,8,8)]
   242       2.120933       2.120933       2.120933    8[6-(6,8),28-(7,8,8,8,8)]
   243        3.75959        3.75959        3.75959    8[6-(6,8),28-(7,8,8,8,8)]
   244      -2.342953      -2.342953      -2.342953    8[6-(6,8),28-(7,8,8,8,8)]
   245       6.966094       6.966094       6.966094    8[6-(6,8),28-(7,8,8,8,8)]
   246       6.679912       6.679912       6.679912    8[6-(6,8),28-(7,8,8,8,8)]
   247       3.102483       3.102483       3.102483    8[6-(6,8),28-(7,8,8,8,8)]
   248       6.049111       6.049111       6.049111    8[6-(6,8),28-(7,8,8,8,8)]
   249      -7.574481      -7.574481      -7.574481    8[6-(6,8),28-(7,8,8,8,8)]
   250      -4.132411      -4.132411      -4.132411    8[6-(6,8),28-(7,8,8,8,8)]
   251      10.012909      10.012909      10.012909    8[6-(6,8),28-(7,8,8,8,8)]
   252       3.910392       3.910392       3.910392    8[6-(6,8),28-(7,8,8,8,8)]
   253       0.712703       0.712703       0.712703    8[6-(6,8),28-(7,8,8,8,8)]
   254       0.426599       0.426599       0.426599    8[6-(6,8),28-(7,8,8,8,8)]
   255       9.355874       9.355874       9.355874    8[6-(6,8),28-(7,8,8,8,8)]
   256      12.302424      12.302424      12.302424    8[6-(6,8),28-(7,8,8,8,8)]
   257       4.932213       4.932213       4.932213    8[6-(6,8),28-(7,8,8,8,8)]
   258       8.374356       8.374356       8.374356    8[6-(6,8),28-(7,8,8,8,8)]
   259      -2.493724      -2.493724      -2.493724    8[6-(6,8),28-(7,8,8,8,8)]
   260      -8.596271      -8.596271      -8.596271    8[6-(6,8),28-(7,8,8,8,8)]
   261      13.219408      13.219408      13.219408    8[6-(6,8),28-(7,8,8,8,8)]
   262       12.93323       12.93323       12.93323    8[6-(6,8),28-(7,8,8,8,8)]
   263      -3.150893      -3.150893      -3.150893    8[6-(6,8),28-(7,8,8,8,8)]
   264      -0.204312      -0.204312      -0.204312    8[6-(6,8),28-(7,8,8,8,8)]
   265      -3.760859      -3.760859      -3.760859    8[28-(7,8,8,8,8),28-(7,8,8,8,8),28-(7,8,8,8,8)]
   266       2.492521       2.492521       2.492521    8[28-(7,8,8,8,8),28-(7,8,8,8,8),28-(7,8,8,8,8)]
   267      11.282699      11.282699      11.282699    8[28-(7,8,8,8,8),28-(7,8,8,8,8),28-(7,8,8,8,8)]
   268      -3.760859      -3.760859      -3.760859    8[28-(7,8,8,8,8),28-(7,8,8,8,8),28-(7,8,8,8,8)]
