# Supplementary material for: A collection of forcefield precursors for metal–organic frameworks
Source: RSC Adv. 2019 Nov 13;9(63):36492–507. doi: 10.1039/c9ra07327b (PMC9075174; doi:10.1039/c9ra07327b)
Supplement: RA-009-C9RA07327B-s1880 [file RA-009-C9RA07327B-s1880.txt]

OYUSAD_charged

17.282100    0.000000    0.000000
-1.233851    17.237998    0.000000
-8.024289    -8.618902    13.077940

     1       2.498692       2.498692       2.498692    30[8-(15),8-(15),8-(6),8-(6)]
     2        3.95607        3.95607        3.95607    30[8-(15),8-(15),8-(6),8-(6)]
     3      11.139678      11.139678      11.139678    30[8-(15),8-(15),8-(6),8-(6)]
     4       3.339208       3.339208       3.339208    30[8-(15),8-(15),8-(6),8-(6)]
     5       7.610888       7.610888       7.610888    27[8-(15),8-(15),8-(6),8-(6)]
     6      -5.855518      -5.855518      -5.855518    27[8-(15),8-(15),8-(6),8-(6)]
     7       0.664388       0.664388       0.664388    27[8-(15),8-(15),8-(6),8-(6)]
     8       9.196278       9.196278       9.196278    27[8-(15),8-(15),8-(6),8-(6)]
     9      16.252016      16.252016      16.252016    27[8-(15),8-(15),8-(6),8-(6)]
    10      10.809701      10.809701      10.809701    27[8-(15),8-(15),8-(6),8-(6)]
    11       0.047384       0.047384       0.047384    27[8-(15),8-(15),8-(6),8-(6)]
    12       0.555183       0.555183       0.555183    27[8-(15),8-(15),8-(6),8-(6)]
    13       1.676324       1.676324       1.676324    15[6-(6,6),8-(27),8-(27),8-(30)]
    14       3.125078       3.125078       3.125078    15[6-(6,6),8-(27),8-(27),8-(30)]
    15       1.087341       1.087341       1.087341    15[6-(6,6),8-(27),8-(27),8-(30)]
    16       8.826531       8.826531       8.826531    15[6-(6,6),8-(27),8-(27),8-(30)]
    17      10.317332      10.317332      10.317332    15[6-(6,6),8-(27),8-(27),8-(30)]
    18      11.766179      11.766179      11.766179    15[6-(6,6),8-(27),8-(27),8-(30)]
    19       0.470457       0.470457       0.470457    15[6-(6,6),8-(27),8-(27),8-(30)]
    20      -7.838695      -7.838695      -7.838695    15[6-(6,6),8-(27),8-(27),8-(30)]
    21       3.885919       3.885919       3.885919    1[6-(6,6)]
    22       4.006141       4.006141       4.006141    1[6-(6,6)]
    23       1.096124       1.096124       1.096124    1[6-(6,6)]
    24       3.084015       3.084015       3.084015    1[6-(6,6)]
    25       5.146507       5.146507       5.146507    1[6-(6,6)]
    26       5.606074       5.606074       5.606074    1[6-(6,6)]
    27       1.294291       1.294291       1.294291    1[6-(6,6)]
    28       -1.76276       -1.76276       -1.76276    1[6-(6,6)]
    29      -2.551606      -2.551606      -2.551606    1[6-(6,6)]
    30       7.579622       7.579622       7.579622    1[6-(6,6)]
    31       7.335657       7.335657       7.335657    1[6-(6,6)]
    32      10.546064      10.546064      10.546064    1[6-(6,6)]
    33      12.526968      12.526968      12.526968    1[6-(6,6)]
    34      12.647254      12.647254      12.647254    1[6-(6,6)]
    35       9.737169       9.737169       9.737169    1[6-(6,6)]
    36      11.725082      11.725082      11.725082    1[6-(6,6)]
    37      -2.260734      -2.260734      -2.260734    1[6-(6,6)]
    38      14.247141      14.247141      14.247141    1[6-(6,6)]
    39       0.677367       0.677367       0.677367    1[6-(6,6)]
    40      -2.379749      -2.379749      -2.379749    1[6-(6,6)]
    41      -1.934675      -1.934675      -1.934675    1[6-(6,6)]
    42       6.962681       6.962681       6.962681    1[6-(6,6)]
    43       6.718773       6.718773       6.718773    1[6-(6,6)]
    44      -7.352978      -7.352978      -7.352978    1[6-(6,6)]
    45       2.359129       2.359129       2.359129    6[6-(1,6),6-(1,6),15-(8,8,8)]
    46       3.510126       3.510126       3.510126    6[1-(0),6-(6,15),6-(6,6)]
    47       4.118544       4.118544       4.118544    6[6-(1,6),6-(1,6),6-(8,8)]
    48       5.417925       5.417925       5.417925    6[6-(6,6),8-(0),8-(27)]
    49       3.599171       3.599171       3.599171    6[1-(0),6-(6,6),6-(6,6)]
    50       2.451383       2.451383       2.451383    6[6-(1,6),6-(1,6),6-(8,8)]
    51       1.937435       1.937435       1.937435    6[6-(6,6),8-(27),8-(30)]
    52       1.856914       1.856914       1.856914    6[1-(0),6-(6,15),6-(6,6)]
    53       4.198642       4.198642       4.198642    6[6-(1,6),6-(1,6),15-(8,8,8)]
    54       3.859259       3.859259       3.859259    6[1-(0),6-(6,15),6-(6,6)]
    55       4.692493       4.692493       4.692493    6[6-(1,6),6-(1,6),6-(8,8)]
    56       3.002482       3.002482       3.002482    6[6-(6,6),8-(0),8-(30)]
    57       5.836349       5.836349       5.836349    6[1-(0),6-(6,6),6-(6,6)]
    58        6.17277        6.17277        6.17277    6[6-(1,6),6-(1,6),6-(8,8)]
    59        7.40884        7.40884        7.40884    6[6-(6,6),8-(27),8-(27)]
    60       5.371137       5.371137       5.371137    6[1-(0),6-(6,15),6-(6,6)]
    61       0.137814       0.137814       0.137814    6[6-(1,6),6-(1,6),15-(8,8,8)]
    62       0.537078       0.537078       0.537078    6[1-(0),6-(6,15),6-(6,6)]
    63         -0.158         -0.158         -0.158    6[6-(1,6),6-(1,6),6-(8,8)]
    64       0.378538       0.378538       0.378538    6[6-(6,6),8-(0),8-(27)]
    65      -1.288388      -1.288388      -1.288388    6[1-(0),6-(6,6),6-(6,6)]
    66      -2.966436      -2.966436      -2.966436    6[6-(1,6),6-(1,6),6-(8,8)]
    67      -4.269151      -4.269151      -4.269151    6[6-(6,6),8-(27),8-(30)]
    68       -1.01615       -1.01615       -1.01615    6[1-(0),6-(6,15),6-(6,6)]
    69       9.186778       9.186778       9.186778    6[6-(1,6),6-(1,6),15-(8,8,8)]
    70       7.943804       7.943804       7.943804    6[1-(0),6-(6,15),6-(6,6)]
    71       7.255004       7.255004       7.255004    6[6-(1,6),6-(1,6),6-(8,8)]
    72        6.01005        6.01005        6.01005    6[6-(6,6),8-(0),8-(30)]
    73       7.802634       7.802634       7.802634    6[1-(0),6-(6,6),6-(6,6)]
    74       9.038942       9.038942       9.038942    6[6-(1,6),6-(1,6),6-(8,8)]
    75       9.619533       9.619533       9.619533    6[6-(6,6),8-(27),8-(27)]
    76       9.718608       9.718608       9.718608    6[1-(0),6-(6,15),6-(6,6)]
    77      11.000172      11.000172      11.000172    6[6-(1,6),6-(1,6),15-(8,8,8)]
    78      12.151183      12.151183      12.151183    6[1-(0),6-(6,15),6-(6,6)]
    79      12.759628      12.759628      12.759628    6[6-(1,6),6-(1,6),6-(8,8)]
    80      14.059024      14.059024      14.059024    6[6-(6,6),8-(0),8-(27)]
    81      12.240267      12.240267      12.240267    6[1-(0),6-(6,6),6-(6,6)]
    82      11.092463      11.092463      11.092463    6[6-(1,6),6-(1,6),6-(8,8)]
    83      10.578528      10.578528      10.578528    6[6-(6,6),8-(27),8-(30)]
    84      10.497969      10.497969      10.497969    6[1-(0),6-(6,15),6-(6,6)]
    85      12.839714      12.839714      12.839714    6[6-(1,6),6-(1,6),15-(8,8,8)]
    86      12.500318      12.500318      12.500318    6[1-(0),6-(6,15),6-(6,6)]
    87      13.333529      13.333529      13.333529    6[6-(1,6),6-(1,6),6-(8,8)]
    88      11.643504      11.643504      11.643504    6[6-(6,6),8-(0),8-(30)]
    89      -2.804728      -2.804728      -2.804728    6[1-(0),6-(6,6),6-(6,6)]
    90      -2.468295      -2.468295      -2.468295    6[6-(1,6),6-(1,6),6-(8,8)]
    91      -1.232239      -1.232239      -1.232239    6[6-(6,6),8-(27),8-(27)]
    92      14.012195      14.012195      14.012195    6[1-(0),6-(6,15),6-(6,6)]
    93      -0.479104      -0.479104      -0.479104    6[6-(1,6),6-(1,6),15-(8,8,8)]
    94      -0.079855      -0.079855      -0.079855    6[1-(0),6-(6,15),6-(6,6)]
    95       -0.77496       -0.77496       -0.77496    6[6-(1,6),6-(1,6),6-(8,8)]
    96      -0.238436      -0.238436      -0.238436    6[6-(6,6),8-(0),8-(27)]
    97      -1.905359      -1.905359      -1.905359    6[1-(0),6-(6,6),6-(6,6)]
    98      -2.349541      -2.349541      -2.349541    6[6-(1,6),6-(1,6),6-(8,8)]
    99      -3.652269      -3.652269      -3.652269    6[6-(6,6),8-(27),8-(30)]
   100       -1.63308       -1.63308       -1.63308    6[1-(0),6-(6,15),6-(6,6)]
   101       8.569832       8.569832       8.569832    6[6-(1,6),6-(1,6),15-(8,8,8)]
   102        7.32687        7.32687        7.32687    6[1-(0),6-(6,15),6-(6,6)]
   103       6.638093       6.638093       6.638093    6[6-(1,6),6-(1,6),6-(8,8)]
   104       5.393153       5.393153       5.393153    6[6-(6,6),8-(0),8-(30)]
   105       7.185735       7.185735       7.185735    6[1-(0),6-(6,6),6-(6,6)]
   106       8.422031       8.422031       8.422031    6[6-(1,6),6-(1,6),6-(8,8)]
   107       9.002637       9.002637       9.002637    6[6-(6,6),8-(27),8-(27)]
   108       9.101674       9.101674       9.101674    6[1-(0),6-(6,15),6-(6,6)]
   109       0.178042       0.178042       0.178042    8[15-(6,8,8),27-(8,8,8)]
   110       2.352016       2.352016       2.352016    8[15-(6,8,8),27-(8,8,8)]
   111       1.979388       1.979388       1.979388    8[15-(6,8,8),30-(8,8,8)]
   112       5.850883       5.850883       5.850883    8[6-(6,8)]
   113       5.955117       5.955117       5.955117    8[6-(6,8),27-(8,8,8)]
   114       2.460559       2.460559       2.460559    8[6-(6,8),30-(8,8,8)]
   115       0.944323       0.944323       0.944323    8[6-(6,8),27-(8,8,8)]
   116       2.137307       2.137307       2.137307    8[15-(6,8,8),27-(8,8,8)]
   117       2.461509       2.461509       2.461509    8[15-(6,8,8),27-(8,8,8)]
   118       4.005854       4.005854       4.005854    8[15-(6,8,8),30-(8,8,8)]
   119       1.968249       1.968249       1.968249    8[6-(6,8)]
   120       3.668082       3.668082       3.668082    8[6-(6,8),30-(8,8,8)]
   121       8.142329       8.142329       8.142329    8[6-(6,8),27-(8,8,8)]
   122       7.641073       7.641073       7.641073    8[6-(6,8),27-(8,8,8)]
   123      -0.336825      -0.336825      -0.336825    8[15-(6,8,8),27-(8,8,8)]
   124       0.526875       0.526875       0.526875    8[15-(6,8,8),27-(8,8,8)]
   125       2.542844       2.542844       2.542844    8[15-(6,8,8),30-(8,8,8)]
   126        1.41881        1.41881        1.41881    8[6-(6,8)]
   127      -0.306298      -0.306298      -0.306298    8[6-(6,8),27-(8,8,8)]
   128      -4.805114      -4.805114      -4.805114    8[6-(6,8),30-(8,8,8)]
   129      -4.688284      -4.688284      -4.688284    8[6-(6,8),27-(8,8,8)]
   130       9.683669       9.683669       9.683669    8[15-(6,8,8),27-(8,8,8)]
   131        7.76748        7.76748        7.76748    8[15-(6,8,8),27-(8,8,8)]
   132      10.875263      10.875263      10.875263    8[15-(6,8,8),30-(8,8,8)]
   133       5.564635       5.564635       5.564635    8[6-(6,8)]
   134       5.405433       5.405433       5.405433    8[6-(6,8),30-(8,8,8)]
   135       8.930979       8.930979       8.930979    8[6-(6,8),27-(8,8,8)]
   136      -6.508231      -6.508231      -6.508231    8[6-(6,8),27-(8,8,8)]
   137       8.819051       8.819051       8.819051    8[15-(6,8,8),27-(8,8,8)]
   138      10.992992      10.992992      10.992992    8[15-(6,8,8),27-(8,8,8)]
   139      10.620402      10.620402      10.620402    8[15-(6,8,8),30-(8,8,8)]
   140      14.491972      14.491972      14.491972    8[6-(6,8)]
   141       14.59624       14.59624       14.59624    8[6-(6,8),27-(8,8,8)]
   142      11.101678      11.101678      11.101678    8[6-(6,8),30-(8,8,8)]
   143         9.5854         9.5854         9.5854    8[6-(6,8),27-(8,8,8)]
   144      10.778388      10.778388      10.778388    8[15-(6,8,8),27-(8,8,8)]
   145       11.10263       11.10263       11.10263    8[15-(6,8,8),27-(8,8,8)]
   146      12.646978      12.646978      12.646978    8[15-(6,8,8),30-(8,8,8)]
   147      10.609281      10.609281      10.609281    8[6-(6,8)]
   148      13.542932      13.542932      13.542932    8[6-(6,8),30-(8,8,8)]
   149      -0.498768      -0.498768      -0.498768    8[6-(6,8),27-(8,8,8)]
   150      -0.999997      -0.999997      -0.999997    8[6-(6,8),27-(8,8,8)]
   151       0.280142       0.280142       0.280142    8[15-(6,8,8),27-(8,8,8)]
   152      -0.089976      -0.089976      -0.089976    8[15-(6,8,8),27-(8,8,8)]
   153       1.925954       1.925954       1.925954    8[15-(6,8,8),30-(8,8,8)]
   154       0.801845       0.801845       0.801845    8[6-(6,8)]
   155      -0.923296      -0.923296      -0.923296    8[6-(6,8),27-(8,8,8)]
   156      -4.188257      -4.188257      -4.188257    8[6-(6,8),30-(8,8,8)]
   157      -4.071386      -4.071386      -4.071386    8[6-(6,8),27-(8,8,8)]
   158      -6.981537      -6.981537      -6.981537    8[15-(6,8,8),27-(8,8,8)]
   159       8.384335       8.384335       8.384335    8[15-(6,8,8),27-(8,8,8)]
   160      -7.023836      -7.023836      -7.023836    8[15-(6,8,8),30-(8,8,8)]
   161       4.947727       4.947727       4.947727    8[6-(6,8)]
   162       4.788559       4.788559       4.788559    8[6-(6,8),30-(8,8,8)]
   163       8.314101       8.314101       8.314101    8[6-(6,8),27-(8,8,8)]
   164      10.156964      10.156964      10.156964    8[6-(6,8),27-(8,8,8)]
