# Supplementary material for: A collection of forcefield precursors for metal–organic frameworks
Source: RSC Adv. 2019 Nov 13;9(63):36492–507. doi: 10.1039/c9ra07327b (PMC9075174; doi:10.1039/c9ra07327b)
Supplement: RA-009-C9RA07327B-s1881 [file RA-009-C9RA07327B-s1881.txt]

PABXAT_clean

8.655900    0.000000    0.000000
-3.806075    8.375676    0.000000
0.000000    0.000000    15.857000

     1       3.487924       3.487924       3.487924    59[8-(6),8-(6),8-(6),8-(6),8-(6),8-(6)]
     2       5.689851       5.689851       5.689851    59[8-(6),8-(6),8-(6),8-(6),8-(6),8-(6)]
     3       1.361901       1.361901       1.361901    59[8-(6),8-(6),8-(6),8-(6),8-(6),8-(6)]
     4      -0.840026      -0.840026      -0.840026    59[8-(6),8-(6),8-(6),8-(6),8-(6),8-(6)]
     5       1.159127       1.159127       1.159127    1[6-(6,6)]
     6      -0.113057      -0.113057      -0.113057    1[6-(6,6)]
     7       2.139798       2.139798       2.139798    1[6-(6,6)]
     8      -0.637252      -0.637252      -0.637252    1[6-(6,6)]
     9       0.634932       0.634932       0.634932    1[6-(6,6)]
    10      -1.617923      -1.617923      -1.617923    1[6-(6,6)]
    11       3.690698       3.690698       3.690698    1[6-(6,6)]
    12       4.962882       4.962882       4.962882    1[6-(6,6)]
    13       2.710027       2.710027       2.710027    1[6-(6,6)]
    14       5.487077       5.487077       5.487077    1[6-(6,6)]
    15       4.214893       4.214893       4.214893    1[6-(6,6)]
    16       6.467748       6.467748       6.467748    1[6-(6,6)]
    17        1.27149        1.27149        1.27149    6[1-(0),6-(1,6),6-(8,8)]
    18       1.651254       1.651254       1.651254    6[6-(1,6),8-(59),8-(59)]
    19        0.44971        0.44971        0.44971    6[6-(1,6),8-(59),8-(59)]
    20       1.643694       1.643694       1.643694    6[6-(1,6),8-(59),8-(59)]
    21       0.800796       0.800796       0.800796    6[1-(0),6-(1,6),6-(8,8)]
    22       1.839806       1.839806       1.839806    6[1-(0),6-(1,6),6-(8,8)]
    23      -0.749615      -0.749615      -0.749615    6[1-(0),6-(1,6),6-(8,8)]
    24      -1.129379      -1.129379      -1.129379    6[6-(1,6),8-(59),8-(59)]
    25       0.072165       0.072165       0.072165    6[6-(1,6),8-(59),8-(59)]
    26      -1.121819      -1.121819      -1.121819    6[6-(1,6),8-(59),8-(59)]
    27      -0.278921      -0.278921      -0.278921    6[1-(0),6-(1,6),6-(8,8)]
    28      -1.317931      -1.317931      -1.317931    6[1-(0),6-(1,6),6-(8,8)]
    29       3.578335       3.578335       3.578335    6[1-(0),6-(1,6),6-(8,8)]
    30       3.198571       3.198571       3.198571    6[6-(1,6),8-(59),8-(59)]
    31       4.400115       4.400115       4.400115    6[6-(1,6),8-(59),8-(59)]
    32       3.206131       3.206131       3.206131    6[6-(1,6),8-(59),8-(59)]
    33       4.049029       4.049029       4.049029    6[1-(0),6-(1,6),6-(8,8)]
    34       3.010019       3.010019       3.010019    6[1-(0),6-(1,6),6-(8,8)]
    35        5.59944        5.59944        5.59944    6[1-(0),6-(1,6),6-(8,8)]
    36       5.979204       5.979204       5.979204    6[6-(1,6),8-(59),8-(59)]
    37        4.77766        4.77766        4.77766    6[6-(1,6),8-(59),8-(59)]
    38       5.971644       5.971644       5.971644    6[6-(1,6),8-(59),8-(59)]
    39       5.128746       5.128746       5.128746    6[1-(0),6-(1,6),6-(8,8)]
    40       6.167756       6.167756       6.167756    6[1-(0),6-(1,6),6-(8,8)]
    41       0.505561       0.505561       0.505561    8[6-(6,8),59-(8,8,8,8,8)]
    42       2.638918       2.638918       2.638918    8[6-(6,8),59-(8,8,8,8,8)]
    43       7.929617       7.929617       7.929617    8[6-(6,8),59-(8,8,8,8,8)]
    44       2.898603       2.898603       2.898603    8[6-(6,8),59-(8,8,8,8,8)]
    45      -2.853668      -2.853668      -2.853668    8[6-(6,8),59-(8,8,8,8,8)]
    46       1.071179       1.071179       1.071179    8[6-(6,8),59-(8,8,8,8,8)]
    47       0.016314       0.016314       0.016314    8[6-(6,8),59-(8,8,8,8,8)]
    48       6.538857       6.538857       6.538857    8[6-(6,8),59-(8,8,8,8,8)]
    49       1.248158       1.248158       1.248158    8[6-(6,8),59-(8,8,8,8,8)]
    50       6.279172       6.279172       6.279172    8[6-(6,8),59-(8,8,8,8,8)]
    51       3.375543       3.375543       3.375543    8[6-(6,8),59-(8,8,8,8,8)]
    52      -0.549304      -0.549304      -0.549304    8[6-(6,8),59-(8,8,8,8,8)]
    53       4.344264       4.344264       4.344264    8[6-(6,8),59-(8,8,8,8,8)]
    54       2.210907       2.210907       2.210907    8[6-(6,8),59-(8,8,8,8,8)]
    55      -3.079792      -3.079792      -3.079792    8[6-(6,8),59-(8,8,8,8,8)]
    56       1.951222       1.951222       1.951222    8[6-(6,8),59-(8,8,8,8,8)]
    57       7.703493       7.703493       7.703493    8[6-(6,8),59-(8,8,8,8,8)]
    58       3.778646       3.778646       3.778646    8[6-(6,8),59-(8,8,8,8,8)]
    59       4.833511       4.833511       4.833511    8[6-(6,8),59-(8,8,8,8,8)]
    60      -1.689032      -1.689032      -1.689032    8[6-(6,8),59-(8,8,8,8,8)]
    61       3.601667       3.601667       3.601667    8[6-(6,8),59-(8,8,8,8,8)]
    62      -1.429347      -1.429347      -1.429347    8[6-(6,8),59-(8,8,8,8,8)]
    63       1.474282       1.474282       1.474282    8[6-(6,8),59-(8,8,8,8,8)]
    64       5.399129       5.399129       5.399129    8[6-(6,8),59-(8,8,8,8,8)]
