# Supplementary material for: A collection of forcefield precursors for metal–organic frameworks
Source: RSC Adv. 2019 Nov 13;9(63):36492–507. doi: 10.1039/c9ra07327b (PMC9075174; doi:10.1039/c9ra07327b)
Supplement: RA-009-C9RA07327B-s1882 [file RA-009-C9RA07327B-s1882.txt]

PAKXIK_clean

12.678400    0.000000    0.000000
2.208708    13.361983    0.000000
4.027339    2.992323    16.381051

     1      10.205744      10.205744      10.205744    48[8-(6),8-(6),8-(6,48),8-(6,48),8-(6,48)]
     2      10.651427      10.651427      10.651427    48[8-(6),8-(6),8-(6),8-(6),8-(6,48),8-(6,48)]
     3      12.799533      12.799533      12.799533    48[8-(6),8-(6),8-(6),8-(6,48)]
     4       8.708703       8.708703       8.708703    48[8-(6),8-(6),8-(6,48),8-(6,48),8-(6,48)]
     5        8.26302        8.26302        8.26302    48[8-(6),8-(6),8-(6),8-(6),8-(6,48),8-(6,48)]
     6       6.114914       6.114914       6.114914    48[8-(6),8-(6),8-(6),8-(6,48)]
     7      14.303084      14.303084      14.303084    1[6-(6,6)]
     8      16.402887      16.402887      16.402887    1[6-(6,6)]
     9       17.14226       17.14226       17.14226    1[6-(6,6)]
    10      14.273048      14.273048      14.273048    1[6-(6,6)]
    11      10.036623      10.036623      10.036623    1[6-(6,6)]
    12      15.037613      15.037613      15.037613    1[6-(6,6)]
    13      10.041851      10.041851      10.041851    1[6-(6,6)]
    14       5.882193       5.882193       5.882193    1[6-(6,6)]
    15       6.818019       6.818019       6.818019    1[6-(6,6)]
    16        5.58047        5.58047        5.58047    1[6-(1,1,7)]
    17       5.700872       5.700872       5.700872    1[6-(1,1,7)]
    18        4.38586        4.38586        4.38586    1[6-(1,1,7)]
    19       3.043516       3.043516       3.043516    1[6-(1,1,7)]
    20       4.449989       4.449989       4.449989    1[6-(1,1,7)]
    21       3.902676       3.902676       3.902676    1[6-(1,1,7)]
    22      10.888636      10.888636      10.888636    1[6-(6,6)]
    23       11.71079       11.71079       11.71079    1[6-(6,6)]
    24       9.870274       9.870274       9.870274    1[6-(6,6)]
    25       4.416519       4.416519       4.416519    1[6-(1,1,7)]
    26       5.860343       5.860343       5.860343    1[6-(1,1,7)]
    27       5.097207       5.097207       5.097207    1[6-(1,1,7)]
    28       5.930953       5.930953       5.930953    1[6-(1,1,7)]
    29       5.978676       5.978676       5.978676    1[6-(1,1,7)]
    30       4.930558       4.930558       4.930558    1[6-(1,1,7)]
    31       4.611363       4.611363       4.611363    1[6-(6,6)]
    32        2.51156        2.51156        2.51156    1[6-(6,6)]
    33       1.772187       1.772187       1.772187    1[6-(6,6)]
    34       4.641399       4.641399       4.641399    1[6-(6,6)]
    35       8.877824       8.877824       8.877824    1[6-(6,6)]
    36       3.876834       3.876834       3.876834    1[6-(6,6)]
    37       8.872596       8.872596       8.872596    1[6-(6,6)]
    38      13.032254      13.032254      13.032254    1[6-(6,6)]
    39      12.096428      12.096428      12.096428    1[6-(6,6)]
    40      13.333977      13.333977      13.333977    1[6-(1,1,7)]
    41      13.213575      13.213575      13.213575    1[6-(1,1,7)]
    42      14.528587      14.528587      14.528587    1[6-(1,1,7)]
    43      15.870931      15.870931      15.870931    1[6-(1,1,7)]
    44      14.464458      14.464458      14.464458    1[6-(1,1,7)]
    45      15.011771      15.011771      15.011771    1[6-(1,1,7)]
    46       8.025811       8.025811       8.025811    1[6-(6,6)]
    47       7.203657       7.203657       7.203657    1[6-(6,6)]
    48       9.044173       9.044173       9.044173    1[6-(6,6)]
    49      14.497928      14.497928      14.497928    1[6-(1,1,7)]
    50      13.054104      13.054104      13.054104    1[6-(1,1,7)]
    51       13.81724       13.81724       13.81724    1[6-(1,1,7)]
    52      12.983494      12.983494      12.983494    1[6-(1,1,7)]
    53      12.935771      12.935771      12.935771    1[6-(1,1,7)]
    54      13.983889      13.983889      13.983889    1[6-(1,1,7)]
    55      13.058834      13.058834      13.058834    6[6-(6,6),8-(48),8-(48)]
    56      14.462884      14.462884      14.462884    6[6-(1,6),6-(6,6),6-(8,8)]
    57      14.882469      14.882469      14.882469    6[1-(0),6-(1,6),6-(6,6)]
    58      16.133414      16.133414      16.133414    6[1-(0),6-(1,6),6-(6,6)]
    59      16.996273      16.996273      16.996273    6[6-(1,6),6-(1,6),6-(8,8)]
    60      16.571497      16.571497      16.571497    6[1-(0),6-(6,6),6-(6,6)]
    61      15.335539      15.335539      15.335539    6[6-(1,6),6-(6,6),6-(6,6)]
    62       5.703394       5.703394       5.703394    6[6-(6,6),8-(48),8-(48)]
    63      14.980387      14.980387      14.980387    6[6-(1,6),6-(6,6),6-(6,6)]
    64      14.423322      14.423322      14.423322    6[1-(0),6-(6,6),6-(6,6)]
    65      10.056081      10.056081      10.056081    6[6-(1,6),6-(1,6),6-(8,8)]
    66      10.275741      10.275741      10.275741    6[1-(0),6-(1,6),6-(6,6)]
    67      14.879973      14.879973      14.879973    6[1-(0),6-(1,6),6-(6,6)]
    68      15.225773      15.225773      15.225773    6[6-(1,6),6-(6,6),6-(7,8)]
    69       9.439839       9.439839       9.439839    6[6-(6,6),8-(0),8-(48,48)]
    70      15.807845      15.807845      15.807845    6[6-(6,6),7-(6,6),8-(48)]
    71        9.12302        9.12302        9.12302    6[6-(6,6),8-(0),8-(48,48)]
    72       8.518662       8.518662       8.518662    6[6-(1,6),6-(1,6),6-(8,8)]
    73       9.212988       9.212988       9.212988    6[1-(0),6-(6,6),6-(6,6)]
    74       8.704637       8.704637       8.704637    6[6-(1,6),6-(6,6),6-(6,6)]
    75       7.419578       7.419578       7.419578    6[6-(1,6),6-(6,6),6-(7,8)]
    76       6.726461       6.726461       6.726461    6[1-(0),6-(1,6),6-(6,6)]
    77       7.274461       7.274461       7.274461    6[1-(0),6-(1,6),6-(6,6)]
    78       6.763279       6.763279       6.763279    6[6-(6,6),7-(6,6),8-(48)]
    79       5.102633       5.102633       5.102633    6[1-(0),1-(0),1-(0),7-(6,6)]
    80       3.935269       3.935269       3.935269    6[1-(0),1-(0),1-(0),7-(6,6)]
    81       9.454495       9.454495       9.454495    6[6-(6,6),8-(48),8-(48,48)]
    82       9.868487       9.868487       9.868487    6[6-(1,6),6-(6,6),6-(8,8)]
    83      10.683157      10.683157      10.683157    6[1-(0),6-(1,6),6-(6,6)]
    84      11.189664      11.189664      11.189664    6[1-(0),6-(1,6),6-(6,6)]
    85      10.926159      10.926159      10.926159    6[6-(1,6),6-(1,6),6-(8,8)]
    86      10.079121      10.079121      10.079121    6[1-(0),6-(6,6),6-(6,6)]
    87       9.540432       9.540432       9.540432    6[6-(1,6),6-(6,6),6-(6,6)]
    88       9.410388       9.410388       9.410388    6[6-(6,6),8-(48),8-(48)]
    89       5.001052       5.001052       5.001052    6[1-(0),1-(0),1-(0),7-(6,6)]
    90       5.403972       5.403972       5.403972    6[1-(0),1-(0),1-(0),7-(6,6)]
    91       5.855613       5.855613       5.855613    6[6-(6,6),8-(48),8-(48)]
    92       4.451563       4.451563       4.451563    6[6-(1,6),6-(6,6),6-(8,8)]
    93       4.031978       4.031978       4.031978    6[1-(0),6-(1,6),6-(6,6)]
    94       2.781033       2.781033       2.781033    6[1-(0),6-(1,6),6-(6,6)]
    95       1.918174       1.918174       1.918174    6[6-(1,6),6-(1,6),6-(8,8)]
    96        2.34295        2.34295        2.34295    6[1-(0),6-(6,6),6-(6,6)]
    97       3.578908       3.578908       3.578908    6[6-(1,6),6-(6,6),6-(6,6)]
    98      13.211053      13.211053      13.211053    6[6-(6,6),8-(48),8-(48)]
    99        3.93406        3.93406        3.93406    6[6-(1,6),6-(6,6),6-(6,6)]
   100       4.491125       4.491125       4.491125    6[1-(0),6-(6,6),6-(6,6)]
   101       8.858366       8.858366       8.858366    6[6-(1,6),6-(1,6),6-(8,8)]
   102       8.638706       8.638706       8.638706    6[1-(0),6-(1,6),6-(6,6)]
   103       4.034474       4.034474       4.034474    6[1-(0),6-(1,6),6-(6,6)]
   104       3.688674       3.688674       3.688674    6[6-(1,6),6-(6,6),6-(7,8)]
   105       9.474608       9.474608       9.474608    6[6-(6,6),8-(0),8-(48,48)]
   106       3.106602       3.106602       3.106602    6[6-(6,6),7-(6,6),8-(48)]
   107       9.791427       9.791427       9.791427    6[6-(6,6),8-(0),8-(48,48)]
   108      10.395785      10.395785      10.395785    6[6-(1,6),6-(1,6),6-(8,8)]
   109       9.701459       9.701459       9.701459    6[1-(0),6-(6,6),6-(6,6)]
   110       10.20981       10.20981       10.20981    6[6-(1,6),6-(6,6),6-(6,6)]
   111      11.494869      11.494869      11.494869    6[6-(1,6),6-(6,6),6-(7,8)]
   112      12.187986      12.187986      12.187986    6[1-(0),6-(1,6),6-(6,6)]
   113      11.639986      11.639986      11.639986    6[1-(0),6-(1,6),6-(6,6)]
   114      12.151168      12.151168      12.151168    6[6-(6,6),7-(6,6),8-(48)]
   115      13.811814      13.811814      13.811814    6[1-(0),1-(0),1-(0),7-(6,6)]
   116      14.979178      14.979178      14.979178    6[1-(0),1-(0),1-(0),7-(6,6)]
   117       9.459952       9.459952       9.459952    6[6-(6,6),8-(48),8-(48,48)]
   118        9.04596        9.04596        9.04596    6[6-(1,6),6-(6,6),6-(8,8)]
   119        8.23129        8.23129        8.23129    6[1-(0),6-(1,6),6-(6,6)]
   120       7.724783       7.724783       7.724783    6[1-(0),6-(1,6),6-(6,6)]
   121       7.988288       7.988288       7.988288    6[6-(1,6),6-(1,6),6-(8,8)]
   122       8.835326       8.835326       8.835326    6[1-(0),6-(6,6),6-(6,6)]
   123       9.374015       9.374015       9.374015    6[6-(1,6),6-(6,6),6-(6,6)]
   124       9.504059       9.504059       9.504059    6[6-(6,6),8-(48),8-(48)]
   125      13.913395      13.913395      13.913395    6[1-(0),1-(0),1-(0),7-(6,6)]
   126      13.510475      13.510475      13.510475    6[1-(0),1-(0),1-(0),7-(6,6)]
   127       4.430836       4.430836       4.430836    7[6-(1,1,1),6-(1,1,1),6-(6,8)]
   128       4.556042       4.556042       4.556042    7[6-(1,1,1),6-(1,1,1),6-(6,8)]
   129      14.483611      14.483611      14.483611    7[6-(1,1,1),6-(1,1,1),6-(6,8)]
   130      14.358405      14.358405      14.358405    7[6-(1,1,1),6-(1,1,1),6-(6,8)]
   131      15.066703      15.066703      15.066703    8[6-(6,7),48-(8,8,8)]
   132      12.767614      12.767614      12.767614    8[6-(6,8),48-(8,8,8)]
   133      12.229213      12.229213      12.229213    8[6-(6,8),48-(8,8,8,8)]
   134       9.249827       9.249827       9.249827    8[6-(6,8),48-(8,8,8,8,8)]
   135      10.172841      10.172841      10.172841    8[6-(6,8),48-(8,8,8,8,8)]
   136      10.035852      10.035852      10.035852    8[6-(6,8)]
   137       8.663057       8.663057       8.663057    8[6-(6,8),48-(8,8,8,8),48-(8,8,8,8,8)]
   138       9.148369       9.148369       9.148369    8[6-(6,8)]
   139       9.244718       9.244718       9.244718    8[6-(6,8),48-(8,8,8,8),48-(8,8,8,8,8)]
   140       6.052478       6.052478       6.052478    8[6-(6,8),48-(8,8,8,8,8)]
   141       6.479193       6.479193       6.479193    8[6-(6,8),48-(8,8,8,8,8)]
   142       8.249912       8.249912       8.249912    8[6-(6,8),48-(8,8,8),48-(8,8,8,8)]
   143       10.28983       10.28983       10.28983    8[6-(6,8),48-(8,8,8,8)]
   144       6.214917       6.214917       6.214917    8[6-(6,7),48-(8,8,8)]
   145       3.847744       3.847744       3.847744    8[6-(6,7),48-(8,8,8)]
   146       6.146833       6.146833       6.146833    8[6-(6,8),48-(8,8,8)]
   147       6.685234       6.685234       6.685234    8[6-(6,8),48-(8,8,8,8)]
   148        9.66462        9.66462        9.66462    8[6-(6,8),48-(8,8,8,8,8)]
   149       8.741606       8.741606       8.741606    8[6-(6,8),48-(8,8,8,8,8)]
   150       8.878595       8.878595       8.878595    8[6-(6,8)]
   151       10.25139       10.25139       10.25139    8[6-(6,8),48-(8,8,8,8),48-(8,8,8,8,8)]
   152       9.766078       9.766078       9.766078    8[6-(6,8)]
   153       9.669729       9.669729       9.669729    8[6-(6,8),48-(8,8,8,8),48-(8,8,8,8,8)]
   154      12.861969      12.861969      12.861969    8[6-(6,8),48-(8,8,8,8,8)]
   155      12.435254      12.435254      12.435254    8[6-(6,8),48-(8,8,8,8,8)]
   156      10.664535      10.664535      10.664535    8[6-(6,8),48-(8,8,8),48-(8,8,8,8)]
   157       8.624617       8.624617       8.624617    8[6-(6,8),48-(8,8,8,8)]
   158       12.69953       12.69953       12.69953    8[6-(6,7),48-(8,8,8)]
