# Supplementary material for: A collection of forcefield precursors for metal–organic frameworks
Source: RSC Adv. 2019 Nov 13;9(63):36492–507. doi: 10.1039/c9ra07327b (PMC9075174; doi:10.1039/c9ra07327b)
Supplement: RA-009-C9RA07327B-s1883 [file RA-009-C9RA07327B-s1883.txt]

PAMGIV_clean

8.437500    0.000000    0.000000
-1.996256    9.535584    0.000000
0.000000    0.000000    19.512000

     1       2.033051       2.033051       2.033051    25[1-(8),8-(1,6),8-(6),8-(6),8-(6),8-(6,25)]
     2       5.311042       5.311042       5.311042    25[8-(6),8-(6),8-(6),8-(6,25)]
     3       4.408193       4.408193       4.408193    25[1-(8),8-(1,6),8-(6),8-(6),8-(6),8-(6,25)]
     4       1.130202       1.130202       1.130202    25[8-(6),8-(6),8-(6),8-(6,25)]
     5       0.740935       0.740935       0.740935    1[8-(6,25),25-(8,8,8,8,8)]
     6      -0.780414      -0.780414      -0.780414    1[6-(1,6,8)]
     7       7.837934       7.837934       7.837934    1[6-(1,6,8)]
     8       0.965571       0.965571       0.965571    1[6-(1,1,6)]
     9       1.472426       1.472426       1.472426    1[6-(1,1,6)]
    10       0.233907       0.233907       0.233907    1[6-(1,1,6)]
    11       5.700309       5.700309       5.700309    1[8-(6,25),25-(8,8,8,8,8)]
    12      -1.215842      -1.215842      -1.215842    1[6-(1,6,8)]
    13       -1.39669       -1.39669       -1.39669    1[6-(1,6,8)]
    14       5.475673       5.475673       5.475673    1[6-(1,1,6)]
    15       4.968818       4.968818       4.968818    1[6-(1,1,6)]
    16       6.207337       6.207337       6.207337    1[6-(1,1,6)]
    17       3.622293       3.622293       3.622293    6[6-(6,6),6-(6,9),9-(0)]
    18       4.092389       4.092389       4.092389    6[6-(6,6),6-(6,9),9-(0)]
    19       3.984773       3.984773       3.984773    6[6-(6,9),6-(6,9),6-(8,8)]
    20       1.369913       1.369913       1.369913    6[6-(6,6),6-(6,9),9-(0)]
    21        0.88383        0.88383        0.88383    6[6-(6,6),6-(6,9),9-(0)]
    22       3.008352       3.008352       3.008352    6[6-(6,9),6-(6,9),6-(8,8)]
    23       2.534745       2.534745       2.534745    6[6-(6,6),8-(0),8-(25,25)]
    24       2.503569       2.503569       2.503569    6[6-(6,6),8-(25),8-(25)]
    25       5.919836       5.919836       5.919836    6[6-(6,6),6-(6,9),9-(0)]
    26       5.537259       5.537259       5.537259    6[6-(6,6),6-(6,9),9-(0)]
    27       4.947903       4.947903       4.947903    6[6-(6,9),6-(6,9),6-(8,8)]
    28       4.801375       4.801375       4.801375    6[6-(6,6),6-(6,9),9-(0)]
    29       5.202734       5.202734       5.202734    6[6-(6,6),6-(6,9),9-(0)]
    30       5.770152       5.770152       5.770152    6[6-(6,9),6-(6,9),6-(8,8)]
    31       6.202452       6.202452       6.202452    6[6-(6,6),8-(25),8-(25)]
    32       4.463743       4.463743       4.463743    6[6-(6,6),8-(25),8-(25)]
    33      -0.120926      -0.120926      -0.120926    6[1-(0),1-(0),6-(1,1,1),8-(1,25)]
    34       0.697384       0.697384       0.697384    6[1-(0),1-(0),1-(0),6-(1,1,8)]
    35       2.818951       2.818951       2.818951    6[6-(6,6),6-(6,9),9-(0)]
    36       2.348855       2.348855       2.348855    6[6-(6,6),6-(6,9),9-(0)]
    37       2.456471       2.456471       2.456471    6[6-(6,9),6-(6,9),6-(8,8)]
    38       5.071331       5.071331       5.071331    6[6-(6,6),6-(6,9),9-(0)]
    39       5.557414       5.557414       5.557414    6[6-(6,6),6-(6,9),9-(0)]
    40       3.432892       3.432892       3.432892    6[6-(6,9),6-(6,9),6-(8,8)]
    41       3.906499       3.906499       3.906499    6[6-(6,6),8-(0),8-(25,25)]
    42       3.937675       3.937675       3.937675    6[6-(6,6),8-(25),8-(25)]
    43       0.521408       0.521408       0.521408    6[6-(6,6),6-(6,9),9-(0)]
    44       0.903985       0.903985       0.903985    6[6-(6,6),6-(6,9),9-(0)]
    45       1.493341       1.493341       1.493341    6[6-(6,9),6-(6,9),6-(8,8)]
    46       1.639869       1.639869       1.639869    6[6-(6,6),6-(6,9),9-(0)]
    47        1.23851        1.23851        1.23851    6[6-(6,6),6-(6,9),9-(0)]
    48       0.671092       0.671092       0.671092    6[6-(6,9),6-(6,9),6-(8,8)]
    49       0.238792       0.238792       0.238792    6[6-(6,6),8-(25),8-(25)]
    50       1.977501       1.977501       1.977501    6[6-(6,6),8-(25),8-(25)]
    51        6.56217        6.56217        6.56217    6[1-(0),1-(0),6-(1,1,1),8-(1,25)]
    52        5.74386        5.74386        5.74386    6[1-(0),1-(0),1-(0),6-(1,1,8)]
    53        3.23634        3.23634        3.23634    8[6-(6,8),25-(1,8,8,8,8),25-(8,8,8)]
    54       1.523903       1.523903       1.523903    8[6-(6,8)]
    55       3.498364       3.498364       3.498364    8[6-(6,8),25-(1,8,8,8,8)]
    56       3.904188       3.904188       3.904188    8[6-(6,8),25-(8,8,8)]
    57      -1.030415      -1.030415      -1.030415    8[6-(6,8),25-(1,8,8,8,8)]
    58       7.316691       7.316691       7.316691    8[6-(6,8),25-(8,8,8)]
    59       5.329502       5.329502       5.329502    8[6-(6,8),25-(8,8,8)]
    60       3.237543       3.237543       3.237543    8[6-(6,8),25-(1,8,8,8,8)]
    61       0.237442       0.237442       0.237442    8[1-(25),6-(1,1,6),25-(1,8,8,8,8)]
    62       3.204904       3.204904       3.204904    8[6-(6,8),25-(1,8,8,8,8),25-(8,8,8)]
    63       4.917341       4.917341       4.917341    8[6-(6,8)]
    64        2.94288        2.94288        2.94288    8[6-(6,8),25-(1,8,8,8,8)]
    65       2.537056       2.537056       2.537056    8[6-(6,8),25-(8,8,8)]
    66       7.471659       7.471659       7.471659    8[6-(6,8),25-(1,8,8,8,8)]
    67      -0.875447      -0.875447      -0.875447    8[6-(6,8),25-(8,8,8)]
    68       1.111742       1.111742       1.111742    8[6-(6,8),25-(8,8,8)]
    69       3.203701       3.203701       3.203701    8[6-(6,8),25-(1,8,8,8,8)]
    70       6.203802       6.203802       6.203802    8[1-(25),6-(1,1,6),25-(1,8,8,8,8)]
    71       3.801266       3.801266       3.801266    9[6-(6,6)]
    72        4.69792        4.69792        4.69792    9[6-(6,6)]
    73       1.210655       1.210655       1.210655    9[6-(6,6)]
    74       0.276413       0.276413       0.276413    9[6-(6,6)]
    75       6.435841       6.435841       6.435841    9[6-(6,6)]
    76       5.684854       5.684854       5.684854    9[6-(6,6)]
    77        4.26639        4.26639        4.26639    9[6-(6,6)]
    78       5.043534       5.043534       5.043534    9[6-(6,6)]
    79       2.639978       2.639978       2.639978    9[6-(6,6)]
    80       1.743324       1.743324       1.743324    9[6-(6,6)]
    81       5.230589       5.230589       5.230589    9[6-(6,6)]
    82       6.164831       6.164831       6.164831    9[6-(6,6)]
    83       0.005403       0.005403       0.005403    9[6-(6,6)]
    84        0.75639        0.75639        0.75639    9[6-(6,6)]
    85       2.174854       2.174854       2.174854    9[6-(6,6)]
    86        1.39771        1.39771        1.39771    9[6-(6,6)]
