# Supplementary material for: A collection of forcefield precursors for metal–organic frameworks
Source: RSC Adv. 2019 Nov 13;9(63):36492–507. doi: 10.1039/c9ra07327b (PMC9075174; doi:10.1039/c9ra07327b)
Supplement: RA-009-C9RA07327B-s1884 [file RA-009-C9RA07327B-s1884.txt]

PAMHES01_clean

8.246000    0.000000    0.000000
-1.982976    9.500254    0.000000
0.000000    0.000000    19.408000

     1       2.039324       2.039324       2.039324    30[1-(8),8-(1,6),8-(6),8-(6),8-(6),8-(6,30)]
     2        5.15502        5.15502        5.15502    30[8-(6),8-(6),8-(6),8-(6,30)]
     3         4.2237         4.2237         4.2237    30[1-(8),8-(1,6),8-(6),8-(6),8-(6),8-(6,30)]
     4       1.108004       1.108004       1.108004    30[8-(6),8-(6),8-(6),8-(6,30)]
     5      -0.065931      -0.065931      -0.065931    1[6-(1,6,8)]
     6       7.216329       7.216329       7.216329    1[6-(1,6,8)]
     7       0.265503       0.265503       0.265503    1[6-(1,1,6)]
     8       1.141709       1.141709       1.141709    1[6-(1,1,6)]
     9       1.479258       1.479258       1.479258    1[6-(1,1,6)]
    10       1.225697       1.225697       1.225697    1[8-(6,30),30-(8,8,8,8,8)]
    11       6.328955       6.328955       6.328955    1[6-(1,6,8)]
    12      -0.953305      -0.953305      -0.953305    1[6-(1,6,8)]
    13       5.997521       5.997521       5.997521    1[6-(1,1,6)]
    14       5.121315       5.121315       5.121315    1[6-(1,1,6)]
    15       4.783766       4.783766       4.783766    1[6-(1,1,6)]
    16       5.037327       5.037327       5.037327    1[8-(6,30),30-(8,8,8,8,8)]
    17      -0.111398      -0.111398      -0.111398    6[1-(0),1-(0),6-(1,1,1),8-(1,30)]
    18       0.769884       0.769884       0.769884    6[1-(0),1-(0),1-(0),6-(1,1,8)]
    19       3.905364       3.905364       3.905364    6[6-(6,6),8-(30),8-(30)]
    20       2.414184       2.414184       2.414184    6[6-(6,9),6-(6,9),6-(8,8)]
    21       2.317715       2.317715       2.317715    6[6-(6,6),6-(6,9),9-(0)]
    22       2.777697       2.777697       2.777697    6[6-(6,6),6-(6,9),9-(0)]
    23       3.348197       3.348197       3.348197    6[6-(6,9),6-(6,9),6-(8,8)]
    24       5.424083       5.424083       5.424083    6[6-(6,6),6-(6,9),9-(0)]
    25        4.97027        4.97027        4.97027    6[6-(6,6),6-(6,9),9-(0)]
    26       3.853208       3.853208       3.853208    6[6-(6,6),8-(0),8-(30,30)]
    27       4.348629       4.348629       4.348629    6[6-(6,6),8-(30),8-(30)]
    28       4.830618       4.830618       4.830618    6[6-(6,9),6-(6,9),6-(8,8)]
    29       4.724316       4.724316       4.724316    6[6-(6,6),6-(6,9),9-(0)]
    30       5.100837       5.100837       5.100837    6[6-(6,6),6-(6,9),9-(0)]
    31       5.581229       5.581229       5.581229    6[6-(6,9),6-(6,9),6-(8,8)]
    32       5.673805       5.673805       5.673805    6[6-(6,6),6-(6,9),9-(0)]
    33       5.312983       5.312983       5.312983    6[6-(6,6),6-(6,9),9-(0)]
    34       6.021289       6.021289       6.021289    6[6-(6,6),8-(30),8-(30)]
    35       6.374422       6.374422       6.374422    6[1-(0),1-(0),6-(1,1,1),8-(1,30)]
    36        5.49314        5.49314        5.49314    6[1-(0),1-(0),1-(0),6-(1,1,8)]
    37        2.35766        2.35766        2.35766    6[6-(6,6),8-(30),8-(30)]
    38        3.84884        3.84884        3.84884    6[6-(6,9),6-(6,9),6-(8,8)]
    39       3.945309       3.945309       3.945309    6[6-(6,6),6-(6,9),9-(0)]
    40       3.485327       3.485327       3.485327    6[6-(6,6),6-(6,9),9-(0)]
    41       2.914827       2.914827       2.914827    6[6-(6,9),6-(6,9),6-(8,8)]
    42       0.838941       0.838941       0.838941    6[6-(6,6),6-(6,9),9-(0)]
    43       1.292754       1.292754       1.292754    6[6-(6,6),6-(6,9),9-(0)]
    44       2.409816       2.409816       2.409816    6[6-(6,6),8-(0),8-(30,30)]
    45       1.914395       1.914395       1.914395    6[6-(6,6),8-(30),8-(30)]
    46       1.432406       1.432406       1.432406    6[6-(6,9),6-(6,9),6-(8,8)]
    47       1.538708       1.538708       1.538708    6[6-(6,6),6-(6,9),9-(0)]
    48       1.162187       1.162187       1.162187    6[6-(6,6),6-(6,9),9-(0)]
    49       0.681795       0.681795       0.681795    6[6-(6,9),6-(6,9),6-(8,8)]
    50       0.589219       0.589219       0.589219    6[6-(6,6),6-(6,9),9-(0)]
    51       0.950041       0.950041       0.950041    6[6-(6,6),6-(6,9),9-(0)]
    52       0.241735       0.241735       0.241735    6[6-(6,6),8-(30),8-(30)]
    53       2.581087       2.581087       2.581087    8[6-(6,8),30-(8,8,8)]
    54        2.87888        2.87888        2.87888    8[6-(6,8),30-(1,8,8,8,8)]
    55       4.866688       4.866688       4.866688    8[6-(6,8)]
    56       3.182757       3.182757       3.182757    8[6-(6,8),30-(1,8,8,8,8),30-(8,8,8)]
    57       3.126099       3.126099       3.126099    8[6-(6,8),30-(1,8,8,8,8)]
    58       5.210199       5.210199       5.210199    8[6-(6,8),30-(8,8,8)]
    59        7.15067        7.15067        7.15067    8[6-(6,8),30-(8,8,8)]
    60      -1.015592      -1.015592      -1.015592    8[6-(6,8),30-(1,8,8,8,8)]
    61       0.319163       0.319163       0.319163    8[1-(30),6-(1,1,6),30-(1,8,8,8,8)]
    62       3.681937       3.681937       3.681937    8[6-(6,8),30-(8,8,8)]
    63       3.384144       3.384144       3.384144    8[6-(6,8),30-(1,8,8,8,8)]
    64       1.396336       1.396336       1.396336    8[6-(6,8)]
    65       3.080267       3.080267       3.080267    8[6-(6,8),30-(1,8,8,8,8),30-(8,8,8)]
    66       3.136925       3.136925       3.136925    8[6-(6,8),30-(1,8,8,8,8)]
    67       1.052825       1.052825       1.052825    8[6-(6,8),30-(8,8,8)]
    68      -0.887646      -0.887646      -0.887646    8[6-(6,8),30-(8,8,8)]
    69       7.278616       7.278616       7.278616    8[6-(6,8),30-(1,8,8,8,8)]
    70       5.943861       5.943861       5.943861    8[1-(30),6-(1,1,6),30-(1,8,8,8,8)]
    71       1.761598       1.761598       1.761598    9[6-(6,6)]
    72       2.625573       2.625573       2.625573    9[6-(6,6)]
    73       6.020146       6.020146       6.020146    9[6-(6,6)]
    74       5.099994       5.099994       5.099994    9[6-(6,6)]
    75       4.263915       4.263915       4.263915    9[6-(6,6)]
    76       5.001131       5.001131       5.001131    9[6-(6,6)]
    77        6.10593        6.10593        6.10593    9[6-(6,6)]
    78       5.438283       5.438283       5.438283    9[6-(6,6)]
    79       4.501426       4.501426       4.501426    9[6-(6,6)]
    80       3.637451       3.637451       3.637451    9[6-(6,6)]
    81       0.242878       0.242878       0.242878    9[6-(6,6)]
    82        1.16303        1.16303        1.16303    9[6-(6,6)]
    83       1.999109       1.999109       1.999109    9[6-(6,6)]
    84       1.261893       1.261893       1.261893    9[6-(6,6)]
    85       0.157094       0.157094       0.157094    9[6-(6,6)]
    86       0.824741       0.824741       0.824741    9[6-(6,6)]
