# Supplementary material for: A collection of forcefield precursors for metal–organic frameworks
Source: RSC Adv. 2019 Nov 13;9(63):36492–507. doi: 10.1039/c9ra07327b (PMC9075174; doi:10.1039/c9ra07327b)
Supplement: RA-009-C9RA07327B-s1885 [file RA-009-C9RA07327B-s1885.txt]

PAMHIW_clean

18.621000    0.000000    0.000000
9.310500    16.126259    0.000000
9.310512    5.375426    23.264327

     1      22.751706      22.751706      22.751706    29[7-(6,6),8-(6),8-(6),8-(6),8-(6)]
     2        14.7592        14.7592        14.7592    29[7-(6,6),8-(6),8-(6),8-(6),8-(6)]
     3      18.352122      18.352122      18.352122    29[7-(6,6),8-(6),8-(6),8-(6),8-(6)]
     4      24.069699      24.069699      24.069699    29[7-(6,6),8-(6),8-(6),8-(6),8-(6)]
     5      18.352121      18.352121      18.352121    29[7-(6,6),8-(6),8-(6),8-(6),8-(6)]
     6      13.441205      13.441205      13.441205    29[7-(6,6),8-(6),8-(6),8-(6),8-(6)]
     7      14.490306      14.490306      14.490306    29[7-(6,6),8-(6),8-(6),8-(6),8-(6)]
     8      22.482812      22.482812      22.482812    29[7-(6,6),8-(6),8-(6),8-(6),8-(6)]
     9       18.88989       18.88989       18.88989    29[7-(6,6),8-(6),8-(6),8-(6),8-(6)]
    10      13.172313      13.172313      13.172313    29[7-(6,6),8-(6),8-(6),8-(6),8-(6)]
    11      18.889891      18.889891      18.889891    29[7-(6,6),8-(6),8-(6),8-(6),8-(6)]
    12      23.800807      23.800807      23.800807    29[7-(6,6),8-(6),8-(6),8-(6),8-(6)]
    13      21.173017      21.173017      21.173017    1[6-(6,6)]
    14      21.524952      21.524952      21.524952    1[6-(6,6)]
    15      23.835818      23.835818      23.835818    1[6-(6,6)]
    16       23.05746       23.05746       23.05746    1[7-(6,6)]
    17       24.40562       24.40562       24.40562    1[6-(1,6,7)]
    18      25.272428      25.272428      25.272428    1[6-(1,6,7)]
    19        24.0872        24.0872        24.0872    1[6-(6,7)]
    20      25.933473      25.933473      25.933473    1[6-(6,6)]
    21      26.201614      26.201614      26.201614    1[6-(6,6)]
    22      25.801262      25.801262      25.801262    1[6-(6,7)]
    23      18.760666      18.760666      18.760666    1[6-(6,6)]
    24      20.883459      20.883459      20.883459    1[6-(6,6)]
    25      16.859461      16.859461      16.859461    1[6-(6,6)]
    26       19.72337       19.72337       19.72337    1[7-(6,6)]
    27      17.242121      17.242121      17.242121    1[6-(1,6,7)]
    28      17.636887      17.636887      17.636887    1[6-(1,6,7)]
    29      17.873372      17.873372      17.873372    1[6-(6,7)]
    30      28.524585      28.524585      28.524585    1[6-(6,6)]
    31      29.781502      29.781502      29.781502    1[6-(6,6)]
    32      19.713126      19.713126      19.713126    1[6-(6,7)]
    33      15.929343      15.929343      15.929343    1[6-(6,6)]
    34      13.454611      13.454611      13.454611    1[6-(6,6)]
    35      15.167743      15.167743      15.167743    1[6-(6,6)]
    36       13.08219       13.08219       13.08219    1[7-(6,6)]
    37      14.215278      14.215278      14.215278    1[6-(1,6,7)]
    38      12.953705      12.953705      12.953705    1[6-(1,6,7)]
    39      13.902444      13.902444      13.902444    1[6-(6,7)]
    40      29.336461      29.336461      29.336461    1[6-(6,6)]
    41        27.8114        27.8114        27.8114    1[6-(6,6)]
    42      10.348625      10.348625      10.348625    1[6-(6,7)]
    43      28.071167      28.071167      28.071167    1[6-(6,6)]
    44      11.572962      11.572962      11.572962    1[6-(6,6)]
    45      26.169964      26.169964      26.169964    1[6-(6,6)]
    46      29.033875      29.033875      29.033875    1[7-(6,6)]
    47      26.552627      26.552627      26.552627    1[6-(1,6,7)]
    48      26.947391      26.947391      26.947391    1[6-(1,6,7)]
    49      17.873368      17.873368      17.873368    1[6-(6,7)]
    50      28.524591      28.524591      28.524591    1[6-(6,6)]
    51      20.470997      20.470997      20.470997    1[6-(6,6)]
    52      19.713124      19.713124      19.713124    1[6-(6,7)]
    53      34.550344      34.550344      34.550344    1[6-(6,6)]
    54      22.765114      22.765114      22.765114    1[6-(6,6)]
    55      33.788746      33.788746      33.788746    1[6-(6,6)]
    56      31.703195      31.703195      31.703195    1[7-(6,6)]
    57      32.836283      32.836283      32.836283    1[6-(1,6,7)]
    58       31.57471       31.57471       31.57471    1[6-(1,6,7)]
    59       23.21294       23.21294       23.21294    1[6-(6,7)]
    60      29.336466      29.336466      29.336466    1[6-(6,6)]
    61      18.500895      18.500895      18.500895    1[6-(6,6)]
    62      19.659123      19.659123      19.659123    1[6-(6,7)]
    63      21.173017      21.173017      21.173017    1[6-(6,6)]
    64      21.524956      21.524956      21.524956    1[6-(6,6)]
    65      23.835822      23.835822      23.835822    1[6-(6,6)]
    66      23.057465      23.057465      23.057465    1[7-(6,6)]
    67      24.405625      24.405625      24.405625    1[6-(1,6,7)]
    68      25.272432      25.272432      25.272432    1[6-(1,6,7)]
    69      14.776696      14.776696      14.776696    1[6-(6,7)]
    70      25.933478      25.933478      25.933478    1[6-(6,6)]
    71       16.89111       16.89111       16.89111    1[6-(6,6)]
    72      16.490759      16.490759      16.490759    1[6-(6,7)]
    73      16.068995      16.068995      16.068995    1[6-(6,6)]
    74       15.71706       15.71706       15.71706    1[6-(6,6)]
    75      13.406194      13.406194      13.406194    1[6-(6,6)]
    76      14.184552      14.184552      14.184552    1[7-(6,6)]
    77      12.836392      12.836392      12.836392    1[6-(1,6,7)]
    78      11.969584      11.969584      11.969584    1[6-(1,6,7)]
    79      13.154812      13.154812      13.154812    1[6-(6,7)]
    80      11.308539      11.308539      11.308539    1[6-(6,6)]
    81      11.040398      11.040398      11.040398    1[6-(6,6)]
    82       11.44075       11.44075       11.44075    1[6-(6,7)]
    83      18.481346      18.481346      18.481346    1[6-(6,6)]
    84      16.358553      16.358553      16.358553    1[6-(6,6)]
    85      20.382551      20.382551      20.382551    1[6-(6,6)]
    86      17.518642      17.518642      17.518642    1[7-(6,6)]
    87      19.999891      19.999891      19.999891    1[6-(1,6,7)]
    88      19.605125      19.605125      19.605125    1[6-(1,6,7)]
    89       19.36864       19.36864       19.36864    1[6-(6,7)]
    90       8.717427       8.717427       8.717427    1[6-(6,6)]
    91        7.46051        7.46051        7.46051    1[6-(6,6)]
    92       8.218386       8.218386       8.218386    1[6-(6,7)]
    93      21.312669      21.312669      21.312669    1[6-(6,6)]
    94      23.787401      23.787401      23.787401    1[6-(6,6)]
    95      22.074269      22.074269      22.074269    1[6-(6,6)]
    96      24.159822      24.159822      24.159822    1[7-(6,6)]
    97      23.026734      23.026734      23.026734    1[6-(1,6,7)]
    98      24.288307      24.288307      24.288307    1[6-(1,6,7)]
    99      23.339568      23.339568      23.339568    1[6-(6,7)]
   100       7.905551       7.905551       7.905551    1[6-(6,6)]
   101       9.430612       9.430612       9.430612    1[6-(6,6)]
   102       8.272387       8.272387       8.272387    1[6-(6,7)]
   103       9.170845       9.170845       9.170845    1[6-(6,6)]
   104       25.66905       25.66905       25.66905    1[6-(6,6)]
   105      11.072048      11.072048      11.072048    1[6-(6,6)]
   106       8.208137       8.208137       8.208137    1[7-(6,6)]
   107      10.689385      10.689385      10.689385    1[6-(1,6,7)]
   108      10.294621      10.294621      10.294621    1[6-(1,6,7)]
   109      19.368644      19.368644      19.368644    1[6-(6,7)]
   110       8.717421       8.717421       8.717421    1[6-(6,6)]
   111      16.771015      16.771015      16.771015    1[6-(6,6)]
   112      17.528888      17.528888      17.528888    1[6-(6,7)]
   113       2.691668       2.691668       2.691668    1[6-(6,6)]
   114      14.476898      14.476898      14.476898    1[6-(6,6)]
   115       3.453266       3.453266       3.453266    1[6-(6,6)]
   116       5.538817       5.538817       5.538817    1[7-(6,6)]
   117       4.405729       4.405729       4.405729    1[6-(1,6,7)]
   118       5.667302       5.667302       5.667302    1[6-(1,6,7)]
   119      14.029072      14.029072      14.029072    1[6-(6,7)]
   120       7.905546       7.905546       7.905546    1[6-(6,6)]
   121      18.741117      18.741117      18.741117    1[6-(6,6)]
   122      17.582889      17.582889      17.582889    1[6-(6,7)]
   123      16.068995      16.068995      16.068995    1[6-(6,6)]
   124      15.717056      15.717056      15.717056    1[6-(6,6)]
   125       13.40619       13.40619       13.40619    1[6-(6,6)]
   126      14.184547      14.184547      14.184547    1[7-(6,6)]
   127      12.836387      12.836387      12.836387    1[6-(1,6,7)]
   128       11.96958       11.96958       11.96958    1[6-(1,6,7)]
   129      22.465316      22.465316      22.465316    1[6-(6,7)]
   130      11.308534      11.308534      11.308534    1[6-(6,6)]
   131      20.350902      20.350902      20.350902    1[6-(6,6)]
   132      20.751253      20.751253      20.751253    1[6-(6,7)]
   133      22.927673      22.927673      22.927673    6[6-(6,6),8-(29),8-(29)]
   134      22.551901      22.551901      22.551901    6[6-(1,6),6-(1,6),6-(8,8)]
   135      21.572437      21.572437      21.572437    6[1-(0),6-(6,6),6-(6,6)]
   136      21.187913      21.187913      21.187913    6[6-(1,6),6-(1,6),6-(8,8)]
   137      21.802405      21.802405      21.802405    6[1-(0),6-(6,6),6-(6,7)]
   138      22.814456      22.814456      22.814456    6[6-(1,6),6-(1,6),7-(1,6)]
   139      23.167325      23.167325      23.167325    6[1-(0),6-(6,6),6-(6,7)]
   140      20.133965      20.133965      20.133965    6[6-(6,6),8-(29),8-(29)]
   141       24.54714       24.54714       24.54714    6[1-(0),1-(0),6-(6,6),7-(1,6)]
   142      24.941904      24.941904      24.941904    6[6-(1,1,7),6-(1,6),6-(1,7)]
   143      24.514552      24.514552      24.514552    6[1-(0),6-(6,6),7-(6,29)]
   144       25.59457       25.59457       25.59457    6[1-(0),6-(1,6),6-(6,6)]
   145      25.846884      25.846884      25.846884    6[1-(0),6-(1,6),6-(1,7)]
   146      25.476326      25.476326      25.476326    6[1-(0),6-(1,6),7-(6,29)]
   147      16.301577      16.301577      16.301577    6[6-(6,6),8-(29),8-(29)]
   148      17.617336      17.617336      17.617336    6[6-(1,6),6-(1,6),6-(8,8)]
   149      18.791391      18.791391      18.791391    6[1-(0),6-(6,6),6-(6,6)]
   150      20.012928      20.012928      20.012928    6[6-(1,6),6-(1,6),6-(8,8)]
   151      20.049238      20.049238      20.049238    6[1-(0),6-(6,6),6-(6,7)]
   152      18.879839      18.879839      18.879839    6[6-(1,6),6-(1,6),7-(1,6)]
   153       17.66575       17.66575       17.66575    6[1-(0),6-(6,6),6-(6,7)]
   154      21.266122      21.266122      21.266122    6[6-(6,6),8-(29),8-(29)]
   155      17.984168      17.984168      17.984168    6[1-(0),1-(0),6-(6,6),7-(1,6)]
   156      18.513004      18.513004      18.513004    6[6-(1,1,7),6-(1,6),6-(1,7)]
   157      18.390105      18.390105      18.390105    6[1-(0),6-(6,6),7-(6,29)]
   158      28.490136      28.490136      28.490136    6[1-(0),6-(1,6),6-(6,6)]
   159      29.197733      29.197733      29.197733    6[1-(0),6-(1,6),6-(1,7)]
   160      19.547399      19.547399      19.547399    6[1-(0),6-(1,6),7-(6,29)]
   161      16.633775      16.633775      16.633775    6[6-(6,6),8-(29),8-(29)]
   162      15.693787      15.693787      15.693787    6[6-(1,6),6-(1,6),6-(8,8)]
   163      15.499198      15.499198      15.499198    6[1-(0),6-(6,6),6-(6,6)]
   164      14.662184      14.662184      14.662184    6[6-(1,6),6-(1,6),6-(8,8)]
   165      14.011379      14.011379      14.011379    6[1-(0),6-(6,6),6-(6,7)]
   166      14.168726      14.168726      14.168726    6[6-(1,6),6-(1,6),7-(1,6)]
   167      15.029948      15.029948      15.029948    6[1-(0),6-(6,6),6-(6,7)]
   168      14.462939      14.462939      14.462939    6[6-(6,6),8-(29),8-(29)]
   169      13.331711      13.331711      13.331711    6[1-(0),1-(0),6-(6,6),7-(1,6)]
   170      12.408109      12.408109      12.408109    6[6-(1,1,7),6-(1,6),6-(1,7)]
   171      12.958359      12.958359      12.958359    6[1-(0),6-(6,6),7-(6,29)]
   172      29.709811      29.709811      29.709811    6[1-(0),6-(1,6),6-(6,6)]
   173      28.749898      28.749898      28.749898    6[1-(0),6-(1,6),6-(1,7)]
   174      10.839289      10.839289      10.839289    6[1-(0),6-(1,6),7-(6,29)]
   175      25.612078      25.612078      25.612078    6[6-(6,6),8-(29),8-(29)]
   176      26.927838      26.927838      26.927838    6[6-(1,6),6-(1,6),6-(8,8)]
   177      28.101892      28.101892      28.101892    6[1-(0),6-(6,6),6-(6,6)]
   178       10.70243       10.70243       10.70243    6[6-(1,6),6-(1,6),6-(8,8)]
   179      29.359741      29.359741      29.359741    6[1-(0),6-(6,6),6-(6,7)]
   180      28.190343      28.190343      28.190343    6[6-(1,6),6-(1,6),7-(1,6)]
   181      26.976253      26.976253      26.976253    6[1-(0),6-(6,6),6-(6,7)]
   182      11.955623      11.955623      11.955623    6[6-(6,6),8-(29),8-(29)]
   183      27.294673      27.294673      27.294673    6[1-(0),1-(0),6-(6,6),7-(1,6)]
   184      18.512998      18.512998      18.512998    6[6-(1,1,7),6-(1,6),6-(1,7)]
   185      18.390101      18.390101      18.390101    6[1-(0),6-(6,6),7-(6,29)]
   186       19.17963       19.17963       19.17963    6[1-(0),6-(1,6),6-(6,6)]
   187      19.887229      19.887229      19.887229    6[1-(0),6-(1,6),6-(1,7)]
   188      19.547396      19.547396      19.547396    6[1-(0),6-(1,6),7-(6,29)]
   189      16.633776      16.633776      16.633776    6[6-(6,6),8-(29),8-(29)]
   190      34.314789      34.314789      34.314789    6[6-(1,6),6-(1,6),6-(8,8)]
   191      34.120199      34.120199      34.120199    6[1-(0),6-(6,6),6-(6,6)]
   192      23.972685      23.972685      23.972685    6[6-(1,6),6-(1,6),6-(8,8)]
   193      32.632382      32.632382      32.632382    6[1-(0),6-(6,6),6-(6,7)]
   194       32.78973       32.78973       32.78973    6[6-(1,6),6-(1,6),7-(1,6)]
   195      33.650951      33.650951      33.650951    6[1-(0),6-(6,6),6-(6,7)]
   196       23.77344       23.77344       23.77344    6[6-(6,6),8-(29),8-(29)]
   197      31.952717      31.952717      31.952717    6[1-(0),1-(0),6-(6,6),7-(1,6)]
   198      21.718604      21.718604      21.718604    6[6-(1,1,7),6-(1,6),6-(1,7)]
   199      22.268855      22.268855      22.268855    6[1-(0),6-(6,6),7-(6,29)]
   200      20.399306      20.399306      20.399306    6[1-(0),6-(1,6),6-(6,6)]
   201      19.439394      19.439394      19.439394    6[1-(0),6-(1,6),6-(1,7)]
   202      20.149786      20.149786      20.149786    6[1-(0),6-(1,6),7-(6,29)]
   203      13.617174      13.617174      13.617174    6[6-(6,6),8-(29),8-(29)]
   204      22.551903      22.551903      22.551903    6[6-(1,6),6-(1,6),6-(8,8)]
   205      21.572438      21.572438      21.572438    6[1-(0),6-(6,6),6-(6,6)]
   206      21.187915      21.187915      21.187915    6[6-(1,6),6-(1,6),6-(8,8)]
   207      21.802408      21.802408      21.802408    6[1-(0),6-(6,6),6-(6,7)]
   208       22.81446       22.81446       22.81446    6[6-(1,6),6-(1,6),7-(1,6)]
   209      23.167328      23.167328      23.167328    6[1-(0),6-(6,6),6-(6,7)]
   210      20.133966      20.133966      20.133966    6[6-(6,6),8-(29),8-(29)]
   211      24.547145      24.547145      24.547145    6[1-(0),1-(0),6-(6,6),7-(1,6)]
   212      15.631399      15.631399      15.631399    6[6-(1,1,7),6-(1,6),6-(1,7)]
   213      15.204047      15.204047      15.204047    6[1-(0),6-(6,6),7-(6,29)]
   214      16.284065      16.284065      16.284065    6[1-(0),6-(1,6),6-(6,6)]
   215       16.53638       16.53638       16.53638    6[1-(0),6-(1,6),6-(1,7)]
   216      16.165823      16.165823      16.165823    6[1-(0),6-(1,6),7-(6,29)]
   217      14.314339      14.314339      14.314339    6[6-(6,6),8-(29),8-(29)]
   218      14.690111      14.690111      14.690111    6[6-(1,6),6-(1,6),6-(8,8)]
   219      15.669575      15.669575      15.669575    6[1-(0),6-(6,6),6-(6,6)]
   220      16.054099      16.054099      16.054099    6[6-(1,6),6-(1,6),6-(8,8)]
   221      15.439607      15.439607      15.439607    6[1-(0),6-(6,6),6-(6,7)]
   222      14.427556      14.427556      14.427556    6[6-(1,6),6-(1,6),7-(1,6)]
   223      14.074687      14.074687      14.074687    6[1-(0),6-(6,6),6-(6,7)]
   224      17.108047      17.108047      17.108047    6[6-(6,6),8-(29),8-(29)]
   225      12.694872      12.694872      12.694872    6[1-(0),1-(0),6-(6,6),7-(1,6)]
   226      12.300108      12.300108      12.300108    6[6-(1,1,7),6-(1,6),6-(1,7)]
   227       12.72746       12.72746       12.72746    6[1-(0),6-(6,6),7-(6,29)]
   228      11.647442      11.647442      11.647442    6[1-(0),6-(1,6),6-(6,6)]
   229      11.395128      11.395128      11.395128    6[1-(0),6-(1,6),6-(1,7)]
   230      11.765686      11.765686      11.765686    6[1-(0),6-(1,6),7-(6,29)]
   231      20.940435      20.940435      20.940435    6[6-(6,6),8-(29),8-(29)]
   232      19.624676      19.624676      19.624676    6[6-(1,6),6-(1,6),6-(8,8)]
   233      18.450621      18.450621      18.450621    6[1-(0),6-(6,6),6-(6,6)]
   234      17.229084      17.229084      17.229084    6[6-(1,6),6-(1,6),6-(8,8)]
   235      17.192774      17.192774      17.192774    6[1-(0),6-(6,6),6-(6,7)]
   236      18.362173      18.362173      18.362173    6[6-(1,6),6-(1,6),7-(1,6)]
   237      19.576262      19.576262      19.576262    6[1-(0),6-(6,6),6-(6,7)]
   238       15.97589       15.97589       15.97589    6[6-(6,6),8-(29),8-(29)]
   239      19.257844      19.257844      19.257844    6[1-(0),1-(0),6-(6,6),7-(1,6)]
   240      18.729008      18.729008      18.729008    6[6-(1,1,7),6-(1,6),6-(1,7)]
   241      18.851907      18.851907      18.851907    6[1-(0),6-(6,6),7-(6,29)]
   242       8.751876       8.751876       8.751876    6[1-(0),6-(1,6),6-(6,6)]
   243       8.044279       8.044279       8.044279    6[1-(0),6-(1,6),6-(1,7)]
   244      17.694613      17.694613      17.694613    6[1-(0),6-(1,6),7-(6,29)]
   245      20.608237      20.608237      20.608237    6[6-(6,6),8-(29),8-(29)]
   246      21.548225      21.548225      21.548225    6[6-(1,6),6-(1,6),6-(8,8)]
   247      21.742814      21.742814      21.742814    6[1-(0),6-(6,6),6-(6,6)]
   248      22.579828      22.579828      22.579828    6[6-(1,6),6-(1,6),6-(8,8)]
   249      23.230633      23.230633      23.230633    6[1-(0),6-(6,6),6-(6,7)]
   250      23.073286      23.073286      23.073286    6[6-(1,6),6-(1,6),7-(1,6)]
   251      22.212064      22.212064      22.212064    6[1-(0),6-(6,6),6-(6,7)]
   252      22.779073      22.779073      22.779073    6[6-(6,6),8-(29),8-(29)]
   253      23.910301      23.910301      23.910301    6[1-(0),1-(0),6-(6,6),7-(1,6)]
   254      24.833903      24.833903      24.833903    6[6-(1,1,7),6-(1,6),6-(1,7)]
   255      24.283653      24.283653      24.283653    6[1-(0),6-(6,6),7-(6,29)]
   256       7.532201       7.532201       7.532201    6[1-(0),6-(1,6),6-(6,6)]
   257       8.492114       8.492114       8.492114    6[1-(0),6-(1,6),6-(1,7)]
   258      26.402723      26.402723      26.402723    6[1-(0),6-(1,6),7-(6,29)]
   259      11.629934      11.629934      11.629934    6[6-(6,6),8-(29),8-(29)]
   260      10.314174      10.314174      10.314174    6[6-(1,6),6-(1,6),6-(8,8)]
   261        9.14012        9.14012        9.14012    6[1-(0),6-(6,6),6-(6,6)]
   262      26.539582      26.539582      26.539582    6[6-(1,6),6-(1,6),6-(8,8)]
   263       7.882271       7.882271       7.882271    6[1-(0),6-(6,6),6-(6,7)]
   264       9.051669       9.051669       9.051669    6[6-(1,6),6-(1,6),7-(1,6)]
   265      10.265759      10.265759      10.265759    6[1-(0),6-(6,6),6-(6,7)]
   266      25.286389      25.286389      25.286389    6[6-(6,6),8-(29),8-(29)]
   267       9.947339       9.947339       9.947339    6[1-(0),1-(0),6-(6,6),7-(1,6)]
   268      18.729014      18.729014      18.729014    6[6-(1,1,7),6-(1,6),6-(1,7)]
   269      18.851911      18.851911      18.851911    6[1-(0),6-(6,6),7-(6,29)]
   270      18.062382      18.062382      18.062382    6[1-(0),6-(1,6),6-(6,6)]
   271      17.354783      17.354783      17.354783    6[1-(0),6-(1,6),6-(1,7)]
   272      17.694616      17.694616      17.694616    6[1-(0),6-(1,6),7-(6,29)]
   273      20.608236      20.608236      20.608236    6[6-(6,6),8-(29),8-(29)]
   274       2.927223       2.927223       2.927223    6[6-(1,6),6-(1,6),6-(8,8)]
   275       3.121813       3.121813       3.121813    6[1-(0),6-(6,6),6-(6,6)]
   276      13.269327      13.269327      13.269327    6[6-(1,6),6-(1,6),6-(8,8)]
   277        4.60963        4.60963        4.60963    6[1-(0),6-(6,6),6-(6,7)]
   278       4.452282       4.452282       4.452282    6[6-(1,6),6-(1,6),7-(1,6)]
   279       3.591061       3.591061       3.591061    6[1-(0),6-(6,6),6-(6,7)]
   280      13.468572      13.468572      13.468572    6[6-(6,6),8-(29),8-(29)]
   281       5.289295       5.289295       5.289295    6[1-(0),1-(0),6-(6,6),7-(1,6)]
   282      15.523408      15.523408      15.523408    6[6-(1,1,7),6-(1,6),6-(1,7)]
   283      14.973157      14.973157      14.973157    6[1-(0),6-(6,6),7-(6,29)]
   284      16.842706      16.842706      16.842706    6[1-(0),6-(1,6),6-(6,6)]
   285      17.802618      17.802618      17.802618    6[1-(0),6-(1,6),6-(1,7)]
   286      17.092226      17.092226      17.092226    6[1-(0),6-(1,6),7-(6,29)]
   287      23.624838      23.624838      23.624838    6[6-(6,6),8-(29),8-(29)]
   288      14.690109      14.690109      14.690109    6[6-(1,6),6-(1,6),6-(8,8)]
   289      15.669574      15.669574      15.669574    6[1-(0),6-(6,6),6-(6,6)]
   290      16.054097      16.054097      16.054097    6[6-(1,6),6-(1,6),6-(8,8)]
   291      15.439604      15.439604      15.439604    6[1-(0),6-(6,6),6-(6,7)]
   292      14.427552      14.427552      14.427552    6[6-(1,6),6-(1,6),7-(1,6)]
   293      14.074684      14.074684      14.074684    6[1-(0),6-(6,6),6-(6,7)]
   294      17.108046      17.108046      17.108046    6[6-(6,6),8-(29),8-(29)]
   295      12.694867      12.694867      12.694867    6[1-(0),1-(0),6-(6,6),7-(1,6)]
   296      21.610613      21.610613      21.610613    6[6-(1,1,7),6-(1,6),6-(1,7)]
   297      22.037965      22.037965      22.037965    6[1-(0),6-(6,6),7-(6,29)]
   298      20.957947      20.957947      20.957947    6[1-(0),6-(1,6),6-(6,6)]
   299      20.705632      20.705632      20.705632    6[1-(0),6-(1,6),6-(1,7)]
   300      21.076189      21.076189      21.076189    6[1-(0),6-(1,6),7-(6,29)]
   301      24.695733      24.695733      24.695733    7[6-(1,6),6-(1,6),29-(8,8,8,8)]
   302      23.441052      23.441052      23.441052    7[1-(0),6-(1,1,6),6-(6,6)]
   303      19.004225      19.004225      19.004225    7[6-(1,6),6-(1,6),29-(8,8,8,8)]
   304      18.953391      18.953391      18.953391    7[1-(0),6-(1,1,6),6-(6,6)]
   305      12.163055      12.163055      12.163055    7[6-(1,6),6-(1,6),29-(8,8,8,8)]
   306      13.468576      13.468576      13.468576    7[1-(0),6-(1,1,6),6-(6,6)]
   307      19.004222      19.004222      19.004222    7[6-(1,6),6-(1,6),29-(8,8,8,8)]
   308      28.263896      28.263896      28.263896    7[1-(0),6-(1,1,6),6-(6,6)]
   309      21.473552      21.473552      21.473552    7[6-(1,6),6-(1,6),29-(8,8,8,8)]
   310      32.089581      32.089581      32.089581    7[1-(0),6-(1,1,6),6-(6,6)]
   311       15.38523       15.38523       15.38523    7[6-(1,6),6-(1,6),29-(8,8,8,8)]
   312      23.441057      23.441057      23.441057    7[1-(0),6-(1,1,6),6-(6,6)]
   313      12.546279      12.546279      12.546279    7[6-(1,6),6-(1,6),29-(8,8,8,8)]
   314       13.80096       13.80096       13.80096    7[1-(0),6-(1,1,6),6-(6,6)]
   315      18.237787      18.237787      18.237787    7[6-(1,6),6-(1,6),29-(8,8,8,8)]
   316      18.288621      18.288621      18.288621    7[1-(0),6-(1,1,6),6-(6,6)]
   317      25.078957      25.078957      25.078957    7[6-(1,6),6-(1,6),29-(8,8,8,8)]
   318      23.773436      23.773436      23.773436    7[1-(0),6-(1,1,6),6-(6,6)]
   319       18.23779       18.23779       18.23779    7[6-(1,6),6-(1,6),29-(8,8,8,8)]
   320       8.978116       8.978116       8.978116    7[1-(0),6-(1,1,6),6-(6,6)]
   321       15.76846       15.76846       15.76846    7[6-(1,6),6-(1,6),29-(8,8,8,8)]
   322       5.152431       5.152431       5.152431    7[1-(0),6-(1,1,6),6-(6,6)]
   323      21.856782      21.856782      21.856782    7[6-(1,6),6-(1,6),29-(8,8,8,8)]
   324      13.800955      13.800955      13.800955    7[1-(0),6-(1,1,6),6-(6,6)]
   325      22.504232      22.504232      22.504232    8[6-(6,8),29-(7,8,8,8)]
   326      23.635737      23.635737      23.635737    8[6-(6,8),29-(7,8,8,8)]
   327      19.737152      19.737152      19.737152    8[6-(6,8),29-(7,8,8,8)]
   328      19.722813      19.722813      19.722813    8[6-(6,8),29-(7,8,8,8)]
   329      16.342357      16.342357      16.342357    8[6-(6,8),29-(7,8,8,8)]
   330      15.259173      15.259173      15.259173    8[6-(6,8),29-(7,8,8,8)]
   331      21.200297      21.200297      21.200297    8[6-(6,8),29-(7,8,8,8)]
   332      22.325842      22.325842      22.325842    8[6-(6,8),29-(7,8,8,8)]
   333      17.016438      17.016438      17.016438    8[6-(6,8),29-(7,8,8,8)]
   334      16.968115      16.968115      16.968115    8[6-(6,8),29-(7,8,8,8)]
   335      14.925578      14.925578      14.925578    8[6-(6,8),29-(7,8,8,8)]
   336      13.814369      13.814369      13.814369    8[6-(6,8),29-(7,8,8,8)]
   337      25.652857      25.652857      25.652857    8[6-(6,8),29-(7,8,8,8)]
   338      24.569675      24.569675      24.569675    8[6-(6,8),29-(7,8,8,8)]
   339      11.889797      11.889797      11.889797    8[6-(6,8),29-(7,8,8,8)]
   340      13.015344      13.015344      13.015344    8[6-(6,8),29-(7,8,8,8)]
   341      17.016437      17.016437      17.016437    8[6-(6,8),29-(7,8,8,8)]
   342      16.968117      16.968117      16.968117    8[6-(6,8),29-(7,8,8,8)]
   343      24.236078      24.236078      24.236078    8[6-(6,8),29-(7,8,8,8)]
   344      23.124871      23.124871      23.124871    8[6-(6,8),29-(7,8,8,8)]
   345      13.193732      13.193732      13.193732    8[6-(6,8),29-(7,8,8,8)]
   346      14.325238      14.325238      14.325238    8[6-(6,8),29-(7,8,8,8)]
   347      19.737152      19.737152      19.737152    8[6-(6,8),29-(7,8,8,8)]
   348      19.722814      19.722814      19.722814    8[6-(6,8),29-(7,8,8,8)]
   349       14.73778       14.73778       14.73778    8[6-(6,8),29-(7,8,8,8)]
   350      13.606275      13.606275      13.606275    8[6-(6,8),29-(7,8,8,8)]
   351       17.50486       17.50486       17.50486    8[6-(6,8),29-(7,8,8,8)]
   352      17.519199      17.519199      17.519199    8[6-(6,8),29-(7,8,8,8)]
   353      20.899655      20.899655      20.899655    8[6-(6,8),29-(7,8,8,8)]
   354      21.982839      21.982839      21.982839    8[6-(6,8),29-(7,8,8,8)]
   355      16.041715      16.041715      16.041715    8[6-(6,8),29-(7,8,8,8)]
   356       14.91617       14.91617       14.91617    8[6-(6,8),29-(7,8,8,8)]
   357      20.225574      20.225574      20.225574    8[6-(6,8),29-(7,8,8,8)]
   358      20.273897      20.273897      20.273897    8[6-(6,8),29-(7,8,8,8)]
   359      22.316434      22.316434      22.316434    8[6-(6,8),29-(7,8,8,8)]
   360      23.427643      23.427643      23.427643    8[6-(6,8),29-(7,8,8,8)]
   361      11.589155      11.589155      11.589155    8[6-(6,8),29-(7,8,8,8)]
   362      12.672337      12.672337      12.672337    8[6-(6,8),29-(7,8,8,8)]
   363      25.352215      25.352215      25.352215    8[6-(6,8),29-(7,8,8,8)]
   364      24.226668      24.226668      24.226668    8[6-(6,8),29-(7,8,8,8)]
   365      20.225575      20.225575      20.225575    8[6-(6,8),29-(7,8,8,8)]
   366      20.273895      20.273895      20.273895    8[6-(6,8),29-(7,8,8,8)]
   367      13.005934      13.005934      13.005934    8[6-(6,8),29-(7,8,8,8)]
   368      14.117141      14.117141      14.117141    8[6-(6,8),29-(7,8,8,8)]
   369       24.04828       24.04828       24.04828    8[6-(6,8),29-(7,8,8,8)]
   370      22.916774      22.916774      22.916774    8[6-(6,8),29-(7,8,8,8)]
   371       17.50486       17.50486       17.50486    8[6-(6,8),29-(7,8,8,8)]
   372      17.519198      17.519198      17.519198    8[6-(6,8),29-(7,8,8,8)]
