# Supplementary material for: A collection of forcefield precursors for metal–organic frameworks
Source: RSC Adv. 2019 Nov 13;9(63):36492–507. doi: 10.1039/c9ra07327b (PMC9075174; doi:10.1039/c9ra07327b)
Supplement: RA-009-C9RA07327B-s1886 [file RA-009-C9RA07327B-s1886.txt]

PAMTII_clean

18.822600    0.000000    0.000000
8.575095    16.755835    0.000000
8.575095    5.244342    15.913984

     1      28.391155      28.391155      28.391155    68[8-(6),8-(6),8-(6),8-(6),8-(6),8-(6)]
     2      23.992106      23.992106      23.992106    68[8-(6),8-(6),8-(6),8-(6),8-(6),8-(6)]
     3      23.920783      23.920783      23.920783    68[8-(6),8-(6),8-(6),8-(6),8-(6),8-(6)]
     4       7.581635       7.581635       7.581635    68[8-(6),8-(6),8-(6),8-(6),8-(6),8-(6)]
     5      11.980684      11.980684      11.980684    68[8-(6),8-(6),8-(6),8-(6),8-(6),8-(6)]
     6      12.052007      12.052007      12.052007    68[8-(6),8-(6),8-(6),8-(6),8-(6),8-(6)]
     7      10.700707      10.700707      10.700707    1[6-(6,6)]
     8      14.134695      14.134695      14.134695    1[6-(6,6)]
     9      12.413261      12.413261      12.413261    1[6-(6,6)]
    10      15.956487      15.956487      15.956487    1[6-(1,6,8)]
    11      15.333216      15.333216      15.333216    1[6-(1,6,8)]
    12      16.379818      16.379818      16.379818    1[6-(6,6)]
    13      17.744861      17.744861      17.744861    1[6-(6,6)]
    14      18.331998      18.331998      18.331998    1[6-(6,6)]
    15      17.031035      17.031035      17.031035    1[6-(6,6)]
    16      10.812404      10.812404      10.812404    1[6-(6,6)]
    17      11.729605      11.729605      11.729605    1[6-(6,6)]
    18      14.170708      14.170708      14.170708    1[6-(6,6)]
    19       13.78709       13.78709       13.78709    1[6-(1,6,8)]
    20      12.989611      12.989611      12.989611    1[6-(1,6,8)]
    21      14.040313      14.040313      14.040313    1[6-(6,6)]
    22      15.913632      15.913632      15.913632    1[6-(6,6)]
    23      18.149592      18.149592      18.149592    1[6-(6,6)]
    24      16.257348      16.257348      16.257348    1[6-(6,6)]
    25       13.70425       13.70425       13.70425    1[6-(6,6)]
    26      16.669927      16.669927      16.669927    1[6-(6,6)]
    27       17.13736       17.13736       17.13736    1[6-(6,6)]
    28      18.283695      18.283695      18.283695    1[6-(1,6,8)]
    29      18.959808      18.959808      18.959808    1[6-(1,6,8)]
    30      21.351908      21.351908      21.351908    1[6-(6,6)]
    31      23.379964      23.379964      23.379964    1[6-(6,6)]
    32      21.549715      21.549715      21.549715    1[6-(6,6)]
    33      19.508881      19.508881      19.508881    1[6-(6,6)]
    34      25.272083      25.272083      25.272083    1[6-(6,6)]
    35      21.838095      21.838095      21.838095    1[6-(6,6)]
    36      23.559529      23.559529      23.559529    1[6-(6,6)]
    37      20.016303      20.016303      20.016303    1[6-(1,6,8)]
    38      20.639574      20.639574      20.639574    1[6-(1,6,8)]
    39      19.592972      19.592972      19.592972    1[6-(6,6)]
    40      18.227929      18.227929      18.227929    1[6-(6,6)]
    41      17.640792      17.640792      17.640792    1[6-(6,6)]
    42      18.941755      18.941755      18.941755    1[6-(6,6)]
    43      25.160386      25.160386      25.160386    1[6-(6,6)]
    44      24.243185      24.243185      24.243185    1[6-(6,6)]
    45      21.802082      21.802082      21.802082    1[6-(6,6)]
    46        22.1857        22.1857        22.1857    1[6-(1,6,8)]
    47      22.983179      22.983179      22.983179    1[6-(1,6,8)]
    48      21.932477      21.932477      21.932477    1[6-(6,6)]
    49      20.059158      20.059158      20.059158    1[6-(6,6)]
    50      17.823198      17.823198      17.823198    1[6-(6,6)]
    51      19.715442      19.715442      19.715442    1[6-(6,6)]
    52       22.26854       22.26854       22.26854    1[6-(6,6)]
    53      19.302863      19.302863      19.302863    1[6-(6,6)]
    54       18.83543       18.83543       18.83543    1[6-(6,6)]
    55      17.689095      17.689095      17.689095    1[6-(1,6,8)]
    56      17.012982      17.012982      17.012982    1[6-(1,6,8)]
    57      14.620882      14.620882      14.620882    1[6-(6,6)]
    58      12.592826      12.592826      12.592826    1[6-(6,6)]
    59      14.423075      14.423075      14.423075    1[6-(6,6)]
    60      16.463909      16.463909      16.463909    1[6-(6,6)]
    61      10.277748      10.277748      10.277748    6[6-(6,6),8-(68),8-(68)]
    62      11.379215      11.379215      11.379215    6[6-(1,6),6-(1,6),6-(8,8)]
    63      11.392669      11.392669      11.392669    6[1-(0),6-(6,6),6-(6,6)]
    64      12.443489      12.443489      12.443489    6[6-(1,6),6-(1,6),6-(8,8)]
    65      13.445918      13.445918      13.445918    6[1-(0),6-(6,6),6-(6,8)]
    66      13.429063      13.429063      13.429063    6[6-(1,6),6-(1,6),8-(6)]
    67      12.403153      12.403153      12.403153    6[1-(0),6-(6,6),6-(6,8)]
    68      15.553471      15.553471      15.553471    6[1-(0),1-(0),6-(6,6),8-(6)]
    69      16.488357      16.488357      16.488357    6[6-(1,1,8),6-(1,6),6-(1,6)]
    70      16.758664      16.758664      16.758664    6[1-(0),6-(1,6),6-(6,6)]
    71      17.588769      17.588769      17.588769    6[1-(0),6-(1,6),6-(6,6)]
    72      18.174425      18.174425      18.174425    6[6-(1,6),6-(1,6),6-(8,8)]
    73      19.039749      19.039749      19.039749    6[6-(6,6),8-(68),8-(68)]
    74      17.944431      17.944431      17.944431    6[1-(0),6-(1,6),6-(6,6)]
    75      17.131747      17.131747      17.131747    6[1-(0),6-(1,6),6-(6,6)]
    76      12.436767      12.436767      12.436767    6[6-(6,6),8-(68),8-(68)]
    77       12.89701       12.89701       12.89701    6[6-(6,6),8-(68),8-(68)]
    78      12.544357      12.544357      12.544357    6[6-(1,6),6-(1,6),6-(8,8)]
    79      11.389595      11.389595      11.389595    6[1-(0),6-(6,6),6-(6,6)]
    80       11.12361       11.12361       11.12361    6[6-(1,6),6-(1,6),6-(8,8)]
    81      11.935435      11.935435      11.935435    6[1-(0),6-(6,6),6-(6,8)]
    82      13.087821      13.087821      13.087821    6[6-(1,6),6-(1,6),8-(6)]
    83      13.388962      13.388962      13.388962    6[1-(0),6-(6,6),6-(6,8)]
    84      13.815494      13.815494      13.815494    6[1-(0),1-(0),6-(6,6),8-(6)]
    85      14.978899      14.978899      14.978899    6[6-(1,1,8),6-(1,6),6-(1,6)]
    86      14.874148      14.874148      14.874148    6[1-(0),6-(1,6),6-(6,6)]
    87      16.000406      16.000406      16.000406    6[1-(0),6-(1,6),6-(6,6)]
    88       17.20911       17.20911       17.20911    6[6-(1,6),6-(1,6),6-(8,8)]
    89      18.431047      18.431047      18.431047    6[6-(6,6),8-(68),8-(68)]
    90      17.317284      17.317284      17.317284    6[1-(0),6-(1,6),6-(6,6)]
    91      16.183852      16.183852      16.183852    6[1-(0),6-(1,6),6-(6,6)]
    92       9.914856       9.914856       9.914856    6[6-(6,6),8-(68),8-(68)]
    93      14.800997      14.800997      14.800997    6[6-(6,6),8-(68),8-(68)]
    94       15.36447       15.36447       15.36447    6[6-(1,6),6-(1,6),6-(8,8)]
    95      14.563247      14.563247      14.563247    6[1-(0),6-(6,6),6-(6,6)]
    96        15.0648        15.0648        15.0648    6[6-(1,6),6-(1,6),6-(8,8)]
    97      16.331615      16.331615      16.331615    6[1-(0),6-(6,6),6-(6,8)]
    98      17.119189      17.119189      17.119189    6[6-(1,6),6-(1,6),8-(6)]
    99      16.616927      16.616927      16.616927    6[1-(0),6-(6,6),6-(6,8)]
   100      18.884935      18.884935      18.884935    6[1-(0),1-(0),6-(6,6),8-(6)]
   101      20.218449      20.218449      20.218449    6[6-(1,1,8),6-(1,6),6-(1,6)]
   102      21.380289      21.380289      21.380289    6[1-(0),6-(1,6),6-(6,6)]
   103      22.596725      22.596725      22.596725    6[1-(0),6-(1,6),6-(6,6)]
   104      22.682303      22.682303      22.682303    6[6-(1,6),6-(1,6),6-(8,8)]
   105      23.993393      23.993393      23.993393    6[6-(6,6),8-(68),8-(68)]
   106      21.517736      21.517736      21.517736    6[1-(0),6-(1,6),6-(6,6)]
   107      20.291052      20.291052      20.291052    6[1-(0),6-(1,6),6-(6,6)]
   108      14.194214      14.194214      14.194214    6[6-(6,6),8-(68),8-(68)]
   109      25.695042      25.695042      25.695042    6[6-(6,6),8-(68),8-(68)]
   110      24.593575      24.593575      24.593575    6[6-(1,6),6-(1,6),6-(8,8)]
   111      24.580121      24.580121      24.580121    6[1-(0),6-(6,6),6-(6,6)]
   112      23.529301      23.529301      23.529301    6[6-(1,6),6-(1,6),6-(8,8)]
   113      22.526872      22.526872      22.526872    6[1-(0),6-(6,6),6-(6,8)]
   114      22.543727      22.543727      22.543727    6[6-(1,6),6-(1,6),8-(6)]
   115      23.569637      23.569637      23.569637    6[1-(0),6-(6,6),6-(6,8)]
   116      20.419319      20.419319      20.419319    6[1-(0),1-(0),6-(6,6),8-(6)]
   117      19.484433      19.484433      19.484433    6[6-(1,1,8),6-(1,6),6-(1,6)]
   118      19.214126      19.214126      19.214126    6[1-(0),6-(1,6),6-(6,6)]
   119      18.384021      18.384021      18.384021    6[1-(0),6-(1,6),6-(6,6)]
   120      17.798365      17.798365      17.798365    6[6-(1,6),6-(1,6),6-(8,8)]
   121      16.933041      16.933041      16.933041    6[6-(6,6),8-(68),8-(68)]
   122      18.028359      18.028359      18.028359    6[1-(0),6-(1,6),6-(6,6)]
   123      18.841043      18.841043      18.841043    6[1-(0),6-(1,6),6-(6,6)]
   124      23.536023      23.536023      23.536023    6[6-(6,6),8-(68),8-(68)]
   125       23.07578       23.07578       23.07578    6[6-(6,6),8-(68),8-(68)]
   126      23.428433      23.428433      23.428433    6[6-(1,6),6-(1,6),6-(8,8)]
   127      24.583195      24.583195      24.583195    6[1-(0),6-(6,6),6-(6,6)]
   128       24.84918       24.84918       24.84918    6[6-(1,6),6-(1,6),6-(8,8)]
   129      24.037355      24.037355      24.037355    6[1-(0),6-(6,6),6-(6,8)]
   130      22.884969      22.884969      22.884969    6[6-(1,6),6-(1,6),8-(6)]
   131      22.583828      22.583828      22.583828    6[1-(0),6-(6,6),6-(6,8)]
   132      22.157296      22.157296      22.157296    6[1-(0),1-(0),6-(6,6),8-(6)]
   133      20.993891      20.993891      20.993891    6[6-(1,1,8),6-(1,6),6-(1,6)]
   134      21.098642      21.098642      21.098642    6[1-(0),6-(1,6),6-(6,6)]
   135      19.972384      19.972384      19.972384    6[1-(0),6-(1,6),6-(6,6)]
   136       18.76368       18.76368       18.76368    6[6-(1,6),6-(1,6),6-(8,8)]
   137      17.541743      17.541743      17.541743    6[6-(6,6),8-(68),8-(68)]
   138      18.655506      18.655506      18.655506    6[1-(0),6-(1,6),6-(6,6)]
   139      19.788938      19.788938      19.788938    6[1-(0),6-(1,6),6-(6,6)]
   140      26.057934      26.057934      26.057934    6[6-(6,6),8-(68),8-(68)]
   141      21.171793      21.171793      21.171793    6[6-(6,6),8-(68),8-(68)]
   142       20.60832       20.60832       20.60832    6[6-(1,6),6-(1,6),6-(8,8)]
   143      21.409543      21.409543      21.409543    6[1-(0),6-(6,6),6-(6,6)]
   144       20.90799       20.90799       20.90799    6[6-(1,6),6-(1,6),6-(8,8)]
   145      19.641175      19.641175      19.641175    6[1-(0),6-(6,6),6-(6,8)]
   146      18.853601      18.853601      18.853601    6[6-(1,6),6-(1,6),8-(6)]
   147      19.355863      19.355863      19.355863    6[1-(0),6-(6,6),6-(6,8)]
   148      17.087855      17.087855      17.087855    6[1-(0),1-(0),6-(6,6),8-(6)]
   149      15.754341      15.754341      15.754341    6[6-(1,1,8),6-(1,6),6-(1,6)]
   150      14.592501      14.592501      14.592501    6[1-(0),6-(1,6),6-(6,6)]
   151      13.376065      13.376065      13.376065    6[1-(0),6-(1,6),6-(6,6)]
   152      13.290487      13.290487      13.290487    6[6-(1,6),6-(1,6),6-(8,8)]
   153      11.979397      11.979397      11.979397    6[6-(6,6),8-(68),8-(68)]
   154      14.455054      14.455054      14.455054    6[1-(0),6-(1,6),6-(6,6)]
   155      15.681738      15.681738      15.681738    6[1-(0),6-(1,6),6-(6,6)]
   156      21.778576      21.778576      21.778576    6[6-(6,6),8-(68),8-(68)]
   157      10.274601      10.274601      10.274601    8[6-(6,8),68-(8,8,8,8,8)]
   158       9.468651       9.468651       9.468651    8[6-(6,8),68-(8,8,8,8,8)]
   159       19.45593       19.45593       19.45593    8[6-(6,8),68-(8,8,8,8,8)]
   160      19.312681      19.312681      19.312681    8[6-(6,8),68-(8,8,8,8,8)]
   161      11.468902      11.468902      11.468902    8[6-(6,8),68-(8,8,8,8,8)]
   162      13.447218      13.447218      13.447218    8[6-(6,8),68-(8,8,8,8,8)]
   163      14.385563      14.385563      14.385563    8[6-(1,1,6),6-(6,6)]
   164      13.876599      13.876599      13.876599    8[6-(6,8),68-(8,8,8,8,8)]
   165      12.169894      12.169894      12.169894    8[6-(6,8),68-(8,8,8,8,8)]
   166      18.298987      18.298987      18.298987    8[6-(6,8),68-(8,8,8,8,8)]
   167      19.552472      19.552472      19.552472    8[6-(6,8),68-(8,8,8,8,8)]
   168       9.119149       9.119149       9.119149    8[6-(6,8),68-(8,8,8,8,8)]
   169       9.725325       9.725325       9.725325    8[6-(6,8),68-(8,8,8,8,8)]
   170      13.972588      13.972588      13.972588    8[6-(1,1,6),6-(6,6)]
   171      15.567437      15.567437      15.567437    8[6-(6,8),68-(8,8,8,8,8)]
   172      13.580975      13.580975      13.580975    8[6-(6,8),68-(8,8,8,8,8)]
   173      25.037746      25.037746      25.037746    8[6-(6,8),68-(8,8,8,8,8)]
   174      24.041904      24.041904      24.041904    8[6-(6,8),68-(8,8,8,8,8)]
   175      13.063414      13.063414      13.063414    8[6-(6,8),68-(8,8,8,8,8)]
   176      14.615434      14.615434      14.615434    8[6-(6,8),68-(8,8,8,8,8)]
   177      18.390288      18.390288      18.390288    8[6-(1,1,6),6-(6,6)]
   178      25.698189      25.698189      25.698189    8[6-(6,8),68-(8,8,8,8,8)]
   179      26.504139      26.504139      26.504139    8[6-(6,8),68-(8,8,8,8,8)]
   180       16.51686       16.51686       16.51686    8[6-(6,8),68-(8,8,8,8,8)]
   181      16.660109      16.660109      16.660109    8[6-(6,8),68-(8,8,8,8,8)]
   182      24.503888      24.503888      24.503888    8[6-(6,8),68-(8,8,8,8,8)]
   183      22.525572      22.525572      22.525572    8[6-(6,8),68-(8,8,8,8,8)]
   184      21.587227      21.587227      21.587227    8[6-(1,1,6),6-(6,6)]
   185      22.096191      22.096191      22.096191    8[6-(6,8),68-(8,8,8,8,8)]
   186      23.802896      23.802896      23.802896    8[6-(6,8),68-(8,8,8,8,8)]
   187      17.673803      17.673803      17.673803    8[6-(6,8),68-(8,8,8,8,8)]
   188      16.420318      16.420318      16.420318    8[6-(6,8),68-(8,8,8,8,8)]
   189      26.853641      26.853641      26.853641    8[6-(6,8),68-(8,8,8,8,8)]
   190      26.247465      26.247465      26.247465    8[6-(6,8),68-(8,8,8,8,8)]
   191      22.000202      22.000202      22.000202    8[6-(1,1,6),6-(6,6)]
   192      20.405353      20.405353      20.405353    8[6-(6,8),68-(8,8,8,8,8)]
   193      22.391815      22.391815      22.391815    8[6-(6,8),68-(8,8,8,8,8)]
   194      10.935044      10.935044      10.935044    8[6-(6,8),68-(8,8,8,8,8)]
   195      11.930886      11.930886      11.930886    8[6-(6,8),68-(8,8,8,8,8)]
   196      22.909376      22.909376      22.909376    8[6-(6,8),68-(8,8,8,8,8)]
   197      21.357356      21.357356      21.357356    8[6-(6,8),68-(8,8,8,8,8)]
   198      17.582502      17.582502      17.582502    8[6-(1,1,6),6-(6,6)]
