# Supplementary material for: A collection of forcefield precursors for metal–organic frameworks
Source: RSC Adv. 2019 Nov 13;9(63):36492–507. doi: 10.1039/c9ra07327b (PMC9075174; doi:10.1039/c9ra07327b)
Supplement: RA-009-C9RA07327B-s1887 [file RA-009-C9RA07327B-s1887.txt]

PAMTOO_clean

18.958400    0.000000    0.000000
8.627211    16.881711    0.000000
8.627211    5.279640    16.034886

     1      28.589359      28.589359      28.589359    66[8-(6),8-(6),8-(6),8-(6),8-(6),8-(6)]
     2      24.082688      24.082688      24.082688    66[8-(6),8-(6),8-(6),8-(6),8-(6),8-(6)]
     3       24.15418       24.15418       24.15418    66[8-(6),8-(6),8-(6),8-(6),8-(6),8-(6)]
     4       7.623463       7.623463       7.623463    66[8-(6),8-(6),8-(6),8-(6),8-(6),8-(6)]
     5      12.130134      12.130134      12.130134    66[8-(6),8-(6),8-(6),8-(6),8-(6),8-(6)]
     6      12.058642      12.058642      12.058642    66[8-(6),8-(6),8-(6),8-(6),8-(6),8-(6)]
     7      25.401078      25.401078      25.401078    1[6-(6,6)]
     8      21.924606      21.924606      21.924606    1[6-(6,6)]
     9      23.687582      23.687582      23.687582    1[6-(6,6)]
    10      16.549069      16.549069      16.549069    1[6-(6,6)]
    11      14.537034      14.537034      14.537034    1[6-(6,6)]
    12      12.747622      12.747622      12.747622    1[6-(6,6)]
    13      14.855844      14.855844      14.855844    1[6-(6,6)]
    14      16.837457      16.837457      16.837457    1[6-(1,6,8)]
    15      17.588385      17.588385      17.588385    1[6-(1,6,8)]
    16      22.418464      22.418464      22.418464    1[6-(6,6)]
    17      19.481279      19.481279      19.481279    1[6-(6,6)]
    18      18.992056      18.992056      18.992056    1[6-(6,6)]
    19        19.7724        19.7724        19.7724    1[6-(6,6)]
    20      17.954591      17.954591      17.954591    1[6-(6,6)]
    21      20.219138      20.219138      20.219138    1[6-(6,6)]
    22      22.063915      22.063915      22.063915    1[6-(6,6)]
    23       23.03927       23.03927       23.03927    1[6-(1,6,8)]
    24      22.883119      22.883119      22.883119    1[6-(1,6,8)]
    25      25.297766      25.297766      25.297766    1[6-(6,6)]
    26      24.334872      24.334872      24.334872    1[6-(6,6)]
    27      21.931279      21.931279      21.931279    1[6-(6,6)]
    28      19.214515      19.214515      19.214515    1[6-(6,6)]
    29      17.742802      17.742802      17.742802    1[6-(6,6)]
    30      18.212821      18.212821      18.212821    1[6-(6,6)]
    31      19.778656      19.778656      19.778656    1[6-(6,6)]
    32      21.188954      21.188954      21.188954    1[6-(1,6,8)]
    33      20.289991      20.289991      20.289991    1[6-(1,6,8)]
    34      10.811744      10.811744      10.811744    1[6-(6,6)]
    35      14.288216      14.288216      14.288216    1[6-(6,6)]
    36       12.52524       12.52524       12.52524    1[6-(6,6)]
    37      19.663753      19.663753      19.663753    1[6-(6,6)]
    38      21.675788      21.675788      21.675788    1[6-(6,6)]
    39        23.4652        23.4652        23.4652    1[6-(6,6)]
    40      21.356978      21.356978      21.356978    1[6-(6,6)]
    41      19.375365      19.375365      19.375365    1[6-(1,6,8)]
    42      18.624437      18.624437      18.624437    1[6-(1,6,8)]
    43      13.794358      13.794358      13.794358    1[6-(6,6)]
    44      16.731543      16.731543      16.731543    1[6-(6,6)]
    45      17.220766      17.220766      17.220766    1[6-(6,6)]
    46      16.440422      16.440422      16.440422    1[6-(6,6)]
    47      18.258231      18.258231      18.258231    1[6-(6,6)]
    48      15.993684      15.993684      15.993684    1[6-(6,6)]
    49      14.148907      14.148907      14.148907    1[6-(6,6)]
    50      13.173552      13.173552      13.173552    1[6-(1,6,8)]
    51      13.329703      13.329703      13.329703    1[6-(1,6,8)]
    52      10.915056      10.915056      10.915056    1[6-(6,6)]
    53       11.87795       11.87795       11.87795    1[6-(6,6)]
    54      14.281543      14.281543      14.281543    1[6-(6,6)]
    55      16.998307      16.998307      16.998307    1[6-(6,6)]
    56       18.47002       18.47002       18.47002    1[6-(6,6)]
    57      18.000001      18.000001      18.000001    1[6-(6,6)]
    58      16.434166      16.434166      16.434166    1[6-(6,6)]
    59      15.023868      15.023868      15.023868    1[6-(1,6,8)]
    60      15.922831      15.922831      15.922831    1[6-(1,6,8)]
    61      25.850166      25.850166      25.850166    6[6-(6,6),8-(66),8-(66)]
    62      24.740474      24.740474      24.740474    6[6-(1,6),6-(1,6),6-(8,8)]
    63      24.717295      24.717295      24.717295    6[1-(0),6-(6,6),6-(6,6)]
    64      23.687739      23.687739      23.687739    6[6-(1,6),6-(1,6),6-(8,8)]
    65      23.693637      23.693637      23.693637    6[6-(6,6),8-(66),8-(66)]
    66      22.639942      22.639942      22.639942    6[1-(0),6-(6,6),6-(6,8)]
    67       22.67259       22.67259       22.67259    6[6-(1,6),6-(1,6),8-(6)]
    68      23.702178      23.702178      23.702178    6[1-(0),6-(6,6),6-(6,8)]
    69      15.909072      15.909072      15.909072    6[6-(1,1,8),6-(1,6),6-(1,6)]
    70      15.778465      15.778465      15.778465    6[1-(0),6-(1,6),6-(6,6)]
    71      14.568661      14.568661      14.568661    6[1-(0),6-(1,6),6-(6,6)]
    72      13.426431      13.426431      13.426431    6[6-(1,6),6-(1,6),6-(8,8)]
    73      12.072894      12.072894      12.072894    6[6-(6,6),8-(66),8-(66)]
    74      13.515148      13.515148      13.515148    6[1-(0),6-(1,6),6-(6,6)]
    75      14.799923      14.799923      14.799923    6[1-(0),6-(1,6),6-(6,6)]
    76      17.101006      17.101006      17.101006    6[1-(0),1-(0),6-(6,6),8-(6)]
    77      21.313741      21.313741      21.313741    6[6-(6,6),8-(66),8-(66)]
    78      20.771231      20.771231      20.771231    6[6-(1,6),6-(1,6),6-(8,8)]
    79      21.555951      21.555951      21.555951    6[1-(0),6-(6,6),6-(6,6)]
    80      21.052253      21.052253      21.052253    6[6-(1,6),6-(1,6),6-(8,8)]
    81      21.920805      21.920805      21.920805    6[6-(6,6),8-(66),8-(66)]
    82      19.794733      19.794733      19.794733    6[1-(0),6-(6,6),6-(6,8)]
    83      19.003985      19.003985      19.003985    6[6-(1,6),6-(1,6),8-(6)]
    84      19.506682      19.506682      19.506682    6[1-(0),6-(6,6),6-(6,8)]
    85      21.084997      21.084997      21.084997    6[6-(1,1,8),6-(1,6),6-(1,6)]
    86      19.885113      19.885113      19.885113    6[1-(0),6-(1,6),6-(6,6)]
    87      18.781719      18.781719      18.781719    6[1-(0),6-(1,6),6-(6,6)]
    88      18.886464      18.886464      18.886464    6[6-(1,6),6-(1,6),6-(8,8)]
    89      17.667233      17.667233      17.667233    6[6-(6,6),8-(66),8-(66)]
    90      20.100247      20.100247      20.100247    6[1-(0),6-(1,6),6-(6,6)]
    91       21.22179       21.22179       21.22179    6[1-(0),6-(1,6),6-(6,6)]
    92       22.44533       22.44533       22.44533    6[1-(0),1-(0),6-(6,6),8-(6)]
    93      23.215713      23.215713      23.215713    6[6-(6,6),8-(66),8-(66)]
    94      23.575116      23.575116      23.575116    6[6-(1,6),6-(1,6),6-(8,8)]
    95      24.724527      24.724527      24.724527    6[1-(0),6-(6,6),6-(6,6)]
    96      25.000833      25.000833      25.000833    6[6-(1,6),6-(1,6),6-(8,8)]
    97      26.236143      26.236143      26.236143    6[6-(6,6),8-(66),8-(66)]
    98      24.153462      24.153462      24.153462    6[1-(0),6-(6,6),6-(6,8)]
    99      23.032116      23.032116      23.032116    6[6-(1,6),6-(1,6),8-(6)]
   100      22.716582      22.716582      22.716582    6[1-(0),6-(6,6),6-(6,8)]
   101        19.6283        19.6283        19.6283    6[6-(1,1,8),6-(1,6),6-(1,6)]
   102      19.035889      19.035889      19.035889    6[1-(0),6-(1,6),6-(6,6)]
   103      18.165981      18.165981      18.165981    6[1-(0),6-(1,6),6-(6,6)]
   104      17.921531      17.921531      17.921531    6[6-(1,6),6-(1,6),6-(8,8)]
   105      17.050461      17.050461      17.050461    6[6-(6,6),8-(66),8-(66)]
   106      18.444158      18.444158      18.444158    6[1-(0),6-(1,6),6-(6,6)]
   107      19.362176      19.362176      19.362176    6[1-(0),6-(1,6),6-(6,6)]
   108      20.682829      20.682829      20.682829    6[1-(0),1-(0),6-(6,6),8-(6)]
   109      10.362656      10.362656      10.362656    6[6-(6,6),8-(66),8-(66)]
   110      11.472348      11.472348      11.472348    6[6-(1,6),6-(1,6),6-(8,8)]
   111      11.495527      11.495527      11.495527    6[1-(0),6-(6,6),6-(6,6)]
   112      12.525083      12.525083      12.525083    6[6-(1,6),6-(1,6),6-(8,8)]
   113      12.519185      12.519185      12.519185    6[6-(6,6),8-(66),8-(66)]
   114       13.57288       13.57288       13.57288    6[1-(0),6-(6,6),6-(6,8)]
   115      13.540232      13.540232      13.540232    6[6-(1,6),6-(1,6),8-(6)]
   116      12.510644      12.510644      12.510644    6[1-(0),6-(6,6),6-(6,8)]
   117       20.30375       20.30375       20.30375    6[6-(1,1,8),6-(1,6),6-(1,6)]
   118      20.434357      20.434357      20.434357    6[1-(0),6-(1,6),6-(6,6)]
   119      21.644161      21.644161      21.644161    6[1-(0),6-(1,6),6-(6,6)]
   120      22.786391      22.786391      22.786391    6[6-(1,6),6-(1,6),6-(8,8)]
   121      24.139928      24.139928      24.139928    6[6-(6,6),8-(66),8-(66)]
   122      22.697674      22.697674      22.697674    6[1-(0),6-(1,6),6-(6,6)]
   123      21.412899      21.412899      21.412899    6[1-(0),6-(1,6),6-(6,6)]
   124      19.111816      19.111816      19.111816    6[1-(0),1-(0),6-(6,6),8-(6)]
   125      14.899081      14.899081      14.899081    6[6-(6,6),8-(66),8-(66)]
   126      15.441591      15.441591      15.441591    6[6-(1,6),6-(1,6),6-(8,8)]
   127      14.656871      14.656871      14.656871    6[1-(0),6-(6,6),6-(6,6)]
   128      15.160569      15.160569      15.160569    6[6-(1,6),6-(1,6),6-(8,8)]
   129      14.292017      14.292017      14.292017    6[6-(6,6),8-(66),8-(66)]
   130      16.418089      16.418089      16.418089    6[1-(0),6-(6,6),6-(6,8)]
   131      17.208837      17.208837      17.208837    6[6-(1,6),6-(1,6),8-(6)]
   132       16.70614       16.70614       16.70614    6[1-(0),6-(6,6),6-(6,8)]
   133      15.127825      15.127825      15.127825    6[6-(1,1,8),6-(1,6),6-(1,6)]
   134      16.327709      16.327709      16.327709    6[1-(0),6-(1,6),6-(6,6)]
   135      17.431103      17.431103      17.431103    6[1-(0),6-(1,6),6-(6,6)]
   136      17.326358      17.326358      17.326358    6[6-(1,6),6-(1,6),6-(8,8)]
   137      18.545589      18.545589      18.545589    6[6-(6,6),8-(66),8-(66)]
   138      16.112575      16.112575      16.112575    6[1-(0),6-(1,6),6-(6,6)]
   139      14.991032      14.991032      14.991032    6[1-(0),6-(1,6),6-(6,6)]
   140      13.767492      13.767492      13.767492    6[1-(0),1-(0),6-(6,6),8-(6)]
   141      12.997109      12.997109      12.997109    6[6-(6,6),8-(66),8-(66)]
   142      12.637706      12.637706      12.637706    6[6-(1,6),6-(1,6),6-(8,8)]
   143      11.488295      11.488295      11.488295    6[1-(0),6-(6,6),6-(6,6)]
   144      11.211989      11.211989      11.211989    6[6-(1,6),6-(1,6),6-(8,8)]
   145       9.976679       9.976679       9.976679    6[6-(6,6),8-(66),8-(66)]
   146       12.05936       12.05936       12.05936    6[1-(0),6-(6,6),6-(6,8)]
   147      13.180706      13.180706      13.180706    6[6-(1,6),6-(1,6),8-(6)]
   148       13.49624       13.49624       13.49624    6[1-(0),6-(6,6),6-(6,8)]
   149      16.584522      16.584522      16.584522    6[6-(1,1,8),6-(1,6),6-(1,6)]
   150      17.176933      17.176933      17.176933    6[1-(0),6-(1,6),6-(6,6)]
   151      18.046841      18.046841      18.046841    6[1-(0),6-(1,6),6-(6,6)]
   152      18.291291      18.291291      18.291291    6[6-(1,6),6-(1,6),6-(8,8)]
   153      19.162361      19.162361      19.162361    6[6-(6,6),8-(66),8-(66)]
   154      17.768664      17.768664      17.768664    6[1-(0),6-(1,6),6-(6,6)]
   155      16.850646      16.850646      16.850646    6[1-(0),6-(1,6),6-(6,6)]
   156      15.529993      15.529993      15.529993    6[1-(0),1-(0),6-(6,6),8-(6)]
   157      26.682125      26.682125      26.682125    8[6-(6,8),66-(8,8,8,8,8)]
   158       25.85214       25.85214       25.85214    8[6-(6,8),66-(8,8,8,8,8)]
   159      12.018186      12.018186      12.018186    8[6-(6,8),66-(8,8,8,8,8)]
   160       11.03814       11.03814       11.03814    8[6-(6,8),66-(8,8,8,8,8)]
   161      22.680462      22.680462      22.680462    8[6-(6,8),66-(8,8,8,8,8)]
   162      24.676123      24.676123      24.676123    8[6-(6,8),66-(8,8,8,8,8)]
   163      21.519511      21.519511      21.519511    8[6-(1,1,6),6-(6,6)]
   164      22.535185      22.535185      22.535185    8[6-(6,8),66-(8,8,8,8,8)]
   165      20.542942      20.542942      20.542942    8[6-(6,8),66-(8,8,8,8,8)]
   166      16.529817      16.529817      16.529817    8[6-(6,8),66-(8,8,8,8,8)]
   167       17.80197       17.80197       17.80197    8[6-(6,8),66-(8,8,8,8,8)]
   168      21.510972      21.510972      21.510972    8[6-(6,8),66-(8,8,8,8,8)]
   169       23.05206       23.05206       23.05206    8[6-(6,8),66-(8,8,8,8,8)]
   170      17.890164      17.890164      17.890164    8[6-(1,1,6),6-(6,6)]
   171      23.961923      23.961923      23.961923    8[6-(6,8),66-(8,8,8,8,8)]
   172      22.230026      22.230026      22.230026    8[6-(6,8),66-(8,8,8,8,8)]
   173      16.770533      16.770533      16.770533    8[6-(6,8),66-(8,8,8,8,8)]
   174      16.628347      16.628347      16.628347    8[6-(6,8),66-(8,8,8,8,8)]
   175      26.414154      26.414154      26.414154    8[6-(6,8),66-(8,8,8,8,8)]
   176      27.029567      27.029567      27.029567    8[6-(6,8),66-(8,8,8,8,8)]
   177      21.920361      21.920361      21.920361    8[6-(1,1,6),6-(6,6)]
   178       9.530697       9.530697       9.530697    8[6-(6,8),66-(8,8,8,8,8)]
   179      10.360682      10.360682      10.360682    8[6-(6,8),66-(8,8,8,8,8)]
   180      24.194636      24.194636      24.194636    8[6-(6,8),66-(8,8,8,8,8)]
   181      25.174682      25.174682      25.174682    8[6-(6,8),66-(8,8,8,8,8)]
   182       13.53236       13.53236       13.53236    8[6-(6,8),66-(8,8,8,8,8)]
   183      11.536699      11.536699      11.536699    8[6-(6,8),66-(8,8,8,8,8)]
   184      14.693311      14.693311      14.693311    8[6-(1,1,6),6-(6,6)]
   185      13.677637      13.677637      13.677637    8[6-(6,8),66-(8,8,8,8,8)]
   186       15.66988       15.66988       15.66988    8[6-(6,8),66-(8,8,8,8,8)]
   187      19.683005      19.683005      19.683005    8[6-(6,8),66-(8,8,8,8,8)]
   188      18.410852      18.410852      18.410852    8[6-(6,8),66-(8,8,8,8,8)]
   189       14.70185       14.70185       14.70185    8[6-(6,8),66-(8,8,8,8,8)]
   190      13.160762      13.160762      13.160762    8[6-(6,8),66-(8,8,8,8,8)]
   191      18.322658      18.322658      18.322658    8[6-(1,1,6),6-(6,6)]
   192      12.250899      12.250899      12.250899    8[6-(6,8),66-(8,8,8,8,8)]
   193      13.982796      13.982796      13.982796    8[6-(6,8),66-(8,8,8,8,8)]
   194      19.442289      19.442289      19.442289    8[6-(6,8),66-(8,8,8,8,8)]
   195      19.584475      19.584475      19.584475    8[6-(6,8),66-(8,8,8,8,8)]
   196       9.798668       9.798668       9.798668    8[6-(6,8),66-(8,8,8,8,8)]
   197       9.183255       9.183255       9.183255    8[6-(6,8),66-(8,8,8,8,8)]
   198      14.292461      14.292461      14.292461    8[6-(1,1,6),6-(6,6)]
