# Supplementary material for: A collection of forcefield precursors for metal–organic frameworks
Source: RSC Adv. 2019 Nov 13;9(63):36492–507. doi: 10.1039/c9ra07327b (PMC9075174; doi:10.1039/c9ra07327b)
Supplement: RA-009-C9RA07327B-s1888 [file RA-009-C9RA07327B-s1888.txt]

PAMTUU_clean

19.012000    0.000000    0.000000
8.643476    16.933590    0.000000
8.643476    5.292445    16.085288

     1      25.782946      25.782946      25.782946    65[8-(6),8-(6),8-(6),8-(6),8-(6),8-(6)]
     2      30.227932      30.227932      30.227932    65[8-(6),8-(6),8-(6),8-(6),8-(6),8-(6)]
     3      30.305489      30.305489      30.305489    65[8-(6),8-(6),8-(6),8-(6),8-(6),8-(6)]
     4      10.516006      10.516006      10.516006    65[8-(6),8-(6),8-(6),8-(6),8-(6),8-(6)]
     5        6.07102        6.07102        6.07102    65[8-(6),8-(6),8-(6),8-(6),8-(6),8-(6)]
     6       5.993463       5.993463       5.993463    65[8-(6),8-(6),8-(6),8-(6),8-(6),8-(6)]
     7      15.968516      15.968516      15.968516    1[6-(6,6)]
     8      12.508445      12.508445      12.508445    1[6-(6,6)]
     9      14.226924      14.226924      14.226924    1[6-(6,6)]
    10      10.313178      10.313178      10.313178    1[6-(6,6)]
    11       8.768324       8.768324       8.768324    1[6-(6,6)]
    12       8.274707       8.274707       8.274707    1[6-(6,6)]
    13       9.627722       9.627722       9.627722    1[6-(6,6)]
    14      10.800841      10.800841      10.800841    1[6-(1,6,8)]
    15      11.682197      11.682197      11.682197    1[6-(1,6,8)]
    16      15.856536      15.856536      15.856536    1[6-(6,6)]
    17      14.938827      14.938827      14.938827    1[6-(6,6)]
    18      12.485012      12.485012      12.485012    1[6-(6,6)]
    19      12.630543      12.630543      12.630543    1[6-(6,6)]
    20      10.750786      10.750786      10.750786    1[6-(6,6)]
    21       8.517331       8.517331       8.517331    1[6-(6,6)]
    22       10.37944       10.37944       10.37944    1[6-(6,6)]
    23      13.376383      13.376383      13.376383    1[6-(1,6,8)]
    24      13.616963      13.616963      13.616963    1[6-(1,6,8)]
    25      23.331205      23.331205      23.331205    1[6-(6,6)]
    26      20.380228      20.380228      20.380228    1[6-(6,6)]
    27      19.885028      19.885028      19.885028    1[6-(6,6)]
    28      15.703773      15.703773      15.703773    1[6-(6,6)]
    29      13.607314      13.607314      13.607314    1[6-(6,6)]
    30      15.441431      15.441431      15.441431    1[6-(6,6)]
    31      17.486026      17.486026      17.486026    1[6-(6,6)]
    32      18.564792      18.564792      18.564792    1[6-(1,6,8)]
    33      17.813105      17.813105      17.813105    1[6-(1,6,8)]
    34      20.330436      20.330436      20.330436    1[6-(6,6)]
    35      23.790507      23.790507      23.790507    1[6-(6,6)]
    36      22.072028      22.072028      22.072028    1[6-(6,6)]
    37      25.985774      25.985774      25.985774    1[6-(6,6)]
    38      27.530628      27.530628      27.530628    1[6-(6,6)]
    39      28.024245      28.024245      28.024245    1[6-(6,6)]
    40       26.67123       26.67123       26.67123    1[6-(6,6)]
    41      25.498111      25.498111      25.498111    1[6-(1,6,8)]
    42      24.616755      24.616755      24.616755    1[6-(1,6,8)]
    43      20.442416      20.442416      20.442416    1[6-(6,6)]
    44      21.360125      21.360125      21.360125    1[6-(6,6)]
    45       23.81394       23.81394       23.81394    1[6-(6,6)]
    46      23.668409      23.668409      23.668409    1[6-(6,6)]
    47      25.548166      25.548166      25.548166    1[6-(6,6)]
    48      27.781621      27.781621      27.781621    1[6-(6,6)]
    49      25.919512      25.919512      25.919512    1[6-(6,6)]
    50      22.922569      22.922569      22.922569    1[6-(1,6,8)]
    51      22.681989      22.681989      22.681989    1[6-(1,6,8)]
    52      12.967747      12.967747      12.967747    1[6-(6,6)]
    53      15.918724      15.918724      15.918724    1[6-(6,6)]
    54      16.413924      16.413924      16.413924    1[6-(6,6)]
    55      20.595179      20.595179      20.595179    1[6-(6,6)]
    56      22.691638      22.691638      22.691638    1[6-(6,6)]
    57      20.857521      20.857521      20.857521    1[6-(6,6)]
    58      18.812926      18.812926      18.812926    1[6-(6,6)]
    59       17.73416       17.73416       17.73416    1[6-(1,6,8)]
    60      18.485847      18.485847      18.485847    1[6-(1,6,8)]
    61      16.414133      16.414133      16.414133    6[6-(6,6),8-(65),8-(65)]
    62      15.290489      15.290489      15.290489    6[6-(1,6),6-(1,6),6-(8,8)]
    63      15.281943      15.281943      15.281943    6[1-(0),6-(6,6),6-(6,6)]
    64      14.244104      14.244104      14.244104    6[6-(1,6),6-(1,6),6-(8,8)]
    65      13.207352      13.207352      13.207352    6[1-(0),6-(6,6),6-(6,8)]
    66      13.224818      13.224818      13.224818    6[6-(1,6),6-(1,6),8-(6)]
    67      14.245699      14.245699      14.245699    6[1-(0),6-(6,6),6-(6,8)]
    68      10.132243      10.132243      10.132243    6[6-(1,1,8),6-(1,6),6-(1,6)]
    69       9.890033       9.890033       9.890033    6[1-(0),6-(1,6),6-(6,6)]
    70       8.990804       8.990804       8.990804    6[1-(0),6-(1,6),6-(6,6)]
    71       8.466006       8.466006       8.466006    6[6-(1,6),6-(1,6),6-(8,8)]
    72       8.686963       8.686963       8.686963    6[1-(0),6-(1,6),6-(6,6)]
    73       9.513083       9.513083       9.513083    6[1-(0),6-(1,6),6-(6,6)]
    74      14.255167      14.255167      14.255167    6[6-(6,6),8-(65),8-(65)]
    75       7.596837       7.596837       7.596837    6[6-(6,6),8-(65),8-(65)]
    76      11.192728      11.192728      11.192728    6[1-(0),1-(0),6-(6,6),8-(6)]
    77       13.77327       13.77327       13.77327    6[6-(6,6),8-(65),8-(65)]
    78      14.129214      14.129214      14.129214    6[6-(1,6),6-(1,6),6-(8,8)]
    79      15.290238      15.290238      15.290238    6[1-(0),6-(6,6),6-(6,6)]
    80       15.57646       15.57646       15.57646    6[6-(1,6),6-(1,6),6-(8,8)]
    81       14.73982       14.73982       14.73982    6[1-(0),6-(6,6),6-(6,8)]
    82      13.584606      13.584606      13.584606    6[6-(1,6),6-(1,6),8-(6)]
    83      13.271058      13.271058      13.271058    6[1-(0),6-(6,6),6-(6,8)]
    84      11.654342      11.654342      11.654342    6[6-(1,1,8),6-(1,6),6-(1,6)]
    85       11.79473       11.79473       11.79473    6[1-(0),6-(1,6),6-(6,6)]
    86      10.652879      10.652879      10.652879    6[1-(0),6-(1,6),6-(6,6)]
    87       9.426131       9.426131       9.426131    6[6-(1,6),6-(1,6),6-(8,8)]
    88       9.347438       9.347438       9.347438    6[1-(0),6-(1,6),6-(6,6)]
    89      10.473208      10.473208      10.473208    6[1-(0),6-(1,6),6-(6,6)]
    90      16.794419      16.794419      16.794419    6[6-(6,6),8-(65),8-(65)]
    91       8.222059       8.222059       8.222059    6[6-(6,6),8-(65),8-(65)]
    92      12.978188      12.978188      12.978188    6[1-(0),1-(0),6-(6,6),8-(6)]
    93      22.224654      22.224654      22.224654    6[6-(6,6),8-(65),8-(65)]
    94      21.668168      21.668168      21.668168    6[6-(1,6),6-(1,6),6-(8,8)]
    95      22.471478      22.471478      22.471478    6[1-(0),6-(6,6),6-(6,6)]
    96      21.969692      21.969692      21.969692    6[6-(1,6),6-(1,6),6-(8,8)]
    97      20.707943      20.707943      20.707943    6[1-(0),6-(6,6),6-(6,8)]
    98      19.929106      19.929106      19.929106    6[6-(1,6),6-(1,6),8-(6)]
    99       20.40875       20.40875       20.40875    6[1-(0),6-(6,6),6-(6,8)]
   100      16.806461      16.806461      16.806461    6[6-(1,1,8),6-(1,6),6-(1,6)]
   101      15.655969      15.655969      15.655969    6[1-(0),6-(1,6),6-(6,6)]
   102      14.386584      14.386584      14.386584    6[1-(0),6-(1,6),6-(6,6)]
   103      14.330443      14.330443      14.330443    6[6-(1,6),6-(1,6),6-(8,8)]
   104      15.473162      15.473162      15.473162    6[1-(0),6-(1,6),6-(6,6)]
   105      16.711949      16.711949      16.711949    6[1-(0),6-(1,6),6-(6,6)]
   106      22.842379      22.842379      22.842379    6[6-(6,6),8-(65),8-(65)]
   107      12.984322      12.984322      12.984322    6[6-(6,6),8-(65),8-(65)]
   108      18.048396      18.048396      18.048396    6[1-(0),1-(0),6-(6,6),8-(6)]
   109      19.884819      19.884819      19.884819    6[6-(6,6),8-(65),8-(65)]
   110      21.008463      21.008463      21.008463    6[6-(1,6),6-(1,6),6-(8,8)]
   111      21.017009      21.017009      21.017009    6[1-(0),6-(6,6),6-(6,6)]
   112      22.054848      22.054848      22.054848    6[6-(1,6),6-(1,6),6-(8,8)]
   113        23.0916        23.0916        23.0916    6[1-(0),6-(6,6),6-(6,8)]
   114      23.074134      23.074134      23.074134    6[6-(1,6),6-(1,6),8-(6)]
   115      22.053253      22.053253      22.053253    6[1-(0),6-(6,6),6-(6,8)]
   116      26.166709      26.166709      26.166709    6[6-(1,1,8),6-(1,6),6-(1,6)]
   117      26.408919      26.408919      26.408919    6[1-(0),6-(1,6),6-(6,6)]
   118      27.308148      27.308148      27.308148    6[1-(0),6-(1,6),6-(6,6)]
   119      27.832946      27.832946      27.832946    6[6-(1,6),6-(1,6),6-(8,8)]
   120      27.611989      27.611989      27.611989    6[1-(0),6-(1,6),6-(6,6)]
   121      26.785869      26.785869      26.785869    6[1-(0),6-(1,6),6-(6,6)]
   122      22.043785      22.043785      22.043785    6[6-(6,6),8-(65),8-(65)]
   123      28.702115      28.702115      28.702115    6[6-(6,6),8-(65),8-(65)]
   124      25.106224      25.106224      25.106224    6[1-(0),1-(0),6-(6,6),8-(6)]
   125      22.525682      22.525682      22.525682    6[6-(6,6),8-(65),8-(65)]
   126      22.169738      22.169738      22.169738    6[6-(1,6),6-(1,6),6-(8,8)]
   127      21.008714      21.008714      21.008714    6[1-(0),6-(6,6),6-(6,6)]
   128      20.722492      20.722492      20.722492    6[6-(1,6),6-(1,6),6-(8,8)]
   129      21.559132      21.559132      21.559132    6[1-(0),6-(6,6),6-(6,8)]
   130      22.714346      22.714346      22.714346    6[6-(1,6),6-(1,6),8-(6)]
   131      23.027894      23.027894      23.027894    6[1-(0),6-(6,6),6-(6,8)]
   132       24.64461       24.64461       24.64461    6[6-(1,1,8),6-(1,6),6-(1,6)]
   133      24.504222      24.504222      24.504222    6[1-(0),6-(1,6),6-(6,6)]
   134      25.646073      25.646073      25.646073    6[1-(0),6-(1,6),6-(6,6)]
   135      26.872821      26.872821      26.872821    6[6-(1,6),6-(1,6),6-(8,8)]
   136      26.951514      26.951514      26.951514    6[1-(0),6-(1,6),6-(6,6)]
   137      25.825744      25.825744      25.825744    6[1-(0),6-(1,6),6-(6,6)]
   138      19.504533      19.504533      19.504533    6[6-(6,6),8-(65),8-(65)]
   139      28.076893      28.076893      28.076893    6[6-(6,6),8-(65),8-(65)]
   140      23.320764      23.320764      23.320764    6[1-(0),1-(0),6-(6,6),8-(6)]
   141      14.074298      14.074298      14.074298    6[6-(6,6),8-(65),8-(65)]
   142      14.630784      14.630784      14.630784    6[6-(1,6),6-(1,6),6-(8,8)]
   143      13.827474      13.827474      13.827474    6[1-(0),6-(6,6),6-(6,6)]
   144       14.32926       14.32926       14.32926    6[6-(1,6),6-(1,6),6-(8,8)]
   145      15.591009      15.591009      15.591009    6[1-(0),6-(6,6),6-(6,8)]
   146      16.369846      16.369846      16.369846    6[6-(1,6),6-(1,6),8-(6)]
   147      15.890202      15.890202      15.890202    6[1-(0),6-(6,6),6-(6,8)]
   148      19.492491      19.492491      19.492491    6[6-(1,1,8),6-(1,6),6-(1,6)]
   149      20.642983      20.642983      20.642983    6[1-(0),6-(1,6),6-(6,6)]
   150      21.912368      21.912368      21.912368    6[1-(0),6-(1,6),6-(6,6)]
   151      21.968509      21.968509      21.968509    6[6-(1,6),6-(1,6),6-(8,8)]
   152       20.82579       20.82579       20.82579    6[1-(0),6-(1,6),6-(6,6)]
   153      19.587003      19.587003      19.587003    6[1-(0),6-(1,6),6-(6,6)]
   154      13.456573      13.456573      13.456573    6[6-(6,6),8-(65),8-(65)]
   155       23.31463       23.31463       23.31463    6[6-(6,6),8-(65),8-(65)]
   156      18.250556      18.250556      18.250556    6[1-(0),1-(0),6-(6,6),8-(6)]
   157      16.414037      16.414037      16.414037    8[6-(6,8),65-(8,8,8,8,8)]
   158       17.24307       17.24307       17.24307    8[6-(6,8),65-(8,8,8,8,8)]
   159       6.598087       6.598087       6.598087    8[6-(6,8),65-(8,8,8,8,8)]
   160      13.249475      13.249475      13.249475    8[6-(6,8),65-(8,8,8,8,8)]
   161       7.320186       7.320186       7.320186    8[6-(6,8),65-(8,8,8,8,8)]
   162       7.179237       7.179237       7.179237    8[6-(6,8),65-(8,8,8,8,8)]
   163      12.079851      12.079851      12.079851    8[6-(1,1,6),6-(6,6)]
   164      12.788165      12.788165      12.788165    8[6-(6,8),65-(8,8,8,8,8)]
   165      14.515112      14.515112      14.515112    8[6-(6,8),65-(8,8,8,8,8)]
   166       8.957963       8.957963       8.957963    8[6-(6,8),65-(8,8,8,8,8)]
   167      16.990438      16.990438      16.990438    8[6-(6,8),65-(8,8,8,8,8)]
   168       7.097263       7.097263       7.097263    8[6-(6,8),65-(8,8,8,8,8)]
   169       8.359175       8.359175       8.359175    8[6-(6,8),65-(8,8,8,8,8)]
   170       12.48526       12.48526       12.48526    8[6-(1,1,6),6-(6,6)]
   171      21.448993      21.448993      21.448993    8[6-(6,8),65-(8,8,8,8,8)]
   172       23.43619       23.43619       23.43619    8[6-(6,8),65-(8,8,8,8,8)]
   173       4.961933       4.961933       4.961933    8[6-(6,8),65-(8,8,8,8,8)]
   174      22.442208      22.442208      22.442208    8[6-(6,8),65-(8,8,8,8,8)]
   175      12.924373      12.924373      12.924373    8[6-(6,8),65-(8,8,8,8,8)]
   176      11.937353      11.937353      11.937353    8[6-(6,8),65-(8,8,8,8,8)]
   177      18.797617      18.797617      18.797617    8[6-(1,1,6),6-(6,6)]
   178      19.884915      19.884915      19.884915    8[6-(6,8),65-(8,8,8,8,8)]
   179      19.055882      19.055882      19.055882    8[6-(6,8),65-(8,8,8,8,8)]
   180      29.700865      29.700865      29.700865    8[6-(6,8),65-(8,8,8,8,8)]
   181      23.049477      23.049477      23.049477    8[6-(6,8),65-(8,8,8,8,8)]
   182      28.978766      28.978766      28.978766    8[6-(6,8),65-(8,8,8,8,8)]
   183      29.119715      29.119715      29.119715    8[6-(6,8),65-(8,8,8,8,8)]
   184      24.219101      24.219101      24.219101    8[6-(1,1,6),6-(6,6)]
   185      23.510787      23.510787      23.510787    8[6-(6,8),65-(8,8,8,8,8)]
   186       21.78384       21.78384       21.78384    8[6-(6,8),65-(8,8,8,8,8)]
   187      27.340989      27.340989      27.340989    8[6-(6,8),65-(8,8,8,8,8)]
   188      19.308514      19.308514      19.308514    8[6-(6,8),65-(8,8,8,8,8)]
   189      29.201689      29.201689      29.201689    8[6-(6,8),65-(8,8,8,8,8)]
   190      27.939777      27.939777      27.939777    8[6-(6,8),65-(8,8,8,8,8)]
   191      23.813692      23.813692      23.813692    8[6-(1,1,6),6-(6,6)]
   192      14.849959      14.849959      14.849959    8[6-(6,8),65-(8,8,8,8,8)]
   193      12.862762      12.862762      12.862762    8[6-(6,8),65-(8,8,8,8,8)]
   194      31.337019      31.337019      31.337019    8[6-(6,8),65-(8,8,8,8,8)]
   195      13.856744      13.856744      13.856744    8[6-(6,8),65-(8,8,8,8,8)]
   196      23.374579      23.374579      23.374579    8[6-(6,8),65-(8,8,8,8,8)]
   197      24.361599      24.361599      24.361599    8[6-(6,8),65-(8,8,8,8,8)]
   198      17.501335      17.501335      17.501335    8[6-(1,1,6),6-(6,6)]
