# Supplementary material for: A collection of forcefield precursors for metal–organic frameworks
Source: RSC Adv. 2019 Nov 13;9(63):36492–507. doi: 10.1039/c9ra07327b (PMC9075174; doi:10.1039/c9ra07327b)
Supplement: RA-009-C9RA07327B-s1889 [file RA-009-C9RA07327B-s1889.txt]

PAMVEG_clean

6.556800    0.000000    0.000000
0.000000    15.078000    0.000000
0.000000    0.000000    20.543000

     1       5.581935       5.581935       5.581935    30[7-(6,6),7-(6,6),8-(6),8-(6)]
     2       4.253265       4.253265       4.253265    30[7-(6,6),7-(6,6),8-(6),8-(6)]
     3       0.974865       0.974865       0.974865    30[7-(6,6),7-(6,6),8-(6),8-(6)]
     4       2.303535       2.303535       2.303535    30[7-(6,6),7-(6,6),8-(6),8-(6)]
     5       1.322507       1.322507       1.322507    1[6-(7,7)]
     6        5.76605        5.76605        5.76605    1[6-(6,7)]
     7       0.864186       0.864186       0.864186    1[6-(6,7)]
     8       2.433228       2.433228       2.433228    1[6-(1,6,7)]
     9        2.15063        2.15063        2.15063    1[6-(1,6,7)]
    10        3.99178        3.99178        3.99178    1[6-(1,6,7)]
    11       3.637057       3.637057       3.637057    1[6-(1,6,7)]
    12       5.271667       5.271667       5.271667    1[6-(7,7)]
    13       5.046113       5.046113       5.046113    1[6-(6,7)]
    14       0.327184       0.327184       0.327184    1[6-(6,7)]
    15       0.271452       0.271452       0.271452    1[6-(1,6,6)]
    16       6.077498       6.077498       6.077498    1[6-(1,6,6)]
    17        5.43362        5.43362        5.43362    1[6-(1,6,6)]
    18       4.637625       4.637625       4.637625    1[6-(1,6,6)]
    19       0.123268       0.123268       0.123268    1[6-(1,6,6)]
    20       6.083399       6.083399       6.083399    1[6-(1,6,6)]
    21        1.73034        1.73034        1.73034    1[6-(1,6,6)]
    22       1.105476       1.105476       1.105476    1[6-(1,6,6)]
    23       1.765746       1.765746       1.765746    1[6-(1,6,6)]
    24       3.030553       3.030553       3.030553    1[6-(1,6,6)]
    25       1.825413       1.825413       1.825413    1[6-(1,6,6)]
    26       2.935479       2.935479       2.935479    1[6-(1,6,6)]
    27       1.955893       1.955893       1.955893    1[6-(7,7)]
    28        4.06915        4.06915        4.06915    1[6-(6,7)]
    29       2.414214       2.414214       2.414214    1[6-(6,7)]
    30       0.845172       0.845172       0.845172    1[6-(1,6,7)]
    31        1.12777        1.12777        1.12777    1[6-(1,6,7)]
    32        5.84342        5.84342        5.84342    1[6-(1,6,7)]
    33       6.198143       6.198143       6.198143    1[6-(1,6,7)]
    34       4.563533       4.563533       4.563533    1[6-(7,7)]
    35       4.789087       4.789087       4.789087    1[6-(6,7)]
    36       2.951216       2.951216       2.951216    1[6-(6,7)]
    37       3.006948       3.006948       3.006948    1[6-(1,6,6)]
    38       3.757702       3.757702       3.757702    1[6-(1,6,6)]
    39        4.40158        4.40158        4.40158    1[6-(1,6,6)]
    40       5.197575       5.197575       5.197575    1[6-(1,6,6)]
    41       3.155132       3.155132       3.155132    1[6-(1,6,6)]
    42       3.751801       3.751801       3.751801    1[6-(1,6,6)]
    43        1.54806        1.54806        1.54806    1[6-(1,6,6)]
    44       2.172924       2.172924       2.172924    1[6-(1,6,6)]
    45       1.512654       1.512654       1.512654    1[6-(1,6,6)]
    46       0.247847       0.247847       0.247847    1[6-(1,6,6)]
    47       1.452987       1.452987       1.452987    1[6-(1,6,6)]
    48       0.342921       0.342921       0.342921    1[6-(1,6,6)]
    49       5.234293       5.234293       5.234293    1[6-(7,7)]
    50        0.79075        0.79075        0.79075    1[6-(6,7)]
    51       5.692614       5.692614       5.692614    1[6-(6,7)]
    52       4.123572       4.123572       4.123572    1[6-(1,6,7)]
    53        4.40617        4.40617        4.40617    1[6-(1,6,7)]
    54        2.56502        2.56502        2.56502    1[6-(1,6,7)]
    55       2.919743       2.919743       2.919743    1[6-(1,6,7)]
    56       1.285133       1.285133       1.285133    1[6-(7,7)]
    57       1.510687       1.510687       1.510687    1[6-(6,7)]
    58       6.229616       6.229616       6.229616    1[6-(6,7)]
    59       6.285348       6.285348       6.285348    1[6-(1,6,6)]
    60       0.479302       0.479302       0.479302    1[6-(1,6,6)]
    61        1.12318        1.12318        1.12318    1[6-(1,6,6)]
    62       1.919175       1.919175       1.919175    1[6-(1,6,6)]
    63       6.433532       6.433532       6.433532    1[6-(1,6,6)]
    64       0.473401       0.473401       0.473401    1[6-(1,6,6)]
    65        4.82646        4.82646        4.82646    1[6-(1,6,6)]
    66       5.451324       5.451324       5.451324    1[6-(1,6,6)]
    67       4.791054       4.791054       4.791054    1[6-(1,6,6)]
    68       3.526247       3.526247       3.526247    1[6-(1,6,6)]
    69       4.731387       4.731387       4.731387    1[6-(1,6,6)]
    70       3.621321       3.621321       3.621321    1[6-(1,6,6)]
    71       4.600907       4.600907       4.600907    1[6-(7,7)]
    72        2.48765        2.48765        2.48765    1[6-(6,7)]
    73       4.142586       4.142586       4.142586    1[6-(6,7)]
    74       5.711628       5.711628       5.711628    1[6-(1,6,7)]
    75        5.42903        5.42903        5.42903    1[6-(1,6,7)]
    76        0.71338        0.71338        0.71338    1[6-(1,6,7)]
    77       0.358657       0.358657       0.358657    1[6-(1,6,7)]
    78       1.993267       1.993267       1.993267    1[6-(7,7)]
    79       1.767713       1.767713       1.767713    1[6-(6,7)]
    80       3.605584       3.605584       3.605584    1[6-(6,7)]
    81       3.549852       3.549852       3.549852    1[6-(1,6,6)]
    82       2.799098       2.799098       2.799098    1[6-(1,6,6)]
    83        2.15522        2.15522        2.15522    1[6-(1,6,6)]
    84       1.359225       1.359225       1.359225    1[6-(1,6,6)]
    85       3.401668       3.401668       3.401668    1[6-(1,6,6)]
    86       2.804999       2.804999       2.804999    1[6-(1,6,6)]
    87        5.00874        5.00874        5.00874    1[6-(1,6,6)]
    88       4.383876       4.383876       4.383876    1[6-(1,6,6)]
    89       5.044146       5.044146       5.044146    1[6-(1,6,6)]
    90       6.308953       6.308953       6.308953    1[6-(1,6,6)]
    91       5.103813       5.103813       5.103813    1[6-(1,6,6)]
    92       6.213879       6.213879       6.213879    1[6-(1,6,6)]
    93       0.995978       0.995978       0.995978    6[1-(0),7-(6,30),7-(6,6)]
    94       6.461726       6.461726       6.461726    6[1-(0),6-(1,7),7-(6,30)]
    95       0.780915       0.780915       0.780915    6[1-(0),6-(1,7),7-(6,6)]
    96       2.374217       2.374217       2.374217    6[1-(0),1-(0),6-(1,1,7),7-(6,6)]
    97       3.719673       3.719673       3.719673    6[1-(0),1-(0),6-(1,1,7),7-(6,6)]
    98       5.372642       5.372642       5.372642    6[1-(0),7-(6,30),7-(6,6)]
    99       5.213967       5.213967       5.213967    6[1-(0),6-(1,7),7-(6,6)]
   100       6.227649       6.227649       6.227649    6[1-(0),6-(1,7),7-(6,30)]
   101        4.97989        4.97989        4.97989    6[6-(1,1,6),8-(0),8-(30)]
   102       5.950952       5.950952       5.950952    6[1-(0),1-(0),6-(1,1,6),6-(8,8)]
   103       5.526071       5.526071       5.526071    6[1-(0),1-(0),6-(1,1,6),6-(1,1,6)]
   104       6.506968       6.506968       6.506968    6[1-(0),1-(0),6-(1,1,6),6-(1,1,6)]
   105        1.27792        1.27792        1.27792    6[1-(0),1-(0),6-(1,1,6),6-(1,1,6)]
   106       2.218165       2.218165       2.218165    6[1-(0),1-(0),6-(1,1,6),6-(1,1,6)]
   107        2.62272        2.62272        2.62272    6[1-(0),1-(0),6-(1,1,6),6-(8,8)]
   108        3.70787        3.70787        3.70787    6[6-(1,1,6),8-(0),8-(30)]
   109       2.282422       2.282422       2.282422    6[1-(0),7-(6,30),7-(6,6)]
   110       3.373474       3.373474       3.373474    6[1-(0),6-(1,7),7-(6,30)]
   111       2.497485       2.497485       2.497485    6[1-(0),6-(1,7),7-(6,6)]
   112       0.904183       0.904183       0.904183    6[1-(0),1-(0),6-(1,1,7),7-(6,6)]
   113       6.115527       6.115527       6.115527    6[1-(0),1-(0),6-(1,1,7),7-(6,6)]
   114       4.462558       4.462558       4.462558    6[1-(0),7-(6,30),7-(6,6)]
   115       4.621233       4.621233       4.621233    6[1-(0),6-(1,7),7-(6,6)]
   116       3.607551       3.607551       3.607551    6[1-(0),6-(1,7),7-(6,30)]
   117        4.85531        4.85531        4.85531    6[6-(1,1,6),8-(0),8-(30)]
   118       3.884248       3.884248       3.884248    6[1-(0),1-(0),6-(1,1,6),6-(8,8)]
   119       4.309129       4.309129       4.309129    6[1-(0),1-(0),6-(1,1,6),6-(1,1,6)]
   120       3.328232       3.328232       3.328232    6[1-(0),1-(0),6-(1,1,6),6-(1,1,6)]
   121        2.00048        2.00048        2.00048    6[1-(0),1-(0),6-(1,1,6),6-(1,1,6)]
   122       1.060235       1.060235       1.060235    6[1-(0),1-(0),6-(1,1,6),6-(1,1,6)]
   123        0.65568        0.65568        0.65568    6[1-(0),1-(0),6-(1,1,6),6-(8,8)]
   124        6.12733        6.12733        6.12733    6[6-(1,1,6),8-(0),8-(30)]
   125       5.560822       5.560822       5.560822    6[1-(0),7-(6,30),7-(6,6)]
   126       0.095074       0.095074       0.095074    6[1-(0),6-(1,7),7-(6,30)]
   127       5.775885       5.775885       5.775885    6[1-(0),6-(1,7),7-(6,6)]
   128       4.182583       4.182583       4.182583    6[1-(0),1-(0),6-(1,1,7),7-(6,6)]
   129       2.837127       2.837127       2.837127    6[1-(0),1-(0),6-(1,1,7),7-(6,6)]
   130       1.184158       1.184158       1.184158    6[1-(0),7-(6,30),7-(6,6)]
   131       1.342833       1.342833       1.342833    6[1-(0),6-(1,7),7-(6,6)]
   132       0.329151       0.329151       0.329151    6[1-(0),6-(1,7),7-(6,30)]
   133        1.57691        1.57691        1.57691    6[6-(1,1,6),8-(0),8-(30)]
   134       0.605848       0.605848       0.605848    6[1-(0),1-(0),6-(1,1,6),6-(8,8)]
   135       1.030729       1.030729       1.030729    6[1-(0),1-(0),6-(1,1,6),6-(1,1,6)]
   136       0.049832       0.049832       0.049832    6[1-(0),1-(0),6-(1,1,6),6-(1,1,6)]
   137        5.27888        5.27888        5.27888    6[1-(0),1-(0),6-(1,1,6),6-(1,1,6)]
   138       4.338635       4.338635       4.338635    6[1-(0),1-(0),6-(1,1,6),6-(1,1,6)]
   139        3.93408        3.93408        3.93408    6[1-(0),1-(0),6-(1,1,6),6-(8,8)]
   140        2.84893        2.84893        2.84893    6[6-(1,1,6),8-(0),8-(30)]
   141       4.274378       4.274378       4.274378    6[1-(0),7-(6,30),7-(6,6)]
   142       3.183326       3.183326       3.183326    6[1-(0),6-(1,7),7-(6,30)]
   143       4.059315       4.059315       4.059315    6[1-(0),6-(1,7),7-(6,6)]
   144       5.652617       5.652617       5.652617    6[1-(0),1-(0),6-(1,1,7),7-(6,6)]
   145       0.441273       0.441273       0.441273    6[1-(0),1-(0),6-(1,1,7),7-(6,6)]
   146       2.094242       2.094242       2.094242    6[1-(0),7-(6,30),7-(6,6)]
   147       1.935567       1.935567       1.935567    6[1-(0),6-(1,7),7-(6,6)]
   148       2.949249       2.949249       2.949249    6[1-(0),6-(1,7),7-(6,30)]
   149        1.70149        1.70149        1.70149    6[6-(1,1,6),8-(0),8-(30)]
   150       2.672552       2.672552       2.672552    6[1-(0),1-(0),6-(1,1,6),6-(8,8)]
   151       2.247671       2.247671       2.247671    6[1-(0),1-(0),6-(1,1,6),6-(1,1,6)]
   152       3.228568       3.228568       3.228568    6[1-(0),1-(0),6-(1,1,6),6-(1,1,6)]
   153        4.55632        4.55632        4.55632    6[1-(0),1-(0),6-(1,1,6),6-(1,1,6)]
   154       5.496565       5.496565       5.496565    6[1-(0),1-(0),6-(1,1,6),6-(1,1,6)]
   155        5.90112        5.90112        5.90112    6[1-(0),1-(0),6-(1,1,6),6-(8,8)]
   156        0.42947        0.42947        0.42947    6[6-(1,1,6),8-(0),8-(30)]
   157        0.14425        0.14425        0.14425    7[6-(1,6),6-(1,7),30-(7,8,8)]
   158       1.336276       1.336276       1.336276    7[6-(1,1,6),6-(1,6),6-(1,7)]
   159       4.739255       4.739255       4.739255    7[6-(1,1,6),6-(1,6),6-(1,7)]
   160       6.196176       6.196176       6.196176    7[6-(1,6),6-(1,7),30-(7,8,8)]
   161        3.13415        3.13415        3.13415    7[6-(1,6),6-(1,7),30-(7,8,8)]
   162       1.942124       1.942124       1.942124    7[6-(1,1,6),6-(1,6),6-(1,7)]
   163       5.095945       5.095945       5.095945    7[6-(1,1,6),6-(1,6),6-(1,7)]
   164       3.639024       3.639024       3.639024    7[6-(1,6),6-(1,7),30-(7,8,8)]
   165        6.41255        6.41255        6.41255    7[6-(1,6),6-(1,7),30-(7,8,8)]
   166       5.220524       5.220524       5.220524    7[6-(1,1,6),6-(1,6),6-(1,7)]
   167       1.817545       1.817545       1.817545    7[6-(1,1,6),6-(1,6),6-(1,7)]
   168       0.360624       0.360624       0.360624    7[6-(1,6),6-(1,7),30-(7,8,8)]
   169        3.42265        3.42265        3.42265    7[6-(1,6),6-(1,7),30-(7,8,8)]
   170       4.614676       4.614676       4.614676    7[6-(1,1,6),6-(1,6),6-(1,7)]
   171       1.460855       1.460855       1.460855    7[6-(1,1,6),6-(1,6),6-(1,7)]
   172       2.917776       2.917776       2.917776    7[6-(1,6),6-(1,7),30-(7,8,8)]
   173       5.505089       5.505089       5.505089    8[6-(6,8),30-(7,7,8)]
   174        3.76098        3.76098        3.76098    8[6-(6,8)]
   175       4.440921       4.440921       4.440921    8[6-(6,8),30-(7,7,8)]
   176       3.872446       3.872446       3.872446    8[6-(6,8)]
   177       4.330111       4.330111       4.330111    8[6-(6,8),30-(7,7,8)]
   178        6.07422        6.07422        6.07422    8[6-(6,8)]
   179       5.394279       5.394279       5.394279    8[6-(6,8),30-(7,7,8)]
   180       5.962754       5.962754       5.962754    8[6-(6,8)]
   181       1.051711       1.051711       1.051711    8[6-(6,8),30-(7,7,8)]
   182        2.79582        2.79582        2.79582    8[6-(6,8)]
   183       2.115879       2.115879       2.115879    8[6-(6,8),30-(7,7,8)]
   184       2.684354       2.684354       2.684354    8[6-(6,8)]
   185       2.226689       2.226689       2.226689    8[6-(6,8),30-(7,7,8)]
   186        0.48258        0.48258        0.48258    8[6-(6,8)]
   187       1.162521       1.162521       1.162521    8[6-(6,8),30-(7,7,8)]
   188       0.594046       0.594046       0.594046    8[6-(6,8)]
