# Supplementary material for: A collection of forcefield precursors for metal–organic frameworks
Source: RSC Adv. 2019 Nov 13;9(63):36492–507. doi: 10.1039/c9ra07327b (PMC9075174; doi:10.1039/c9ra07327b)
Supplement: RA-009-C9RA07327B-s1890 [file RA-009-C9RA07327B-s1890.txt]

PANYEK_clean

20.326500    0.000000    0.000000
0.000000    26.555300    0.000000
0.000000    4.389243    26.190046

     1       3.567707       3.567707       3.567707    48[7-(6,6),7-(6,6),7-(6,6),7-(7,7),7-(7,7),7-(7,7)]
     2       10.91655       10.91655       10.91655    48[7-(6,6),7-(6,6),7-(7,7),7-(7,7),7-(7,7)]
     3       7.243552       7.243552       7.243552    48[7-(7,7),7-(7,7),7-(7,7),7-(7,7),7-(7,7),7-(7,7)]
     4      13.730957      13.730957      13.730957    48[7-(6,6),7-(6,6),7-(6,6),7-(7,7),7-(7,7),7-(7,7)]
     5         0.7533         0.7533         0.7533    48[7-(6,6),7-(6,6),7-(7,7),7-(7,7),7-(7,7)]
     6      17.406802      17.406802      17.406802    48[7-(7,7),7-(7,7),7-(7,7),7-(7,7),7-(7,7),7-(7,7)]
     7      13.730957      13.730957      13.730957    48[7-(6,6),7-(6,6),7-(6,6),7-(7,7),7-(7,7),7-(7,7)]
     8         0.7533         0.7533         0.7533    48[7-(6,6),7-(6,6),7-(7,7),7-(7,7),7-(7,7)]
     9      17.406802      17.406802      17.406802    48[7-(7,7),7-(7,7),7-(7,7),7-(7,7),7-(7,7),7-(7,7)]
    10       3.567707       3.567707       3.567707    48[7-(6,6),7-(6,6),7-(6,6),7-(7,7),7-(7,7),7-(7,7)]
    11       10.91655       10.91655       10.91655    48[7-(6,6),7-(6,6),7-(7,7),7-(7,7),7-(7,7)]
    12       7.243552       7.243552       7.243552    48[7-(7,7),7-(7,7),7-(7,7),7-(7,7),7-(7,7),7-(7,7)]
    13       8.203979       8.203979       8.203979    48[7-(6,6),7-(6,6),7-(6,6),7-(7,7),7-(7,7),7-(7,7)]
    14       7.221192       7.221192       7.221192    48[7-(7,7),7-(7,7),7-(7,7),7-(7,7),7-(7,7)]
    15       6.257106       6.257106       6.257106    48[7-(6,6),7-(6,6),7-(6,6),7-(7,7),7-(7,7),7-(7,7)]
    16      16.417511      16.417511      16.417511    48[7-(6,6),7-(6,6),7-(6,6),7-(7,7),7-(7,7),7-(7,7)]
    17      18.367229      18.367229      18.367229    48[7-(6,6),7-(6,6),7-(6,6),7-(7,7),7-(7,7),7-(7,7)]
    18      17.384442      17.384442      17.384442    48[7-(7,7),7-(7,7),7-(7,7),7-(7,7),7-(7,7)]
    19      16.420356      16.420356      16.420356    48[7-(6,6),7-(6,6),7-(6,6),7-(7,7),7-(7,7),7-(7,7)]
    20       6.254261       6.254261       6.254261    48[7-(6,6),7-(6,6),7-(6,6),7-(7,7),7-(7,7),7-(7,7)]
    21      17.443593      17.443593      17.443593    48[7-(7,7),7-(7,7),7-(7,7),7-(7,7),7-(7,7)]
    22       17.97635       17.97635       17.97635    48[7-(6,6),7-(6,6),7-(7,7),7-(7,7)]
    23       7.280343       7.280343       7.280343    48[7-(7,7),7-(7,7),7-(7,7),7-(7,7),7-(7,7)]
    24         7.8131         7.8131         7.8131    48[7-(6,6),7-(6,6),7-(7,7),7-(7,7)]
    25      20.084615      20.084615      20.084615    1[6-(6,6)]
    26       4.614116       4.614116       4.614116    1[6-(6,6)]
    27       3.280697       3.280697       3.280697    1[6-(6,6)]
    28       4.486059       4.486059       4.486059    1[6-(6,6)]
    29      10.053487      10.053487      10.053487    1[6-(6,6)]
    30       0.829321       0.829321       0.829321    1[6-(6,7)]
    31      11.673509      11.673509      11.673509    1[6-(6,6)]
    32        3.14451        3.14451        3.14451    1[6-(6,7)]
    33       2.859939       2.859939       2.859939    1[6-(6,6)]
    34       11.32186       11.32186       11.32186    1[6-(6,7)]
    35       5.112115       5.112115       5.112115    1[6-(6,6)]
    36      11.817827      11.817827      11.817827    1[6-(6,7)]
    37       3.449407       3.449407       3.449407    1[6-(6,7)]
    38      14.708255      14.708255      14.708255    1[6-(6,6)]
    39        0.06911        0.06911        0.06911    1[6-(6,7)]
    40      12.960176      12.960176      12.960176    1[6-(6,7)]
    41       8.815603       8.815603       8.815603    1[6-(6,6)]
    42       1.246014       1.246014       1.246014    1[6-(6,7)]
    43       1.609859       1.609859       1.609859    1[6-(6,7)]
    44       1.353745       1.353745       1.353745    1[6-(6,6)]
    45       5.687355       5.687355       5.687355    1[6-(6,6)]
    46       4.323447       4.323447       4.323447    1[6-(6,7)]
    47       8.699742       8.699742       8.699742    1[6-(6,7)]
    48       5.734106       5.734106       5.734106    1[6-(6,6)]
    49       8.465987       8.465987       8.465987    1[6-(6,6)]
    50       9.398974       9.398974       9.398974    1[6-(6,6)]
    51      13.362641      13.362641      13.362641    1[6-(6,7)]
    52       5.433273       5.433273       5.433273    1[6-(6,7)]
    53       9.421333       9.421333       9.421333    1[6-(6,6)]
    54       2.636347       2.636347       2.636347    1[6-(6,7)]
    55       5.120245       5.120245       5.120245    1[6-(6,7)]
    56       5.187323       5.187323       5.187323    1[6-(6,7)]
    57       9.358321       9.358321       9.358321    1[6-(6,7)]
    58       5.784922       5.784922       5.784922    1[6-(6,7)]
    59       1.067141       1.067141       1.067141    1[6-(6,6)]
    60       8.693644       8.693644       8.693644    1[6-(6,7)]
    61       4.825511       4.825511       4.825511    1[6-(6,6)]
    62       0.085371       0.085371       0.085371    1[6-(6,6)]
    63      12.990666      12.990666      12.990666    1[6-(6,6)]
    64       8.884713       8.884713       8.884713    1[6-(6,7)]
    65       9.921365       9.921365       9.921365    1[6-(6,6)]
    66      14.777365      14.777365      14.777365    1[6-(6,6)]
    67      13.443947      13.443947      13.443947    1[6-(6,6)]
    68      14.649309      14.649309      14.649309    1[6-(6,6)]
    69      20.216737      20.216737      20.216737    1[6-(6,6)]
    70      10.992571      10.992571      10.992571    1[6-(6,7)]
    71       1.510259       1.510259       1.510259    1[6-(6,6)]
    72       13.30776       13.30776       13.30776    1[6-(6,7)]
    73      13.023189      13.023189      13.023189    1[6-(6,6)]
    74        1.15861        1.15861        1.15861    1[6-(6,7)]
    75      15.275365      15.275365      15.275365    1[6-(6,6)]
    76       1.654577       1.654577       1.654577    1[6-(6,7)]
    77      13.612657      13.612657      13.612657    1[6-(6,7)]
    78       4.545005       4.545005       4.545005    1[6-(6,6)]
    79       10.23236       10.23236       10.23236    1[6-(6,7)]
    80       2.796926       2.796926       2.796926    1[6-(6,7)]
    81      18.978853      18.978853      18.978853    1[6-(6,6)]
    82      11.409264      11.409264      11.409264    1[6-(6,7)]
    83      11.773109      11.773109      11.773109    1[6-(6,7)]
    84      11.516995      11.516995      11.516995    1[6-(6,6)]
    85      15.850605      15.850605      15.850605    1[6-(6,6)]
    86      14.486697      14.486697      14.486697    1[6-(6,7)]
    87      18.862992      18.862992      18.862992    1[6-(6,7)]
    88      15.897356      15.897356      15.897356    1[6-(6,6)]
    89      18.629237      18.629237      18.629237    1[6-(6,6)]
    90      19.562224      19.562224      19.562224    1[6-(6,6)]
    91       3.199391       3.199391       3.199391    1[6-(6,7)]
    92      15.596523      15.596523      15.596523    1[6-(6,7)]
    93      19.584583      19.584583      19.584583    1[6-(6,6)]
    94      12.799597      12.799597      12.799597    1[6-(6,7)]
    95      15.283495      15.283495      15.283495    1[6-(6,7)]
    96      15.350573      15.350573      15.350573    1[6-(6,7)]
    97      19.521571      19.521571      19.521571    1[6-(6,7)]
    98      15.948172      15.948172      15.948172    1[6-(6,7)]
    99      11.230391      11.230391      11.230391    1[6-(6,6)]
   100      18.856894      18.856894      18.856894    1[6-(6,7)]
   101      14.988761      14.988761      14.988761    1[6-(6,6)]
   102      10.248621      10.248621      10.248621    1[6-(6,6)]
   103       2.827416       2.827416       2.827416    1[6-(6,6)]
   104      19.047963      19.047963      19.047963    1[6-(6,7)]
   105       9.921365       9.921365       9.921365    1[6-(6,6)]
   106      14.777365      14.777365      14.777365    1[6-(6,6)]
   107      13.443947      13.443947      13.443947    1[6-(6,6)]
   108      14.649309      14.649309      14.649309    1[6-(6,6)]
   109      20.216737      20.216737      20.216737    1[6-(6,6)]
   110      10.992571      10.992571      10.992571    1[6-(6,7)]
   111       1.510259       1.510259       1.510259    1[6-(6,6)]
   112       13.30776       13.30776       13.30776    1[6-(6,7)]
   113      13.023189      13.023189      13.023189    1[6-(6,6)]
   114        1.15861        1.15861        1.15861    1[6-(6,7)]
   115      15.275365      15.275365      15.275365    1[6-(6,6)]
   116       1.654577       1.654577       1.654577    1[6-(6,7)]
   117      13.612657      13.612657      13.612657    1[6-(6,7)]
   118       4.545005       4.545005       4.545005    1[6-(6,6)]
   119       10.23236       10.23236       10.23236    1[6-(6,7)]
   120       2.796926       2.796926       2.796926    1[6-(6,7)]
   121      18.978853      18.978853      18.978853    1[6-(6,6)]
   122      11.409264      11.409264      11.409264    1[6-(6,7)]
   123      11.773109      11.773109      11.773109    1[6-(6,7)]
   124      11.516995      11.516995      11.516995    1[6-(6,6)]
   125      15.850605      15.850605      15.850605    1[6-(6,6)]
   126      14.486697      14.486697      14.486697    1[6-(6,7)]
   127      18.862992      18.862992      18.862992    1[6-(6,7)]
   128      15.897356      15.897356      15.897356    1[6-(6,6)]
   129      18.629237      18.629237      18.629237    1[6-(6,6)]
   130      19.562224      19.562224      19.562224    1[6-(6,6)]
   131       3.199391       3.199391       3.199391    1[6-(6,7)]
   132      15.596523      15.596523      15.596523    1[6-(6,7)]
   133      19.584583      19.584583      19.584583    1[6-(6,6)]
   134      12.799597      12.799597      12.799597    1[6-(6,7)]
   135      15.283495      15.283495      15.283495    1[6-(6,7)]
   136      15.350573      15.350573      15.350573    1[6-(6,7)]
   137      19.521571      19.521571      19.521571    1[6-(6,7)]
   138      15.948172      15.948172      15.948172    1[6-(6,7)]
   139      11.230391      11.230391      11.230391    1[6-(6,6)]
   140      18.856894      18.856894      18.856894    1[6-(6,7)]
   141      14.988761      14.988761      14.988761    1[6-(6,6)]
   142      10.248621      10.248621      10.248621    1[6-(6,6)]
   143       2.827416       2.827416       2.827416    1[6-(6,6)]
   144      19.047963      19.047963      19.047963    1[6-(6,7)]
   145      20.084615      20.084615      20.084615    1[6-(6,6)]
   146       4.614116       4.614116       4.614116    1[6-(6,6)]
   147       3.280697       3.280697       3.280697    1[6-(6,6)]
   148       4.486059       4.486059       4.486059    1[6-(6,6)]
   149      10.053487      10.053487      10.053487    1[6-(6,6)]
   150       0.829321       0.829321       0.829321    1[6-(6,7)]
   151      11.673509      11.673509      11.673509    1[6-(6,6)]
   152        3.14451        3.14451        3.14451    1[6-(6,7)]
   153       2.859939       2.859939       2.859939    1[6-(6,6)]
   154       11.32186       11.32186       11.32186    1[6-(6,7)]
   155       5.112115       5.112115       5.112115    1[6-(6,6)]
   156      11.817827      11.817827      11.817827    1[6-(6,7)]
   157       3.449407       3.449407       3.449407    1[6-(6,7)]
   158      14.708255      14.708255      14.708255    1[6-(6,6)]
   159        0.06911        0.06911        0.06911    1[6-(6,7)]
   160      12.960176      12.960176      12.960176    1[6-(6,7)]
   161       8.815603       8.815603       8.815603    1[6-(6,6)]
   162       1.246014       1.246014       1.246014    1[6-(6,7)]
   163       1.609859       1.609859       1.609859    1[6-(6,7)]
   164       1.353745       1.353745       1.353745    1[6-(6,6)]
   165       5.687355       5.687355       5.687355    1[6-(6,6)]
   166       4.323447       4.323447       4.323447    1[6-(6,7)]
   167       8.699742       8.699742       8.699742    1[6-(6,7)]
   168       5.734106       5.734106       5.734106    1[6-(6,6)]
   169       8.465987       8.465987       8.465987    1[6-(6,6)]
   170       9.398974       9.398974       9.398974    1[6-(6,6)]
   171      13.362641      13.362641      13.362641    1[6-(6,7)]
   172       5.433273       5.433273       5.433273    1[6-(6,7)]
   173       9.421333       9.421333       9.421333    1[6-(6,6)]
   174       2.636347       2.636347       2.636347    1[6-(6,7)]
   175       5.120245       5.120245       5.120245    1[6-(6,7)]
   176       5.187323       5.187323       5.187323    1[6-(6,7)]
   177       9.358321       9.358321       9.358321    1[6-(6,7)]
   178       5.784922       5.784922       5.784922    1[6-(6,7)]
   179       1.067141       1.067141       1.067141    1[6-(6,6)]
   180       8.693644       8.693644       8.693644    1[6-(6,7)]
   181       4.825511       4.825511       4.825511    1[6-(6,6)]
   182       0.085371       0.085371       0.085371    1[6-(6,6)]
   183      12.990666      12.990666      12.990666    1[6-(6,6)]
   184       8.884713       8.884713       8.884713    1[6-(6,7)]
   185       4.766564       4.766564       4.766564    1[6-(6,7)]
   186       3.296958       3.296958       3.296958    1[6-(6,6)]
   187       1.611891       1.611891       1.611891    1[6-(6,6)]
   188       3.195326       3.195326       3.195326    1[6-(6,7)]
   189      14.939977      14.939977      14.939977    1[6-(6,7)]
   190       1.140317       1.140317       1.140317    1[6-(6,7)]
   191      13.352478      13.352478      13.352478    1[6-(6,7)]
   192       2.849775       2.849775       2.849775    1[6-(6,6)]
   193      12.994731      12.994731      12.994731    1[6-(6,6)]
   194      19.826468      19.826468      19.826468    1[6-(6,7)]
   195       11.25275       11.25275       11.25275    1[6-(6,6)]
   196       1.099664       1.099664       1.099664    1[6-(6,6)]
   197      14.929814      14.929814      14.929814    1[6-(6,7)]
   198      13.460208      13.460208      13.460208    1[6-(6,6)]
   199      11.775141      11.775141      11.775141    1[6-(6,6)]
   200      13.358576      13.358576      13.358576    1[6-(6,7)]
   201       4.776727       4.776727       4.776727    1[6-(6,7)]
   202      11.303567      11.303567      11.303567    1[6-(6,7)]
   203       3.189228       3.189228       3.189228    1[6-(6,7)]
   204      13.013025      13.013025      13.013025    1[6-(6,6)]
   205       2.831481       2.831481       2.831481    1[6-(6,6)]
   206       9.663218       9.663218       9.663218    1[6-(6,7)]
   207         1.0895         1.0895         1.0895    1[6-(6,6)]
   208      11.262914      11.262914      11.262914    1[6-(6,6)]
   209       0.687036       0.687036       0.687036    6[1-(0),6-(1,7),6-(6,6)]
   210       3.685194       3.685194       3.685194    6[1-(0),6-(1,7),6-(6,6)]
   211        2.78473        2.78473        2.78473    6[1-(0),6-(1,7),6-(6,6)]
   212       9.819732       9.819732       9.819732    6[6-(6,6),7-(7),7-(7)]
   213       4.644605       4.644605       4.644605    6[6-(6,6),7-(7),7-(7)]
   214        1.34968        1.34968        1.34968    6[6-(1,6),6-(1,6),6-(7,7)]
   215       3.900655       3.900655       3.900655    6[1-(0),6-(1,7),6-(6,6)]
   216      10.618564      10.618564      10.618564    6[1-(0),6-(1,7),6-(6,6)]
   217        2.94531        2.94531        2.94531    6[6-(1,6),6-(1,6),6-(7,7)]
   218      10.671413      10.671413      10.671413    6[6-(1,6),6-(1,6),6-(7,7)]
   219       1.325288       1.325288       1.325288    6[1-(0),6-(1,6),7-(6,48)]
   220      14.826149      14.826149      14.826149    6[6-(6,6),7-(7),7-(7)]
   221       3.839676       3.839676       3.839676    6[6-(1,6),6-(1,6),6-(7,7)]
   222      11.577974      11.577974      11.577974    6[1-(0),6-(1,7),6-(6,6)]
   223       3.093693       3.093693       3.093693    6[1-(0),6-(1,6),7-(6)]
   224       2.943277       2.943277       2.943277    6[1-(0),6-(1,7),6-(6,6)]
   225       6.469925       6.469925       6.469925    6[6-(6,6),7-(7),7-(7)]
   226      11.409264      11.409264      11.409264    6[1-(0),6-(1,6),7-(6,48)]
   227       5.982089       5.982089       5.982089    6[1-(0),6-(1,7),6-(6,6)]
   228      12.378839      12.378839      12.378839    6[1-(0),6-(1,6),7-(6,48)]
   229       14.02122       14.02122       14.02122    6[6-(1,6),6-(1,6),6-(7,7)]
   230       7.701711       7.701711       7.701711    6[6-(1,6),6-(1,6),6-(7,7)]
   231       0.504097       0.504097       0.504097    6[6-(1,6),6-(1,6),6-(7,7)]
   232       6.906945       6.906945       6.906945    6[6-(1,6),6-(1,6),6-(7,7)]
   233       2.963604       2.963604       2.963604    6[1-(0),6-(1,6),7-(6,48)]
   234       8.102143       8.102143       8.102143    6[6-(6,6),7-(7),7-(7)]
   235      14.108624      14.108624      14.108624    6[1-(0),6-(1,7),6-(6,6)]
   236       0.998031       0.998031       0.998031    6[1-(0),6-(1,6),7-(6,48)]
   237      12.348349      12.348349      12.348349    6[1-(0),6-(1,6),7-(6,48)]
   238      19.999243      19.999243      19.999243    6[6-(6,6),7-(7),7-(7)]
   239       8.154992       8.154992       8.154992    6[1-(0),6-(1,7),6-(6,6)]
   240       6.270725       6.270725       6.270725    6[6-(6,6),7-(7),7-(7)]
   241       8.043196       8.043196       8.043196    6[6-(6,6),7-(7),7-(7)]
   242       7.661058       7.661058       7.661058    6[6-(1,6),6-(1,6),6-(7,7)]
   243       1.300896       1.300896       1.300896    6[1-(0),6-(1,6),7-(6,48)]
   244       2.195262       2.195262       2.195262    6[1-(0),6-(1,6),7-(6)]
   245       3.675031       3.675031       3.675031    6[6-(6,6),7-(7),7-(7)]
   246       1.323255       1.323255       1.323255    6[1-(0),6-(1,7),6-(6,6)]
   247       6.303248       6.303248       6.303248    6[1-(0),6-(1,7),6-(6,6)]
   248       3.394526       3.394526       3.394526    6[1-(0),6-(1,6),7-(6,48)]
   249       0.737852       0.737852       0.737852    6[6-(6,6),7-(7),7-(7)]
   250       6.557329       6.557329       6.557329    6[6-(1,6),6-(1,6),6-(7,7)]
   251       8.106208       8.106208       8.106208    6[1-(0),6-(1,6),7-(6,48)]
   252       6.364227       6.364227       6.364227    6[1-(0),6-(1,7),6-(6,6)]
   253       7.805376       7.805376       7.805376    6[1-(0),6-(1,7),6-(6,6)]
   254       8.520869       8.520869       8.520869    6[1-(0),6-(1,7),6-(6,6)]
   255      13.299629      13.299629      13.299629    6[1-(0),6-(1,6),7-(6,48)]
   256       6.030873       6.030873       6.030873    6[1-(0),6-(1,6),7-(6,48)]
   257       8.563554       8.563554       8.563554    6[1-(0),6-(1,7),6-(6,6)]
   258       2.091597       2.091597       2.091597    6[1-(0),6-(1,6),7-(6,48)]
   259       5.986154       5.986154       5.986154    6[1-(0),6-(1,6),7-(6,48)]
   260        6.06746        6.06746        6.06746    6[1-(0),6-(1,6),7-(6,48)]
   261       8.490379       8.490379       8.490379    6[1-(0),6-(1,6),7-(6,48)]
   262       6.390652       6.390652       6.390652    6[1-(0),6-(1,6),7-(6,48)]
   263       1.599696       1.599696       1.599696    6[1-(0),6-(1,7),6-(6,6)]
   264       8.096045       8.096045       8.096045    6[1-(0),6-(1,6),7-(6,48)]
   265       5.701583       5.701583       5.701583    6[1-(0),6-(1,7),6-(6,6)]
   266       0.552881       0.552881       0.552881    6[1-(0),6-(1,7),6-(6,6)]
   267      13.102462      13.102462      13.102462    6[1-(0),6-(1,7),6-(6,6)]
   268       8.039131       8.039131       8.039131    6[1-(0),6-(1,6),7-(6,48)]
   269      10.850286      10.850286      10.850286    6[1-(0),6-(1,7),6-(6,6)]
   270      13.848444      13.848444      13.848444    6[1-(0),6-(1,7),6-(6,6)]
   271       12.94798       12.94798       12.94798    6[1-(0),6-(1,7),6-(6,6)]
   272      19.982982      19.982982      19.982982    6[6-(6,6),7-(7),7-(7)]
   273      14.807855      14.807855      14.807855    6[6-(6,6),7-(7),7-(7)]
   274       11.51293       11.51293       11.51293    6[6-(1,6),6-(1,6),6-(7,7)]
   275      14.063905      14.063905      14.063905    6[1-(0),6-(1,7),6-(6,6)]
   276       0.455314       0.455314       0.455314    6[1-(0),6-(1,7),6-(6,6)]
   277       13.10856       13.10856       13.10856    6[6-(1,6),6-(1,6),6-(7,7)]
   278       0.508163       0.508163       0.508163    6[6-(1,6),6-(1,6),6-(7,7)]
   279      11.488538      11.488538      11.488538    6[1-(0),6-(1,6),7-(6,48)]
   280       4.662899       4.662899       4.662899    6[6-(6,6),7-(7),7-(7)]
   281      14.002926      14.002926      14.002926    6[6-(1,6),6-(1,6),6-(7,7)]
   282       1.414724       1.414724       1.414724    6[1-(0),6-(1,7),6-(6,6)]
   283      13.256943      13.256943      13.256943    6[1-(0),6-(1,6),7-(6)]
   284      13.106527      13.106527      13.106527    6[1-(0),6-(1,7),6-(6,6)]
   285      16.633175      16.633175      16.633175    6[6-(6,6),7-(7),7-(7)]
   286       1.246014       1.246014       1.246014    6[1-(0),6-(1,6),7-(6,48)]
   287      16.145339      16.145339      16.145339    6[1-(0),6-(1,7),6-(6,6)]
   288       2.215589       2.215589       2.215589    6[1-(0),6-(1,6),7-(6,48)]
   289        3.85797        3.85797        3.85797    6[6-(1,6),6-(1,6),6-(7,7)]
   290      17.864961      17.864961      17.864961    6[6-(1,6),6-(1,6),6-(7,7)]
   291      10.667347      10.667347      10.667347    6[6-(1,6),6-(1,6),6-(7,7)]
   292      17.070195      17.070195      17.070195    6[6-(1,6),6-(1,6),6-(7,7)]
   293      13.126854      13.126854      13.126854    6[1-(0),6-(1,6),7-(6,48)]
   294      18.265393      18.265393      18.265393    6[6-(6,6),7-(7),7-(7)]
   295       3.945374       3.945374       3.945374    6[1-(0),6-(1,7),6-(6,6)]
   296      11.161281      11.161281      11.161281    6[1-(0),6-(1,6),7-(6,48)]
   297       2.185099       2.185099       2.185099    6[1-(0),6-(1,6),7-(6,48)]
   298       9.835993       9.835993       9.835993    6[6-(6,6),7-(7),7-(7)]
   299      18.318242      18.318242      18.318242    6[1-(0),6-(1,7),6-(6,6)]
   300      16.433975      16.433975      16.433975    6[6-(6,6),7-(7),7-(7)]
   301      18.206446      18.206446      18.206446    6[6-(6,6),7-(7),7-(7)]
   302      17.824308      17.824308      17.824308    6[6-(1,6),6-(1,6),6-(7,7)]
   303      11.464146      11.464146      11.464146    6[1-(0),6-(1,6),7-(6,48)]
   304      12.358512      12.358512      12.358512    6[1-(0),6-(1,6),7-(6)]
   305      13.838281      13.838281      13.838281    6[6-(6,6),7-(7),7-(7)]
   306      11.486505      11.486505      11.486505    6[1-(0),6-(1,7),6-(6,6)]
   307      16.466498      16.466498      16.466498    6[1-(0),6-(1,7),6-(6,6)]
   308      13.557776      13.557776      13.557776    6[1-(0),6-(1,6),7-(6,48)]
   309      10.901102      10.901102      10.901102    6[6-(6,6),7-(7),7-(7)]
   310      16.720579      16.720579      16.720579    6[6-(1,6),6-(1,6),6-(7,7)]
   311      18.269458      18.269458      18.269458    6[1-(0),6-(1,6),7-(6,48)]
   312      16.527477      16.527477      16.527477    6[1-(0),6-(1,7),6-(6,6)]
   313      17.968626      17.968626      17.968626    6[1-(0),6-(1,7),6-(6,6)]
   314      18.684119      18.684119      18.684119    6[1-(0),6-(1,7),6-(6,6)]
   315       3.136379       3.136379       3.136379    6[1-(0),6-(1,6),7-(6,48)]
   316      16.194123      16.194123      16.194123    6[1-(0),6-(1,6),7-(6,48)]
   317      18.726804      18.726804      18.726804    6[1-(0),6-(1,7),6-(6,6)]
   318      12.254847      12.254847      12.254847    6[1-(0),6-(1,6),7-(6,48)]
   319      16.149404      16.149404      16.149404    6[1-(0),6-(1,6),7-(6,48)]
   320       16.23071       16.23071       16.23071    6[1-(0),6-(1,6),7-(6,48)]
   321      18.653629      18.653629      18.653629    6[1-(0),6-(1,6),7-(6,48)]
   322      16.553902      16.553902      16.553902    6[1-(0),6-(1,6),7-(6,48)]
   323      11.762946      11.762946      11.762946    6[1-(0),6-(1,7),6-(6,6)]
   324      18.259295      18.259295      18.259295    6[1-(0),6-(1,6),7-(6,48)]
   325      15.864833      15.864833      15.864833    6[1-(0),6-(1,7),6-(6,6)]
   326      10.716131      10.716131      10.716131    6[1-(0),6-(1,7),6-(6,6)]
   327       2.939212       2.939212       2.939212    6[1-(0),6-(1,7),6-(6,6)]
   328      18.202381      18.202381      18.202381    6[1-(0),6-(1,6),7-(6,48)]
   329      10.850286      10.850286      10.850286    6[1-(0),6-(1,7),6-(6,6)]
   330      13.848444      13.848444      13.848444    6[1-(0),6-(1,7),6-(6,6)]
   331       12.94798       12.94798       12.94798    6[1-(0),6-(1,7),6-(6,6)]
   332      19.982982      19.982982      19.982982    6[6-(6,6),7-(7),7-(7)]
   333      14.807855      14.807855      14.807855    6[6-(6,6),7-(7),7-(7)]
   334       11.51293       11.51293       11.51293    6[6-(1,6),6-(1,6),6-(7,7)]
   335      14.063905      14.063905      14.063905    6[1-(0),6-(1,7),6-(6,6)]
   336       0.455314       0.455314       0.455314    6[1-(0),6-(1,7),6-(6,6)]
   337       13.10856       13.10856       13.10856    6[6-(1,6),6-(1,6),6-(7,7)]
   338       0.508163       0.508163       0.508163    6[6-(1,6),6-(1,6),6-(7,7)]
   339      11.488538      11.488538      11.488538    6[1-(0),6-(1,6),7-(6,48)]
   340       4.662899       4.662899       4.662899    6[6-(6,6),7-(7),7-(7)]
   341      14.002926      14.002926      14.002926    6[6-(1,6),6-(1,6),6-(7,7)]
   342       1.414724       1.414724       1.414724    6[1-(0),6-(1,7),6-(6,6)]
   343      13.256943      13.256943      13.256943    6[1-(0),6-(1,6),7-(6)]
   344      13.106527      13.106527      13.106527    6[1-(0),6-(1,7),6-(6,6)]
   345      16.633175      16.633175      16.633175    6[6-(6,6),7-(7),7-(7)]
   346       1.246014       1.246014       1.246014    6[1-(0),6-(1,6),7-(6,48)]
   347      16.145339      16.145339      16.145339    6[1-(0),6-(1,7),6-(6,6)]
   348       2.215589       2.215589       2.215589    6[1-(0),6-(1,6),7-(6,48)]
   349        3.85797        3.85797        3.85797    6[6-(1,6),6-(1,6),6-(7,7)]
   350      17.864961      17.864961      17.864961    6[6-(1,6),6-(1,6),6-(7,7)]
   351      10.667347      10.667347      10.667347    6[6-(1,6),6-(1,6),6-(7,7)]
   352      17.070195      17.070195      17.070195    6[6-(1,6),6-(1,6),6-(7,7)]
   353      13.126854      13.126854      13.126854    6[1-(0),6-(1,6),7-(6,48)]
   354      18.265393      18.265393      18.265393    6[6-(6,6),7-(7),7-(7)]
   355       3.945374       3.945374       3.945374    6[1-(0),6-(1,7),6-(6,6)]
   356      11.161281      11.161281      11.161281    6[1-(0),6-(1,6),7-(6,48)]
   357       2.185099       2.185099       2.185099    6[1-(0),6-(1,6),7-(6,48)]
   358       9.835993       9.835993       9.835993    6[6-(6,6),7-(7),7-(7)]
   359      18.318242      18.318242      18.318242    6[1-(0),6-(1,7),6-(6,6)]
   360      16.433975      16.433975      16.433975    6[6-(6,6),7-(7),7-(7)]
   361      18.206446      18.206446      18.206446    6[6-(6,6),7-(7),7-(7)]
   362      17.824308      17.824308      17.824308    6[6-(1,6),6-(1,6),6-(7,7)]
   363      11.464146      11.464146      11.464146    6[1-(0),6-(1,6),7-(6,48)]
   364      12.358512      12.358512      12.358512    6[1-(0),6-(1,6),7-(6)]
   365      13.838281      13.838281      13.838281    6[6-(6,6),7-(7),7-(7)]
   366      11.486505      11.486505      11.486505    6[1-(0),6-(1,7),6-(6,6)]
   367      16.466498      16.466498      16.466498    6[1-(0),6-(1,7),6-(6,6)]
   368      13.557776      13.557776      13.557776    6[1-(0),6-(1,6),7-(6,48)]
   369      10.901102      10.901102      10.901102    6[6-(6,6),7-(7),7-(7)]
   370      16.720579      16.720579      16.720579    6[6-(1,6),6-(1,6),6-(7,7)]
   371      18.269458      18.269458      18.269458    6[1-(0),6-(1,6),7-(6,48)]
   372      16.527477      16.527477      16.527477    6[1-(0),6-(1,7),6-(6,6)]
   373      17.968626      17.968626      17.968626    6[1-(0),6-(1,7),6-(6,6)]
   374      18.684119      18.684119      18.684119    6[1-(0),6-(1,7),6-(6,6)]
   375       3.136379       3.136379       3.136379    6[1-(0),6-(1,6),7-(6,48)]
   376      16.194123      16.194123      16.194123    6[1-(0),6-(1,6),7-(6,48)]
   377      18.726804      18.726804      18.726804    6[1-(0),6-(1,7),6-(6,6)]
   378      12.254847      12.254847      12.254847    6[1-(0),6-(1,6),7-(6,48)]
   379      16.149404      16.149404      16.149404    6[1-(0),6-(1,6),7-(6,48)]
   380       16.23071       16.23071       16.23071    6[1-(0),6-(1,6),7-(6,48)]
   381      18.653629      18.653629      18.653629    6[1-(0),6-(1,6),7-(6,48)]
   382      16.553902      16.553902      16.553902    6[1-(0),6-(1,6),7-(6,48)]
   383      11.762946      11.762946      11.762946    6[1-(0),6-(1,7),6-(6,6)]
   384      18.259295      18.259295      18.259295    6[1-(0),6-(1,6),7-(6,48)]
   385      15.864833      15.864833      15.864833    6[1-(0),6-(1,7),6-(6,6)]
   386      10.716131      10.716131      10.716131    6[1-(0),6-(1,7),6-(6,6)]
   387       2.939212       2.939212       2.939212    6[1-(0),6-(1,7),6-(6,6)]
   388      18.202381      18.202381      18.202381    6[1-(0),6-(1,6),7-(6,48)]
   389       0.687036       0.687036       0.687036    6[1-(0),6-(1,7),6-(6,6)]
   390       3.685194       3.685194       3.685194    6[1-(0),6-(1,7),6-(6,6)]
   391        2.78473        2.78473        2.78473    6[1-(0),6-(1,7),6-(6,6)]
   392       9.819732       9.819732       9.819732    6[6-(6,6),7-(7),7-(7)]
   393       4.644605       4.644605       4.644605    6[6-(6,6),7-(7),7-(7)]
   394        1.34968        1.34968        1.34968    6[6-(1,6),6-(1,6),6-(7,7)]
   395       3.900655       3.900655       3.900655    6[1-(0),6-(1,7),6-(6,6)]
   396      10.618564      10.618564      10.618564    6[1-(0),6-(1,7),6-(6,6)]
   397        2.94531        2.94531        2.94531    6[6-(1,6),6-(1,6),6-(7,7)]
   398      10.671413      10.671413      10.671413    6[6-(1,6),6-(1,6),6-(7,7)]
   399       1.325288       1.325288       1.325288    6[1-(0),6-(1,6),7-(6,48)]
   400      14.826149      14.826149      14.826149    6[6-(6,6),7-(7),7-(7)]
   401       3.839676       3.839676       3.839676    6[6-(1,6),6-(1,6),6-(7,7)]
   402      11.577974      11.577974      11.577974    6[1-(0),6-(1,7),6-(6,6)]
   403       3.093693       3.093693       3.093693    6[1-(0),6-(1,6),7-(6)]
   404       2.943277       2.943277       2.943277    6[1-(0),6-(1,7),6-(6,6)]
   405       6.469925       6.469925       6.469925    6[6-(6,6),7-(7),7-(7)]
   406      11.409264      11.409264      11.409264    6[1-(0),6-(1,6),7-(6,48)]
   407       5.982089       5.982089       5.982089    6[1-(0),6-(1,7),6-(6,6)]
   408      12.378839      12.378839      12.378839    6[1-(0),6-(1,6),7-(6,48)]
   409       14.02122       14.02122       14.02122    6[6-(1,6),6-(1,6),6-(7,7)]
   410       7.701711       7.701711       7.701711    6[6-(1,6),6-(1,6),6-(7,7)]
   411       0.504097       0.504097       0.504097    6[6-(1,6),6-(1,6),6-(7,7)]
   412       6.906945       6.906945       6.906945    6[6-(1,6),6-(1,6),6-(7,7)]
   413       2.963604       2.963604       2.963604    6[1-(0),6-(1,6),7-(6,48)]
   414       8.102143       8.102143       8.102143    6[6-(6,6),7-(7),7-(7)]
   415      14.108624      14.108624      14.108624    6[1-(0),6-(1,7),6-(6,6)]
   416       0.998031       0.998031       0.998031    6[1-(0),6-(1,6),7-(6,48)]
   417      12.348349      12.348349      12.348349    6[1-(0),6-(1,6),7-(6,48)]
   418      19.999243      19.999243      19.999243    6[6-(6,6),7-(7),7-(7)]
   419       8.154992       8.154992       8.154992    6[1-(0),6-(1,7),6-(6,6)]
   420       6.270725       6.270725       6.270725    6[6-(6,6),7-(7),7-(7)]
   421       8.043196       8.043196       8.043196    6[6-(6,6),7-(7),7-(7)]
   422       7.661058       7.661058       7.661058    6[6-(1,6),6-(1,6),6-(7,7)]
   423       1.300896       1.300896       1.300896    6[1-(0),6-(1,6),7-(6,48)]
   424       2.195262       2.195262       2.195262    6[1-(0),6-(1,6),7-(6)]
   425       3.675031       3.675031       3.675031    6[6-(6,6),7-(7),7-(7)]
   426       1.323255       1.323255       1.323255    6[1-(0),6-(1,7),6-(6,6)]
   427       6.303248       6.303248       6.303248    6[1-(0),6-(1,7),6-(6,6)]
   428       3.394526       3.394526       3.394526    6[1-(0),6-(1,6),7-(6,48)]
   429       0.737852       0.737852       0.737852    6[6-(6,6),7-(7),7-(7)]
   430       6.557329       6.557329       6.557329    6[6-(1,6),6-(1,6),6-(7,7)]
   431       8.106208       8.106208       8.106208    6[1-(0),6-(1,6),7-(6,48)]
   432       6.364227       6.364227       6.364227    6[1-(0),6-(1,7),6-(6,6)]
   433       7.805376       7.805376       7.805376    6[1-(0),6-(1,7),6-(6,6)]
   434       8.520869       8.520869       8.520869    6[1-(0),6-(1,7),6-(6,6)]
   435      13.299629      13.299629      13.299629    6[1-(0),6-(1,6),7-(6,48)]
   436       6.030873       6.030873       6.030873    6[1-(0),6-(1,6),7-(6,48)]
   437       8.563554       8.563554       8.563554    6[1-(0),6-(1,7),6-(6,6)]
   438       2.091597       2.091597       2.091597    6[1-(0),6-(1,6),7-(6,48)]
   439       5.986154       5.986154       5.986154    6[1-(0),6-(1,6),7-(6,48)]
   440        6.06746        6.06746        6.06746    6[1-(0),6-(1,6),7-(6,48)]
   441       8.490379       8.490379       8.490379    6[1-(0),6-(1,6),7-(6,48)]
   442       6.390652       6.390652       6.390652    6[1-(0),6-(1,6),7-(6,48)]
   443       1.599696       1.599696       1.599696    6[1-(0),6-(1,7),6-(6,6)]
   444       8.096045       8.096045       8.096045    6[1-(0),6-(1,6),7-(6,48)]
   445       5.701583       5.701583       5.701583    6[1-(0),6-(1,7),6-(6,6)]
   446       0.552881       0.552881       0.552881    6[1-(0),6-(1,7),6-(6,6)]
   447      13.102462      13.102462      13.102462    6[1-(0),6-(1,7),6-(6,6)]
   448       8.039131       8.039131       8.039131    6[1-(0),6-(1,6),7-(6,48)]
   449       4.010418       4.010418       4.010418    6[1-(0),6-(1,6),7-(6,48)]
   450       3.941308       3.941308       3.941308    6[6-(6,6),7-(7),7-(7)]
   451       2.544878       2.544878       2.544878    6[1-(0),6-(1,7),6-(6,6)]
   452       1.542781       1.542781       1.542781    6[1-(0),6-(1,7),6-(6,6)]
   453       2.622118       2.622118       2.622118    6[6-(1,6),6-(1,6),6-(7,7)]
   454       0.321159       0.321159       0.321159    6[6-(6,6),7-(7),7-(7)]
   455      10.437658      10.437658      10.437658    6[6-(6,6),7-(7),7-(7)]
   456       3.116052       3.116052       3.116052    6[1-(0),6-(1,6),7-(6,48)]
   457      14.179766      14.179766      14.179766    6[1-(0),6-(1,6),7-(6,48)]
   458       1.237884       1.237884       1.237884    6[1-(0),6-(1,6),7-(6,48)]
   459       1.683034       1.683034       1.683034    6[6-(1,6),6-(1,6),6-(7,7)]
   460      11.781239      11.781239      11.781239    6[6-(1,6),6-(1,6),6-(7,7)]
   461      13.291498      13.291498      13.291498    6[1-(0),6-(1,6),7-(6,48)]
   462       2.866036       2.866036       2.866036    6[1-(0),6-(1,7),6-(6,6)]
   463      13.010993      13.010993      13.010993    6[1-(0),6-(1,7),6-(6,6)]
   464       0.278473       0.278473       0.278473    6[1-(0),6-(1,6),7-(6,48)]
   465      12.014994      12.014994      12.014994    6[1-(0),6-(1,7),6-(6,6)]
   466       1.853777       1.853777       1.853777    6[1-(0),6-(1,7),6-(6,6)]
   467      14.173668      14.173668      14.173668    6[1-(0),6-(1,6),7-(6,48)]
   468      14.104558      14.104558      14.104558    6[6-(6,6),7-(7),7-(7)]
   469      12.708128      12.708128      12.708128    6[1-(0),6-(1,7),6-(6,6)]
   470      11.706031      11.706031      11.706031    6[1-(0),6-(1,7),6-(6,6)]
   471      12.785369      12.785369      12.785369    6[6-(1,6),6-(1,6),6-(7,7)]
   472      10.484409      10.484409      10.484409    6[6-(6,6),7-(7),7-(7)]
   473       0.274408       0.274408       0.274408    6[6-(6,6),7-(7),7-(7)]
   474      13.279302      13.279302      13.279302    6[1-(0),6-(1,6),7-(6,48)]
   475       4.016516       4.016516       4.016516    6[1-(0),6-(1,6),7-(6,48)]
   476      11.401134      11.401134      11.401134    6[1-(0),6-(1,6),7-(6,48)]
   477      11.846284      11.846284      11.846284    6[6-(1,6),6-(1,6),6-(7,7)]
   478       1.617989       1.617989       1.617989    6[6-(1,6),6-(1,6),6-(7,7)]
   479       3.128248       3.128248       3.128248    6[1-(0),6-(1,6),7-(6,48)]
   480      13.029287      13.029287      13.029287    6[1-(0),6-(1,7),6-(6,6)]
   481       2.847743       2.847743       2.847743    6[1-(0),6-(1,7),6-(6,6)]
   482      10.441723      10.441723      10.441723    6[1-(0),6-(1,6),7-(6,48)]
   483       1.851744       1.851744       1.851744    6[1-(0),6-(1,7),6-(6,6)]
   484      12.017027      12.017027      12.017027    6[1-(0),6-(1,7),6-(6,6)]
   485      12.419491      12.419491      12.419491    7[6-(1,6),6-(1,6),48-(7,7,7,7)]
   486      14.897292      14.897292      14.897292    7[6-(6,7),7-(7,48)]
   487      15.759135      15.759135      15.759135    7[7-(6),7-(7,48),48-(7,7,7,7,7)]
   488      16.137208      16.137208      16.137208    7[7-(6),7-(7,48),48-(7,7,7,7)]
   489      15.600589      15.600589      15.600589    7[6-(6,7),7-(7,48)]
   490       9.228231       9.228231       9.228231    7[6-(6,7),7-(7,48)]
   491       9.155056       9.155056       9.155056    7[7-(6),7-(7,48),48-(7,7,7,7)]
   492       8.026935       8.026935       8.026935    7[7-(6),7-(7,48),48-(7,7,7,7,7)]
   493        7.25656        7.25656        7.25656    7[6-(6,7),7-(7,48)]
   494       0.351648       0.351648       0.351648    7[7-(6),7-(7,48),48-(7,7,7,7)]
   495      19.519538      19.519538      19.519538    7[7-(6),7-(7,48),48-(7,7,7,7,7)]
   496      19.671987      19.671987      19.671987    7[6-(6,7),7-(7,48)]
   497        1.32732        1.32732        1.32732    7[6-(6,7),7-(7,48)]
   498       2.636347       2.636347       2.636347    7[6-(1,6),6-(1,6),48-(7,7,7,7,7)]
   499      18.883319      18.883319      18.883319    7[7-(6),7-(7,48),48-(7,7,7)]
   500      18.688184      18.688184      18.688184    7[7-(6),7-(7,48),48-(7,7,7,7)]
   501      19.385383      19.385383      19.385383    7[6-(6,7),7-(7,48)]
   502      19.702476      19.702476      19.702476    7[6-(6,7),7-(7,48)]
   503       7.156961       7.156961       7.156961    7[6-(1,6),6-(1,6),48-(7,7,7)]
   504       5.160898       5.160898       5.160898    7[6-(6,7),7-(7,48)]
   505       5.258466       5.258466       5.258466    7[7-(6),7-(7,48),48-(7,7,7,7,7)]
   506       6.415043       6.415043       6.415043    7[7-(6),7-(7,48),48-(7,7,7,7,7)]
   507        7.04923        7.04923        7.04923    7[6-(6,7),7-(7,48)]
   508       2.087532       2.087532       2.087532    7[6-(1,6),6-(1,6),48-(7,7,7,7,7)]
   509       5.317412       5.317412       5.317412    7[7-(6),7-(7,48),48-(7,7,7,7,7)]
   510       5.282857       5.282857       5.282857    7[6-(6,7),7-(7,48)]
   511        6.53497        6.53497        6.53497    7[7-(6),7-(7,48),48-(7,7,7,7,7)]
   512       7.264691       7.264691       7.264691    7[6-(6,7),7-(7,48)]
   513       7.626503       7.626503       7.626503    7[6-(1,6),6-(1,6),48-(7,7,7,7,7)]
   514       12.26501       12.26501       12.26501    7[6-(1,6),6-(1,6),48-(7,7,7,7,7)]
   515       9.707936       9.707936       9.707936    7[6-(6,7),7-(7,48)]
   516        8.88268        8.88268        8.88268    7[7-(6),7-(7,48),48-(7,7,7,7,7)]
   517       8.486314       8.486314       8.486314    7[7-(6),7-(7,48),48-(7,7,7,7)]
   518        9.11237        9.11237        9.11237    7[6-(6,7),7-(7,48)]
   519       4.061235       4.061235       4.061235    7[7-(6),7-(7,48),48-(7,7,7,7,7)]
   520       5.189355       5.189355       5.189355    7[7-(6),7-(7,48),48-(7,7,7,7,7)]
   521       4.961699       4.961699       4.961699    7[6-(6,7),7-(7,48)]
   522       3.061171       3.061171       3.061171    7[6-(6,7),7-(7,48)]
   523       1.615957       1.615957       1.615957    7[6-(1,6),6-(1,6),48-(7,7,7,7)]
   524       5.382457       5.382457       5.382457    7[6-(6,7),7-(7,48)]
   525       5.931273       5.931273       5.931273    7[7-(6),7-(7,48),48-(7,7,7,7)]
   526       5.597918       5.597918       5.597918    7[7-(6),7-(7,48),48-(7,7,7,7,7)]
   527       4.776727       4.776727       4.776727    7[6-(6,7),7-(7,48)]
   528       2.242013       2.242013       2.242013    7[6-(1,6),6-(1,6)]
   529       9.254655       9.254655       9.254655    7[6-(6,7),7-(7,48)]
   530       9.195709       9.195709       9.195709    7[7-(6),7-(7,48),48-(7,7,7,7)]
   531       8.094012       8.094012       8.094012    7[7-(6),7-(7,48),48-(7,7,7,7,7)]
   532       7.335834       7.335834       7.335834    7[6-(6,7),7-(7,48)]
   533       6.900847       6.900847       6.900847    7[6-(1,6),6-(1,6),48-(7,7,7,7,7)]
   534       6.929304       6.929304       6.929304    7[6-(1,6),6-(1,6),48-(7,7,7,7,7)]
   535       2.256242       2.256242       2.256242    7[6-(1,6),6-(1,6),48-(7,7,7,7)]
   536       4.734042       4.734042       4.734042    7[6-(6,7),7-(7,48)]
   537       5.595885       5.595885       5.595885    7[7-(6),7-(7,48),48-(7,7,7,7,7)]
   538       5.973958       5.973958       5.973958    7[7-(6),7-(7,48),48-(7,7,7,7)]
   539       5.437339       5.437339       5.437339    7[6-(6,7),7-(7,48)]
   540      19.391481      19.391481      19.391481    7[6-(6,7),7-(7,48)]
   541      19.318306      19.318306      19.318306    7[7-(6),7-(7,48),48-(7,7,7,7)]
   542      18.190185      18.190185      18.190185    7[7-(6),7-(7,48),48-(7,7,7,7,7)]
   543      17.419811      17.419811      17.419811    7[6-(6,7),7-(7,48)]
   544      10.514898      10.514898      10.514898    7[7-(6),7-(7,48),48-(7,7,7,7)]
   545       9.356288       9.356288       9.356288    7[7-(6),7-(7,48),48-(7,7,7,7,7)]
   546       9.508737       9.508737       9.508737    7[6-(6,7),7-(7,48)]
   547       11.49057       11.49057       11.49057    7[6-(6,7),7-(7,48)]
   548      12.799597      12.799597      12.799597    7[6-(1,6),6-(1,6),48-(7,7,7,7,7)]
   549       8.720069       8.720069       8.720069    7[7-(6),7-(7,48),48-(7,7,7)]
   550       8.524934       8.524934       8.524934    7[7-(6),7-(7,48),48-(7,7,7,7)]
   551       9.222133       9.222133       9.222133    7[6-(6,7),7-(7,48)]
   552       9.539226       9.539226       9.539226    7[6-(6,7),7-(7,48)]
   553      17.320211      17.320211      17.320211    7[6-(1,6),6-(1,6),48-(7,7,7)]
   554      15.324148      15.324148      15.324148    7[6-(6,7),7-(7,48)]
   555      15.421716      15.421716      15.421716    7[7-(6),7-(7,48),48-(7,7,7,7,7)]
   556      16.578293      16.578293      16.578293    7[7-(6),7-(7,48),48-(7,7,7,7,7)]
   557       17.21248       17.21248       17.21248    7[6-(6,7),7-(7,48)]
   558      12.250782      12.250782      12.250782    7[6-(1,6),6-(1,6),48-(7,7,7,7,7)]
   559      15.480662      15.480662      15.480662    7[7-(6),7-(7,48),48-(7,7,7,7,7)]
   560      15.446107      15.446107      15.446107    7[6-(6,7),7-(7,48)]
   561       16.69822       16.69822       16.69822    7[7-(6),7-(7,48),48-(7,7,7,7,7)]
   562      17.427941      17.427941      17.427941    7[6-(6,7),7-(7,48)]
   563      17.789753      17.789753      17.789753    7[6-(1,6),6-(1,6),48-(7,7,7,7,7)]
   564        2.10176        2.10176        2.10176    7[6-(1,6),6-(1,6),48-(7,7,7,7,7)]
   565      19.871186      19.871186      19.871186    7[6-(6,7),7-(7,48)]
   566       19.04593       19.04593       19.04593    7[7-(6),7-(7,48),48-(7,7,7,7,7)]
   567      18.649564      18.649564      18.649564    7[7-(6),7-(7,48),48-(7,7,7,7)]
   568       19.27562       19.27562       19.27562    7[6-(6,7),7-(7,48)]
   569      14.224485      14.224485      14.224485    7[7-(6),7-(7,48),48-(7,7,7,7,7)]
   570      15.352605      15.352605      15.352605    7[7-(6),7-(7,48),48-(7,7,7,7,7)]
   571      15.124949      15.124949      15.124949    7[6-(6,7),7-(7,48)]
   572      13.224421      13.224421      13.224421    7[6-(6,7),7-(7,48)]
   573      11.779207      11.779207      11.779207    7[6-(1,6),6-(1,6),48-(7,7,7,7)]
   574      15.545707      15.545707      15.545707    7[6-(6,7),7-(7,48)]
   575      16.094523      16.094523      16.094523    7[7-(6),7-(7,48),48-(7,7,7,7)]
   576      15.761168      15.761168      15.761168    7[7-(6),7-(7,48),48-(7,7,7,7,7)]
   577      14.939977      14.939977      14.939977    7[6-(6,7),7-(7,48)]
   578      12.405263      12.405263      12.405263    7[6-(1,6),6-(1,6)]
   579      19.417905      19.417905      19.417905    7[6-(6,7),7-(7,48)]
   580      19.358959      19.358959      19.358959    7[7-(6),7-(7,48),48-(7,7,7,7)]
   581      18.257262      18.257262      18.257262    7[7-(6),7-(7,48),48-(7,7,7,7,7)]
   582      17.499084      17.499084      17.499084    7[6-(6,7),7-(7,48)]
   583      17.064097      17.064097      17.064097    7[6-(1,6),6-(1,6),48-(7,7,7,7,7)]
   584      17.092554      17.092554      17.092554    7[6-(1,6),6-(1,6),48-(7,7,7,7,7)]
   585       2.256242       2.256242       2.256242    7[6-(1,6),6-(1,6),48-(7,7,7,7)]
   586       4.734042       4.734042       4.734042    7[6-(6,7),7-(7,48)]
   587       5.595885       5.595885       5.595885    7[7-(6),7-(7,48),48-(7,7,7,7,7)]
   588       5.973958       5.973958       5.973958    7[7-(6),7-(7,48),48-(7,7,7,7)]
   589       5.437339       5.437339       5.437339    7[6-(6,7),7-(7,48)]
   590      19.391481      19.391481      19.391481    7[6-(6,7),7-(7,48)]
   591      19.318306      19.318306      19.318306    7[7-(6),7-(7,48),48-(7,7,7,7)]
   592      18.190185      18.190185      18.190185    7[7-(6),7-(7,48),48-(7,7,7,7,7)]
   593      17.419811      17.419811      17.419811    7[6-(6,7),7-(7,48)]
   594      10.514898      10.514898      10.514898    7[7-(6),7-(7,48),48-(7,7,7,7)]
   595       9.356288       9.356288       9.356288    7[7-(6),7-(7,48),48-(7,7,7,7,7)]
   596       9.508737       9.508737       9.508737    7[6-(6,7),7-(7,48)]
   597       11.49057       11.49057       11.49057    7[6-(6,7),7-(7,48)]
   598      12.799597      12.799597      12.799597    7[6-(1,6),6-(1,6),48-(7,7,7,7,7)]
   599       8.720069       8.720069       8.720069    7[7-(6),7-(7,48),48-(7,7,7)]
   600       8.524934       8.524934       8.524934    7[7-(6),7-(7,48),48-(7,7,7,7)]
   601       9.222133       9.222133       9.222133    7[6-(6,7),7-(7,48)]
   602       9.539226       9.539226       9.539226    7[6-(6,7),7-(7,48)]
   603      17.320211      17.320211      17.320211    7[6-(1,6),6-(1,6),48-(7,7,7)]
   604      15.324148      15.324148      15.324148    7[6-(6,7),7-(7,48)]
   605      15.421716      15.421716      15.421716    7[7-(6),7-(7,48),48-(7,7,7,7,7)]
   606      16.578293      16.578293      16.578293    7[7-(6),7-(7,48),48-(7,7,7,7,7)]
   607       17.21248       17.21248       17.21248    7[6-(6,7),7-(7,48)]
   608      12.250782      12.250782      12.250782    7[6-(1,6),6-(1,6),48-(7,7,7,7,7)]
   609      15.480662      15.480662      15.480662    7[7-(6),7-(7,48),48-(7,7,7,7,7)]
   610      15.446107      15.446107      15.446107    7[6-(6,7),7-(7,48)]
   611       16.69822       16.69822       16.69822    7[7-(6),7-(7,48),48-(7,7,7,7,7)]
   612      17.427941      17.427941      17.427941    7[6-(6,7),7-(7,48)]
   613      17.789753      17.789753      17.789753    7[6-(1,6),6-(1,6),48-(7,7,7,7,7)]
   614        2.10176        2.10176        2.10176    7[6-(1,6),6-(1,6),48-(7,7,7,7,7)]
   615      19.871186      19.871186      19.871186    7[6-(6,7),7-(7,48)]
   616       19.04593       19.04593       19.04593    7[7-(6),7-(7,48),48-(7,7,7,7,7)]
   617      18.649564      18.649564      18.649564    7[7-(6),7-(7,48),48-(7,7,7,7)]
   618       19.27562       19.27562       19.27562    7[6-(6,7),7-(7,48)]
   619      14.224485      14.224485      14.224485    7[7-(6),7-(7,48),48-(7,7,7,7,7)]
   620      15.352605      15.352605      15.352605    7[7-(6),7-(7,48),48-(7,7,7,7,7)]
   621      15.124949      15.124949      15.124949    7[6-(6,7),7-(7,48)]
   622      13.224421      13.224421      13.224421    7[6-(6,7),7-(7,48)]
   623      11.779207      11.779207      11.779207    7[6-(1,6),6-(1,6),48-(7,7,7,7)]
   624      15.545707      15.545707      15.545707    7[6-(6,7),7-(7,48)]
   625      16.094523      16.094523      16.094523    7[7-(6),7-(7,48),48-(7,7,7,7)]
   626      15.761168      15.761168      15.761168    7[7-(6),7-(7,48),48-(7,7,7,7,7)]
   627      14.939977      14.939977      14.939977    7[6-(6,7),7-(7,48)]
   628      12.405263      12.405263      12.405263    7[6-(1,6),6-(1,6)]
   629      19.417905      19.417905      19.417905    7[6-(6,7),7-(7,48)]
   630      19.358959      19.358959      19.358959    7[7-(6),7-(7,48),48-(7,7,7,7)]
   631      18.257262      18.257262      18.257262    7[7-(6),7-(7,48),48-(7,7,7,7,7)]
   632      17.499084      17.499084      17.499084    7[6-(6,7),7-(7,48)]
   633      17.064097      17.064097      17.064097    7[6-(1,6),6-(1,6),48-(7,7,7,7,7)]
   634      17.092554      17.092554      17.092554    7[6-(1,6),6-(1,6),48-(7,7,7,7,7)]
   635      12.419491      12.419491      12.419491    7[6-(1,6),6-(1,6),48-(7,7,7,7)]
   636      14.897292      14.897292      14.897292    7[6-(6,7),7-(7,48)]
   637      15.759135      15.759135      15.759135    7[7-(6),7-(7,48),48-(7,7,7,7,7)]
   638      16.137208      16.137208      16.137208    7[7-(6),7-(7,48),48-(7,7,7,7)]
   639      15.600589      15.600589      15.600589    7[6-(6,7),7-(7,48)]
   640       9.228231       9.228231       9.228231    7[6-(6,7),7-(7,48)]
   641       9.155056       9.155056       9.155056    7[7-(6),7-(7,48),48-(7,7,7,7)]
   642       8.026935       8.026935       8.026935    7[7-(6),7-(7,48),48-(7,7,7,7,7)]
   643        7.25656        7.25656        7.25656    7[6-(6,7),7-(7,48)]
   644       0.351648       0.351648       0.351648    7[7-(6),7-(7,48),48-(7,7,7,7)]
   645      19.519538      19.519538      19.519538    7[7-(6),7-(7,48),48-(7,7,7,7,7)]
   646      19.671987      19.671987      19.671987    7[6-(6,7),7-(7,48)]
   647        1.32732        1.32732        1.32732    7[6-(6,7),7-(7,48)]
   648       2.636347       2.636347       2.636347    7[6-(1,6),6-(1,6),48-(7,7,7,7,7)]
   649      18.883319      18.883319      18.883319    7[7-(6),7-(7,48),48-(7,7,7)]
   650      18.688184      18.688184      18.688184    7[7-(6),7-(7,48),48-(7,7,7,7)]
   651      19.385383      19.385383      19.385383    7[6-(6,7),7-(7,48)]
   652      19.702476      19.702476      19.702476    7[6-(6,7),7-(7,48)]
   653       7.156961       7.156961       7.156961    7[6-(1,6),6-(1,6),48-(7,7,7)]
   654       5.160898       5.160898       5.160898    7[6-(6,7),7-(7,48)]
   655       5.258466       5.258466       5.258466    7[7-(6),7-(7,48),48-(7,7,7,7,7)]
   656       6.415043       6.415043       6.415043    7[7-(6),7-(7,48),48-(7,7,7,7,7)]
   657        7.04923        7.04923        7.04923    7[6-(6,7),7-(7,48)]
   658       2.087532       2.087532       2.087532    7[6-(1,6),6-(1,6),48-(7,7,7,7,7)]
   659       5.317412       5.317412       5.317412    7[7-(6),7-(7,48),48-(7,7,7,7,7)]
   660       5.282857       5.282857       5.282857    7[6-(6,7),7-(7,48)]
   661        6.53497        6.53497        6.53497    7[7-(6),7-(7,48),48-(7,7,7,7,7)]
   662       7.264691       7.264691       7.264691    7[6-(6,7),7-(7,48)]
   663       7.626503       7.626503       7.626503    7[6-(1,6),6-(1,6),48-(7,7,7,7,7)]
   664       12.26501       12.26501       12.26501    7[6-(1,6),6-(1,6),48-(7,7,7,7,7)]
   665       9.707936       9.707936       9.707936    7[6-(6,7),7-(7,48)]
   666        8.88268        8.88268        8.88268    7[7-(6),7-(7,48),48-(7,7,7,7,7)]
   667       8.486314       8.486314       8.486314    7[7-(6),7-(7,48),48-(7,7,7,7)]
   668        9.11237        9.11237        9.11237    7[6-(6,7),7-(7,48)]
   669       4.061235       4.061235       4.061235    7[7-(6),7-(7,48),48-(7,7,7,7,7)]
   670       5.189355       5.189355       5.189355    7[7-(6),7-(7,48),48-(7,7,7,7,7)]
   671       4.961699       4.961699       4.961699    7[6-(6,7),7-(7,48)]
   672       3.061171       3.061171       3.061171    7[6-(6,7),7-(7,48)]
   673       1.615957       1.615957       1.615957    7[6-(1,6),6-(1,6),48-(7,7,7,7)]
   674       5.382457       5.382457       5.382457    7[6-(6,7),7-(7,48)]
   675       5.931273       5.931273       5.931273    7[7-(6),7-(7,48),48-(7,7,7,7)]
   676       5.597918       5.597918       5.597918    7[7-(6),7-(7,48),48-(7,7,7,7,7)]
   677       4.776727       4.776727       4.776727    7[6-(6,7),7-(7,48)]
   678       2.242013       2.242013       2.242013    7[6-(1,6),6-(1,6)]
   679       9.254655       9.254655       9.254655    7[6-(6,7),7-(7,48)]
   680       9.195709       9.195709       9.195709    7[7-(6),7-(7,48),48-(7,7,7,7)]
   681       8.094012       8.094012       8.094012    7[7-(6),7-(7,48),48-(7,7,7,7,7)]
   682       7.335834       7.335834       7.335834    7[6-(6,7),7-(7,48)]
   683       6.900847       6.900847       6.900847    7[6-(1,6),6-(1,6),48-(7,7,7,7,7)]
   684       6.929304       6.929304       6.929304    7[6-(1,6),6-(1,6),48-(7,7,7,7,7)]
   685       5.114147       5.114147       5.114147    7[6-(6,7),7-(7,48)]
   686       4.335642       4.335642       4.335642    7[6-(6,7),7-(7,48)]
   687       6.126407       6.126407       6.126407    7[7-(6),7-(7,48),48-(7,7,7,7,7)]
   688       5.606049       5.606049       5.606049    7[7-(6),7-(7,48),48-(7,7,7,7)]
   689       8.783081       8.783081       8.783081    7[7-(6),7-(7,48)]
   690       8.421269       8.421269       8.421269    7[7-(6),7-(7),48-(7,7,7,7,7)]
   691       9.429463       9.429463       9.429463    7[6-(6,7),7-(7,48)]
   692      10.177479      10.177479      10.177479    7[6-(6,7),7-(7)]
   693      14.360672      14.360672      14.360672    7[6-(1,6),6-(1,6),48-(7,7,7,7,7)]
   694       4.256369       4.256369       4.256369    7[6-(1,6),6-(1,6),48-(7,7,7,7,7)]
   695      19.586615      19.586615      19.586615    7[6-(6,7),7-(7,48)]
   696      20.281782      20.281782      20.281782    7[6-(6,7),7-(7,48)]
   697      18.541833      18.541833      18.541833    7[7-(6),7-(7,48),48-(7,7,7,7,7)]
   698      18.974788      18.974788      18.974788    7[7-(6),7-(7,48),48-(7,7,7,7)]
   699       0.166677       0.166677       0.166677    7[6-(1,6),6-(1,6),48-(7,7,7,7,7)]
   700      15.277397      15.277397      15.277397    7[6-(6,7),7-(7,48)]
   701      14.498892      14.498892      14.498892    7[6-(6,7),7-(7,48)]
   702      16.289657      16.289657      16.289657    7[7-(6),7-(7,48),48-(7,7,7,7,7)]
   703      15.769299      15.769299      15.769299    7[7-(6),7-(7,48),48-(7,7,7,7)]
   704      18.946331      18.946331      18.946331    7[7-(6),7-(7,48)]
   705      18.584519      18.584519      18.584519    7[7-(6),7-(7),48-(7,7,7,7,7)]
   706      19.592713      19.592713      19.592713    7[6-(6,7),7-(7,48)]
   707       0.014229       0.014229       0.014229    7[6-(6,7),7-(7)]
   708       4.197422       4.197422       4.197422    7[6-(1,6),6-(1,6),48-(7,7,7,7,7)]
   709      14.419619      14.419619      14.419619    7[6-(1,6),6-(1,6),48-(7,7,7,7,7)]
   710       9.423365       9.423365       9.423365    7[6-(6,7),7-(7,48)]
   711      10.118532      10.118532      10.118532    7[6-(6,7),7-(7,48)]
   712       8.378583       8.378583       8.378583    7[7-(6),7-(7,48),48-(7,7,7,7,7)]
   713       8.811538       8.811538       8.811538    7[7-(6),7-(7,48),48-(7,7,7,7)]
   714      10.329927      10.329927      10.329927    7[6-(1,6),6-(1,6),48-(7,7,7,7,7)]
