# Supplementary material for: A collection of forcefield precursors for metal–organic frameworks
Source: RSC Adv. 2019 Nov 13;9(63):36492–507. doi: 10.1039/c9ra07327b (PMC9075174; doi:10.1039/c9ra07327b)
Supplement: RA-009-C9RA07327B-s1891 [file RA-009-C9RA07327B-s1891.txt]

PANYOU_charged

4.885500    0.000000    0.000000
0.000000    24.086600    0.000000
0.000000    0.000000    22.202500

     1        2.47646        2.47646        2.47646    30[8-(6),8-(6),8-(6),8-(6)]
     2        2.40904        2.40904        2.40904    30[8-(6),8-(6),8-(6),8-(6)]
     3        2.40904        2.40904        2.40904    30[8-(6),8-(6),8-(6),8-(6)]
     4        2.47646        2.47646        2.47646    30[8-(6),8-(6),8-(6),8-(6)]
     5       2.006963       2.006963       2.006963    1[6-(1,6,6)]
     6       0.768001       0.768001       0.768001    1[6-(1,6,6)]
     7       3.410079       3.410079       3.410079    1[6-(1,6,7)]
     8       2.135452       2.135452       2.135452    1[6-(1,6,7)]
     9       3.114995       3.114995       3.114995    1[6-(1,6,7)]
    10       3.902049       3.902049       3.902049    1[6-(1,6,7)]
    11       2.233162       2.233162       2.233162    1[6-(1,6,6)]
    12       1.238963       1.238963       1.238963    1[6-(1,6,6)]
    13       4.213744       4.213744       4.213744    1[6-(1,6,7)]
    14       4.162935       4.162935       4.162935    1[6-(1,6,7)]
    15       1.295146       1.295146       1.295146    1[6-(1,6,6)]
    16        1.27365        1.27365        1.27365    1[6-(1,6,6)]
    17       2.878537       2.878537       2.878537    1[6-(1,6,6)]
    18       4.117499       4.117499       4.117499    1[6-(1,6,6)]
    19       1.475421       1.475421       1.475421    1[6-(1,6,7)]
    20       2.750048       2.750048       2.750048    1[6-(1,6,7)]
    21       1.770505       1.770505       1.770505    1[6-(1,6,7)]
    22       0.983451       0.983451       0.983451    1[6-(1,6,7)]
    23       2.652338       2.652338       2.652338    1[6-(1,6,6)]
    24       3.646537       3.646537       3.646537    1[6-(1,6,6)]
    25       0.671756       0.671756       0.671756    1[6-(1,6,7)]
    26       0.722565       0.722565       0.722565    1[6-(1,6,7)]
    27       3.590354       3.590354       3.590354    1[6-(1,6,6)]
    28        3.61185        3.61185        3.61185    1[6-(1,6,6)]
    29       2.878537       2.878537       2.878537    1[6-(1,6,6)]
    30       4.117499       4.117499       4.117499    1[6-(1,6,6)]
    31       1.475421       1.475421       1.475421    1[6-(1,6,7)]
    32       2.750048       2.750048       2.750048    1[6-(1,6,7)]
    33       1.770505       1.770505       1.770505    1[6-(1,6,7)]
    34       0.983451       0.983451       0.983451    1[6-(1,6,7)]
    35       2.652338       2.652338       2.652338    1[6-(1,6,6)]
    36       3.646537       3.646537       3.646537    1[6-(1,6,6)]
    37       0.671756       0.671756       0.671756    1[6-(1,6,7)]
    38       0.722565       0.722565       0.722565    1[6-(1,6,7)]
    39       3.590354       3.590354       3.590354    1[6-(1,6,6)]
    40        3.61185        3.61185        3.61185    1[6-(1,6,6)]
    41       2.006963       2.006963       2.006963    1[6-(1,6,6)]
    42       0.768001       0.768001       0.768001    1[6-(1,6,6)]
    43       3.410079       3.410079       3.410079    1[6-(1,6,7)]
    44       2.135452       2.135452       2.135452    1[6-(1,6,7)]
    45       3.114995       3.114995       3.114995    1[6-(1,6,7)]
    46       3.902049       3.902049       3.902049    1[6-(1,6,7)]
    47       2.233162       2.233162       2.233162    1[6-(1,6,6)]
    48       1.238963       1.238963       1.238963    1[6-(1,6,6)]
    49       4.213744       4.213744       4.213744    1[6-(1,6,7)]
    50       4.162935       4.162935       4.162935    1[6-(1,6,7)]
    51       1.295146       1.295146       1.295146    1[6-(1,6,6)]
    52        1.27365        1.27365        1.27365    1[6-(1,6,6)]
    53       3.646049       3.646049       3.646049    1[6-(1,1,7)]
    54       3.518049       3.518049       3.518049    1[6-(1,1,7)]
    55       4.841042       4.841042       4.841042    1[6-(1,1,7)]
    56       0.955115       0.955115       0.955115    1[6-(1,1,7)]
    57       1.284886       1.284886       1.284886    1[6-(1,1,7)]
    58       4.842996       4.842996       4.842996    1[6-(1,1,7)]
    59       4.055942       4.055942       4.055942    1[7-(1,6,6)]
    60       0.406962       0.406962       0.406962    1[7-(1,6,6)]
    61       1.239451       1.239451       1.239451    1[6-(1,1,7)]
    62       1.367451       1.367451       1.367451    1[6-(1,1,7)]
    63       0.044458       0.044458       0.044458    1[6-(1,1,7)]
    64       3.930385       3.930385       3.930385    1[6-(1,1,7)]
    65       3.600613       3.600613       3.600613    1[6-(1,1,7)]
    66       0.042504       0.042504       0.042504    1[6-(1,1,7)]
    67       0.829558       0.829558       0.829558    1[7-(1,6,6)]
    68       4.478538       4.478538       4.478538    1[7-(1,6,6)]
    69       1.239451       1.239451       1.239451    1[6-(1,1,7)]
    70       1.367451       1.367451       1.367451    1[6-(1,1,7)]
    71       0.044458       0.044458       0.044458    1[6-(1,1,7)]
    72       3.930385       3.930385       3.930385    1[6-(1,1,7)]
    73       3.600613       3.600613       3.600613    1[6-(1,1,7)]
    74       0.042504       0.042504       0.042504    1[6-(1,1,7)]
    75       0.829558       0.829558       0.829558    1[7-(1,6,6)]
    76       4.478538       4.478538       4.478538    1[7-(1,6,6)]
    77       3.646049       3.646049       3.646049    1[6-(1,1,7)]
    78       3.518049       3.518049       3.518049    1[6-(1,1,7)]
    79       4.841042       4.841042       4.841042    1[6-(1,1,7)]
    80       0.955115       0.955115       0.955115    1[6-(1,1,7)]
    81       1.284886       1.284886       1.284886    1[6-(1,1,7)]
    82       4.842996       4.842996       4.842996    1[6-(1,1,7)]
    83       4.055942       4.055942       4.055942    1[7-(1,6,6)]
    84       0.406962       0.406962       0.406962    1[7-(1,6,6)]
    85       2.164765       2.164765       2.164765    6[6-(1,1,6),8-(0),8-(30)]
    86       1.751452       1.751452       1.751452    6[1-(0),1-(0),6-(1,1,7),6-(8,8)]
    87       2.427605       2.427605       2.427605    6[1-(0),1-(0),6-(1,1,6),7-(6,6)]
    88       3.003605       3.003605       3.003605    6[1-(0),1-(0),6-(1,1,6),7-(6,6)]
    89       2.184307       2.184307       2.184307    6[1-(0),1-(0),6-(1,1,7),6-(8,8)]
    90       2.622536       2.622536       2.622536    6[6-(1,1,6),8-(0),8-(30)]
    91       4.766782       4.766782       4.766782    6[1-(0),1-(0),6-(1,1,6),7-(6,6)]
    92       0.699604       0.699604       0.699604    6[1-(0),1-(0),6-(1,1,7),6-(8,8)]
    93       4.765317       4.765317       4.765317    6[6-(1,1,6),8-(30),8-(30)]
    94       1.416795       1.416795       1.416795    6[7-(6,6),7-(6,6),8-(0)]
    95       1.075787       1.075787       1.075787    6[7-(6,6),7-(6,6),8-(0)]
    96       2.795483       2.795483       2.795483    6[7-(6,6),7-(6,6),8-(0)]
    97       2.720735       2.720735       2.720735    6[6-(1,1,6),8-(0),8-(30)]
    98       3.134048       3.134048       3.134048    6[1-(0),1-(0),6-(1,1,7),6-(8,8)]
    99       2.457895       2.457895       2.457895    6[1-(0),1-(0),6-(1,1,6),7-(6,6)]
   100       1.881895       1.881895       1.881895    6[1-(0),1-(0),6-(1,1,6),7-(6,6)]
   101       2.701193       2.701193       2.701193    6[1-(0),1-(0),6-(1,1,7),6-(8,8)]
   102       2.262964       2.262964       2.262964    6[6-(1,1,6),8-(0),8-(30)]
   103       0.118718       0.118718       0.118718    6[1-(0),1-(0),6-(1,1,6),7-(6,6)]
   104       4.185896       4.185896       4.185896    6[1-(0),1-(0),6-(1,1,7),6-(8,8)]
   105       0.120183       0.120183       0.120183    6[6-(1,1,6),8-(30),8-(30)]
   106       3.468705       3.468705       3.468705    6[7-(6,6),7-(6,6),8-(0)]
   107       3.809713       3.809713       3.809713    6[7-(6,6),7-(6,6),8-(0)]
   108       2.090017       2.090017       2.090017    6[7-(6,6),7-(6,6),8-(0)]
   109       2.720735       2.720735       2.720735    6[6-(1,1,6),8-(0),8-(30)]
   110       3.134048       3.134048       3.134048    6[1-(0),1-(0),6-(1,1,7),6-(8,8)]
   111       2.457895       2.457895       2.457895    6[1-(0),1-(0),6-(1,1,6),7-(6,6)]
   112       1.881895       1.881895       1.881895    6[1-(0),1-(0),6-(1,1,6),7-(6,6)]
   113       2.701193       2.701193       2.701193    6[1-(0),1-(0),6-(1,1,7),6-(8,8)]
   114       2.262964       2.262964       2.262964    6[6-(1,1,6),8-(0),8-(30)]
   115       0.118718       0.118718       0.118718    6[1-(0),1-(0),6-(1,1,6),7-(6,6)]
   116       4.185896       4.185896       4.185896    6[1-(0),1-(0),6-(1,1,7),6-(8,8)]
   117       0.120183       0.120183       0.120183    6[6-(1,1,6),8-(30),8-(30)]
   118       3.468705       3.468705       3.468705    6[7-(6,6),7-(6,6),8-(0)]
   119       3.809713       3.809713       3.809713    6[7-(6,6),7-(6,6),8-(0)]
   120       2.090017       2.090017       2.090017    6[7-(6,6),7-(6,6),8-(0)]
   121       2.164765       2.164765       2.164765    6[6-(1,1,6),8-(0),8-(30)]
   122       1.751452       1.751452       1.751452    6[1-(0),1-(0),6-(1,1,7),6-(8,8)]
   123       2.427605       2.427605       2.427605    6[1-(0),1-(0),6-(1,1,6),7-(6,6)]
   124       3.003605       3.003605       3.003605    6[1-(0),1-(0),6-(1,1,6),7-(6,6)]
   125       2.184307       2.184307       2.184307    6[1-(0),1-(0),6-(1,1,7),6-(8,8)]
   126       2.622536       2.622536       2.622536    6[6-(1,1,6),8-(0),8-(30)]
   127       4.766782       4.766782       4.766782    6[1-(0),1-(0),6-(1,1,6),7-(6,6)]
   128       0.699604       0.699604       0.699604    6[1-(0),1-(0),6-(1,1,7),6-(8,8)]
   129       4.765317       4.765317       4.765317    6[6-(1,1,6),8-(30),8-(30)]
   130       1.416795       1.416795       1.416795    6[7-(6,6),7-(6,6),8-(0)]
   131       1.075787       1.075787       1.075787    6[7-(6,6),7-(6,6),8-(0)]
   132       2.795483       2.795483       2.795483    6[7-(6,6),7-(6,6),8-(0)]
   133       4.135576       4.135576       4.135576    6[1-(0),1-(0),1-(0),7-(1,1,6)]
   134       0.567695       0.567695       0.567695    6[1-(0),1-(0),1-(0),7-(1,1,6)]
   135       0.749924       0.749924       0.749924    6[1-(0),1-(0),1-(0),7-(1,1,6)]
   136       4.317805       4.317805       4.317805    6[1-(0),1-(0),1-(0),7-(1,1,6)]
   137       0.749924       0.749924       0.749924    6[1-(0),1-(0),1-(0),7-(1,1,6)]
   138       4.317805       4.317805       4.317805    6[1-(0),1-(0),1-(0),7-(1,1,6)]
   139       4.135576       4.135576       4.135576    6[1-(0),1-(0),1-(0),7-(1,1,6)]
   140       0.567695       0.567695       0.567695    6[1-(0),1-(0),1-(0),7-(1,1,6)]
   141       2.076826       2.076826       2.076826    7[6-(1,1,6),6-(7,8),6-(7,8)]
   142       2.374353       2.374353       2.374353    7[6-(1,1,6),6-(7,8),6-(7,8)]
   143       0.812459       0.812459       0.812459    7[6-(1,1,6),6-(7,8),6-(7,8)]
   144       2.808674       2.808674       2.808674    7[6-(1,1,6),6-(7,8),6-(7,8)]
   145       2.511147       2.511147       2.511147    7[6-(1,1,6),6-(7,8),6-(7,8)]
   146       4.073041       4.073041       4.073041    7[6-(1,1,6),6-(7,8),6-(7,8)]
   147       2.808674       2.808674       2.808674    7[6-(1,1,6),6-(7,8),6-(7,8)]
   148       2.511147       2.511147       2.511147    7[6-(1,1,6),6-(7,8),6-(7,8)]
   149       4.073041       4.073041       4.073041    7[6-(1,1,6),6-(7,8),6-(7,8)]
   150       2.076826       2.076826       2.076826    7[6-(1,1,6),6-(7,8),6-(7,8)]
   151       2.374353       2.374353       2.374353    7[6-(1,1,6),6-(7,8),6-(7,8)]
   152       0.812459       0.812459       0.812459    7[6-(1,1,6),6-(7,8),6-(7,8)]
   153        4.72037        4.72037        4.72037    7[1-(0),1-(0),6-(1,1,1),6-(1,1,1)]
   154        0.16513        0.16513        0.16513    7[1-(0),1-(0),6-(1,1,1),6-(1,1,1)]
   155        0.16513        0.16513        0.16513    7[1-(0),1-(0),6-(1,1,1),6-(1,1,1)]
   156        4.72037        4.72037        4.72037    7[1-(0),1-(0),6-(1,1,1),6-(1,1,1)]
   157        1.99475        1.99475        1.99475    8[6-(6,8),30-(8,8,8)]
   158       2.590781       2.590781       2.590781    8[6-(6,8)]
   159       2.127147       2.127147       2.127147    8[6-(6,8),30-(8,8,8)]
   160       3.410568       3.410568       3.410568    8[6-(6,8)]
   161       3.512186       3.512186       3.512186    8[6-(6,8),30-(8,8,8)]
   162       0.468519       0.468519       0.468519    8[6-(6,8),30-(8,8,8)]
   163       3.701743       3.701743       3.701743    8[6-(7,7)]
   164       1.102169       1.102169       1.102169    8[6-(7,7)]
   165       0.493924       0.493924       0.493924    8[6-(7,7)]
   166        2.89075        2.89075        2.89075    8[6-(6,8),30-(8,8,8)]
   167       2.294719       2.294719       2.294719    8[6-(6,8)]
   168       2.758353       2.758353       2.758353    8[6-(6,8),30-(8,8,8)]
   169       1.474932       1.474932       1.474932    8[6-(6,8)]
   170       1.373314       1.373314       1.373314    8[6-(6,8),30-(8,8,8)]
   171       4.416981       4.416981       4.416981    8[6-(6,8),30-(8,8,8)]
   172       1.183757       1.183757       1.183757    8[6-(7,7)]
   173       3.783331       3.783331       3.783331    8[6-(7,7)]
   174       4.391576       4.391576       4.391576    8[6-(7,7)]
   175        2.89075        2.89075        2.89075    8[6-(6,8),30-(8,8,8)]
   176       2.294719       2.294719       2.294719    8[6-(6,8)]
   177       2.758353       2.758353       2.758353    8[6-(6,8),30-(8,8,8)]
   178       1.474932       1.474932       1.474932    8[6-(6,8)]
   179       1.373314       1.373314       1.373314    8[6-(6,8),30-(8,8,8)]
   180       4.416981       4.416981       4.416981    8[6-(6,8),30-(8,8,8)]
   181       1.183757       1.183757       1.183757    8[6-(7,7)]
   182       3.783331       3.783331       3.783331    8[6-(7,7)]
   183       4.391576       4.391576       4.391576    8[6-(7,7)]
   184        1.99475        1.99475        1.99475    8[6-(6,8),30-(8,8,8)]
   185       2.590781       2.590781       2.590781    8[6-(6,8)]
   186       2.127147       2.127147       2.127147    8[6-(6,8),30-(8,8,8)]
   187       3.410568       3.410568       3.410568    8[6-(6,8)]
   188       3.512186       3.512186       3.512186    8[6-(6,8),30-(8,8,8)]
   189       0.468519       0.468519       0.468519    8[6-(6,8),30-(8,8,8)]
   190       3.701743       3.701743       3.701743    8[6-(7,7)]
   191       1.102169       1.102169       1.102169    8[6-(7,7)]
   192       0.493924       0.493924       0.493924    8[6-(7,7)]
