# Supplementary material for: A collection of forcefield precursors for metal–organic frameworks
Source: RSC Adv. 2019 Nov 13;9(63):36492–507. doi: 10.1039/c9ra07327b (PMC9075174; doi:10.1039/c9ra07327b)
Supplement: RA-009-C9RA07327B-s1892 [file RA-009-C9RA07327B-s1892.txt]

PAPHEV_clean

13.331100    0.000000    0.000000
-6.665643    11.716983    0.000000
0.000000    -3.921275    16.834951

     1       2.474072       2.474072       2.474072    30[7-(6,6),8-(6),8-(6),8-(6),8-(6)]
     2       4.191385       4.191385       4.191385    30[7-(6,6),8-(6),8-(6),8-(6),8-(6)]
     3       9.139622       9.139622       9.139622    30[7-(6,6),8-(6),8-(6),8-(6),8-(6)]
     4      -2.474165      -2.474165      -2.474165    30[7-(6,6),8-(6),8-(6),8-(6),8-(6)]
     5       0.779799       0.779799       0.779799    1[6-(6,6)]
     6       1.790282       1.790282       1.790282    1[6-(6,6)]
     7       5.052407       5.052407       5.052407    1[6-(6,6)]
     8       0.061287       0.061287       0.061287    1[6-(7,7)]
     9        -0.1787        -0.1787        -0.1787    1[6-(6,7)]
    10       1.585003       1.585003       1.585003    1[6-(6,7)]
    11      -1.609099      -1.609099      -1.609099    1[6-(1,6,7)]
    12      -1.203842      -1.203842      -1.203842    1[6-(1,6,7)]
    13      -2.695605      -2.695605      -2.695605    1[6-(1,6,6)]
    14      -3.158185      -3.158185      -3.158185    1[6-(1,6,6)]
    15        6.08029        6.08029        6.08029    1[6-(6,6)]
    16       6.593554       6.593554       6.593554    1[6-(6,6)]
    17         3.1368         3.1368         3.1368    1[6-(6,6)]
    18       5.885658       5.885658       5.885658    1[6-(6,6)]
    19       4.875175       4.875175       4.875175    1[6-(6,6)]
    20        1.61305        1.61305        1.61305    1[6-(6,6)]
    21        6.60417        6.60417        6.60417    1[6-(7,7)]
    22       6.844157       6.844157       6.844157    1[6-(6,7)]
    23       5.080454       5.080454       5.080454    1[6-(6,7)]
    24       8.274556       8.274556       8.274556    1[6-(1,6,7)]
    25       7.869299       7.869299       7.869299    1[6-(1,6,7)]
    26       9.361062       9.361062       9.361062    1[6-(1,6,6)]
    27       9.823642       9.823642       9.823642    1[6-(1,6,6)]
    28       0.585167       0.585167       0.585167    1[6-(6,6)]
    29       0.071903       0.071903       0.071903    1[6-(6,6)]
    30       3.528657       3.528657       3.528657    1[6-(6,6)]
    31       6.726816       6.726816       6.726816    1[6-(7,7)]
    32       6.486883       6.486883       6.486883    1[6-(6,7)]
    33       8.250589       8.250589       8.250589    1[6-(6,7)]
    34       5.056429       5.056429       5.056429    1[6-(1,6,7)]
    35       5.461702       5.461702       5.461702    1[6-(1,6,7)]
    36       3.969965       3.969965       3.969965    1[6-(1,6,6)]
    37       3.507367       3.507367       3.507367    1[6-(1,6,6)]
    38      -0.585303      -0.585303      -0.585303    1[6-(6,6)]
    39      -0.072073      -0.072073      -0.072073    1[6-(6,6)]
    40      -3.528827      -3.528827      -3.528827    1[6-(6,6)]
    41       7.445397       7.445397       7.445397    1[6-(6,6)]
    42       8.455908       8.455908       8.455908    1[6-(6,6)]
    43      11.718024      11.718024      11.718024    1[6-(6,6)]
    44      -0.061359      -0.061359      -0.061359    1[6-(7,7)]
    45       0.178574       0.178574       0.178574    1[6-(6,7)]
    46      -1.585132      -1.585132      -1.585132    1[6-(6,7)]
    47       1.609028       1.609028       1.609028    1[6-(1,6,7)]
    48       1.203755       1.203755       1.203755    1[6-(1,6,7)]
    49       2.695492       2.695492       2.695492    1[6-(1,6,6)]
    50        3.15809        3.15809        3.15809    1[6-(1,6,6)]
    51        7.25076        7.25076        7.25076    1[6-(6,6)]
    52        6.73753        6.73753        6.73753    1[6-(6,6)]
    53      10.194284      10.194284      10.194284    1[6-(6,6)]
    54       -0.77994       -0.77994       -0.77994    1[6-(6,6)]
    55      -1.790451      -1.790451      -1.790451    1[6-(6,6)]
    56      -5.052567      -5.052567      -5.052567    1[6-(6,6)]
    57       3.609993       3.609993       3.609993    6[6-(1,6),6-(6,8),6-(8,8)]
    58       2.327544       2.327544       2.327544    6[6-(1,6),6-(6,6),8-(30)]
    59       1.660983       1.660983       1.660983    6[1-(0),6-(1,6),6-(6,8)]
    60       2.256875       2.256875       2.256875    6[1-(0),6-(1,6),6-(6,35)]
    61       3.552655       3.552655       3.552655    6[6-(1,6),6-(1,6),35-(0)]
    62       4.195219       4.195219       4.195219    6[1-(0),6-(6,35),6-(6,6)]
    63       4.337875       4.337875       4.337875    6[6-(6,6),8-(0),8-(30)]
    64       0.230585       0.230585       0.230585    6[1-(0),7-(6,30),7-(6,6)]
    65       0.083928       0.083928       0.083928    6[1-(0),6-(1,7),7-(6,6)]
    66       1.054432       1.054432       1.054432    6[1-(0),6-(1,7),7-(6,30)]
    67      -1.493126      -1.493126      -1.493126    6[1-(0),1-(0),6-(1,1,6),7-(6,6)]
    68      -2.820909      -2.820909      -2.820909    6[1-(0),1-(0),6-(1,1,6),6-(1,1,7)]
    69       3.359416       3.359416       3.359416    6[6-(1,6),6-(6,8),6-(8,8)]
    70       4.259259       4.259259       4.259259    6[6-(1,6),6-(6,6),8-(30)]
    71       5.469729       5.469729       5.469729    6[1-(0),6-(1,6),6-(6,8)]
    72       5.781686       5.781686       5.781686    6[1-(0),6-(1,6),6-(6,35)]
    73       4.900506       4.900506       4.900506    6[6-(1,6),6-(1,6),35-(0)]
    74       3.720699       3.720699       3.720699    6[1-(0),6-(6,35),6-(6,6)]
    75       1.996973       1.996973       1.996973    6[6-(6,6),8-(0),8-(30)]
    76       3.055464       3.055464       3.055464    6[6-(1,6),6-(6,8),6-(8,8)]
    77       4.337913       4.337913       4.337913    6[6-(1,6),6-(6,6),8-(30)]
    78       5.004474       5.004474       5.004474    6[1-(0),6-(1,6),6-(6,8)]
    79       4.408582       4.408582       4.408582    6[1-(0),6-(1,6),6-(6,35)]
    80       3.112802       3.112802       3.112802    6[6-(1,6),6-(1,6),35-(0)]
    81       2.470238       2.470238       2.470238    6[1-(0),6-(6,35),6-(6,6)]
    82       2.327582       2.327582       2.327582    6[6-(6,6),8-(0),8-(30)]
    83       6.434872       6.434872       6.434872    6[1-(0),7-(6,30),7-(6,6)]
    84       6.581529       6.581529       6.581529    6[1-(0),6-(1,7),7-(6,6)]
    85       5.611025       5.611025       5.611025    6[1-(0),6-(1,7),7-(6,30)]
    86       8.158583       8.158583       8.158583    6[1-(0),1-(0),6-(1,1,6),7-(6,6)]
    87       9.486366       9.486366       9.486366    6[1-(0),1-(0),6-(1,1,6),6-(1,1,7)]
    88       3.306041       3.306041       3.306041    6[6-(1,6),6-(6,8),6-(8,8)]
    89       2.406198       2.406198       2.406198    6[6-(1,6),6-(6,6),8-(30)]
    90       1.195728       1.195728       1.195728    6[1-(0),6-(1,6),6-(6,8)]
    91       0.883771       0.883771       0.883771    6[1-(0),6-(1,6),6-(6,35)]
    92       1.764951       1.764951       1.764951    6[6-(1,6),6-(1,6),35-(0)]
    93       2.944758       2.944758       2.944758    6[1-(0),6-(6,35),6-(6,6)]
    94       4.668484       4.668484       4.668484    6[6-(6,6),8-(0),8-(30)]
    95       6.896128       6.896128       6.896128    6[1-(0),7-(6,30),7-(6,6)]
    96       6.749501       6.749501       6.749501    6[1-(0),6-(1,7),7-(6,6)]
    97       7.720005       7.720005       7.720005    6[1-(0),6-(1,7),7-(6,30)]
    98       5.172417       5.172417       5.172417    6[1-(0),1-(0),6-(1,1,6),7-(6,6)]
    99       3.844645       3.844645       3.844645    6[1-(0),1-(0),6-(1,1,6),6-(1,1,7)]
   100      -3.306184      -3.306184      -3.306184    6[6-(1,6),6-(6,8),6-(8,8)]
   101      -2.406329      -2.406329      -2.406329    6[6-(1,6),6-(6,6),8-(30)]
   102      -1.195871      -1.195871      -1.195871    6[1-(0),6-(1,6),6-(6,8)]
   103      -0.883933      -0.883933      -0.883933    6[1-(0),6-(1,6),6-(6,35)]
   104      -1.765124      -1.765124      -1.765124    6[6-(1,6),6-(1,6),35-(0)]
   105      -2.944922      -2.944922      -2.944922    6[1-(0),6-(6,35),6-(6,6)]
   106      -4.668619      -4.668619      -4.668619    6[6-(6,6),8-(0),8-(30)]
   107      10.275588      10.275588      10.275588    6[6-(1,6),6-(6,8),6-(8,8)]
   108       8.993133       8.993133       8.993133    6[6-(1,6),6-(6,6),8-(30)]
   109       8.326584       8.326584       8.326584    6[1-(0),6-(1,6),6-(6,8)]
   110       8.922493       8.922493       8.922493    6[1-(0),6-(1,6),6-(6,35)]
   111      10.218279      10.218279      10.218279    6[6-(1,6),6-(1,6),35-(0)]
   112      10.860832      10.860832      10.860832    6[1-(0),6-(6,35),6-(6,6)]
   113      11.003462      11.003462      11.003462    6[6-(6,6),8-(0),8-(30)]
   114      -0.230671      -0.230671      -0.230671    6[1-(0),7-(6,30),7-(6,6)]
   115      -0.084044      -0.084044      -0.084044    6[1-(0),6-(1,7),7-(6,6)]
   116      -1.054548      -1.054548      -1.054548    6[1-(0),6-(1,7),7-(6,30)]
   117        1.49304        1.49304        1.49304    6[1-(0),1-(0),6-(1,1,6),7-(6,6)]
   118       2.820812       2.820812       2.820812    6[1-(0),1-(0),6-(1,1,6),6-(1,1,7)]
   119       9.971641       9.971641       9.971641    6[6-(1,6),6-(6,8),6-(8,8)]
   120       9.071786       9.071786       9.071786    6[6-(1,6),6-(6,6),8-(30)]
   121       7.861328       7.861328       7.861328    6[1-(0),6-(1,6),6-(6,8)]
   122        7.54939        7.54939        7.54939    6[1-(0),6-(1,6),6-(6,35)]
   123       8.430581       8.430581       8.430581    6[6-(1,6),6-(1,6),35-(0)]
   124       9.610379       9.610379       9.610379    6[1-(0),6-(6,35),6-(6,6)]
   125      11.334076      11.334076      11.334076    6[6-(6,6),8-(0),8-(30)]
   126      -3.610131      -3.610131      -3.610131    6[6-(1,6),6-(6,8),6-(8,8)]
   127      -2.327676      -2.327676      -2.327676    6[6-(1,6),6-(6,6),8-(30)]
   128      -1.661127      -1.661127      -1.661127    6[1-(0),6-(1,6),6-(6,8)]
   129      -2.257036      -2.257036      -2.257036    6[1-(0),6-(1,6),6-(6,35)]
   130      -3.552822      -3.552822      -3.552822    6[6-(1,6),6-(1,6),35-(0)]
   131      -4.195375      -4.195375      -4.195375    6[1-(0),6-(6,35),6-(6,6)]
   132      -4.338005      -4.338005      -4.338005    6[6-(6,6),8-(0),8-(30)]
   133      11.086141      11.086141      11.086141    35[6-(6,6)]
   134      -1.375188      -1.375188      -1.375188    35[6-(6,6)]
   135      -4.420684      -4.420684      -4.420684    35[6-(6,6)]
   136       8.040645       8.040645       8.040645    35[6-(6,6)]
   137       5.290439       5.290439       5.290439    35[6-(6,6)]
   138       4.420502       4.420502       4.420502    35[6-(6,6)]
   139       1.375018       1.375018       1.375018    35[6-(6,6)]
   140       2.244955       2.244955       2.244955    35[6-(6,6)]
   141       1.163756       1.163756       1.163756    7[6-(1,6),6-(1,7),30-(8,8,8,8)]
   142      -0.449306      -0.449306      -0.449306    7[6-(1,1,6),6-(1,6),6-(1,7)]
   143       5.501701       5.501701       5.501701    7[6-(1,6),6-(1,7),30-(8,8,8,8)]
   144       7.114763       7.114763       7.114763    7[6-(1,1,6),6-(1,6),6-(1,7)]
   145       7.829311       7.829311       7.829311    7[6-(1,6),6-(1,7),30-(8,8,8,8)]
   146       6.216247       6.216247       6.216247    7[6-(1,1,6),6-(1,6),6-(1,7)]
   147      -1.163854      -1.163854      -1.163854    7[6-(1,6),6-(1,7),30-(8,8,8,8)]
   148        0.44921        0.44921        0.44921    7[6-(1,1,6),6-(1,6),6-(1,7)]
   149       5.549269       5.549269       5.549269    8[6-(6,8)]
   150       3.785307       3.785307       3.785307    8[6-(6,8),30-(7,8,8,8)]
   151       1.741385       1.741385       1.741385    8[6-(6,6),30-(7,8,8,8)]
   152       1.545174       1.545174       1.545174    8[6-(6,8),30-(7,8,8,8)]
   153       1.214443       1.214443       1.214443    8[6-(6,8)]
   154       4.023156       4.023156       4.023156    8[6-(6,6),30-(7,8,8,8)]
   155       1.116188       1.116188       1.116188    8[6-(6,8)]
   156        2.88015        2.88015        2.88015    8[6-(6,8),30-(7,8,8,8)]
   157       4.924072       4.924072       4.924072    8[6-(6,6),30-(7,8,8,8)]
   158       5.120283       5.120283       5.120283    8[6-(6,8),30-(7,8,8,8)]
   159       5.451014       5.451014       5.451014    8[6-(6,8)]
   160       2.642301       2.642301       2.642301    8[6-(6,6),30-(7,8,8,8)]
   161       8.210699       8.210699       8.210699    8[6-(6,8),30-(7,8,8,8)]
   162        7.87994        7.87994        7.87994    8[6-(6,8)]
   163      -2.642414      -2.642414      -2.642414    8[6-(6,6),30-(7,8,8,8)]
   164      -1.116238      -1.116238      -1.116238    8[6-(6,8)]
   165      10.450882      10.450882      10.450882    8[6-(6,8),30-(7,8,8,8)]
   166       8.406956       8.406956       8.406956    8[6-(6,6),30-(7,8,8,8)]
   167      -1.545242      -1.545242      -1.545242    8[6-(6,8),30-(7,8,8,8)]
   168      -1.214483      -1.214483      -1.214483    8[6-(6,8)]
   169       9.307871       9.307871       9.307871    8[6-(6,6),30-(7,8,8,8)]
   170       7.781695       7.781695       7.781695    8[6-(6,8)]
   171      -3.785425      -3.785425      -3.785425    8[6-(6,8),30-(7,8,8,8)]
   172      -1.741499      -1.741499      -1.741499    8[6-(6,6),30-(7,8,8,8)]
