# Supplementary material for: A collection of forcefield precursors for metal–organic frameworks
Source: RSC Adv. 2019 Nov 13;9(63):36492–507. doi: 10.1039/c9ra07327b (PMC9075174; doi:10.1039/c9ra07327b)
Supplement: RA-009-C9RA07327B-s1893 [file RA-009-C9RA07327B-s1893.txt]

PAPPIH_clean

13.078500    0.000000    0.000000
-6.539250    11.326313    0.000000
0.000000    0.000000    20.083000

     1       5.030383       5.030383       5.030383    29[7-(6,6),7-(6,6),7-(6,6),7-(6,6)]
     2       4.024058       4.024058       4.024058    29[7-(6,6),7-(6,6),7-(6,6),7-(6,6)]
     3      -2.515192      -2.515192      -2.515192    29[7-(6,6),7-(6,6),7-(6,6),7-(6,6)]
     4        4.55328        4.55328        4.55328    1[6-(6,7)]
     5       1.634813       1.634813       1.634813    1[6-(6,6)]
     6      -5.405998      -5.405998      -5.405998    1[6-(6,6)]
     7       -4.11842       -4.11842       -4.11842    1[6-(6,7)]
     8       4.267515       4.267515       4.267515    1[7-(6,6)]
     9       4.569628       4.569628       4.569628    1[6-(6,6,7)]
    10       2.435871       2.435871       2.435871    1[6-(1,6,6)]
    11       3.748952       3.748952       3.748952    1[6-(1,6,6)]
    12       3.811075       3.811075       3.811075    1[6-(6,6,6)]
    13       3.630592       3.630592       3.630592    1[6-(1,1,6)]
    14       2.509764       2.509764       2.509764    1[6-(1,1,6)]
    15       3.870582       3.870582       3.870582    1[6-(1,1,6)]
    16       5.910174       5.910174       5.910174    1[6-(1,1,6)]
    17       5.871593       5.871593       5.871593    1[6-(1,1,6)]
    18       5.770234       5.770234       5.770234    1[6-(1,1,6)]
    19       2.213536       2.213536       2.213536    1[7-(6,6)]
    20       4.578129       4.578129       4.578129    1[6-(6,7)]
    21       1.407901       1.407901       1.407901    1[6-(6,7)]
    22       0.279226       0.279226       0.279226    1[6-(6,6)]
    23       1.320275       1.320275       1.320275    1[6-(6,6)]
    24       5.948756       5.948756       5.948756    1[6-(6,7)]
    25       6.278988       6.278988       6.278988    1[6-(6,6)]
    26       5.147698       5.147698       5.147698    1[6-(6,6)]
    27       4.345986       4.345986       4.345986    1[6-(6,7)]
    28         6.9558         6.9558         6.9558    1[7-(6,6)]
    29       7.724816       7.724816       7.724816    1[6-(6,6,7)]
    30      -2.906697      -2.906697      -2.906697    1[6-(1,6,6)]
    31       9.256308       9.256308       9.256308    1[6-(1,6,6)]
    32      -2.610469      -2.610469      -2.610469    1[6-(6,6,6)]
    33       -1.48441       -1.48441       -1.48441    1[6-(1,1,6)]
    34      -0.878875      -0.878875      -0.878875    1[6-(1,1,6)]
    35      -0.916803      -0.916803      -0.916803    1[6-(1,1,6)]
    36      10.026632      10.026632      10.026632    1[6-(1,1,6)]
    37       8.689355       8.689355       8.689355    1[6-(1,1,6)]
    38       9.433522       9.433522       9.433522    1[6-(1,1,6)]
    39      -3.884315      -3.884315      -3.884315    1[7-(6,6)]
    40       9.247807       9.247807       9.247807    1[6-(6,7)]
    41      -2.375056      -2.375056      -2.375056    1[6-(6,7)]
    42      -2.885771      -2.885771      -2.885771    1[6-(6,6)]
    43      -3.835924      -3.835924      -3.835924    1[6-(6,6)]
    44       9.115714       9.115714       9.115714    1[6-(6,7)]
    45       11.70395       11.70395       11.70395    1[6-(6,6)]
    46         0.2583         0.2583         0.2583    1[6-(6,6)]
    47      -0.227566      -0.227566      -0.227566    1[6-(6,7)]
    48       8.394435       8.394435       8.394435    1[7-(6,6)]
    49       7.323306       7.323306       7.323306    1[6-(6,6,7)]
    50       0.470826       0.470826       0.470826    1[6-(1,6,6)]
    51        6.61249        6.61249        6.61249    1[6-(1,6,6)]
    52      -1.200606      -1.200606      -1.200606    1[6-(6,6,6)]
    53      -2.146182      -2.146182      -2.146182    1[6-(1,1,6)]
    54      -1.630889      -1.630889      -1.630889    1[6-(1,1,6)]
    55      -2.953779      -2.953779      -2.953779    1[6-(1,1,6)]
    56       3.680944       3.680944       3.680944    1[6-(1,1,6)]
    57       5.056802       5.056802       5.056802    1[6-(1,1,6)]
    58       4.413994       4.413994       4.413994    1[6-(1,1,6)]
    59       1.670778       1.670778       1.670778    1[7-(6,6)]
    60       5.791814       5.791814       5.791814    1[6-(6,7)]
    61       0.967155       0.967155       0.967155    1[6-(6,7)]
    62       2.606545       2.606545       2.606545    1[6-(6,6)]
    63       2.515649       2.515649       2.515649    1[6-(6,6)]
    64       -1.98597       -1.98597       -1.98597    1[6-(6,7)]
    65      -4.904438      -4.904438      -4.904438    1[6-(6,6)]
    66       1.133252       1.133252       1.133252    1[6-(6,6)]
    67        2.42083        2.42083        2.42083    1[6-(6,7)]
    68      -2.271735      -2.271735      -2.271735    1[7-(6,6)]
    69      -1.969622      -1.969622      -1.969622    1[6-(6,6,7)]
    70       8.975121       8.975121       8.975121    1[6-(1,6,6)]
    71      -2.790298      -2.790298      -2.790298    1[6-(1,6,6)]
    72      10.350325      10.350325      10.350325    1[6-(6,6,6)]
    73      10.169842      10.169842      10.169842    1[6-(1,1,6)]
    74       9.049014       9.049014       9.049014    1[6-(1,1,6)]
    75      10.409832      10.409832      10.409832    1[6-(1,1,6)]
    76      -0.629076      -0.629076      -0.629076    1[6-(1,1,6)]
    77      -0.667657      -0.667657      -0.667657    1[6-(1,1,6)]
    78      -0.769016      -0.769016      -0.769016    1[6-(1,1,6)]
    79       8.752786       8.752786       8.752786    1[7-(6,6)]
    80      -1.961121      -1.961121      -1.961121    1[6-(6,7)]
    81       7.947151       7.947151       7.947151    1[6-(6,7)]
    82       6.818476       6.818476       6.818476    1[6-(6,6)]
    83       7.859525       7.859525       7.859525    1[6-(6,6)]
    84      -0.590494      -0.590494      -0.590494    1[6-(6,7)]
    85      -0.260262      -0.260262      -0.260262    1[6-(6,6)]
    86      11.686948      11.686948      11.686948    1[6-(6,6)]
    87      10.885236      10.885236      10.885236    1[6-(6,7)]
    88        0.41655        0.41655        0.41655    1[7-(6,6)]
    89       1.185566       1.185566       1.185566    1[6-(6,6,7)]
    90       3.632553       3.632553       3.632553    1[6-(1,6,6)]
    91       2.717058       2.717058       2.717058    1[6-(1,6,6)]
    92       3.928781       3.928781       3.928781    1[6-(6,6,6)]
    93        5.05484        5.05484        5.05484    1[6-(1,1,6)]
    94       5.660375       5.660375       5.660375    1[6-(1,1,6)]
    95       5.622447       5.622447       5.622447    1[6-(1,1,6)]
    96       3.487382       3.487382       3.487382    1[6-(1,1,6)]
    97       2.150105       2.150105       2.150105    1[6-(1,1,6)]
    98       2.894272       2.894272       2.894272    1[6-(1,1,6)]
    99       2.654936       2.654936       2.654936    1[7-(6,6)]
   100       2.708557       2.708557       2.708557    1[6-(6,7)]
   101       4.164194       4.164194       4.164194    1[6-(6,7)]
   102       3.653479       3.653479       3.653479    1[6-(6,6)]
   103       2.703326       2.703326       2.703326    1[6-(6,6)]
   104       2.576465       2.576465       2.576465    1[6-(6,7)]
   105         5.1647         5.1647         5.1647    1[6-(6,6)]
   106        6.79755        6.79755        6.79755    1[6-(6,6)]
   107       6.311684       6.311684       6.311684    1[6-(6,7)]
   108       1.855185       1.855185       1.855185    1[7-(6,6)]
   109       0.784056       0.784056       0.784056    1[6-(6,6,7)]
   110       7.010076       7.010076       7.010076    1[6-(1,6,6)]
   111        0.07324        0.07324        0.07324    1[6-(1,6,6)]
   112       5.338644       5.338644       5.338644    1[6-(6,6,6)]
   113       4.393068       4.393068       4.393068    1[6-(1,1,6)]
   114       4.908361       4.908361       4.908361    1[6-(1,1,6)]
   115       3.585471       3.585471       3.585471    1[6-(1,1,6)]
   116      -2.858306      -2.858306      -2.858306    1[6-(1,1,6)]
   117      -1.482448      -1.482448      -1.482448    1[6-(1,1,6)]
   118      -2.125256      -2.125256      -2.125256    1[6-(1,1,6)]
   119       8.210028       8.210028       8.210028    1[7-(6,6)]
   120      -0.747436      -0.747436      -0.747436    1[6-(6,7)]
   121       7.506405       7.506405       7.506405    1[6-(6,7)]
   122       9.145795       9.145795       9.145795    1[6-(6,6)]
   123       9.054899       9.054899       9.054899    1[6-(6,6)]
   124       3.875813       3.875813       3.875813    6[1-(0),6-(6,7),7-(6,29)]
   125       3.146687       3.146687       3.146687    6[6-(1,6),6-(1,7),7-(1,6)]
   126       2.125256       2.125256       2.125256    6[1-(0),6-(1,6),6-(6,7)]
   127      -4.694528      -4.694528      -4.694528    6[1-(0),6-(1,6),6-(1,7)]
   128      -3.920934      -3.920934      -3.920934    6[1-(0),6-(1,6),7-(6,29)]
   129       2.906697       2.906697       2.906697    6[6-(1,6,7),7-(1,6),8-(0)]
   130       3.608358       3.608358       3.608358    6[1-(0),6-(1,1,6),6-(7,8),7-(1,6)]
   131       3.389293       3.389293       3.389293    6[1-(0),1-(0),6-(1,6,6),6-(1,6,7)]
   132       4.024908       4.024908       4.024908    6[1-(0),6-(1,1,1),6-(1,1,1),6-(1,1,6)]
   133       3.457301       3.457301       3.457301    6[1-(0),1-(0),1-(0),6-(1,6,6)]
   134       5.532206       5.532206       5.532206    6[1-(0),1-(0),1-(0),6-(1,6,6)]
   135       3.830039       3.830039       3.830039    6[6-(6,6),7-(1,6),8-(0)]
   136       3.064946       3.064946       3.064946    6[6-(1,6),6-(1,7),6-(7,8)]
   137       3.699254       3.699254       3.699254    6[1-(0),6-(6,6),7-(6,29)]
   138       1.834914       1.834914       1.834914    6[1-(0),6-(1,6),7-(6,29)]
   139       1.147638       1.147638       1.147638    6[1-(0),6-(1,6),6-(1,7)]
   140       1.769521       1.769521       1.769521    6[1-(0),6-(1,6),6-(6,6)]
   141       5.759771       5.759771       5.759771    6[1-(0),6-(6,7),7-(6,29)]
   142       6.256754       6.256754       6.256754    6[6-(1,6),6-(1,7),7-(1,6)]
   143       5.992569       5.992569       5.992569    6[1-(0),6-(1,6),6-(6,7)]
   144       5.296139       5.296139       5.296139    6[1-(0),6-(1,6),6-(1,7)]
   145       4.818119       4.818119       4.818119    6[1-(0),6-(1,6),7-(6,29)]
   146       7.680349       7.680349       7.680349    6[6-(1,6,7),7-(1,6),8-(0)]
   147       8.364355       8.364355       8.364355    6[1-(0),6-(1,1,6),6-(7,8),7-(1,6)]
   148       9.565615       9.565615       9.565615    6[1-(0),1-(0),6-(1,6,6),6-(1,6,7)]
   149      10.334631      10.334631      10.334631    6[1-(0),6-(1,1,1),6-(1,1,1),6-(1,1,6)]
   150       -1.38109       -1.38109       -1.38109    6[1-(0),1-(0),1-(0),6-(1,6,6)]
   151       9.548613       9.548613       9.548613    6[1-(0),1-(0),1-(0),6-(1,6,6)]
   152       8.550723       8.550723       8.550723    6[6-(6,6),7-(1,6),8-(0)]
   153       9.151026       9.151026       9.151026    6[6-(1,6),6-(1,7),6-(7,8)]
   154       9.451832       9.451832       9.451832    6[1-(0),6-(6,6),7-(6,29)]
   155      -2.777873      -2.777873      -2.777873    6[1-(0),6-(1,6),7-(6,29)]
   156      -3.070832      -3.070832      -3.070832    6[1-(0),6-(1,6),6-(1,7)]
   157       -3.64367       -3.64367       -3.64367    6[1-(0),6-(1,6),6-(6,6)]
   158       9.982165       9.982165       9.982165    6[1-(0),6-(6,7),7-(6,29)]
   159      10.214309      10.214309      10.214309    6[6-(1,6),6-(1,7),7-(1,6)]
   160      11.499925      11.499925      11.499925    6[1-(0),6-(1,6),6-(6,7)]
   161      -0.601611      -0.601611      -0.601611    6[1-(0),6-(1,6),6-(1,7)]
   162      -0.897185      -0.897185      -0.897185    6[1-(0),6-(1,6),7-(6,29)]
   163       9.030704       9.030704       9.030704    6[6-(1,6,7),7-(1,6),8-(0)]
   164       7.645037       7.645037       7.645037    6[1-(0),6-(1,1,6),6-(7,8),7-(1,6)]
   165       6.662842       6.662842       6.662842    6[1-(0),1-(0),6-(1,6,6),6-(1,6,7)]
   166       5.258211       5.258211       5.258211    6[1-(0),6-(1,1,1),6-(1,1,1),6-(1,1,6)]
   167      -2.076212      -2.076212      -2.076212    6[1-(0),1-(0),1-(0),6-(1,6,6)]
   168       4.536932       4.536932       4.536932    6[1-(0),1-(0),1-(0),6-(1,6,6)]
   169       7.236988       7.236988       7.236988    6[6-(6,6),7-(1,6),8-(0)]
   170       7.401777       7.401777       7.401777    6[6-(1,6),6-(1,7),6-(7,8)]
   171       6.466664       6.466664       6.466664    6[1-(0),6-(6,6),7-(6,29)]
   172        0.94296        0.94296        0.94296    6[1-(0),6-(1,6),7-(6,29)]
   173       1.923193       1.923193       1.923193    6[1-(0),6-(1,6),6-(1,7)]
   174       1.874149       1.874149       1.874149    6[1-(0),6-(1,6),6-(6,6)]
   175      -2.663437      -2.663437      -2.663437    6[1-(0),6-(6,7),7-(6,29)]
   176      -3.392563      -3.392563      -3.392563    6[6-(1,6),6-(1,7),7-(1,6)]
   177      -4.413994      -4.413994      -4.413994    6[1-(0),6-(1,6),6-(6,7)]
   178       1.844722       1.844722       1.844722    6[1-(0),6-(1,6),6-(1,7)]
   179       2.618316       2.618316       2.618316    6[1-(0),6-(1,6),7-(6,29)]
   180      -3.632553      -3.632553      -3.632553    6[6-(1,6,7),7-(1,6),8-(0)]
   181      -2.930892      -2.930892      -2.930892    6[1-(0),6-(1,1,6),6-(7,8),7-(1,6)]
   182      -3.149957      -3.149957      -3.149957    6[1-(0),1-(0),6-(1,6,6),6-(1,6,7)]
   183      -2.514342      -2.514342      -2.514342    6[1-(0),6-(1,1,1),6-(1,1,1),6-(1,1,6)]
   184       9.996551       9.996551       9.996551    6[1-(0),1-(0),1-(0),6-(1,6,6)]
   185      -1.007045      -1.007045      -1.007045    6[1-(0),1-(0),1-(0),6-(1,6,6)]
   186      -2.709211      -2.709211      -2.709211    6[6-(6,6),7-(1,6),8-(0)]
   187      -3.474304      -3.474304      -3.474304    6[6-(1,6),6-(1,7),6-(7,8)]
   188      -2.839996      -2.839996      -2.839996    6[1-(0),6-(6,6),7-(6,29)]
   189       8.374164       8.374164       8.374164    6[1-(0),6-(1,6),7-(6,29)]
   190       7.686888       7.686888       7.686888    6[1-(0),6-(1,6),6-(1,7)]
   191       8.308771       8.308771       8.308771    6[1-(0),6-(1,6),6-(6,6)]
   192      -0.779479      -0.779479      -0.779479    6[1-(0),6-(6,7),7-(6,29)]
   193      -0.282496      -0.282496      -0.282496    6[6-(1,6),6-(1,7),7-(1,6)]
   194      -0.546681      -0.546681      -0.546681    6[1-(0),6-(1,6),6-(6,7)]
   195      11.835389      11.835389      11.835389    6[1-(0),6-(1,6),6-(1,7)]
   196      11.357369      11.357369      11.357369    6[1-(0),6-(1,6),7-(6,29)]
   197       1.141099       1.141099       1.141099    6[6-(1,6,7),7-(1,6),8-(0)]
   198       1.825105       1.825105       1.825105    6[1-(0),6-(1,1,6),6-(7,8),7-(1,6)]
   199       3.026365       3.026365       3.026365    6[1-(0),1-(0),6-(1,6,6),6-(1,6,7)]
   200       3.795381       3.795381       3.795381    6[1-(0),6-(1,1,1),6-(1,1,1),6-(1,1,6)]
   201        5.15816        5.15816        5.15816    6[1-(0),1-(0),1-(0),6-(1,6,6)]
   202       3.009363       3.009363       3.009363    6[1-(0),1-(0),1-(0),6-(1,6,6)]
   203       2.011473       2.011473       2.011473    6[6-(6,6),7-(1,6),8-(0)]
   204       2.611776       2.611776       2.611776    6[6-(1,6),6-(1,7),6-(7,8)]
   205       2.912582       2.912582       2.912582    6[1-(0),6-(6,6),7-(6,29)]
   206       3.761377       3.761377       3.761377    6[1-(0),6-(1,6),7-(6,29)]
   207       3.468418       3.468418       3.468418    6[1-(0),6-(1,6),6-(1,7)]
   208        2.89558        2.89558        2.89558    6[1-(0),6-(1,6),6-(6,6)]
   209       3.442915       3.442915       3.442915    6[1-(0),6-(6,7),7-(6,29)]
   210       3.675058       3.675058       3.675058    6[6-(1,6),6-(1,7),7-(1,6)]
   211       4.960675       4.960675       4.960675    6[1-(0),6-(1,6),6-(6,7)]
   212       5.937639       5.937639       5.937639    6[1-(0),6-(1,6),6-(1,7)]
   213       5.642065       5.642065       5.642065    6[1-(0),6-(1,6),7-(6,29)]
   214       2.491454       2.491454       2.491454    6[6-(1,6,7),7-(1,6),8-(0)]
   215       1.105787       1.105787       1.105787    6[1-(0),6-(1,1,6),6-(7,8),7-(1,6)]
   216       0.123592       0.123592       0.123592    6[1-(0),1-(0),6-(1,6,6),6-(1,6,7)]
   217      -1.281039      -1.281039      -1.281039    6[1-(0),6-(1,1,1),6-(1,1,1),6-(1,1,6)]
   218       4.463038       4.463038       4.463038    6[1-(0),1-(0),1-(0),6-(1,6,6)]
   219      -2.002318      -2.002318      -2.002318    6[1-(0),1-(0),1-(0),6-(1,6,6)]
   220       0.697738       0.697738       0.697738    6[6-(6,6),7-(1,6),8-(0)]
   221       0.862527       0.862527       0.862527    6[6-(1,6),6-(1,7),6-(7,8)]
   222      -0.072586      -0.072586      -0.072586    6[1-(0),6-(6,6),7-(6,29)]
   223        7.48221        7.48221        7.48221    6[1-(0),6-(1,6),7-(6,29)]
   224       8.462443       8.462443       8.462443    6[1-(0),6-(1,6),6-(1,7)]
   225       8.413399       8.413399       8.413399    6[1-(0),6-(1,6),6-(6,6)]
   226       3.641316       3.641316       3.641316    7[6-(1,6),6-(1,6),29-(7,7,7)]
   227       3.541004       3.541004       3.541004    7[1-(0),6-(6,6),6-(6,8)]
   228       3.066908       3.066908       3.066908    7[1-(0),6-(1,6,6),6-(6,8)]
   229       3.095419       3.095419       3.095419    7[6-(1,6),6-(1,6),29-(7,7,7)]
   230        5.02561        5.02561        5.02561    7[6-(1,6),6-(1,6),29-(7,7,7)]
   231       6.968879       6.968879       6.968879    7[1-(0),6-(6,6),6-(6,8)]
   232       8.780251       8.780251       8.780251    7[1-(0),6-(1,6,6),6-(6,8)]
   233      -3.050691      -3.050691      -3.050691    7[6-(1,6),6-(1,6),29-(7,7,7)]
   234      10.950824      10.950824      10.950824    7[6-(1,6),6-(1,6),29-(7,7,7)]
   235       9.107867       9.107867       9.107867    7[1-(0),6-(6,6),6-(6,8)]
   236       7.770591       7.770591       7.770591    7[1-(0),6-(1,6,6),6-(6,8)]
   237      -0.044728      -0.044728      -0.044728    7[6-(1,6),6-(1,6),29-(7,7,7)]
   238      -2.897934      -2.897934      -2.897934    7[6-(1,6),6-(1,6),29-(7,7,7)]
   239      -2.998246      -2.998246      -2.998246    7[1-(0),6-(6,6),6-(6,8)]
   240      -3.472342      -3.472342      -3.472342    7[1-(0),6-(1,6,6),6-(6,8)]
   241       9.634669       9.634669       9.634669    7[6-(1,6),6-(1,6),29-(7,7,7)]
   242       -1.51364       -1.51364       -1.51364    7[6-(1,6),6-(1,6),29-(7,7,7)]
   243       0.429629       0.429629       0.429629    7[1-(0),6-(6,6),6-(6,8)]
   244       2.241001       2.241001       2.241001    7[1-(0),6-(1,6,6),6-(6,8)]
   245       3.488559       3.488559       3.488559    7[6-(1,6),6-(1,6),29-(7,7,7)]
   246       4.411574       4.411574       4.411574    7[6-(1,6),6-(1,6),29-(7,7,7)]
   247       2.568617       2.568617       2.568617    7[1-(0),6-(6,6),6-(6,8)]
   248       1.231341       1.231341       1.231341    7[1-(0),6-(1,6,6),6-(6,8)]
   249       6.494522       6.494522       6.494522    7[6-(1,6),6-(1,6),29-(7,7,7)]
   250       1.881604       1.881604       1.881604    8[6-(6,7)]
   251       5.052094       5.052094       5.052094    8[6-(6,7)]
   252       7.785239       7.785239       7.785239    8[6-(6,7)]
   253        7.92714        7.92714        7.92714    8[6-(6,7)]
   254       9.950908       9.950908       9.950908    8[6-(6,7)]
   255       6.638516       6.638516       6.638516    8[6-(6,7)]
   256      -4.657646      -4.657646      -4.657646    8[6-(6,7)]
   257      -1.487156      -1.487156      -1.487156    8[6-(6,7)]
   258       1.245989       1.245989       1.245989    8[6-(6,7)]
   259        1.38789        1.38789        1.38789    8[6-(6,7)]
   260       3.411658       3.411658       3.411658    8[6-(6,7)]
   261       0.099266       0.099266       0.099266    8[6-(6,7)]
