# Supplementary material for: A collection of forcefield precursors for metal–organic frameworks
Source: RSC Adv. 2019 Nov 13;9(63):36492–507. doi: 10.1039/c9ra07327b (PMC9075174; doi:10.1039/c9ra07327b)
Supplement: RA-009-C9RA07327B-s1894 [file RA-009-C9RA07327B-s1894.txt]

PAPROO_clean

13.386000    0.000000    0.000000
-6.693000    11.592616    0.000000
0.000000    0.000000    14.464600

     1            0.0            0.0            0.0    65[8-(6),8-(6),8-(6),8-(6),8-(6),8-(6)]
     2          6.693          6.693          6.693    65[8-(6),8-(6),8-(6),8-(6),8-(6),8-(6)]
     3          6.693          6.693          6.693    65[8-(6),8-(6),8-(6),8-(6),8-(6),8-(6)]
     4            0.0            0.0            0.0    65[8-(6),8-(6),8-(6),8-(6),8-(6),8-(6)]
     5        -3.3465        -3.3465        -3.3465    29[7-(1,6,6),7-(1,6,6),8-(6),8-(6)]
     6          6.693          6.693          6.693    29[7-(1,6,6),7-(1,6,6),8-(6),8-(6)]
     7         3.3465         3.3465         3.3465    29[7-(1,6,6),7-(1,6,6),8-(6),8-(6)]
     8         3.3465         3.3465         3.3465    29[7-(1,6,6),7-(1,6,6),8-(6),8-(6)]
     9          6.693          6.693          6.693    29[7-(1,6,6),7-(1,6,6),8-(6),8-(6)]
    10        -3.3465        -3.3465        -3.3465    29[7-(1,6,6),7-(1,6,6),8-(6),8-(6)]
    11       8.724995       8.724995       8.724995    1[7-(6,6,29)]
    12      -3.459612      -3.459612      -3.459612    1[6-(1,6,7)]
    13      -2.325148      -2.325148      -2.325148    1[6-(1,6,7)]
    14      -3.624929      -3.624929      -3.624929    1[6-(1,6,7)]
    15      -4.450845      -4.450845      -4.450845    1[6-(1,6,7)]
    16       8.862201       8.862201       8.862201    1[7-(6,6,29)]
    17       1.910851       1.910851       1.910851    1[6-(1,6,7)]
    18       1.824512       1.824512       1.824512    1[6-(1,6,7)]
    19        3.35587        3.35587        3.35587    1[6-(1,6,7)]
    20       3.027913       3.027913       3.027913    1[6-(1,6,7)]
    21       2.491804       2.491804       2.491804    1[7-(6,6,29)]
    22        1.54876        1.54876        1.54876    1[6-(1,6,7)]
    23       0.500636       0.500636       0.500636    1[6-(1,6,7)]
    24       0.269059       0.269059       0.269059    1[6-(1,6,7)]
    25       1.422932       1.422932       1.422932    1[6-(1,6,7)]
    26       2.031995       2.031995       2.031995    1[7-(6,6,29)]
    27       3.233388       3.233388       3.233388    1[6-(1,6,7)]
    28       4.367852       4.367852       4.367852    1[6-(1,6,7)]
    29       3.068071       3.068071       3.068071    1[6-(1,6,7)]
    30       2.242155       2.242155       2.242155    1[6-(1,6,7)]
    31       2.169201       2.169201       2.169201    1[7-(6,6,29)]
    32       8.603852       8.603852       8.603852    1[6-(1,6,7)]
    33       8.517512       8.517512       8.517512    1[6-(1,6,7)]
    34       10.04887       10.04887       10.04887    1[6-(1,6,7)]
    35       9.720913       9.720913       9.720913    1[6-(1,6,7)]
    36      -4.201196      -4.201196      -4.201196    1[7-(6,6,29)]
    37        8.24176        8.24176        8.24176    1[6-(1,6,7)]
    38       7.193636       7.193636       7.193636    1[6-(1,6,7)]
    39       6.962059       6.962059       6.962059    1[6-(1,6,7)]
    40       8.115932       8.115932       8.115932    1[6-(1,6,7)]
    41      -2.031995      -2.031995      -2.031995    1[7-(6,6,29)]
    42      10.152612      10.152612      10.152612    1[6-(1,6,7)]
    43       9.018148       9.018148       9.018148    1[6-(1,6,7)]
    44      10.317929      10.317929      10.317929    1[6-(1,6,7)]
    45      11.143845      11.143845      11.143845    1[6-(1,6,7)]
    46      -2.169201      -2.169201      -2.169201    1[7-(6,6,29)]
    47       4.782149       4.782149       4.782149    1[6-(1,6,7)]
    48       4.868488       4.868488       4.868488    1[6-(1,6,7)]
    49        3.33713        3.33713        3.33713    1[6-(1,6,7)]
    50       3.665087       3.665087       3.665087    1[6-(1,6,7)]
    51       4.201196       4.201196       4.201196    1[7-(6,6,29)]
    52        5.14424        5.14424        5.14424    1[6-(1,6,7)]
    53       6.192364       6.192364       6.192364    1[6-(1,6,7)]
    54       6.423941       6.423941       6.423941    1[6-(1,6,7)]
    55       5.270068       5.270068       5.270068    1[6-(1,6,7)]
    56       4.661005       4.661005       4.661005    1[7-(6,6,29)]
    57       3.459612       3.459612       3.459612    1[6-(1,6,7)]
    58       2.325148       2.325148       2.325148    1[6-(1,6,7)]
    59       3.624929       3.624929       3.624929    1[6-(1,6,7)]
    60       4.450845       4.450845       4.450845    1[6-(1,6,7)]
    61       4.523799       4.523799       4.523799    1[7-(6,6,29)]
    62      -1.910852      -1.910852      -1.910852    1[6-(1,6,7)]
    63      -1.824512      -1.824512      -1.824512    1[6-(1,6,7)]
    64       -3.35587       -3.35587       -3.35587    1[6-(1,6,7)]
    65      -3.027913      -3.027913      -3.027913    1[6-(1,6,7)]
    66      10.894196      10.894196      10.894196    1[7-(6,6,29)]
    67       -1.54876       -1.54876       -1.54876    1[6-(1,6,7)]
    68      -0.500636      -0.500636      -0.500636    1[6-(1,6,7)]
    69      -0.269059      -0.269059      -0.269059    1[6-(1,6,7)]
    70      -1.422932      -1.422932      -1.422932    1[6-(1,6,7)]
    71      -2.086877      -2.086877      -2.086877    6[6-(1,1,7),8-(29),8-(65)]
    72      -2.913463      -2.913463      -2.913463    6[1-(0),1-(0),6-(8,8),7-(1,6,29)]
    73      -2.430228      -2.430228      -2.430228    6[6-(1,1,7),8-(0),8-(65)]
    74      -3.667095      -3.667095      -3.667095    6[1-(0),1-(0),6-(8,8),7-(1,6,29)]
    75       0.008701       0.008701       0.008701    6[6-(1,1,7),8-(29),8-(65)]
    76        1.46309        1.46309        1.46309    6[1-(0),1-(0),6-(8,8),7-(1,6,29)]
    77       1.861993       1.861993       1.861993    6[6-(1,1,7),8-(0),8-(65)]
    78       2.635034       2.635034       2.635034    6[1-(0),1-(0),6-(8,8),7-(1,6,29)]
    79       2.078176       2.078176       2.078176    6[6-(1,1,7),8-(29),8-(65)]
    80       1.450373       1.450373       1.450373    6[1-(0),1-(0),6-(8,8),7-(1,6,29)]
    81       0.568236       0.568236       0.568236    6[6-(1,1,7),8-(0),8-(65)]
    82       1.032061       1.032061       1.032061    6[1-(0),1-(0),6-(8,8),7-(1,6,29)]
    83       4.606123       4.606123       4.606123    6[6-(1,1,7),8-(29),8-(65)]
    84       3.779537       3.779537       3.779537    6[1-(0),1-(0),6-(8,8),7-(1,6,29)]
    85       4.262772       4.262772       4.262772    6[6-(1,1,7),8-(0),8-(65)]
    86       3.025905       3.025905       3.025905    6[1-(0),1-(0),6-(8,8),7-(1,6,29)]
    87       6.701701       6.701701       6.701701    6[6-(1,1,7),8-(29),8-(65)]
    88        8.15609        8.15609        8.15609    6[1-(0),1-(0),6-(8,8),7-(1,6,29)]
    89       8.554993       8.554993       8.554993    6[6-(1,1,7),8-(0),8-(65)]
    90       9.328034       9.328034       9.328034    6[1-(0),1-(0),6-(8,8),7-(1,6,29)]
    91       8.771176       8.771176       8.771176    6[6-(1,1,7),8-(29),8-(65)]
    92       8.143373       8.143373       8.143373    6[1-(0),1-(0),6-(8,8),7-(1,6,29)]
    93       7.261236       7.261236       7.261236    6[6-(1,1,7),8-(0),8-(65)]
    94       7.725061       7.725061       7.725061    6[1-(0),1-(0),6-(8,8),7-(1,6,29)]
    95       8.779877       8.779877       8.779877    6[6-(1,1,7),8-(29),8-(65)]
    96       9.606463       9.606463       9.606463    6[1-(0),1-(0),6-(8,8),7-(1,6,29)]
    97       9.123228       9.123228       9.123228    6[6-(1,1,7),8-(0),8-(65)]
    98      10.360095      10.360095      10.360095    6[1-(0),1-(0),6-(8,8),7-(1,6,29)]
    99       6.684299       6.684299       6.684299    6[6-(1,1,7),8-(29),8-(65)]
   100        5.22991        5.22991        5.22991    6[1-(0),1-(0),6-(8,8),7-(1,6,29)]
   101       4.831007       4.831007       4.831007    6[6-(1,1,7),8-(0),8-(65)]
   102       4.057966       4.057966       4.057966    6[1-(0),1-(0),6-(8,8),7-(1,6,29)]
   103       4.614824       4.614824       4.614824    6[6-(1,1,7),8-(29),8-(65)]
   104       5.242627       5.242627       5.242627    6[1-(0),1-(0),6-(8,8),7-(1,6,29)]
   105       6.124764       6.124764       6.124764    6[6-(1,1,7),8-(0),8-(65)]
   106       5.660939       5.660939       5.660939    6[1-(0),1-(0),6-(8,8),7-(1,6,29)]
   107       2.086877       2.086877       2.086877    6[6-(1,1,7),8-(29),8-(65)]
   108       2.913463       2.913463       2.913463    6[1-(0),1-(0),6-(8,8),7-(1,6,29)]
   109       2.430228       2.430228       2.430228    6[6-(1,1,7),8-(0),8-(65)]
   110       3.667095       3.667095       3.667095    6[1-(0),1-(0),6-(8,8),7-(1,6,29)]
   111      -0.008701      -0.008701      -0.008701    6[6-(1,1,7),8-(29),8-(65)]
   112       -1.46309       -1.46309       -1.46309    6[1-(0),1-(0),6-(8,8),7-(1,6,29)]
   113      -1.861993      -1.861993      -1.861993    6[6-(1,1,7),8-(0),8-(65)]
   114      -2.635034      -2.635034      -2.635034    6[1-(0),1-(0),6-(8,8),7-(1,6,29)]
   115      -2.078177      -2.078177      -2.078177    6[6-(1,1,7),8-(29),8-(65)]
   116      -1.450373      -1.450373      -1.450373    6[1-(0),1-(0),6-(8,8),7-(1,6,29)]
   117      -0.568236      -0.568236      -0.568236    6[6-(1,1,7),8-(0),8-(65)]
   118      -1.032061      -1.032061      -1.032061    6[1-(0),1-(0),6-(8,8),7-(1,6,29)]
   119      -3.797608      -3.797608      -3.797608    7[1-(0),6-(1,1,6),6-(1,1,6),29-(7,8,8)]
   120        1.75959        1.75959        1.75959    7[1-(0),6-(1,1,6),6-(1,1,6),29-(7,8,8)]
   121       2.038018       2.038018       2.038018    7[1-(0),6-(1,1,6),6-(1,1,6),29-(7,8,8)]
   122       2.895392       2.895392       2.895392    7[1-(0),6-(1,1,6),6-(1,1,6),29-(7,8,8)]
   123        8.45259        8.45259        8.45259    7[1-(0),6-(1,1,6),6-(1,1,6),29-(7,8,8)]
   124       8.731019       8.731019       8.731019    7[1-(0),6-(1,1,6),6-(1,1,6),29-(7,8,8)]
   125      10.490608      10.490608      10.490608    7[1-(0),6-(1,1,6),6-(1,1,6),29-(7,8,8)]
   126        4.93341        4.93341        4.93341    7[1-(0),6-(1,1,6),6-(1,1,6),29-(7,8,8)]
   127       4.654981       4.654981       4.654981    7[1-(0),6-(1,1,6),6-(1,1,6),29-(7,8,8)]
   128       3.797608       3.797608       3.797608    7[1-(0),6-(1,1,6),6-(1,1,6),29-(7,8,8)]
   129       -1.75959       -1.75959       -1.75959    7[1-(0),6-(1,1,6),6-(1,1,6),29-(7,8,8)]
   130      -2.038019      -2.038019      -2.038019    7[1-(0),6-(1,1,6),6-(1,1,6),29-(7,8,8)]
   131      -1.756912      -1.756912      -1.756912    8[6-(6,8),65-(8,8,8,8,8)]
   132      -2.190619      -2.190619      -2.190619    8[6-(6,8),29-(7,7,8)]
   133      -2.101602      -2.101602      -2.101602    8[6-(6,8)]
   134      -1.317852      -1.317852      -1.317852    8[6-(6,8),65-(8,8,8,8,8)]
   135       0.605717       0.605717       0.605717    8[6-(6,8),65-(8,8,8,8,8)]
   136      -0.817885      -0.817885      -0.817885    8[6-(6,8),29-(7,7,8)]
   137       2.445622       2.445622       2.445622    8[6-(6,8)]
   138      -0.358745      -0.358745      -0.358745    8[6-(6,8),65-(8,8,8,8,8)]
   139       1.151196       1.151196       1.151196    8[6-(6,8),65-(8,8,8,8,8)]
   140       3.008504       3.008504       3.008504    8[6-(6,8),29-(7,7,8)]
   141       -0.34402       -0.34402       -0.34402    8[6-(6,8)]
   142       1.676596       1.676596       1.676596    8[6-(6,8),65-(8,8,8,8,8)]
   143       4.936088       4.936088       4.936088    8[6-(6,8),65-(8,8,8,8,8)]
   144       4.502381       4.502381       4.502381    8[6-(6,8),29-(7,7,8)]
   145       4.591398       4.591398       4.591398    8[6-(6,8)]
   146       5.375148       5.375148       5.375148    8[6-(6,8),65-(8,8,8,8,8)]
   147       7.298716       7.298716       7.298716    8[6-(6,8),65-(8,8,8,8,8)]
   148       5.875115       5.875115       5.875115    8[6-(6,8),29-(7,7,8)]
   149       9.138622       9.138622       9.138622    8[6-(6,8)]
   150       6.334255       6.334255       6.334255    8[6-(6,8),65-(8,8,8,8,8)]
   151       7.844196       7.844196       7.844196    8[6-(6,8),65-(8,8,8,8,8)]
   152       9.701503       9.701503       9.701503    8[6-(6,8),29-(7,7,8)]
   153        6.34898        6.34898        6.34898    8[6-(6,8)]
   154       8.369596       8.369596       8.369596    8[6-(6,8),65-(8,8,8,8,8)]
   155       8.449912       8.449912       8.449912    8[6-(6,8),65-(8,8,8,8,8)]
   156       8.883619       8.883619       8.883619    8[6-(6,8),29-(7,7,8)]
   157       8.794602       8.794602       8.794602    8[6-(6,8)]
   158       8.010852       8.010852       8.010852    8[6-(6,8),65-(8,8,8,8,8)]
   159       6.087284       6.087284       6.087284    8[6-(6,8),65-(8,8,8,8,8)]
   160       7.510885       7.510885       7.510885    8[6-(6,8),29-(7,7,8)]
   161       4.247378       4.247378       4.247378    8[6-(6,8)]
   162       7.051745       7.051745       7.051745    8[6-(6,8),65-(8,8,8,8,8)]
   163       5.541804       5.541804       5.541804    8[6-(6,8),65-(8,8,8,8,8)]
   164       3.684496       3.684496       3.684496    8[6-(6,8),29-(7,7,8)]
   165        7.03702        7.03702        7.03702    8[6-(6,8)]
   166       5.016404       5.016404       5.016404    8[6-(6,8),65-(8,8,8,8,8)]
   167       1.756913       1.756913       1.756913    8[6-(6,8),65-(8,8,8,8,8)]
   168       2.190619       2.190619       2.190619    8[6-(6,8),29-(7,7,8)]
   169       2.101602       2.101602       2.101602    8[6-(6,8)]
   170       1.317852       1.317852       1.317852    8[6-(6,8),65-(8,8,8,8,8)]
   171      -0.605716      -0.605716      -0.605716    8[6-(6,8),65-(8,8,8,8,8)]
   172       0.817885       0.817885       0.817885    8[6-(6,8),29-(7,7,8)]
   173      -2.445622      -2.445622      -2.445622    8[6-(6,8)]
   174       0.358745       0.358745       0.358745    8[6-(6,8),65-(8,8,8,8,8)]
   175      -1.151196      -1.151196      -1.151196    8[6-(6,8),65-(8,8,8,8,8)]
   176      -3.008503      -3.008503      -3.008503    8[6-(6,8),29-(7,7,8)]
   177        0.34402        0.34402        0.34402    8[6-(6,8)]
   178      -1.676596      -1.676596      -1.676596    8[6-(6,8),65-(8,8,8,8,8)]
