# Supplementary material for: A collection of forcefield precursors for metal–organic frameworks
Source: RSC Adv. 2019 Nov 13;9(63):36492–507. doi: 10.1039/c9ra07327b (PMC9075174; doi:10.1039/c9ra07327b)
Supplement: RA-009-C9RA07327B-s1895 [file RA-009-C9RA07327B-s1895.txt]

PAPRUU_clean

7.488100    0.000000    0.000000
0.000000    13.253900    0.000000
0.000000    -6.626950    11.478214

     1       2.474892       2.474892       2.474892    57[8-(6),8-(6),8-(6),8-(6),8-(6),8-(6),8-(6,28),8-(6,28),8-(6,28)]
     2       5.013208       5.013208       5.013208    57[8-(6),8-(6),8-(6),8-(6),8-(6),8-(6),8-(6,28),8-(6,28),8-(6,28)]
     3            0.0            0.0            0.0    28[7-(1,6,6),7-(1,6,6),8-(6),8-(6),8-(6,57),8-(6,57)]
     4            0.0            0.0            0.0    28[7-(1,6,6),7-(1,6,6),8-(6),8-(6),8-(6,57),8-(6,57)]
     5            0.0            0.0            0.0    28[7-(1,6,6),7-(1,6,6),8-(6),8-(6),8-(6,57),8-(6,57)]
     6       5.351745       5.351745       5.351745    1[6-(1,6,7)]
     7       4.531798       4.531798       4.531798    1[6-(1,6,7)]
     8       6.281767       6.281767       6.281767    1[7-(6,6,28)]
     9       0.496461       0.496461       0.496461    1[6-(1,6,7)]
    10       7.002122       7.002122       7.002122    1[6-(1,6,7)]
    11       5.351745       5.351745       5.351745    1[6-(1,6,7)]
    12       4.531798       4.531798       4.531798    1[6-(1,6,7)]
    13       6.281767       6.281767       6.281767    1[7-(6,6,28)]
    14       0.496461       0.496461       0.496461    1[6-(1,6,7)]
    15       7.002122       7.002122       7.002122    1[6-(1,6,7)]
    16       5.351745       5.351745       5.351745    1[6-(1,6,7)]
    17       4.531798       4.531798       4.531798    1[6-(1,6,7)]
    18       6.281767       6.281767       6.281767    1[7-(6,6,28)]
    19       0.496461       0.496461       0.496461    1[6-(1,6,7)]
    20       7.002122       7.002122       7.002122    1[6-(1,6,7)]
    21       2.136355       2.136355       2.136355    1[6-(1,6,7)]
    22       2.956302       2.956302       2.956302    1[6-(1,6,7)]
    23       1.206333       1.206333       1.206333    1[7-(6,6,28)]
    24       6.991639       6.991639       6.991639    1[6-(1,6,7)]
    25       0.485978       0.485978       0.485978    1[6-(1,6,7)]
    26       2.136355       2.136355       2.136355    1[6-(1,6,7)]
    27       2.956302       2.956302       2.956302    1[6-(1,6,7)]
    28       1.206333       1.206333       1.206333    1[7-(6,6,28)]
    29       6.991639       6.991639       6.991639    1[6-(1,6,7)]
    30       0.485978       0.485978       0.485978    1[6-(1,6,7)]
    31       2.136355       2.136355       2.136355    1[6-(1,6,7)]
    32       2.956302       2.956302       2.956302    1[6-(1,6,7)]
    33       1.206333       1.206333       1.206333    1[7-(6,6,28)]
    34       6.991639       6.991639       6.991639    1[6-(1,6,7)]
    35       0.485978       0.485978       0.485978    1[6-(1,6,7)]
    36       5.066448       5.066448       5.066448    6[6-(1,1,7),8-(28),8-(57)]
    37        5.29858        5.29858        5.29858    6[1-(0),1-(0),6-(8,8),7-(1,6,28)]
    38      -0.011232      -0.011232      -0.011232    6[1-(0),1-(0),6-(8,8),7-(1,6,28)]
    39       0.942003       0.942003       0.942003    6[6-(1,1,7),8-(28,57),8-(57)]
    40       5.066448       5.066448       5.066448    6[6-(1,1,7),8-(28),8-(57)]
    41        5.29858        5.29858        5.29858    6[1-(0),1-(0),6-(8,8),7-(1,6,28)]
    42      -0.011232      -0.011232      -0.011232    6[1-(0),1-(0),6-(8,8),7-(1,6,28)]
    43       0.942003       0.942003       0.942003    6[6-(1,1,7),8-(28,57),8-(57)]
    44       5.066448       5.066448       5.066448    6[6-(1,1,7),8-(28),8-(57)]
    45        5.29858        5.29858        5.29858    6[1-(0),1-(0),6-(8,8),7-(1,6,28)]
    46      -0.011232      -0.011232      -0.011232    6[1-(0),1-(0),6-(8,8),7-(1,6,28)]
    47       0.942003       0.942003       0.942003    6[6-(1,1,7),8-(28,57),8-(57)]
    48       2.421652       2.421652       2.421652    6[6-(1,1,7),8-(28),8-(57)]
    49        2.18952        2.18952        2.18952    6[1-(0),1-(0),6-(8,8),7-(1,6,28)]
    50       0.011232       0.011232       0.011232    6[1-(0),1-(0),6-(8,8),7-(1,6,28)]
    51       6.546097       6.546097       6.546097    6[6-(1,1,7),8-(28,57),8-(57)]
    52       2.421652       2.421652       2.421652    6[6-(1,1,7),8-(28),8-(57)]
    53        2.18952        2.18952        2.18952    6[1-(0),1-(0),6-(8,8),7-(1,6,28)]
    54       0.011232       0.011232       0.011232    6[1-(0),1-(0),6-(8,8),7-(1,6,28)]
    55       6.546097       6.546097       6.546097    6[6-(1,1,7),8-(28,57),8-(57)]
    56       2.421652       2.421652       2.421652    6[6-(1,1,7),8-(28),8-(57)]
    57        2.18952        2.18952        2.18952    6[1-(0),1-(0),6-(8,8),7-(1,6,28)]
    58       0.011232       0.011232       0.011232    6[1-(0),1-(0),6-(8,8),7-(1,6,28)]
    59       6.546097       6.546097       6.546097    6[6-(1,1,7),8-(28,57),8-(57)]
    60       6.510903       6.510903       6.510903    7[1-(0),6-(1,1,6),6-(1,1,6),28-(7,8,8,8,8)]
    61       6.510903       6.510903       6.510903    7[1-(0),6-(1,1,6),6-(1,1,6),28-(7,8,8,8,8)]
    62       6.510903       6.510903       6.510903    7[1-(0),6-(1,1,6),6-(1,1,6),28-(7,8,8,8,8)]
    63       0.977197       0.977197       0.977197    7[1-(0),6-(1,1,6),6-(1,1,6),28-(7,8,8,8,8)]
    64       0.977197       0.977197       0.977197    7[1-(0),6-(1,1,6),6-(1,1,6),28-(7,8,8,8,8)]
    65       0.977197       0.977197       0.977197    7[1-(0),6-(1,1,6),6-(1,1,6),28-(7,8,8,8,8)]
    66        4.03983        4.03983        4.03983    8[6-(6,8),57-(8,8,8,8,8,8,8,8)]
    67       5.878907       5.878907       5.878907    8[6-(6,8),28-(7,7,8,8,8)]
    68       0.827435       0.827435       0.827435    8[6-(6,8),28-(7,7,8,8,8),57-(8,8,8,8,8,8,8,8)]
    69       1.792651       1.792651       1.792651    8[6-(6,8),57-(8,8,8,8,8,8,8,8)]
    70        4.03983        4.03983        4.03983    8[6-(6,8),57-(8,8,8,8,8,8,8,8)]
    71       5.878907       5.878907       5.878907    8[6-(6,8),28-(7,7,8,8,8)]
    72       0.827435       0.827435       0.827435    8[6-(6,8),28-(7,7,8,8,8),57-(8,8,8,8,8,8,8,8)]
    73       1.792651       1.792651       1.792651    8[6-(6,8),57-(8,8,8,8,8,8,8,8)]
    74        4.03983        4.03983        4.03983    8[6-(6,8),57-(8,8,8,8,8,8,8,8)]
    75       5.878907       5.878907       5.878907    8[6-(6,8),28-(7,7,8,8,8)]
    76       0.827435       0.827435       0.827435    8[6-(6,8),28-(7,7,8,8,8),57-(8,8,8,8,8,8,8,8)]
    77       1.792651       1.792651       1.792651    8[6-(6,8),57-(8,8,8,8,8,8,8,8)]
    78        3.44827        3.44827        3.44827    8[6-(6,8),57-(8,8,8,8,8,8,8,8)]
    79       1.609193       1.609193       1.609193    8[6-(6,8),28-(7,7,8,8,8)]
    80       6.660665       6.660665       6.660665    8[6-(6,8),28-(7,7,8,8,8),57-(8,8,8,8,8,8,8,8)]
    81       5.695449       5.695449       5.695449    8[6-(6,8),57-(8,8,8,8,8,8,8,8)]
    82        3.44827        3.44827        3.44827    8[6-(6,8),57-(8,8,8,8,8,8,8,8)]
    83       1.609193       1.609193       1.609193    8[6-(6,8),28-(7,7,8,8,8)]
    84       6.660665       6.660665       6.660665    8[6-(6,8),28-(7,7,8,8,8),57-(8,8,8,8,8,8,8,8)]
    85       5.695449       5.695449       5.695449    8[6-(6,8),57-(8,8,8,8,8,8,8,8)]
    86        3.44827        3.44827        3.44827    8[6-(6,8),57-(8,8,8,8,8,8,8,8)]
    87       1.609193       1.609193       1.609193    8[6-(6,8),28-(7,7,8,8,8)]
    88       6.660665       6.660665       6.660665    8[6-(6,8),28-(7,7,8,8,8),57-(8,8,8,8,8,8,8,8)]
    89       5.695449       5.695449       5.695449    8[6-(6,8),57-(8,8,8,8,8,8,8,8)]
