# Supplementary material for: A collection of forcefield precursors for metal–organic frameworks
Source: RSC Adv. 2019 Nov 13;9(63):36492–507. doi: 10.1039/c9ra07327b (PMC9075174; doi:10.1039/c9ra07327b)
Supplement: RA-009-C9RA07327B-s1896 [file RA-009-C9RA07327B-s1896.txt]

PARFOF_clean_h

6.779700    0.000000    0.000000
0.000000    7.507700    0.000000
-2.985669    -3.753788    11.902433

     1            0.0            0.0            0.0    23[8-(23),8-(23),8-(6),8-(6),8-(6),8-(6)]
     2        3.38985        3.38985        3.38985    23[8-(23),8-(23),8-(6),8-(6),8-(6),8-(6)]
     3      -1.551897      -1.551897      -1.551897    6[6-(1,6),6-(1,6),6-(8,8)]
     4       -0.50555       -0.50555       -0.50555    6[1-(0),6-(6,6),6-(6,6)]
     5       0.164989       0.164989       0.164989    6[1-(0),6-(1,6),6-(6,6)]
     6       -1.42067       -1.42067       -1.42067    6[6-(6,6),8-(23),8-(23)]
     7       -0.89463       -0.89463       -0.89463    6[6-(1,6),6-(1,6),6-(6,6)]
     8       3.888374       3.888374       3.888374    6[1-(0),6-(1,6),6-(6,6)]
     9       1.956078       1.956078       1.956078    6[6-(1,6),6-(1,6),6-(8,8)]
    10       0.909731       0.909731       0.909731    6[1-(0),6-(6,6),6-(6,6)]
    11       0.239192       0.239192       0.239192    6[1-(0),6-(1,6),6-(6,6)]
    12       1.824851       1.824851       1.824851    6[6-(6,6),8-(23),8-(23)]
    13       1.298811       1.298811       1.298811    6[6-(1,6),6-(1,6),6-(6,6)]
    14       3.295507       3.295507       3.295507    6[1-(0),6-(1,6),6-(6,6)]
    15       5.345928       5.345928       5.345928    6[6-(1,6),6-(1,6),6-(8,8)]
    16       4.299581       4.299581       4.299581    6[1-(0),6-(6,6),6-(6,6)]
    17       3.629042       3.629042       3.629042    6[1-(0),6-(1,6),6-(6,6)]
    18       5.214701       5.214701       5.214701    6[6-(6,6),8-(23),8-(23)]
    19       4.688661       4.688661       4.688661    6[6-(1,6),6-(1,6),6-(6,6)]
    20      -0.094343      -0.094343      -0.094343    6[1-(0),6-(1,6),6-(6,6)]
    21       1.837953       1.837953       1.837953    6[6-(1,6),6-(1,6),6-(8,8)]
    22         2.8843         2.8843         2.8843    6[1-(0),6-(6,6),6-(6,6)]
    23       3.554839       3.554839       3.554839    6[1-(0),6-(1,6),6-(6,6)]
    24        1.96918        1.96918        1.96918    6[6-(6,6),8-(23),8-(23)]
    25        2.49522        2.49522        2.49522    6[6-(1,6),6-(1,6),6-(6,6)]
    26       0.498524       0.498524       0.498524    6[1-(0),6-(1,6),6-(6,6)]
    27      -2.092368      -2.092368      -2.092368    8[6-(6,8),23-(8,8,8,8,8)]
    28      -0.282257      -0.282257      -0.282257    8[6-(6,8),23-(8,8,8,8,8)]
    29       2.496549       2.496549       2.496549    8[6-(6,8),23-(8,8,8,8,8)]
    30       0.686438       0.686438       0.686438    8[6-(6,8),23-(8,8,8,8,8)]
    31       5.886399       5.886399       5.886399    8[6-(6,8),23-(8,8,8,8,8)]
    32       4.076288       4.076288       4.076288    8[6-(6,8),23-(8,8,8,8,8)]
    33       1.297482       1.297482       1.297482    8[6-(6,8),23-(8,8,8,8,8)]
    34       3.107593       3.107593       3.107593    8[6-(6,8),23-(8,8,8,8,8)]
    35       1.694925       1.694925       1.694925    8[23-(8,8,8,8,8),23-(8,8,8,8,8)]
    36       5.084775       5.084775       5.084775    8[23-(8,8,8,8,8),23-(8,8,8,8,8)]
    37       0.507886       0.507886       0.507886    1[6-(6,6)]
    38       1.168207       1.168207       1.168207    1[6-(6,6)]
    39       3.103706       3.103706       3.103706    1[6-(6,6)]
    40      -0.103705      -0.103705      -0.103705    1[6-(6,6)]
    41      -0.764026      -0.764026      -0.764026    1[6-(6,6)]
    42       4.080175       4.080175       4.080175    1[6-(6,6)]
    43       3.286145       3.286145       3.286145    1[6-(6,6)]
    44        2.60513        2.60513        2.60513    1[6-(6,6)]
    45       0.690325       0.690325       0.690325    1[6-(6,6)]
    46       3.897736       3.897736       3.897736    1[6-(6,6)]
    47       4.578751       4.578751       4.578751    1[6-(6,6)]
    48      -0.326851      -0.326851      -0.326851    1[6-(6,6)]
