# Supplementary material for: A collection of forcefield precursors for metal–organic frameworks
Source: RSC Adv. 2019 Nov 13;9(63):36492–507. doi: 10.1039/c9ra07327b (PMC9075174; doi:10.1039/c9ra07327b)
Supplement: RA-009-C9RA07327B-s1897 [file RA-009-C9RA07327B-s1897.txt]

PARKUQ_charged

10.095700    0.000000    0.000000
-3.522385    12.472769    0.000000
0.000000    0.000000    14.351800

     1       8.961671       8.961671       8.961671    48[8-(6),8-(6),8-(6),8-(6),8-(6)]
     2       4.420687       4.420687       4.420687    48[8-(6),8-(6),8-(6),8-(6),8-(6)]
     3      -2.388356      -2.388356      -2.388356    48[8-(6),8-(6),8-(6),8-(6),8-(6)]
     4       2.152628       2.152628       2.152628    48[8-(6),8-(6),8-(6),8-(6),8-(6)]
     5       5.763059       5.763059       5.763059    1[6-(6,6)]
     6       1.835571       1.835571       1.835571    1[6-(6,6)]
     7       4.317838       4.317838       4.317838    1[6-(6,6)]
     8       7.619298       7.619298       7.619298    1[6-(6,6)]
     9       1.451086       1.451086       1.451086    1[6-(6,6)]
    10       -1.03118       -1.03118       -1.03118    1[6-(6,6)]
    11       0.810256       0.810256       0.810256    1[6-(6,6)]
    12       4.737744       4.737744       4.737744    1[6-(6,6)]
    13       2.255477       2.255477       2.255477    1[6-(6,6)]
    14      -1.045983      -1.045983      -1.045983    1[6-(6,6)]
    15       5.122229       5.122229       5.122229    1[6-(6,6)]
    16       7.604495       7.604495       7.604495    1[6-(6,6)]
    17      -0.016878      -0.016878      -0.016878    1[7-(1,6,6)]
    18      -0.374477      -0.374477      -0.374477    1[7-(1,6,6)]
    19      -1.283864      -1.283864      -1.283864    1[6-(1,1,7)]
    20       0.271048       0.271048       0.271048    1[6-(1,1,7)]
    21      -0.677886      -0.677886      -0.677886    1[6-(1,1,7)]
    22       7.888415       7.888415       7.888415    1[6-(1,1,7)]
    23        8.18247        8.18247        8.18247    1[6-(1,1,7)]
    24       7.513037       7.513037       7.513037    1[6-(1,1,7)]
    25       3.303535       3.303535       3.303535    1[7-(1,6,6)]
    26       3.661135       3.661135       3.661135    1[7-(1,6,6)]
    27       4.570522       4.570522       4.570522    1[6-(1,1,7)]
    28        3.01561        3.01561        3.01561    1[6-(1,1,7)]
    29       3.964543       3.964543       3.964543    1[6-(1,1,7)]
    30       5.493943       5.493943       5.493943    1[6-(1,1,7)]
    31       5.199888       5.199888       5.199888    1[6-(1,1,7)]
    32        5.86932        5.86932        5.86932    1[6-(1,1,7)]
    33       6.590193       6.590193       6.590193    1[7-(1,6,6)]
    34       6.947792       6.947792       6.947792    1[7-(1,6,6)]
    35       7.857179       7.857179       7.857179    1[6-(1,1,7)]
    36       6.302267       6.302267       6.302267    1[6-(1,1,7)]
    37       7.251201       7.251201       7.251201    1[6-(1,1,7)]
    38        -1.3151        -1.3151        -1.3151    1[6-(1,1,7)]
    39      -1.609155      -1.609155      -1.609155    1[6-(1,1,7)]
    40      -0.939722      -0.939722      -0.939722    1[6-(1,1,7)]
    41        3.26978        3.26978        3.26978    1[7-(1,6,6)]
    42        2.91218        2.91218        2.91218    1[7-(1,6,6)]
    43       2.002793       2.002793       2.002793    1[6-(1,1,7)]
    44       3.557705       3.557705       3.557705    1[6-(1,1,7)]
    45       2.608772       2.608772       2.608772    1[6-(1,1,7)]
    46       1.079372       1.079372       1.079372    1[6-(1,1,7)]
    47       1.373427       1.373427       1.373427    1[6-(1,1,7)]
    48       0.703995       0.703995       0.703995    1[6-(1,1,7)]
    49       6.666581       6.666581       6.666581    6[6-(6,6),8-(0),8-(48)]
    50       3.555869       3.555869       3.555869    6[6-(6,6),8-(48),8-(48)]
    51       1.729487       1.729487       1.729487    6[6-(6,6),8-(48),8-(48)]
    52       5.262039       5.262039       5.262039    6[6-(1,6),6-(1,6),6-(8,8)]
    53       5.044564       5.044564       5.044564    6[1-(0),6-(6,6),6-(6,6)]
    54       3.762552       3.762552       3.762552    6[6-(1,6),6-(1,6),6-(8,8)]
    55       2.693486       2.693486       2.693486    6[1-(0),6-(6,6),6-(6,6)]
    56        2.88387        2.88387        2.88387    6[6-(1,6),6-(1,6),6-(8,8)]
    57       4.179286       4.179286       4.179286    6[1-(0),6-(6,6),6-(6,6)]
    58       6.715777       6.715777       6.715777    6[6-(6,6),8-(0),8-(48)]
    59      -0.269211      -0.269211      -0.269211    6[6-(6,6),8-(48),8-(48)]
    60       1.557171       1.557171       1.557171    6[6-(6,6),8-(48),8-(48)]
    61       8.120318       8.120318       8.120318    6[6-(1,6),6-(1,6),6-(8,8)]
    62       8.337793       8.337793       8.337793    6[1-(0),6-(6,6),6-(6,6)]
    63      -0.475895      -0.475895      -0.475895    6[6-(1,6),6-(1,6),6-(8,8)]
    64       0.593171       0.593171       0.593171    6[1-(0),6-(6,6),6-(6,6)]
    65       0.402788       0.402788       0.402788    6[6-(1,6),6-(1,6),6-(8,8)]
    66      -0.892629      -0.892629      -0.892629    6[1-(0),6-(6,6),6-(6,6)]
    67      -0.093266      -0.093266      -0.093266    6[6-(6,6),8-(0),8-(48)]
    68       3.017446       3.017446       3.017446    6[6-(6,6),8-(48),8-(48)]
    69       4.843828       4.843828       4.843828    6[6-(6,6),8-(48),8-(48)]
    70       1.311276       1.311276       1.311276    6[6-(1,6),6-(1,6),6-(8,8)]
    71       1.528751       1.528751       1.528751    6[1-(0),6-(6,6),6-(6,6)]
    72       2.810763       2.810763       2.810763    6[6-(1,6),6-(1,6),6-(8,8)]
    73       3.879829       3.879829       3.879829    6[1-(0),6-(6,6),6-(6,6)]
    74       3.689445       3.689445       3.689445    6[6-(1,6),6-(1,6),6-(8,8)]
    75       2.394029       2.394029       2.394029    6[1-(0),6-(6,6),6-(6,6)]
    76      -0.142462      -0.142462      -0.142462    6[6-(6,6),8-(0),8-(48)]
    77       6.842526       6.842526       6.842526    6[6-(6,6),8-(48),8-(48)]
    78       5.016144       5.016144       5.016144    6[6-(6,6),8-(48),8-(48)]
    79      -1.547003      -1.547003      -1.547003    6[6-(1,6),6-(1,6),6-(8,8)]
    80      -1.764478      -1.764478      -1.764478    6[1-(0),6-(6,6),6-(6,6)]
    81        7.04921        7.04921        7.04921    6[6-(1,6),6-(1,6),6-(8,8)]
    82       5.980144       5.980144       5.980144    6[1-(0),6-(6,6),6-(6,6)]
    83       6.170527       6.170527       6.170527    6[6-(1,6),6-(1,6),6-(8,8)]
    84       7.465944       7.465944       7.465944    6[1-(0),6-(6,6),6-(6,6)]
    85      -0.571783      -0.571783      -0.571783    6[1-(0),1-(0),1-(0),7-(1,1,6)]
    86       8.150979       8.150979       8.150979    6[1-(0),1-(0),1-(0),7-(1,1,6)]
    87        3.85844        3.85844        3.85844    6[1-(0),1-(0),1-(0),7-(1,1,6)]
    88       5.231378       5.231378       5.231378    6[1-(0),1-(0),1-(0),7-(1,1,6)]
    89       7.145098       7.145098       7.145098    6[1-(0),1-(0),1-(0),7-(1,1,6)]
    90      -1.577664      -1.577664      -1.577664    6[1-(0),1-(0),1-(0),7-(1,1,6)]
    91       2.714875       2.714875       2.714875    6[1-(0),1-(0),1-(0),7-(1,1,6)]
    92       1.341937       1.341937       1.341937    6[1-(0),1-(0),1-(0),7-(1,1,6)]
    93       6.785981       6.785981       6.785981    8[6-(6,8),48-(8,8,8,8)]
    94       7.624267       7.624267       7.624267    8[6-(6,8)]
    95       4.351155       4.351155       4.351155    8[6-(6,8),48-(8,8,8,8)]
    96       2.613265       2.613265       2.613265    8[6-(6,8),48-(8,8,8,8)]
    97       0.566998       0.566998       0.566998    8[6-(6,8),48-(8,8,8,8)]
    98       2.009173       2.009173       2.009173    8[6-(6,8),48-(8,8,8,8)]
    99       6.596376       6.596376       6.596376    8[6-(6,8),48-(8,8,8,8)]
   100       5.758091       5.758091       5.758091    8[6-(6,8)]
   101       9.031203       9.031203       9.031203    8[6-(6,8),48-(8,8,8,8)]
   102       0.673392       0.673392       0.673392    8[6-(6,8),48-(8,8,8,8)]
   103       2.719659       2.719659       2.719659    8[6-(6,8),48-(8,8,8,8)]
   104       1.277485       1.277485       1.277485    8[6-(6,8),48-(8,8,8,8)]
   105      -0.212666      -0.212666      -0.212666    8[6-(6,8),48-(8,8,8,8)]
   106      -1.050952      -1.050952      -1.050952    8[6-(6,8)]
   107        2.22216        2.22216        2.22216    8[6-(6,8),48-(8,8,8,8)]
   108        3.96005        3.96005        3.96005    8[6-(6,8),48-(8,8,8,8)]
   109       6.006317       6.006317       6.006317    8[6-(6,8),48-(8,8,8,8)]
   110       4.564142       4.564142       4.564142    8[6-(6,8),48-(8,8,8,8)]
   111      -0.023061      -0.023061      -0.023061    8[6-(6,8),48-(8,8,8,8)]
   112       0.815224       0.815224       0.815224    8[6-(6,8)]
   113      -2.457888      -2.457888      -2.457888    8[6-(6,8),48-(8,8,8,8)]
   114       5.899923       5.899923       5.899923    8[6-(6,8),48-(8,8,8,8)]
   115       3.853656       3.853656       3.853656    8[6-(6,8),48-(8,8,8,8)]
   116        5.29583        5.29583        5.29583    8[6-(6,8),48-(8,8,8,8)]
   117      -0.611733      -0.611733      -0.611733    7[1-(0),1-(0),6-(1,1,1),6-(1,1,1)]
   118        3.89839        3.89839        3.89839    7[1-(0),1-(0),6-(1,1,1),6-(1,1,1)]
   119       7.185048       7.185048       7.185048    7[1-(0),1-(0),6-(1,1,1),6-(1,1,1)]
   120       2.674925       2.674925       2.674925    7[1-(0),1-(0),6-(1,1,1),6-(1,1,1)]
