# Supplementary material for: A collection of forcefield precursors for metal–organic frameworks
Source: RSC Adv. 2019 Nov 13;9(63):36492–507. doi: 10.1039/c9ra07327b (PMC9075174; doi:10.1039/c9ra07327b)
Supplement: RA-009-C9RA07327B-s1898 [file RA-009-C9RA07327B-s1898.txt]

PARNON_clean

15.386200    0.000000    0.000000
7.018068    13.692402    0.000000
1.686299    1.030584    20.713936

     1      22.719212      22.719212      22.719212    29[8-(6),8-(6),8-(6),8-(6)]
     2       5.392715       5.392715       5.392715    29[8-(6),8-(6),8-(6),8-(6)]
     3       0.507453       0.507453       0.507453    29[8-(6),8-(6),8-(6),8-(6)]
     4      13.524696      13.524696      13.524696    29[8-(6),8-(6),8-(6),8-(6)]
     5       1.371355       1.371355       1.371355    29[8-(6),8-(6),8-(6),8-(6)]
     6      18.697852      18.697852      18.697852    29[8-(6),8-(6),8-(6),8-(6)]
     7      23.583114      23.583114      23.583114    29[8-(6),8-(6),8-(6),8-(6)]
     8      10.565871      10.565871      10.565871    29[8-(6),8-(6),8-(6),8-(6)]
     9        11.8437        11.8437        11.8437    1[6-(6,6)]
    10      14.141894      14.141894      14.141894    1[6-(6,6)]
    11      11.348132      11.348132      11.348132    1[6-(6,6)]
    12      13.641338      13.641338      13.641338    1[6-(6,6)]
    13      14.634024      14.634024      14.634024    1[6-(6,6)]
    14      19.197475      19.197475      19.197475    1[6-(6,6)]
    15       5.685415       5.685415       5.685415    1[6-(6,6)]
    16       9.344441       9.344441       9.344441    1[6-(6,6)]
    17       4.554329       4.554329       4.554329    1[6-(6,6)]
    18       11.85059       11.85059       11.85059    1[6-(6,6)]
    19      11.556784      11.556784      11.556784    1[6-(6,6)]
    20      17.895126      17.895126      17.895126    1[6-(6,6)]
    21       8.745259       8.745259       8.745259    1[6-(6,6)]
    22      15.961221      15.961221      15.961221    1[6-(6,6)]
    23       7.654284       7.654284       7.654284    1[6-(6,6)]
    24       9.638732       9.638732       9.638732    1[6-(6,6)]
    25       5.850625       5.850625       5.850625    1[6-(6,6)]
    26       5.062042       5.062042       5.062042    1[6-(6,6)]
    27       6.515229       6.515229       6.515229    1[6-(6,6)]
    28       5.738329       5.738329       5.738329    1[6-(6,6)]
    29       7.179096       7.179096       7.179096    1[6-(6,6)]
    30       4.456634       4.456634       4.456634    1[6-(6,6)]
    31      18.755298      18.755298      18.755298    1[6-(6,6)]
    32      17.564871      17.564871      17.564871    1[6-(6,6)]
    33      17.928241      17.928241      17.928241    1[6-(6,6)]
    34       16.14658       16.14658       16.14658    1[6-(6,6)]
    35      17.126572      17.126572      17.126572    1[6-(6,6)]
    36       3.663603       3.663603       3.663603    1[6-(6,6)]
    37      15.074539      15.074539      15.074539    1[6-(6,6)]
    38       7.957321       7.957321       7.957321    1[6-(6,6)]
    39      14.264274      14.264274      14.264274    1[6-(6,6)]
    40      16.596108      16.596108      16.596108    1[6-(6,6)]
    41      12.246867      12.246867      12.246867    1[6-(6,6)]
    42       9.948673       9.948673       9.948673    1[6-(6,6)]
    43      12.742435      12.742435      12.742435    1[6-(6,6)]
    44      10.449229      10.449229      10.449229    1[6-(6,6)]
    45       9.456543       9.456543       9.456543    1[6-(6,6)]
    46       4.893092       4.893092       4.893092    1[6-(6,6)]
    47      18.405152      18.405152      18.405152    1[6-(6,6)]
    48      14.746126      14.746126      14.746126    1[6-(6,6)]
    49      19.536238      19.536238      19.536238    1[6-(6,6)]
    50      12.239977      12.239977      12.239977    1[6-(6,6)]
    51      12.533783      12.533783      12.533783    1[6-(6,6)]
    52       6.195441       6.195441       6.195441    1[6-(6,6)]
    53      15.345308      15.345308      15.345308    1[6-(6,6)]
    54       8.129346       8.129346       8.129346    1[6-(6,6)]
    55      16.436283      16.436283      16.436283    1[6-(6,6)]
    56      14.451835      14.451835      14.451835    1[6-(6,6)]
    57      18.239942      18.239942      18.239942    1[6-(6,6)]
    58      19.028525      19.028525      19.028525    1[6-(6,6)]
    59      17.575338      17.575338      17.575338    1[6-(6,6)]
    60      18.352238      18.352238      18.352238    1[6-(6,6)]
    61      16.911471      16.911471      16.911471    1[6-(6,6)]
    62      19.633933      19.633933      19.633933    1[6-(6,6)]
    63       5.335269       5.335269       5.335269    1[6-(6,6)]
    64       6.525696       6.525696       6.525696    1[6-(6,6)]
    65       6.162326       6.162326       6.162326    1[6-(6,6)]
    66       7.943987       7.943987       7.943987    1[6-(6,6)]
    67       6.963995       6.963995       6.963995    1[6-(6,6)]
    68      20.426964      20.426964      20.426964    1[6-(6,6)]
    69       9.016028       9.016028       9.016028    1[6-(6,6)]
    70      16.133246      16.133246      16.133246    1[6-(6,6)]
    71       9.826293       9.826293       9.826293    1[6-(6,6)]
    72       7.494459       7.494459       7.494459    1[6-(6,6)]
    73       9.883345       9.883345       9.883345    6[6-(6,6),8-(29),8-(29)]
    74      11.356415      11.356415      11.356415    6[6-(1,6),6-(1,6),6-(8,8)]
    75      12.204026      12.204026      12.204026    6[1-(0),6-(1,6),6-(6,6)]
    76      13.580231      13.580231      13.580231    6[1-(0),6-(1,6),6-(6,8)]
    77      11.906692      11.906692      11.906692    6[1-(0),6-(1,6),6-(6,6)]
    78      13.280548      13.280548      13.280548    6[1-(0),6-(1,6),6-(6,8)]
    79       14.10066       14.10066       14.10066    6[6-(1,6),6-(1,6),8-(6)]
    80      16.135834      16.135834      16.135834    6[6-(1,6),6-(1,6),8-(6)]
    81      15.548201      15.548201      15.548201    6[1-(0),6-(1,6),6-(6,8)]
    82      13.359272      13.359272      13.359272    6[6-(6,6),8-(29),8-(29)]
    83      18.284208      18.284208      18.284208    6[1-(0),6-(1,6),6-(6,6)]
    84      18.544029      18.544029      18.544029    6[6-(6,6),8-(29),8-(29)]
    85       5.335795       5.335795       5.335795    6[6-(6,6),8-(29),8-(29)]
    86      11.932871      11.932871      11.932871    6[6-(1,6),6-(1,6),6-(8,8)]
    87       6.077959       6.077959       6.077959    6[1-(0),6-(1,6),6-(6,8)]
    88       9.850428       9.850428       9.850428    6[1-(0),6-(1,6),6-(6,8)]
    89       7.333068       7.333068       7.333068    6[6-(1,6),6-(1,6),8-(6)]
    90        5.40672        5.40672        5.40672    6[1-(0),6-(1,6),6-(6,6)]
    91       5.999672       5.999672       5.999672    6[6-(1,6),6-(1,6),6-(8,8)]
    92      17.711285      17.711285      17.711285    6[6-(1,6),6-(1,6),6-(8,8)]
    93      11.340432      11.340432      11.340432    6[1-(0),6-(1,6),6-(6,6)]
    94      11.171629      11.171629      11.171629    6[1-(0),6-(1,6),6-(6,6)]
    95      17.505569      17.505569      17.505569    6[1-(0),6-(1,6),6-(6,8)]
    96       7.910865       7.910865       7.910865    6[1-(0),6-(1,6),6-(6,8)]
    97      16.347942      16.347942      16.347942    6[1-(0),6-(1,6),6-(6,6)]
    98       7.256429       7.256429       7.256429    6[1-(0),6-(1,6),6-(6,6)]
    99       9.273395       9.273395       9.273395    6[6-(1,6),6-(1,6),8-(6)]
   100      10.022922      10.022922      10.022922    6[1-(0),6-(1,6),6-(6,8)]
   101       6.771658       6.771658       6.771658    6[6-(6,6),8-(29),8-(29)]
   102       6.281007       6.281007       6.281007    6[6-(1,6),6-(1,6),6-(8,8)]
   103       5.831719       5.831719       5.831719    6[1-(0),6-(1,6),6-(6,6)]
   104       5.360946       5.360946       5.360946    6[1-(0),6-(1,6),6-(6,8)]
   105       6.231144       6.231144       6.231144    6[1-(0),6-(1,6),6-(6,6)]
   106       5.766068       5.766068       5.766068    6[1-(0),6-(1,6),6-(6,8)]
   107       5.340931       5.340931       5.340931    6[6-(1,6),6-(1,6),8-(6)]
   108       5.340886       5.340886       5.340886    6[6-(1,6),6-(1,6),8-(6)]
   109       6.629769       6.629769       6.629769    6[1-(0),6-(1,6),6-(6,8)]
   110      16.329933      16.329933      16.329933    6[6-(6,6),8-(29),8-(29)]
   111       5.000029       5.000029       5.000029    6[1-(0),6-(1,6),6-(6,6)]
   112       6.780359       6.780359       6.780359    6[6-(6,6),8-(29),8-(29)]
   113      15.499927      15.499927      15.499927    6[6-(6,6),8-(29),8-(29)]
   114      16.594837      16.594837      16.594837    6[6-(1,6),6-(1,6),6-(8,8)]
   115      17.852298      17.852298      17.852298    6[1-(0),6-(1,6),6-(6,8)]
   116      17.289844      17.289844      17.289844    6[1-(0),6-(1,6),6-(6,8)]
   117      16.993839      16.993839      16.993839    6[6-(1,6),6-(1,6),8-(6)]
   118       17.35702       17.35702       17.35702    6[1-(0),6-(1,6),6-(6,6)]
   119      16.019304      16.019304      16.019304    6[6-(1,6),6-(1,6),6-(8,8)]
   120       6.289264       6.289264       6.289264    6[6-(1,6),6-(1,6),6-(8,8)]
   121      16.439166      16.439166      16.439166    6[1-(0),6-(1,6),6-(6,6)]
   122      17.021354      17.021354      17.021354    6[1-(0),6-(1,6),6-(6,6)]
   123       4.525122       4.525122       4.525122    6[1-(0),6-(1,6),6-(6,8)]
   124      15.652868      15.652868      15.652868    6[1-(0),6-(1,6),6-(6,8)]
   125       7.090269       7.090269       7.090269    6[1-(0),6-(1,6),6-(6,6)]
   126      15.169238      15.169238      15.169238    6[1-(0),6-(1,6),6-(6,6)]
   127      17.147218      17.147218      17.147218    6[6-(1,6),6-(1,6),8-(6)]
   128      16.708986      16.708986      16.708986    6[1-(0),6-(1,6),6-(6,8)]
   129      14.207222      14.207222      14.207222    6[6-(6,6),8-(29),8-(29)]
   130      12.734152      12.734152      12.734152    6[6-(1,6),6-(1,6),6-(8,8)]
   131      11.886541      11.886541      11.886541    6[1-(0),6-(1,6),6-(6,6)]
   132      10.510336      10.510336      10.510336    6[1-(0),6-(1,6),6-(6,8)]
   133      12.183875      12.183875      12.183875    6[1-(0),6-(1,6),6-(6,6)]
   134      10.810019      10.810019      10.810019    6[1-(0),6-(1,6),6-(6,8)]
   135       9.989907       9.989907       9.989907    6[6-(1,6),6-(1,6),8-(6)]
   136       7.954733       7.954733       7.954733    6[6-(1,6),6-(1,6),8-(6)]
   137       8.542366       8.542366       8.542366    6[1-(0),6-(1,6),6-(6,8)]
   138      10.731295      10.731295      10.731295    6[6-(6,6),8-(29),8-(29)]
   139       5.806359       5.806359       5.806359    6[1-(0),6-(1,6),6-(6,6)]
   140       5.546538       5.546538       5.546538    6[6-(6,6),8-(29),8-(29)]
   141      18.754772      18.754772      18.754772    6[6-(6,6),8-(29),8-(29)]
   142      12.157696      12.157696      12.157696    6[6-(1,6),6-(1,6),6-(8,8)]
   143      18.012608      18.012608      18.012608    6[1-(0),6-(1,6),6-(6,8)]
   144      14.240139      14.240139      14.240139    6[1-(0),6-(1,6),6-(6,8)]
   145      16.757499      16.757499      16.757499    6[6-(1,6),6-(1,6),8-(6)]
   146      18.683847      18.683847      18.683847    6[1-(0),6-(1,6),6-(6,6)]
   147      18.090895      18.090895      18.090895    6[6-(1,6),6-(1,6),6-(8,8)]
   148       6.379282       6.379282       6.379282    6[6-(1,6),6-(1,6),6-(8,8)]
   149      12.750135      12.750135      12.750135    6[1-(0),6-(1,6),6-(6,6)]
   150      12.918938      12.918938      12.918938    6[1-(0),6-(1,6),6-(6,6)]
   151       6.584998       6.584998       6.584998    6[1-(0),6-(1,6),6-(6,8)]
   152      16.179702      16.179702      16.179702    6[1-(0),6-(1,6),6-(6,8)]
   153       7.742625       7.742625       7.742625    6[1-(0),6-(1,6),6-(6,6)]
   154      16.834138      16.834138      16.834138    6[1-(0),6-(1,6),6-(6,6)]
   155      14.817172      14.817172      14.817172    6[6-(1,6),6-(1,6),8-(6)]
   156      14.067645      14.067645      14.067645    6[1-(0),6-(1,6),6-(6,8)]
   157      17.318909      17.318909      17.318909    6[6-(6,6),8-(29),8-(29)]
   158       17.80956       17.80956       17.80956    6[6-(1,6),6-(1,6),6-(8,8)]
   159      18.258848      18.258848      18.258848    6[1-(0),6-(1,6),6-(6,6)]
   160      18.729621      18.729621      18.729621    6[1-(0),6-(1,6),6-(6,8)]
   161      17.859423      17.859423      17.859423    6[1-(0),6-(1,6),6-(6,6)]
   162      18.324499      18.324499      18.324499    6[1-(0),6-(1,6),6-(6,8)]
   163      18.749636      18.749636      18.749636    6[6-(1,6),6-(1,6),8-(6)]
   164      18.749681      18.749681      18.749681    6[6-(1,6),6-(1,6),8-(6)]
   165      17.460798      17.460798      17.460798    6[1-(0),6-(1,6),6-(6,8)]
   166       7.760634       7.760634       7.760634    6[6-(6,6),8-(29),8-(29)]
   167      19.090538      19.090538      19.090538    6[1-(0),6-(1,6),6-(6,6)]
   168      17.310208      17.310208      17.310208    6[6-(6,6),8-(29),8-(29)]
   169        8.59064        8.59064        8.59064    6[6-(6,6),8-(29),8-(29)]
   170        7.49573        7.49573        7.49573    6[6-(1,6),6-(1,6),6-(8,8)]
   171       6.238269       6.238269       6.238269    6[1-(0),6-(1,6),6-(6,8)]
   172       6.800723       6.800723       6.800723    6[1-(0),6-(1,6),6-(6,8)]
   173       7.096728       7.096728       7.096728    6[6-(1,6),6-(1,6),8-(6)]
   174       6.733547       6.733547       6.733547    6[1-(0),6-(1,6),6-(6,6)]
   175       8.071263       8.071263       8.071263    6[6-(1,6),6-(1,6),6-(8,8)]
   176      17.801303      17.801303      17.801303    6[6-(1,6),6-(1,6),6-(8,8)]
   177       7.651401       7.651401       7.651401    6[1-(0),6-(1,6),6-(6,6)]
   178       7.069213       7.069213       7.069213    6[1-(0),6-(1,6),6-(6,6)]
   179      19.565445      19.565445      19.565445    6[1-(0),6-(1,6),6-(6,8)]
   180       8.437699       8.437699       8.437699    6[1-(0),6-(1,6),6-(6,8)]
   181      17.000298      17.000298      17.000298    6[1-(0),6-(1,6),6-(6,6)]
   182       8.921329       8.921329       8.921329    6[1-(0),6-(1,6),6-(6,6)]
   183       6.943349       6.943349       6.943349    6[6-(1,6),6-(1,6),8-(6)]
   184       7.381581       7.381581       7.381581    6[1-(0),6-(1,6),6-(6,8)]
   185       9.184693       9.184693       9.184693    8[6-(6,8),29-(8,8,8)]
   186       9.440991       9.440991       9.440991    8[6-(6,8),29-(8,8,8)]
   187      15.477225      15.477225      15.477225    8[6-(6,6),6-(6,6)]
   188        5.96807        5.96807        5.96807    8[6-(6,8),29-(8,8,8)]
   189      17.966468      17.966468      17.966468    8[6-(6,8),29-(8,8,8)]
   190      13.900055      13.900055      13.900055    8[6-(6,8),29-(8,8,8)]
   191      13.928276      13.928276      13.928276    8[6-(6,8),29-(8,8,8)]
   192      19.753865      19.753865      19.753865    8[6-(6,8),29-(8,8,8)]
   193       4.205268       4.205268       4.205268    8[6-(6,8),29-(8,8,8)]
   194       7.914291       7.914291       7.914291    8[6-(6,6),6-(6,6)]
   195       7.159016       7.159016       7.159016    8[6-(6,8),29-(8,8,8)]
   196       6.763807       6.763807       6.763807    8[6-(6,8),29-(8,8,8)]
   197        4.76436        4.76436        4.76436    8[6-(6,6),6-(6,6)]
   198      14.283557      14.283557      14.283557    8[6-(6,8),29-(8,8,8)]
   199       7.988877       7.988877       7.988877    8[6-(6,8),29-(8,8,8)]
   200      16.159022      16.159022      16.159022    8[6-(6,8),29-(8,8,8)]
   201      16.304858      16.304858      16.304858    8[6-(6,8),29-(8,8,8)]
   202       5.967172       5.967172       5.967172    8[6-(6,8),29-(8,8,8)]
   203      16.329201      16.329201      16.329201    8[6-(6,8),29-(8,8,8)]
   204      17.549008      17.549008      17.549008    8[6-(6,6),6-(6,6)]
   205      14.905874      14.905874      14.905874    8[6-(6,8),29-(8,8,8)]
   206      14.649576      14.649576      14.649576    8[6-(6,8),29-(8,8,8)]
   207       8.613342       8.613342       8.613342    8[6-(6,6),6-(6,6)]
   208      18.122497      18.122497      18.122497    8[6-(6,8),29-(8,8,8)]
   209       6.124099       6.124099       6.124099    8[6-(6,8),29-(8,8,8)]
   210      10.190512      10.190512      10.190512    8[6-(6,8),29-(8,8,8)]
   211      10.162291      10.162291      10.162291    8[6-(6,8),29-(8,8,8)]
   212       4.336702       4.336702       4.336702    8[6-(6,8),29-(8,8,8)]
   213      19.885299      19.885299      19.885299    8[6-(6,8),29-(8,8,8)]
   214      16.176276      16.176276      16.176276    8[6-(6,6),6-(6,6)]
   215      16.931551      16.931551      16.931551    8[6-(6,8),29-(8,8,8)]
   216       17.32676       17.32676       17.32676    8[6-(6,8),29-(8,8,8)]
   217      19.326207      19.326207      19.326207    8[6-(6,6),6-(6,6)]
   218        9.80701        9.80701        9.80701    8[6-(6,8),29-(8,8,8)]
   219       16.10169       16.10169       16.10169    8[6-(6,8),29-(8,8,8)]
   220       7.931545       7.931545       7.931545    8[6-(6,8),29-(8,8,8)]
   221       7.785709       7.785709       7.785709    8[6-(6,8),29-(8,8,8)]
   222      18.123395      18.123395      18.123395    8[6-(6,8),29-(8,8,8)]
   223       7.761366       7.761366       7.761366    8[6-(6,8),29-(8,8,8)]
   224       6.541559       6.541559       6.541559    8[6-(6,6),6-(6,6)]
