# Supplementary material for: A collection of forcefield precursors for metal–organic frameworks
Source: RSC Adv. 2019 Nov 13;9(63):36492–507. doi: 10.1039/c9ra07327b (PMC9075174; doi:10.1039/c9ra07327b)
Supplement: RA-009-C9RA07327B-s1899 [file RA-009-C9RA07327B-s1899.txt]

PARPII_clean_h

6.547200    0.000000    0.000000
0.000000    7.530500    0.000000
-2.979375    -3.765339    11.770106

     1            0.0            0.0            0.0    13[8-(13),8-(13),8-(6),8-(6),8-(6),8-(6)]
     2         3.2736         3.2736         3.2736    13[8-(13),8-(13),8-(6),8-(6),8-(6),8-(6)]
     3      -1.670985      -1.670985      -1.670985    6[6-(1,6),6-(1,6),6-(8,8)]
     4      -0.569957      -0.569957      -0.569957    6[1-(0),6-(6,6),6-(6,6)]
     5        0.19279        0.19279        0.19279    6[1-(0),6-(1,6),6-(6,6)]
     6      -1.452695      -1.452695      -1.452695    6[6-(6,6),8-(13),8-(13)]
     7      -0.908826      -0.908826      -0.908826    6[6-(1,6),6-(1,6),6-(6,6)]
     8       3.682595       3.682595       3.682595    6[1-(0),6-(1,6),6-(6,6)]
     9        1.96521        1.96521        1.96521    6[6-(1,6),6-(1,6),6-(8,8)]
    10       0.864182       0.864182       0.864182    6[1-(0),6-(6,6),6-(6,6)]
    11       0.101435       0.101435       0.101435    6[1-(0),6-(1,6),6-(6,6)]
    12        1.74692        1.74692        1.74692    6[6-(6,6),8-(13),8-(13)]
    13       1.203051       1.203051       1.203051    6[6-(1,6),6-(1,6),6-(6,6)]
    14        3.15883        3.15883        3.15883    6[1-(0),6-(1,6),6-(6,6)]
    15        5.23881        5.23881        5.23881    6[6-(1,6),6-(1,6),6-(8,8)]
    16       4.137782       4.137782       4.137782    6[1-(0),6-(6,6),6-(6,6)]
    17       3.375035       3.375035       3.375035    6[1-(0),6-(1,6),6-(6,6)]
    18        5.02052        5.02052        5.02052    6[6-(6,6),8-(13),8-(13)]
    19       4.476651       4.476651       4.476651    6[6-(1,6),6-(1,6),6-(6,6)]
    20       -0.11477       -0.11477       -0.11477    6[1-(0),6-(1,6),6-(6,6)]
    21       1.602615       1.602615       1.602615    6[6-(1,6),6-(1,6),6-(8,8)]
    22       2.703643       2.703643       2.703643    6[1-(0),6-(6,6),6-(6,6)]
    23        3.46639        3.46639        3.46639    6[1-(0),6-(1,6),6-(6,6)]
    24       1.820905       1.820905       1.820905    6[6-(6,6),8-(13),8-(13)]
    25       2.364774       2.364774       2.364774    6[6-(1,6),6-(1,6),6-(6,6)]
    26       0.408995       0.408995       0.408995    6[1-(0),6-(1,6),6-(6,6)]
    27      -2.302914      -2.302914      -2.302914    8[6-(6,8),13-(8,8,8,8,8)]
    28      -0.294327      -0.294327      -0.294327    8[6-(6,8),13-(8,8,8,8,8)]
    29       2.597139       2.597139       2.597139    8[6-(6,8),13-(8,8,8,8,8)]
    30       0.588552       0.588552       0.588552    8[6-(6,8),13-(8,8,8,8,8)]
    31       5.870739       5.870739       5.870739    8[6-(6,8),13-(8,8,8,8,8)]
    32       3.862152       3.862152       3.862152    8[6-(6,8),13-(8,8,8,8,8)]
    33       0.970686       0.970686       0.970686    8[6-(6,8),13-(8,8,8,8,8)]
    34       2.979273       2.979273       2.979273    8[6-(6,8),13-(8,8,8,8,8)]
    35         1.6368         1.6368         1.6368    8[13-(8,8,8,8,8),13-(8,8,8,8,8)]
    36         4.9104         4.9104         4.9104    8[13-(8,8,8,8,8),13-(8,8,8,8,8)]
    37       0.447437       0.447437       0.447437    1[6-(6,6)]
    38       1.228215       1.228215       1.228215    1[6-(6,6)]
    39       2.890376       2.890376       2.890376    1[6-(6,6)]
    40      -0.153212      -0.153212      -0.153212    1[6-(6,6)]
    41       -0.93399       -0.93399       -0.93399    1[6-(6,6)]
    42       3.951049       3.951049       3.951049    1[6-(6,6)]
    43       3.120388       3.120388       3.120388    1[6-(6,6)]
    44       2.309992       2.309992       2.309992    1[6-(6,6)]
    45       0.677449       0.677449       0.677449    1[6-(6,6)]
    46       3.721037       3.721037       3.721037    1[6-(6,6)]
    47       4.531433       4.531433       4.531433    1[6-(6,6)]
    48        -0.3656        -0.3656        -0.3656    1[6-(6,6)]
