# Supplementary material for: A collection of forcefield precursors for metal–organic frameworks
Source: RSC Adv. 2019 Nov 13;9(63):36492–507. doi: 10.1039/c9ra07327b (PMC9075174; doi:10.1039/c9ra07327b)
Supplement: RA-009-C9RA07327B-s1900 [file RA-009-C9RA07327B-s1900.txt]

PASKAX_clean

9.361000    0.000000    0.000000
-1.572226    12.615406    0.000000
-3.502485    -5.218902    11.098905

     1      -2.508201      -2.508201      -2.508201    48[7-(6,6),7-(6,6),8-(6),8-(6,48),8-(6,48)]
     2        6.79449        6.79449        6.79449    48[7-(6,6),7-(6,6),8-(6),8-(6,48),8-(6,48)]
     3       3.732169       3.732169       3.732169    1[6-(6,7)]
     4        2.89739        2.89739        2.89739    1[6-(6,7)]
     5       6.694792       6.694792       6.694792    1[6-(7,7)]
     6       1.419724       1.419724       1.419724    1[6-(6,6)]
     7       1.365619       1.365619       1.365619    1[6-(6,6)]
     8       1.585887       1.585887       1.585887    1[6-(6,6)]
     9       6.690457       6.690457       6.690457    1[6-(6,6)]
    10       -2.21632       -2.21632       -2.21632    1[6-(7,7)]
    11       1.629777       1.629777       1.629777    1[6-(6,7)]
    12       0.737395       0.737395       0.737395    1[6-(6,7)]
    13      -1.717184      -1.717184      -1.717184    1[6-(1,6,8)]
    14      -0.575709      -0.575709      -0.575709    1[6-(1,6,8)]
    15       1.125018       1.125018       1.125018    1[6-(6,6)]
    16      -0.659502      -0.659502      -0.659502    1[6-(6,6)]
    17       3.399687       3.399687       3.399687    1[6-(6,6)]
    18       3.239803       3.239803       3.239803    1[6-(1,6,8)]
    19        4.55771        4.55771        4.55771    1[6-(1,6,8)]
    20       3.967984       3.967984       3.967984    1[6-(6,6)]
    21       5.653981       5.653981       5.653981    1[6-(6,6)]
    22       -3.51809       -3.51809       -3.51809    1[6-(6,6)]
    23        0.55412        0.55412        0.55412    1[6-(6,7)]
    24       1.388899       1.388899       1.388899    1[6-(6,7)]
    25      -2.408503      -2.408503      -2.408503    1[6-(7,7)]
    26       2.866565       2.866565       2.866565    1[6-(6,6)]
    27        2.92067        2.92067        2.92067    1[6-(6,6)]
    28       2.700402       2.700402       2.700402    1[6-(6,6)]
    29      -2.404168      -2.404168      -2.404168    1[6-(6,6)]
    30       6.502609       6.502609       6.502609    1[6-(7,7)]
    31       2.656512       2.656512       2.656512    1[6-(6,7)]
    32       3.548894       3.548894       3.548894    1[6-(6,7)]
    33       6.003473       6.003473       6.003473    1[6-(1,6,8)]
    34       4.861998       4.861998       4.861998    1[6-(1,6,8)]
    35       3.161271       3.161271       3.161271    1[6-(6,6)]
    36       4.945791       4.945791       4.945791    1[6-(6,6)]
    37       0.886602       0.886602       0.886602    1[6-(6,6)]
    38       1.046486       1.046486       1.046486    1[6-(1,6,8)]
    39      -0.271421      -0.271421      -0.271421    1[6-(1,6,8)]
    40       0.318305       0.318305       0.318305    1[6-(6,6)]
    41      -1.367692      -1.367692      -1.367692    1[6-(6,6)]
    42       7.804379       7.804379       7.804379    1[6-(6,6)]
    43       4.227335       4.227335       4.227335    6[1-(0),6-(1,7),7-(6,48)]
    44       3.760254       3.760254       3.760254    6[1-(0),6-(1,7),7-(6,6)]
    45       5.848603       5.848603       5.848603    6[1-(0),7-(6,48),7-(6,6)]
    46        4.81722        4.81722        4.81722    6[6-(1,6),6-(1,6),7-(6,6)]
    47        2.15084        2.15084        2.15084    6[1-(0),6-(1,6),6-(6,7)]
    48       2.115049       2.115049       2.115049    6[1-(0),6-(1,6),6-(6,7)]
    49      -0.273272      -0.273272      -0.273272    6[6-(1,6),6-(1,6),7-(6,6)]
    50       4.343981       4.343981       4.343981    6[1-(0),6-(1,6),6-(6,7)]
    51       4.363322       4.363322       4.363322    6[1-(0),6-(1,6),6-(6,7)]
    52      -1.373609      -1.373609      -1.373609    6[1-(0),7-(6,48),7-(6,6)]
    53       0.749001       0.749001       0.749001    6[1-(0),6-(1,7),7-(6,6)]
    54       0.249545       0.249545       0.249545    6[1-(0),6-(1,7),7-(6,48)]
    55      -1.454928      -1.454928      -1.454928    6[6-(1,1,8),8-(0),8-(48)]
    56       -0.95507       -0.95507       -0.95507    6[1-(0),1-(0),6-(8,8),8-(6)]
    57       1.330295       1.330295       1.330295    6[6-(1,6),6-(6,6),8-(6)]
    58       1.745279       1.745279       1.745279    6[1-(0),6-(1,6),6-(6,8)]
    59        0.66612        0.66612        0.66612    6[6-(1,6),6-(6,6),6-(6,8)]
    60        0.24471        0.24471        0.24471    6[1-(0),6-(1,6),6-(6,6)]
    61       3.116687       3.116687       3.116687    6[1-(0),6-(1,6),6-(1,6)]
    62       4.923958       4.923958       4.923958    6[6-(1,1,8),8-(0),8-(48,48)]
    63        4.12693        4.12693        4.12693    6[1-(0),1-(0),6-(8,8),8-(6)]
    64       4.121635       4.121635       4.121635    6[6-(1,6),6-(6,6),8-(6)]
    65       4.055377       4.055377       4.055377    6[1-(0),6-(1,6),6-(6,8)]
    66        5.69339        5.69339        5.69339    6[1-(0),6-(1,6),6-(1,6)]
    67      -3.546953      -3.546953      -3.546953    6[1-(0),6-(1,6),6-(6,6)]
    68       4.247733       4.247733       4.247733    6[6-(1,6),6-(6,6),6-(6,8)]
    69       0.058954       0.058954       0.058954    6[1-(0),6-(1,7),7-(6,48)]
    70       0.526035       0.526035       0.526035    6[1-(0),6-(1,7),7-(6,6)]
    71      -1.562314      -1.562314      -1.562314    6[1-(0),7-(6,48),7-(6,6)]
    72       1.041295       1.041295       1.041295    6[6-(1,6),6-(1,6),7-(6,6)]
    73       2.135449       2.135449       2.135449    6[1-(0),6-(1,6),6-(6,7)]
    74        2.17124        2.17124        2.17124    6[1-(0),6-(1,6),6-(6,7)]
    75       4.559561       4.559561       4.559561    6[6-(1,6),6-(1,6),7-(6,6)]
    76       3.444793       3.444793       3.444793    6[1-(0),6-(1,6),6-(6,7)]
    77      -0.077033      -0.077033      -0.077033    6[1-(0),6-(1,6),6-(6,7)]
    78       5.659898       5.659898       5.659898    6[1-(0),7-(6,48),7-(6,6)]
    79       3.537288       3.537288       3.537288    6[1-(0),6-(1,7),7-(6,6)]
    80       4.036744       4.036744       4.036744    6[1-(0),6-(1,7),7-(6,48)]
    81       5.741217       5.741217       5.741217    6[6-(1,1,8),8-(0),8-(48)]
    82       5.241359       5.241359       5.241359    6[1-(0),1-(0),6-(8,8),8-(6)]
    83       2.955994       2.955994       2.955994    6[6-(1,6),6-(6,6),8-(6)]
    84        2.54101        2.54101        2.54101    6[1-(0),6-(1,6),6-(6,8)]
    85       3.620169       3.620169       3.620169    6[6-(1,6),6-(6,6),6-(6,8)]
    86       4.041579       4.041579       4.041579    6[1-(0),6-(1,6),6-(6,6)]
    87       1.169602       1.169602       1.169602    6[1-(0),6-(1,6),6-(1,6)]
    88      -0.637669      -0.637669      -0.637669    6[6-(1,1,8),8-(0),8-(48,48)]
    89       0.159359       0.159359       0.159359    6[1-(0),1-(0),6-(8,8),8-(6)]
    90       0.164654       0.164654       0.164654    6[6-(1,6),6-(6,6),8-(6)]
    91       0.230912       0.230912       0.230912    6[1-(0),6-(1,6),6-(6,8)]
    92      -1.407101      -1.407101      -1.407101    6[1-(0),6-(1,6),6-(1,6)]
    93      -1.527758      -1.527758      -1.527758    6[1-(0),6-(1,6),6-(6,6)]
    94       0.038556       0.038556       0.038556    6[6-(1,6),6-(6,6),6-(6,8)]
    95       5.528257       5.528257       5.528257    7[6-(1,6),6-(1,7),48-(7,8,8,8)]
    96       4.832919       4.832919       4.832919    7[6-(1,6),6-(1,7),6-(6,6)]
    97      -0.288648      -0.288648      -0.288648    7[6-(1,6),6-(1,7),6-(6,6)]
    98      -1.111293      -1.111293      -1.111293    7[6-(1,6),6-(1,7),48-(7,8,8,8)]
    99      -1.241968      -1.241968      -1.241968    7[6-(1,6),6-(1,7),48-(7,8,8,8)]
   100       -0.54663       -0.54663       -0.54663    7[6-(1,6),6-(1,7),6-(6,6)]
   101       4.574937       4.574937       4.574937    7[6-(1,6),6-(1,7),6-(6,6)]
   102       5.397582       5.397582       5.397582    7[6-(1,6),6-(1,7),48-(7,8,8,8)]
   103      -1.018108      -1.018108      -1.018108    8[6-(6,8)]
   104      -2.327292      -2.327292      -2.327292    8[6-(6,8),48-(7,7,8,8)]
   105       5.587479       5.587479       5.587479    8[6-(6,8),48-(7,7,8,8),48-(7,7,8,8)]
   106       4.953907       4.953907       4.953907    8[6-(6,8)]
   107       4.024324       4.024324       4.024324    8[6-(1,1,6),6-(6,6)]
   108       0.009172       0.009172       0.009172    8[6-(1,1,6),6-(6,6)]
   109       5.304397       5.304397       5.304397    8[6-(6,8)]
   110       6.613581       6.613581       6.613581    8[6-(6,8),48-(7,7,8,8)]
   111       -1.30119       -1.30119       -1.30119    8[6-(6,8),48-(7,7,8,8),48-(7,7,8,8)]
   112      -0.667618      -0.667618      -0.667618    8[6-(6,8)]
   113       0.261965       0.261965       0.261965    8[6-(1,1,6),6-(6,6)]
   114       4.277117       4.277117       4.277117    8[6-(1,1,6),6-(6,6)]
