# Supplementary material for: A collection of forcefield precursors for metal–organic frameworks
Source: RSC Adv. 2019 Nov 13;9(63):36492–507. doi: 10.1039/c9ra07327b (PMC9075174; doi:10.1039/c9ra07327b)
Supplement: RA-009-C9RA07327B-s1901 [file RA-009-C9RA07327B-s1901.txt]

PASMUT_clean

11.811300    0.000000    0.000000
-5.377638    12.761087    0.000000
0.000000    0.000000    16.334400

     1       3.900476       3.900476       3.900476    30[8-(6),8-(6)]
     2       7.269694       7.269694       7.269694    30[8-(6),8-(6),8-(6)]
     3       6.505142       6.505142       6.505142    30[8-(6),8-(6),8-(6),8-(6)]
     4       5.750017       5.750017       5.750017    30[8-(6),8-(6)]
     5       7.758437       7.758437       7.758437    30[8-(6),8-(6),8-(6)]
     6       3.145351       3.145351       3.145351    30[8-(6),8-(6),8-(6),8-(6)]
     7       2.533186       2.533186       2.533186    30[8-(6),8-(6)]
     8      -0.836032      -0.836032      -0.836032    30[8-(6),8-(6),8-(6)]
     9       -0.07148       -0.07148       -0.07148    30[8-(6),8-(6),8-(6),8-(6)]
    10       0.683645       0.683645       0.683645    30[8-(6),8-(6)]
    11      -1.324775      -1.324775      -1.324775    30[8-(6),8-(6),8-(6)]
    12       3.288311       3.288311       3.288311    30[8-(6),8-(6),8-(6),8-(6)]
    13        8.11092        8.11092        8.11092    1[6-(6,6,6)]
    14       7.719159       7.719159       7.719159    1[6-(6,6,6)]
    15       5.873258       5.873258       5.873258    1[6-(6,6,6)]
    16       6.936466       6.936466       6.936466    1[6-(6,6,6)]
    17        6.77293        6.77293        6.77293    1[6-(6,6,6)]
    18         8.2058         8.2058         8.2058    1[6-(6,6,6)]
    19       6.917211       6.917211       6.917211    1[6-(6,6,6)]
    20       7.308972       7.308972       7.308972    1[6-(6,6,6)]
    21       9.154873       9.154873       9.154873    1[6-(6,6,6)]
    22       2.714027       2.714027       2.714027    1[6-(6,6,6)]
    23       2.877563       2.877563       2.877563    1[6-(6,6,6)]
    24       1.444693       1.444693       1.444693    1[6-(6,6,6)]
    25      -1.677258      -1.677258      -1.677258    1[6-(6,6,6)]
    26      -1.285497      -1.285497      -1.285497    1[6-(6,6,6)]
    27       0.560404       0.560404       0.560404    1[6-(6,6,6)]
    28      -0.502804      -0.502804      -0.502804    1[6-(6,6,6)]
    29      -0.339268      -0.339268      -0.339268    1[6-(6,6,6)]
    30      -1.772138      -1.772138      -1.772138    1[6-(6,6,6)]
    31      -0.483549      -0.483549      -0.483549    1[6-(6,6,6)]
    32       -0.87531       -0.87531       -0.87531    1[6-(6,6,6)]
    33      -2.721211      -2.721211      -2.721211    1[6-(6,6,6)]
    34       3.719635       3.719635       3.719635    1[6-(6,6,6)]
    35       3.556099       3.556099       3.556099    1[6-(6,6,6)]
    36       4.988969       4.988969       4.988969    1[6-(6,6,6)]
    37       6.281605       6.281605       6.281605    6[6-(1,6,6),8-(30),8-(30)]
    38       7.252812       7.252812       7.252812    6[1-(0),6-(1,6,6),6-(1,6,6),6-(8,8)]
    39       6.922108       6.922108       6.922108    6[1-(0),6-(1,6,6),6-(1,6,6),6-(8,8)]
    40       5.793885       5.793885       5.793885    6[1-(0),6-(1,6,6),6-(1,6,6),6-(8,8)]
    41       6.078974       6.078974       6.078974    6[1-(0),6-(1,6,6),6-(1,6,6),6-(8,8)]
    42       6.387198       6.387198       6.387198    6[1-(0),6-(1,6,6),6-(1,6,6),6-(8,8)]
    43       7.516363       7.516363       7.516363    6[1-(0),6-(1,6,6),6-(1,6,6),6-(8,8)]
    44       6.823686       6.823686       6.823686    6[6-(1,6,6),8-(0),8-(30)]
    45       4.411475       4.411475       4.411475    6[6-(1,6,6),8-(30),8-(30)]
    46       5.154289       5.154289       5.154289    6[6-(1,6,6),8-(0),8-(30)]
    47       5.108604       5.108604       5.108604    6[6-(1,6,6),8-(0),8-(30)]
    48      -3.561236      -3.561236      -3.561236    6[6-(1,6,6),8-(30),8-(30)]
    49       8.746526       8.746526       8.746526    6[6-(1,6,6),8-(30),8-(30)]
    50       7.775319       7.775319       7.775319    6[1-(0),6-(1,6,6),6-(1,6,6),6-(8,8)]
    51       8.106023       8.106023       8.106023    6[1-(0),6-(1,6,6),6-(1,6,6),6-(8,8)]
    52       9.234246       9.234246       9.234246    6[1-(0),6-(1,6,6),6-(1,6,6),6-(8,8)]
    53       3.571519       3.571519       3.571519    6[1-(0),6-(1,6,6),6-(1,6,6),6-(8,8)]
    54       3.263295       3.263295       3.263295    6[1-(0),6-(1,6,6),6-(1,6,6),6-(8,8)]
    55        2.13413        2.13413        2.13413    6[1-(0),6-(1,6,6),6-(1,6,6),6-(8,8)]
    56       8.204445       8.204445       8.204445    6[6-(1,6,6),8-(0),8-(30)]
    57      10.616656      10.616656      10.616656    6[6-(1,6,6),8-(30),8-(30)]
    58       4.496204       4.496204       4.496204    6[6-(1,6,6),8-(0),8-(30)]
    59       4.541889       4.541889       4.541889    6[6-(1,6,6),8-(0),8-(30)]
    60       1.400429       1.400429       1.400429    6[6-(1,6,6),8-(30),8-(30)]
    61       0.152057       0.152057       0.152057    6[6-(1,6,6),8-(30),8-(30)]
    62       -0.81915       -0.81915       -0.81915    6[1-(0),6-(1,6,6),6-(1,6,6),6-(8,8)]
    63      -0.488446      -0.488446      -0.488446    6[1-(0),6-(1,6,6),6-(1,6,6),6-(8,8)]
    64       0.639777       0.639777       0.639777    6[1-(0),6-(1,6,6),6-(1,6,6),6-(8,8)]
    65       0.354688       0.354688       0.354688    6[1-(0),6-(1,6,6),6-(1,6,6),6-(8,8)]
    66       0.046464       0.046464       0.046464    6[1-(0),6-(1,6,6),6-(1,6,6),6-(8,8)]
    67      -1.082701      -1.082701      -1.082701    6[1-(0),6-(1,6,6),6-(1,6,6),6-(8,8)]
    68      -0.390024      -0.390024      -0.390024    6[6-(1,6,6),8-(0),8-(30)]
    69       2.022187       2.022187       2.022187    6[6-(1,6,6),8-(30),8-(30)]
    70       1.279373       1.279373       1.279373    6[6-(1,6,6),8-(0),8-(30)]
    71       1.325058       1.325058       1.325058    6[6-(1,6,6),8-(0),8-(30)]
    72      -1.816402      -1.816402      -1.816402    6[6-(1,6,6),8-(30),8-(30)]
    73      -2.312864      -2.312864      -2.312864    6[6-(1,6,6),8-(30),8-(30)]
    74      -1.341657      -1.341657      -1.341657    6[1-(0),6-(1,6,6),6-(1,6,6),6-(8,8)]
    75      -1.672361      -1.672361      -1.672361    6[1-(0),6-(1,6,6),6-(1,6,6),6-(8,8)]
    76      -2.800584      -2.800584      -2.800584    6[1-(0),6-(1,6,6),6-(1,6,6),6-(8,8)]
    77       2.862143       2.862143       2.862143    6[1-(0),6-(1,6,6),6-(1,6,6),6-(8,8)]
    78       3.170367       3.170367       3.170367    6[1-(0),6-(1,6,6),6-(1,6,6),6-(8,8)]
    79       4.299532       4.299532       4.299532    6[1-(0),6-(1,6,6),6-(1,6,6),6-(8,8)]
    80      -1.770783      -1.770783      -1.770783    6[6-(1,6,6),8-(0),8-(30)]
    81      -4.182994      -4.182994      -4.182994    6[6-(1,6,6),8-(30),8-(30)]
    82       1.937458       1.937458       1.937458    6[6-(1,6,6),8-(0),8-(30)]
    83       1.891773       1.891773       1.891773    6[6-(1,6,6),8-(0),8-(30)]
    84       5.033233       5.033233       5.033233    6[6-(1,6,6),8-(30),8-(30)]
    85       5.585522       5.585522       5.585522    8[6-(6,8),30-(8)]
    86       6.262911       6.262911       6.262911    8[6-(6,8),30-(8,8)]
    87       7.422868       7.422868       7.422868    8[6-(6,8),30-(8,8)]
    88         6.2703         6.2703         6.2703    8[6-(6,8)]
    89       4.281266       4.281266       4.281266    8[6-(6,8),30-(8)]
    90       3.426983       3.426983       3.426983    8[6-(6,8),30-(8,8,8)]
    91       4.636702       4.636702       4.636702    8[6-(6,8),30-(8,8,8)]
    92       5.056747       5.056747       5.056747    8[6-(6,8)]
    93       4.055497       4.055497       4.055497    8[6-(6,8)]
    94       5.122687       5.122687       5.122687    8[6-(6,8),30-(8,8,8)]
    95      -3.798197      -3.798197      -3.798197    8[6-(6,8),30-(8,8,8)]
    96      -2.613522      -2.613522      -2.613522    8[6-(6,8),30-(8,8)]
    97       4.064971       4.064971       4.064971    8[6-(6,8),30-(8)]
    98        8.76522        8.76522        8.76522    8[6-(6,8),30-(8,8)]
    99       7.605263       7.605263       7.605263    8[6-(6,8),30-(8,8)]
   100       8.757831       8.757831       8.757831    8[6-(6,8)]
   101      10.746865      10.746865      10.746865    8[6-(6,8),30-(8)]
   102      -0.210152      -0.210152      -0.210152    8[6-(6,8),30-(8,8,8)]
   103      10.391429      10.391429      10.391429    8[6-(6,8),30-(8,8,8)]
   104       4.593746       4.593746       4.593746    8[6-(6,8)]
   105       5.594996       5.594996       5.594996    8[6-(6,8)]
   106       4.527806       4.527806       4.527806    8[6-(6,8),30-(8,8,8)]
   107        1.63739        1.63739        1.63739    8[6-(6,8),30-(8,8,8)]
   108       0.452715       0.452715       0.452715    8[6-(6,8),30-(8,8)]
   109        0.84814        0.84814        0.84814    8[6-(6,8),30-(8)]
   110       0.170751       0.170751       0.170751    8[6-(6,8),30-(8,8)]
   111      -0.989206      -0.989206      -0.989206    8[6-(6,8),30-(8,8)]
   112       0.163362       0.163362       0.163362    8[6-(6,8)]
   113       2.152396       2.152396       2.152396    8[6-(6,8),30-(8)]
   114       3.006679       3.006679       3.006679    8[6-(6,8),30-(8,8,8)]
   115        1.79696        1.79696        1.79696    8[6-(6,8),30-(8,8,8)]
   116       1.376915       1.376915       1.376915    8[6-(6,8)]
   117       2.378165       2.378165       2.378165    8[6-(6,8)]
   118       1.310975       1.310975       1.310975    8[6-(6,8),30-(8,8,8)]
   119      10.231859      10.231859      10.231859    8[6-(6,8),30-(8,8,8)]
   120       9.047184       9.047184       9.047184    8[6-(6,8),30-(8,8)]
   121       2.368691       2.368691       2.368691    8[6-(6,8),30-(8)]
   122      -2.331558      -2.331558      -2.331558    8[6-(6,8),30-(8,8)]
   123      -1.171601      -1.171601      -1.171601    8[6-(6,8),30-(8,8)]
   124      -2.324169      -2.324169      -2.324169    8[6-(6,8)]
   125      -4.313203      -4.313203      -4.313203    8[6-(6,8),30-(8)]
   126       6.643814       6.643814       6.643814    8[6-(6,8),30-(8,8,8)]
   127      -3.957767      -3.957767      -3.957767    8[6-(6,8),30-(8,8,8)]
   128       1.839916       1.839916       1.839916    8[6-(6,8)]
   129       0.838666       0.838666       0.838666    8[6-(6,8)]
   130       1.905856       1.905856       1.905856    8[6-(6,8),30-(8,8,8)]
   131       4.796272       4.796272       4.796272    8[6-(6,8),30-(8,8,8)]
   132       5.980947       5.980947       5.980947    8[6-(6,8),30-(8,8)]
