# Supplementary material for: A collection of forcefield precursors for metal–organic frameworks
Source: RSC Adv. 2019 Nov 13;9(63):36492–507. doi: 10.1039/c9ra07327b (PMC9075174; doi:10.1039/c9ra07327b)
Supplement: RA-009-C9RA07327B-s1902 [file RA-009-C9RA07327B-s1902.txt]

PASNAA_clean

11.815100    0.000000    0.000000
-5.354173    12.758262    0.000000
0.000000    0.000000    16.321600

     1       0.668656       0.668656       0.668656    27[8-(1,1,27),8-(1,1,27),8-(6),8-(6)]
     2       7.809278       7.809278       7.809278    27[8-(6),8-(6),8-(6)]
     3      -0.071851      -0.071851      -0.071851    27[8-(6),8-(6),8-(6),8-(6)]
     4       2.561807       2.561807       2.561807    27[8-(1,1,27),8-(1,1,27),8-(6),8-(6)]
     5       7.236286       7.236286       7.236286    27[8-(6),8-(6),8-(6)]
     6       3.302315       3.302315       3.302315    27[8-(6),8-(6),8-(6),8-(6)]
     7       5.792271       5.792271       5.792271    27[8-(1,1,27),8-(1,1,27),8-(6),8-(6)]
     8      -1.348351      -1.348351      -1.348351    27[8-(6),8-(6),8-(6)]
     9       6.532778       6.532778       6.532778    27[8-(6),8-(6),8-(6),8-(6)]
    10        3.89912        3.89912        3.89912    27[8-(1,1,27),8-(1,1,27),8-(6),8-(6)]
    11      -0.775359      -0.775359      -0.775359    27[8-(6),8-(6),8-(6)]
    12       3.158612       3.158612       3.158612    27[8-(6),8-(6),8-(6),8-(6)]
    13       7.309253       7.309253       7.309253    1[6-(6,6,6)]
    14       9.163955       9.163955       9.163955    1[6-(6,6,6)]
    15       2.750127       2.750127       2.750127    1[6-(6,6,6)]
    16       2.904367       2.904367       2.904367    1[6-(6,6,6)]
    17       1.466953       1.466953       1.466953    1[6-(6,6,6)]
    18       6.923317       6.923317       6.923317    1[6-(6,6,6)]
    19       6.670499       6.670499       6.670499    1[8-(1,27,27)]
    20      -4.095968      -4.095968      -4.095968    1[8-(1,27,27)]
    21       7.736311       7.736311       7.736311    1[6-(6,6,6)]
    22       5.881609       5.881609       5.881609    1[6-(6,6,6)]
    23       6.941264       6.941264       6.941264    1[6-(6,6,6)]
    24       6.787023       6.787023       6.787023    1[6-(6,6,6)]
    25       8.224438       8.224438       8.224438    1[6-(6,6,6)]
    26       8.122246       8.122246       8.122246    1[6-(6,6,6)]
    27       3.020892       3.020892       3.020892    1[8-(1,27,27)]
    28       1.972258       1.972258       1.972258    1[8-(1,27,27)]
    29      -0.848326      -0.848326      -0.848326    1[6-(6,6,6)]
    30      -2.703028      -2.703028      -2.703028    1[6-(6,6,6)]
    31         3.7108         3.7108         3.7108    1[6-(6,6,6)]
    32        3.55656        3.55656        3.55656    1[6-(6,6,6)]
    33       4.993974       4.993974       4.993974    1[6-(6,6,6)]
    34       -0.46239       -0.46239       -0.46239    1[6-(6,6,6)]
    35      -0.209572      -0.209572      -0.209572    1[8-(1,27,27)]
    36      10.556895      10.556895      10.556895    1[8-(1,27,27)]
    37      -1.275384      -1.275384      -1.275384    1[6-(6,6,6)]
    38       0.579318       0.579318       0.579318    1[6-(6,6,6)]
    39      -0.480337      -0.480337      -0.480337    1[6-(6,6,6)]
    40      -0.326096      -0.326096      -0.326096    1[6-(6,6,6)]
    41      -1.763511      -1.763511      -1.763511    1[6-(6,6,6)]
    42      -1.661319      -1.661319      -1.661319    1[6-(6,6,6)]
    43       3.440035       3.440035       3.440035    1[8-(1,27,27)]
    44       4.488669       4.488669       4.488669    1[8-(1,27,27)]
    45      10.624187      10.624187      10.624187    6[6-(1,6,6),8-(27),8-(27)]
    46       4.532732       4.532732       4.532732    6[6-(1,6,6),8-(0),8-(27)]
    47       4.571012       4.571012       4.571012    6[6-(1,6,6),8-(0),8-(27)]
    48       1.431058       1.431058       1.431058    6[6-(1,6,6),8-(27),8-(27)]
    49       8.755964       8.755964       8.755964    6[6-(1,6,6),8-(27),8-(27)]
    50       8.200226       8.200226       8.200226    6[6-(1,6,6),8-(0),8-(27)]
    51       8.106551       8.106551       8.106551    6[1-(0),6-(1,6,6),6-(1,6,6),6-(8,8)]
    52       9.242714       9.242714       9.242714    6[1-(0),6-(1,6,6),6-(1,6,6),6-(8,8)]
    53       3.604604       3.604604       3.604604    6[1-(0),6-(1,6,6),6-(1,6,6),6-(8,8)]
    54       3.289274       3.289274       3.289274    6[1-(0),6-(1,6,6),6-(1,6,6),6-(8,8)]
    55       2.158958       2.158958       2.158958    6[1-(0),6-(1,6,6),6-(1,6,6),6-(8,8)]
    56       7.781195       7.781195       7.781195    6[1-(0),6-(1,6,6),6-(1,6,6),6-(8,8)]
    57       4.421377       4.421377       4.421377    6[6-(1,6,6),8-(27),8-(27)]
    58       5.158659       5.158659       5.158659    6[6-(1,6,6),8-(0),8-(27)]
    59       5.120379       5.120379       5.120379    6[6-(1,6,6),8-(0),8-(27)]
    60      -3.554767      -3.554767      -3.554767    6[6-(1,6,6),8-(27),8-(27)]
    61       6.289599       6.289599       6.289599    6[6-(1,6,6),8-(27),8-(27)]
    62       6.845337       6.845337       6.845337    6[6-(1,6,6),8-(0),8-(27)]
    63       6.939013       6.939013       6.939013    6[1-(0),6-(1,6,6),6-(1,6,6),6-(8,8)]
    64       5.802849       5.802849       5.802849    6[1-(0),6-(1,6,6),6-(1,6,6),6-(8,8)]
    65       6.086787       6.086787       6.086787    6[1-(0),6-(1,6,6),6-(1,6,6),6-(8,8)]
    66       6.402116       6.402116       6.402116    6[1-(0),6-(1,6,6),6-(1,6,6),6-(8,8)]
    67       7.532432       7.532432       7.532432    6[1-(0),6-(1,6,6),6-(1,6,6),6-(8,8)]
    68       7.264369       7.264369       7.264369    6[1-(0),6-(1,6,6),6-(1,6,6),6-(8,8)]
    69       -4.16326       -4.16326       -4.16326    6[6-(1,6,6),8-(27),8-(27)]
    70       1.928195       1.928195       1.928195    6[6-(1,6,6),8-(0),8-(27)]
    71       1.889915       1.889915       1.889915    6[6-(1,6,6),8-(0),8-(27)]
    72       5.029869       5.029869       5.029869    6[6-(1,6,6),8-(27),8-(27)]
    73      -2.295037      -2.295037      -2.295037    6[6-(1,6,6),8-(27),8-(27)]
    74      -1.739299      -1.739299      -1.739299    6[6-(1,6,6),8-(0),8-(27)]
    75      -1.645624      -1.645624      -1.645624    6[1-(0),6-(1,6,6),6-(1,6,6),6-(8,8)]
    76      -2.781787      -2.781787      -2.781787    6[1-(0),6-(1,6,6),6-(1,6,6),6-(8,8)]
    77       2.856323       2.856323       2.856323    6[1-(0),6-(1,6,6),6-(1,6,6),6-(8,8)]
    78       3.171653       3.171653       3.171653    6[1-(0),6-(1,6,6),6-(1,6,6),6-(8,8)]
    79       4.301969       4.301969       4.301969    6[1-(0),6-(1,6,6),6-(1,6,6),6-(8,8)]
    80      -1.320268      -1.320268      -1.320268    6[1-(0),6-(1,6,6),6-(1,6,6),6-(8,8)]
    81        2.03955        2.03955        2.03955    6[6-(1,6,6),8-(27),8-(27)]
    82       1.302268       1.302268       1.302268    6[6-(1,6,6),8-(0),8-(27)]
    83       1.340548       1.340548       1.340548    6[6-(1,6,6),8-(0),8-(27)]
    84      -1.799406      -1.799406      -1.799406    6[6-(1,6,6),8-(27),8-(27)]
    85       0.171328       0.171328       0.171328    6[6-(1,6,6),8-(27),8-(27)]
    86       -0.38441       -0.38441       -0.38441    6[6-(1,6,6),8-(0),8-(27)]
    87      -0.478086      -0.478086      -0.478086    6[1-(0),6-(1,6,6),6-(1,6,6),6-(8,8)]
    88       0.658078       0.658078       0.658078    6[1-(0),6-(1,6,6),6-(1,6,6),6-(8,8)]
    89        0.37414        0.37414        0.37414    6[1-(0),6-(1,6,6),6-(1,6,6),6-(8,8)]
    90       0.058811       0.058811       0.058811    6[1-(0),6-(1,6,6),6-(1,6,6),6-(8,8)]
    91      -1.071505      -1.071505      -1.071505    6[1-(0),6-(1,6,6),6-(1,6,6),6-(8,8)]
    92      -0.803442      -0.803442      -0.803442    6[1-(0),6-(1,6,6),6-(1,6,6),6-(8,8)]
    93      10.410892      10.410892      10.410892    8[6-(6,8),27-(8,8,8)]
    94       4.633868       4.633868       4.633868    8[6-(6,8)]
    95       5.618452       5.618452       5.618452    8[6-(6,8)]
    96       4.550117       4.550117       4.550117    8[6-(6,8),27-(8,8,8)]
    97       1.656898       1.656898       1.656898    8[6-(6,8),27-(8,8,8)]
    98       0.471657       0.471657       0.471657    8[6-(6,8),27-(8,8)]
    99       4.101098       4.101098       4.101098    8[6-(6,8),27-(8,8,8)]
   100       8.777753       8.777753       8.777753    8[6-(6,8),27-(8,8)]
   101       7.629895       7.629895       7.629895    8[6-(6,8),27-(8,8)]
   102       8.738762       8.738762       8.738762    8[6-(6,8)]
   103      10.755717      10.755717      10.755717    8[6-(6,8),27-(8,8,8)]
   104      -0.215138      -0.215138      -0.215138    8[6-(6,8),27-(8,8,8)]
   105      -4.806773      -4.806773      -4.806773    8[1-(0),1-(0),27-(8,8,8),27-(8,8,8)]
   106       4.634672       4.634672       4.634672    8[6-(6,8),27-(8,8,8)]
   107       5.057522       5.057522       5.057522    8[6-(6,8)]
   108       4.072938       4.072938       4.072938    8[6-(6,8)]
   109       5.141273       5.141273       5.141273    8[6-(6,8),27-(8,8,8)]
   110      -3.780608      -3.780608      -3.780608    8[6-(6,8),27-(8,8,8)]
   111      -2.595366      -2.595366      -2.595366    8[6-(6,8),27-(8,8)]
   112       5.590293       5.590293       5.590293    8[6-(6,8),27-(8,8,8)]
   113       6.267811       6.267811       6.267811    8[6-(6,8),27-(8,8)]
   114       7.415668       7.415668       7.415668    8[6-(6,8),27-(8,8)]
   115       6.306801       6.306801       6.306801    8[6-(6,8)]
   116       4.289846       4.289846       4.289846    8[6-(6,8),27-(8,8,8)]
   117       3.445602       3.445602       3.445602    8[6-(6,8),27-(8,8,8)]
   118       2.683063       2.683063       2.683063    8[1-(0),1-(0),27-(8,8,8),27-(8,8,8)]
   119      -3.949965      -3.949965      -3.949965    8[6-(6,8),27-(8,8,8)]
   120       1.827059       1.827059       1.827059    8[6-(6,8)]
   121       0.842475       0.842475       0.842475    8[6-(6,8)]
   122        1.91081        1.91081        1.91081    8[6-(6,8),27-(8,8,8)]
   123       4.804029       4.804029       4.804029    8[6-(6,8),27-(8,8,8)]
   124        5.98927        5.98927        5.98927    8[6-(6,8),27-(8,8)]
   125       2.359829       2.359829       2.359829    8[6-(6,8),27-(8,8,8)]
   126      -2.316826      -2.316826      -2.316826    8[6-(6,8),27-(8,8)]
   127      -1.168968      -1.168968      -1.168968    8[6-(6,8),27-(8,8)]
   128      -2.277835      -2.277835      -2.277835    8[6-(6,8)]
   129       -4.29479       -4.29479       -4.29479    8[6-(6,8),27-(8,8,8)]
   130       6.676065       6.676065       6.676065    8[6-(6,8),27-(8,8,8)]
   131        11.2677        11.2677        11.2677    8[1-(0),1-(0),27-(8,8,8),27-(8,8,8)]
   132       1.826255       1.826255       1.826255    8[6-(6,8),27-(8,8,8)]
   133       1.403405       1.403405       1.403405    8[6-(6,8)]
   134       2.387989       2.387989       2.387989    8[6-(6,8)]
   135       1.319654       1.319654       1.319654    8[6-(6,8),27-(8,8,8)]
   136      10.241535      10.241535      10.241535    8[6-(6,8),27-(8,8,8)]
   137       9.056293       9.056293       9.056293    8[6-(6,8),27-(8,8)]
   138       0.870634       0.870634       0.870634    8[6-(6,8),27-(8,8,8)]
   139       0.193116       0.193116       0.193116    8[6-(6,8),27-(8,8)]
   140      -0.954741      -0.954741      -0.954741    8[6-(6,8),27-(8,8)]
   141       0.154126       0.154126       0.154126    8[6-(6,8)]
   142       2.171081       2.171081       2.171081    8[6-(6,8),27-(8,8,8)]
   143       3.015325       3.015325       3.015325    8[6-(6,8),27-(8,8,8)]
   144       3.777864       3.777864       3.777864    8[1-(0),1-(0),27-(8,8,8),27-(8,8,8)]
