# Supplementary material for: A collection of forcefield precursors for metal–organic frameworks
Source: RSC Adv. 2019 Nov 13;9(63):36492–507. doi: 10.1039/c9ra07327b (PMC9075174; doi:10.1039/c9ra07327b)
Supplement: RA-009-C9RA07327B-s1903 [file RA-009-C9RA07327B-s1903.txt]

PASNEE_clean

8.386300    0.000000    0.000000
4.193160    8.548917    0.000000
4.193162    1.565222    26.715268

     1       8.530556       8.530556       8.530556    29[8-(6),8-(6),8-(6)]
     2       2.397144       2.397144       2.397144    29[8-(6),8-(6),8-(6)]
     3       8.530553       8.530553       8.530553    29[8-(6),8-(6),8-(6)]
     4       6.590297       6.590297       6.590297    29[8-(6),8-(6),8-(6)]
     5       8.242066       8.242066       8.242066    29[8-(6),8-(6),8-(6)]
     6      14.375478      14.375478      14.375478    29[8-(6),8-(6),8-(6)]
     7       8.242069       8.242069       8.242069    29[8-(6),8-(6),8-(6)]
     8      10.182325      10.182325      10.182325    29[8-(6),8-(6),8-(6)]
     9      10.583437      10.583437      10.583437    29[8-(6),8-(6)]
    10       6.189185       6.189185       6.189185    29[8-(6),8-(6)]
    11      11.420472      11.420472      11.420472    1[6-(6,6,6)]
    12       9.938614       9.938614       9.938614    1[6-(6,6,6)]
    13      11.006188      11.006188      11.006188    1[6-(6,6,6)]
    14       6.367732       6.367732       6.367732    1[6-(6,6,6)]
    15       3.428325       3.428325       3.428325    1[6-(6,6,6)]
    16       2.866444       2.866444       2.866444    1[6-(6,6,6)]
    17       12.50902       12.50902       12.50902    1[8-(6)]
    18       7.227316       7.227316       7.227316    1[6-(6,6,6)]
    19       5.745455       5.745455       5.745455    1[6-(6,6,6)]
    20       6.813034       6.813034       6.813034    1[6-(6,6,6)]
    21       6.367724       6.367724       6.367724    1[6-(6,6,6)]
    22       7.621475       7.621475       7.621475    1[6-(6,6,6)]
    23       7.059592       7.059592       7.059592    1[6-(6,6,6)]
    24       4.122711       4.122711       4.122711    1[8-(6)]
    25        5.35215        5.35215        5.35215    1[6-(6,6,6)]
    26       6.834008       6.834008       6.834008    1[6-(6,6,6)]
    27       5.766434       5.766434       5.766434    1[6-(6,6,6)]
    28       10.40489       10.40489       10.40489    1[6-(6,6,6)]
    29      13.344297      13.344297      13.344297    1[6-(6,6,6)]
    30      13.906178      13.906178      13.906178    1[6-(6,6,6)]
    31       4.263602       4.263602       4.263602    1[8-(6)]
    32       9.545306       9.545306       9.545306    1[6-(6,6,6)]
    33      11.027167      11.027167      11.027167    1[6-(6,6,6)]
    34       9.959588       9.959588       9.959588    1[6-(6,6,6)]
    35      10.404898      10.404898      10.404898    1[6-(6,6,6)]
    36       9.151147       9.151147       9.151147    1[6-(6,6,6)]
    37        9.71303        9.71303        9.71303    1[6-(6,6,6)]
    38      12.649911      12.649911      12.649911    1[8-(6)]
    39      10.496302      10.496302      10.496302    6[1-(0),6-(1,6,6),6-(1,6,6),6-(8,8)]
    40       9.661026       9.661026       9.661026    6[1-(0),6-(1,6,6),6-(1,6,6),6-(8,8)]
    41      10.066922      10.066922      10.066922    6[1-(0),6-(1,6,6),6-(1,6,6),6-(8,8)]
    42      10.078661      10.078661      10.078661    6[1-(0),6-(1,6,6),6-(1,6,6),6-(8,8)]
    43       2.548602       2.548602       2.548602    6[1-(0),6-(1,6,6),6-(1,6,6),6-(8,8)]
    44      10.516427      10.516427      10.516427    6[1-(0),6-(1,6,6),6-(1,6,6),6-(8,8)]
    45      10.293354      10.293354      10.293354    6[6-(1,6,6),8-(29),8-(29)]
    46        8.14059        8.14059        8.14059    6[6-(1,6,6),8-(0),8-(29)]
    47       9.347378       9.347378       9.347378    6[6-(1,6,6),8-(0),8-(29)]
    48       8.772074       8.772074       8.772074    6[6-(1,6,6),8-(0),8-(1)]
    49       6.993349       6.993349       6.993349    6[6-(1,6,6),8-(0),8-(29)]
    50       9.251773       9.251773       9.251773    6[6-(1,6,6),8-(29),8-(29)]
    51       6.303146       6.303146       6.303146    6[1-(0),6-(1,6,6),6-(1,6,6),6-(8,8)]
    52        5.46787        5.46787        5.46787    6[1-(0),6-(1,6,6),6-(1,6,6),6-(8,8)]
    53       5.873768       5.873768       5.873768    6[1-(0),6-(1,6,6),6-(1,6,6),6-(8,8)]
    54       5.885511       5.885511       5.885511    6[1-(0),6-(1,6,6),6-(1,6,6),6-(8,8)]
    55       6.741752       6.741752       6.741752    6[1-(0),6-(1,6,6),6-(1,6,6),6-(8,8)]
    56       6.323274       6.323274       6.323274    6[1-(0),6-(1,6,6),6-(1,6,6),6-(8,8)]
    57      10.293356      10.293356      10.293356    6[6-(1,6,6),8-(29),8-(29)]
    58       3.947434       3.947434       3.947434    6[6-(1,6,6),8-(0),8-(29)]
    59       5.154223       5.154223       5.154223    6[6-(1,6,6),8-(0),8-(29)]
    60       4.578926       4.578926       4.578926    6[6-(1,6,6),8-(0),8-(1)]
    61       6.993343       6.993343       6.993343    6[6-(1,6,6),8-(0),8-(29)]
    62       5.058621       5.058621       5.058621    6[6-(1,6,6),8-(29),8-(29)]
    63        6.27632        6.27632        6.27632    6[1-(0),6-(1,6,6),6-(1,6,6),6-(8,8)]
    64       7.111596       7.111596       7.111596    6[1-(0),6-(1,6,6),6-(1,6,6),6-(8,8)]
    65         6.7057         6.7057         6.7057    6[1-(0),6-(1,6,6),6-(1,6,6),6-(8,8)]
    66       6.693961       6.693961       6.693961    6[1-(0),6-(1,6,6),6-(1,6,6),6-(8,8)]
    67       14.22402       14.22402       14.22402    6[1-(0),6-(1,6,6),6-(1,6,6),6-(8,8)]
    68       6.256195       6.256195       6.256195    6[1-(0),6-(1,6,6),6-(1,6,6),6-(8,8)]
    69       6.479268       6.479268       6.479268    6[6-(1,6,6),8-(29),8-(29)]
    70       8.632032       8.632032       8.632032    6[6-(1,6,6),8-(0),8-(29)]
    71       7.425244       7.425244       7.425244    6[6-(1,6,6),8-(0),8-(29)]
    72       3.807388       3.807388       3.807388    6[6-(1,6,6),8-(0),8-(1)]
    73       9.779273       9.779273       9.779273    6[6-(1,6,6),8-(0),8-(29)]
    74       7.520849       7.520849       7.520849    6[6-(1,6,6),8-(29),8-(29)]
    75      10.469476      10.469476      10.469476    6[1-(0),6-(1,6,6),6-(1,6,6),6-(8,8)]
    76      11.304752      11.304752      11.304752    6[1-(0),6-(1,6,6),6-(1,6,6),6-(8,8)]
    77      10.898854      10.898854      10.898854    6[1-(0),6-(1,6,6),6-(1,6,6),6-(8,8)]
    78      10.887111      10.887111      10.887111    6[1-(0),6-(1,6,6),6-(1,6,6),6-(8,8)]
    79       10.03087       10.03087       10.03087    6[1-(0),6-(1,6,6),6-(1,6,6),6-(8,8)]
    80      10.449348      10.449348      10.449348    6[1-(0),6-(1,6,6),6-(1,6,6),6-(8,8)]
    81       6.479266       6.479266       6.479266    6[6-(1,6,6),8-(29),8-(29)]
    82      12.825188      12.825188      12.825188    6[6-(1,6,6),8-(0),8-(29)]
    83      11.618399      11.618399      11.618399    6[6-(1,6,6),8-(0),8-(29)]
    84      12.193696      12.193696      12.193696    6[6-(1,6,6),8-(0),8-(1)]
    85       9.779279       9.779279       9.779279    6[6-(1,6,6),8-(0),8-(29)]
    86      11.714001      11.714001      11.714001    6[6-(1,6,6),8-(29),8-(29)]
    87      10.725248      10.725248      10.725248    8[6-(6,8),29-(8)]
    88       9.824562       9.824562       9.824562    8[6-(6,8),29-(8,8)]
    89       7.620641       7.620641       7.620641    8[6-(6,8),29-(8,8)]
    90       7.450397       7.450397       7.450397    8[6-(6,8)]
    91       9.317188       9.317188       9.317188    8[6-(6,8),29-(8,8)]
    92       8.877743       8.877743       8.877743    8[6-(6,8)]
    93      12.233949      12.233949      12.233949    8[1-(0),6-(6,8)]
    94        8.46849        8.46849        8.46849    8[6-(6,8)]
    95       7.121659       7.121659       7.121659    8[6-(6,8)]
    96       2.993074       2.993074       2.993074    8[6-(6,8),29-(8,8)]
    97       9.222419       9.222419       9.222419    8[6-(6,8),29-(8,8)]
    98       8.294058       8.294058       8.294058    8[6-(6,8),29-(8,8)]
    99      10.725251      10.725251      10.725251    8[6-(6,8),29-(8)]
   100        9.82456        9.82456        9.82456    8[6-(6,8),29-(8,8)]
   101       7.620642       7.620642       7.620642    8[6-(6,8),29-(8,8)]
   102       3.257242       3.257242       3.257242    8[6-(6,8)]
   103       9.317193       9.317193       9.317193    8[6-(6,8),29-(8,8)]
   104       4.684592       4.684592       4.684592    8[6-(6,8)]
   105       3.847641       3.847641       3.847641    8[1-(0),6-(6,8)]
   106       4.275343       4.275343       4.275343    8[6-(6,8)]
   107       7.121654       7.121654       7.121654    8[6-(6,8)]
   108       7.186228       7.186228       7.186228    8[6-(6,8),29-(8,8)]
   109        5.02927        5.02927        5.02927    8[6-(6,8),29-(8,8)]
   110       4.100904       4.100904       4.100904    8[6-(6,8),29-(8,8)]
   111       6.047374       6.047374       6.047374    8[6-(6,8),29-(8)]
   112        6.94806        6.94806        6.94806    8[6-(6,8),29-(8,8)]
   113       9.151981       9.151981       9.151981    8[6-(6,8),29-(8,8)]
   114       9.322225       9.322225       9.322225    8[6-(6,8)]
   115       7.455434       7.455434       7.455434    8[6-(6,8),29-(8,8)]
   116       7.894879       7.894879       7.894879    8[6-(6,8)]
   117       4.538673       4.538673       4.538673    8[1-(0),6-(6,8)]
   118       4.110972       4.110972       4.110972    8[6-(6,8)]
   119       9.650963       9.650963       9.650963    8[6-(6,8)]
   120       9.586388       9.586388       9.586388    8[6-(6,8),29-(8,8)]
   121       7.550203       7.550203       7.550203    8[6-(6,8),29-(8,8)]
   122       8.478564       8.478564       8.478564    8[6-(6,8),29-(8,8)]
   123       6.047371       6.047371       6.047371    8[6-(6,8),29-(8)]
   124       6.948062       6.948062       6.948062    8[6-(6,8),29-(8,8)]
   125        9.15198        9.15198        9.15198    8[6-(6,8),29-(8,8)]
   126       13.51538       13.51538       13.51538    8[6-(6,8)]
   127       7.455429       7.455429       7.455429    8[6-(6,8),29-(8,8)]
   128       7.894868       7.894868       7.894868    8[6-(6,8)]
   129      12.924981      12.924981      12.924981    8[1-(0),6-(6,8)]
   130      12.497279      12.497279      12.497279    8[6-(6,8)]
   131       9.650968       9.650968       9.650968    8[6-(6,8)]
   132       9.586394       9.586394       9.586394    8[6-(6,8),29-(8,8)]
   133      11.743352      11.743352      11.743352    8[6-(6,8),29-(8,8)]
   134      12.671718      12.671718      12.671718    8[6-(6,8),29-(8,8)]
