# Supplementary material for: A collection of forcefield precursors for metal–organic frameworks
Source: RSC Adv. 2019 Nov 13;9(63):36492–507. doi: 10.1039/c9ra07327b (PMC9075174; doi:10.1039/c9ra07327b)
Supplement: RA-009-C9RA07327B-s1904 [file RA-009-C9RA07327B-s1904.txt]

PASTOU_clean

13.901700    0.000000    0.000000
-4.299784    13.220027    0.000000
-4.299784    -5.919992    11.820441

     1       8.706626       8.706626       8.706626    48[7-(6,6),7-(6,6),17-(48),17-(48)]
     2       2.361043       2.361043       2.361043    48[7-(6,6),7-(6,6),17-(48),17-(48)]
     3       -0.15058       -0.15058       -0.15058    48[7-(6,6),7-(6,6),17-(48),17-(48)]
     4      -3.404494      -3.404494      -3.404494    48[7-(6,6),7-(6,6),17-(48),17-(48)]
     5       2.941089       2.941089       2.941089    48[7-(6,6),7-(6,6),17-(48),17-(48)]
     6       5.452712       5.452712       5.452712    48[7-(6,6),7-(6,6),17-(48),17-(48)]
     7        6.09081        6.09081        6.09081    1[6-(7,7)]
     8       6.245903       6.245903       6.245903    1[6-(7,7)]
     9       7.960859       7.960859       7.960859    1[6-(1,6,7)]
    10       9.044897       9.044897       9.044897    1[6-(1,6,7)]
    11      -5.375225      -5.375225      -5.375225    1[6-(6,6)]
    12      -1.664924      -1.664924      -1.664924    1[6-(6,6)]
    13       7.148144       7.148144       7.148144    1[6-(6,6)]
    14       6.878428       6.878428       6.878428    1[6-(6,6)]
    15       0.681329       0.681329       0.681329    1[6-(7,7)]
    16       0.523356       0.523356       0.523356    1[6-(7,7)]
    17       1.768715       1.768715       1.768715    1[6-(1,6,7)]
    18       1.309266       1.309266       1.309266    1[6-(1,6,7)]
    19      10.025051      10.025051      10.025051    1[6-(6,6)]
    20      -1.668564      -1.668564      -1.668564    1[6-(6,6)]
    21       8.549659       8.549659       8.549659    1[6-(6,6)]
    22       6.998557       6.998557       6.998557    1[6-(6,6)]
    23       1.684231       1.684231       1.684231    1[6-(7,7)]
    24      -1.588016      -1.588016      -1.588016    1[6-(7,7)]
    25      -3.269456      -3.269456      -3.269456    1[6-(1,6,7)]
    26      -2.591312      -2.591312      -2.591312    1[6-(1,6,7)]
    27       2.496917       2.496917       2.496917    1[6-(6,6)]
    28          5.501          5.501          5.501    1[6-(6,6)]
    29      -4.828432      -4.828432      -4.828432    1[6-(6,6)]
    30      -5.296545      -5.296545      -5.296545    1[6-(6,6)]
    31      -0.788678      -0.788678      -0.788678    1[6-(7,7)]
    32      -0.943771      -0.943771      -0.943771    1[6-(7,7)]
    33      -2.658727      -2.658727      -2.658727    1[6-(1,6,7)]
    34      -3.742765      -3.742765      -3.742765    1[6-(1,6,7)]
    35      10.677357      10.677357      10.677357    1[6-(6,6)]
    36       6.967056       6.967056       6.967056    1[6-(6,6)]
    37      -1.846012      -1.846012      -1.846012    1[6-(6,6)]
    38      -1.576296      -1.576296      -1.576296    1[6-(6,6)]
    39       4.620803       4.620803       4.620803    1[6-(7,7)]
    40       4.778776       4.778776       4.778776    1[6-(7,7)]
    41       3.533417       3.533417       3.533417    1[6-(1,6,7)]
    42       3.992866       3.992866       3.992866    1[6-(1,6,7)]
    43      -4.722919      -4.722919      -4.722919    1[6-(6,6)]
    44       6.970696       6.970696       6.970696    1[6-(6,6)]
    45      -3.247527      -3.247527      -3.247527    1[6-(6,6)]
    46      -1.696425      -1.696425      -1.696425    1[6-(6,6)]
    47       3.617901       3.617901       3.617901    1[6-(7,7)]
    48       6.890148       6.890148       6.890148    1[6-(7,7)]
    49       8.571588       8.571588       8.571588    1[6-(1,6,7)]
    50       7.893444       7.893444       7.893444    1[6-(1,6,7)]
    51       2.805215       2.805215       2.805215    1[6-(6,6)]
    52      -0.198868      -0.198868      -0.198868    1[6-(6,6)]
    53      10.130564      10.130564      10.130564    1[6-(6,6)]
    54      10.598677      10.598677      10.598677    1[6-(6,6)]
    55        6.32334        6.32334        6.32334    6[1-(0),7-(6),7-(7)]
    56       6.388624       6.388624       6.388624    6[1-(0),7-(6),7-(6,7)]
    57       8.130954       8.130954       8.130954    6[1-(0),1-(0),6-(7,7),7-(6,7)]
    58       7.972876       7.972876       7.972876    6[6-(1,1,7),7-(6,48),7-(6,48)]
    59       8.046476       8.046476       8.046476    6[6-(1,6),6-(6,7),7-(6,48)]
    60       8.198336       8.198336       8.198336    6[1-(0),6-(1,6),6-(6,7)]
    61       7.849777       7.849777       7.849777    6[1-(0),6-(1,6),6-(1,6)]
    62       7.367615       7.367615       7.367615    6[1-(0),6-(1,6),6-(1,6)]
    63       7.208617       7.208617       7.208617    6[1-(0),6-(1,6),6-(6,7)]
    64       7.557334       7.557334       7.557334    6[6-(1,6),6-(6,7),7-(6,48)]
    65       0.790088       0.790088       0.790088    6[1-(0),7-(6),7-(7)]
    66         0.6952         0.6952         0.6952    6[1-(0),7-(6),7-(6,7)]
    67       1.847802       1.847802       1.847802    6[1-(0),1-(0),6-(7,7),7-(6,7)]
    68       3.282353       3.282353       3.282353    6[6-(1,1,7),7-(6,48),7-(6,48)]
    69        5.03049        5.03049        5.03049    6[6-(1,6),6-(6,7),7-(6,48)]
    70       5.975935       5.975935       5.975935    6[1-(0),6-(1,6),6-(6,7)]
    71       7.283711       7.283711       7.283711    6[1-(0),6-(1,6),6-(1,6)]
    72       7.655198       7.655198       7.655198    6[1-(0),6-(1,6),6-(1,6)]
    73       6.740838       6.740838       6.740838    6[1-(0),6-(1,6),6-(6,7)]
    74       5.416839       5.416839       5.416839    6[6-(1,6),6-(6,7),7-(6,48)]
    75       0.784628       0.784628       0.784628    6[1-(0),7-(6),7-(7)]
    76      -0.972056      -0.972056      -0.972056    6[1-(0),7-(6),7-(6,7)]
    77      -2.576979      -2.576979      -2.576979    6[1-(0),1-(0),6-(7,7),7-(6,7)]
    78      -2.875209      -2.875209      -2.875209    6[6-(1,1,7),7-(6,48),7-(6,48)]
    79      -2.783407      -2.783407      -2.783407    6[6-(1,6),6-(6,7),7-(6,48)]
    80      -2.496856      -2.496856      -2.496856    6[1-(0),6-(1,6),6-(6,7)]
    81       -3.27315       -3.27315       -3.27315    6[1-(0),6-(1,6),6-(1,6)]
    82      -4.314097      -4.314097      -4.314097    6[1-(0),6-(1,6),6-(1,6)]
    83      -4.602326      -4.602326      -4.602326    6[1-(0),6-(1,6),6-(6,7)]
    84      -3.825874      -3.825874      -3.825874    6[6-(1,6),6-(6,7),7-(6,48)]
    85      -1.021208      -1.021208      -1.021208    6[1-(0),7-(6),7-(7)]
    86      -1.086492      -1.086492      -1.086492    6[1-(0),7-(6),7-(6,7)]
    87      -2.828822      -2.828822      -2.828822    6[1-(0),1-(0),6-(7,7),7-(6,7)]
    88      -2.670744      -2.670744      -2.670744    6[6-(1,1,7),7-(6,48),7-(6,48)]
    89      -2.744344      -2.744344      -2.744344    6[6-(1,6),6-(6,7),7-(6,48)]
    90      -2.896204      -2.896204      -2.896204    6[1-(0),6-(1,6),6-(6,7)]
    91      -2.547645      -2.547645      -2.547645    6[1-(0),6-(1,6),6-(1,6)]
    92      -2.065483      -2.065483      -2.065483    6[1-(0),6-(1,6),6-(1,6)]
    93      -1.906485      -1.906485      -1.906485    6[1-(0),6-(1,6),6-(6,7)]
    94      -2.255202      -2.255202      -2.255202    6[6-(1,6),6-(6,7),7-(6,48)]
    95       4.512044       4.512044       4.512044    6[1-(0),7-(6),7-(7)]
    96       4.606932       4.606932       4.606932    6[1-(0),7-(6),7-(6,7)]
    97        3.45433        3.45433        3.45433    6[1-(0),1-(0),6-(7,7),7-(6,7)]
    98       2.019779       2.019779       2.019779    6[6-(1,1,7),7-(6,48),7-(6,48)]
    99       0.271642       0.271642       0.271642    6[6-(1,6),6-(6,7),7-(6,48)]
   100      -0.673803      -0.673803      -0.673803    6[1-(0),6-(1,6),6-(6,7)]
   101      -1.981579      -1.981579      -1.981579    6[1-(0),6-(1,6),6-(1,6)]
   102      -2.353066      -2.353066      -2.353066    6[1-(0),6-(1,6),6-(1,6)]
   103      -1.438706      -1.438706      -1.438706    6[1-(0),6-(1,6),6-(6,7)]
   104      -0.114707      -0.114707      -0.114707    6[6-(1,6),6-(6,7),7-(6,48)]
   105       4.517504       4.517504       4.517504    6[1-(0),7-(6),7-(7)]
   106       6.274188       6.274188       6.274188    6[1-(0),7-(6),7-(6,7)]
   107       7.879111       7.879111       7.879111    6[1-(0),1-(0),6-(7,7),7-(6,7)]
   108       8.177341       8.177341       8.177341    6[6-(1,1,7),7-(6,48),7-(6,48)]
   109       8.085539       8.085539       8.085539    6[6-(1,6),6-(6,7),7-(6,48)]
   110       7.798988       7.798988       7.798988    6[1-(0),6-(1,6),6-(6,7)]
   111       8.575282       8.575282       8.575282    6[1-(0),6-(1,6),6-(1,6)]
   112       9.616229       9.616229       9.616229    6[1-(0),6-(1,6),6-(1,6)]
   113       9.904458       9.904458       9.904458    6[1-(0),6-(1,6),6-(6,7)]
   114       9.128006       9.128006       9.128006    6[6-(1,6),6-(6,7),7-(6,48)]
   115       5.782672       5.782672       5.782672    7[6-(1,7),6-(1,7)]
   116       7.205801       7.205801       7.205801    7[6-(1,7),7-(6,6)]
   117       7.222676       7.222676       7.222676    7[6-(1,1,6),6-(1,7),7-(6)]
   118       8.310834       8.310834       8.310834    7[6-(6,6),6-(6,7),48-(7,17,17)]
   119       7.513258       7.513258       7.513258    7[6-(6,6),6-(6,7),48-(7,17,17)]
   120       0.336788       0.336788       0.336788    7[6-(1,7),6-(1,7)]
   121       1.397708       1.397708       1.397708    7[6-(1,7),7-(6,6)]
   122       1.330856       1.330856       1.330856    7[6-(1,1,6),6-(1,7),7-(6)]
   123       3.656715       3.656715       3.656715    7[6-(6,6),6-(6,7),48-(7,17,17)]
   124       4.267933       4.267933       4.267933    7[6-(6,6),6-(6,7),48-(7,17,17)]
   125       0.342248       0.342248       0.342248    7[6-(1,7),6-(1,7)]
   126      -0.143958      -0.143958      -0.143958    7[6-(1,7),7-(6,6)]
   127      -1.277417      -1.277417      -1.277417    7[6-(1,1,6),6-(1,7),7-(6)]
   128      -2.175041      -2.175041      -2.175041    7[6-(6,6),6-(6,7),48-(7,17,17)]
   129      -3.873591      -3.873591      -3.873591    7[6-(6,6),6-(6,7),48-(7,17,17)]
   130       -0.48054       -0.48054       -0.48054    7[6-(1,7),6-(1,7)]
   131      -1.903669      -1.903669      -1.903669    7[6-(1,7),7-(6,6)]
   132      -1.920544      -1.920544      -1.920544    7[6-(1,1,6),6-(1,7),7-(6)]
   133      -3.008702      -3.008702      -3.008702    7[6-(6,6),6-(6,7),48-(7,17,17)]
   134      -2.211126      -2.211126      -2.211126    7[6-(6,6),6-(6,7),48-(7,17,17)]
   135       4.965344       4.965344       4.965344    7[6-(1,7),6-(1,7)]
   136       3.904424       3.904424       3.904424    7[6-(1,7),7-(6,6)]
   137       3.971276       3.971276       3.971276    7[6-(1,1,6),6-(1,7),7-(6)]
   138       1.645417       1.645417       1.645417    7[6-(6,6),6-(6,7),48-(7,17,17)]
   139       1.034199       1.034199       1.034199    7[6-(6,6),6-(6,7),48-(7,17,17)]
   140       4.959884       4.959884       4.959884    7[6-(1,7),6-(1,7)]
   141        5.44609        5.44609        5.44609    7[6-(1,7),7-(6,6)]
   142       6.579549       6.579549       6.579549    7[6-(1,1,6),6-(1,7),7-(6)]
   143       7.477173       7.477173       7.477173    7[6-(6,6),6-(6,7),48-(7,17,17)]
   144       9.175723       9.175723       9.175723    7[6-(6,6),6-(6,7),48-(7,17,17)]
   145        8.48493        8.48493        8.48493    17[48-(7,7,17),48-(7,7,17)]
   146       0.498665       0.498665       0.498665    17[48-(7,7,17),48-(7,7,17)]
   147       2.193405       2.193405       2.193405    17[48-(7,7,17),48-(7,7,17)]
   148      -3.182798      -3.182798      -3.182798    17[48-(7,7,17),48-(7,7,17)]
   149       4.803467       4.803467       4.803467    17[48-(7,7,17),48-(7,7,17)]
   150       3.108727       3.108727       3.108727    17[48-(7,7,17),48-(7,7,17)]
