# Supplementary material for: A collection of forcefield precursors for metal–organic frameworks
Source: RSC Adv. 2019 Nov 13;9(63):36492–507. doi: 10.1039/c9ra07327b (PMC9075174; doi:10.1039/c9ra07327b)
Supplement: RA-009-C9RA07327B-s1905 [file RA-009-C9RA07327B-s1905.txt]

PEBXIF_clean

13.621200    0.000000    0.000000
-2.843168    13.321167    0.000000
5.506283    6.565585    13.004985

     1       5.856578       5.856578       5.856578    28[7-(6,6),7-(6,6),8-(28),8-(6),8-(6),8-(6)]
     2        3.24939        3.24939        3.24939    28[7-(6,6),7-(6,6),8-(28),8-(6),8-(6),8-(6)]
     3      10.427737      10.427737      10.427737    28[7-(6,6),7-(6,6),8-(28),8-(6),8-(6),8-(6)]
     4      13.034925      13.034925      13.034925    28[7-(6,6),7-(6,6),8-(28),8-(6),8-(6),8-(6)]
     5       3.446341       3.446341       3.446341    1[8-(6)]
     6       8.270719       8.270719       8.270719    1[6-(6,7)]
     7      10.501372      10.501372      10.501372    1[6-(6,6)]
     8      10.411019      10.411019      10.411019    1[6-(6,6)]
     9       8.165589       8.165589       8.165589    1[6-(6,7)]
    10      12.019553      12.019553      12.019553    1[6-(6,6)]
    11       0.568165       0.568165       0.568165    1[6-(6,7)]
    12        1.40067        1.40067        1.40067    1[6-(6,7)]
    13      12.821158      12.821158      12.821158    1[6-(6,6)]
    14       2.692674       2.692674       2.692674    1[6-(6,6)]
    15      16.460558      16.460558      16.460558    1[6-(6,6)]
    16       6.719502       6.719502       6.719502    1[6-(6,6)]
    17       6.581381       6.581381       6.581381    1[6-(6,6)]
    18      11.418968      11.418968      11.418968    1[6-(6,6)]
    19        6.83266        6.83266        6.83266    1[6-(6,6)]
    20      13.311782      13.311782      13.311782    1[6-(6,6)]
    21      15.006453      15.006453      15.006453    1[6-(6,6)]
    22       3.067295       3.067295       3.067295    1[8-(6)]
    23       2.284678       2.284678       2.284678    1[6-(6,7)]
    24       2.282922       2.282922       2.282922    1[6-(6,6)]
    25       6.057129       6.057129       6.057129    1[6-(6,6)]
    26       3.167982       3.167982       3.167982    1[6-(6,7)]
    27       6.546001       6.546001       6.546001    1[6-(6,6)]
    28       6.676221       6.676221       6.676221    1[6-(6,7)]
    29       5.149611       5.149611       5.149611    1[6-(6,7)]
    30       5.063224       5.063224       5.063224    1[6-(6,6)]
    31       7.382887       7.382887       7.382887    1[6-(6,6)]
    32       6.699458       6.699458       6.699458    1[6-(6,6)]
    33       6.841675       6.841675       6.841675    1[6-(6,6)]
    34       7.473429       7.473429       7.473429    1[6-(6,6)]
    35       7.974339       7.974339       7.974339    1[6-(6,6)]
    36       7.404513       7.404513       7.404513    1[6-(6,6)]
    37       3.668186       3.668186       3.668186    1[6-(6,6)]
    38       4.277859       4.277859       4.277859    1[6-(6,6)]
    39      12.837974      12.837974      12.837974    1[8-(6)]
    40       8.013596       8.013596       8.013596    1[6-(6,7)]
    41       5.782943       5.782943       5.782943    1[6-(6,6)]
    42       5.873296       5.873296       5.873296    1[6-(6,6)]
    43       8.118726       8.118726       8.118726    1[6-(6,7)]
    44       4.264762       4.264762       4.264762    1[6-(6,6)]
    45       15.71615       15.71615       15.71615    1[6-(6,7)]
    46      14.883645      14.883645      14.883645    1[6-(6,7)]
    47       3.463157       3.463157       3.463157    1[6-(6,6)]
    48      -0.029559      -0.029559      -0.029559    1[6-(6,6)]
    49      -0.176243      -0.176243      -0.176243    1[6-(6,6)]
    50       9.564813       9.564813       9.564813    1[6-(6,6)]
    51       9.702934       9.702934       9.702934    1[6-(6,6)]
    52       4.865347       4.865347       4.865347    1[6-(6,6)]
    53       9.451655       9.451655       9.451655    1[6-(6,6)]
    54       2.972533       2.972533       2.972533    1[6-(6,6)]
    55       1.277862       1.277862       1.277862    1[6-(6,6)]
    56       13.21702       13.21702       13.21702    1[8-(6)]
    57      13.999637      13.999637      13.999637    1[6-(6,7)]
    58      14.001393      14.001393      14.001393    1[6-(6,6)]
    59      10.227186      10.227186      10.227186    1[6-(6,6)]
    60      13.116333      13.116333      13.116333    1[6-(6,7)]
    61       9.738314       9.738314       9.738314    1[6-(6,6)]
    62       9.608094       9.608094       9.608094    1[6-(6,7)]
    63      11.134704      11.134704      11.134704    1[6-(6,7)]
    64      11.221091      11.221091      11.221091    1[6-(6,6)]
    65       8.901428       8.901428       8.901428    1[6-(6,6)]
    66       9.584857       9.584857       9.584857    1[6-(6,6)]
    67        9.44264        9.44264        9.44264    1[6-(6,6)]
    68       8.810886       8.810886       8.810886    1[6-(6,6)]
    69       8.309976       8.309976       8.309976    1[6-(6,6)]
    70       8.879802       8.879802       8.879802    1[6-(6,6)]
    71      12.616129      12.616129      12.616129    1[6-(6,6)]
    72      12.006456      12.006456      12.006456    1[6-(6,6)]
    73       8.696857       8.696857       8.696857    6[1-(0),6-(1,6),7-(6,28)]
    74       10.04168       10.04168       10.04168    6[1-(0),6-(1,7),6-(6,6)]
    75      10.715425      10.715425      10.715425    6[6-(1,6),6-(1,6),6-(6,6)]
    76       9.995826       9.995826       9.995826    6[1-(0),6-(1,7),6-(6,6)]
    77       8.633753       8.633753       8.633753    6[1-(0),6-(1,6),7-(6,28)]
    78      12.145018      12.145018      12.145018    6[6-(1,6),6-(1,6),6-(6,6)]
    79      12.609537      12.609537      12.609537    6[1-(0),6-(1,7),6-(6,6)]
    80        0.29536        0.29536        0.29536    6[1-(0),6-(1,6),7-(6,28)]
    81       0.787298       0.787298       0.787298    6[1-(0),6-(1,6),7-(6,28)]
    82      13.081419      13.081419      13.081419    6[1-(0),6-(1,7),6-(6,6)]
    83       4.505429       4.505429       4.505429    6[6-(6,6),8-(1),8-(28)]
    84       4.611642       4.611642       4.611642    6[6-(1,6),6-(1,6),6-(8,8)]
    85       3.505698       3.505698       3.505698    6[1-(0),6-(1,6),6-(6,6)]
    86      17.208489      17.208489      17.208489    6[1-(0),6-(1,6),6-(6,8)]
    87       4.775828       4.775828       4.775828    6[6-(1,6),6-(1,6),8-(6)]
    88       5.907958       5.907958       5.907958    6[1-(0),6-(1,6),6-(6,8)]
    89       5.822254       5.822254       5.822254    6[1-(0),6-(1,6),6-(6,6)]
    90      14.670707      14.670707      14.670707    6[6-(1,6),6-(1,6),8-(6)]
    91       8.407143       8.407143       8.407143    6[1-(0),6-(1,6),6-(6,8)]
    92       7.370155       7.370155       7.370155    6[1-(0),6-(1,6),6-(6,6)]
    93       7.142653       7.142653       7.142653    6[6-(1,6),6-(1,6),6-(8,8)]
    94       7.943919       7.943919       7.943919    6[1-(0),6-(1,6),6-(6,6)]
    95       14.47113       14.47113       14.47113    6[1-(0),6-(1,6),6-(6,8)]
    96       6.021206       6.021206       6.021206    6[6-(6,6),8-(28),8-(28)]
    97       2.494444       2.494444       2.494444    6[1-(0),6-(1,6),7-(6,28)]
    98       2.490408       2.490408       2.490408    6[1-(0),6-(1,7),6-(6,6)]
    99       5.642788       5.642788       5.642788    6[6-(1,6),6-(1,6),6-(6,6)]
   100       5.881687       5.881687       5.881687    6[1-(0),6-(1,7),6-(6,6)]
   101       3.016692       3.016692       3.016692    6[1-(0),6-(1,6),7-(6,28)]
   102       5.737209       5.737209       5.737209    6[6-(1,6),6-(1,6),6-(6,6)]
   103       6.249179       6.249179       6.249179    6[1-(0),6-(1,7),6-(6,6)]
   104       6.315277       6.315277       6.315277    6[1-(0),6-(1,6),7-(6,28)]
   105       5.431019       5.431019       5.431019    6[1-(0),6-(1,6),7-(6,28)]
   106       5.361265       5.361265       5.361265    6[1-(0),6-(1,7),6-(6,6)]
   107       2.538486       2.538486       2.538486    6[6-(6,6),8-(1),8-(28)]
   108       7.524679       7.524679       7.524679    6[6-(1,6),6-(1,6),6-(8,8)]
   109       7.279058       7.279058       7.279058    6[1-(0),6-(1,6),6-(6,6)]
   110       6.880593       6.880593       6.880593    6[1-(0),6-(1,6),6-(6,8)]
   111       6.754768       6.754768       6.754768    6[6-(1,6),6-(1,6),8-(6)]
   112       6.956958       6.956958       6.956958    6[1-(0),6-(1,6),6-(6,8)]
   113       7.340136       7.340136       7.340136    6[1-(0),6-(1,6),6-(6,6)]
   114       6.197976       6.197976       6.197976    6[6-(1,6),6-(1,6),8-(6)]
   115       7.116927       7.116927       7.116927    6[1-(0),6-(1,6),6-(6,8)]
   116        6.76786        6.76786        6.76786    6[1-(0),6-(1,6),6-(6,6)]
   117       5.484282       5.484282       5.484282    6[6-(1,6),6-(1,6),6-(8,8)]
   118        4.53859        4.53859        4.53859    6[1-(0),6-(1,6),6-(6,6)]
   119       4.901562       4.901562       4.901562    6[1-(0),6-(1,6),6-(6,8)]
   120       5.101115       5.101115       5.101115    6[6-(6,6),8-(28),8-(28)]
   121       7.587458       7.587458       7.587458    6[1-(0),6-(1,6),7-(6,28)]
   122       6.242635       6.242635       6.242635    6[1-(0),6-(1,7),6-(6,6)]
   123        5.56889        5.56889        5.56889    6[6-(1,6),6-(1,6),6-(6,6)]
   124       6.288489       6.288489       6.288489    6[1-(0),6-(1,7),6-(6,6)]
   125       7.650562       7.650562       7.650562    6[1-(0),6-(1,6),7-(6,28)]
   126       4.139297       4.139297       4.139297    6[6-(1,6),6-(1,6),6-(6,6)]
   127       3.674778       3.674778       3.674778    6[1-(0),6-(1,7),6-(6,6)]
   128      15.988955      15.988955      15.988955    6[1-(0),6-(1,6),7-(6,28)]
   129      15.497017      15.497017      15.497017    6[1-(0),6-(1,6),7-(6,28)]
   130       3.202896       3.202896       3.202896    6[1-(0),6-(1,7),6-(6,6)]
   131      11.778886      11.778886      11.778886    6[6-(6,6),8-(1),8-(28)]
   132      11.672673      11.672673      11.672673    6[6-(1,6),6-(1,6),6-(8,8)]
   133      12.778617      12.778617      12.778617    6[1-(0),6-(1,6),6-(6,6)]
   134      -0.924174      -0.924174      -0.924174    6[1-(0),6-(1,6),6-(6,8)]
   135      11.508487      11.508487      11.508487    6[6-(1,6),6-(1,6),8-(6)]
   136      10.376357      10.376357      10.376357    6[1-(0),6-(1,6),6-(6,8)]
   137      10.462061      10.462061      10.462061    6[1-(0),6-(1,6),6-(6,6)]
   138       1.613608       1.613608       1.613608    6[6-(1,6),6-(1,6),8-(6)]
   139       7.877172       7.877172       7.877172    6[1-(0),6-(1,6),6-(6,8)]
   140        8.91416        8.91416        8.91416    6[1-(0),6-(1,6),6-(6,6)]
   141       9.141662       9.141662       9.141662    6[6-(1,6),6-(1,6),6-(8,8)]
   142       2.834113       2.834113       2.834113    6[1-(0),6-(1,6),6-(6,6)]
   143       1.813185       1.813185       1.813185    6[1-(0),6-(1,6),6-(6,8)]
   144      10.263109      10.263109      10.263109    6[6-(6,6),8-(28),8-(28)]
   145      13.789871      13.789871      13.789871    6[1-(0),6-(1,6),7-(6,28)]
   146      13.793907      13.793907      13.793907    6[1-(0),6-(1,7),6-(6,6)]
   147      10.641527      10.641527      10.641527    6[6-(1,6),6-(1,6),6-(6,6)]
   148      10.402628      10.402628      10.402628    6[1-(0),6-(1,7),6-(6,6)]
   149      13.267623      13.267623      13.267623    6[1-(0),6-(1,6),7-(6,28)]
   150      10.547106      10.547106      10.547106    6[6-(1,6),6-(1,6),6-(6,6)]
   151      10.035136      10.035136      10.035136    6[1-(0),6-(1,7),6-(6,6)]
   152       9.969038       9.969038       9.969038    6[1-(0),6-(1,6),7-(6,28)]
   153      10.853296      10.853296      10.853296    6[1-(0),6-(1,6),7-(6,28)]
   154       10.92305       10.92305       10.92305    6[1-(0),6-(1,7),6-(6,6)]
   155      13.745829      13.745829      13.745829    6[6-(6,6),8-(1),8-(28)]
   156       8.759636       8.759636       8.759636    6[6-(1,6),6-(1,6),6-(8,8)]
   157       9.005257       9.005257       9.005257    6[1-(0),6-(1,6),6-(6,6)]
   158       9.403722       9.403722       9.403722    6[1-(0),6-(1,6),6-(6,8)]
   159       9.529547       9.529547       9.529547    6[6-(1,6),6-(1,6),8-(6)]
   160       9.327357       9.327357       9.327357    6[1-(0),6-(1,6),6-(6,8)]
   161       8.944179       8.944179       8.944179    6[1-(0),6-(1,6),6-(6,6)]
   162      10.086339      10.086339      10.086339    6[6-(1,6),6-(1,6),8-(6)]
   163       9.167388       9.167388       9.167388    6[1-(0),6-(1,6),6-(6,8)]
   164       9.516455       9.516455       9.516455    6[1-(0),6-(1,6),6-(6,6)]
   165      10.800033      10.800033      10.800033    6[6-(1,6),6-(1,6),6-(8,8)]
   166      11.745725      11.745725      11.745725    6[1-(0),6-(1,6),6-(6,6)]
   167      11.382753      11.382753      11.382753    6[1-(0),6-(1,6),6-(6,8)]
   168        11.1832        11.1832        11.1832    6[6-(6,6),8-(28),8-(28)]
   169         7.9716         7.9716         7.9716    7[6-(1,6),6-(1,6),28-(7,8,8,8,8)]
   170       1.225874       1.225874       1.225874    7[6-(1,6),6-(1,6),28-(7,8,8,8,8)]
   171       2.783191       2.783191       2.783191    7[6-(1,6),6-(1,6),28-(7,8,8,8,8)]
   172       5.881415       5.881415       5.881415    7[6-(1,6),6-(1,6),28-(7,8,8,8,8)]
   173       8.312715       8.312715       8.312715    7[6-(1,6),6-(1,6),28-(7,8,8,8,8)]
   174      15.058441      15.058441      15.058441    7[6-(1,6),6-(1,6),28-(7,8,8,8,8)]
   175      13.501124      13.501124      13.501124    7[6-(1,6),6-(1,6),28-(7,8,8,8,8)]
   176        10.4029        10.4029        10.4029    7[6-(1,6),6-(1,6),28-(7,8,8,8,8)]
   177        5.56519        5.56519        5.56519    8[6-(6,8),28-(7,7,8,8,8)]
   178       3.384099       3.384099       3.384099    8[1-(0),6-(6,8)]
   179       4.916844       4.916844       4.916844    8[6-(6,6),6-(6,6)]
   180       6.093671       6.093671       6.093671    8[6-(6,8),28-(7,7,8,8,8)]
   181       5.094119       5.094119       5.094119    8[6-(6,8),28-(7,7,8,8,8)]
   182       2.755275       2.755275       2.755275    8[6-(6,8),28-(7,7,8,8,8)]
   183       2.738509       2.738509       2.738509    8[1-(0),6-(6,8)]
   184       6.546928       6.546928       6.546928    8[6-(6,6),6-(6,6)]
   185       3.872599       3.872599       3.872599    8[6-(6,8),28-(7,7,8,8,8)]
   186       6.031652       6.031652       6.031652    8[6-(6,8),28-(7,7,8,8,8)]
   187       3.774163       3.774163       3.774163    8[28-(7,7,8,8,8),28-(7,7,8,8,8)]
   188      10.719125      10.719125      10.719125    8[6-(6,8),28-(7,7,8,8,8)]
   189      12.900216      12.900216      12.900216    8[1-(0),6-(6,8)]
   190      11.367471      11.367471      11.367471    8[6-(6,6),6-(6,6)]
   191      10.190644      10.190644      10.190644    8[6-(6,8),28-(7,7,8,8,8)]
   192      11.190196      11.190196      11.190196    8[6-(6,8),28-(7,7,8,8,8)]
   193       13.52904       13.52904       13.52904    8[6-(6,8),28-(7,7,8,8,8)]
   194      13.545806      13.545806      13.545806    8[1-(0),6-(6,8)]
   195       9.737387       9.737387       9.737387    8[6-(6,6),6-(6,6)]
   196      12.411716      12.411716      12.411716    8[6-(6,8),28-(7,7,8,8,8)]
   197      10.252663      10.252663      10.252663    8[6-(6,8),28-(7,7,8,8,8)]
   198      12.510152      12.510152      12.510152    8[28-(7,7,8,8,8),28-(7,7,8,8,8)]
