# Supplementary material for: A collection of forcefield precursors for metal–organic frameworks
Source: RSC Adv. 2019 Nov 13;9(63):36492–507. doi: 10.1039/c9ra07327b (PMC9075174; doi:10.1039/c9ra07327b)
Supplement: RA-009-C9RA07327B-s1906 [file RA-009-C9RA07327B-s1906.txt]

PECMOB_clean

10.122000    0.000000    0.000000
0.680020    10.784582    0.000000
2.666418    2.419489    13.242244

     1       4.647728       4.647728       4.647728    62[8-(6),8-(6),8-(6),8-(6),8-(6),8-(6),8-(6)]
     2        8.82071        8.82071        8.82071    62[8-(6),8-(6),8-(6),8-(6),8-(6),8-(6),8-(6)]
     3       1.673219       1.673219       1.673219    27[7-(6,6),7-(6,6),8-(6),8-(6)]
     4       4.177314       4.177314       4.177314    1[6-(6,6)]
     5       3.935043       3.935043       3.935043    1[6-(6,6)]
     6       4.075931       4.075931       4.075931    1[6-(6,6)]
     7        6.29423        6.29423        6.29423    1[6-(6,6)]
     8       6.015978       6.015978       6.015978    1[6-(6,7)]
     9       5.646455       5.646455       5.646455    1[6-(6,7)]
    10       5.901824       5.901824       5.901824    1[6-(6,6)]
    11       9.706454       9.706454       9.706454    1[6-(6,6)]
    12       1.584097       1.584097       1.584097    1[6-(6,6)]
    13       7.713934       7.713934       7.713934    1[6-(6,6)]
    14       2.645915       2.645915       2.645915    1[6-(6,6)]
    15       2.364797       2.364797       2.364797    1[6-(6,7)]
    16       2.346364       2.346364       2.346364    1[6-(6,7)]
    17       2.731447       2.731447       2.731447    1[6-(6,6)]
    18        6.89948        6.89948        6.89948    1[7-(6,6)]
    19      11.842966      11.842966      11.842966    1[7-(6,6)]
    20       9.291124       9.291124       9.291124    1[6-(6,6)]
    21       9.533395       9.533395       9.533395    1[6-(6,6)]
    22       9.392507       9.392507       9.392507    1[6-(6,6)]
    23       7.174208       7.174208       7.174208    1[6-(6,6)]
    24        7.45246        7.45246        7.45246    1[6-(6,7)]
    25       7.821983       7.821983       7.821983    1[6-(6,7)]
    26       7.566614       7.566614       7.566614    1[6-(6,6)]
    27       3.761984       3.761984       3.761984    1[6-(6,6)]
    28      11.884341      11.884341      11.884341    1[6-(6,6)]
    29       5.754504       5.754504       5.754504    1[6-(6,6)]
    30      10.822523      10.822523      10.822523    1[6-(6,6)]
    31      11.103641      11.103641      11.103641    1[6-(6,7)]
    32      11.122074      11.122074      11.122074    1[6-(6,7)]
    33      10.736991      10.736991      10.736991    1[6-(6,6)]
    34       6.568958       6.568958       6.568958    1[7-(6,6)]
    35       1.625472       1.625472       1.625472    1[7-(6,6)]
    36       4.107717       4.107717       4.107717    6[6-(1,6),6-(1,6),6-(8,8)]
    37       4.109451       4.109451       4.109451    6[1-(0),6-(6,6),6-(6,7)]
    38       4.011555       4.011555       4.011555    6[6-(1,6),6-(1,6),7-(1,6)]
    39       3.981878       3.981878       3.981878    6[1-(0),6-(6,6),6-(6,7)]
    40       4.021889       4.021889       4.021889    6[6-(1,6),6-(1,6),6-(8,8)]
    41       4.069844       4.069844       4.069844    6[1-(0),6-(6,6),6-(6,6)]
    42       3.964956       3.964956       3.964956    6[6-(6,6),8-(62),8-(62)]
    43       4.061759       4.061759       4.061759    6[6-(6,6),8-(27),8-(62)]
    44       6.179889       6.179889       6.179889    6[6-(6,6),7-(1,6),8-(0)]
    45       6.105316       6.105316       6.105316    6[6-(1,6),6-(1,6),6-(7,8)]
    46       6.153347       6.153347       6.153347    6[1-(0),6-(1,7),6-(6,6)]
    47       5.989788       5.989788       5.989788    6[1-(0),6-(1,6),7-(6)]
    48       5.771753       5.771753       5.771753    6[1-(0),6-(1,6),7-(6)]
    49       5.923211       5.923211       5.923211    6[1-(0),6-(1,7),6-(6,6)]
    50       8.515562       8.515562       8.515562    6[6-(1,6),6-(1,6),6-(8,8)]
    51        9.70303        9.70303        9.70303    6[1-(0),6-(6,6),6-(6,6)]
    52      10.907016      10.907016      10.907016    6[6-(1,6),6-(1,6),6-(8,8)]
    53       0.780235       0.780235       0.780235    6[1-(0),6-(6,6),6-(6,7)]
    54       9.701536       9.701536       9.701536    6[6-(1,6),6-(1,6),7-(1,6)]
    55       8.518087       8.518087       8.518087    6[1-(0),6-(6,6),6-(6,7)]
    56       7.187924       7.187924       7.187924    6[6-(6,6),8-(62),8-(62)]
    57       2.107953       2.107953       2.107953    6[6-(6,6),8-(62),8-(62)]
    58       2.959708       2.959708       2.959708    6[6-(6,6),7-(1,6),8-(0)]
    59       2.705127       2.705127       2.705127    6[6-(1,6),6-(1,6),6-(7,8)]
    60       2.593945       2.593945       2.593945    6[1-(0),6-(1,7),6-(6,6)]
    61       2.407706       2.407706       2.407706    6[1-(0),6-(1,6),7-(6,27)]
    62       2.410906       2.410906       2.410906    6[1-(0),6-(1,6),7-(6,27)]
    63       2.632628       2.632628       2.632628    6[1-(0),6-(1,7),6-(6,6)]
    64       9.360721       9.360721       9.360721    6[6-(1,6),6-(1,6),6-(8,8)]
    65       9.358987       9.358987       9.358987    6[1-(0),6-(6,6),6-(6,7)]
    66       9.456883       9.456883       9.456883    6[6-(1,6),6-(1,6),7-(1,6)]
    67        9.48656        9.48656        9.48656    6[1-(0),6-(6,6),6-(6,7)]
    68       9.446549       9.446549       9.446549    6[6-(1,6),6-(1,6),6-(8,8)]
    69       9.398594       9.398594       9.398594    6[1-(0),6-(6,6),6-(6,6)]
    70       9.503482       9.503482       9.503482    6[6-(6,6),8-(62),8-(62)]
    71       9.406679       9.406679       9.406679    6[6-(6,6),8-(27),8-(62)]
    72       7.288549       7.288549       7.288549    6[6-(6,6),7-(1,6),8-(0)]
    73       7.363122       7.363122       7.363122    6[6-(1,6),6-(1,6),6-(7,8)]
    74       7.315091       7.315091       7.315091    6[1-(0),6-(1,7),6-(6,6)]
    75        7.47865        7.47865        7.47865    6[1-(0),6-(1,6),7-(6)]
    76       7.696685       7.696685       7.696685    6[1-(0),6-(1,6),7-(6)]
    77       7.545227       7.545227       7.545227    6[1-(0),6-(1,7),6-(6,6)]
    78       4.952876       4.952876       4.952876    6[6-(1,6),6-(1,6),6-(8,8)]
    79       3.765408       3.765408       3.765408    6[1-(0),6-(6,6),6-(6,6)]
    80       2.561422       2.561422       2.561422    6[6-(1,6),6-(1,6),6-(8,8)]
    81       2.566203       2.566203       2.566203    6[1-(0),6-(6,6),6-(6,7)]
    82       3.766902       3.766902       3.766902    6[6-(1,6),6-(1,6),7-(1,6)]
    83       4.950351       4.950351       4.950351    6[1-(0),6-(6,6),6-(6,7)]
    84       6.280514       6.280514       6.280514    6[6-(6,6),8-(62),8-(62)]
    85      11.360485      11.360485      11.360485    6[6-(6,6),8-(62),8-(62)]
    86       10.50873       10.50873       10.50873    6[6-(6,6),7-(1,6),8-(0)]
    87      10.763311      10.763311      10.763311    6[6-(1,6),6-(1,6),6-(7,8)]
    88      10.874493      10.874493      10.874493    6[1-(0),6-(1,7),6-(6,6)]
    89      11.060732      11.060732      11.060732    6[1-(0),6-(1,6),7-(6,27)]
    90      11.057532      11.057532      11.057532    6[1-(0),6-(1,6),7-(6,27)]
    91       10.83581       10.83581       10.83581    6[1-(0),6-(1,7),6-(6,6)]
    92       6.622971       6.622971       6.622971    7[1-(0),6-(6,6),6-(6,8)]
    93        5.79694        5.79694        5.79694    7[6-(1,6),6-(1,6)]
    94       12.34145       12.34145       12.34145    7[1-(0),6-(6,6),6-(6,8)]
    95       2.282852       2.282852       2.282852    7[6-(1,6),6-(1,6),27-(7,8,8)]
    96       6.845467       6.845467       6.845467    7[1-(0),6-(6,6),6-(6,8)]
    97       7.671498       7.671498       7.671498    7[6-(1,6),6-(1,6)]
    98       1.126988       1.126988       1.126988    7[1-(0),6-(6,6),6-(6,8)]
    99      11.185586      11.185586      11.185586    7[6-(1,6),6-(1,6),27-(7,8,8)]
   100       3.496496       3.496496       3.496496    8[6-(6,8),27-(7,7,8)]
   101       4.619484       4.619484       4.619484    8[6-(6,8),62-(8,8,8,8,8,8)]
   102        4.32428        4.32428        4.32428    8[6-(6,8),62-(8,8,8,8,8,8)]
   103       3.563648       3.563648       3.563648    8[6-(6,8),62-(8,8,8,8,8,8)]
   104       5.863319       5.863319       5.863319    8[6-(6,7)]
   105       7.095687       7.095687       7.095687    8[6-(6,8),62-(8,8,8,8,8,8)]
   106       6.154643       6.154643       6.154643    8[6-(6,8),62-(8,8,8,8,8,8)]
   107       2.180941       2.180941       2.180941    8[6-(6,8),62-(8,8,8,8,8,8)]
   108       3.155848       3.155848       3.155848    8[6-(6,8),62-(8,8,8,8,8,8)]
   109       3.782487       3.782487       3.782487    8[6-(6,7)]
   110       9.971942       9.971942       9.971942    8[6-(6,8),27-(7,7,8)]
   111       8.848954       8.848954       8.848954    8[6-(6,8),62-(8,8,8,8,8,8)]
   112       9.144158       9.144158       9.144158    8[6-(6,8),62-(8,8,8,8,8,8)]
   113        9.90479        9.90479        9.90479    8[6-(6,8),62-(8,8,8,8,8,8)]
   114       7.605119       7.605119       7.605119    8[6-(6,7)]
   115       6.372751       6.372751       6.372751    8[6-(6,8),62-(8,8,8,8,8,8)]
   116       7.313795       7.313795       7.313795    8[6-(6,8),62-(8,8,8,8,8,8)]
   117      11.287497      11.287497      11.287497    8[6-(6,8),62-(8,8,8,8,8,8)]
   118       10.31259       10.31259       10.31259    8[6-(6,8),62-(8,8,8,8,8,8)]
   119       9.685951       9.685951       9.685951    8[6-(6,7)]
