# Supplementary material for: A collection of forcefield precursors for metal–organic frameworks
Source: RSC Adv. 2019 Nov 13;9(63):36492–507. doi: 10.1039/c9ra07327b (PMC9075174; doi:10.1039/c9ra07327b)
Supplement: RA-009-C9RA07327B-s1907 [file RA-009-C9RA07327B-s1907.txt]

PEDMER_clean

10.022000    0.000000    0.000000
4.463974    9.151287    0.000000
4.955510    1.040445    9.334000

     1       7.185544       7.185544       7.185544    29[8-(15),8-(15),8-(15),8-(15)]
     2        9.08444        9.08444        9.08444    29[8-(15),8-(15),8-(15,29)]
     3        4.05401        4.05401        4.05401    29[8-(15),8-(15),8-(15,29)]
     4       12.25594       12.25594       12.25594    29[8-(15),8-(15),8-(15),8-(15)]
     5      10.357044      10.357044      10.357044    29[8-(15),8-(15),8-(15,29)]
     6      15.387474      15.387474      15.387474    29[8-(15),8-(15),8-(15,29)]
     7      14.533892      14.533892      14.533892    15[6-(6,6),8-(29),8-(29),8-(29)]
     8       6.464768       6.464768       6.464768    15[6-(6,6),8-(29),8-(29),8-(29,29)]
     9       9.483454       9.483454       9.483454    15[6-(6,6),8-(29),8-(29),8-(29)]
    10       4.907592       4.907592       4.907592    15[6-(6,6),8-(29),8-(29),8-(29)]
    11      12.976716      12.976716      12.976716    15[6-(6,6),8-(29),8-(29),8-(29,29)]
    12        9.95803        9.95803        9.95803    15[6-(6,6),8-(29),8-(29),8-(29)]
    13      12.648561      12.648561      12.648561    1[6-(6,6)]
    14       7.677837       7.677837       7.677837    1[6-(6,6)]
    15      10.115371      10.115371      10.115371    1[6-(6,6)]
    16       6.792923       6.792923       6.792923    1[6-(6,6)]
    17      11.763647      11.763647      11.763647    1[6-(6,6)]
    18       9.326113       9.326113       9.326113    1[6-(6,6)]
    19      13.996026      13.996026      13.996026    6[6-(1,6),6-(1,6),15-(8,8,8)]
    20      13.076769      13.076769      13.076769    6[1-(0),6-(6,15),6-(6,15)]
    21       7.652318       7.652318       7.652318    6[6-(1,6),6-(1,6),15-(8,8,8)]
    22       8.073179       8.073179       8.073179    6[1-(0),6-(6,15),6-(6,15)]
    23       8.995916       8.995916       8.995916    6[6-(1,6),6-(1,6),15-(8,8,8)]
    24        9.48488        9.48488        9.48488    6[1-(0),6-(6,15),6-(6,15)]
    25       5.445458       5.445458       5.445458    6[6-(1,6),6-(1,6),15-(8,8,8)]
    26       6.364715       6.364715       6.364715    6[1-(0),6-(6,15),6-(6,15)]
    27      11.789166      11.789166      11.789166    6[6-(1,6),6-(1,6),15-(8,8,8)]
    28      11.368305      11.368305      11.368305    6[1-(0),6-(6,15),6-(6,15)]
    29      10.445568      10.445568      10.445568    6[6-(1,6),6-(1,6),15-(8,8,8)]
    30       9.956604       9.956604       9.956604    6[1-(0),6-(6,15),6-(6,15)]
    31       8.564546       8.564546       8.564546    8[15-(6,8,8),29-(8,8,8)]
    32      13.587027      13.587027      13.587027    8[15-(6,8,8),29-(8,8,8)]
    33       5.939051       5.939051       5.939051    8[15-(6,8,8),29-(8,8,8)]
    34      10.943791      10.943791      10.943791    8[15-(6,8,8),29-(8,8,8)]
    35       9.986146       9.986146       9.986146    8[15-(6,8,8),29-(8,8),29-(8,8)]
    36      11.710402      11.710402      11.710402    8[15-(6,8,8),29-(8,8)]
    37       14.47876       14.47876       14.47876    8[15-(6,8,8),29-(8,8)]
    38       9.314552       9.314552       9.314552    8[15-(6,8,8),29-(8,8)]
    39       6.594121       6.594121       6.594121    8[15-(6,8,8),29-(8,8)]
    40      10.876938      10.876938      10.876938    8[15-(6,8,8),29-(8,8,8)]
    41       5.854457       5.854457       5.854457    8[15-(6,8,8),29-(8,8,8)]
    42      13.502433      13.502433      13.502433    8[15-(6,8,8),29-(8,8,8)]
    43       8.497693       8.497693       8.497693    8[15-(6,8,8),29-(8,8,8)]
    44       9.455338       9.455338       9.455338    8[15-(6,8,8),29-(8,8),29-(8,8)]
    45       7.731082       7.731082       7.731082    8[15-(6,8,8),29-(8,8)]
    46       4.962724       4.962724       4.962724    8[15-(6,8,8),29-(8,8)]
    47      10.126932      10.126932      10.126932    8[15-(6,8,8),29-(8,8)]
    48      12.847363      12.847363      12.847363    8[15-(6,8,8),29-(8,8)]
