# Supplementary material for: A collection of forcefield precursors for metal–organic frameworks
Source: RSC Adv. 2019 Nov 13;9(63):36492–507. doi: 10.1039/c9ra07327b (PMC9075174; doi:10.1039/c9ra07327b)
Supplement: RA-009-C9RA07327B-s1908 [file RA-009-C9RA07327B-s1908.txt]

PEFRID_clean

15.511700    0.000000    0.000000
0.000000    25.527300    0.000000
0.000000    -2.467973    16.921472

     1      12.799324      12.799324      12.799324    62[8-(6),8-(6),8-(6),8-(6),8-(6),8-(6)]
     2       4.568661       4.568661       4.568661    62[8-(6),8-(6),8-(6),8-(6),8-(6),8-(6)]
     3       5.043474       5.043474       5.043474    62[8-(6),8-(6),8-(6),8-(6),8-(6),8-(6)]
     4      12.324511      12.324511      12.324511    62[8-(6),8-(6),8-(6),8-(6),8-(6),8-(6)]
     5       2.712376       2.712376       2.712376    62[8-(6),8-(6),8-(6),8-(6),8-(6),8-(6)]
     6      10.943039      10.943039      10.943039    62[8-(6),8-(6),8-(6),8-(6),8-(6),8-(6)]
     7      10.468226      10.468226      10.468226    62[8-(6),8-(6),8-(6),8-(6),8-(6),8-(6)]
     8       3.187189       3.187189       3.187189    62[8-(6),8-(6),8-(6),8-(6),8-(6),8-(6)]
     9      -0.009307      -0.009307      -0.009307    1[6-(6,7)]
    10       13.90779       13.90779       13.90779    1[6-(6,6)]
    11      12.995702      12.995702      12.995702    1[6-(6,6)]
    12      14.436739      14.436739      14.436739    1[6-(6,7)]
    13      14.486377      14.486377      14.486377    1[6-(6,6)]
    14      13.360227      13.360227      13.360227    1[6-(6,6)]
    15       9.086754       9.086754       9.086754    1[6-(6,7)]
    16       8.860283       8.860283       8.860283    1[6-(6,6)]
    17      10.192738      10.192738      10.192738    1[6-(6,6)]
    18       5.520614       5.520614       5.520614    1[6-(6,7)]
    19       8.154501       8.154501       8.154501    1[6-(6,6)]
    20       7.138484       7.138484       7.138484    1[6-(6,6)]
    21       6.288443       6.288443       6.288443    1[6-(6,7)]
    22       7.284294       7.284294       7.284294    1[6-(6,6)]
    23        6.39082        6.39082        6.39082    1[6-(6,6)]
    24       10.27495       10.27495       10.27495    1[6-(6,6)]
    25       9.165864       9.165864       9.165864    1[6-(6,6)]
    26        8.11417        8.11417        8.11417    1[6-(6,7)]
    27       7.746543       7.746543       7.746543    1[6-(6,7)]
    28        6.15194        6.15194        6.15194    1[6-(6,6)]
    29       5.239852       5.239852       5.239852    1[6-(6,6)]
    30       6.680889       6.680889       6.680889    1[6-(6,7)]
    31       6.730527       6.730527       6.730527    1[6-(6,6)]
    32       5.604377       5.604377       5.604377    1[6-(6,6)]
    33       1.330904       1.330904       1.330904    1[6-(6,7)]
    34       1.104433       1.104433       1.104433    1[6-(6,6)]
    35       2.436888       2.436888       2.436888    1[6-(6,6)]
    36      13.276464      13.276464      13.276464    1[6-(6,7)]
    37       0.398651       0.398651       0.398651    1[6-(6,6)]
    38      14.894334      14.894334      14.894334    1[6-(6,6)]
    39      14.044293      14.044293      14.044293    1[6-(6,7)]
    40      15.040144      15.040144      15.040144    1[6-(6,6)]
    41       14.14667       14.14667       14.14667    1[6-(6,6)]
    42         2.5191         2.5191         2.5191    1[6-(6,6)]
    43       1.410014       1.410014       1.410014    1[6-(6,6)]
    44        0.35832        0.35832        0.35832    1[6-(6,7)]
    45       0.009307       0.009307       0.009307    1[6-(6,7)]
    46        1.60391        1.60391        1.60391    1[6-(6,6)]
    47       2.515998       2.515998       2.515998    1[6-(6,6)]
    48       1.074961       1.074961       1.074961    1[6-(6,7)]
    49       1.025323       1.025323       1.025323    1[6-(6,6)]
    50       2.151473       2.151473       2.151473    1[6-(6,6)]
    51       6.424946       6.424946       6.424946    1[6-(6,7)]
    52       6.651417       6.651417       6.651417    1[6-(6,6)]
    53       5.318962       5.318962       5.318962    1[6-(6,6)]
    54       9.991086       9.991086       9.991086    1[6-(6,7)]
    55       7.357199       7.357199       7.357199    1[6-(6,6)]
    56       8.373216       8.373216       8.373216    1[6-(6,6)]
    57       9.223257       9.223257       9.223257    1[6-(6,7)]
    58       8.227406       8.227406       8.227406    1[6-(6,6)]
    59        9.12088        9.12088        9.12088    1[6-(6,6)]
    60        5.23675        5.23675        5.23675    1[6-(6,6)]
    61       6.345836       6.345836       6.345836    1[6-(6,6)]
    62        7.39753        7.39753        7.39753    1[6-(6,7)]
    63       7.765157       7.765157       7.765157    1[6-(6,7)]
    64        9.35976        9.35976        9.35976    1[6-(6,6)]
    65      10.271848      10.271848      10.271848    1[6-(6,6)]
    66       8.830811       8.830811       8.830811    1[6-(6,7)]
    67       8.781173       8.781173       8.781173    1[6-(6,6)]
    68       9.907323       9.907323       9.907323    1[6-(6,6)]
    69      14.180796      14.180796      14.180796    1[6-(6,7)]
    70      14.407267      14.407267      14.407267    1[6-(6,6)]
    71      13.074812      13.074812      13.074812    1[6-(6,6)]
    72       2.235236       2.235236       2.235236    1[6-(6,7)]
    73      15.113049      15.113049      15.113049    1[6-(6,6)]
    74       0.617366       0.617366       0.617366    1[6-(6,6)]
    75       1.467407       1.467407       1.467407    1[6-(6,7)]
    76       0.471556       0.471556       0.471556    1[6-(6,6)]
    77        1.36503        1.36503        1.36503    1[6-(6,6)]
    78        12.9926        12.9926        12.9926    1[6-(6,6)]
    79      14.101686      14.101686      14.101686    1[6-(6,6)]
    80       15.15338       15.15338       15.15338    1[6-(6,7)]
    81       14.15908       14.15908       14.15908    6[6-(1,6),6-(1,7),6-(8,8)]
    82      15.182852      15.182852      15.182852    6[1-(0),6-(6,6),7-(6)]
    83      15.251103      15.251103      15.251103    6[6-(1,6),6-(6,7),7-(6)]
    84      14.227331      14.227331      14.227331    6[1-(0),6-(1,6),6-(6,7)]
    85      13.681319      13.681319      13.681319    6[1-(0),6-(1,6),6-(6,6)]
    86      13.524651      13.524651      13.524651    6[6-(6,6),8-(62),8-(62)]
    87      13.786799      13.786799      13.786799    6[6-(1,6),6-(1,7),6-(8,8)]
    88      14.446046      14.446046      14.446046    6[1-(0),6-(6,6),7-(6)]
    89      15.136317      15.136317      15.136317    6[6-(1,6),6-(6,7),7-(6)]
    90       14.47707       14.47707       14.47707    6[1-(0),6-(1,6),6-(6,7)]
    91      13.802311      13.802311      13.802311    6[1-(0),6-(1,6),6-(6,6)]
    92      13.015867      13.015867      13.015867    6[6-(6,6),8-(62),8-(62)]
    93       9.772371       9.772371       9.772371    6[6-(1,6),6-(1,7),6-(8,8)]
    94        9.04177        9.04177        9.04177    6[1-(0),6-(6,6),7-(6)]
    95       8.174666       8.174666       8.174666    6[6-(1,6),6-(6,7),7-(6)]
    96       8.905267       8.905267       8.905267    6[1-(0),6-(1,6),6-(6,7)]
    97        9.70412        9.70412        9.70412    6[1-(0),6-(1,6),6-(6,6)]
    98      10.650333      10.650333      10.650333    6[6-(6,6),8-(62),8-(62)]
    99       6.227948       6.227948       6.227948    6[6-(1,6),6-(1,7),6-(8,8)]
   100       6.048012       6.048012       6.048012    6[1-(0),6-(6,6),7-(6)]
   101       7.447167       7.447167       7.447167    6[6-(1,6),6-(6,7),7-(6)]
   102       7.627103       7.627103       7.627103    6[1-(0),6-(1,6),6-(6,7)]
   103       7.017493       7.017493       7.017493    6[1-(0),6-(1,6),6-(6,6)]
   104       5.632298       5.632298       5.632298    6[6-(6,6),8-(62),8-(62)]
   105       6.251215       6.251215       6.251215    6[6-(1,6),6-(1,7),6-(8,8)]
   106       6.488544       6.488544       6.488544    6[1-(0),6-(6,6),7-(6)]
   107       7.321522       7.321522       7.321522    6[6-(1,6),6-(6,7),7-(6)]
   108       7.084193       7.084193       7.084193    6[1-(0),6-(1,6),6-(6,7)]
   109        6.54904        6.54904        6.54904    6[1-(0),6-(1,6),6-(6,6)]
   110       5.734675       5.734675       5.734675    6[6-(6,6),8-(62),8-(62)]
   111       9.303918       9.303918       9.303918    6[6-(1,6),6-(1,7),6-(8,8)]
   112       9.618805       9.618805       9.618805    6[1-(0),6-(1,6),6-(6,6)]
   113       8.954904       8.954904       8.954904    6[1-(0),6-(1,6),6-(6,7)]
   114       7.974565       7.974565       7.974565    6[6-(1,6),6-(6,7),7-(6)]
   115       8.325129       8.325129       8.325129    6[1-(0),6-(6,6),7-(6)]
   116      10.126038      10.126038      10.126038    6[6-(6,6),8-(62),8-(62)]
   117        6.40323        6.40323        6.40323    6[6-(1,6),6-(1,7),6-(8,8)]
   118       7.427002       7.427002       7.427002    6[1-(0),6-(6,6),7-(6)]
   119       7.495253       7.495253       7.495253    6[6-(1,6),6-(6,7),7-(6)]
   120       6.471481       6.471481       6.471481    6[1-(0),6-(1,6),6-(6,7)]
   121       5.925469       5.925469       5.925469    6[1-(0),6-(1,6),6-(6,6)]
   122       5.768801       5.768801       5.768801    6[6-(6,6),8-(62),8-(62)]
   123       6.030949       6.030949       6.030949    6[6-(1,6),6-(1,7),6-(8,8)]
   124       6.690196       6.690196       6.690196    6[1-(0),6-(6,6),7-(6)]
   125       7.380467       7.380467       7.380467    6[6-(1,6),6-(6,7),7-(6)]
   126        6.72122        6.72122        6.72122    6[1-(0),6-(1,6),6-(6,7)]
   127       6.046461       6.046461       6.046461    6[1-(0),6-(1,6),6-(6,6)]
   128       5.260017       5.260017       5.260017    6[6-(6,6),8-(62),8-(62)]
   129       2.016521       2.016521       2.016521    6[6-(1,6),6-(1,7),6-(8,8)]
   130        1.28592        1.28592        1.28592    6[1-(0),6-(6,6),7-(6)]
   131       0.418816       0.418816       0.418816    6[6-(1,6),6-(6,7),7-(6)]
   132       1.149417       1.149417       1.149417    6[1-(0),6-(1,6),6-(6,7)]
   133        1.94827        1.94827        1.94827    6[1-(0),6-(1,6),6-(6,6)]
   134       2.894483       2.894483       2.894483    6[6-(6,6),8-(62),8-(62)]
   135      13.983798      13.983798      13.983798    6[6-(1,6),6-(1,7),6-(8,8)]
   136      13.803862      13.803862      13.803862    6[1-(0),6-(6,6),7-(6)]
   137      15.203017      15.203017      15.203017    6[6-(1,6),6-(6,7),7-(6)]
   138      15.382953      15.382953      15.382953    6[1-(0),6-(1,6),6-(6,7)]
   139      14.773343      14.773343      14.773343    6[1-(0),6-(1,6),6-(6,6)]
   140      13.388148      13.388148      13.388148    6[6-(6,6),8-(62),8-(62)]
   141      14.007065      14.007065      14.007065    6[6-(1,6),6-(1,7),6-(8,8)]
   142      14.244394      14.244394      14.244394    6[1-(0),6-(6,6),7-(6)]
   143      15.077372      15.077372      15.077372    6[6-(1,6),6-(6,7),7-(6)]
   144      14.840043      14.840043      14.840043    6[1-(0),6-(1,6),6-(6,7)]
   145       14.30489       14.30489       14.30489    6[1-(0),6-(1,6),6-(6,6)]
   146      13.490525      13.490525      13.490525    6[6-(6,6),8-(62),8-(62)]
   147       1.548068       1.548068       1.548068    6[6-(1,6),6-(1,7),6-(8,8)]
   148       1.862955       1.862955       1.862955    6[1-(0),6-(1,6),6-(6,6)]
   149       1.199054       1.199054       1.199054    6[1-(0),6-(1,6),6-(6,7)]
   150       0.218715       0.218715       0.218715    6[6-(1,6),6-(6,7),7-(6)]
   151       0.569279       0.569279       0.569279    6[1-(0),6-(6,6),7-(6)]
   152       2.370188       2.370188       2.370188    6[6-(6,6),8-(62),8-(62)]
   153        1.35262        1.35262        1.35262    6[6-(1,6),6-(1,7),6-(8,8)]
   154       0.328848       0.328848       0.328848    6[1-(0),6-(6,6),7-(6)]
   155       0.260597       0.260597       0.260597    6[6-(1,6),6-(6,7),7-(6)]
   156       1.284369       1.284369       1.284369    6[1-(0),6-(1,6),6-(6,7)]
   157       1.830381       1.830381       1.830381    6[1-(0),6-(1,6),6-(6,6)]
   158       1.987049       1.987049       1.987049    6[6-(6,6),8-(62),8-(62)]
   159       1.724901       1.724901       1.724901    6[6-(1,6),6-(1,7),6-(8,8)]
   160       1.065654       1.065654       1.065654    6[1-(0),6-(6,6),7-(6)]
   161       0.375383       0.375383       0.375383    6[6-(1,6),6-(6,7),7-(6)]
   162        1.03463        1.03463        1.03463    6[1-(0),6-(1,6),6-(6,7)]
   163       1.709389       1.709389       1.709389    6[1-(0),6-(1,6),6-(6,6)]
   164       2.495833       2.495833       2.495833    6[6-(6,6),8-(62),8-(62)]
   165       5.739329       5.739329       5.739329    6[6-(1,6),6-(1,7),6-(8,8)]
   166        6.46993        6.46993        6.46993    6[1-(0),6-(6,6),7-(6)]
   167       7.337034       7.337034       7.337034    6[6-(1,6),6-(6,7),7-(6)]
   168       6.606433       6.606433       6.606433    6[1-(0),6-(1,6),6-(6,7)]
   169        5.80758        5.80758        5.80758    6[1-(0),6-(1,6),6-(6,6)]
   170       4.861367       4.861367       4.861367    6[6-(6,6),8-(62),8-(62)]
   171       9.283752       9.283752       9.283752    6[6-(1,6),6-(1,7),6-(8,8)]
   172       9.463688       9.463688       9.463688    6[1-(0),6-(6,6),7-(6)]
   173       8.064533       8.064533       8.064533    6[6-(1,6),6-(6,7),7-(6)]
   174       7.884597       7.884597       7.884597    6[1-(0),6-(1,6),6-(6,7)]
   175       8.494207       8.494207       8.494207    6[1-(0),6-(1,6),6-(6,6)]
   176       9.879402       9.879402       9.879402    6[6-(6,6),8-(62),8-(62)]
   177       9.260485       9.260485       9.260485    6[6-(1,6),6-(1,7),6-(8,8)]
   178       9.023156       9.023156       9.023156    6[1-(0),6-(6,6),7-(6)]
   179       8.190178       8.190178       8.190178    6[6-(1,6),6-(6,7),7-(6)]
   180       8.427507       8.427507       8.427507    6[1-(0),6-(1,6),6-(6,7)]
   181        8.96266        8.96266        8.96266    6[1-(0),6-(1,6),6-(6,6)]
   182       9.777025       9.777025       9.777025    6[6-(6,6),8-(62),8-(62)]
   183       6.207782       6.207782       6.207782    6[6-(1,6),6-(1,7),6-(8,8)]
   184       5.892895       5.892895       5.892895    6[1-(0),6-(1,6),6-(6,6)]
   185       6.556796       6.556796       6.556796    6[1-(0),6-(1,6),6-(6,7)]
   186       7.537135       7.537135       7.537135    6[6-(1,6),6-(6,7),7-(6)]
   187       7.186571       7.186571       7.186571    6[1-(0),6-(6,6),7-(6)]
   188       5.385662       5.385662       5.385662    6[6-(6,6),8-(62),8-(62)]
   189        9.10847        9.10847        9.10847    6[6-(1,6),6-(1,7),6-(8,8)]
   190       8.084698       8.084698       8.084698    6[1-(0),6-(6,6),7-(6)]
   191       8.016447       8.016447       8.016447    6[6-(1,6),6-(6,7),7-(6)]
   192       9.040219       9.040219       9.040219    6[1-(0),6-(1,6),6-(6,7)]
   193       9.586231       9.586231       9.586231    6[1-(0),6-(1,6),6-(6,6)]
   194       9.742899       9.742899       9.742899    6[6-(6,6),8-(62),8-(62)]
   195       9.480751       9.480751       9.480751    6[6-(1,6),6-(1,7),6-(8,8)]
   196       8.821504       8.821504       8.821504    6[1-(0),6-(6,6),7-(6)]
   197       8.131233       8.131233       8.131233    6[6-(1,6),6-(6,7),7-(6)]
   198        8.79048        8.79048        8.79048    6[1-(0),6-(1,6),6-(6,7)]
   199       9.465239       9.465239       9.465239    6[1-(0),6-(1,6),6-(6,6)]
   200      10.251683      10.251683      10.251683    6[6-(6,6),8-(62),8-(62)]
   201      13.495179      13.495179      13.495179    6[6-(1,6),6-(1,7),6-(8,8)]
   202       14.22578       14.22578       14.22578    6[1-(0),6-(6,6),7-(6)]
   203      15.092884      15.092884      15.092884    6[6-(1,6),6-(6,7),7-(6)]
   204      14.362283      14.362283      14.362283    6[1-(0),6-(1,6),6-(6,7)]
   205       13.56343       13.56343       13.56343    6[1-(0),6-(1,6),6-(6,6)]
   206      12.617217      12.617217      12.617217    6[6-(6,6),8-(62),8-(62)]
   207       1.527902       1.527902       1.527902    6[6-(1,6),6-(1,7),6-(8,8)]
   208       1.707838       1.707838       1.707838    6[1-(0),6-(6,6),7-(6)]
   209       0.308683       0.308683       0.308683    6[6-(1,6),6-(6,7),7-(6)]
   210       0.128747       0.128747       0.128747    6[1-(0),6-(1,6),6-(6,7)]
   211       0.738357       0.738357       0.738357    6[1-(0),6-(1,6),6-(6,6)]
   212       2.123552       2.123552       2.123552    6[6-(6,6),8-(62),8-(62)]
   213       1.504635       1.504635       1.504635    6[6-(1,6),6-(1,7),6-(8,8)]
   214       1.267306       1.267306       1.267306    6[1-(0),6-(6,6),7-(6)]
   215       0.434328       0.434328       0.434328    6[6-(1,6),6-(6,7),7-(6)]
   216       0.671657       0.671657       0.671657    6[1-(0),6-(1,6),6-(6,7)]
   217        1.20681        1.20681        1.20681    6[1-(0),6-(1,6),6-(6,6)]
   218       2.021175       2.021175       2.021175    6[6-(6,6),8-(62),8-(62)]
   219      13.963632      13.963632      13.963632    6[6-(1,6),6-(1,7),6-(8,8)]
   220      13.648745      13.648745      13.648745    6[1-(0),6-(1,6),6-(6,6)]
   221      14.312646      14.312646      14.312646    6[1-(0),6-(1,6),6-(6,7)]
   222      15.292985      15.292985      15.292985    6[6-(1,6),6-(6,7),7-(6)]
   223      14.942421      14.942421      14.942421    6[1-(0),6-(6,6),7-(6)]
   224      13.141512      13.141512      13.141512    6[6-(6,6),8-(62),8-(62)]
   225       0.217164       0.217164       0.217164    7[6-(1,6),6-(6,6)]
   226      15.122356      15.122356      15.122356    7[6-(1,6),6-(6,6)]
   227       8.242917       8.242917       8.242917    7[6-(1,6),6-(6,6)]
   228       6.657622       6.657622       6.657622    7[6-(1,6),6-(6,6)]
   229       7.023698       7.023698       7.023698    7[6-(1,6),6-(6,6)]
   230       7.659677       7.659677       7.659677    7[6-(1,6),6-(6,6)]
   231       7.973014       7.973014       7.973014    7[6-(1,6),6-(6,6)]
   232       7.366506       7.366506       7.366506    7[6-(1,6),6-(6,6)]
   233       0.487067       0.487067       0.487067    7[6-(1,6),6-(6,6)]
   234      14.413472      14.413472      14.413472    7[6-(1,6),6-(6,6)]
   235      14.779548      14.779548      14.779548    7[6-(1,6),6-(6,6)]
   236      15.415527      15.415527      15.415527    7[6-(1,6),6-(6,6)]
   237      15.294536      15.294536      15.294536    7[6-(1,6),6-(6,6)]
   238       0.389344       0.389344       0.389344    7[6-(1,6),6-(6,6)]
   239       7.268783       7.268783       7.268783    7[6-(1,6),6-(6,6)]
   240       8.854078       8.854078       8.854078    7[6-(1,6),6-(6,6)]
   241       8.488002       8.488002       8.488002    7[6-(1,6),6-(6,6)]
   242       7.852023       7.852023       7.852023    7[6-(1,6),6-(6,6)]
   243       7.538686       7.538686       7.538686    7[6-(1,6),6-(6,6)]
   244       8.145194       8.145194       8.145194    7[6-(1,6),6-(6,6)]
   245      15.024633      15.024633      15.024633    7[6-(1,6),6-(6,6)]
   246       1.098228       1.098228       1.098228    7[6-(1,6),6-(6,6)]
   247       0.732152       0.732152       0.732152    7[6-(1,6),6-(6,6)]
   248       0.096173       0.096173       0.096173    7[6-(1,6),6-(6,6)]
   249      12.963128      12.963128      12.963128    8[6-(6,8),62-(8,8,8,8,8)]
   250      11.241329      11.241329      11.241329    8[6-(6,8),62-(8,8,8,8,8)]
   251      10.780632      10.780632      10.780632    8[6-(6,8),62-(8,8,8,8,8)]
   252      13.707689      13.707689      13.707689    8[6-(6,8),62-(8,8,8,8,8)]
   253       5.925469       5.925469       5.925469    8[6-(6,8),62-(8,8,8,8,8)]
   254       5.458567       5.458567       5.458567    8[6-(6,8),62-(8,8,8,8,8)]
   255       4.999421       4.999421       4.999421    8[6-(6,8),62-(8,8,8,8,8)]
   256      10.788387      10.788387      10.788387    8[6-(6,8),62-(8,8,8,8,8)]
   257      12.944514      12.944514      12.944514    8[6-(6,8),62-(8,8,8,8,8)]
   258      12.420218      12.420218      12.420218    8[6-(6,8),62-(8,8,8,8,8)]
   259      10.000393      10.000393      10.000393    8[6-(6,8),62-(8,8,8,8,8)]
   260       5.591968       5.591968       5.591968    8[6-(6,8),62-(8,8,8,8,8)]
   261       5.207278       5.207278       5.207278    8[6-(6,8),62-(8,8,8,8,8)]
   262       3.485479       3.485479       3.485479    8[6-(6,8),62-(8,8,8,8,8)]
   263       3.024781       3.024781       3.024781    8[6-(6,8),62-(8,8,8,8,8)]
   264       5.951839       5.951839       5.951839    8[6-(6,8),62-(8,8,8,8,8)]
   265      13.681319      13.681319      13.681319    8[6-(6,8),62-(8,8,8,8,8)]
   266      13.214417      13.214417      13.214417    8[6-(6,8),62-(8,8,8,8,8)]
   267      12.755271      12.755271      12.755271    8[6-(6,8),62-(8,8,8,8,8)]
   268       3.032537       3.032537       3.032537    8[6-(6,8),62-(8,8,8,8,8)]
   269       5.188664       5.188664       5.188664    8[6-(6,8),62-(8,8,8,8,8)]
   270       4.664368       4.664368       4.664368    8[6-(6,8),62-(8,8,8,8,8)]
   271       2.244543       2.244543       2.244543    8[6-(6,8),62-(8,8,8,8,8)]
   272      13.347818      13.347818      13.347818    8[6-(6,8),62-(8,8,8,8,8)]
   273       2.548572       2.548572       2.548572    8[6-(6,8),62-(8,8,8,8,8)]
   274       4.270371       4.270371       4.270371    8[6-(6,8),62-(8,8,8,8,8)]
   275       4.731068       4.731068       4.731068    8[6-(6,8),62-(8,8,8,8,8)]
   276       1.804011       1.804011       1.804011    8[6-(6,8),62-(8,8,8,8,8)]
   277       9.586231       9.586231       9.586231    8[6-(6,8),62-(8,8,8,8,8)]
   278      10.053133      10.053133      10.053133    8[6-(6,8),62-(8,8,8,8,8)]
   279      10.512279      10.512279      10.512279    8[6-(6,8),62-(8,8,8,8,8)]
   280       4.723313       4.723313       4.723313    8[6-(6,8),62-(8,8,8,8,8)]
   281       2.567186       2.567186       2.567186    8[6-(6,8),62-(8,8,8,8,8)]
   282       3.091482       3.091482       3.091482    8[6-(6,8),62-(8,8,8,8,8)]
   283       5.511307       5.511307       5.511307    8[6-(6,8),62-(8,8,8,8,8)]
   284       9.919732       9.919732       9.919732    8[6-(6,8),62-(8,8,8,8,8)]
   285      10.304422      10.304422      10.304422    8[6-(6,8),62-(8,8,8,8,8)]
   286      12.026221      12.026221      12.026221    8[6-(6,8),62-(8,8,8,8,8)]
   287      12.486918      12.486918      12.486918    8[6-(6,8),62-(8,8,8,8,8)]
   288       9.559861       9.559861       9.559861    8[6-(6,8),62-(8,8,8,8,8)]
   289       1.830381       1.830381       1.830381    8[6-(6,8),62-(8,8,8,8,8)]
   290       2.297283       2.297283       2.297283    8[6-(6,8),62-(8,8,8,8,8)]
   291       2.756429       2.756429       2.756429    8[6-(6,8),62-(8,8,8,8,8)]
   292      12.479163      12.479163      12.479163    8[6-(6,8),62-(8,8,8,8,8)]
   293      10.323036      10.323036      10.323036    8[6-(6,8),62-(8,8,8,8,8)]
   294      10.847332      10.847332      10.847332    8[6-(6,8),62-(8,8,8,8,8)]
   295      13.267157      13.267157      13.267157    8[6-(6,8),62-(8,8,8,8,8)]
   296       2.163882       2.163882       2.163882    8[6-(6,8),62-(8,8,8,8,8)]
