# Supplementary material for: A collection of forcefield precursors for metal–organic frameworks
Source: RSC Adv. 2019 Nov 13;9(63):36492–507. doi: 10.1039/c9ra07327b (PMC9075174; doi:10.1039/c9ra07327b)
Supplement: RA-009-C9RA07327B-s1909 [file RA-009-C9RA07327B-s1909.txt]

PEFRID01_clean

11.351000    0.000000    0.000000
0.000000    27.095100    0.000000
0.000000    -2.432608    16.843644

     1        1.40253        1.40253        1.40253    62[8-(6),8-(6),8-(6),8-(6),8-(6),8-(6)]
     2        7.79371        7.79371        7.79371    62[8-(6),8-(6),8-(6),8-(6),8-(6),8-(6)]
     3        7.07803        7.07803        7.07803    62[8-(6),8-(6),8-(6),8-(6),8-(6),8-(6)]
     4        2.11821        2.11821        2.11821    62[8-(6),8-(6),8-(6),8-(6),8-(6),8-(6)]
     5        9.94847        9.94847        9.94847    62[8-(6),8-(6),8-(6),8-(6),8-(6),8-(6)]
     6        3.55729        3.55729        3.55729    62[8-(6),8-(6),8-(6),8-(6),8-(6),8-(6)]
     7        4.27297        4.27297        4.27297    62[8-(6),8-(6),8-(6),8-(6),8-(6),8-(6)]
     8        9.23279        9.23279        9.23279    62[8-(6),8-(6),8-(6),8-(6),8-(6),8-(6)]
     9        10.5587        10.5587        10.5587    1[6-(6,7)]
    10       1.936481       1.936481       1.936481    1[6-(6,6)]
    11       1.497197       1.497197       1.497197    1[6-(6,6)]
    12       0.980726       0.980726       0.980726    1[6-(6,6)]
    13       1.567573       1.567573       1.567573    1[6-(6,6)]
    14       0.049944       0.049944       0.049944    1[6-(6,7)]
    15       5.266864       5.266864       5.266864    1[6-(6,7)]
    16        3.91042        3.91042        3.91042    1[6-(6,6)]
    17       4.887741       4.887741       4.887741    1[6-(6,6)]
    18       5.641447       5.641447       5.641447    1[6-(6,6)]
    19       6.038732       6.038732       6.038732    1[6-(6,6)]
    20       7.125023       7.125023       7.125023    1[6-(6,7)]
    21       4.961522       4.961522       4.961522    1[6-(6,6)]
    22       5.396265       5.396265       5.396265    1[6-(6,6)]
    23       7.243073       7.243073       7.243073    1[6-(6,7)]
    24       5.835549       5.835549       5.835549    1[6-(6,7)]
    25       3.501784       3.501784       3.501784    1[6-(6,6)]
    26       4.147655       4.147655       4.147655    1[6-(6,6)]
    27         4.8832         4.8832         4.8832    1[6-(6,7)]
    28       7.611981       7.611981       7.611981    1[6-(6,6)]
    29       7.172697       7.172697       7.172697    1[6-(6,6)]
    30       6.656226       6.656226       6.656226    1[6-(6,6)]
    31       7.243073       7.243073       7.243073    1[6-(6,6)]
    32       5.725444       5.725444       5.725444    1[6-(6,7)]
    33      10.942364      10.942364      10.942364    1[6-(6,7)]
    34        9.58592        9.58592        9.58592    1[6-(6,6)]
    35      10.563241      10.563241      10.563241    1[6-(6,6)]
    36      -0.034053      -0.034053      -0.034053    1[6-(6,6)]
    37       0.363232       0.363232       0.363232    1[6-(6,6)]
    38       1.449523       1.449523       1.449523    1[6-(6,7)]
    39      10.637022      10.637022      10.637022    1[6-(6,6)]
    40      11.071765      11.071765      11.071765    1[6-(6,6)]
    41       1.567573       1.567573       1.567573    1[6-(6,7)]
    42       0.160049       0.160049       0.160049    1[6-(6,7)]
    43       9.177284       9.177284       9.177284    1[6-(6,6)]
    44       9.823155       9.823155       9.823155    1[6-(6,6)]
    45         0.7923         0.7923         0.7923    1[6-(6,7)]
    46       9.414519       9.414519       9.414519    1[6-(6,6)]
    47       9.853803       9.853803       9.853803    1[6-(6,6)]
    48      10.370274      10.370274      10.370274    1[6-(6,6)]
    49       9.783427       9.783427       9.783427    1[6-(6,6)]
    50      11.301056      11.301056      11.301056    1[6-(6,7)]
    51       6.084136       6.084136       6.084136    1[6-(6,7)]
    52       7.440581       7.440581       7.440581    1[6-(6,6)]
    53       6.463259       6.463259       6.463259    1[6-(6,6)]
    54       5.709553       5.709553       5.709553    1[6-(6,6)]
    55       5.312268       5.312268       5.312268    1[6-(6,6)]
    56       4.225977       4.225977       4.225977    1[6-(6,7)]
    57       6.389478       6.389478       6.389478    1[6-(6,6)]
    58       5.954735       5.954735       5.954735    1[6-(6,6)]
    59       4.107927       4.107927       4.107927    1[6-(6,7)]
    60       5.515451       5.515451       5.515451    1[6-(6,7)]
    61       7.849217       7.849217       7.849217    1[6-(6,6)]
    62       7.203345       7.203345       7.203345    1[6-(6,6)]
    63         6.4678         6.4678         6.4678    1[6-(6,7)]
    64       3.739019       3.739019       3.739019    1[6-(6,6)]
    65       4.178303       4.178303       4.178303    1[6-(6,6)]
    66       4.694774       4.694774       4.694774    1[6-(6,6)]
    67       4.107927       4.107927       4.107927    1[6-(6,6)]
    68       5.625556       5.625556       5.625556    1[6-(6,7)]
    69       0.408636       0.408636       0.408636    1[6-(6,7)]
    70       1.765081       1.765081       1.765081    1[6-(6,6)]
    71       0.787759       0.787759       0.787759    1[6-(6,6)]
    72       0.034053       0.034053       0.034053    1[6-(6,6)]
    73      10.987768      10.987768      10.987768    1[6-(6,6)]
    74       9.901477       9.901477       9.901477    1[6-(6,7)]
    75       0.713978       0.713978       0.713978    1[6-(6,6)]
    76       0.279235       0.279235       0.279235    1[6-(6,6)]
    77       9.783427       9.783427       9.783427    1[6-(6,7)]
    78      11.190951      11.190951      11.190951    1[6-(6,7)]
    79       2.173717       2.173717       2.173717    1[6-(6,6)]
    80       1.527845       1.527845       1.527845    1[6-(6,6)]
    81       0.089673       0.089673       0.089673    6[6-(1,6),6-(6,7),7-(6)]
    82      11.017281      11.017281      11.017281    6[1-(0),6-(6,6),7-(6)]
    83       0.615224       0.615224       0.615224    6[6-(1,6),6-(1,7),6-(8,8)]
    84        1.30196        1.30196        1.30196    6[1-(0),6-(1,6),6-(6,6)]
    85       1.038617       1.038617       1.038617    6[1-(0),6-(1,6),6-(6,7)]
    86       0.943268       0.943268       0.943268    6[6-(6,6),8-(62),8-(62)]
    87        0.16459        0.16459        0.16459    6[6-(1,6),6-(6,7),7-(6)]
    88        0.79457        0.79457        0.79457    6[1-(0),6-(1,6),6-(6,7)]
    89       1.146451       1.146451       1.146451    6[1-(0),6-(1,6),6-(6,6)]
    90       0.867216       0.867216       0.867216    6[6-(1,6),6-(1,7),6-(8,8)]
    91       0.237236       0.237236       0.237236    6[1-(0),6-(6,6),7-(6)]
    92        1.36439        1.36439        1.36439    6[6-(6,6),8-(62),8-(62)]
    93       5.663014       5.663014       5.663014    6[6-(1,6),6-(6,7),7-(6)]
    94       5.190812       5.190812       5.190812    6[1-(0),6-(6,6),7-(6)]
    95       4.491591       4.491591       4.491591    6[6-(1,6),6-(1,7),6-(8,8)]
    96       4.378081       4.378081       4.378081    6[1-(0),6-(1,6),6-(6,6)]
    97       4.963792       4.963792       4.963792    6[1-(0),6-(1,6),6-(6,7)]
    98       3.698156       3.698156       3.698156    6[6-(6,6),8-(62),8-(62)]
    99       6.145431       6.145431       6.145431    6[6-(1,6),6-(6,7),7-(6)]
   100       5.938843       5.938843       5.938843    6[1-(0),6-(1,6),6-(6,7)]
   101       6.177214       6.177214       6.177214    6[1-(0),6-(1,6),6-(6,6)]
   102       6.621038       6.621038       6.621038    6[6-(1,6),6-(1,7),6-(8,8)]
   103       6.827627       6.827627       6.827627    6[1-(0),6-(6,6),7-(6)]
   104       6.720927       6.720927       6.720927    6[6-(6,6),8-(62),8-(62)]
   105        5.84236        5.84236        5.84236    6[6-(1,6),6-(6,7),7-(6)]
   106       5.418967       5.418967       5.418967    6[1-(0),6-(1,6),6-(6,7)]
   107       5.678905       5.678905       5.678905    6[1-(0),6-(1,6),6-(6,6)]
   108       6.362236       6.362236       6.362236    6[6-(1,6),6-(1,7),6-(8,8)]
   109       6.785628       6.785628       6.785628    6[1-(0),6-(6,6),7-(6)]
   110       6.586985       6.586985       6.586985    6[6-(6,6),8-(62),8-(62)]
   111       5.378104       5.378104       5.378104    6[6-(1,6),6-(6,7),7-(6)]
   112       5.497289       5.497289       5.497289    6[1-(0),6-(6,6),7-(6)]
   113       4.603966       4.603966       4.603966    6[6-(1,6),6-(1,7),6-(8,8)]
   114       4.098846       4.098846       4.098846    6[1-(0),6-(1,6),6-(6,6)]
   115       4.485915       4.485915       4.485915    6[1-(0),6-(1,6),6-(6,7)]
   116       4.052307       4.052307       4.052307    6[6-(6,6),8-(62),8-(62)]
   117       5.765173       5.765173       5.765173    6[6-(1,6),6-(6,7),7-(6)]
   118       5.341781       5.341781       5.341781    6[1-(0),6-(6,6),7-(6)]
   119       6.290724       6.290724       6.290724    6[6-(1,6),6-(1,7),6-(8,8)]
   120        6.97746        6.97746        6.97746    6[1-(0),6-(1,6),6-(6,6)]
   121       6.714117       6.714117       6.714117    6[1-(0),6-(1,6),6-(6,7)]
   122       6.618768       6.618768       6.618768    6[6-(6,6),8-(62),8-(62)]
   123        5.84009        5.84009        5.84009    6[6-(1,6),6-(6,7),7-(6)]
   124        6.47007        6.47007        6.47007    6[1-(0),6-(1,6),6-(6,7)]
   125       6.821951       6.821951       6.821951    6[1-(0),6-(1,6),6-(6,6)]
   126       6.542716       6.542716       6.542716    6[6-(1,6),6-(1,7),6-(8,8)]
   127       5.912736       5.912736       5.912736    6[1-(0),6-(6,6),7-(6)]
   128        7.03989        7.03989        7.03989    6[6-(6,6),8-(62),8-(62)]
   129      -0.012486      -0.012486      -0.012486    6[6-(1,6),6-(6,7),7-(6)]
   130      10.866312      10.866312      10.866312    6[1-(0),6-(6,6),7-(6)]
   131      10.167091      10.167091      10.167091    6[6-(1,6),6-(1,7),6-(8,8)]
   132      10.053581      10.053581      10.053581    6[1-(0),6-(1,6),6-(6,6)]
   133      10.639292      10.639292      10.639292    6[1-(0),6-(1,6),6-(6,7)]
   134       9.373656       9.373656       9.373656    6[6-(6,6),8-(62),8-(62)]
   135       0.469931       0.469931       0.469931    6[6-(1,6),6-(6,7),7-(6)]
   136       0.263343       0.263343       0.263343    6[1-(0),6-(1,6),6-(6,7)]
   137       0.501714       0.501714       0.501714    6[1-(0),6-(1,6),6-(6,6)]
   138       0.945538       0.945538       0.945538    6[6-(1,6),6-(1,7),6-(8,8)]
   139       1.152127       1.152127       1.152127    6[1-(0),6-(6,6),7-(6)]
   140       1.045427       1.045427       1.045427    6[6-(6,6),8-(62),8-(62)]
   141        0.16686        0.16686        0.16686    6[6-(1,6),6-(6,7),7-(6)]
   142      11.094467      11.094467      11.094467    6[1-(0),6-(1,6),6-(6,7)]
   143       0.003405       0.003405       0.003405    6[1-(0),6-(1,6),6-(6,6)]
   144       0.686736       0.686736       0.686736    6[6-(1,6),6-(1,7),6-(8,8)]
   145       1.110128       1.110128       1.110128    6[1-(0),6-(6,6),7-(6)]
   146       0.911485       0.911485       0.911485    6[6-(6,6),8-(62),8-(62)]
   147      11.053604      11.053604      11.053604    6[6-(1,6),6-(6,7),7-(6)]
   148      11.172789      11.172789      11.172789    6[1-(0),6-(6,6),7-(6)]
   149      10.279466      10.279466      10.279466    6[6-(1,6),6-(1,7),6-(8,8)]
   150       9.774346       9.774346       9.774346    6[1-(0),6-(1,6),6-(6,6)]
   151      10.161415      10.161415      10.161415    6[1-(0),6-(1,6),6-(6,7)]
   152       9.727807       9.727807       9.727807    6[6-(6,6),8-(62),8-(62)]
   153      11.261327      11.261327      11.261327    6[6-(1,6),6-(6,7),7-(6)]
   154       0.333719       0.333719       0.333719    6[1-(0),6-(6,6),7-(6)]
   155      10.735776      10.735776      10.735776    6[6-(1,6),6-(1,7),6-(8,8)]
   156       10.04904       10.04904       10.04904    6[1-(0),6-(1,6),6-(6,6)]
   157      10.312384      10.312384      10.312384    6[1-(0),6-(1,6),6-(6,7)]
   158      10.407732      10.407732      10.407732    6[6-(6,6),8-(62),8-(62)]
   159      11.186411      11.186411      11.186411    6[6-(1,6),6-(6,7),7-(6)]
   160       10.55643       10.55643       10.55643    6[1-(0),6-(1,6),6-(6,7)]
   161      10.204549      10.204549      10.204549    6[1-(0),6-(1,6),6-(6,6)]
   162      10.483784      10.483784      10.483784    6[6-(1,6),6-(1,7),6-(8,8)]
   163      11.113764      11.113764      11.113764    6[1-(0),6-(6,6),7-(6)]
   164        9.98661        9.98661        9.98661    6[6-(6,6),8-(62),8-(62)]
   165       5.687986       5.687986       5.687986    6[6-(1,6),6-(6,7),7-(6)]
   166       6.160188       6.160188       6.160188    6[1-(0),6-(6,6),7-(6)]
   167       6.859409       6.859409       6.859409    6[6-(1,6),6-(1,7),6-(8,8)]
   168       6.972919       6.972919       6.972919    6[1-(0),6-(1,6),6-(6,6)]
   169       6.387208       6.387208       6.387208    6[1-(0),6-(1,6),6-(6,7)]
   170       7.652844       7.652844       7.652844    6[6-(6,6),8-(62),8-(62)]
   171       5.205569       5.205569       5.205569    6[6-(1,6),6-(6,7),7-(6)]
   172       5.412157       5.412157       5.412157    6[1-(0),6-(1,6),6-(6,7)]
   173       5.173786       5.173786       5.173786    6[1-(0),6-(1,6),6-(6,6)]
   174       4.729962       4.729962       4.729962    6[6-(1,6),6-(1,7),6-(8,8)]
   175       4.523374       4.523374       4.523374    6[1-(0),6-(6,6),7-(6)]
   176       4.630073       4.630073       4.630073    6[6-(6,6),8-(62),8-(62)]
   177        5.50864        5.50864        5.50864    6[6-(1,6),6-(6,7),7-(6)]
   178       5.932033       5.932033       5.932033    6[1-(0),6-(1,6),6-(6,7)]
   179       5.672095       5.672095       5.672095    6[1-(0),6-(1,6),6-(6,6)]
   180       4.988765       4.988765       4.988765    6[6-(1,6),6-(1,7),6-(8,8)]
   181       4.565372       4.565372       4.565372    6[1-(0),6-(6,6),7-(6)]
   182       4.764015       4.764015       4.764015    6[6-(6,6),8-(62),8-(62)]
   183       5.972896       5.972896       5.972896    6[6-(1,6),6-(6,7),7-(6)]
   184       5.853711       5.853711       5.853711    6[1-(0),6-(6,6),7-(6)]
   185       6.747034       6.747034       6.747034    6[6-(1,6),6-(1,7),6-(8,8)]
   186       7.252154       7.252154       7.252154    6[1-(0),6-(1,6),6-(6,6)]
   187       6.865085       6.865085       6.865085    6[1-(0),6-(1,6),6-(6,7)]
   188       7.298693       7.298693       7.298693    6[6-(6,6),8-(62),8-(62)]
   189       5.585827       5.585827       5.585827    6[6-(1,6),6-(6,7),7-(6)]
   190       6.009219       6.009219       6.009219    6[1-(0),6-(6,6),7-(6)]
   191       5.060276       5.060276       5.060276    6[6-(1,6),6-(1,7),6-(8,8)]
   192        4.37354        4.37354        4.37354    6[1-(0),6-(1,6),6-(6,6)]
   193       4.636884       4.636884       4.636884    6[1-(0),6-(1,6),6-(6,7)]
   194       4.732232       4.732232       4.732232    6[6-(6,6),8-(62),8-(62)]
   195       5.510911       5.510911       5.510911    6[6-(1,6),6-(6,7),7-(6)]
   196        4.88093        4.88093        4.88093    6[1-(0),6-(1,6),6-(6,7)]
   197       4.529049       4.529049       4.529049    6[1-(0),6-(1,6),6-(6,6)]
   198       4.808284       4.808284       4.808284    6[6-(1,6),6-(1,7),6-(8,8)]
   199       5.438264       5.438264       5.438264    6[1-(0),6-(6,6),7-(6)]
   200        4.31111        4.31111        4.31111    6[6-(6,6),8-(62),8-(62)]
   201       0.012486       0.012486       0.012486    6[6-(1,6),6-(6,7),7-(6)]
   202       0.484688       0.484688       0.484688    6[1-(0),6-(6,6),7-(6)]
   203       1.183909       1.183909       1.183909    6[6-(1,6),6-(1,7),6-(8,8)]
   204       1.297419       1.297419       1.297419    6[1-(0),6-(1,6),6-(6,6)]
   205       0.711708       0.711708       0.711708    6[1-(0),6-(1,6),6-(6,7)]
   206       1.977344       1.977344       1.977344    6[6-(6,6),8-(62),8-(62)]
   207      10.881069      10.881069      10.881069    6[6-(1,6),6-(6,7),7-(6)]
   208      11.087657      11.087657      11.087657    6[1-(0),6-(1,6),6-(6,7)]
   209      10.849286      10.849286      10.849286    6[1-(0),6-(1,6),6-(6,6)]
   210      10.405462      10.405462      10.405462    6[6-(1,6),6-(1,7),6-(8,8)]
   211      10.198874      10.198874      10.198874    6[1-(0),6-(6,6),7-(6)]
   212      10.305573      10.305573      10.305573    6[6-(6,6),8-(62),8-(62)]
   213       11.18414       11.18414       11.18414    6[6-(1,6),6-(6,7),7-(6)]
   214       0.256533       0.256533       0.256533    6[1-(0),6-(1,6),6-(6,7)]
   215      -0.003405      -0.003405      -0.003405    6[1-(0),6-(1,6),6-(6,6)]
   216      10.664265      10.664265      10.664265    6[6-(1,6),6-(1,7),6-(8,8)]
   217      10.240872      10.240872      10.240872    6[1-(0),6-(6,6),7-(6)]
   218      10.439515      10.439515      10.439515    6[6-(6,6),8-(62),8-(62)]
   219       0.297396       0.297396       0.297396    6[6-(1,6),6-(6,7),7-(6)]
   220       0.178211       0.178211       0.178211    6[1-(0),6-(6,6),7-(6)]
   221       1.071534       1.071534       1.071534    6[6-(1,6),6-(1,7),6-(8,8)]
   222       1.576654       1.576654       1.576654    6[1-(0),6-(1,6),6-(6,6)]
   223       1.189585       1.189585       1.189585    6[1-(0),6-(1,6),6-(6,7)]
   224       1.623193       1.623193       1.623193    6[6-(6,6),8-(62),8-(62)]
   225      10.753937      10.753937      10.753937    7[6-(1,6),6-(6,6)]
   226      11.236355      11.236355      11.236355    7[6-(1,6),6-(6,6)]
   227       5.776524       5.776524       5.776524    7[6-(1,6),6-(6,6)]
   228       6.589256       6.589256       6.589256    7[6-(1,6),6-(6,6)]
   229        6.52569        6.52569        6.52569    7[6-(1,6),6-(6,6)]
   230       5.884358       5.884358       5.884358    7[6-(1,6),6-(6,6)]
   231       5.078437       5.078437       5.078437    7[6-(1,6),6-(6,6)]
   232       5.560855       5.560855       5.560855    7[6-(1,6),6-(6,6)]
   233       0.101024       0.101024       0.101024    7[6-(1,6),6-(6,6)]
   234       0.913756       0.913756       0.913756    7[6-(1,6),6-(6,6)]
   235        0.85019        0.85019        0.85019    7[6-(1,6),6-(6,6)]
   236       0.208858       0.208858       0.208858    7[6-(1,6),6-(6,6)]
   237       0.597063       0.597063       0.597063    7[6-(1,6),6-(6,6)]
   238       0.114645       0.114645       0.114645    7[6-(1,6),6-(6,6)]
   239       5.574476       5.574476       5.574476    7[6-(1,6),6-(6,6)]
   240       4.761744       4.761744       4.761744    7[6-(1,6),6-(6,6)]
   241        4.82531        4.82531        4.82531    7[6-(1,6),6-(6,6)]
   242       5.466642       5.466642       5.466642    7[6-(1,6),6-(6,6)]
   243       6.272563       6.272563       6.272563    7[6-(1,6),6-(6,6)]
   244       5.790145       5.790145       5.790145    7[6-(1,6),6-(6,6)]
   245      11.249976      11.249976      11.249976    7[6-(1,6),6-(6,6)]
   246      10.437245      10.437245      10.437245    7[6-(1,6),6-(6,6)]
   247       10.50081       10.50081       10.50081    7[6-(1,6),6-(6,6)]
   248      11.142142      11.142142      11.142142    7[6-(1,6),6-(6,6)]
   249        1.13964        1.13964        1.13964    8[6-(6,8),62-(8,8,8,8,8)]
   250       3.112444       3.112444       3.112444    8[6-(6,8),62-(8,8,8,8,8)]
   251       3.420056       3.420056       3.420056    8[6-(6,8),62-(8,8,8,8,8)]
   252       0.616359       0.616359       0.616359    8[6-(6,8),62-(8,8,8,8,8)]
   253       6.371316       6.371316       6.371316    8[6-(6,8),62-(8,8,8,8,8)]
   254       6.686874       6.686874       6.686874    8[6-(6,8),62-(8,8,8,8,8)]
   255       7.244208       7.244208       7.244208    8[6-(6,8),62-(8,8,8,8,8)]
   256       3.739019       3.739019       3.739019    8[6-(6,8),62-(8,8,8,8,8)]
   257       1.601626       1.601626       1.601626    8[6-(6,8),62-(8,8,8,8,8)]
   258       1.946697       1.946697       1.946697    8[6-(6,8),62-(8,8,8,8,8)]
   259       4.279327       4.279327       4.279327    8[6-(6,8),62-(8,8,8,8,8)]
   260       6.535906       6.535906       6.535906    8[6-(6,8),62-(8,8,8,8,8)]
   261        6.81514        6.81514        6.81514    8[6-(6,8),62-(8,8,8,8,8)]
   262       8.787944       8.787944       8.787944    8[6-(6,8),62-(8,8,8,8,8)]
   263       9.095556       9.095556       9.095556    8[6-(6,8),62-(8,8,8,8,8)]
   264       6.291859       6.291859       6.291859    8[6-(6,8),62-(8,8,8,8,8)]
   265       0.695816       0.695816       0.695816    8[6-(6,8),62-(8,8,8,8,8)]
   266       1.011374       1.011374       1.011374    8[6-(6,8),62-(8,8,8,8,8)]
   267       1.568708       1.568708       1.568708    8[6-(6,8),62-(8,8,8,8,8)]
   268       9.414519       9.414519       9.414519    8[6-(6,8),62-(8,8,8,8,8)]
   269       7.277126       7.277126       7.277126    8[6-(6,8),62-(8,8,8,8,8)]
   270       7.622197       7.622197       7.622197    8[6-(6,8),62-(8,8,8,8,8)]
   271       9.954827       9.954827       9.954827    8[6-(6,8),62-(8,8,8,8,8)]
   272       0.860406       0.860406       0.860406    8[6-(6,8),62-(8,8,8,8,8)]
   273       10.21136       10.21136       10.21136    8[6-(6,8),62-(8,8,8,8,8)]
   274       8.238556       8.238556       8.238556    8[6-(6,8),62-(8,8,8,8,8)]
   275       7.930944       7.930944       7.930944    8[6-(6,8),62-(8,8,8,8,8)]
   276      10.734641      10.734641      10.734641    8[6-(6,8),62-(8,8,8,8,8)]
   277       4.979684       4.979684       4.979684    8[6-(6,8),62-(8,8,8,8,8)]
   278       4.664126       4.664126       4.664126    8[6-(6,8),62-(8,8,8,8,8)]
   279       4.106792       4.106792       4.106792    8[6-(6,8),62-(8,8,8,8,8)]
   280       7.611981       7.611981       7.611981    8[6-(6,8),62-(8,8,8,8,8)]
   281       9.749374       9.749374       9.749374    8[6-(6,8),62-(8,8,8,8,8)]
   282       9.404304       9.404304       9.404304    8[6-(6,8),62-(8,8,8,8,8)]
   283       7.071673       7.071673       7.071673    8[6-(6,8),62-(8,8,8,8,8)]
   284       4.815094       4.815094       4.815094    8[6-(6,8),62-(8,8,8,8,8)]
   285        4.53586        4.53586        4.53586    8[6-(6,8),62-(8,8,8,8,8)]
   286       2.563056       2.563056       2.563056    8[6-(6,8),62-(8,8,8,8,8)]
   287       2.255444       2.255444       2.255444    8[6-(6,8),62-(8,8,8,8,8)]
   288       5.059141       5.059141       5.059141    8[6-(6,8),62-(8,8,8,8,8)]
   289      10.655184      10.655184      10.655184    8[6-(6,8),62-(8,8,8,8,8)]
   290      10.339626      10.339626      10.339626    8[6-(6,8),62-(8,8,8,8,8)]
   291       9.782292       9.782292       9.782292    8[6-(6,8),62-(8,8,8,8,8)]
   292       1.936481       1.936481       1.936481    8[6-(6,8),62-(8,8,8,8,8)]
   293       4.073874       4.073874       4.073874    8[6-(6,8),62-(8,8,8,8,8)]
   294       3.728804       3.728804       3.728804    8[6-(6,8),62-(8,8,8,8,8)]
   295       1.396173       1.396173       1.396173    8[6-(6,8),62-(8,8,8,8,8)]
   296      10.490594      10.490594      10.490594    8[6-(6,8),62-(8,8,8,8,8)]
