# Supplementary material for: A collection of forcefield precursors for metal–organic frameworks
Source: RSC Adv. 2019 Nov 13;9(63):36492–507. doi: 10.1039/c9ra07327b (PMC9075174; doi:10.1039/c9ra07327b)
Supplement: RA-009-C9RA07327B-s1910 [file RA-009-C9RA07327B-s1910.txt]

PEFRUP_clean

15.187500    0.000000    0.000000
0.000000    25.648700    0.000000
0.000000    -2.344698    16.875693

     1      10.187167      10.187167      10.187167    64[8-(6),8-(6),8-(6),8-(6),8-(6),8-(6)]
     2       3.102654       3.102654       3.102654    64[8-(6),8-(6),8-(6),8-(6),8-(6),8-(6)]
     3       2.593417       2.593417       2.593417    64[8-(6),8-(6),8-(6),8-(6),8-(6),8-(6)]
     4      10.696404      10.696404      10.696404    64[8-(6),8-(6),8-(6),8-(6),8-(6),8-(6)]
     5       5.000332       5.000332       5.000332    64[8-(6),8-(6),8-(6),8-(6),8-(6),8-(6)]
     6      12.084846      12.084846      12.084846    64[8-(6),8-(6),8-(6),8-(6),8-(6),8-(6)]
     7      12.594083      12.594083      12.594083    64[8-(6),8-(6),8-(6),8-(6),8-(6),8-(6)]
     8       4.491096       4.491096       4.491096    64[8-(6),8-(6),8-(6),8-(6),8-(6),8-(6)]
     9       7.611975       7.611975       7.611975    1[6-(6,7)]
    10      10.020713      10.020713      10.020713    1[6-(6,6)]
    11       9.164138       9.164138       9.164138    1[6-(6,6)]
    12       8.573344       8.573344       8.573344    1[6-(6,7)]
    13       9.703294       9.703294       9.703294    1[6-(6,6)]
    14       8.603719       8.603719       8.603719    1[6-(6,6)]
    15      13.901119      13.901119      13.901119    1[6-(6,7)]
    16      12.796988      12.796988      12.796988    1[6-(6,6)]
    17      14.125894      14.125894      14.125894    1[6-(6,6)]
    18       2.206744       2.206744       2.206744    1[6-(6,7)]
    19       0.601425       0.601425       0.601425    1[6-(6,6)]
    20      14.801737      14.801737      14.801737    1[6-(6,6)]
    21       0.508781       0.508781       0.508781    1[6-(6,7)]
    22       2.159663       2.159663       2.159663    1[6-(6,6)]
    23       1.328906       1.328906       1.328906    1[6-(6,6)]
    24      14.833631      14.833631      14.833631    1[6-(6,7)]
    25      12.690675      12.690675      12.690675    1[6-(6,6)]
    26      13.788731      13.788731      13.788731    1[6-(6,6)]
    27       0.018225       0.018225       0.018225    1[6-(6,7)]
    28       2.426963       2.426963       2.426963    1[6-(6,6)]
    29       1.570388       1.570388       1.570388    1[6-(6,6)]
    30       0.979594       0.979594       0.979594    1[6-(6,7)]
    31       2.109544       2.109544       2.109544    1[6-(6,6)]
    32       1.009969       1.009969       1.009969    1[6-(6,6)]
    33       6.307369       6.307369       6.307369    1[6-(6,7)]
    34       5.203238       5.203238       5.203238    1[6-(6,6)]
    35       6.532144       6.532144       6.532144    1[6-(6,6)]
    36       9.800494       9.800494       9.800494    1[6-(6,7)]
    37       8.195175       8.195175       8.195175    1[6-(6,6)]
    38       7.207987       7.207987       7.207987    1[6-(6,6)]
    39       8.102531       8.102531       8.102531    1[6-(6,7)]
    40       9.753412       9.753412       9.753412    1[6-(6,6)]
    41       8.922656       8.922656       8.922656    1[6-(6,6)]
    42       7.239881       7.239881       7.239881    1[6-(6,7)]
    43       5.096925       5.096925       5.096925    1[6-(6,6)]
    44       6.194981       6.194981       6.194981    1[6-(6,6)]
    45       7.575525       7.575525       7.575525    1[6-(6,7)]
    46       5.166787       5.166787       5.166787    1[6-(6,6)]
    47       6.023363       6.023363       6.023363    1[6-(6,6)]
    48       6.614156       6.614156       6.614156    1[6-(6,7)]
    49       5.484206       5.484206       5.484206    1[6-(6,6)]
    50       6.583781       6.583781       6.583781    1[6-(6,6)]
    51       1.286381       1.286381       1.286381    1[6-(6,7)]
    52       2.390513       2.390513       2.390513    1[6-(6,6)]
    53       1.061606       1.061606       1.061606    1[6-(6,6)]
    54      12.980756      12.980756      12.980756    1[6-(6,7)]
    55      14.586075      14.586075      14.586075    1[6-(6,6)]
    56       0.385763       0.385763       0.385763    1[6-(6,6)]
    57      14.678719      14.678719      14.678719    1[6-(6,7)]
    58      13.027838      13.027838      13.027838    1[6-(6,6)]
    59      13.858594      13.858594      13.858594    1[6-(6,6)]
    60       0.353869       0.353869       0.353869    1[6-(6,7)]
    61       2.496825       2.496825       2.496825    1[6-(6,6)]
    62       1.398769       1.398769       1.398769    1[6-(6,6)]
    63      -0.018225      -0.018225      -0.018225    1[6-(6,7)]
    64      12.760537      12.760537      12.760537    1[6-(6,6)]
    65      13.617112      13.617112      13.617112    1[6-(6,6)]
    66      14.207906      14.207906      14.207906    1[6-(6,7)]
    67      13.077956      13.077956      13.077956    1[6-(6,6)]
    68      14.177531      14.177531      14.177531    1[6-(6,6)]
    69       8.880131       8.880131       8.880131    1[6-(6,7)]
    70       9.984262       9.984262       9.984262    1[6-(6,6)]
    71       8.655356       8.655356       8.655356    1[6-(6,6)]
    72       5.387006       5.387006       5.387006    1[6-(6,7)]
    73       6.992325       6.992325       6.992325    1[6-(6,6)]
    74       7.979512       7.979512       7.979512    1[6-(6,6)]
    75       7.084969       7.084969       7.084969    1[6-(6,7)]
    76       5.434087       5.434087       5.434087    1[6-(6,6)]
    77       6.264844       6.264844       6.264844    1[6-(6,6)]
    78       7.947619       7.947619       7.947619    1[6-(6,7)]
    79      10.090575      10.090575      10.090575    1[6-(6,6)]
    80       8.992519       8.992519       8.992519    1[6-(6,6)]
    81       7.874719       7.874719       7.874719    6[6-(1,6),6-(6,7),7-(6)]
    82       7.923319       7.923319       7.923319    6[1-(0),6-(6,6),7-(6)]
    83       8.901394       8.901394       8.901394    6[6-(1,6),6-(1,7),6-(8,8)]
    84       9.366131       9.366131       9.366131    6[1-(0),6-(1,6),6-(6,6)]
    85       8.852794       8.852794       8.852794    6[1-(0),6-(1,6),6-(6,7)]
    86       9.530156       9.530156       9.530156    6[6-(6,6),8-(64),8-(64)]
    87       7.930912       7.930912       7.930912    6[6-(1,6),6-(6,7),7-(6)]
    88       8.579419       8.579419       8.579419    6[1-(0),6-(6,6),7-(6)]
    89       9.247669       9.247669       9.247669    6[6-(1,6),6-(1,7),6-(8,8)]
    90       9.256781       9.256781       9.256781    6[1-(0),6-(1,6),6-(6,6)]
    91       8.597644       8.597644       8.597644    6[1-(0),6-(1,6),6-(6,7)]
    92      10.031344      10.031344      10.031344    6[6-(6,6),8-(64),8-(64)]
    93      14.809331      14.809331      14.809331    6[6-(1,6),6-(6,7),7-(6)]
    94      13.946681      13.946681      13.946681    6[1-(0),6-(6,6),7-(6)]
    95      13.217681      13.217681      13.217681    6[6-(1,6),6-(1,7),6-(8,8)]
    96      13.284506      13.284506      13.284506    6[1-(0),6-(1,6),6-(6,6)]
    97      14.080331      14.080331      14.080331    6[1-(0),6-(1,6),6-(6,7)]
    98      12.385406      12.385406      12.385406    6[6-(6,6),8-(64),8-(64)]
    99       0.318937       0.318937       0.318937    6[6-(1,6),6-(6,7),7-(6)]
   100       1.685812       1.685812       1.685812    6[1-(0),6-(6,6),7-(6)]
   101       1.502044       1.502044       1.502044    6[6-(1,6),6-(1,7),6-(8,8)]
   102       0.724444       0.724444       0.724444    6[1-(0),6-(1,6),6-(6,6)]
   103        0.13365        0.13365        0.13365    6[1-(0),6-(1,6),6-(6,7)]
   104        2.00475        2.00475        2.00475    6[6-(6,6),8-(64),8-(64)]
   105       0.420694       0.420694       0.420694    6[6-(1,6),6-(6,7),7-(6)]
   106       0.672806       0.672806       0.672806    6[1-(0),6-(6,6),7-(6)]
   107       1.416994       1.416994       1.416994    6[6-(1,6),6-(1,7),6-(8,8)]
   108       1.663031       1.663031       1.663031    6[1-(0),6-(1,6),6-(6,6)]
   109       1.164881       1.164881       1.164881    6[1-(0),6-(1,6),6-(6,7)]
   110       1.887806       1.887806       1.887806    6[6-(6,6),8-(64),8-(64)]
   111        14.9688        14.9688        14.9688    6[6-(1,6),6-(6,7),7-(6)]
   112      14.624044      14.624044      14.624044    6[1-(0),6-(6,6),7-(6)]
   113      13.653562      13.653562      13.653562    6[6-(1,6),6-(1,7),6-(8,8)]
   114        13.3407        13.3407        13.3407    6[1-(0),6-(1,6),6-(6,6)]
   115      13.998319      13.998319      13.998319    6[1-(0),6-(1,6),6-(6,7)]
   116      12.862294      12.862294      12.862294    6[6-(6,6),8-(64),8-(64)]
   117       0.280969       0.280969       0.280969    6[6-(1,6),6-(6,7),7-(6)]
   118       0.329569       0.329569       0.329569    6[1-(0),6-(6,6),7-(6)]
   119       1.307644       1.307644       1.307644    6[6-(1,6),6-(1,7),6-(8,8)]
   120       1.772381       1.772381       1.772381    6[1-(0),6-(1,6),6-(6,6)]
   121       1.259044       1.259044       1.259044    6[1-(0),6-(1,6),6-(6,7)]
   122       1.936406       1.936406       1.936406    6[6-(6,6),8-(64),8-(64)]
   123       0.337163       0.337163       0.337163    6[6-(1,6),6-(6,7),7-(6)]
   124       0.985669       0.985669       0.985669    6[1-(0),6-(6,6),7-(6)]
   125       1.653919       1.653919       1.653919    6[6-(1,6),6-(1,7),6-(8,8)]
   126       1.663031       1.663031       1.663031    6[1-(0),6-(1,6),6-(6,6)]
   127       1.003894       1.003894       1.003894    6[1-(0),6-(1,6),6-(6,7)]
   128       2.437594       2.437594       2.437594    6[6-(6,6),8-(64),8-(64)]
   129       7.215581       7.215581       7.215581    6[6-(1,6),6-(6,7),7-(6)]
   130       6.352931       6.352931       6.352931    6[1-(0),6-(6,6),7-(6)]
   131       5.623931       5.623931       5.623931    6[6-(1,6),6-(1,7),6-(8,8)]
   132       5.690756       5.690756       5.690756    6[1-(0),6-(1,6),6-(6,6)]
   133       6.486581       6.486581       6.486581    6[1-(0),6-(1,6),6-(6,7)]
   134       4.791656       4.791656       4.791656    6[6-(6,6),8-(64),8-(64)]
   135       7.912688       7.912688       7.912688    6[6-(1,6),6-(6,7),7-(6)]
   136       9.279562       9.279562       9.279562    6[1-(0),6-(6,6),7-(6)]
   137       9.095794       9.095794       9.095794    6[6-(1,6),6-(1,7),6-(8,8)]
   138       8.318194       8.318194       8.318194    6[1-(0),6-(1,6),6-(6,6)]
   139         7.7274         7.7274         7.7274    6[1-(0),6-(1,6),6-(6,7)]
   140         9.5985         9.5985         9.5985    6[6-(6,6),8-(64),8-(64)]
   141       8.014444       8.014444       8.014444    6[6-(1,6),6-(6,7),7-(6)]
   142       8.266556       8.266556       8.266556    6[1-(0),6-(6,6),7-(6)]
   143       9.010744       9.010744       9.010744    6[6-(1,6),6-(1,7),6-(8,8)]
   144       9.256781       9.256781       9.256781    6[1-(0),6-(1,6),6-(6,6)]
   145       8.758631       8.758631       8.758631    6[1-(0),6-(1,6),6-(6,7)]
   146       9.481556       9.481556       9.481556    6[6-(6,6),8-(64),8-(64)]
   147        7.37505        7.37505        7.37505    6[6-(1,6),6-(6,7),7-(6)]
   148       7.030294       7.030294       7.030294    6[1-(0),6-(6,6),7-(6)]
   149       6.059812       6.059812       6.059812    6[6-(1,6),6-(1,7),6-(8,8)]
   150        5.74695        5.74695        5.74695    6[1-(0),6-(1,6),6-(6,6)]
   151       6.404569       6.404569       6.404569    6[1-(0),6-(1,6),6-(6,7)]
   152       5.268544       5.268544       5.268544    6[6-(6,6),8-(64),8-(64)]
   153       7.312781       7.312781       7.312781    6[6-(1,6),6-(6,7),7-(6)]
   154       7.264181       7.264181       7.264181    6[1-(0),6-(6,6),7-(6)]
   155       6.286106       6.286106       6.286106    6[6-(1,6),6-(1,7),6-(8,8)]
   156       5.821369       5.821369       5.821369    6[1-(0),6-(1,6),6-(6,6)]
   157       6.334706       6.334706       6.334706    6[1-(0),6-(1,6),6-(6,7)]
   158       5.657344       5.657344       5.657344    6[6-(6,6),8-(64),8-(64)]
   159       7.256588       7.256588       7.256588    6[6-(1,6),6-(6,7),7-(6)]
   160       6.608081       6.608081       6.608081    6[1-(0),6-(6,6),7-(6)]
   161       5.939831       5.939831       5.939831    6[6-(1,6),6-(1,7),6-(8,8)]
   162       5.930719       5.930719       5.930719    6[1-(0),6-(1,6),6-(6,6)]
   163       6.589856       6.589856       6.589856    6[1-(0),6-(1,6),6-(6,7)]
   164       5.156156       5.156156       5.156156    6[6-(6,6),8-(64),8-(64)]
   165       0.378169       0.378169       0.378169    6[6-(1,6),6-(6,7),7-(6)]
   166       1.240819       1.240819       1.240819    6[1-(0),6-(6,6),7-(6)]
   167       1.969819       1.969819       1.969819    6[6-(1,6),6-(1,7),6-(8,8)]
   168       1.902994       1.902994       1.902994    6[1-(0),6-(1,6),6-(6,6)]
   169       1.107169       1.107169       1.107169    6[1-(0),6-(1,6),6-(6,7)]
   170       2.802094       2.802094       2.802094    6[6-(6,6),8-(64),8-(64)]
   171      14.868562      14.868562      14.868562    6[6-(1,6),6-(6,7),7-(6)]
   172      13.501687      13.501687      13.501687    6[1-(0),6-(6,6),7-(6)]
   173      13.685456      13.685456      13.685456    6[6-(1,6),6-(1,7),6-(8,8)]
   174      14.463056      14.463056      14.463056    6[1-(0),6-(1,6),6-(6,6)]
   175       15.05385       15.05385       15.05385    6[1-(0),6-(1,6),6-(6,7)]
   176       13.18275       13.18275       13.18275    6[6-(6,6),8-(64),8-(64)]
   177      14.766806      14.766806      14.766806    6[6-(1,6),6-(6,7),7-(6)]
   178      14.514694      14.514694      14.514694    6[1-(0),6-(6,6),7-(6)]
   179      13.770506      13.770506      13.770506    6[6-(1,6),6-(1,7),6-(8,8)]
   180      13.524469      13.524469      13.524469    6[1-(0),6-(1,6),6-(6,6)]
   181      14.022619      14.022619      14.022619    6[1-(0),6-(1,6),6-(6,7)]
   182      13.299694      13.299694      13.299694    6[6-(6,6),8-(64),8-(64)]
   183         0.2187         0.2187         0.2187    6[6-(1,6),6-(6,7),7-(6)]
   184       0.563456       0.563456       0.563456    6[1-(0),6-(6,6),7-(6)]
   185       1.533937       1.533937       1.533937    6[6-(1,6),6-(1,7),6-(8,8)]
   186         1.8468         1.8468         1.8468    6[1-(0),6-(1,6),6-(6,6)]
   187       1.189181       1.189181       1.189181    6[1-(0),6-(1,6),6-(6,7)]
   188       2.325206       2.325206       2.325206    6[6-(6,6),8-(64),8-(64)]
   189      14.906531      14.906531      14.906531    6[6-(1,6),6-(6,7),7-(6)]
   190      14.857931      14.857931      14.857931    6[1-(0),6-(6,6),7-(6)]
   191      13.879856      13.879856      13.879856    6[6-(1,6),6-(1,7),6-(8,8)]
   192      13.415119      13.415119      13.415119    6[1-(0),6-(1,6),6-(6,6)]
   193      13.928456      13.928456      13.928456    6[1-(0),6-(1,6),6-(6,7)]
   194      13.251094      13.251094      13.251094    6[6-(6,6),8-(64),8-(64)]
   195      14.850338      14.850338      14.850338    6[6-(1,6),6-(6,7),7-(6)]
   196      14.201831      14.201831      14.201831    6[1-(0),6-(6,6),7-(6)]
   197      13.533581      13.533581      13.533581    6[6-(1,6),6-(1,7),6-(8,8)]
   198      13.524469      13.524469      13.524469    6[1-(0),6-(1,6),6-(6,6)]
   199      14.183606      14.183606      14.183606    6[1-(0),6-(1,6),6-(6,7)]
   200      12.749906      12.749906      12.749906    6[6-(6,6),8-(64),8-(64)]
   201       7.971919       7.971919       7.971919    6[6-(1,6),6-(6,7),7-(6)]
   202       8.834569       8.834569       8.834569    6[1-(0),6-(6,6),7-(6)]
   203       9.563569       9.563569       9.563569    6[6-(1,6),6-(1,7),6-(8,8)]
   204       9.496744       9.496744       9.496744    6[1-(0),6-(1,6),6-(6,6)]
   205       8.700919       8.700919       8.700919    6[1-(0),6-(1,6),6-(6,7)]
   206      10.395844      10.395844      10.395844    6[6-(6,6),8-(64),8-(64)]
   207       7.274813       7.274813       7.274813    6[6-(1,6),6-(6,7),7-(6)]
   208       5.907938       5.907938       5.907938    6[1-(0),6-(6,6),7-(6)]
   209       6.091706       6.091706       6.091706    6[6-(1,6),6-(1,7),6-(8,8)]
   210       6.869306       6.869306       6.869306    6[1-(0),6-(1,6),6-(6,6)]
   211         7.4601         7.4601         7.4601    6[1-(0),6-(1,6),6-(6,7)]
   212          5.589          5.589          5.589    6[6-(6,6),8-(64),8-(64)]
   213       7.173056       7.173056       7.173056    6[6-(1,6),6-(6,7),7-(6)]
   214       6.920944       6.920944       6.920944    6[1-(0),6-(6,6),7-(6)]
   215       6.176756       6.176756       6.176756    6[6-(1,6),6-(1,7),6-(8,8)]
   216       5.930719       5.930719       5.930719    6[1-(0),6-(1,6),6-(6,6)]
   217       6.428869       6.428869       6.428869    6[1-(0),6-(1,6),6-(6,7)]
   218       5.705944       5.705944       5.705944    6[6-(6,6),8-(64),8-(64)]
   219        7.81245        7.81245        7.81245    6[6-(1,6),6-(6,7),7-(6)]
   220       8.157206       8.157206       8.157206    6[1-(0),6-(6,6),7-(6)]
   221       9.127687       9.127687       9.127687    6[6-(1,6),6-(1,7),6-(8,8)]
   222        9.44055        9.44055        9.44055    6[1-(0),6-(1,6),6-(6,6)]
   223       8.782931       8.782931       8.782931    6[1-(0),6-(1,6),6-(6,7)]
   224       9.918956       9.918956       9.918956    6[6-(6,6),8-(64),8-(64)]
   225       7.409981       7.409981       7.409981    7[6-(1,6),6-(6,6)]
   226         7.9218         7.9218         7.9218    7[6-(1,6),6-(6,6)]
   227      14.740988      14.740988      14.740988    7[6-(1,6),6-(6,6)]
   228       1.095019       1.095019       1.095019    7[6-(1,6),6-(6,6)]
   229       0.174656       0.174656       0.174656    7[6-(1,6),6-(6,6)]
   230       0.094163       0.094163       0.094163    7[6-(1,6),6-(6,6)]
   231      15.003731      15.003731      15.003731    7[6-(1,6),6-(6,6)]
   232        0.32805        0.32805        0.32805    7[6-(1,6),6-(6,6)]
   233       7.147237       7.147237       7.147237    7[6-(1,6),6-(6,6)]
   234       8.688769       8.688769       8.688769    7[6-(1,6),6-(6,6)]
   235       7.768406       7.768406       7.768406    7[6-(1,6),6-(6,6)]
   236       7.687913       7.687913       7.687913    7[6-(1,6),6-(6,6)]
   237       7.777519       7.777519       7.777519    7[6-(1,6),6-(6,6)]
   238         7.2657         7.2657         7.2657    7[6-(1,6),6-(6,6)]
   239       0.446512       0.446512       0.446512    7[6-(1,6),6-(6,6)]
   240      14.092481      14.092481      14.092481    7[6-(1,6),6-(6,6)]
   241      15.012844      15.012844      15.012844    7[6-(1,6),6-(6,6)]
   242      15.093338      15.093338      15.093338    7[6-(1,6),6-(6,6)]
   243       0.183769       0.183769       0.183769    7[6-(1,6),6-(6,6)]
   244       14.85945       14.85945       14.85945    7[6-(1,6),6-(6,6)]
   245       8.040263       8.040263       8.040263    7[6-(1,6),6-(6,6)]
   246       6.498731       6.498731       6.498731    7[6-(1,6),6-(6,6)]
   247       7.419094       7.419094       7.419094    7[6-(1,6),6-(6,6)]
   248       7.499587       7.499587       7.499587    7[6-(1,6),6-(6,6)]
   249      10.026787      10.026787      10.026787    8[6-(6,8),64-(8,8,8,8,8)]
   250      11.777906      11.777906      11.777906    8[6-(6,8),64-(8,8,8,8,8)]
   251      12.187969      12.187969      12.187969    8[6-(6,8),64-(8,8,8,8,8)]
   252       9.317531       9.317531       9.317531    8[6-(6,8),64-(8,8,8,8,8)]
   253       1.743525       1.743525       1.743525    8[6-(6,8),64-(8,8,8,8,8)]
   254       2.098912       2.098912       2.098912    8[6-(6,8),64-(8,8,8,8,8)]
   255       2.676037       2.676037       2.676037    8[6-(6,8),64-(8,8,8,8,8)]
   256      12.242644      12.242644      12.242644    8[6-(6,8),64-(8,8,8,8,8)]
   257      10.064756      10.064756      10.064756    8[6-(6,8),64-(8,8,8,8,8)]
   258      10.585688      10.585688      10.585688    8[6-(6,8),64-(8,8,8,8,8)]
   259        12.9276        12.9276        12.9276    8[6-(6,8),64-(8,8,8,8,8)]
   260       2.091319       2.091319       2.091319    8[6-(6,8),64-(8,8,8,8,8)]
   261       2.433038       2.433038       2.433038    8[6-(6,8),64-(8,8,8,8,8)]
   262       4.184156       4.184156       4.184156    8[6-(6,8),64-(8,8,8,8,8)]
   263       4.594219       4.594219       4.594219    8[6-(6,8),64-(8,8,8,8,8)]
   264       1.723781       1.723781       1.723781    8[6-(6,8),64-(8,8,8,8,8)]
   265       9.337275       9.337275       9.337275    8[6-(6,8),64-(8,8,8,8,8)]
   266       9.692663       9.692663       9.692663    8[6-(6,8),64-(8,8,8,8,8)]
   267      10.269787      10.269787      10.269787    8[6-(6,8),64-(8,8,8,8,8)]
   268       4.648894       4.648894       4.648894    8[6-(6,8),64-(8,8,8,8,8)]
   269       2.471006       2.471006       2.471006    8[6-(6,8),64-(8,8,8,8,8)]
   270       2.991937       2.991937       2.991937    8[6-(6,8),64-(8,8,8,8,8)]
   271        5.33385        5.33385        5.33385    8[6-(6,8),64-(8,8,8,8,8)]
   272       9.685069       9.685069       9.685069    8[6-(6,8),64-(8,8,8,8,8)]
   273       5.160712       5.160712       5.160712    8[6-(6,8),64-(8,8,8,8,8)]
   274       3.409594       3.409594       3.409594    8[6-(6,8),64-(8,8,8,8,8)]
   275       2.999531       2.999531       2.999531    8[6-(6,8),64-(8,8,8,8,8)]
   276       5.869969       5.869969       5.869969    8[6-(6,8),64-(8,8,8,8,8)]
   277      13.443975      13.443975      13.443975    8[6-(6,8),64-(8,8,8,8,8)]
   278      13.088587      13.088587      13.088587    8[6-(6,8),64-(8,8,8,8,8)]
   279      12.511463      12.511463      12.511463    8[6-(6,8),64-(8,8,8,8,8)]
   280       2.944856       2.944856       2.944856    8[6-(6,8),64-(8,8,8,8,8)]
   281       5.122744       5.122744       5.122744    8[6-(6,8),64-(8,8,8,8,8)]
   282       4.601813       4.601813       4.601813    8[6-(6,8),64-(8,8,8,8,8)]
   283         2.2599         2.2599         2.2599    8[6-(6,8),64-(8,8,8,8,8)]
   284      13.096181      13.096181      13.096181    8[6-(6,8),64-(8,8,8,8,8)]
   285      12.754462      12.754462      12.754462    8[6-(6,8),64-(8,8,8,8,8)]
   286      11.003344      11.003344      11.003344    8[6-(6,8),64-(8,8,8,8,8)]
   287      10.593281      10.593281      10.593281    8[6-(6,8),64-(8,8,8,8,8)]
   288      13.463719      13.463719      13.463719    8[6-(6,8),64-(8,8,8,8,8)]
   289       5.850225       5.850225       5.850225    8[6-(6,8),64-(8,8,8,8,8)]
   290       5.494838       5.494838       5.494838    8[6-(6,8),64-(8,8,8,8,8)]
   291       4.917712       4.917712       4.917712    8[6-(6,8),64-(8,8,8,8,8)]
   292      10.538606      10.538606      10.538606    8[6-(6,8),64-(8,8,8,8,8)]
   293      12.716494      12.716494      12.716494    8[6-(6,8),64-(8,8,8,8,8)]
   294      12.195562      12.195562      12.195562    8[6-(6,8),64-(8,8,8,8,8)]
   295        9.85365        9.85365        9.85365    8[6-(6,8),64-(8,8,8,8,8)]
   296       5.502431       5.502431       5.502431    8[6-(6,8),64-(8,8,8,8,8)]
