# Supplementary material for: A collection of forcefield precursors for metal–organic frameworks
Source: RSC Adv. 2019 Nov 13;9(63):36492–507. doi: 10.1039/c9ra07327b (PMC9075174; doi:10.1039/c9ra07327b)
Supplement: RA-009-C9RA07327B-s1911 [file RA-009-C9RA07327B-s1911.txt]

PEFRUP01_clean

11.521300    0.000000    0.000000
0.000000    27.015400    0.000000
0.000000    -2.405481    16.823902

     1       7.141708       7.141708       7.141708    64[8-(6),8-(6),8-(6),8-(6),8-(6),8-(6)]
     2       2.202873       2.202873       2.202873    64[8-(6),8-(6),8-(6),8-(6),8-(6),8-(6)]
     3       1.381058       1.381058       1.381058    64[8-(6),8-(6),8-(6),8-(6),8-(6),8-(6)]
     4       7.963523       7.963523       7.963523    64[8-(6),8-(6),8-(6),8-(6),8-(6),8-(6)]
     5       4.379592       4.379592       4.379592    64[8-(6),8-(6),8-(6),8-(6),8-(6),8-(6)]
     6       9.318427       9.318427       9.318427    64[8-(6),8-(6),8-(6),8-(6),8-(6),8-(6)]
     7      10.140242      10.140242      10.140242    64[8-(6),8-(6),8-(6),8-(6),8-(6),8-(6)]
     8       3.557777       3.557777       3.557777    64[8-(6),8-(6),8-(6),8-(6),8-(6),8-(6)]
     9       4.979506       4.979506       4.979506    1[6-(6,7)]
    10       7.708902       7.708902       7.708902    1[6-(6,6)]
    11       7.267636       7.267636       7.267636    1[6-(6,6)]
    12       7.290679       7.290679       7.290679    1[6-(6,7)]
    13       5.781388       5.781388       5.781388    1[6-(6,6)]
    14       5.237583       5.237583       5.237583    1[6-(6,6)]
    15      11.126119      11.126119      11.126119    1[6-(6,7)]
    16       9.576505       9.576505       9.576505    1[6-(6,6)]
    17      10.560424      10.560424      10.560424    1[6-(6,6)]
    18       0.289185       0.289185       0.289185    1[6-(6,7)]
    19       1.519659       1.519659       1.519659    1[6-(6,6)]
    20       1.047286       1.047286       1.047286    1[6-(6,6)]
    21      11.302395      11.302395      11.302395    1[6-(6,7)]
    22       1.568049       1.568049       1.568049    1[6-(6,6)]
    23        1.06572        1.06572        1.06572    1[6-(6,6)]
    24       9.937121       9.937121       9.937121    1[6-(6,6)]
    25       9.170955       9.170955       9.170955    1[6-(6,6)]
    26       0.025347       0.025347       0.025347    1[6-(6,7)]
    27      10.740156      10.740156      10.740156    1[6-(6,7)]
    28       1.948252       1.948252       1.948252    1[6-(6,6)]
    29       1.506986       1.506986       1.506986    1[6-(6,6)]
    30       1.530029       1.530029       1.530029    1[6-(6,7)]
    31       0.020738       0.020738       0.020738    1[6-(6,6)]
    32      10.998233      10.998233      10.998233    1[6-(6,6)]
    33       5.365469       5.365469       5.365469    1[6-(6,7)]
    34       3.815855       3.815855       3.815855    1[6-(6,6)]
    35       4.799774       4.799774       4.799774    1[6-(6,6)]
    36       6.049835       6.049835       6.049835    1[6-(6,7)]
    37       7.280309       7.280309       7.280309    1[6-(6,6)]
    38       6.807936       6.807936       6.807936    1[6-(6,6)]
    39       5.541745       5.541745       5.541745    1[6-(6,7)]
    40       7.328699       7.328699       7.328699    1[6-(6,6)]
    41        6.82637        6.82637        6.82637    1[6-(6,6)]
    42       4.176471       4.176471       4.176471    1[6-(6,6)]
    43       3.410305       3.410305       3.410305    1[6-(6,6)]
    44       5.785997       5.785997       5.785997    1[6-(6,7)]
    45       6.541794       6.541794       6.541794    1[6-(6,7)]
    46       3.812398       3.812398       3.812398    1[6-(6,6)]
    47       4.253664       4.253664       4.253664    1[6-(6,6)]
    48       4.230621       4.230621       4.230621    1[6-(6,7)]
    49       5.739912       5.739912       5.739912    1[6-(6,6)]
    50       6.283717       6.283717       6.283717    1[6-(6,6)]
    51       0.395181       0.395181       0.395181    1[6-(6,7)]
    52       1.944795       1.944795       1.944795    1[6-(6,6)]
    53       0.960876       0.960876       0.960876    1[6-(6,6)]
    54      11.232115      11.232115      11.232115    1[6-(6,7)]
    55      10.001641      10.001641      10.001641    1[6-(6,6)]
    56      10.474014      10.474014      10.474014    1[6-(6,6)]
    57       0.218905       0.218905       0.218905    1[6-(6,7)]
    58       9.953251       9.953251       9.953251    1[6-(6,6)]
    59       10.45558       10.45558       10.45558    1[6-(6,6)]
    60       1.584179       1.584179       1.584179    1[6-(6,6)]
    61       2.350345       2.350345       2.350345    1[6-(6,6)]
    62      -0.025347      -0.025347      -0.025347    1[6-(6,7)]
    63       0.781144       0.781144       0.781144    1[6-(6,7)]
    64       9.573048       9.573048       9.573048    1[6-(6,6)]
    65      10.014314      10.014314      10.014314    1[6-(6,6)]
    66       9.991271       9.991271       9.991271    1[6-(6,7)]
    67      -0.020738      -0.020738      -0.020738    1[6-(6,6)]
    68       0.523067       0.523067       0.523067    1[6-(6,6)]
    69       6.155831       6.155831       6.155831    1[6-(6,7)]
    70       7.705445       7.705445       7.705445    1[6-(6,6)]
    71       6.721526       6.721526       6.721526    1[6-(6,6)]
    72       5.471465       5.471465       5.471465    1[6-(6,7)]
    73       4.240991       4.240991       4.240991    1[6-(6,6)]
    74       4.713364       4.713364       4.713364    1[6-(6,6)]
    75       5.979555       5.979555       5.979555    1[6-(6,7)]
    76       4.192601       4.192601       4.192601    1[6-(6,6)]
    77        4.69493        4.69493        4.69493    1[6-(6,6)]
    78       7.344829       7.344829       7.344829    1[6-(6,6)]
    79       8.110995       8.110995       8.110995    1[6-(6,6)]
    80       5.735303       5.735303       5.735303    1[6-(6,7)]
    81       5.859733       5.859733       5.859733    6[6-(1,6),6-(6,7),7-(6)]
    82       5.438054       5.438054       5.438054    6[1-(0),6-(6,6),7-(6)]
    83       6.387409       6.387409       6.387409    6[6-(1,6),6-(1,7),6-(8,8)]
    84       7.072926       7.072926       7.072926    6[1-(0),6-(1,6),6-(6,6)]
    85       6.809088       6.809088       6.809088    6[1-(0),6-(1,6),6-(6,7)]
    86       6.724983       6.724983       6.724983    6[6-(6,6),8-(64),8-(64)]
    87        5.93923        5.93923        5.93923    6[6-(1,6),6-(6,7),7-(6)]
    88       6.879368       6.879368       6.879368    6[1-(0),6-(6,6),7-(6)]
    89       6.590184       6.590184       6.590184    6[6-(1,6),6-(1,7),6-(8,8)]
    90       5.974946       5.974946       5.974946    6[1-(0),6-(1,6),6-(6,6)]
    91       5.650046       5.650046       5.650046    6[1-(0),6-(1,6),6-(6,7)]
    92       7.016472       7.016472       7.016472    6[6-(6,6),8-(64),8-(64)]
    93      11.432586      11.432586      11.432586    6[6-(1,6),6-(6,7),7-(6)]
    94      11.013211      11.013211      11.013211    6[1-(0),6-(6,6),7-(6)]
    95      10.253957      10.253957      10.253957    6[6-(1,6),6-(1,7),6-(8,8)]
    96      10.084594      10.084594      10.084594    6[1-(0),6-(1,6),6-(6,6)]
    97      10.673332      10.673332      10.673332    6[1-(0),6-(1,6),6-(6,7)]
    98       9.523507       9.523507       9.523507    6[6-(6,6),8-(64),8-(64)]
    99       0.384811       0.384811       0.384811    6[6-(1,6),6-(6,7),7-(6)]
   100       0.441266       0.441266       0.441266    6[1-(0),6-(6,6),7-(6)]
   101       0.951659       0.951659       0.951659    6[6-(1,6),6-(1,7),6-(8,8)]
   102       1.178629       1.178629       1.178629    6[1-(0),6-(1,6),6-(6,6)]
   103       0.895205       0.895205       0.895205    6[1-(0),6-(1,6),6-(6,7)]
   104        1.13024        1.13024        1.13024    6[6-(6,6),8-(64),8-(64)]
   105       0.122126       0.122126       0.122126    6[6-(1,6),6-(6,7),7-(6)]
   106        0.03802        0.03802        0.03802    6[1-(0),6-(6,6),7-(6)]
   107       0.723538       0.723538       0.723538    6[6-(1,6),6-(1,7),6-(8,8)]
   108       1.108349       1.108349       1.108349    6[1-(0),6-(1,6),6-(6,6)]
   109       0.807643       0.807643       0.807643    6[1-(0),6-(1,6),6-(6,7)]
   110       0.970093       0.970093       0.970093    6[6-(6,6),8-(64),8-(64)]
   111      11.199856      11.199856      11.199856    6[6-(1,6),6-(6,7),7-(6)]
   112      10.259718      10.259718      10.259718    6[1-(0),6-(1,6),6-(6,7)]
   113       9.800018       9.800018       9.800018    6[1-(0),6-(1,6),6-(6,6)]
   114       10.28276       10.28276       10.28276    6[6-(1,6),6-(1,7),6-(8,8)]
   115       11.22405       11.22405       11.22405    6[1-(0),6-(6,6),7-(6)]
   116       9.745868       9.745868       9.745868    6[6-(6,6),8-(64),8-(64)]
   117       0.099083       0.099083       0.099083    6[6-(1,6),6-(6,7),7-(6)]
   118      11.198704      11.198704      11.198704    6[1-(0),6-(6,6),7-(6)]
   119       0.626759       0.626759       0.626759    6[6-(1,6),6-(1,7),6-(8,8)]
   120       1.312276       1.312276       1.312276    6[1-(0),6-(1,6),6-(6,6)]
   121       1.048438       1.048438       1.048438    6[1-(0),6-(1,6),6-(6,7)]
   122       0.964333       0.964333       0.964333    6[6-(6,6),8-(64),8-(64)]
   123        0.17858        0.17858        0.17858    6[6-(1,6),6-(6,7),7-(6)]
   124       1.118718       1.118718       1.118718    6[1-(0),6-(6,6),7-(6)]
   125       0.829534       0.829534       0.829534    6[6-(1,6),6-(1,7),6-(8,8)]
   126       0.214296       0.214296       0.214296    6[1-(0),6-(1,6),6-(6,6)]
   127      11.410696      11.410696      11.410696    6[1-(0),6-(1,6),6-(6,7)]
   128       1.255822       1.255822       1.255822    6[6-(6,6),8-(64),8-(64)]
   129       5.671936       5.671936       5.671936    6[6-(1,6),6-(6,7),7-(6)]
   130       5.252561       5.252561       5.252561    6[1-(0),6-(6,6),7-(6)]
   131       4.493307       4.493307       4.493307    6[6-(1,6),6-(1,7),6-(8,8)]
   132       4.323944       4.323944       4.323944    6[1-(0),6-(1,6),6-(6,6)]
   133       4.912682       4.912682       4.912682    6[1-(0),6-(1,6),6-(6,7)]
   134       3.762857       3.762857       3.762857    6[6-(6,6),8-(64),8-(64)]
   135       6.145461       6.145461       6.145461    6[6-(1,6),6-(6,7),7-(6)]
   136       6.201916       6.201916       6.201916    6[1-(0),6-(6,6),7-(6)]
   137       6.712309       6.712309       6.712309    6[6-(1,6),6-(1,7),6-(8,8)]
   138       6.939279       6.939279       6.939279    6[1-(0),6-(1,6),6-(6,6)]
   139       6.655855       6.655855       6.655855    6[1-(0),6-(1,6),6-(6,7)]
   140        6.89089        6.89089        6.89089    6[6-(6,6),8-(64),8-(64)]
   141       5.882776       5.882776       5.882776    6[6-(1,6),6-(6,7),7-(6)]
   142        5.79867        5.79867        5.79867    6[1-(0),6-(6,6),7-(6)]
   143       6.484188       6.484188       6.484188    6[6-(1,6),6-(1,7),6-(8,8)]
   144       6.868999       6.868999       6.868999    6[1-(0),6-(1,6),6-(6,6)]
   145       6.568293       6.568293       6.568293    6[1-(0),6-(1,6),6-(6,7)]
   146       6.730743       6.730743       6.730743    6[6-(6,6),8-(64),8-(64)]
   147       5.439206       5.439206       5.439206    6[6-(1,6),6-(6,7),7-(6)]
   148       4.499068       4.499068       4.499068    6[1-(0),6-(1,6),6-(6,7)]
   149       4.039368       4.039368       4.039368    6[1-(0),6-(1,6),6-(6,6)]
   150        4.52211        4.52211        4.52211    6[6-(1,6),6-(1,7),6-(8,8)]
   151         5.4634         5.4634         5.4634    6[1-(0),6-(6,6),7-(6)]
   152       3.985218       3.985218       3.985218    6[6-(6,6),8-(64),8-(64)]
   153       5.661567       5.661567       5.661567    6[6-(1,6),6-(6,7),7-(6)]
   154       6.083246       6.083246       6.083246    6[1-(0),6-(6,6),7-(6)]
   155       5.133891       5.133891       5.133891    6[6-(1,6),6-(1,7),6-(8,8)]
   156       4.448374       4.448374       4.448374    6[1-(0),6-(1,6),6-(6,6)]
   157       4.712212       4.712212       4.712212    6[1-(0),6-(1,6),6-(6,7)]
   158       4.796317       4.796317       4.796317    6[6-(6,6),8-(64),8-(64)]
   159        5.58207        5.58207        5.58207    6[6-(1,6),6-(6,7),7-(6)]
   160       4.641932       4.641932       4.641932    6[1-(0),6-(6,6),7-(6)]
   161       4.931116       4.931116       4.931116    6[6-(1,6),6-(1,7),6-(8,8)]
   162       5.546354       5.546354       5.546354    6[1-(0),6-(1,6),6-(6,6)]
   163       5.871254       5.871254       5.871254    6[1-(0),6-(1,6),6-(6,7)]
   164       4.504828       4.504828       4.504828    6[6-(6,6),8-(64),8-(64)]
   165       0.088714       0.088714       0.088714    6[6-(1,6),6-(6,7),7-(6)]
   166       0.508089       0.508089       0.508089    6[1-(0),6-(6,6),7-(6)]
   167       1.267343       1.267343       1.267343    6[6-(1,6),6-(1,7),6-(8,8)]
   168       1.436706       1.436706       1.436706    6[1-(0),6-(1,6),6-(6,6)]
   169       0.847968       0.847968       0.847968    6[1-(0),6-(1,6),6-(6,7)]
   170       1.997793       1.997793       1.997793    6[6-(6,6),8-(64),8-(64)]
   171      11.136489      11.136489      11.136489    6[6-(1,6),6-(6,7),7-(6)]
   172      11.080034      11.080034      11.080034    6[1-(0),6-(6,6),7-(6)]
   173      10.569641      10.569641      10.569641    6[6-(1,6),6-(1,7),6-(8,8)]
   174      10.342671      10.342671      10.342671    6[1-(0),6-(1,6),6-(6,6)]
   175      10.626095      10.626095      10.626095    6[1-(0),6-(1,6),6-(6,7)]
   176       10.39106       10.39106       10.39106    6[6-(6,6),8-(64),8-(64)]
   177      11.399174      11.399174      11.399174    6[6-(1,6),6-(6,7),7-(6)]
   178       11.48328       11.48328       11.48328    6[1-(0),6-(6,6),7-(6)]
   179      10.797762      10.797762      10.797762    6[6-(1,6),6-(1,7),6-(8,8)]
   180      10.412951      10.412951      10.412951    6[1-(0),6-(1,6),6-(6,6)]
   181      10.713657      10.713657      10.713657    6[1-(0),6-(1,6),6-(6,7)]
   182      10.551207      10.551207      10.551207    6[6-(6,6),8-(64),8-(64)]
   183       0.321444       0.321444       0.321444    6[6-(1,6),6-(6,7),7-(6)]
   184       1.261582       1.261582       1.261582    6[1-(0),6-(1,6),6-(6,7)]
   185       1.721282       1.721282       1.721282    6[1-(0),6-(1,6),6-(6,6)]
   186        1.23854        1.23854        1.23854    6[6-(1,6),6-(1,7),6-(8,8)]
   187        0.29725        0.29725        0.29725    6[1-(0),6-(6,6),7-(6)]
   188       1.775432       1.775432       1.775432    6[6-(6,6),8-(64),8-(64)]
   189      11.422217      11.422217      11.422217    6[6-(1,6),6-(6,7),7-(6)]
   190       0.322596       0.322596       0.322596    6[1-(0),6-(6,6),7-(6)]
   191      10.894541      10.894541      10.894541    6[6-(1,6),6-(1,7),6-(8,8)]
   192      10.209024      10.209024      10.209024    6[1-(0),6-(1,6),6-(6,6)]
   193      10.472862      10.472862      10.472862    6[1-(0),6-(1,6),6-(6,7)]
   194      10.556967      10.556967      10.556967    6[6-(6,6),8-(64),8-(64)]
   195       11.34272       11.34272       11.34272    6[6-(1,6),6-(6,7),7-(6)]
   196      10.402582      10.402582      10.402582    6[1-(0),6-(6,6),7-(6)]
   197      10.691766      10.691766      10.691766    6[6-(1,6),6-(1,7),6-(8,8)]
   198      11.307004      11.307004      11.307004    6[1-(0),6-(1,6),6-(6,6)]
   199       0.110604       0.110604       0.110604    6[1-(0),6-(1,6),6-(6,7)]
   200      10.265478      10.265478      10.265478    6[6-(6,6),8-(64),8-(64)]
   201       5.849364       5.849364       5.849364    6[6-(1,6),6-(6,7),7-(6)]
   202       6.268739       6.268739       6.268739    6[1-(0),6-(6,6),7-(6)]
   203       7.027993       7.027993       7.027993    6[6-(1,6),6-(1,7),6-(8,8)]
   204       7.197356       7.197356       7.197356    6[1-(0),6-(1,6),6-(6,6)]
   205       6.608618       6.608618       6.608618    6[1-(0),6-(1,6),6-(6,7)]
   206       7.758443       7.758443       7.758443    6[6-(6,6),8-(64),8-(64)]
   207       5.375839       5.375839       5.375839    6[6-(1,6),6-(6,7),7-(6)]
   208       5.319384       5.319384       5.319384    6[1-(0),6-(6,6),7-(6)]
   209       4.808991       4.808991       4.808991    6[6-(1,6),6-(1,7),6-(8,8)]
   210       4.582021       4.582021       4.582021    6[1-(0),6-(1,6),6-(6,6)]
   211       4.865445       4.865445       4.865445    6[1-(0),6-(1,6),6-(6,7)]
   212        4.63041        4.63041        4.63041    6[6-(6,6),8-(64),8-(64)]
   213       5.638524       5.638524       5.638524    6[6-(1,6),6-(6,7),7-(6)]
   214        5.72263        5.72263        5.72263    6[1-(0),6-(6,6),7-(6)]
   215       5.037112       5.037112       5.037112    6[6-(1,6),6-(1,7),6-(8,8)]
   216       4.652301       4.652301       4.652301    6[1-(0),6-(1,6),6-(6,6)]
   217       4.953007       4.953007       4.953007    6[1-(0),6-(1,6),6-(6,7)]
   218       4.790557       4.790557       4.790557    6[6-(6,6),8-(64),8-(64)]
   219       6.082094       6.082094       6.082094    6[6-(1,6),6-(6,7),7-(6)]
   220       7.022232       7.022232       7.022232    6[1-(0),6-(1,6),6-(6,7)]
   221       7.481932       7.481932       7.481932    6[1-(0),6-(1,6),6-(6,6)]
   222        6.99919        6.99919        6.99919    6[6-(1,6),6-(1,7),6-(8,8)]
   223         6.0579         6.0579         6.0579    6[1-(0),6-(6,6),7-(6)]
   224       7.536082       7.536082       7.536082    6[6-(6,6),8-(64),8-(64)]
   225       5.175368       5.175368       5.175368    7[6-(1,6),6-(6,6)]
   226       6.554468       6.554468       6.554468    7[6-(1,6),6-(6,6)]
   227       0.080649       0.080649       0.080649    7[6-(1,6),6-(6,6)]
   228       0.157842       0.157842       0.157842    7[6-(1,6),6-(6,6)]
   229      11.258614      11.258614      11.258614    7[6-(1,6),6-(6,6)]
   230       0.161298       0.161298       0.161298    7[6-(1,6),6-(6,6)]
   231      10.936018      10.936018      10.936018    7[6-(1,6),6-(6,6)]
   232       0.793818       0.793818       0.793818    7[6-(1,6),6-(6,6)]
   233       5.841299       5.841299       5.841299    7[6-(1,6),6-(6,6)]
   234       5.918492       5.918492       5.918492    7[6-(1,6),6-(6,6)]
   235       5.497964       5.497964       5.497964    7[6-(1,6),6-(6,6)]
   236       5.921948       5.921948       5.921948    7[6-(1,6),6-(6,6)]
   237       6.345932       6.345932       6.345932    7[6-(1,6),6-(6,6)]
   238       4.966832       4.966832       4.966832    7[6-(1,6),6-(6,6)]
   239      11.440651      11.440651      11.440651    7[6-(1,6),6-(6,6)]
   240      11.363458      11.363458      11.363458    7[6-(1,6),6-(6,6)]
   241       0.262686       0.262686       0.262686    7[6-(1,6),6-(6,6)]
   242      11.360002      11.360002      11.360002    7[6-(1,6),6-(6,6)]
   243       0.585282       0.585282       0.585282    7[6-(1,6),6-(6,6)]
   244      10.727482      10.727482      10.727482    7[6-(1,6),6-(6,6)]
   245       5.680001       5.680001       5.680001    7[6-(1,6),6-(6,6)]
   246       5.602808       5.602808       5.602808    7[6-(1,6),6-(6,6)]
   247       6.023336       6.023336       6.023336    7[6-(1,6),6-(6,6)]
   248       5.599352       5.599352       5.599352    7[6-(1,6),6-(6,6)]
   249       6.761851       6.761851       6.761851    8[6-(6,8),64-(8,8,8,8,8)]
   250       8.882922       8.882922       8.882922    8[6-(6,8),64-(8,8,8,8,8)]
   251       9.098371       9.098371       9.098371    8[6-(6,8),64-(8,8,8,8,8)]
   252        6.36091        6.36091        6.36091    8[6-(6,8),64-(8,8,8,8,8)]
   253       0.732755       0.732755       0.732755    8[6-(6,8),64-(8,8,8,8,8)]
   254       0.875619       0.875619       0.875619    8[6-(6,8),64-(8,8,8,8,8)]
   255       1.625655       1.625655       1.625655    8[6-(6,8),64-(8,8,8,8,8)]
   256       9.593787       9.593787       9.593787    8[6-(6,8),64-(8,8,8,8,8)]
   257       7.424326       7.424326       7.424326    8[6-(6,8),64-(8,8,8,8,8)]
   258       7.623644       7.623644       7.623644    8[6-(6,8),64-(8,8,8,8,8)]
   259      10.002793      10.002793      10.002793    8[6-(6,8),64-(8,8,8,8,8)]
   260       1.221258       1.221258       1.221258    8[6-(6,8),64-(8,8,8,8,8)]
   261       1.001201       1.001201       1.001201    8[6-(6,8),64-(8,8,8,8,8)]
   262       3.122272       3.122272       3.122272    8[6-(6,8),64-(8,8,8,8,8)]
   263       3.337721       3.337721       3.337721    8[6-(6,8),64-(8,8,8,8,8)]
   264        0.60026        0.60026        0.60026    8[6-(6,8),64-(8,8,8,8,8)]
   265       6.493405       6.493405       6.493405    8[6-(6,8),64-(8,8,8,8,8)]
   266       6.636269       6.636269       6.636269    8[6-(6,8),64-(8,8,8,8,8)]
   267       7.386305       7.386305       7.386305    8[6-(6,8),64-(8,8,8,8,8)]
   268       3.833137       3.833137       3.833137    8[6-(6,8),64-(8,8,8,8,8)]
   269       1.663676       1.663676       1.663676    8[6-(6,8),64-(8,8,8,8,8)]
   270       1.862994       1.862994       1.862994    8[6-(6,8),64-(8,8,8,8,8)]
   271       4.242143       4.242143       4.242143    8[6-(6,8),64-(8,8,8,8,8)]
   272       6.981908       6.981908       6.981908    8[6-(6,8),64-(8,8,8,8,8)]
   273       4.759449       4.759449       4.759449    8[6-(6,8),64-(8,8,8,8,8)]
   274       2.638378       2.638378       2.638378    8[6-(6,8),64-(8,8,8,8,8)]
   275       2.422929       2.422929       2.422929    8[6-(6,8),64-(8,8,8,8,8)]
   276        5.16039        5.16039        5.16039    8[6-(6,8),64-(8,8,8,8,8)]
   277      10.788545      10.788545      10.788545    8[6-(6,8),64-(8,8,8,8,8)]
   278      10.645681      10.645681      10.645681    8[6-(6,8),64-(8,8,8,8,8)]
   279       9.895645       9.895645       9.895645    8[6-(6,8),64-(8,8,8,8,8)]
   280       1.927513       1.927513       1.927513    8[6-(6,8),64-(8,8,8,8,8)]
   281       4.096974       4.096974       4.096974    8[6-(6,8),64-(8,8,8,8,8)]
   282       3.897656       3.897656       3.897656    8[6-(6,8),64-(8,8,8,8,8)]
   283       1.518507       1.518507       1.518507    8[6-(6,8),64-(8,8,8,8,8)]
   284      10.300042      10.300042      10.300042    8[6-(6,8),64-(8,8,8,8,8)]
   285      10.520099      10.520099      10.520099    8[6-(6,8),64-(8,8,8,8,8)]
   286       8.399028       8.399028       8.399028    8[6-(6,8),64-(8,8,8,8,8)]
   287       8.183579       8.183579       8.183579    8[6-(6,8),64-(8,8,8,8,8)]
   288       10.92104       10.92104       10.92104    8[6-(6,8),64-(8,8,8,8,8)]
   289       5.027895       5.027895       5.027895    8[6-(6,8),64-(8,8,8,8,8)]
   290       4.885031       4.885031       4.885031    8[6-(6,8),64-(8,8,8,8,8)]
   291       4.134995       4.134995       4.134995    8[6-(6,8),64-(8,8,8,8,8)]
   292       7.688163       7.688163       7.688163    8[6-(6,8),64-(8,8,8,8,8)]
   293       9.857624       9.857624       9.857624    8[6-(6,8),64-(8,8,8,8,8)]
   294       9.658306       9.658306       9.658306    8[6-(6,8),64-(8,8,8,8,8)]
   295       7.279157       7.279157       7.279157    8[6-(6,8),64-(8,8,8,8,8)]
   296       4.539392       4.539392       4.539392    8[6-(6,8),64-(8,8,8,8,8)]
