# Supplementary material for: A collection of forcefield precursors for metal–organic frameworks
Source: RSC Adv. 2019 Nov 13;9(63):36492–507. doi: 10.1039/c9ra07327b (PMC9075174; doi:10.1039/c9ra07327b)
Supplement: RA-009-C9RA07327B-s1912 [file RA-009-C9RA07327B-s1912.txt]

PEFSEA_clean

9.724000    0.000000    0.000000
0.000000    10.764000    0.000000
0.000000    0.000000    26.969000

     1       7.907557       7.907557       7.907557    29[7-(6,6),7-(6,7),8-(6),8-(6)]
     2       6.675137       6.675137       6.675137    29[7-(6,6),7-(6,7),8-(6),8-(6)]
     3       7.907557       7.907557       7.907557    29[7-(6,6),7-(6,7),8-(6),8-(6)]
     4       6.675137       6.675137       6.675137    29[7-(6,6),7-(6,7),8-(6),8-(6)]
     5       1.816443       1.816443       1.816443    29[7-(6,6),7-(6,7),8-(6),8-(6)]
     6       3.048863       3.048863       3.048863    29[7-(6,6),7-(6,7),8-(6),8-(6)]
     7       1.816443       1.816443       1.816443    29[7-(6,6),7-(6,7),8-(6),8-(6)]
     8       3.048863       3.048863       3.048863    29[7-(6,6),7-(6,7),8-(6),8-(6)]
     9       0.334506       0.334506       0.334506    1[6-(6,6,7)]
    10       4.067549       4.067549       4.067549    1[6-(6,6,7)]
    11        8.87704        8.87704        8.87704    1[7-(6,7)]
    12       9.171677       9.171677       9.171677    1[6-(1,1,6)]
    13       9.347681       9.347681       9.347681    1[6-(1,1,6)]
    14       8.434598       8.434598       8.434598    1[6-(1,1,6)]
    15        5.27916        5.27916        5.27916    1[6-(1,1,6)]
    16       5.855793       5.855793       5.855793    1[6-(1,1,6)]
    17       5.058425       5.058425       5.058425    1[6-(1,1,6)]
    18        0.77403        0.77403        0.77403    1[6-(1,1,6)]
    19       0.098212       0.098212       0.098212    1[6-(1,1,6)]
    20       0.894608       0.894608       0.894608    1[6-(1,1,6)]
    21       5.699236       5.699236       5.699236    1[7-(6,7)]
    22       5.031198       5.031198       5.031198    1[6-(1,1,6)]
    23       3.798194       3.798194       3.798194    1[6-(1,1,6)]
    24       5.252905       5.252905       5.252905    1[6-(1,1,6)]
    25       4.387469       4.387469       4.387469    1[6-(1,1,6)]
    26       4.606259       4.606259       4.606259    1[6-(1,1,6)]
    27       3.746657       3.746657       3.746657    1[6-(1,1,6)]
    28       0.933504       0.933504       0.933504    1[6-(1,1,6)]
    29       2.145114       2.145114       2.145114    1[6-(1,1,6)]
    30       1.229114       1.229114       1.229114    1[6-(1,1,6)]
    31       0.334506       0.334506       0.334506    1[6-(6,6,7)]
    32       4.067549       4.067549       4.067549    1[6-(6,6,7)]
    33        8.87704        8.87704        8.87704    1[7-(6,7)]
    34       9.171677       9.171677       9.171677    1[6-(1,1,6)]
    35       9.347681       9.347681       9.347681    1[6-(1,1,6)]
    36       8.434598       8.434598       8.434598    1[6-(1,1,6)]
    37        5.27916        5.27916        5.27916    1[6-(1,1,6)]
    38       5.855793       5.855793       5.855793    1[6-(1,1,6)]
    39       5.058425       5.058425       5.058425    1[6-(1,1,6)]
    40        0.77403        0.77403        0.77403    1[6-(1,1,6)]
    41       0.098212       0.098212       0.098212    1[6-(1,1,6)]
    42       0.894608       0.894608       0.894608    1[6-(1,1,6)]
    43       5.699236       5.699236       5.699236    1[7-(6,7)]
    44       5.031198       5.031198       5.031198    1[6-(1,1,6)]
    45       3.798194       3.798194       3.798194    1[6-(1,1,6)]
    46       5.252905       5.252905       5.252905    1[6-(1,1,6)]
    47       4.387469       4.387469       4.387469    1[6-(1,1,6)]
    48       4.606259       4.606259       4.606259    1[6-(1,1,6)]
    49       3.746657       3.746657       3.746657    1[6-(1,1,6)]
    50       0.933504       0.933504       0.933504    1[6-(1,1,6)]
    51       2.145114       2.145114       2.145114    1[6-(1,1,6)]
    52       1.229114       1.229114       1.229114    1[6-(1,1,6)]
    53       9.389494       9.389494       9.389494    1[6-(6,6,7)]
    54       5.656451       5.656451       5.656451    1[6-(6,6,7)]
    55        0.84696        0.84696        0.84696    1[7-(6,7)]
    56       0.552323       0.552323       0.552323    1[6-(1,1,6)]
    57       0.376319       0.376319       0.376319    1[6-(1,1,6)]
    58       1.289402       1.289402       1.289402    1[6-(1,1,6)]
    59        4.44484        4.44484        4.44484    1[6-(1,1,6)]
    60       3.868207       3.868207       3.868207    1[6-(1,1,6)]
    61       4.665575       4.665575       4.665575    1[6-(1,1,6)]
    62        8.94997        8.94997        8.94997    1[6-(1,1,6)]
    63       9.625788       9.625788       9.625788    1[6-(1,1,6)]
    64       8.829392       8.829392       8.829392    1[6-(1,1,6)]
    65       4.024764       4.024764       4.024764    1[7-(6,7)]
    66       4.692802       4.692802       4.692802    1[6-(1,1,6)]
    67       5.925806       5.925806       5.925806    1[6-(1,1,6)]
    68       4.471095       4.471095       4.471095    1[6-(1,1,6)]
    69       5.336531       5.336531       5.336531    1[6-(1,1,6)]
    70       5.117741       5.117741       5.117741    1[6-(1,1,6)]
    71       5.977343       5.977343       5.977343    1[6-(1,1,6)]
    72       8.790496       8.790496       8.790496    1[6-(1,1,6)]
    73       7.578886       7.578886       7.578886    1[6-(1,1,6)]
    74       8.494886       8.494886       8.494886    1[6-(1,1,6)]
    75       9.389494       9.389494       9.389494    1[6-(6,6,7)]
    76       5.656451       5.656451       5.656451    1[6-(6,6,7)]
    77        0.84696        0.84696        0.84696    1[7-(6,7)]
    78       0.552323       0.552323       0.552323    1[6-(1,1,6)]
    79       0.376319       0.376319       0.376319    1[6-(1,1,6)]
    80       1.289402       1.289402       1.289402    1[6-(1,1,6)]
    81        4.44484        4.44484        4.44484    1[6-(1,1,6)]
    82       3.868207       3.868207       3.868207    1[6-(1,1,6)]
    83       4.665575       4.665575       4.665575    1[6-(1,1,6)]
    84        8.94997        8.94997        8.94997    1[6-(1,1,6)]
    85       9.625788       9.625788       9.625788    1[6-(1,1,6)]
    86       8.829392       8.829392       8.829392    1[6-(1,1,6)]
    87       4.024764       4.024764       4.024764    1[7-(6,7)]
    88       4.692802       4.692802       4.692802    1[6-(1,1,6)]
    89       5.925806       5.925806       5.925806    1[6-(1,1,6)]
    90       4.471095       4.471095       4.471095    1[6-(1,1,6)]
    91       5.336531       5.336531       5.336531    1[6-(1,1,6)]
    92       5.117741       5.117741       5.117741    1[6-(1,1,6)]
    93       5.977343       5.977343       5.977343    1[6-(1,1,6)]
    94       8.790496       8.790496       8.790496    1[6-(1,1,6)]
    95       7.578886       7.578886       7.578886    1[6-(1,1,6)]
    96       8.494886       8.494886       8.494886    1[6-(1,1,6)]
    97        7.97757        7.97757        7.97757    6[6-(7,8),7-(6,29),8-(29)]
    98       6.665802       6.665802       6.665802    6[6-(7,8),7-(6,29),8-(29)]
    99       7.860882       7.860882       7.860882    6[6-(6,6),6-(6,7),6-(6,7)]
   100       8.808972       8.808972       8.808972    6[6-(1,1,1),6-(6,6),7-(1,7)]
   101       4.048101       4.048101       4.048101    6[6-(1,6,7),8-(0),8-(29)]
   102       0.354926       0.354926       0.354926    6[1-(0),6-(1,1,1),6-(8,8),7-(6,29)]
   103       0.815844       0.815844       0.815844    6[6-(1,6,7),8-(0),8-(29)]
   104       6.978915       6.978915       6.978915    6[6-(1,1,1),6-(6,6),7-(7,29)]
   105       4.637376       4.637376       4.637376    6[1-(0),6-(1,1,1),6-(8,8),7-(6,29)]
   106       8.733124       8.733124       8.733124    6[1-(0),1-(0),1-(0),6-(6,7)]
   107       5.670064       5.670064       5.670064    6[1-(0),1-(0),1-(0),6-(6,7)]
   108       0.320892       0.320892       0.320892    6[1-(0),1-(0),1-(0),6-(6,7)]
   109       6.654133       6.654133       6.654133    6[6-(6,6),6-(6,7),6-(6,7)]
   110       4.684051       4.684051       4.684051    6[1-(0),1-(0),1-(0),6-(1,6,7)]
   111       7.568189       7.568189       7.568189    6[6-(1,1,1),6-(6,6),7-(7,29)]
   112       5.715767       5.715767       5.715767    6[6-(1,1,1),6-(6,6),7-(1,7)]
   113       4.509991       4.509991       4.509991    6[1-(0),1-(0),1-(0),6-(6,7)]
   114       1.246617       1.246617       1.246617    6[1-(0),1-(0),1-(0),6-(1,6,7)]
   115        7.97757        7.97757        7.97757    6[6-(7,8),7-(6,29),8-(29)]
   116       6.665802       6.665802       6.665802    6[6-(7,8),7-(6,29),8-(29)]
   117       7.860882       7.860882       7.860882    6[6-(6,6),6-(6,7),6-(6,7)]
   118       8.808972       8.808972       8.808972    6[6-(1,1,1),6-(6,6),7-(1,7)]
   119       4.048101       4.048101       4.048101    6[6-(1,6,7),8-(0),8-(29)]
   120       0.354926       0.354926       0.354926    6[1-(0),6-(1,1,1),6-(8,8),7-(6,29)]
   121       0.815844       0.815844       0.815844    6[6-(1,6,7),8-(0),8-(29)]
   122       6.978915       6.978915       6.978915    6[6-(1,1,1),6-(6,6),7-(7,29)]
   123       4.637376       4.637376       4.637376    6[1-(0),6-(1,1,1),6-(8,8),7-(6,29)]
   124       8.733124       8.733124       8.733124    6[1-(0),1-(0),1-(0),6-(6,7)]
   125       5.670064       5.670064       5.670064    6[1-(0),1-(0),1-(0),6-(6,7)]
   126       0.320892       0.320892       0.320892    6[1-(0),1-(0),1-(0),6-(6,7)]
   127       6.654133       6.654133       6.654133    6[6-(6,6),6-(6,7),6-(6,7)]
   128       4.684051       4.684051       4.684051    6[1-(0),1-(0),1-(0),6-(1,6,7)]
   129       7.568189       7.568189       7.568189    6[6-(1,1,1),6-(6,6),7-(7,29)]
   130       5.715767       5.715767       5.715767    6[6-(1,1,1),6-(6,6),7-(1,7)]
   131       4.509991       4.509991       4.509991    6[1-(0),1-(0),1-(0),6-(6,7)]
   132       1.246617       1.246617       1.246617    6[1-(0),1-(0),1-(0),6-(1,6,7)]
   133        1.74643        1.74643        1.74643    6[6-(7,8),7-(6,29),8-(29)]
   134       3.058198       3.058198       3.058198    6[6-(7,8),7-(6,29),8-(29)]
   135       1.863118       1.863118       1.863118    6[6-(6,6),6-(6,7),6-(6,7)]
   136       0.915028       0.915028       0.915028    6[6-(1,1,1),6-(6,6),7-(1,7)]
   137       5.675899       5.675899       5.675899    6[6-(1,6,7),8-(0),8-(29)]
   138       9.369074       9.369074       9.369074    6[1-(0),6-(1,1,1),6-(8,8),7-(6,29)]
   139       8.908156       8.908156       8.908156    6[6-(1,6,7),8-(0),8-(29)]
   140       2.745085       2.745085       2.745085    6[6-(1,1,1),6-(6,6),7-(7,29)]
   141       5.086624       5.086624       5.086624    6[1-(0),6-(1,1,1),6-(8,8),7-(6,29)]
   142       0.990876       0.990876       0.990876    6[1-(0),1-(0),1-(0),6-(6,7)]
   143       4.053936       4.053936       4.053936    6[1-(0),1-(0),1-(0),6-(6,7)]
   144       9.403108       9.403108       9.403108    6[1-(0),1-(0),1-(0),6-(6,7)]
   145       3.069867       3.069867       3.069867    6[6-(6,6),6-(6,7),6-(6,7)]
   146       5.039949       5.039949       5.039949    6[1-(0),1-(0),1-(0),6-(1,6,7)]
   147       2.155811       2.155811       2.155811    6[6-(1,1,1),6-(6,6),7-(7,29)]
   148       4.008233       4.008233       4.008233    6[6-(1,1,1),6-(6,6),7-(1,7)]
   149       5.214009       5.214009       5.214009    6[1-(0),1-(0),1-(0),6-(6,7)]
   150       8.477383       8.477383       8.477383    6[1-(0),1-(0),1-(0),6-(1,6,7)]
   151        1.74643        1.74643        1.74643    6[6-(7,8),7-(6,29),8-(29)]
   152       3.058198       3.058198       3.058198    6[6-(7,8),7-(6,29),8-(29)]
   153       1.863118       1.863118       1.863118    6[6-(6,6),6-(6,7),6-(6,7)]
   154       0.915028       0.915028       0.915028    6[6-(1,1,1),6-(6,6),7-(1,7)]
   155       5.675899       5.675899       5.675899    6[6-(1,6,7),8-(0),8-(29)]
   156       9.369074       9.369074       9.369074    6[1-(0),6-(1,1,1),6-(8,8),7-(6,29)]
   157       8.908156       8.908156       8.908156    6[6-(1,6,7),8-(0),8-(29)]
   158       2.745085       2.745085       2.745085    6[6-(1,1,1),6-(6,6),7-(7,29)]
   159       5.086624       5.086624       5.086624    6[1-(0),6-(1,1,1),6-(8,8),7-(6,29)]
   160       0.990876       0.990876       0.990876    6[1-(0),1-(0),1-(0),6-(6,7)]
   161       4.053936       4.053936       4.053936    6[1-(0),1-(0),1-(0),6-(6,7)]
   162       9.403108       9.403108       9.403108    6[1-(0),1-(0),1-(0),6-(6,7)]
   163       3.069867       3.069867       3.069867    6[6-(6,6),6-(6,7),6-(6,7)]
   164       5.039949       5.039949       5.039949    6[1-(0),1-(0),1-(0),6-(1,6,7)]
   165       2.155811       2.155811       2.155811    6[6-(1,1,1),6-(6,6),7-(7,29)]
   166       4.008233       4.008233       4.008233    6[6-(1,1,1),6-(6,6),7-(1,7)]
   167       5.214009       5.214009       5.214009    6[1-(0),1-(0),1-(0),6-(6,7)]
   168       8.477383       8.477383       8.477383    6[1-(0),1-(0),1-(0),6-(1,6,7)]
   169       7.314393       7.314393       7.314393    7[6-(6,6),7-(1,6),29-(7,8,8)]
   170       7.263828       7.263828       7.263828    7[6-(6,6),7-(1,6),29-(7,8,8)]
   171       5.922888       5.922888       5.922888    7[6-(1,6,6),6-(6,8),29-(7,8,8)]
   172       8.718538       8.718538       8.718538    7[6-(1,6,6),6-(6,8),29-(7,8,8)]
   173       8.440432       8.440432       8.440432    7[1-(0),6-(6,6),7-(6,29)]
   174       6.110562       6.110562       6.110562    7[1-(0),6-(6,6),7-(6,29)]
   175       7.314393       7.314393       7.314393    7[6-(6,6),7-(1,6),29-(7,8,8)]
   176       7.263828       7.263828       7.263828    7[6-(6,6),7-(1,6),29-(7,8,8)]
   177       5.922888       5.922888       5.922888    7[6-(1,6,6),6-(6,8),29-(7,8,8)]
   178       8.718538       8.718538       8.718538    7[6-(1,6,6),6-(6,8),29-(7,8,8)]
   179       8.440432       8.440432       8.440432    7[1-(0),6-(6,6),7-(6,29)]
   180       6.110562       6.110562       6.110562    7[1-(0),6-(6,6),7-(6,29)]
   181       2.409607       2.409607       2.409607    7[6-(6,6),7-(1,6),29-(7,8,8)]
   182       2.460172       2.460172       2.460172    7[6-(6,6),7-(1,6),29-(7,8,8)]
   183       3.801112       3.801112       3.801112    7[6-(1,6,6),6-(6,8),29-(7,8,8)]
   184       1.005462       1.005462       1.005462    7[6-(1,6,6),6-(6,8),29-(7,8,8)]
   185       1.283568       1.283568       1.283568    7[1-(0),6-(6,6),7-(6,29)]
   186       3.613438       3.613438       3.613438    7[1-(0),6-(6,6),7-(6,29)]
   187       2.409607       2.409607       2.409607    7[6-(6,6),7-(1,6),29-(7,8,8)]
   188       2.460172       2.460172       2.460172    7[6-(6,6),7-(1,6),29-(7,8,8)]
   189       3.801112       3.801112       3.801112    7[6-(1,6,6),6-(6,8),29-(7,8,8)]
   190       1.005462       1.005462       1.005462    7[6-(1,6,6),6-(6,8),29-(7,8,8)]
   191       1.283568       1.283568       1.283568    7[1-(0),6-(6,6),7-(6,29)]
   192       3.613438       3.613438       3.613438    7[1-(0),6-(6,6),7-(6,29)]
   193       8.210946       8.210946       8.210946    8[6-(6,7),29-(7,7,8)]
   194       6.406171       6.406171       6.406171    8[6-(6,7),29-(7,7,8)]
   195        9.67538        9.67538        9.67538    8[6-(6,8),29-(7,7,8)]
   196        4.83769        4.83769        4.83769    8[6-(6,8),29-(7,7,8)]
   197       2.856911       2.856911       2.856911    8[6-(6,8)]
   198       2.006061       2.006061       2.006061    8[6-(6,8)]
   199       8.210946       8.210946       8.210946    8[6-(6,7),29-(7,7,8)]
   200       6.406171       6.406171       6.406171    8[6-(6,7),29-(7,7,8)]
   201        9.67538        9.67538        9.67538    8[6-(6,8),29-(7,7,8)]
   202        4.83769        4.83769        4.83769    8[6-(6,8),29-(7,7,8)]
   203       2.856911       2.856911       2.856911    8[6-(6,8)]
   204       2.006061       2.006061       2.006061    8[6-(6,8)]
   205       1.513054       1.513054       1.513054    8[6-(6,7),29-(7,7,8)]
   206       3.317829       3.317829       3.317829    8[6-(6,7),29-(7,7,8)]
   207        0.04862        0.04862        0.04862    8[6-(6,8),29-(7,7,8)]
   208        4.88631        4.88631        4.88631    8[6-(6,8),29-(7,7,8)]
   209       6.867089       6.867089       6.867089    8[6-(6,8)]
   210       7.717939       7.717939       7.717939    8[6-(6,8)]
   211       1.513054       1.513054       1.513054    8[6-(6,7),29-(7,7,8)]
   212       3.317829       3.317829       3.317829    8[6-(6,7),29-(7,7,8)]
   213        0.04862        0.04862        0.04862    8[6-(6,8),29-(7,7,8)]
   214        4.88631        4.88631        4.88631    8[6-(6,8),29-(7,7,8)]
   215       6.867089       6.867089       6.867089    8[6-(6,8)]
   216       7.717939       7.717939       7.717939    8[6-(6,8)]
