# Supplementary material for: A collection of forcefield precursors for metal–organic frameworks
Source: RSC Adv. 2019 Nov 13;9(63):36492–507. doi: 10.1039/c9ra07327b (PMC9075174; doi:10.1039/c9ra07327b)
Supplement: RA-009-C9RA07327B-s1913 [file RA-009-C9RA07327B-s1913.txt]

PEFTAX_clean

9.697200    0.000000    0.000000
0.000000    10.795700    0.000000
0.000000    0.000000    26.967100

     1       3.045406       3.045406       3.045406    29[7-(6,6),7-(6,7),8-(6),8-(6)]
     2       1.810952       1.810952       1.810952    29[7-(6,6),7-(6,7),8-(6),8-(6)]
     3       3.045406       3.045406       3.045406    29[7-(6,6),7-(6,7),8-(6),8-(6)]
     4       1.810952       1.810952       1.810952    29[7-(6,6),7-(6,7),8-(6),8-(6)]
     5       6.651794       6.651794       6.651794    29[7-(6,6),7-(6,7),8-(6),8-(6)]
     6       7.886248       7.886248       7.886248    29[7-(6,6),7-(6,7),8-(6),8-(6)]
     7       6.651794       6.651794       6.651794    29[7-(6,6),7-(6,7),8-(6),8-(6)]
     8       7.886248       7.886248       7.886248    29[7-(6,6),7-(6,7),8-(6),8-(6)]
     9       0.851414       0.851414       0.851414    1[7-(6,7)]
    10        4.05052        4.05052        4.05052    1[7-(6,7)]
    11       4.682778       4.682778       4.682778    1[6-(1,1,6)]
    12       4.451015       4.451015       4.451015    1[6-(1,1,6)]
    13       5.936626       5.936626       5.936626    1[6-(1,1,6)]
    14       5.683529       5.683529       5.683529    1[6-(6,6,7)]
    15       9.401435       9.401435       9.401435    1[6-(6,6,7)]
    16       8.756572       8.756572       8.756572    1[6-(1,1,6)]
    17       8.384199       8.384199       8.384199    1[6-(1,1,6)]
    18       7.525997       7.525997       7.525997    1[6-(1,1,6)]
    19       4.410287       4.410287       4.410287    1[6-(1,1,6)]
    20       4.651747       4.651747       4.651747    1[6-(1,1,6)]
    21       3.796454       3.796454       3.796454    1[6-(1,1,6)]
    22       8.971849       8.971849       8.971849    1[6-(1,1,6)]
    23       8.810876       8.810876       8.810876    1[6-(1,1,6)]
    24      -0.004849      -0.004849      -0.004849    1[6-(1,1,6)]
    25       5.720378       5.720378       5.720378    1[6-(1,1,6)]
    26       5.103636       5.103636       5.103636    1[6-(1,1,6)]
    27       5.902686       5.902686       5.902686    1[6-(1,1,6)]
    28       0.498436       0.498436       0.498436    1[6-(1,1,6)]
    29       1.233484       1.233484       1.233484    1[6-(1,1,6)]
    30       0.343281       0.343281       0.343281    1[6-(1,1,6)]
    31       0.851414       0.851414       0.851414    1[7-(6,7)]
    32        4.05052        4.05052        4.05052    1[7-(6,7)]
    33       4.682778       4.682778       4.682778    1[6-(1,1,6)]
    34       4.451015       4.451015       4.451015    1[6-(1,1,6)]
    35       5.936626       5.936626       5.936626    1[6-(1,1,6)]
    36       5.683529       5.683529       5.683529    1[6-(6,6,7)]
    37       9.401435       9.401435       9.401435    1[6-(6,6,7)]
    38       8.756572       8.756572       8.756572    1[6-(1,1,6)]
    39       8.384199       8.384199       8.384199    1[6-(1,1,6)]
    40       7.525997       7.525997       7.525997    1[6-(1,1,6)]
    41       4.410287       4.410287       4.410287    1[6-(1,1,6)]
    42       4.651747       4.651747       4.651747    1[6-(1,1,6)]
    43       3.796454       3.796454       3.796454    1[6-(1,1,6)]
    44       8.971849       8.971849       8.971849    1[6-(1,1,6)]
    45       8.810876       8.810876       8.810876    1[6-(1,1,6)]
    46      -0.004849      -0.004849      -0.004849    1[6-(1,1,6)]
    47       5.720378       5.720378       5.720378    1[6-(1,1,6)]
    48       5.103636       5.103636       5.103636    1[6-(1,1,6)]
    49       5.902686       5.902686       5.902686    1[6-(1,1,6)]
    50       0.498436       0.498436       0.498436    1[6-(1,1,6)]
    51       1.233484       1.233484       1.233484    1[6-(1,1,6)]
    52       0.343281       0.343281       0.343281    1[6-(1,1,6)]
    53       8.845786       8.845786       8.845786    1[7-(6,7)]
    54        5.64668        5.64668        5.64668    1[7-(6,7)]
    55       5.014422       5.014422       5.014422    1[6-(1,1,6)]
    56       5.246185       5.246185       5.246185    1[6-(1,1,6)]
    57       3.760574       3.760574       3.760574    1[6-(1,1,6)]
    58       4.013671       4.013671       4.013671    1[6-(6,6,7)]
    59       0.295765       0.295765       0.295765    1[6-(6,6,7)]
    60       0.940628       0.940628       0.940628    1[6-(1,1,6)]
    61       1.313001       1.313001       1.313001    1[6-(1,1,6)]
    62       2.171203       2.171203       2.171203    1[6-(1,1,6)]
    63       5.286913       5.286913       5.286913    1[6-(1,1,6)]
    64       5.045453       5.045453       5.045453    1[6-(1,1,6)]
    65       5.900746       5.900746       5.900746    1[6-(1,1,6)]
    66       0.725351       0.725351       0.725351    1[6-(1,1,6)]
    67       0.886324       0.886324       0.886324    1[6-(1,1,6)]
    68       0.004849       0.004849       0.004849    1[6-(1,1,6)]
    69       3.976822       3.976822       3.976822    1[6-(1,1,6)]
    70       4.593564       4.593564       4.593564    1[6-(1,1,6)]
    71       3.794514       3.794514       3.794514    1[6-(1,1,6)]
    72       9.198764       9.198764       9.198764    1[6-(1,1,6)]
    73       8.463716       8.463716       8.463716    1[6-(1,1,6)]
    74       9.353919       9.353919       9.353919    1[6-(1,1,6)]
    75       8.845786       8.845786       8.845786    1[7-(6,7)]
    76        5.64668        5.64668        5.64668    1[7-(6,7)]
    77       5.014422       5.014422       5.014422    1[6-(1,1,6)]
    78       5.246185       5.246185       5.246185    1[6-(1,1,6)]
    79       3.760574       3.760574       3.760574    1[6-(1,1,6)]
    80       4.013671       4.013671       4.013671    1[6-(6,6,7)]
    81       0.295765       0.295765       0.295765    1[6-(6,6,7)]
    82       0.940628       0.940628       0.940628    1[6-(1,1,6)]
    83       1.313001       1.313001       1.313001    1[6-(1,1,6)]
    84       2.171203       2.171203       2.171203    1[6-(1,1,6)]
    85       5.286913       5.286913       5.286913    1[6-(1,1,6)]
    86       5.045453       5.045453       5.045453    1[6-(1,1,6)]
    87       5.900746       5.900746       5.900746    1[6-(1,1,6)]
    88       0.725351       0.725351       0.725351    1[6-(1,1,6)]
    89       0.886324       0.886324       0.886324    1[6-(1,1,6)]
    90       0.004849       0.004849       0.004849    1[6-(1,1,6)]
    91       3.976822       3.976822       3.976822    1[6-(1,1,6)]
    92       4.593564       4.593564       4.593564    1[6-(1,1,6)]
    93       3.794514       3.794514       3.794514    1[6-(1,1,6)]
    94       9.198764       9.198764       9.198764    1[6-(1,1,6)]
    95       8.463716       8.463716       8.463716    1[6-(1,1,6)]
    96       9.353919       9.353919       9.353919    1[6-(1,1,6)]
    97       5.036726       5.036726       5.036726    6[1-(0),1-(0),1-(0),6-(1,6,7)]
    98       5.095879       5.095879       5.095879    6[1-(0),6-(1,1,1),6-(8,8),7-(6,29)]
    99       5.658316       5.658316       5.658316    6[6-(1,6,7),8-(0),8-(29)]
   100       3.070134       3.070134       3.070134    6[6-(7,8),7-(6,29),8-(29)]
   101       1.756163       1.756163       1.756163    6[6-(7,8),7-(6,29),8-(29)]
   102       9.357798       9.357798       9.357798    6[1-(0),6-(1,1,1),6-(8,8),7-(6,29)]
   103       8.422988       8.422988       8.422988    6[1-(0),1-(0),1-(0),6-(1,6,7)]
   104       8.862271       8.862271       8.862271    6[6-(1,6,7),8-(0),8-(29)]
   105       4.013671       4.013671       4.013671    6[1-(0),1-(0),1-(0),6-(6,7)]
   106       2.766611       2.766611       2.766611    6[6-(1,1,1),6-(6,6),7-(7,29)]
   107       1.876408       1.876408       1.876408    6[6-(6,6),6-(6,7),6-(6,7)]
   108       0.918325       0.918325       0.918325    6[6-(1,1,1),6-(6,6),7-(1,7)]
   109       9.423739       9.423739       9.423739    6[1-(0),1-(0),1-(0),6-(6,7)]
   110       5.296611       5.296611       5.296611    6[1-(0),1-(0),1-(0),6-(6,7)]
   111       4.021429       4.021429       4.021429    6[6-(1,1,1),6-(6,6),7-(1,7)]
   112       3.100195       3.100195       3.100195    6[6-(6,6),6-(6,7),6-(6,7)]
   113       2.154718       2.154718       2.154718    6[6-(1,1,1),6-(6,6),7-(7,29)]
   114       0.954204       0.954204       0.954204    6[1-(0),1-(0),1-(0),6-(6,7)]
   115       5.036726       5.036726       5.036726    6[1-(0),1-(0),1-(0),6-(1,6,7)]
   116       5.095879       5.095879       5.095879    6[1-(0),6-(1,1,1),6-(8,8),7-(6,29)]
   117       5.658316       5.658316       5.658316    6[6-(1,6,7),8-(0),8-(29)]
   118       3.070134       3.070134       3.070134    6[6-(7,8),7-(6,29),8-(29)]
   119       1.756163       1.756163       1.756163    6[6-(7,8),7-(6,29),8-(29)]
   120       9.357798       9.357798       9.357798    6[1-(0),6-(1,1,1),6-(8,8),7-(6,29)]
   121       8.422988       8.422988       8.422988    6[1-(0),1-(0),1-(0),6-(1,6,7)]
   122       8.862271       8.862271       8.862271    6[6-(1,6,7),8-(0),8-(29)]
   123       4.013671       4.013671       4.013671    6[1-(0),1-(0),1-(0),6-(6,7)]
   124       2.766611       2.766611       2.766611    6[6-(1,1,1),6-(6,6),7-(7,29)]
   125       1.876408       1.876408       1.876408    6[6-(6,6),6-(6,7),6-(6,7)]
   126       0.918325       0.918325       0.918325    6[6-(1,1,1),6-(6,6),7-(1,7)]
   127       9.423739       9.423739       9.423739    6[1-(0),1-(0),1-(0),6-(6,7)]
   128       5.296611       5.296611       5.296611    6[1-(0),1-(0),1-(0),6-(6,7)]
   129       4.021429       4.021429       4.021429    6[6-(1,1,1),6-(6,6),7-(1,7)]
   130       3.100195       3.100195       3.100195    6[6-(6,6),6-(6,7),6-(6,7)]
   131       2.154718       2.154718       2.154718    6[6-(1,1,1),6-(6,6),7-(7,29)]
   132       0.954204       0.954204       0.954204    6[1-(0),1-(0),1-(0),6-(6,7)]
   133       4.660474       4.660474       4.660474    6[1-(0),1-(0),1-(0),6-(1,6,7)]
   134       4.601321       4.601321       4.601321    6[1-(0),6-(1,1,1),6-(8,8),7-(6,29)]
   135       4.038884       4.038884       4.038884    6[6-(1,6,7),8-(0),8-(29)]
   136       6.627066       6.627066       6.627066    6[6-(7,8),7-(6,29),8-(29)]
   137       7.941037       7.941037       7.941037    6[6-(7,8),7-(6,29),8-(29)]
   138       0.339402       0.339402       0.339402    6[1-(0),6-(1,1,1),6-(8,8),7-(6,29)]
   139       1.274212       1.274212       1.274212    6[1-(0),1-(0),1-(0),6-(1,6,7)]
   140       0.834929       0.834929       0.834929    6[6-(1,6,7),8-(0),8-(29)]
   141       5.683529       5.683529       5.683529    6[1-(0),1-(0),1-(0),6-(6,7)]
   142       6.930589       6.930589       6.930589    6[6-(1,1,1),6-(6,6),7-(7,29)]
   143       7.820792       7.820792       7.820792    6[6-(6,6),6-(6,7),6-(6,7)]
   144       8.778875       8.778875       8.778875    6[6-(1,1,1),6-(6,6),7-(1,7)]
   145       0.273461       0.273461       0.273461    6[1-(0),1-(0),1-(0),6-(6,7)]
   146       4.400589       4.400589       4.400589    6[1-(0),1-(0),1-(0),6-(6,7)]
   147       5.675771       5.675771       5.675771    6[6-(1,1,1),6-(6,6),7-(1,7)]
   148       6.597005       6.597005       6.597005    6[6-(6,6),6-(6,7),6-(6,7)]
   149       7.542482       7.542482       7.542482    6[6-(1,1,1),6-(6,6),7-(7,29)]
   150       8.742996       8.742996       8.742996    6[1-(0),1-(0),1-(0),6-(6,7)]
   151       4.660474       4.660474       4.660474    6[1-(0),1-(0),1-(0),6-(1,6,7)]
   152       4.601321       4.601321       4.601321    6[1-(0),6-(1,1,1),6-(8,8),7-(6,29)]
   153       4.038884       4.038884       4.038884    6[6-(1,6,7),8-(0),8-(29)]
   154       6.627066       6.627066       6.627066    6[6-(7,8),7-(6,29),8-(29)]
   155       7.941037       7.941037       7.941037    6[6-(7,8),7-(6,29),8-(29)]
   156       0.339402       0.339402       0.339402    6[1-(0),6-(1,1,1),6-(8,8),7-(6,29)]
   157       1.274212       1.274212       1.274212    6[1-(0),1-(0),1-(0),6-(1,6,7)]
   158       0.834929       0.834929       0.834929    6[6-(1,6,7),8-(0),8-(29)]
   159       5.683529       5.683529       5.683529    6[1-(0),1-(0),1-(0),6-(6,7)]
   160       6.930589       6.930589       6.930589    6[6-(1,1,1),6-(6,6),7-(7,29)]
   161       7.820792       7.820792       7.820792    6[6-(6,6),6-(6,7),6-(6,7)]
   162       8.778875       8.778875       8.778875    6[6-(1,1,1),6-(6,6),7-(1,7)]
   163       0.273461       0.273461       0.273461    6[1-(0),1-(0),1-(0),6-(6,7)]
   164       4.400589       4.400589       4.400589    6[1-(0),1-(0),1-(0),6-(6,7)]
   165       5.675771       5.675771       5.675771    6[6-(1,1,1),6-(6,6),7-(1,7)]
   166       6.597005       6.597005       6.597005    6[6-(6,6),6-(6,7),6-(6,7)]
   167       7.542482       7.542482       7.542482    6[6-(1,1,1),6-(6,6),7-(7,29)]
   168       8.742996       8.742996       8.742996    6[1-(0),1-(0),1-(0),6-(6,7)]
   169       3.788696       3.788696       3.788696    7[6-(1,6,6),6-(6,8),29-(7,8,8)]
   170       1.000751       1.000751       1.000751    7[6-(1,6,6),6-(6,8),29-(7,8,8)]
   171       2.402966       2.402966       2.402966    7[6-(6,6),7-(1,6),29-(7,8,8)]
   172       1.291667       1.291667       1.291667    7[1-(0),6-(6,6),7-(6,29)]
   173       3.621904       3.621904       3.621904    7[1-(0),6-(6,6),7-(6,29)]
   174       2.474725       2.474725       2.474725    7[6-(6,6),7-(1,6),29-(7,8,8)]
   175       3.788696       3.788696       3.788696    7[6-(1,6,6),6-(6,8),29-(7,8,8)]
   176       1.000751       1.000751       1.000751    7[6-(1,6,6),6-(6,8),29-(7,8,8)]
   177       2.402966       2.402966       2.402966    7[6-(6,6),7-(1,6),29-(7,8,8)]
   178       1.291667       1.291667       1.291667    7[1-(0),6-(6,6),7-(6,29)]
   179       3.621904       3.621904       3.621904    7[1-(0),6-(6,6),7-(6,29)]
   180       2.474725       2.474725       2.474725    7[6-(6,6),7-(1,6),29-(7,8,8)]
   181       5.908504       5.908504       5.908504    7[6-(1,6,6),6-(6,8),29-(7,8,8)]
   182       8.696449       8.696449       8.696449    7[6-(1,6,6),6-(6,8),29-(7,8,8)]
   183       7.294234       7.294234       7.294234    7[6-(6,6),7-(1,6),29-(7,8,8)]
   184       8.405533       8.405533       8.405533    7[1-(0),6-(6,6),7-(6,29)]
   185       6.075296       6.075296       6.075296    7[1-(0),6-(6,6),7-(6,29)]
   186       7.222475       7.222475       7.222475    7[6-(6,6),7-(1,6),29-(7,8,8)]
   187       5.908504       5.908504       5.908504    7[6-(1,6,6),6-(6,8),29-(7,8,8)]
   188       8.696449       8.696449       8.696449    7[6-(1,6,6),6-(6,8),29-(7,8,8)]
   189       7.294234       7.294234       7.294234    7[6-(6,6),7-(1,6),29-(7,8,8)]
   190       8.405533       8.405533       8.405533    7[1-(0),6-(6,6),7-(6,29)]
   191       6.075296       6.075296       6.075296    7[1-(0),6-(6,6),7-(6,29)]
   192       7.222475       7.222475       7.222475    7[6-(6,6),7-(1,6),29-(7,8,8)]
   193       4.866055       4.866055       4.866055    8[6-(6,8),29-(7,7,8)]
   194        1.52246        1.52246        1.52246    8[6-(6,7),29-(7,7,8)]
   195         3.3242         3.3242         3.3242    8[6-(6,7),29-(7,7,8)]
   196       0.018425       0.018425       0.018425    8[6-(6,8),29-(7,7,8)]
   197       7.682122       7.682122       7.682122    8[6-(6,8)]
   198       6.840405       6.840405       6.840405    8[6-(6,8)]
   199       4.866055       4.866055       4.866055    8[6-(6,8),29-(7,7,8)]
   200        1.52246        1.52246        1.52246    8[6-(6,7),29-(7,7,8)]
   201         3.3242         3.3242         3.3242    8[6-(6,7),29-(7,7,8)]
   202       0.018425       0.018425       0.018425    8[6-(6,8),29-(7,7,8)]
   203       7.682122       7.682122       7.682122    8[6-(6,8)]
   204       6.840405       6.840405       6.840405    8[6-(6,8)]
   205       4.831145       4.831145       4.831145    8[6-(6,8),29-(7,7,8)]
   206        8.17474        8.17474        8.17474    8[6-(6,7),29-(7,7,8)]
   207          6.373          6.373          6.373    8[6-(6,7),29-(7,7,8)]
   208      -0.018425      -0.018425      -0.018425    8[6-(6,8),29-(7,7,8)]
   209       2.015078       2.015078       2.015078    8[6-(6,8)]
   210       2.856795       2.856795       2.856795    8[6-(6,8)]
   211       4.831145       4.831145       4.831145    8[6-(6,8),29-(7,7,8)]
   212        8.17474        8.17474        8.17474    8[6-(6,7),29-(7,7,8)]
   213          6.373          6.373          6.373    8[6-(6,7),29-(7,7,8)]
   214      -0.018425      -0.018425      -0.018425    8[6-(6,8),29-(7,7,8)]
   215       2.015078       2.015078       2.015078    8[6-(6,8)]
   216       2.856795       2.856795       2.856795    8[6-(6,8)]
