# Supplementary material for: A collection of forcefield precursors for metal–organic frameworks
Source: RSC Adv. 2019 Nov 13;9(63):36492–507. doi: 10.1039/c9ra07327b (PMC9075174; doi:10.1039/c9ra07327b)
Supplement: RA-009-C9RA07327B-s1914 [file RA-009-C9RA07327B-s1914.txt]

PEGBAG_clean

10.578300    0.000000    0.000000
0.000000    12.328800    0.000000
-1.116482    0.000000    17.199801

     1       2.539636       2.539636       2.539636    30[7-(6,6),7-(6,6),7-(6,7),7-(6,7)]
     2       3.054383       3.054383       3.054383    30[7-(6,6),7-(6,6),7-(6,7),7-(6,7)]
     3       2.191273       2.191273       2.191273    30[7-(6,6),7-(6,6),7-(6,7),7-(6,7)]
     4       1.676526       1.676526       1.676526    30[7-(6,6),7-(6,6),7-(6,7),7-(6,7)]
     5       6.922182       6.922182       6.922182    30[7-(6,6),7-(6,6),7-(6,7),7-(6,7)]
     6       6.407435       6.407435       6.407435    30[7-(6,6),7-(6,6),7-(6,7),7-(6,7)]
     7       7.270545       7.270545       7.270545    30[7-(6,6),7-(6,6),7-(6,7),7-(6,7)]
     8       7.785292       7.785292       7.785292    30[7-(6,6),7-(6,6),7-(6,7),7-(6,7)]
     9       4.368977       4.368977       4.368977    1[6-(1,1,6)]
    10       5.043594       5.043594       5.043594    1[6-(1,1,6)]
    11       4.004057       4.004057       4.004057    1[6-(1,1,6)]
    12      -0.141725      -0.141725      -0.141725    1[6-(1,6,6)]
    13        1.16341        1.16341        1.16341    1[6-(1,6,6)]
    14      -0.479992      -0.479992      -0.479992    1[6-(1,1,6)]
    15        0.68039        0.68039        0.68039    1[6-(1,1,6)]
    16       0.854515       0.854515       0.854515    1[6-(1,1,6)]
    17      -0.287342      -0.287342      -0.287342    1[6-(1,1,6)]
    18       0.321728       0.321728       0.321728    1[6-(1,1,6)]
    19       1.252942       1.252942       1.252942    1[6-(1,1,6)]
    20      -0.139025      -0.139025      -0.139025    1[6-(1,6,6)]
    21       1.267643       1.267643       1.267643    1[6-(1,6,6)]
    22       3.712302       3.712302       3.712302    1[6-(1,1,6)]
    23        4.47409        4.47409        4.47409    1[6-(1,1,6)]
    24       3.373145       3.373145       3.373145    1[6-(1,1,6)]
    25       0.361932       0.361932       0.361932    1[6-(1,1,6)]
    26      -0.312685      -0.312685      -0.312685    1[6-(1,1,6)]
    27       0.726852       0.726852       0.726852    1[6-(1,1,6)]
    28       4.872634       4.872634       4.872634    1[6-(1,6,6)]
    29       3.567499       3.567499       3.567499    1[6-(1,6,6)]
    30       4.094419       4.094419       4.094419    1[6-(1,1,6)]
    31       2.934037       2.934037       2.934037    1[6-(1,1,6)]
    32       2.759912       2.759912       2.759912    1[6-(1,1,6)]
    33       5.018251       5.018251       5.018251    1[6-(1,1,6)]
    34       4.409181       4.409181       4.409181    1[6-(1,1,6)]
    35       3.477967       3.477967       3.477967    1[6-(1,1,6)]
    36       3.753452       3.753452       3.753452    1[6-(1,6,6)]
    37       2.346784       2.346784       2.346784    1[6-(1,6,6)]
    38       1.018607       1.018607       1.018607    1[6-(1,1,6)]
    39       0.256819       0.256819       0.256819    1[6-(1,1,6)]
    40       1.357764       1.357764       1.357764    1[6-(1,1,6)]
    41       5.092841       5.092841       5.092841    1[6-(1,1,6)]
    42       4.418224       4.418224       4.418224    1[6-(1,1,6)]
    43       5.457761       5.457761       5.457761    1[6-(1,1,6)]
    44      -0.974757      -0.974757      -0.974757    1[6-(1,6,6)]
    45       8.298408       8.298408       8.298408    1[6-(1,6,6)]
    46        9.94181        9.94181        9.94181    1[6-(1,1,6)]
    47       8.781428       8.781428       8.781428    1[6-(1,1,6)]
    48       8.607303       8.607303       8.607303    1[6-(1,1,6)]
    49        9.74916        9.74916        9.74916    1[6-(1,1,6)]
    50        9.14009        9.14009        9.14009    1[6-(1,1,6)]
    51       8.208876       8.208876       8.208876    1[6-(1,1,6)]
    52       9.600843       9.600843       9.600843    1[6-(1,6,6)]
    53       8.194175       8.194175       8.194175    1[6-(1,6,6)]
    54       5.749516       5.749516       5.749516    1[6-(1,1,6)]
    55       4.987728       4.987728       4.987728    1[6-(1,1,6)]
    56       6.088673       6.088673       6.088673    1[6-(1,1,6)]
    57       9.099886       9.099886       9.099886    1[6-(1,1,6)]
    58      -0.803797      -0.803797      -0.803797    1[6-(1,1,6)]
    59       8.734966       8.734966       8.734966    1[6-(1,1,6)]
    60       4.589184       4.589184       4.589184    1[6-(1,6,6)]
    61       5.894319       5.894319       5.894319    1[6-(1,6,6)]
    62       5.367399       5.367399       5.367399    1[6-(1,1,6)]
    63       6.527781       6.527781       6.527781    1[6-(1,1,6)]
    64       6.701906       6.701906       6.701906    1[6-(1,1,6)]
    65       4.443567       4.443567       4.443567    1[6-(1,1,6)]
    66       5.052637       5.052637       5.052637    1[6-(1,1,6)]
    67       5.983851       5.983851       5.983851    1[6-(1,1,6)]
    68       5.708366       5.708366       5.708366    1[6-(1,6,6)]
    69       7.115034       7.115034       7.115034    1[6-(1,6,6)]
    70       8.443211       8.443211       8.443211    1[6-(1,1,6)]
    71       9.204999       9.204999       9.204999    1[6-(1,1,6)]
    72       8.104054       8.104054       8.104054    1[6-(1,1,6)]
    73        4.22641        4.22641        4.22641    6[1-(0),1-(0),1-(0),6-(7,7)]
    74       3.103441       3.103441       3.103441    6[6-(1,1,1),7-(6,30),7-(7,30)]
    75        1.58623        1.58623        1.58623    6[6-(1,1,6),7-(6,30),7-(7)]
    76       0.720129       0.720129       0.720129    6[1-(0),1-(0),6-(7,7),6-(7,7)]
    77        0.43588        0.43588        0.43588    6[6-(1,1,6),7-(6,30),7-(7)]
    78      -0.413073      -0.413073      -0.413073    6[6-(1,1,1),7-(6,30),7-(7,30)]
    79       0.214315       0.214315       0.214315    6[1-(0),1-(0),1-(0),6-(7,7)]
    80       0.349137       0.349137       0.349137    6[1-(0),1-(0),1-(0),6-(7,7)]
    81      -0.011725      -0.011725      -0.011725    6[6-(1,1,1),7-(6,30),7-(7)]
    82       0.101072       0.101072       0.101072    6[6-(1,1,6),7-(6,30),7-(7,30)]
    83        0.61474        0.61474        0.61474    6[1-(0),1-(0),6-(7,7),6-(7,7)]
    84       1.270197       1.270197       1.270197    6[6-(1,1,6),7-(6,30),7-(7)]
    85       2.560976       2.560976       2.560976    6[6-(1,1,1),7-(6,30),7-(7,30)]
    86        3.62122        3.62122        3.62122    6[1-(0),1-(0),1-(0),6-(7,7)]
    87       0.504499       0.504499       0.504499    6[1-(0),1-(0),1-(0),6-(7,7)]
    88       1.627468       1.627468       1.627468    6[6-(1,1,1),7-(6,30),7-(7,30)]
    89       3.144679       3.144679       3.144679    6[6-(1,1,6),7-(6,30),7-(7)]
    90        4.01078        4.01078        4.01078    6[1-(0),1-(0),6-(7,7),6-(7,7)]
    91       4.295029       4.295029       4.295029    6[6-(1,1,6),7-(6,30),7-(7)]
    92         4.0275         4.0275         4.0275    6[6-(1,1,1),7-(6,30),7-(7,30)]
    93       3.400112       3.400112       3.400112    6[1-(0),1-(0),1-(0),6-(7,7)]
    94       4.381772       4.381772       4.381772    6[1-(0),1-(0),1-(0),6-(7,7)]
    95       4.742634       4.742634       4.742634    6[6-(1,1,1),7-(6,30),7-(7)]
    96       4.629837       4.629837       4.629837    6[6-(1,1,6),7-(6,30),7-(7,30)]
    97       2.999687       2.999687       2.999687    6[1-(0),1-(0),6-(7,7),6-(7,7)]
    98        2.34423        2.34423        2.34423    6[6-(1,1,6),7-(6,30),7-(7)]
    99       2.169933       2.169933       2.169933    6[6-(1,1,1),7-(6,30),7-(7,30)]
   100       1.109689       1.109689       1.109689    6[1-(0),1-(0),1-(0),6-(7,7)]
   101       5.235408       5.235408       5.235408    6[1-(0),1-(0),1-(0),6-(7,7)]
   102       6.358377       6.358377       6.358377    6[6-(1,1,1),7-(6,30),7-(7,30)]
   103       7.875588       7.875588       7.875588    6[6-(1,1,6),7-(6,30),7-(7)]
   104       8.741689       8.741689       8.741689    6[1-(0),1-(0),6-(7,7),6-(7,7)]
   105       9.025938       9.025938       9.025938    6[6-(1,1,6),7-(6,30),7-(7)]
   106       9.874891       9.874891       9.874891    6[6-(1,1,1),7-(6,30),7-(7,30)]
   107       9.247503       9.247503       9.247503    6[1-(0),1-(0),1-(0),6-(7,7)]
   108       9.112681       9.112681       9.112681    6[1-(0),1-(0),1-(0),6-(7,7)]
   109       9.473543       9.473543       9.473543    6[6-(1,1,1),7-(6,30),7-(7)]
   110       9.360746       9.360746       9.360746    6[6-(1,1,6),7-(6,30),7-(7,30)]
   111       8.847078       8.847078       8.847078    6[1-(0),1-(0),6-(7,7),6-(7,7)]
   112       8.191621       8.191621       8.191621    6[6-(1,1,6),7-(6,30),7-(7)]
   113       6.900842       6.900842       6.900842    6[6-(1,1,1),7-(6,30),7-(7,30)]
   114       5.840598       5.840598       5.840598    6[1-(0),1-(0),1-(0),6-(7,7)]
   115       8.957319       8.957319       8.957319    6[1-(0),1-(0),1-(0),6-(7,7)]
   116        7.83435        7.83435        7.83435    6[6-(1,1,1),7-(6,30),7-(7,30)]
   117       6.317139       6.317139       6.317139    6[6-(1,1,6),7-(6,30),7-(7)]
   118       5.451038       5.451038       5.451038    6[1-(0),1-(0),6-(7,7),6-(7,7)]
   119       5.166789       5.166789       5.166789    6[6-(1,1,6),7-(6,30),7-(7)]
   120       5.434318       5.434318       5.434318    6[6-(1,1,1),7-(6,30),7-(7,30)]
   121       6.061706       6.061706       6.061706    6[1-(0),1-(0),1-(0),6-(7,7)]
   122       5.080046       5.080046       5.080046    6[1-(0),1-(0),1-(0),6-(7,7)]
   123       4.719184       4.719184       4.719184    6[6-(1,1,1),7-(6,30),7-(7)]
   124       5.948463       5.948463       5.948463    6[6-(1,1,6),7-(6,30),7-(7,30)]
   125       6.462131       6.462131       6.462131    6[1-(0),1-(0),6-(7,7),6-(7,7)]
   126       7.117588       7.117588       7.117588    6[6-(1,1,6),7-(6,30),7-(7)]
   127       7.291885       7.291885       7.291885    6[6-(1,1,1),7-(6,30),7-(7,30)]
   128       8.352129       8.352129       8.352129    6[1-(0),1-(0),1-(0),6-(7,7)]
   129       0.829333       0.829333       0.829333    7[6-(6,7),6-(6,7),30-(7,7,7)]
   130       9.391012       9.391012       9.391012    7[6-(6,7),7-(6,30)]
   131       9.463364       9.463364       9.463364    7[6-(6,7),7-(6),30-(7,7,7)]
   132       2.243562       2.243562       2.243562    7[6-(6,7),6-(6,7),30-(7,7,7)]
   133       0.995605       0.995605       0.995605    7[6-(6,7),7-(6,30)]
   134       1.838195       1.838195       1.838195    7[6-(6,7),7-(6),30-(7,7,7)]
   135       8.889994       8.889994       8.889994    7[6-(6,7),7-(6),30-(7,7,7)]
   136       9.829442       9.829442       9.829442    7[6-(6,7),7-(6,30)]
   137       1.374964       1.374964       1.374964    7[6-(6,7),6-(6,7),30-(7,7,7)]
   138       2.624643       2.624643       2.624643    7[6-(6,7),6-(6,7),30-(7,7,7)]
   139        1.43489        1.43489        1.43489    7[6-(6,7),7-(6,30)]
   140       2.429601       2.429601       2.429601    7[6-(6,7),7-(6),30-(7,7,7)]
   141       3.901576       3.901576       3.901576    7[6-(6,7),6-(6,7),30-(7,7,7)]
   142       5.918197       5.918197       5.918197    7[6-(6,7),7-(6,30)]
   143       4.729363       4.729363       4.729363    7[6-(6,7),7-(6),30-(7,7,7)]
   144       2.487347       2.487347       2.487347    7[6-(6,7),6-(6,7),30-(7,7,7)]
   145       2.618822       2.618822       2.618822    7[6-(6,7),7-(6,30)]
   146       2.892714       2.892714       2.892714    7[6-(6,7),7-(6),30-(7,7,7)]
   147       5.302733       5.302733       5.302733    7[6-(6,7),7-(6),30-(7,7,7)]
   148       5.479767       5.479767       5.479767    7[6-(6,7),7-(6,30)]
   149       3.355945       3.355945       3.355945    7[6-(6,7),6-(6,7),30-(7,7,7)]
   150       2.106266       2.106266       2.106266    7[6-(6,7),6-(6,7),30-(7,7,7)]
   151       3.296019       3.296019       3.296019    7[6-(6,7),7-(6,30)]
   152       2.301308       2.301308       2.301308    7[6-(6,7),7-(6),30-(7,7,7)]
   153       8.632485       8.632485       8.632485    7[6-(6,7),6-(6,7),30-(7,7,7)]
   154       0.070806       0.070806       0.070806    7[6-(6,7),7-(6,30)]
   155      -0.001546      -0.001546      -0.001546    7[6-(6,7),7-(6),30-(7,7,7)]
   156       7.218256       7.218256       7.218256    7[6-(6,7),6-(6,7),30-(7,7,7)]
   157       8.466213       8.466213       8.466213    7[6-(6,7),7-(6,30)]
   158       7.623623       7.623623       7.623623    7[6-(6,7),7-(6),30-(7,7,7)]
   159       0.571824       0.571824       0.571824    7[6-(6,7),7-(6),30-(7,7,7)]
   160      -0.367624      -0.367624      -0.367624    7[6-(6,7),7-(6,30)]
   161       8.086854       8.086854       8.086854    7[6-(6,7),6-(6,7),30-(7,7,7)]
   162       6.837175       6.837175       6.837175    7[6-(6,7),6-(6,7),30-(7,7,7)]
   163       8.026928       8.026928       8.026928    7[6-(6,7),7-(6,30)]
   164       7.032217       7.032217       7.032217    7[6-(6,7),7-(6),30-(7,7,7)]
   165       5.560242       5.560242       5.560242    7[6-(6,7),6-(6,7),30-(7,7,7)]
   166       3.543621       3.543621       3.543621    7[6-(6,7),7-(6,30)]
   167       4.732455       4.732455       4.732455    7[6-(6,7),7-(6),30-(7,7,7)]
   168       6.974471       6.974471       6.974471    7[6-(6,7),6-(6,7),30-(7,7,7)]
   169       6.842996       6.842996       6.842996    7[6-(6,7),7-(6,30)]
   170       6.569104       6.569104       6.569104    7[6-(6,7),7-(6),30-(7,7,7)]
   171       4.159085       4.159085       4.159085    7[6-(6,7),7-(6),30-(7,7,7)]
   172       3.982051       3.982051       3.982051    7[6-(6,7),7-(6,30)]
   173       6.105873       6.105873       6.105873    7[6-(6,7),6-(6,7),30-(7,7,7)]
   174       7.355552       7.355552       7.355552    7[6-(6,7),6-(6,7),30-(7,7,7)]
   175       6.165799       6.165799       6.165799    7[6-(6,7),7-(6,30)]
   176        7.16051        7.16051        7.16051    7[6-(6,7),7-(6),30-(7,7,7)]
