# Supplementary material for: A collection of forcefield precursors for metal–organic frameworks
Source: RSC Adv. 2019 Nov 13;9(63):36492–507. doi: 10.1039/c9ra07327b (PMC9075174; doi:10.1039/c9ra07327b)
Supplement: RA-009-C9RA07327B-s1915 [file RA-009-C9RA07327B-s1915.txt]

PEGBEK01_clean

10.680000    0.000000    0.000000
0.000000    12.356000    0.000000
-1.630431    0.000000    17.026113

     1       2.263972       2.263972       2.263972    30[7-(6,6),7-(6,6),7-(6,7),7-(6,7)]
     2       7.583168       7.583168       7.583168    30[7-(6,6),7-(6,6),7-(6,7),7-(6,7)]
     3       2.260812       2.260812       2.260812    30[7-(6,6),7-(6,6),7-(6,7),7-(6,7)]
     4       5.991185       5.991185       5.991185    30[7-(6,6),7-(6,6),7-(6,7),7-(6,7)]
     5       6.785597       6.785597       6.785597    30[7-(6,6),7-(6,6),7-(6,7),7-(6,7)]
     6       1.466401       1.466401       1.466401    30[7-(6,6),7-(6,6),7-(6,7),7-(6,7)]
     7       6.788757       6.788757       6.788757    30[7-(6,6),7-(6,6),7-(6,7),7-(6,7)]
     8       3.058384       3.058384       3.058384    30[7-(6,6),7-(6,6),7-(6,7),7-(6,7)]
     9       8.676204       8.676204       8.676204    1[6-(1,1,6)]
    10       9.423576       9.423576       9.423576    1[6-(1,1,6)]
    11       8.291144       8.291144       8.291144    1[6-(1,1,6)]
    12       4.509758       4.509758       4.509758    1[6-(1,6,6)]
    13       5.871943       5.871943       5.871943    1[6-(1,6,6)]
    14       5.086544       5.086544       5.086544    1[6-(1,1,6)]
    15       6.177728       6.177728       6.177728    1[6-(1,1,6)]
    16       6.482152       6.482152       6.482152    1[6-(1,1,6)]
    17       9.960691       9.960691       9.960691    1[6-(1,1,6)]
    18       0.260834       0.260834       0.260834    1[6-(1,1,6)]
    19       0.812874       0.812874       0.812874    1[6-(1,1,6)]
    20       0.905406       0.905406       0.905406    1[6-(1,6,6)]
    21      -0.478763      -0.478763      -0.478763    1[6-(1,6,6)]
    22       3.493759       3.493759       3.493759    1[6-(1,1,6)]
    23       4.314052       4.314052       4.314052    1[6-(1,1,6)]
    24       3.302893       3.302893       3.302893    1[6-(1,1,6)]
    25        4.89815        4.89815        4.89815    1[6-(1,1,6)]
    26       4.150778       4.150778       4.150778    1[6-(1,1,6)]
    27       5.283209       5.283209       5.283209    1[6-(1,1,6)]
    28       9.064596       9.064596       9.064596    1[6-(1,6,6)]
    29       7.702411       7.702411       7.702411    1[6-(1,6,6)]
    30      10.118241      10.118241      10.118241    1[6-(1,1,6)]
    31       9.027056       9.027056       9.027056    1[6-(1,1,6)]
    32       8.722633       8.722633       8.722633    1[6-(1,1,6)]
    33       5.244094       5.244094       5.244094    1[6-(1,1,6)]
    34        4.26395        4.26395        4.26395    1[6-(1,1,6)]
    35        3.71191        3.71191        3.71191    1[6-(1,1,6)]
    36       1.988947       1.988947       1.988947    1[6-(1,6,6)]
    37       3.373117       3.373117       3.373117    1[6-(1,6,6)]
    38       1.031025       1.031025       1.031025    1[6-(1,1,6)]
    39       0.210733       0.210733       0.210733    1[6-(1,1,6)]
    40       1.221892       1.221892       1.221892    1[6-(1,1,6)]
    41       0.373365       0.373365       0.373365    1[6-(1,1,6)]
    42      -0.374007      -0.374007      -0.374007    1[6-(1,1,6)]
    43       0.758425       0.758425       0.758425    1[6-(1,1,6)]
    44       4.539811       4.539811       4.539811    1[6-(1,6,6)]
    45       3.177626       3.177626       3.177626    1[6-(1,6,6)]
    46       3.963025       3.963025       3.963025    1[6-(1,1,6)]
    47       2.871841       2.871841       2.871841    1[6-(1,1,6)]
    48       2.567417       2.567417       2.567417    1[6-(1,1,6)]
    49      -0.911122      -0.911122      -0.911122    1[6-(1,1,6)]
    50       8.788735       8.788735       8.788735    1[6-(1,1,6)]
    51       8.236695       8.236695       8.236695    1[6-(1,1,6)]
    52       8.144163       8.144163       8.144163    1[6-(1,6,6)]
    53       9.528332       9.528332       9.528332    1[6-(1,6,6)]
    54        5.55581        5.55581        5.55581    1[6-(1,1,6)]
    55       4.735517       4.735517       4.735517    1[6-(1,1,6)]
    56       5.746676       5.746676       5.746676    1[6-(1,1,6)]
    57       4.151419       4.151419       4.151419    1[6-(1,1,6)]
    58       4.898791       4.898791       4.898791    1[6-(1,1,6)]
    59        3.76636        3.76636        3.76636    1[6-(1,1,6)]
    60      -0.015027      -0.015027      -0.015027    1[6-(1,6,6)]
    61       1.347158       1.347158       1.347158    1[6-(1,6,6)]
    62      -1.068672      -1.068672      -1.068672    1[6-(1,1,6)]
    63       0.022513       0.022513       0.022513    1[6-(1,1,6)]
    64       0.326936       0.326936       0.326936    1[6-(1,1,6)]
    65       3.805475       3.805475       3.805475    1[6-(1,1,6)]
    66       4.785619       4.785619       4.785619    1[6-(1,1,6)]
    67       5.337659       5.337659       5.337659    1[6-(1,1,6)]
    68       7.060622       7.060622       7.060622    1[6-(1,6,6)]
    69       5.676452       5.676452       5.676452    1[6-(1,6,6)]
    70       8.018544       8.018544       8.018544    1[6-(1,1,6)]
    71       8.838836       8.838836       8.838836    1[6-(1,1,6)]
    72       7.827677       7.827677       7.827677    1[6-(1,1,6)]
    73        8.57036        8.57036        8.57036    6[1-(0),1-(0),1-(0),6-(7,7)]
    74       7.534358       7.534358       7.534358    6[6-(1,1,1),7-(6,30),7-(7,30)]
    75        6.12721        6.12721        6.12721    6[6-(1,1,6),7-(6,30),7-(7)]
    76       5.342012       5.342012       5.342012    6[1-(0),1-(0),6-(7,7),6-(7,7)]
    77       4.982162       4.982162       4.982162    6[6-(1,1,6),7-(6,30),7-(7)]
    78       5.192482       5.192482       5.192482    6[6-(1,1,1),7-(6,30),7-(7,30)]
    79       5.785297       5.785297       5.785297    6[1-(0),1-(0),1-(0),6-(7,7)]
    80       0.038214       0.038214       0.038214    6[1-(0),1-(0),1-(0),6-(7,7)]
    81      -0.324426      -0.324426      -0.324426    6[6-(1,1,1),7-(6,30),7-(7)]
    82      -0.210247      -0.210247      -0.210247    6[6-(1,1,6),7-(6,30),7-(7,30)]
    83       0.289647       0.289647       0.289647    6[1-(0),1-(0),6-(7,7),6-(7,7)]
    84       1.000132       1.000132       1.000132    6[6-(1,1,6),7-(6,30),7-(7)]
    85       2.350476       2.350476       2.350476    6[6-(1,1,1),7-(6,30),7-(7,30)]
    86       3.460766       3.460766       3.460766    6[1-(0),1-(0),1-(0),6-(7,7)]
    87       5.003994       5.003994       5.003994    6[1-(0),1-(0),1-(0),6-(7,7)]
    88       6.039995       6.039995       6.039995    6[6-(1,1,1),7-(6,30),7-(7,30)]
    89       7.447143       7.447143       7.447143    6[6-(1,1,6),7-(6,30),7-(7)]
    90       8.232341       8.232341       8.232341    6[1-(0),1-(0),6-(7,7),6-(7,7)]
    91       8.592191       8.592191       8.592191    6[6-(1,1,6),7-(6,30),7-(7)]
    92      10.012302      10.012302      10.012302    6[6-(1,1,1),7-(6,30),7-(7,30)]
    93       9.419488       9.419488       9.419488    6[1-(0),1-(0),1-(0),6-(7,7)]
    94       4.486571       4.486571       4.486571    6[1-(0),1-(0),1-(0),6-(7,7)]
    95       4.849211       4.849211       4.849211    6[6-(1,1,1),7-(6,30),7-(7)]
    96       4.735032       4.735032       4.735032    6[6-(1,1,6),7-(6,30),7-(7,30)]
    97       2.604706       2.604706       2.604706    6[1-(0),1-(0),6-(7,7),6-(7,7)]
    98       1.894221       1.894221       1.894221    6[6-(1,1,6),7-(6,30),7-(7)]
    99       2.174309       2.174309       2.174309    6[6-(1,1,1),7-(6,30),7-(7,30)]
   100       1.064018       1.064018       1.064018    6[1-(0),1-(0),1-(0),6-(7,7)]
   101       0.479209       0.479209       0.479209    6[1-(0),1-(0),1-(0),6-(7,7)]
   102       1.515211       1.515211       1.515211    6[6-(1,1,1),7-(6,30),7-(7,30)]
   103       2.922359       2.922359       2.922359    6[6-(1,1,6),7-(6,30),7-(7)]
   104       3.707557       3.707557       3.707557    6[1-(0),1-(0),6-(7,7),6-(7,7)]
   105       4.067407       4.067407       4.067407    6[6-(1,1,6),7-(6,30),7-(7)]
   106       3.857087       3.857087       3.857087    6[6-(1,1,1),7-(6,30),7-(7,30)]
   107       3.264272       3.264272       3.264272    6[1-(0),1-(0),1-(0),6-(7,7)]
   108       9.011355       9.011355       9.011355    6[1-(0),1-(0),1-(0),6-(7,7)]
   109       9.373995       9.373995       9.373995    6[6-(1,1,1),7-(6,30),7-(7)]
   110       9.259816       9.259816       9.259816    6[6-(1,1,6),7-(6,30),7-(7,30)]
   111       8.759922       8.759922       8.759922    6[1-(0),1-(0),6-(7,7),6-(7,7)]
   112       8.049437       8.049437       8.049437    6[6-(1,1,6),7-(6,30),7-(7)]
   113       6.699093       6.699093       6.699093    6[6-(1,1,1),7-(6,30),7-(7,30)]
   114       5.588803       5.588803       5.588803    6[1-(0),1-(0),1-(0),6-(7,7)]
   115       4.045575       4.045575       4.045575    6[1-(0),1-(0),1-(0),6-(7,7)]
   116       3.009574       3.009574       3.009574    6[6-(1,1,1),7-(6,30),7-(7,30)]
   117       1.602426       1.602426       1.602426    6[6-(1,1,6),7-(6,30),7-(7)]
   118       0.817228       0.817228       0.817228    6[1-(0),1-(0),6-(7,7),6-(7,7)]
   119       0.457378       0.457378       0.457378    6[6-(1,1,6),7-(6,30),7-(7)]
   120      -0.962733      -0.962733      -0.962733    6[6-(1,1,1),7-(6,30),7-(7,30)]
   121      -0.369919      -0.369919      -0.369919    6[1-(0),1-(0),1-(0),6-(7,7)]
   122       4.562998       4.562998       4.562998    6[1-(0),1-(0),1-(0),6-(7,7)]
   123       4.200358       4.200358       4.200358    6[6-(1,1,1),7-(6,30),7-(7)]
   124       4.314537       4.314537       4.314537    6[6-(1,1,6),7-(6,30),7-(7,30)]
   125       6.444863       6.444863       6.444863    6[1-(0),1-(0),6-(7,7),6-(7,7)]
   126       7.155348       7.155348       7.155348    6[6-(1,1,6),7-(6,30),7-(7)]
   127        6.87526        6.87526        6.87526    6[6-(1,1,1),7-(6,30),7-(7,30)]
   128       7.985551       7.985551       7.985551    6[1-(0),1-(0),1-(0),6-(7,7)]
   129       0.535382       0.535382       0.535382    7[6-(6,7),6-(6,7),30-(7,7,7)]
   130       9.171141       9.171141       9.171141    7[6-(6,7),7-(6,30)]
   131       9.252812       9.252812       9.252812    7[6-(6,7),7-(6),30-(7,7,7)]
   132       1.993986       1.993986       1.993986    7[6-(6,7),6-(6,7),30-(7,7,7)]
   133       0.751379       0.751379       0.751379    7[6-(6,7),7-(6,30)]
   134       1.635556       1.635556       1.635556    7[6-(6,7),7-(6),30-(7,7,7)]
   135       3.915619       3.915619       3.915619    7[6-(6,7),7-(6),30-(7,7,7)]
   136       3.772816       3.772816       3.772816    7[6-(6,7),7-(6,30)]
   137       5.903899       5.903899       5.903899    7[6-(6,7),6-(6,7),30-(7,7,7)]
   138       7.143161       7.143161       7.143161    7[6-(6,7),6-(6,7),30-(7,7,7)]
   139       5.911368       5.911368       5.911368    7[6-(6,7),7-(6,30)]
   140       6.832313       6.832313       6.832313    7[6-(6,7),7-(6),30-(7,7,7)]
   141       3.989402       3.989402       3.989402    7[6-(6,7),6-(6,7),30-(7,7,7)]
   142       6.033644       6.033644       6.033644    7[6-(6,7),7-(6,30)]
   143       5.951973       5.951973       5.951973    7[6-(6,7),7-(6),30-(7,7,7)]
   144       2.530798       2.530798       2.530798    7[6-(6,7),6-(6,7),30-(7,7,7)]
   145       2.142974       2.142974       2.142974    7[6-(6,7),7-(6,30)]
   146       2.889229       2.889229       2.889229    7[6-(6,7),7-(6),30-(7,7,7)]
   147       0.609165       0.609165       0.609165    7[6-(6,7),7-(6),30-(7,7,7)]
   148      -0.878463      -0.878463      -0.878463    7[6-(6,7),7-(6,30)]
   149       9.300886       9.300886       9.300886    7[6-(6,7),6-(6,7),30-(7,7,7)]
   150       6.431192       6.431192       6.431192    7[6-(6,7),6-(6,7),30-(7,7,7)]
   151       7.662986       7.662986       7.662986    7[6-(6,7),7-(6,30)]
   152        6.74204        6.74204        6.74204    7[6-(6,7),7-(6),30-(7,7,7)]
   153       8.514187       8.514187       8.514187    7[6-(6,7),6-(6,7),30-(7,7,7)]
   154      -0.121572      -0.121572      -0.121572    7[6-(6,7),7-(6,30)]
   155      -0.203243      -0.203243      -0.203243    7[6-(6,7),7-(6),30-(7,7,7)]
   156       7.055583       7.055583       7.055583    7[6-(6,7),6-(6,7),30-(7,7,7)]
   157        8.29819        8.29819        8.29819    7[6-(6,7),7-(6,30)]
   158       7.414013       7.414013       7.414013    7[6-(6,7),7-(6),30-(7,7,7)]
   159        5.13395        5.13395        5.13395    7[6-(6,7),7-(6),30-(7,7,7)]
   160       5.276753       5.276753       5.276753    7[6-(6,7),7-(6,30)]
   161        3.14567        3.14567        3.14567    7[6-(6,7),6-(6,7),30-(7,7,7)]
   162       1.906408       1.906408       1.906408    7[6-(6,7),6-(6,7),30-(7,7,7)]
   163       3.138201       3.138201       3.138201    7[6-(6,7),7-(6,30)]
   164       2.217256       2.217256       2.217256    7[6-(6,7),7-(6),30-(7,7,7)]
   165       5.060167       5.060167       5.060167    7[6-(6,7),6-(6,7),30-(7,7,7)]
   166       3.015925       3.015925       3.015925    7[6-(6,7),7-(6,30)]
   167       3.097596       3.097596       3.097596    7[6-(6,7),7-(6),30-(7,7,7)]
   168       6.518771       6.518771       6.518771    7[6-(6,7),6-(6,7),30-(7,7,7)]
   169       6.906595       6.906595       6.906595    7[6-(6,7),7-(6,30)]
   170        6.16034        6.16034        6.16034    7[6-(6,7),7-(6),30-(7,7,7)]
   171       8.440404       8.440404       8.440404    7[6-(6,7),7-(6),30-(7,7,7)]
   172       9.928032       9.928032       9.928032    7[6-(6,7),7-(6,30)]
   173       1.379114       1.379114       1.379114    7[6-(6,7),6-(6,7),30-(7,7,7)]
   174       2.618377       2.618377       2.618377    7[6-(6,7),6-(6,7),30-(7,7,7)]
   175       1.386583       1.386583       1.386583    7[6-(6,7),7-(6,30)]
   176       2.307529       2.307529       2.307529    7[6-(6,7),7-(6),30-(7,7,7)]
