# Supplementary material for: A collection of forcefield precursors for metal–organic frameworks
Source: RSC Adv. 2019 Nov 13;9(63):36492–507. doi: 10.1039/c9ra07327b (PMC9075174; doi:10.1039/c9ra07327b)
Supplement: RA-009-C9RA07327B-s1916 [file RA-009-C9RA07327B-s1916.txt]

PEGBEK02_clean

10.665000    0.000000    0.000000
0.000000    12.419500    0.000000
-1.607210    0.000000    17.066087

     1       2.281345       2.281345       2.281345    30[7-(6,6),7-(6,6),7-(6,7),7-(6,7)]
     2       7.590053       7.590053       7.590053    30[7-(6,6),7-(6,6),7-(6,7),7-(6,7)]
     3        2.24755        2.24755        2.24755    30[7-(6,6),7-(6,6),7-(6,7),7-(6,7)]
     4       5.996632       5.996632       5.996632    30[7-(6,6),7-(6,6),7-(6,7),7-(6,7)]
     5       6.776445       6.776445       6.776445    30[7-(6,6),7-(6,6),7-(6,7),7-(6,7)]
     6       1.467737       1.467737       1.467737    30[7-(6,6),7-(6,6),7-(6,7),7-(6,7)]
     7        6.81024        6.81024        6.81024    30[7-(6,6),7-(6,6),7-(6,7),7-(6,7)]
     8       3.061158       3.061158       3.061158    30[7-(6,6),7-(6,6),7-(6,7),7-(6,7)]
     9        8.69235        8.69235        8.69235    1[6-(1,1,6)]
    10       9.416529       9.416529       9.416529    1[6-(1,1,6)]
    11       8.308335       8.308335       8.308335    1[6-(1,1,6)]
    12       4.527295       4.527295       4.527295    1[6-(1,6,6)]
    13       5.858629       5.858629       5.858629    1[6-(1,6,6)]
    14       5.130222       5.130222       5.130222    1[6-(1,1,6)]
    15       6.180335       6.180335       6.180335    1[6-(1,1,6)]
    16        6.50133        6.50133        6.50133    1[6-(1,1,6)]
    17        9.95748        9.95748        9.95748    1[6-(1,1,6)]
    18       0.262299       0.262299       0.262299    1[6-(1,1,6)]
    19       0.796051       0.796051       0.796051    1[6-(1,1,6)]
    20      -0.423197      -0.423197      -0.423197    1[6-(1,6,6)]
    21       0.935566       0.935566       0.935566    1[6-(1,6,6)]
    22       3.485923       3.485923       3.485923    1[6-(1,1,6)]
    23       4.309402       4.309402       4.309402    1[6-(1,1,6)]
    24       3.316429       3.316429       3.316429    1[6-(1,1,6)]
    25       4.894335       4.894335       4.894335    1[6-(1,1,6)]
    26       4.170156       4.170156       4.170156    1[6-(1,1,6)]
    27        5.27835        5.27835        5.27835    1[6-(1,1,6)]
    28        9.05939        9.05939        9.05939    1[6-(1,6,6)]
    29       7.728056       7.728056       7.728056    1[6-(1,6,6)]
    30      10.063673      10.063673      10.063673    1[6-(1,1,6)]
    31        9.01356        9.01356        9.01356    1[6-(1,1,6)]
    32       8.692565       8.692565       8.692565    1[6-(1,1,6)]
    33       5.236415       5.236415       5.236415    1[6-(1,1,6)]
    34       4.266596       4.266596       4.266596    1[6-(1,1,6)]
    35       3.732844       3.732844       3.732844    1[6-(1,1,6)]
    36       3.344882       3.344882       3.344882    1[6-(1,6,6)]
    37       1.986119       1.986119       1.986119    1[6-(1,6,6)]
    38       1.042972       1.042972       1.042972    1[6-(1,1,6)]
    39       0.219493       0.219493       0.219493    1[6-(1,1,6)]
    40       1.212466       1.212466       1.212466    1[6-(1,1,6)]
    41        0.36544        0.36544        0.36544    1[6-(1,1,6)]
    42      -0.358739      -0.358739      -0.358739    1[6-(1,1,6)]
    43       0.749455       0.749455       0.749455    1[6-(1,1,6)]
    44       4.530495       4.530495       4.530495    1[6-(1,6,6)]
    45       3.199161       3.199161       3.199161    1[6-(1,6,6)]
    46       3.927568       3.927568       3.927568    1[6-(1,1,6)]
    47       2.877455       2.877455       2.877455    1[6-(1,1,6)]
    48        2.55646        2.55646        2.55646    1[6-(1,1,6)]
    49       -0.89969       -0.89969       -0.89969    1[6-(1,1,6)]
    50       8.795491       8.795491       8.795491    1[6-(1,1,6)]
    51       8.261739       8.261739       8.261739    1[6-(1,1,6)]
    52       9.480987       9.480987       9.480987    1[6-(1,6,6)]
    53       8.122224       8.122224       8.122224    1[6-(1,6,6)]
    54       5.571867       5.571867       5.571867    1[6-(1,1,6)]
    55       4.748388       4.748388       4.748388    1[6-(1,1,6)]
    56       5.741361       5.741361       5.741361    1[6-(1,1,6)]
    57       4.163455       4.163455       4.163455    1[6-(1,1,6)]
    58       4.887634       4.887634       4.887634    1[6-(1,1,6)]
    59        3.77944        3.77944        3.77944    1[6-(1,1,6)]
    60        -0.0016        -0.0016        -0.0016    1[6-(1,6,6)]
    61       1.329734       1.329734       1.329734    1[6-(1,6,6)]
    62      -1.005883      -1.005883      -1.005883    1[6-(1,1,6)]
    63        0.04423        0.04423        0.04423    1[6-(1,1,6)]
    64       0.365225       0.365225       0.365225    1[6-(1,1,6)]
    65       3.821375       3.821375       3.821375    1[6-(1,1,6)]
    66       4.791194       4.791194       4.791194    1[6-(1,1,6)]
    67       5.324946       5.324946       5.324946    1[6-(1,1,6)]
    68       5.712908       5.712908       5.712908    1[6-(1,6,6)]
    69       7.071671       7.071671       7.071671    1[6-(1,6,6)]
    70       8.014818       8.014818       8.014818    1[6-(1,1,6)]
    71       8.838297       8.838297       8.838297    1[6-(1,1,6)]
    72       7.845324       7.845324       7.845324    1[6-(1,1,6)]
    73       8.582367       8.582367       8.582367    6[1-(0),1-(0),1-(0),6-(7,7)]
    74       7.545724       7.545724       7.545724    6[6-(1,1,1),7-(6,30),7-(7,30)]
    75       6.133372       6.133372       6.133372    6[6-(1,1,6),7-(6,30),7-(7)]
    76       5.344064       5.344064       5.344064    6[1-(0),1-(0),6-(7,7),6-(7,7)]
    77       4.986031       4.986031       4.986031    6[6-(1,1,6),7-(6,30),7-(7)]
    78       5.207277       5.207277       5.207277    6[6-(1,1,1),7-(6,30),7-(7,30)]
    79       5.807873       5.807873       5.807873    6[1-(0),1-(0),1-(0),6-(7,7)]
    80       0.040869       0.040869       0.040869    6[1-(0),1-(0),1-(0),6-(7,7)]
    81      -0.308091      -0.308091      -0.308091    6[6-(1,1,1),7-(6,30),7-(7)]
    82      -0.181197      -0.181197      -0.181197    6[6-(1,1,6),7-(6,30),7-(7,30)]
    83       0.324134       0.324134       0.324134    6[1-(0),1-(0),6-(7,7),6-(7,7)]
    84       1.025417       1.025417       1.025417    6[6-(1,1,6),7-(6,30),7-(7)]
    85       2.365038       2.365038       2.365038    6[6-(1,1,1),7-(6,30),7-(7,30)]
    86       3.468827       3.468827       3.468827    6[1-(0),1-(0),1-(0),6-(7,7)]
    87       5.004318       5.004318       5.004318    6[1-(0),1-(0),1-(0),6-(7,7)]
    88       6.040961       6.040961       6.040961    6[6-(1,1,1),7-(6,30),7-(7,30)]
    89       7.453313       7.453313       7.453313    6[6-(1,1,6),7-(6,30),7-(7)]
    90       8.242621       8.242621       8.242621    6[1-(0),1-(0),6-(7,7),6-(7,7)]
    91       8.600654       8.600654       8.600654    6[6-(1,1,6),7-(6,30),7-(7)]
    92       9.986618       9.986618       9.986618    6[6-(1,1,1),7-(6,30),7-(7,30)]
    93       9.386022       9.386022       9.386022    6[1-(0),1-(0),1-(0),6-(7,7)]
    94       4.488026       4.488026       4.488026    6[1-(0),1-(0),1-(0),6-(7,7)]
    95       4.836986       4.836986       4.836986    6[6-(1,1,1),7-(6,30),7-(7)]
    96       4.710092       4.710092       4.710092    6[6-(1,1,6),7-(6,30),7-(7,30)]
    97       2.597551       2.597551       2.597551    6[1-(0),1-(0),6-(7,7),6-(7,7)]
    98       1.896268       1.896268       1.896268    6[6-(1,1,6),7-(6,30),7-(7)]
    99       2.163857       2.163857       2.163857    6[6-(1,1,1),7-(6,30),7-(7,30)]
   100       1.060068       1.060068       1.060068    6[1-(0),1-(0),1-(0),6-(7,7)]
   101       0.475423       0.475423       0.475423    6[1-(0),1-(0),1-(0),6-(7,7)]
   102       1.512066       1.512066       1.512066    6[6-(1,1,1),7-(6,30),7-(7,30)]
   103       2.924418       2.924418       2.924418    6[6-(1,1,6),7-(6,30),7-(7)]
   104       3.713726       3.713726       3.713726    6[1-(0),1-(0),6-(7,7),6-(7,7)]
   105       4.071759       4.071759       4.071759    6[6-(1,1,6),7-(6,30),7-(7)]
   106       3.850513       3.850513       3.850513    6[6-(1,1,1),7-(6,30),7-(7,30)]
   107       3.249917       3.249917       3.249917    6[1-(0),1-(0),1-(0),6-(7,7)]
   108       9.016921       9.016921       9.016921    6[1-(0),1-(0),1-(0),6-(7,7)]
   109       9.365881       9.365881       9.365881    6[6-(1,1,1),7-(6,30),7-(7)]
   110       9.238987       9.238987       9.238987    6[6-(1,1,6),7-(6,30),7-(7,30)]
   111       8.733656       8.733656       8.733656    6[1-(0),1-(0),6-(7,7),6-(7,7)]
   112       8.032373       8.032373       8.032373    6[6-(1,1,6),7-(6,30),7-(7)]
   113       6.692752       6.692752       6.692752    6[6-(1,1,1),7-(6,30),7-(7,30)]
   114       5.588963       5.588963       5.588963    6[1-(0),1-(0),1-(0),6-(7,7)]
   115       4.053472       4.053472       4.053472    6[1-(0),1-(0),1-(0),6-(7,7)]
   116       3.016829       3.016829       3.016829    6[6-(1,1,1),7-(6,30),7-(7,30)]
   117       1.604477       1.604477       1.604477    6[6-(1,1,6),7-(6,30),7-(7)]
   118       0.815169       0.815169       0.815169    6[1-(0),1-(0),6-(7,7),6-(7,7)]
   119       0.457136       0.457136       0.457136    6[6-(1,1,6),7-(6,30),7-(7)]
   120      -0.928828      -0.928828      -0.928828    6[6-(1,1,1),7-(6,30),7-(7,30)]
   121      -0.328232      -0.328232      -0.328232    6[1-(0),1-(0),1-(0),6-(7,7)]
   122       4.569764       4.569764       4.569764    6[1-(0),1-(0),1-(0),6-(7,7)]
   123       4.220804       4.220804       4.220804    6[6-(1,1,1),7-(6,30),7-(7)]
   124       4.347698       4.347698       4.347698    6[6-(1,1,6),7-(6,30),7-(7,30)]
   125       6.460239       6.460239       6.460239    6[1-(0),1-(0),6-(7,7),6-(7,7)]
   126       7.161522       7.161522       7.161522    6[6-(1,1,6),7-(6,30),7-(7)]
   127       6.893933       6.893933       6.893933    6[6-(1,1,1),7-(6,30),7-(7,30)]
   128       7.997722       7.997722       7.997722    6[1-(0),1-(0),1-(0),6-(7,7)]
   129       0.550373       0.550373       0.550373    7[6-(6,7),6-(6,7),30-(7,7,7)]
   130       9.173306       9.173306       9.173306    7[6-(6,7),7-(6,30)]
   131       9.261256       9.261256       9.261256    7[6-(6,7),7-(6),30-(7,7,7)]
   132       2.012625       2.012625       2.012625    7[6-(6,7),6-(6,7),30-(7,7,7)]
   133       0.772723       0.772723       0.772723    7[6-(6,7),7-(6,30)]
   134       1.646897       1.646897       1.646897    7[6-(6,7),7-(6),30-(7,7,7)]
   135       3.928581       3.928581       3.928581    7[6-(6,7),7-(6),30-(7,7,7)]
   136       3.779458       3.779458       3.779458    7[6-(6,7),7-(6,30)]
   137       5.909875       5.909875       5.909875    7[6-(6,7),6-(6,7),30-(7,7,7)]
   138       7.149264       7.149264       7.149264    7[6-(6,7),6-(6,7),30-(7,7,7)]
   139       5.927388       5.927388       5.927388    7[6-(6,7),7-(6,30)]
   140       6.853107       6.853107       6.853107    7[6-(6,7),7-(6),30-(7,7,7)]
   141       3.978522       3.978522       3.978522    7[6-(6,7),6-(6,7),30-(7,7,7)]
   142       6.020589       6.020589       6.020589    7[6-(6,7),7-(6,30)]
   143       5.932639       5.932639       5.932639    7[6-(6,7),7-(6),30-(7,7,7)]
   144        2.51627        2.51627        2.51627    7[6-(6,7),6-(6,7),30-(7,7,7)]
   145       2.148962       2.148962       2.148962    7[6-(6,7),7-(6,30)]
   146       2.881998       2.881998       2.881998    7[6-(6,7),7-(6),30-(7,7,7)]
   147       0.600314       0.600314       0.600314    7[6-(6,7),7-(6),30-(7,7,7)]
   148      -0.857773      -0.857773      -0.857773    7[6-(6,7),7-(6,30)]
   149        9.28402        9.28402        9.28402    7[6-(6,7),6-(6,7),30-(7,7,7)]
   150       6.437421       6.437421       6.437421    7[6-(6,7),6-(6,7),30-(7,7,7)]
   151       7.659297       7.659297       7.659297    7[6-(6,7),7-(6,30)]
   152       6.733578       6.733578       6.733578    7[6-(6,7),7-(6),30-(7,7,7)]
   153       8.507417       8.507417       8.507417    7[6-(6,7),6-(6,7),30-(7,7,7)]
   154      -0.115516      -0.115516      -0.115516    7[6-(6,7),7-(6,30)]
   155      -0.203466      -0.203466      -0.203466    7[6-(6,7),7-(6),30-(7,7,7)]
   156       7.045165       7.045165       7.045165    7[6-(6,7),6-(6,7),30-(7,7,7)]
   157       8.285067       8.285067       8.285067    7[6-(6,7),7-(6,30)]
   158       7.410893       7.410893       7.410893    7[6-(6,7),7-(6),30-(7,7,7)]
   159       5.129209       5.129209       5.129209    7[6-(6,7),7-(6),30-(7,7,7)]
   160       5.278332       5.278332       5.278332    7[6-(6,7),7-(6,30)]
   161       3.147915       3.147915       3.147915    7[6-(6,7),6-(6,7),30-(7,7,7)]
   162       1.908526       1.908526       1.908526    7[6-(6,7),6-(6,7),30-(7,7,7)]
   163       3.130402       3.130402       3.130402    7[6-(6,7),7-(6,30)]
   164       2.204683       2.204683       2.204683    7[6-(6,7),7-(6),30-(7,7,7)]
   165       5.079268       5.079268       5.079268    7[6-(6,7),6-(6,7),30-(7,7,7)]
   166       3.037201       3.037201       3.037201    7[6-(6,7),7-(6,30)]
   167       3.125151       3.125151       3.125151    7[6-(6,7),7-(6),30-(7,7,7)]
   168        6.54152        6.54152        6.54152    7[6-(6,7),6-(6,7),30-(7,7,7)]
   169       6.908828       6.908828       6.908828    7[6-(6,7),7-(6,30)]
   170       6.175792       6.175792       6.175792    7[6-(6,7),7-(6),30-(7,7,7)]
   171       8.457476       8.457476       8.457476    7[6-(6,7),7-(6),30-(7,7,7)]
   172       9.915563       9.915563       9.915563    7[6-(6,7),7-(6,30)]
   173        1.38098        1.38098        1.38098    7[6-(6,7),6-(6,7),30-(7,7,7)]
   174       2.620369       2.620369       2.620369    7[6-(6,7),6-(6,7),30-(7,7,7)]
   175       1.398493       1.398493       1.398493    7[6-(6,7),7-(6,30)]
   176       2.324212       2.324212       2.324212    7[6-(6,7),7-(6),30-(7,7,7)]
