# Supplementary material for: A collection of forcefield precursors for metal–organic frameworks
Source: RSC Adv. 2019 Nov 13;9(63):36492–507. doi: 10.1039/c9ra07327b (PMC9075174; doi:10.1039/c9ra07327b)
Supplement: RA-009-C9RA07327B-s1917 [file RA-009-C9RA07327B-s1917.txt]

PEGBUA_clean

10.682500    0.000000    0.000000
0.000000    12.338800    0.000000
-1.625685    0.000000    17.048666

     1       2.268596       2.268596       2.268596    30[7-(6,6),7-(6,6),7-(6,7),7-(6,7)]
     2       7.588664       7.588664       7.588664    30[7-(6,6),7-(6,6),7-(6,7),7-(6,7)]
     3       2.259811       2.259811       2.259811    30[7-(6,6),7-(6,6),7-(6,7),7-(6,7)]
     4       5.996559       5.996559       5.996559    30[7-(6,6),7-(6,6),7-(6,7),7-(6,7)]
     5       6.788219       6.788219       6.788219    30[7-(6,6),7-(6,6),7-(6,7),7-(6,7)]
     6       1.468151       1.468151       1.468151    30[7-(6,6),7-(6,6),7-(6,7),7-(6,7)]
     7       6.797004       6.797004       6.797004    30[7-(6,6),7-(6,6),7-(6,7),7-(6,7)]
     8       3.060256       3.060256       3.060256    30[7-(6,6),7-(6,6),7-(6,7),7-(6,7)]
     9       8.687939       8.687939       8.687939    1[6-(1,1,6)]
    10       9.430821       9.430821       9.430821    1[6-(1,1,6)]
    11        8.29915        8.29915        8.29915    1[6-(1,1,6)]
    12       4.511907       4.511907       4.511907    1[6-(1,6,6)]
    13       5.872977       5.872977       5.872977    1[6-(1,6,6)]
    14       5.094826       5.094826       5.094826    1[6-(1,1,6)]
    15       6.219596       6.219596       6.219596    1[6-(1,1,6)]
    16       6.469663       6.469663       6.469663    1[6-(1,1,6)]
    17       9.942825       9.942825       9.942825    1[6-(1,1,6)]
    18        0.29783        0.29783        0.29783    1[6-(1,1,6)]
    19       0.781208       0.781208       0.781208    1[6-(1,1,6)]
    20      -0.471659      -0.471659      -0.471659    1[6-(1,6,6)]
    21       0.913373       0.913373       0.913373    1[6-(1,6,6)]
    22       3.496931       3.496931       3.496931    1[6-(1,1,6)]
    23       4.319202       4.319202       4.319202    1[6-(1,1,6)]
    24       3.295616       3.295616       3.295616    1[6-(1,1,6)]
    25       4.897284       4.897284       4.897284    1[6-(1,1,6)]
    26       4.154402       4.154402       4.154402    1[6-(1,1,6)]
    27       5.286073       5.286073       5.286073    1[6-(1,1,6)]
    28       9.073316       9.073316       9.073316    1[6-(1,6,6)]
    29       7.712246       7.712246       7.712246    1[6-(1,6,6)]
    30      10.116081      10.116081      10.116081    1[6-(1,1,6)]
    31       8.991312       8.991312       8.991312    1[6-(1,1,6)]
    32       8.741244       8.741244       8.741244    1[6-(1,1,6)]
    33       5.268083       5.268083       5.268083    1[6-(1,1,6)]
    34       4.230577       4.230577       4.230577    1[6-(1,1,6)]
    35       3.747199       3.747199       3.747199    1[6-(1,1,6)]
    36       3.374382       3.374382       3.374382    1[6-(1,6,6)]
    37        1.98935        1.98935        1.98935    1[6-(1,6,6)]
    38       1.031476       1.031476       1.031476    1[6-(1,1,6)]
    39       0.209205       0.209205       0.209205    1[6-(1,1,6)]
    40       1.232791       1.232791       1.232791    1[6-(1,1,6)]
    41       0.368876       0.368876       0.368876    1[6-(1,1,6)]
    42      -0.374006      -0.374006      -0.374006    1[6-(1,1,6)]
    43       0.757665       0.757665       0.757665    1[6-(1,1,6)]
    44       4.544908       4.544908       4.544908    1[6-(1,6,6)]
    45       3.183838       3.183838       3.183838    1[6-(1,6,6)]
    46       3.961989       3.961989       3.961989    1[6-(1,1,6)]
    47       2.837219       2.837219       2.837219    1[6-(1,1,6)]
    48       2.587152       2.587152       2.587152    1[6-(1,1,6)]
    49       -0.88601       -0.88601       -0.88601    1[6-(1,1,6)]
    50       8.758985       8.758985       8.758985    1[6-(1,1,6)]
    51       8.275607       8.275607       8.275607    1[6-(1,1,6)]
    52       9.528474       9.528474       9.528474    1[6-(1,6,6)]
    53       8.143442       8.143442       8.143442    1[6-(1,6,6)]
    54       5.559884       5.559884       5.559884    1[6-(1,1,6)]
    55       4.737613       4.737613       4.737613    1[6-(1,1,6)]
    56       5.761199       5.761199       5.761199    1[6-(1,1,6)]
    57       4.159531       4.159531       4.159531    1[6-(1,1,6)]
    58       4.902413       4.902413       4.902413    1[6-(1,1,6)]
    59       3.770742       3.770742       3.770742    1[6-(1,1,6)]
    60      -0.016501      -0.016501      -0.016501    1[6-(1,6,6)]
    61       1.344569       1.344569       1.344569    1[6-(1,6,6)]
    62      -1.059266      -1.059266      -1.059266    1[6-(1,1,6)]
    63       0.065503       0.065503       0.065503    1[6-(1,1,6)]
    64       0.315571       0.315571       0.315571    1[6-(1,1,6)]
    65       3.788732       3.788732       3.788732    1[6-(1,1,6)]
    66       4.826238       4.826238       4.826238    1[6-(1,1,6)]
    67       5.309616       5.309616       5.309616    1[6-(1,1,6)]
    68       5.682433       5.682433       5.682433    1[6-(1,6,6)]
    69       7.067465       7.067465       7.067465    1[6-(1,6,6)]
    70       8.025339       8.025339       8.025339    1[6-(1,1,6)]
    71        8.84761        8.84761        8.84761    1[6-(1,1,6)]
    72       7.824024       7.824024       7.824024    1[6-(1,1,6)]
    73       8.578434       8.578434       8.578434    6[1-(0),1-(0),1-(0),6-(7,7)]
    74       7.542565       7.542565       7.542565    6[6-(1,1,1),7-(6,30),7-(7,30)]
    75       6.131164       6.131164       6.131164    6[6-(1,1,6),7-(6,30),7-(7)]
    76       5.344371       5.344371       5.344371    6[1-(0),1-(0),6-(7,7),6-(7,7)]
    77       4.982196       4.982196       4.982196    6[6-(1,1,6),7-(6,30),7-(7)]
    78       5.197792       5.197792       5.197792    6[6-(1,1,1),7-(6,30),7-(7,30)]
    79        5.79655        5.79655        5.79655    6[1-(0),1-(0),1-(0),6-(7,7)]
    80       0.035037       0.035037       0.035037    6[1-(0),1-(0),1-(0),6-(7,7)]
    81      -0.317805      -0.317805      -0.317805    6[6-(1,1,1),7-(6,30),7-(7)]
    82      -0.206064      -0.206064      -0.206064    6[6-(1,1,6),7-(6,30),7-(7,30)]
    83       0.294841       0.294841       0.294841    6[1-(0),1-(0),6-(7,7),6-(7,7)]
    84       1.006786       1.006786       1.006786    6[6-(1,1,6),7-(6,30),7-(7)]
    85        2.35847        2.35847        2.35847    6[6-(1,1,1),7-(6,30),7-(7,30)]
    86       3.464546       3.464546       3.464546    6[1-(0),1-(0),1-(0),6-(7,7)]
    87       5.006788       5.006788       5.006788    6[1-(0),1-(0),1-(0),6-(7,7)]
    88       6.042658       6.042658       6.042658    6[6-(1,1,1),7-(6,30),7-(7,30)]
    89       7.454058       7.454058       7.454058    6[6-(1,1,6),7-(6,30),7-(7)]
    90       8.240852       8.240852       8.240852    6[1-(0),1-(0),6-(7,7),6-(7,7)]
    91       8.603026       8.603026       8.603026    6[6-(1,1,6),7-(6,30),7-(7)]
    92      10.013115      10.013115      10.013115    6[6-(1,1,1),7-(6,30),7-(7,30)]
    93       9.414358       9.414358       9.414358    6[1-(0),1-(0),1-(0),6-(7,7)]
    94       4.493371       4.493371       4.493371    6[1-(0),1-(0),1-(0),6-(7,7)]
    95       4.846212       4.846212       4.846212    6[6-(1,1,1),7-(6,30),7-(7)]
    96       4.734472       4.734472       4.734472    6[6-(1,1,6),7-(6,30),7-(7,30)]
    97       2.607882       2.607882       2.607882    6[1-(0),1-(0),6-(7,7),6-(7,7)]
    98       1.895936       1.895936       1.895936    6[6-(1,1,6),7-(6,30),7-(7)]
    99       2.169937       2.169937       2.169937    6[6-(1,1,1),7-(6,30),7-(7,30)]
   100       1.063861       1.063861       1.063861    6[1-(0),1-(0),1-(0),6-(7,7)]
   101       0.478381       0.478381       0.478381    6[1-(0),1-(0),1-(0),6-(7,7)]
   102        1.51425        1.51425        1.51425    6[6-(1,1,1),7-(6,30),7-(7,30)]
   103       2.925651       2.925651       2.925651    6[6-(1,1,6),7-(6,30),7-(7)]
   104       3.712444       3.712444       3.712444    6[1-(0),1-(0),6-(7,7),6-(7,7)]
   105       4.074619       4.074619       4.074619    6[6-(1,1,6),7-(6,30),7-(7)]
   106       3.859023       3.859023       3.859023    6[6-(1,1,1),7-(6,30),7-(7,30)]
   107       3.260265       3.260265       3.260265    6[1-(0),1-(0),1-(0),6-(7,7)]
   108       9.021778       9.021778       9.021778    6[1-(0),1-(0),1-(0),6-(7,7)]
   109        9.37462        9.37462        9.37462    6[6-(1,1,1),7-(6,30),7-(7)]
   110       9.262879       9.262879       9.262879    6[6-(1,1,6),7-(6,30),7-(7,30)]
   111       8.761974       8.761974       8.761974    6[1-(0),1-(0),6-(7,7),6-(7,7)]
   112       8.050029       8.050029       8.050029    6[6-(1,1,6),7-(6,30),7-(7)]
   113       6.698345       6.698345       6.698345    6[6-(1,1,1),7-(6,30),7-(7,30)]
   114       5.592269       5.592269       5.592269    6[1-(0),1-(0),1-(0),6-(7,7)]
   115       4.050027       4.050027       4.050027    6[1-(0),1-(0),1-(0),6-(7,7)]
   116       3.014157       3.014157       3.014157    6[6-(1,1,1),7-(6,30),7-(7,30)]
   117       1.602757       1.602757       1.602757    6[6-(1,1,6),7-(6,30),7-(7)]
   118       0.815963       0.815963       0.815963    6[1-(0),1-(0),6-(7,7),6-(7,7)]
   119       0.453789       0.453789       0.453789    6[6-(1,1,6),7-(6,30),7-(7)]
   120        -0.9563        -0.9563        -0.9563    6[6-(1,1,1),7-(6,30),7-(7,30)]
   121      -0.357543      -0.357543      -0.357543    6[1-(0),1-(0),1-(0),6-(7,7)]
   122       4.563444       4.563444       4.563444    6[1-(0),1-(0),1-(0),6-(7,7)]
   123       4.210603       4.210603       4.210603    6[6-(1,1,1),7-(6,30),7-(7)]
   124       4.322343       4.322343       4.322343    6[6-(1,1,6),7-(6,30),7-(7,30)]
   125       6.448933       6.448933       6.448933    6[1-(0),1-(0),6-(7,7),6-(7,7)]
   126       7.160879       7.160879       7.160879    6[6-(1,1,6),7-(6,30),7-(7)]
   127       6.886878       6.886878       6.886878    6[6-(1,1,1),7-(6,30),7-(7,30)]
   128       7.992954       7.992954       7.992954    6[1-(0),1-(0),1-(0),6-(7,7)]
   129       0.539266       0.539266       0.539266    7[6-(6,7),6-(6,7),30-(7,7,7)]
   130       9.174978       9.174978       9.174978    7[6-(6,7),7-(6,30)]
   131       9.258956       9.258956       9.258956    7[6-(6,7),7-(6),30-(7,7,7)]
   132       1.996207       1.996207       1.996207    7[6-(6,7),6-(6,7),30-(7,7,7)]
   133       0.752105       0.752105       0.752105    7[6-(6,7),7-(6,30)]
   134       1.637796       1.637796       1.637796    7[6-(6,7),7-(6),30-(7,7,7)]
   135       3.919484       3.919484       3.919484    7[6-(6,7),7-(6),30-(7,7,7)]
   136       3.774881       3.774881       3.774881    7[6-(6,7),7-(6,30)]
   137       5.908338       5.908338       5.908338    7[6-(6,7),6-(6,7),30-(7,7,7)]
   138       7.148319       7.148319       7.148319    7[6-(6,7),6-(6,7),30-(7,7,7)]
   139       5.922043       5.922043       5.922043    7[6-(6,7),7-(6,30)]
   140       6.842203       6.842203       6.842203    7[6-(6,7),7-(6),30-(7,7,7)]
   141       3.989142       3.989142       3.989142    7[6-(6,7),6-(6,7),30-(7,7,7)]
   142        6.03593        6.03593        6.03593    7[6-(6,7),7-(6,30)]
   143       5.951952       5.951952       5.951952    7[6-(6,7),7-(6),30-(7,7,7)]
   144       2.532201       2.532201       2.532201    7[6-(6,7),6-(6,7),30-(7,7,7)]
   145       2.150617       2.150617       2.150617    7[6-(6,7),7-(6,30)]
   146       2.890612       2.890612       2.890612    7[6-(6,7),7-(6),30-(7,7,7)]
   147       0.608923       0.608923       0.608923    7[6-(6,7),7-(6),30-(7,7,7)]
   148      -0.872159      -0.872159      -0.872159    7[6-(6,7),7-(6,30)]
   149        9.30257        9.30257        9.30257    7[6-(6,7),6-(6,7),30-(7,7,7)]
   150       6.436904       6.436904       6.436904    7[6-(6,7),6-(6,7),30-(7,7,7)]
   151       7.663179       7.663179       7.663179    7[6-(6,7),7-(6,30)]
   152       6.743019       6.743019       6.743019    7[6-(6,7),7-(6),30-(7,7,7)]
   153       8.517549       8.517549       8.517549    7[6-(6,7),6-(6,7),30-(7,7,7)]
   154      -0.118163      -0.118163      -0.118163    7[6-(6,7),7-(6,30)]
   155      -0.202141      -0.202141      -0.202141    7[6-(6,7),7-(6),30-(7,7,7)]
   156       7.060608       7.060608       7.060608    7[6-(6,7),6-(6,7),30-(7,7,7)]
   157        8.30471        8.30471        8.30471    7[6-(6,7),7-(6,30)]
   158       7.419019       7.419019       7.419019    7[6-(6,7),7-(6),30-(7,7,7)]
   159       5.137331       5.137331       5.137331    7[6-(6,7),7-(6),30-(7,7,7)]
   160       5.281934       5.281934       5.281934    7[6-(6,7),7-(6,30)]
   161       3.148477       3.148477       3.148477    7[6-(6,7),6-(6,7),30-(7,7,7)]
   162       1.908496       1.908496       1.908496    7[6-(6,7),6-(6,7),30-(7,7,7)]
   163       3.134772       3.134772       3.134772    7[6-(6,7),7-(6,30)]
   164       2.214612       2.214612       2.214612    7[6-(6,7),7-(6),30-(7,7,7)]
   165       5.067673       5.067673       5.067673    7[6-(6,7),6-(6,7),30-(7,7,7)]
   166       3.020885       3.020885       3.020885    7[6-(6,7),7-(6,30)]
   167       3.104863       3.104863       3.104863    7[6-(6,7),7-(6),30-(7,7,7)]
   168       6.524614       6.524614       6.524614    7[6-(6,7),6-(6,7),30-(7,7,7)]
   169       6.906198       6.906198       6.906198    7[6-(6,7),7-(6,30)]
   170       6.166203       6.166203       6.166203    7[6-(6,7),7-(6),30-(7,7,7)]
   171       8.447892       8.447892       8.447892    7[6-(6,7),7-(6),30-(7,7,7)]
   172       9.928974       9.928974       9.928974    7[6-(6,7),7-(6,30)]
   173        1.37993        1.37993        1.37993    7[6-(6,7),6-(6,7),30-(7,7,7)]
   174       2.619911       2.619911       2.619911    7[6-(6,7),6-(6,7),30-(7,7,7)]
   175       1.393636       1.393636       1.393636    7[6-(6,7),7-(6,30)]
   176       2.313796       2.313796       2.313796    7[6-(6,7),7-(6),30-(7,7,7)]
