# Supplementary material for: A collection of forcefield precursors for metal–organic frameworks
Source: RSC Adv. 2019 Nov 13;9(63):36492–507. doi: 10.1039/c9ra07327b (PMC9075174; doi:10.1039/c9ra07327b)
Supplement: RA-009-C9RA07327B-s1918 [file RA-009-C9RA07327B-s1918.txt]

PEGCAH_clean

10.829100    0.000000    0.000000
0.000000    12.529000    0.000000
-1.466349    0.000000    16.784068

     1       2.389313       2.389313       2.389313    30[7-(6,6),7-(6,6),7-(6,7),7-(6,7)]
     2       7.803956       7.803956       7.803956    30[7-(6,6),7-(6,6),7-(6,7),7-(6,7)]
     3       2.292062       2.292062       2.292062    30[7-(6,6),7-(6,6),7-(6,7),7-(6,7)]
     4        6.24017        6.24017        6.24017    30[7-(6,6),7-(6,6),7-(6,7),7-(6,7)]
     5       6.973438       6.973438       6.973438    30[7-(6,6),7-(6,6),7-(6,7),7-(6,7)]
     6       1.558795       1.558795       1.558795    30[7-(6,6),7-(6,6),7-(6,7),7-(6,7)]
     7       7.070689       7.070689       7.070689    30[7-(6,6),7-(6,6),7-(6,7),7-(6,7)]
     8       3.122581       3.122581       3.122581    30[7-(6,6),7-(6,6),7-(6,7),7-(6,7)]
     9        8.96465        8.96465        8.96465    1[6-(1,1,6)]
    10       9.660175       9.660175       9.660175    1[6-(1,1,6)]
    11       8.521957       8.521957       8.521957    1[6-(1,1,6)]
    12       4.806916       4.806916       4.806916    1[6-(1,6,6)]
    13       6.170488       6.170488       6.170488    1[6-(1,6,6)]
    14        5.13122        5.13122        5.13122    1[6-(1,1,6)]
    15       6.297079       6.297079       6.297079    1[6-(1,1,6)]
    16       6.520436       6.520436       6.520436    1[6-(1,1,6)]
    17      -0.470247      -0.470247      -0.470247    1[6-(1,1,6)]
    18        0.97872        0.97872        0.97872    1[6-(1,1,6)]
    19       0.681095       0.681095       0.681095    1[6-(1,1,6)]
    20       0.941238       0.941238       0.941238    1[6-(1,6,6)]
    21      -0.448768      -0.448768      -0.448768    1[6-(1,6,6)]
    22       3.473647       3.473647       3.473647    1[6-(1,1,6)]
    23       4.385924       4.385924       4.385924    1[6-(1,1,6)]
    24       3.427384       3.427384       3.427384    1[6-(1,1,6)]
    25       5.079477       5.079477       5.079477    1[6-(1,1,6)]
    26       4.383951       4.383951       4.383951    1[6-(1,1,6)]
    27       5.522169       5.522169       5.522169    1[6-(1,1,6)]
    28        9.23721        9.23721        9.23721    1[6-(1,6,6)]
    29       7.873639       7.873639       7.873639    1[6-(1,6,6)]
    30      10.379256      10.379256      10.379256    1[6-(1,1,6)]
    31       9.213396       9.213396       9.213396    1[6-(1,1,6)]
    32        8.99004        8.99004        8.99004    1[6-(1,1,6)]
    33       5.151623       5.151623       5.151623    1[6-(1,1,6)]
    34       3.702655       3.702655       3.702655    1[6-(1,1,6)]
    35       4.000281       4.000281       4.000281    1[6-(1,1,6)]
    36       2.273788       2.273788       2.273788    1[6-(1,6,6)]
    37       3.663795       3.663795       3.663795    1[6-(1,6,6)]
    38       1.207728       1.207728       1.207728    1[6-(1,1,6)]
    39       0.295452       0.295452       0.295452    1[6-(1,1,6)]
    40       1.253992       1.253992       1.253992    1[6-(1,1,6)]
    41       0.398101       0.398101       0.398101    1[6-(1,1,6)]
    42      -0.297424      -0.297424      -0.297424    1[6-(1,1,6)]
    43       0.840794       0.840794       0.840794    1[6-(1,1,6)]
    44       4.555835       4.555835       4.555835    1[6-(1,6,6)]
    45       3.192263       3.192263       3.192263    1[6-(1,6,6)]
    46       4.231531       4.231531       4.231531    1[6-(1,1,6)]
    47       3.065672       3.065672       3.065672    1[6-(1,1,6)]
    48       2.842315       2.842315       2.842315    1[6-(1,1,6)]
    49      -0.996102      -0.996102      -0.996102    1[6-(1,1,6)]
    50       8.384031       8.384031       8.384031    1[6-(1,1,6)]
    51       8.681656       8.681656       8.681656    1[6-(1,1,6)]
    52       8.421513       8.421513       8.421513    1[6-(1,6,6)]
    53       9.811519       9.811519       9.811519    1[6-(1,6,6)]
    54       5.889104       5.889104       5.889104    1[6-(1,1,6)]
    55       4.976827       4.976827       4.976827    1[6-(1,1,6)]
    56       5.935367       5.935367       5.935367    1[6-(1,1,6)]
    57       4.283274       4.283274       4.283274    1[6-(1,1,6)]
    58         4.9788         4.9788         4.9788    1[6-(1,1,6)]
    59       3.840582       3.840582       3.840582    1[6-(1,1,6)]
    60       0.125541       0.125541       0.125541    1[6-(1,6,6)]
    61       1.489112       1.489112       1.489112    1[6-(1,6,6)]
    62      -1.016505      -1.016505      -1.016505    1[6-(1,1,6)]
    63       0.149355       0.149355       0.149355    1[6-(1,1,6)]
    64       0.372711       0.372711       0.372711    1[6-(1,1,6)]
    65       4.211128       4.211128       4.211128    1[6-(1,1,6)]
    66       5.660096       5.660096       5.660096    1[6-(1,1,6)]
    67        5.36247        5.36247        5.36247    1[6-(1,1,6)]
    68       7.088963       7.088963       7.088963    1[6-(1,6,6)]
    69       5.698956       5.698956       5.698956    1[6-(1,6,6)]
    70       8.155023       8.155023       8.155023    1[6-(1,1,6)]
    71       9.067299       9.067299       9.067299    1[6-(1,1,6)]
    72       8.108759       8.108759       8.108759    1[6-(1,1,6)]
    73       8.821464       8.821464       8.821464    6[1-(0),1-(0),1-(0),6-(7,7)]
    74       7.778823       7.778823       7.778823    6[6-(1,1,1),7-(6,30),7-(7,30)]
    75        6.38658        6.38658        6.38658    6[6-(1,1,6),7-(6,30),7-(7)]
    76       5.611538       5.611538       5.611538    6[1-(0),1-(0),6-(7,7),6-(7,7)]
    77       5.187719       5.187719       5.187719    6[6-(1,1,6),7-(6,30),7-(7)]
    78       5.325995       5.325995       5.325995    6[6-(1,1,1),7-(6,30),7-(7,30)]
    79       5.865301       5.865301       5.865301    6[1-(0),1-(0),1-(0),6-(7,7)]
    80        0.30063        0.30063        0.30063    6[1-(0),1-(0),1-(0),6-(7,7)]
    81       -0.13342       -0.13342       -0.13342    6[6-(1,1,1),7-(6,30),7-(7)]
    82       -0.11991       -0.11991       -0.11991    6[6-(1,1,6),7-(6,30),7-(7,30)]
    83       0.338911       0.338911       0.338911    6[1-(0),1-(0),6-(7,7),6-(7,7)]
    84       1.055895       1.055895       1.055895    6[6-(1,1,6),7-(6,30),7-(7)]
    85       2.422836       2.422836       2.422836    6[6-(1,1,1),7-(6,30),7-(7,30)]
    86       3.520958       3.520958       3.520958    6[1-(0),1-(0),1-(0),6-(7,7)]
    87       5.222663       5.222663       5.222663    6[1-(0),1-(0),1-(0),6-(7,7)]
    88       6.265303       6.265303       6.265303    6[6-(1,1,1),7-(6,30),7-(7,30)]
    89       7.657546       7.657546       7.657546    6[6-(1,1,6),7-(6,30),7-(7)]
    90       8.432588       8.432588       8.432588    6[1-(0),1-(0),6-(7,7),6-(7,7)]
    91       8.856407       8.856407       8.856407    6[6-(1,1,6),7-(6,30),7-(7)]
    92      10.184481      10.184481      10.184481    6[6-(1,1,1),7-(6,30),7-(7,30)]
    93       9.645175       9.645175       9.645175    6[1-(0),1-(0),1-(0),6-(7,7)]
    94       4.380746       4.380746       4.380746    6[1-(0),1-(0),1-(0),6-(7,7)]
    95       4.814795       4.814795       4.814795    6[6-(1,1,1),7-(6,30),7-(7)]
    96       4.801285       4.801285       4.801285    6[6-(1,1,6),7-(6,30),7-(7,30)]
    97       2.876116       2.876116       2.876116    6[1-(0),1-(0),6-(7,7),6-(7,7)]
    98       2.159132       2.159132       2.159132    6[6-(1,1,6),7-(6,30),7-(7)]
    99       2.258539       2.258539       2.258539    6[6-(1,1,1),7-(6,30),7-(7,30)]
   100       1.160417       1.160417       1.160417    6[1-(0),1-(0),1-(0),6-(7,7)]
   101       0.541287       0.541287       0.541287    6[1-(0),1-(0),1-(0),6-(7,7)]
   102       1.583928       1.583928       1.583928    6[6-(1,1,1),7-(6,30),7-(7,30)]
   103       2.976171       2.976171       2.976171    6[6-(1,1,6),7-(6,30),7-(7)]
   104       3.751213       3.751213       3.751213    6[1-(0),1-(0),6-(7,7),6-(7,7)]
   105       4.175032       4.175032       4.175032    6[6-(1,1,6),7-(6,30),7-(7)]
   106       4.036756       4.036756       4.036756    6[6-(1,1,1),7-(6,30),7-(7,30)]
   107        3.49745        3.49745        3.49745    6[1-(0),1-(0),1-(0),6-(7,7)]
   108       9.062121       9.062121       9.062121    6[1-(0),1-(0),1-(0),6-(7,7)]
   109       9.496171       9.496171       9.496171    6[6-(1,1,1),7-(6,30),7-(7)]
   110       9.482661       9.482661       9.482661    6[6-(1,1,6),7-(6,30),7-(7,30)]
   111        9.02384        9.02384        9.02384    6[1-(0),1-(0),6-(7,7),6-(7,7)]
   112       8.306856       8.306856       8.306856    6[6-(1,1,6),7-(6,30),7-(7)]
   113       6.939915       6.939915       6.939915    6[6-(1,1,1),7-(6,30),7-(7,30)]
   114       5.841793       5.841793       5.841793    6[1-(0),1-(0),1-(0),6-(7,7)]
   115       4.140088       4.140088       4.140088    6[1-(0),1-(0),1-(0),6-(7,7)]
   116       3.097448       3.097448       3.097448    6[6-(1,1,1),7-(6,30),7-(7,30)]
   117       1.705205       1.705205       1.705205    6[6-(1,1,6),7-(6,30),7-(7)]
   118       0.930163       0.930163       0.930163    6[1-(0),1-(0),6-(7,7),6-(7,7)]
   119       0.506344       0.506344       0.506344    6[6-(1,1,6),7-(6,30),7-(7)]
   120       -0.82173       -0.82173       -0.82173    6[6-(1,1,1),7-(6,30),7-(7,30)]
   121      -0.282424      -0.282424      -0.282424    6[1-(0),1-(0),1-(0),6-(7,7)]
   122       4.982005       4.982005       4.982005    6[1-(0),1-(0),1-(0),6-(7,7)]
   123       4.547956       4.547956       4.547956    6[6-(1,1,1),7-(6,30),7-(7)]
   124       4.561466       4.561466       4.561466    6[6-(1,1,6),7-(6,30),7-(7,30)]
   125       6.486635       6.486635       6.486635    6[1-(0),1-(0),6-(7,7),6-(7,7)]
   126       7.203619       7.203619       7.203619    6[6-(1,1,6),7-(6,30),7-(7)]
   127       7.104212       7.104212       7.104212    6[6-(1,1,1),7-(6,30),7-(7,30)]
   128       8.202334       8.202334       8.202334    6[1-(0),1-(0),1-(0),6-(7,7)]
   129       0.670362       0.670362       0.670362    7[6-(6,7),6-(6,7),30-(7,7,7)]
   130       9.495548       9.495548       9.495548    7[6-(6,7),7-(6,30)]
   131        9.50566        9.50566        9.50566    7[6-(6,7),7-(6),30-(7,7,7)]
   132       2.061607       2.061607       2.061607    7[6-(6,7),6-(6,7),30-(7,7,7)]
   133       0.797599       0.797599       0.797599    7[6-(6,7),7-(6,30)]
   134       1.687578       1.687578       1.687578    7[6-(6,7),7-(6),30-(7,7,7)]
   135       4.057096       4.057096       4.057096    7[6-(6,7),7-(6),30-(7,7,7)]
   136       3.969149       3.969149       3.969149    7[6-(6,7),7-(6,30)]
   137         6.0749         6.0749         6.0749    7[6-(6,7),6-(6,7),30-(7,7,7)]
   138       7.388744       7.388744       7.388744    7[6-(6,7),6-(6,7),30-(7,7,7)]
   139       6.186102       6.186102       6.186102    7[6-(6,7),7-(6,30)]
   140       7.096122       7.096122       7.096122    7[6-(6,7),7-(6),30-(7,7,7)]
   141       4.011014       4.011014       4.011014    7[6-(6,7),6-(6,7),30-(7,7,7)]
   142       6.014927       6.014927       6.014927    7[6-(6,7),7-(6,30)]
   143       6.004815       6.004815       6.004815    7[6-(6,7),7-(6),30-(7,7,7)]
   144       2.619769       2.619769       2.619769    7[6-(6,7),6-(6,7),30-(7,7,7)]
   145       2.417427       2.417427       2.417427    7[6-(6,7),7-(6,30)]
   146       2.993798       2.993798       2.993798    7[6-(6,7),7-(6),30-(7,7,7)]
   147        0.62428        0.62428        0.62428    7[6-(6,7),7-(6),30-(7,7,7)]
   148      -0.754123      -0.754123      -0.754123    7[6-(6,7),7-(6,30)]
   149       9.435575       9.435575       9.435575    7[6-(6,7),6-(6,7),30-(7,7,7)]
   150       6.655383       6.655383       6.655383    7[6-(6,7),6-(6,7),30-(7,7,7)]
   151       7.858024       7.858024       7.858024    7[6-(6,7),7-(6,30)]
   152       6.948005       6.948005       6.948005    7[6-(6,7),7-(6),30-(7,7,7)]
   153       8.692389       8.692389       8.692389    7[6-(6,7),6-(6,7),30-(7,7,7)]
   154      -0.132797      -0.132797      -0.132797    7[6-(6,7),7-(6,30)]
   155      -0.142909      -0.142909      -0.142909    7[6-(6,7),7-(6),30-(7,7,7)]
   156       7.301144       7.301144       7.301144    7[6-(6,7),6-(6,7),30-(7,7,7)]
   157       8.565152       8.565152       8.565152    7[6-(6,7),7-(6,30)]
   158       7.675173       7.675173       7.675173    7[6-(6,7),7-(6),30-(7,7,7)]
   159       5.305655       5.305655       5.305655    7[6-(6,7),7-(6),30-(7,7,7)]
   160       5.393602       5.393602       5.393602    7[6-(6,7),7-(6,30)]
   161       3.287851       3.287851       3.287851    7[6-(6,7),6-(6,7),30-(7,7,7)]
   162       1.974007       1.974007       1.974007    7[6-(6,7),6-(6,7),30-(7,7,7)]
   163       3.176649       3.176649       3.176649    7[6-(6,7),7-(6,30)]
   164       2.266629       2.266629       2.266629    7[6-(6,7),7-(6),30-(7,7,7)]
   165       5.351737       5.351737       5.351737    7[6-(6,7),6-(6,7),30-(7,7,7)]
   166       3.347824       3.347824       3.347824    7[6-(6,7),7-(6,30)]
   167       3.357936       3.357936       3.357936    7[6-(6,7),7-(6),30-(7,7,7)]
   168       6.742982       6.742982       6.742982    7[6-(6,7),6-(6,7),30-(7,7,7)]
   169       6.945324       6.945324       6.945324    7[6-(6,7),7-(6,30)]
   170       6.368953       6.368953       6.368953    7[6-(6,7),7-(6),30-(7,7,7)]
   171       8.738471       8.738471       8.738471    7[6-(6,7),7-(6),30-(7,7,7)]
   172      10.116874      10.116874      10.116874    7[6-(6,7),7-(6,30)]
   173       1.393525       1.393525       1.393525    7[6-(6,7),6-(6,7),30-(7,7,7)]
   174       2.707368       2.707368       2.707368    7[6-(6,7),6-(6,7),30-(7,7,7)]
   175       1.504727       1.504727       1.504727    7[6-(6,7),7-(6,30)]
   176       2.414746       2.414746       2.414746    7[6-(6,7),7-(6),30-(7,7,7)]
