# Supplementary material for: A collection of forcefield precursors for metal–organic frameworks
Source: RSC Adv. 2019 Nov 13;9(63):36492–507. doi: 10.1039/c9ra07327b (PMC9075174; doi:10.1039/c9ra07327b)
Supplement: RA-009-C9RA07327B-s1919 [file RA-009-C9RA07327B-s1919.txt]

PEGCEL_clean

10.877000    0.000000    0.000000
0.000000    12.829000    0.000000
-1.308313    0.000000    16.830225

     1       2.472502       2.472502       2.472502    30[7-(6,6),7-(6,6),7-(6,7),7-(6,7)]
     2       7.931365       7.931365       7.931365    30[7-(6,6),7-(6,6),7-(6,7),7-(6,7)]
     3       2.311842       2.311842       2.311842    30[7-(6,6),7-(6,6),7-(6,7),7-(6,7)]
     4       6.421665       6.421665       6.421665    30[7-(6,6),7-(6,6),7-(6,7),7-(6,7)]
     5       7.096185       7.096185       7.096185    30[7-(6,6),7-(6,6),7-(6,7),7-(6,7)]
     6       1.637322       1.637322       1.637322    30[7-(6,6),7-(6,6),7-(6,7),7-(6,7)]
     7       7.256845       7.256845       7.256845    30[7-(6,6),7-(6,6),7-(6,7),7-(6,7)]
     8       3.147022       3.147022       3.147022    30[7-(6,6),7-(6,6),7-(6,7),7-(6,7)]
     9       9.114707       9.114707       9.114707    1[6-(1,1,6)]
    10       9.865238       9.865238       9.865238    1[6-(1,1,6)]
    11       8.771999       8.771999       8.771999    1[6-(1,1,6)]
    12       4.873392       4.873392       4.873392    1[6-(1,6,6)]
    13       6.213879       6.213879       6.213879    1[6-(1,6,6)]
    14       5.231128       5.231128       5.231128    1[6-(1,1,6)]
    15        6.30102        6.30102        6.30102    1[6-(1,1,6)]
    16       6.667908       6.667908       6.667908    1[6-(1,1,6)]
    17      -0.271415      -0.271415      -0.271415    1[6-(1,1,6)]
    18       0.796765       0.796765       0.796765    1[6-(1,1,6)]
    19       1.196603       1.196603       1.196603    1[6-(1,1,6)]
    20      -0.386028      -0.386028      -0.386028    1[6-(1,6,6)]
    21       1.011882       1.011882       1.011882    1[6-(1,6,6)]
    22       3.553587       3.553587       3.553587    1[6-(1,1,6)]
    23       4.379411       4.379411       4.379411    1[6-(1,1,6)]
    24       3.318946       3.318946       3.318946    1[6-(1,1,6)]
    25       5.238323       5.238323       5.238323    1[6-(1,1,6)]
    26       4.487793       4.487793       4.487793    1[6-(1,1,6)]
    27       5.581031       5.581031       5.581031    1[6-(1,1,6)]
    28       9.479638       9.479638       9.479638    1[6-(1,6,6)]
    29       8.139151       8.139151       8.139151    1[6-(1,6,6)]
    30      10.430215      10.430215      10.430215    1[6-(1,1,6)]
    31       9.360323       9.360323       9.360323    1[6-(1,1,6)]
    32       8.993435       8.993435       8.993435    1[6-(1,1,6)]
    33       5.055759       5.055759       5.055759    1[6-(1,1,6)]
    34       3.987578       3.987578       3.987578    1[6-(1,1,6)]
    35       3.587741       3.587741       3.587741    1[6-(1,1,6)]
    36       3.862058       3.862058       3.862058    1[6-(1,6,6)]
    37       2.464148       2.464148       2.464148    1[6-(1,6,6)]
    38       1.230756       1.230756       1.230756    1[6-(1,1,6)]
    39       0.404933       0.404933       0.404933    1[6-(1,1,6)]
    40       1.465397       1.465397       1.465397    1[6-(1,1,6)]
    41        0.45398        0.45398        0.45398    1[6-(1,1,6)]
    42      -0.296551      -0.296551      -0.296551    1[6-(1,1,6)]
    43       0.796688       0.796688       0.796688    1[6-(1,1,6)]
    44       4.695295       4.695295       4.695295    1[6-(1,6,6)]
    45       3.354808       3.354808       3.354808    1[6-(1,6,6)]
    46       4.337559       4.337559       4.337559    1[6-(1,1,6)]
    47       3.267667       3.267667       3.267667    1[6-(1,1,6)]
    48       2.900779       2.900779       2.900779    1[6-(1,1,6)]
    49       9.840102       9.840102       9.840102    1[6-(1,1,6)]
    50       8.771922       8.771922       8.771922    1[6-(1,1,6)]
    51       8.372084       8.372084       8.372084    1[6-(1,1,6)]
    52       9.954715       9.954715       9.954715    1[6-(1,6,6)]
    53       8.556805       8.556805       8.556805    1[6-(1,6,6)]
    54         6.0151         6.0151         6.0151    1[6-(1,1,6)]
    55       5.189276       5.189276       5.189276    1[6-(1,1,6)]
    56       6.249741       6.249741       6.249741    1[6-(1,1,6)]
    57       4.330364       4.330364       4.330364    1[6-(1,1,6)]
    58       5.080894       5.080894       5.080894    1[6-(1,1,6)]
    59       3.987656       3.987656       3.987656    1[6-(1,1,6)]
    60       0.089049       0.089049       0.089049    1[6-(1,6,6)]
    61       1.429536       1.429536       1.429536    1[6-(1,6,6)]
    62      -0.861528      -0.861528      -0.861528    1[6-(1,1,6)]
    63       0.208364       0.208364       0.208364    1[6-(1,1,6)]
    64       0.575252       0.575252       0.575252    1[6-(1,1,6)]
    65       4.512928       4.512928       4.512928    1[6-(1,1,6)]
    66       5.581109       5.581109       5.581109    1[6-(1,1,6)]
    67       5.980946       5.980946       5.980946    1[6-(1,1,6)]
    68       5.706629       5.706629       5.706629    1[6-(1,6,6)]
    69       7.104539       7.104539       7.104539    1[6-(1,6,6)]
    70       8.337931       8.337931       8.337931    1[6-(1,1,6)]
    71       9.163754       9.163754       9.163754    1[6-(1,1,6)]
    72        8.10329        8.10329        8.10329    1[6-(1,1,6)]
    73       9.016509       9.016509       9.016509    6[1-(0),1-(0),1-(0),6-(7,7)]
    74       7.949677       7.949677       7.949677    6[6-(1,1,1),7-(6,30),7-(7,30)]
    75       6.508236       6.508236       6.508236    6[6-(1,1,6),7-(6,30),7-(7)]
    76       5.689423       5.689423       5.689423    6[1-(0),1-(0),6-(7,7),6-(7,7)]
    77       5.285496       5.285496       5.285496    6[6-(1,1,6),7-(6,30),7-(7)]
    78       5.410766       5.410766       5.410766    6[6-(1,1,1),7-(6,30),7-(7,30)]
    79       5.949026       5.949026       5.949026    6[1-(0),1-(0),1-(0),6-(7,7)]
    80       0.470047       0.470047       0.470047    6[1-(0),1-(0),1-(0),6-(7,7)]
    81       0.000721       0.000721       0.000721    6[6-(1,1,1),7-(6,30),7-(7)]
    82      -0.033285      -0.033285      -0.033285    6[6-(1,1,6),7-(6,30),7-(7,30)]
    83       0.409468       0.409468       0.409468    6[1-(0),1-(0),6-(7,7),6-(7,7)]
    84       1.118738       1.118738       1.118738    6[6-(1,1,6),7-(6,30),7-(7)]
    85       2.441489       2.441489       2.441489    6[6-(1,1,1),7-(6,30),7-(7,30)]
    86       3.516231       3.516231       3.516231    6[1-(0),1-(0),1-(0),6-(7,7)]
    87       5.336522       5.336522       5.336522    6[1-(0),1-(0),1-(0),6-(7,7)]
    88       6.403353       6.403353       6.403353    6[6-(1,1,1),7-(6,30),7-(7,30)]
    89       7.844794       7.844794       7.844794    6[6-(1,1,6),7-(6,30),7-(7)]
    90       8.663607       8.663607       8.663607    6[1-(0),1-(0),6-(7,7),6-(7,7)]
    91       9.067534       9.067534       9.067534    6[6-(1,1,6),7-(6,30),7-(7)]
    92      10.250577      10.250577      10.250577    6[6-(1,1,1),7-(6,30),7-(7,30)]
    93       9.712318       9.712318       9.712318    6[1-(0),1-(0),1-(0),6-(7,7)]
    94       4.314296       4.314296       4.314296    6[1-(0),1-(0),1-(0),6-(7,7)]
    95       4.783623       4.783623       4.783623    6[6-(1,1,1),7-(6,30),7-(7)]
    96       4.817629       4.817629       4.817629    6[6-(1,1,6),7-(6,30),7-(7,30)]
    97       3.066562       3.066562       3.066562    6[1-(0),1-(0),6-(7,7),6-(7,7)]
    98       2.357292       2.357292       2.357292    6[6-(1,1,6),7-(6,30),7-(7)]
    99       2.342855       2.342855       2.342855    6[6-(1,1,1),7-(6,30),7-(7,30)]
   100       1.268113       1.268113       1.268113    6[1-(0),1-(0),1-(0),6-(7,7)]
   101       0.552178       0.552178       0.552178    6[1-(0),1-(0),1-(0),6-(7,7)]
   102        1.61901        1.61901        1.61901    6[6-(1,1,1),7-(6,30),7-(7,30)]
   103       3.060451       3.060451       3.060451    6[6-(1,1,6),7-(6,30),7-(7)]
   104       3.879264       3.879264       3.879264    6[1-(0),1-(0),6-(7,7),6-(7,7)]
   105       4.283191       4.283191       4.283191    6[6-(1,1,6),7-(6,30),7-(7)]
   106       4.157921       4.157921       4.157921    6[6-(1,1,1),7-(6,30),7-(7,30)]
   107       3.619661       3.619661       3.619661    6[1-(0),1-(0),1-(0),6-(7,7)]
   108        9.09864        9.09864        9.09864    6[1-(0),1-(0),1-(0),6-(7,7)]
   109       9.567966       9.567966       9.567966    6[6-(1,1,1),7-(6,30),7-(7)]
   110       9.601972       9.601972       9.601972    6[6-(1,1,6),7-(6,30),7-(7,30)]
   111       9.159219       9.159219       9.159219    6[1-(0),1-(0),6-(7,7),6-(7,7)]
   112       8.449949       8.449949       8.449949    6[6-(1,1,6),7-(6,30),7-(7)]
   113       7.127198       7.127198       7.127198    6[6-(1,1,1),7-(6,30),7-(7,30)]
   114       6.052456       6.052456       6.052456    6[1-(0),1-(0),1-(0),6-(7,7)]
   115       4.232165       4.232165       4.232165    6[1-(0),1-(0),1-(0),6-(7,7)]
   116       3.165334       3.165334       3.165334    6[6-(1,1,1),7-(6,30),7-(7,30)]
   117       1.723893       1.723893       1.723893    6[6-(1,1,6),7-(6,30),7-(7)]
   118        0.90508        0.90508        0.90508    6[1-(0),1-(0),6-(7,7),6-(7,7)]
   119       0.501153       0.501153       0.501153    6[6-(1,1,6),7-(6,30),7-(7)]
   120       -0.68189       -0.68189       -0.68189    6[6-(1,1,1),7-(6,30),7-(7,30)]
   121      -0.143631      -0.143631      -0.143631    6[1-(0),1-(0),1-(0),6-(7,7)]
   122       5.254391       5.254391       5.254391    6[1-(0),1-(0),1-(0),6-(7,7)]
   123       4.785064       4.785064       4.785064    6[6-(1,1,1),7-(6,30),7-(7)]
   124       4.751058       4.751058       4.751058    6[6-(1,1,6),7-(6,30),7-(7,30)]
   125       6.502125       6.502125       6.502125    6[1-(0),1-(0),6-(7,7),6-(7,7)]
   126       7.211395       7.211395       7.211395    6[6-(1,1,6),7-(6,30),7-(7)]
   127       7.225832       7.225832       7.225832    6[6-(1,1,1),7-(6,30),7-(7,30)]
   128       8.300574       8.300574       8.300574    6[1-(0),1-(0),1-(0),6-(7,7)]
   129       0.769247       0.769247       0.769247    7[6-(6,7),6-(6,7),30-(7,7,7)]
   130       9.651962       9.651962       9.651962    7[6-(6,7),7-(6,30)]
   131       9.650239       9.650239       9.650239    7[6-(6,7),7-(6),30-(7,7,7)]
   132       2.098454       2.098454       2.098454    7[6-(6,7),6-(6,7),30-(7,7,7)]
   133       0.867609       0.867609       0.867609    7[6-(6,7),7-(6,30)]
   134       1.729756       1.729756       1.729756    7[6-(6,7),7-(6),30-(7,7,7)]
   135       4.149927       4.149927       4.149927    7[6-(6,7),7-(6),30-(7,7,7)]
   136       4.057919       4.057919       4.057919    7[6-(6,7),7-(6,30)]
   137       6.166688       6.166688       6.166688    7[6-(6,7),6-(6,7),30-(7,7,7)]
   138        7.52388        7.52388        7.52388    7[6-(6,7),6-(6,7),30-(7,7,7)]
   139       6.315041       6.315041       6.315041    7[6-(6,7),7-(6,30)]
   140       7.255107       7.255107       7.255107    7[6-(6,7),7-(6),30-(7,7,7)]
   141       4.015096       4.015096       4.015096    7[6-(6,7),6-(6,7),30-(7,7,7)]
   142       6.009381       6.009381       6.009381    7[6-(6,7),7-(6,30)]
   143       6.011105       6.011105       6.011105    7[6-(6,7),7-(6),30-(7,7,7)]
   144        2.68589        2.68589        2.68589    7[6-(6,7),6-(6,7),30-(7,7,7)]
   145       2.608421       2.608421       2.608421    7[6-(6,7),7-(6,30)]
   146       3.054588       3.054588       3.054588    7[6-(6,7),7-(6),30-(7,7,7)]
   147       0.634417       0.634417       0.634417    7[6-(6,7),7-(6),30-(7,7,7)]
   148      -0.581889      -0.581889      -0.581889    7[6-(6,7),7-(6,30)]
   149       8.186342       8.186342       8.186342    7[6-(6,7),6-(6,7),30-(7,7,7)]
   150        6.82915        6.82915        6.82915    7[6-(6,7),6-(6,7),30-(7,7,7)]
   151       8.037989       8.037989       8.037989    7[6-(6,7),7-(6,30)]
   152       7.097924       7.097924       7.097924    7[6-(6,7),7-(6),30-(7,7,7)]
   153        8.79944        8.79944        8.79944    7[6-(6,7),6-(6,7),30-(7,7,7)]
   154      -0.083275      -0.083275      -0.083275    7[6-(6,7),7-(6,30)]
   155      -0.081552      -0.081552      -0.081552    7[6-(6,7),7-(6),30-(7,7,7)]
   156       7.470233       7.470233       7.470233    7[6-(6,7),6-(6,7),30-(7,7,7)]
   157       8.701078       8.701078       8.701078    7[6-(6,7),7-(6,30)]
   158       7.838931       7.838931       7.838931    7[6-(6,7),7-(6),30-(7,7,7)]
   159        5.41876        5.41876        5.41876    7[6-(6,7),7-(6),30-(7,7,7)]
   160       5.510768       5.510768       5.510768    7[6-(6,7),7-(6,30)]
   161       3.401999       3.401999       3.401999    7[6-(6,7),6-(6,7),30-(7,7,7)]
   162       2.044807       2.044807       2.044807    7[6-(6,7),6-(6,7),30-(7,7,7)]
   163       3.253646       3.253646       3.253646    7[6-(6,7),7-(6,30)]
   164        2.31358        2.31358        2.31358    7[6-(6,7),7-(6),30-(7,7,7)]
   165       5.553591       5.553591       5.553591    7[6-(6,7),6-(6,7),30-(7,7,7)]
   166       3.559306       3.559306       3.559306    7[6-(6,7),7-(6,30)]
   167       4.865895       4.865895       4.865895    7[6-(6,7),7-(6),30-(7,7,7)]
   168       6.882797       6.882797       6.882797    7[6-(6,7),6-(6,7),30-(7,7,7)]
   169       6.960266       6.960266       6.960266    7[6-(6,7),7-(6,30)]
   170       6.514099       6.514099       6.514099    7[6-(6,7),7-(6),30-(7,7,7)]
   171        8.93427        8.93427        8.93427    7[6-(6,7),7-(6),30-(7,7,7)]
   172      10.150576      10.150576      10.150576    7[6-(6,7),7-(6,30)]
   173       1.382345       1.382345       1.382345    7[6-(6,7),6-(6,7),30-(7,7,7)]
   174       2.739537       2.739537       2.739537    7[6-(6,7),6-(6,7),30-(7,7,7)]
   175       1.530698       1.530698       1.530698    7[6-(6,7),7-(6,30)]
   176       2.470763       2.470763       2.470763    7[6-(6,7),7-(6),30-(7,7,7)]
