# Supplementary material for: A collection of forcefield precursors for metal–organic frameworks
Source: RSC Adv. 2019 Nov 13;9(63):36492–507. doi: 10.1039/c9ra07327b (PMC9075174; doi:10.1039/c9ra07327b)
Supplement: RA-009-C9RA07327B-s1920 [file RA-009-C9RA07327B-s1920.txt]

PEGCIP_clean

19.293000    0.000000    0.000000
-9.646500    16.708228    0.000000
0.000000    0.000000    20.838000

     1       1.432891       1.432891       1.432891    30[8-(6),8-(6),8-(6),8-(6)]
     2       0.879278       0.879278       0.879278    30[8-(6),8-(6),8-(6),8-(6)]
     3       0.096369       0.096369       0.096369    30[8-(6),8-(6),8-(6),8-(6)]
     4      -0.730144      -0.730144      -0.730144    30[8-(6),8-(6),8-(6),8-(6)]
     5       -1.52926       -1.52926       -1.52926    30[8-(6),8-(6),8-(6),8-(6)]
     6      -0.149135      -0.149135      -0.149135    30[8-(6),8-(6),8-(6),8-(6)]
     7       8.213609       8.213609       8.213609    30[8-(6),8-(6),8-(6),8-(6)]
     8       8.767222       8.767222       8.767222    30[8-(6),8-(6),8-(6),8-(6)]
     9       9.550131       9.550131       9.550131    30[8-(6),8-(6),8-(6),8-(6)]
    10      10.376644      10.376644      10.376644    30[8-(6),8-(6),8-(6),8-(6)]
    11       11.17576       11.17576       11.17576    30[8-(6),8-(6),8-(6),8-(6)]
    12       9.795635       9.795635       9.795635    30[8-(6),8-(6),8-(6),8-(6)]
    13      14.835352      14.835352      14.835352    1[6-(6,6)]
    14      16.427025      16.427025      16.427025    1[6-(6,6)]
    15      -2.241847      -2.241847      -2.241847    1[6-(6,6)]
    16      14.215082      14.215082      14.215082    1[6-(6,6)]
    17      -0.586507      -0.586507      -0.586507    1[6-(6,6)]
    18      -0.924135      -0.924135      -0.924135    1[6-(6,6)]
    19       1.769168       1.769168       1.769168    1[6-(6,6)]
    20        2.10776        2.10776        2.10776    1[6-(6,6)]
    21      -3.317431      -3.317431      -3.317431    1[6-(6,6)]
    22      -5.449308      -5.449308      -5.449308    1[6-(6,6)]
    23      -4.097833      -4.097833      -4.097833    1[6-(6,6)]
    24      -1.978497      -1.978497      -1.978497    1[6-(6,6)]
    25       9.381221       9.381221       9.381221    1[6-(6,6)]
    26       9.908885       9.908885       9.908885    1[6-(6,6)]
    27      -6.497882      -6.497882      -6.497882    1[6-(6,6)]
    28      12.238515      12.238515      12.238515    1[6-(6,6)]
    29       7.309153       7.309153       7.309153    1[6-(6,6)]
    30       3.709079       3.709079       3.709079    1[6-(6,6)]
    31      -4.042848      -4.042848      -4.042848    1[6-(6,6)]
    32       5.444485       5.444485       5.444485    1[6-(6,6)]
    33      -2.265963      -2.265963      -2.265963    1[6-(6,6)]
    34      -4.102656      -4.102656      -4.102656    1[6-(6,6)]
    35      -5.848673      -5.848673      -5.848673    1[6-(6,6)]
    36      -4.019697      -4.019697      -4.019697    1[6-(6,6)]
    37       2.651823       2.651823       2.651823    1[6-(6,6)]
    38       4.507809       4.507809       4.507809    1[6-(6,6)]
    39       5.992406       5.992406       5.992406    1[6-(6,6)]
    40       4.138349       4.138349       4.138349    1[6-(6,6)]
    41      14.701266      14.701266      14.701266    1[6-(6,6)]
    42       16.35757       16.35757       16.35757    1[6-(6,6)]
    43        4.18851        4.18851        4.18851    1[6-(6,6)]
    44       12.19607       12.19607       12.19607    1[6-(6,6)]
    45       6.794995       6.794995       6.794995    1[6-(6,6)]
    46       8.803396       8.803396       8.803396    1[6-(6,6)]
    47       6.284695       6.284695       6.284695    1[6-(6,6)]
    48       9.279933       9.279933       9.279933    1[6-(6,6)]
    49        2.85247        2.85247        2.85247    1[6-(6,6)]
    50       5.026791       5.026791       5.026791    1[6-(6,6)]
    51       4.079505       4.079505       4.079505    1[6-(6,6)]
    52       1.911936       1.911936       1.911936    1[6-(6,6)]
    53       0.665609       0.665609       0.665609    1[6-(6,6)]
    54       0.941498       0.941498       0.941498    1[6-(6,6)]
    55      -1.894573      -1.894573      -1.894573    1[6-(6,6)]
    56      -2.159851      -2.159851      -2.159851    1[6-(6,6)]
    57       4.857013       4.857013       4.857013    1[6-(6,6)]
    58       2.673045       2.673045       2.673045    1[6-(6,6)]
    59       2.309372       2.309372       2.309372    1[6-(6,6)]
    60       4.504916       4.504916       4.504916    1[6-(6,6)]
    61      -5.188852      -5.188852      -5.188852    1[6-(6,6)]
    62      -6.780525      -6.780525      -6.780525    1[6-(6,6)]
    63      11.888347      11.888347      11.888347    1[6-(6,6)]
    64      -4.568582      -4.568582      -4.568582    1[6-(6,6)]
    65      10.233007      10.233007      10.233007    1[6-(6,6)]
    66      10.570635      10.570635      10.570635    1[6-(6,6)]
    67       7.877332       7.877332       7.877332    1[6-(6,6)]
    68        7.53874        7.53874        7.53874    1[6-(6,6)]
    69      12.963931      12.963931      12.963931    1[6-(6,6)]
    70      15.095808      15.095808      15.095808    1[6-(6,6)]
    71      13.744333      13.744333      13.744333    1[6-(6,6)]
    72      11.624997      11.624997      11.624997    1[6-(6,6)]
    73       0.265279       0.265279       0.265279    1[6-(6,6)]
    74      -0.262385      -0.262385      -0.262385    1[6-(6,6)]
    75      16.144382      16.144382      16.144382    1[6-(6,6)]
    76      -2.592015      -2.592015      -2.592015    1[6-(6,6)]
    77       2.337347       2.337347       2.337347    1[6-(6,6)]
    78       5.937421       5.937421       5.937421    1[6-(6,6)]
    79      13.689348      13.689348      13.689348    1[6-(6,6)]
    80       4.202015       4.202015       4.202015    1[6-(6,6)]
    81      11.912463      11.912463      11.912463    1[6-(6,6)]
    82      13.749156      13.749156      13.749156    1[6-(6,6)]
    83      15.495173      15.495173      15.495173    1[6-(6,6)]
    84      13.666197      13.666197      13.666197    1[6-(6,6)]
    85       6.994677       6.994677       6.994677    1[6-(6,6)]
    86       5.138691       5.138691       5.138691    1[6-(6,6)]
    87       3.654094       3.654094       3.654094    1[6-(6,6)]
    88       5.508152       5.508152       5.508152    1[6-(6,6)]
    89      -5.054766      -5.054766      -5.054766    1[6-(6,6)]
    90       -6.71107       -6.71107       -6.71107    1[6-(6,6)]
    91        5.45799        5.45799        5.45799    1[6-(6,6)]
    92       -2.54957       -2.54957       -2.54957    1[6-(6,6)]
    93       2.851505       2.851505       2.851505    1[6-(6,6)]
    94       0.843104       0.843104       0.843104    1[6-(6,6)]
    95       3.361805       3.361805       3.361805    1[6-(6,6)]
    96       0.366567       0.366567       0.366567    1[6-(6,6)]
    97        6.79403        6.79403        6.79403    1[6-(6,6)]
    98       4.619709       4.619709       4.619709    1[6-(6,6)]
    99       5.566995       5.566995       5.566995    1[6-(6,6)]
   100       7.734564       7.734564       7.734564    1[6-(6,6)]
   101       8.980891       8.980891       8.980891    1[6-(6,6)]
   102       8.705002       8.705002       8.705002    1[6-(6,6)]
   103      11.541073      11.541073      11.541073    1[6-(6,6)]
   104      11.806351      11.806351      11.806351    1[6-(6,6)]
   105       4.789487       4.789487       4.789487    1[6-(6,6)]
   106       6.973455       6.973455       6.973455    1[6-(6,6)]
   107       7.337128       7.337128       7.337128    1[6-(6,6)]
   108       5.141584       5.141584       5.141584    1[6-(6,6)]
   109       0.873008       0.873008       0.873008    6[6-(16,16),16-(6),16-(6)]
   110       1.514501       1.514501       1.514501    6[6-(16,16),16-(6),16-(6)]
   111       -0.96465       -0.96465       -0.96465    6[6-(6,16),6-(6,6),16-(6)]
   112       0.202576       0.202576       0.202576    6[6-(6,16),6-(6,6),16-(6)]
   113      -6.358973      -6.358973      -6.358973    6[6-(6,16),6-(6,6),16-(6)]
   114       -7.55128       -7.55128       -7.55128    6[6-(6,16),6-(6,6),16-(6)]
   115      14.299007      14.299007      14.299007    6[6-(1,6),6-(1,6),6-(8,8)]
   116       15.15851       15.15851       15.15851    6[1-(0),6-(1,6),6-(6,6)]
   117      16.103867      16.103867      16.103867    6[1-(0),6-(1,6),6-(6,6)]
   118      16.953724      16.953724      16.953724    6[6-(1,6),6-(1,6),6-(6,16)]
   119      16.472363      16.472363      16.472363    6[1-(0),6-(1,6),6-(6,6)]
   120      14.785673      14.785673      14.785673    6[1-(0),6-(1,6),6-(6,6)]
   121      12.837659      12.837659      12.837659    6[6-(6,6),8-(30),8-(30)]
   122       0.785032       0.785032       0.785032    6[6-(1,6),6-(1,6),6-(8,8)]
   123      -0.108813      -0.108813      -0.108813    6[1-(0),6-(1,6),6-(6,6)]
   124      -0.306759      -0.306759      -0.306759    6[1-(0),6-(1,6),6-(6,6)]
   125       0.403224       0.403224       0.403224    6[6-(1,6),6-(1,6),6-(6,16)]
   126       1.295525       1.295525       1.295525    6[1-(0),6-(1,6),6-(6,6)]
   127       1.492314       1.492314       1.492314    6[1-(0),6-(1,6),6-(6,6)]
   128       1.021564       1.021564       1.021564    6[6-(6,6),8-(30),8-(30)]
   129      -2.433812      -2.433812      -2.433812    6[6-(1,6),6-(1,6),6-(8,8)]
   130      -3.477563      -3.477563      -3.477563    6[1-(0),6-(1,6),6-(6,6)]
   131      -4.748007      -4.748007      -4.748007    6[1-(0),6-(1,6),6-(6,6)]
   132      -5.006534      -5.006534      -5.006534    6[6-(1,6),6-(1,6),6-(6,16)]
   133      -3.946383      -3.946383      -3.946383    6[1-(0),6-(1,6),6-(6,6)]
   134      -2.683656      -2.683656      -2.683656    6[1-(0),6-(1,6),6-(6,6)]
   135       -1.07462       -1.07462       -1.07462    6[6-(6,6),8-(30),8-(30)]
   136      10.763565      10.763565      10.763565    6[6-(1,6),6-(1,6),6-(8,8)]
   137      10.079628      10.079628      10.079628    6[1-(0),6-(1,6),6-(6,6)]
   138      10.397962      10.397962      10.397962    6[1-(0),6-(1,6),6-(6,6)]
   139      11.430138      11.430138      11.430138    6[6-(1,6),6-(1,6),6-(6,16)]
   140      12.106358      12.106358      12.106358    6[1-(0),6-(1,6),6-(6,6)]
   141       11.76873       11.76873       11.76873    6[1-(0),6-(1,6),6-(6,6)]
   142      10.434619      10.434619      10.434619    6[6-(6,6),8-(30),8-(30)]
   143      10.450053      10.450053      10.450053    6[6-(16,16),16-(6),16-(6)]
   144       9.135236       9.135236       9.135236    6[6-(16,16),16-(6),16-(6)]
   145      -6.322316      -6.322316      -6.322316    6[6-(6,16),6-(6,6),16-(6)]
   146      -6.335821      -6.335821      -6.335821    6[6-(6,16),6-(6,6),16-(6)]
   147       6.616534       6.616534       6.616534    6[6-(6,16),6-(6,6),16-(6)]
   148       6.680201       6.680201       6.680201    6[6-(6,16),6-(6,6),16-(6)]
   149       6.512352       6.512352       6.512352    6[6-(1,6),6-(1,6),6-(8,8)]
   150       6.570231       6.570231       6.570231    6[1-(0),6-(1,6),6-(6,6)]
   151       4.439319       4.439319       4.439319    6[1-(0),6-(1,6),6-(6,6)]
   152       4.481764       4.481764       4.481764    6[6-(1,6),6-(1,6),6-(6,16)]
   153       5.563137       5.563137       5.563137    6[1-(0),6-(1,6),6-(6,6)]
   154       5.464646       5.464646       5.464646    6[1-(0),6-(1,6),6-(6,6)]
   155       7.550219       7.550219       7.550219    6[6-(6,6),8-(30),8-(30)]
   156      -2.968228      -2.968228      -2.968228    6[6-(1,6),6-(1,6),6-(8,8)]
   157      -2.994467      -2.994467      -2.994467    6[1-(0),6-(1,6),6-(6,6)]
   158      -4.087222      -4.087222      -4.087222    6[1-(0),6-(1,6),6-(6,6)]
   159      -5.165701      -5.165701      -5.165701    6[6-(1,6),6-(1,6),6-(6,16)]
   160      -5.127115      -5.127115      -5.127115    6[1-(0),6-(1,6),6-(6,6)]
   161       -4.03899       -4.03899       -4.03899    6[1-(0),6-(1,6),6-(6,6)]
   162      -1.818365      -1.818365      -1.818365    6[6-(6,6),8-(30),8-(30)]
   163        3.19685        3.19685        3.19685    6[6-(1,6),6-(1,6),6-(8,8)]
   164       3.328043       3.328043       3.328043    6[1-(0),6-(1,6),6-(6,6)]
   165       4.430637       4.430637       4.430637    6[1-(0),6-(1,6),6-(6,6)]
   166       5.430979       5.430979       5.430979    6[6-(1,6),6-(1,6),6-(6,16)]
   167       5.307504       5.307504       5.307504    6[1-(0),6-(1,6),6-(6,6)]
   168       4.208768       4.208768       4.208768    6[1-(0),6-(1,6),6-(6,6)]
   169       1.994896       1.994896       1.994896    6[6-(6,6),8-(30),8-(30)]
   170      13.282266      13.282266      13.282266    6[6-(1,6),6-(1,6),6-(8,8)]
   171      14.522806      14.522806      14.522806    6[1-(0),6-(1,6),6-(6,6)]
   172      15.506749      15.506749      15.506749    6[1-(0),6-(1,6),6-(6,6)]
   173      15.242435      15.242435      15.242435    6[6-(1,6),6-(1,6),6-(6,16)]
   174      14.011541      14.011541      14.011541    6[1-(0),6-(1,6),6-(6,6)]
   175      13.043033      13.043033      13.043033    6[1-(0),6-(1,6),6-(6,6)]
   176      12.218257      12.218257      12.218257    6[6-(6,6),8-(30),8-(30)]
   177      17.616438      17.616438      17.616438    6[6-(16,16),16-(6),16-(6)]
   178      18.289764      18.289764      18.289764    6[6-(16,16),16-(6),16-(6)]
   179       7.286966       7.286966       7.286966    6[6-(6,16),6-(6,6),16-(6)]
   180       6.133245       6.133245       6.133245    6[6-(6,16),6-(6,6),16-(6)]
   181      -0.257562      -0.257562      -0.257562    6[6-(6,16),6-(6,6),16-(6)]
   182       0.871079       0.871079       0.871079    6[6-(6,16),6-(6,6),16-(6)]
   183       8.128141       8.128141       8.128141    6[6-(1,6),6-(1,6),6-(8,8)]
   184       7.210759       7.210759       7.210759    6[1-(0),6-(1,6),6-(6,6)]
   185       8.396314       8.396314       8.396314    6[1-(0),6-(1,6),6-(6,6)]
   186       7.504012       7.504012       7.504012    6[6-(1,6),6-(1,6),6-(6,16)]
   187          6.904          6.904          6.904    6[1-(0),6-(1,6),6-(6,6)]
   188       8.689181       8.689181       8.689181    6[1-(0),6-(1,6),6-(6,6)]
   189       8.551622       8.551622       8.551622    6[6-(6,6),8-(30),8-(30)]
   190       2.183196       2.183196       2.183196    6[6-(1,6),6-(1,6),6-(8,8)]
   191       3.103279       3.103279       3.103279    6[1-(0),6-(1,6),6-(6,6)]
   192       4.393981       4.393981       4.393981    6[1-(0),6-(1,6),6-(6,6)]
   193       4.762477       4.762477       4.762477    6[6-(1,6),6-(1,6),6-(6,16)]
   194        3.83159        3.83159        3.83159    6[1-(0),6-(1,6),6-(6,6)]
   195       2.546676       2.546676       2.546676    6[1-(0),6-(1,6),6-(6,6)]
   196       0.796801       0.796801       0.796801    6[6-(6,6),8-(30),8-(30)]
   197      -0.763038      -0.763038      -0.763038    6[6-(1,6),6-(1,6),6-(8,8)]
   198       0.149521       0.149521       0.149521    6[1-(0),6-(1,6),6-(6,6)]
   199        0.31737        0.31737        0.31737    6[1-(0),6-(1,6),6-(6,6)]
   200      -0.424446      -0.424446      -0.424446    6[6-(1,6),6-(1,6),6-(6,16)]
   201      -1.361121      -1.361121      -1.361121    6[1-(0),6-(1,6),6-(6,6)]
   202      -1.525112      -1.525112      -1.525112    6[1-(0),6-(1,6),6-(6,6)]
   203      -0.920276      -0.920276      -0.920276    6[6-(6,6),8-(30),8-(30)]
   204       4.893669       4.893669       4.893669    6[6-(1,6),6-(1,6),6-(8,8)]
   205       4.337066       4.337066       4.337066    6[1-(0),6-(1,6),6-(6,6)]
   206       3.034789       3.034789       3.034789    6[1-(0),6-(1,6),6-(6,6)]
   207       2.266927       2.266927       2.266927    6[6-(1,6),6-(1,6),6-(6,16)]
   208       2.821601       2.821601       2.821601    6[1-(0),6-(1,6),6-(6,6)]
   209       4.127737       4.127737       4.127737    6[1-(0),6-(1,6),6-(6,6)]
   210       6.286624       6.286624       6.286624    6[6-(6,6),8-(30),8-(30)]
   211       8.773492       8.773492       8.773492    6[6-(16,16),16-(6),16-(6)]
   212          8.132          8.132          8.132    6[6-(16,16),16-(6),16-(6)]
   213       10.61115       10.61115       10.61115    6[6-(6,16),6-(6,6),16-(6)]
   214       9.443923       9.443923       9.443923    6[6-(6,16),6-(6,6),16-(6)]
   215      16.005473      16.005473      16.005473    6[6-(6,16),6-(6,6),16-(6)]
   216       17.19778       17.19778       17.19778    6[6-(6,16),6-(6,6),16-(6)]
   217      -4.652507      -4.652507      -4.652507    6[6-(1,6),6-(1,6),6-(8,8)]
   218       -5.51201       -5.51201       -5.51201    6[1-(0),6-(1,6),6-(6,6)]
   219      -6.457367      -6.457367      -6.457367    6[1-(0),6-(1,6),6-(6,6)]
   220      -7.307224      -7.307224      -7.307224    6[6-(1,6),6-(1,6),6-(6,16)]
   221      -6.825863      -6.825863      -6.825863    6[1-(0),6-(1,6),6-(6,6)]
   222      -5.139173      -5.139173      -5.139173    6[1-(0),6-(1,6),6-(6,6)]
   223      -3.191159      -3.191159      -3.191159    6[6-(6,6),8-(30),8-(30)]
   224       8.861468       8.861468       8.861468    6[6-(1,6),6-(1,6),6-(8,8)]
   225       9.755313       9.755313       9.755313    6[1-(0),6-(1,6),6-(6,6)]
   226       9.953259       9.953259       9.953259    6[1-(0),6-(1,6),6-(6,6)]
   227       9.243276       9.243276       9.243276    6[6-(1,6),6-(1,6),6-(6,16)]
   228       8.350975       8.350975       8.350975    6[1-(0),6-(1,6),6-(6,6)]
   229       8.154186       8.154186       8.154186    6[1-(0),6-(1,6),6-(6,6)]
   230       8.624936       8.624936       8.624936    6[6-(6,6),8-(30),8-(30)]
   231      12.080312      12.080312      12.080312    6[6-(1,6),6-(1,6),6-(8,8)]
   232      13.124063      13.124063      13.124063    6[1-(0),6-(1,6),6-(6,6)]
   233      14.394507      14.394507      14.394507    6[1-(0),6-(1,6),6-(6,6)]
   234      14.653034      14.653034      14.653034    6[6-(1,6),6-(1,6),6-(6,16)]
   235      13.592883      13.592883      13.592883    6[1-(0),6-(1,6),6-(6,6)]
   236      12.330156      12.330156      12.330156    6[1-(0),6-(1,6),6-(6,6)]
   237       10.72112       10.72112       10.72112    6[6-(6,6),8-(30),8-(30)]
   238      -1.117065      -1.117065      -1.117065    6[6-(1,6),6-(1,6),6-(8,8)]
   239      -0.433128      -0.433128      -0.433128    6[1-(0),6-(1,6),6-(6,6)]
   240      -0.751462      -0.751462      -0.751462    6[1-(0),6-(1,6),6-(6,6)]
   241      -1.783638      -1.783638      -1.783638    6[6-(1,6),6-(1,6),6-(6,16)]
   242      -2.459858      -2.459858      -2.459858    6[1-(0),6-(1,6),6-(6,6)]
   243       -2.12223       -2.12223       -2.12223    6[1-(0),6-(1,6),6-(6,6)]
   244      -0.788119      -0.788119      -0.788119    6[6-(6,6),8-(30),8-(30)]
   245      -0.803553      -0.803553      -0.803553    6[6-(16,16),16-(6),16-(6)]
   246       0.511265       0.511265       0.511265    6[6-(16,16),16-(6),16-(6)]
   247      15.968816      15.968816      15.968816    6[6-(6,16),6-(6,6),16-(6)]
   248      15.982321      15.982321      15.982321    6[6-(6,16),6-(6,6),16-(6)]
   249       3.029966       3.029966       3.029966    6[6-(6,16),6-(6,6),16-(6)]
   250       2.966299       2.966299       2.966299    6[6-(6,16),6-(6,6),16-(6)]
   251       3.134148       3.134148       3.134148    6[6-(1,6),6-(1,6),6-(8,8)]
   252       3.076269       3.076269       3.076269    6[1-(0),6-(1,6),6-(6,6)]
   253       5.207181       5.207181       5.207181    6[1-(0),6-(1,6),6-(6,6)]
   254       5.164736       5.164736       5.164736    6[6-(1,6),6-(1,6),6-(6,16)]
   255       4.083363       4.083363       4.083363    6[1-(0),6-(1,6),6-(6,6)]
   256       4.181854       4.181854       4.181854    6[1-(0),6-(1,6),6-(6,6)]
   257       2.096281       2.096281       2.096281    6[6-(6,6),8-(30),8-(30)]
   258      12.614728      12.614728      12.614728    6[6-(1,6),6-(1,6),6-(8,8)]
   259      12.640967      12.640967      12.640967    6[1-(0),6-(1,6),6-(6,6)]
   260      13.733722      13.733722      13.733722    6[1-(0),6-(1,6),6-(6,6)]
   261      14.812201      14.812201      14.812201    6[6-(1,6),6-(1,6),6-(6,16)]
   262      14.773615      14.773615      14.773615    6[1-(0),6-(1,6),6-(6,6)]
   263       13.68549       13.68549       13.68549    6[1-(0),6-(1,6),6-(6,6)]
   264      11.464865      11.464865      11.464865    6[6-(6,6),8-(30),8-(30)]
   265        6.44965        6.44965        6.44965    6[6-(1,6),6-(1,6),6-(8,8)]
   266       6.318458       6.318458       6.318458    6[1-(0),6-(1,6),6-(6,6)]
   267       5.215863       5.215863       5.215863    6[1-(0),6-(1,6),6-(6,6)]
   268       4.215521       4.215521       4.215521    6[6-(1,6),6-(1,6),6-(6,16)]
   269       4.338996       4.338996       4.338996    6[1-(0),6-(1,6),6-(6,6)]
   270       5.437732       5.437732       5.437732    6[1-(0),6-(1,6),6-(6,6)]
   271       7.651604       7.651604       7.651604    6[6-(6,6),8-(30),8-(30)]
   272      -3.635766      -3.635766      -3.635766    6[6-(1,6),6-(1,6),6-(8,8)]
   273      -4.876306      -4.876306      -4.876306    6[1-(0),6-(1,6),6-(6,6)]
   274      -5.860249      -5.860249      -5.860249    6[1-(0),6-(1,6),6-(6,6)]
   275      -5.595935      -5.595935      -5.595935    6[6-(1,6),6-(1,6),6-(6,16)]
   276      -4.365041      -4.365041      -4.365041    6[1-(0),6-(1,6),6-(6,6)]
   277      -3.396533      -3.396533      -3.396533    6[1-(0),6-(1,6),6-(6,6)]
   278      -2.571757      -2.571757      -2.571757    6[6-(6,6),8-(30),8-(30)]
   279      -7.969938      -7.969938      -7.969938    6[6-(16,16),16-(6),16-(6)]
   280      -8.643264      -8.643264      -8.643264    6[6-(16,16),16-(6),16-(6)]
   281       2.359534       2.359534       2.359534    6[6-(6,16),6-(6,6),16-(6)]
   282       3.513255       3.513255       3.513255    6[6-(6,16),6-(6,6),16-(6)]
   283       9.904062       9.904062       9.904062    6[6-(6,16),6-(6,6),16-(6)]
   284       8.775421       8.775421       8.775421    6[6-(6,16),6-(6,6),16-(6)]
   285       1.518359       1.518359       1.518359    6[6-(1,6),6-(1,6),6-(8,8)]
   286       2.435741       2.435741       2.435741    6[1-(0),6-(1,6),6-(6,6)]
   287       1.250186       1.250186       1.250186    6[1-(0),6-(1,6),6-(6,6)]
   288       2.142488       2.142488       2.142488    6[6-(1,6),6-(1,6),6-(6,16)]
   289         2.7425         2.7425         2.7425    6[1-(0),6-(1,6),6-(6,6)]
   290       0.957319       0.957319       0.957319    6[1-(0),6-(1,6),6-(6,6)]
   291       1.094878       1.094878       1.094878    6[6-(6,6),8-(30),8-(30)]
   292       7.463304       7.463304       7.463304    6[6-(1,6),6-(1,6),6-(8,8)]
   293       6.543221       6.543221       6.543221    6[1-(0),6-(1,6),6-(6,6)]
   294       5.252519       5.252519       5.252519    6[1-(0),6-(1,6),6-(6,6)]
   295       4.884023       4.884023       4.884023    6[6-(1,6),6-(1,6),6-(6,16)]
   296        5.81491        5.81491        5.81491    6[1-(0),6-(1,6),6-(6,6)]
   297       7.099824       7.099824       7.099824    6[1-(0),6-(1,6),6-(6,6)]
   298       8.849699       8.849699       8.849699    6[6-(6,6),8-(30),8-(30)]
   299      10.409538      10.409538      10.409538    6[6-(1,6),6-(1,6),6-(8,8)]
   300       9.496979       9.496979       9.496979    6[1-(0),6-(1,6),6-(6,6)]
   301        9.32913        9.32913        9.32913    6[1-(0),6-(1,6),6-(6,6)]
   302      10.070946      10.070946      10.070946    6[6-(1,6),6-(1,6),6-(6,16)]
   303      11.007621      11.007621      11.007621    6[1-(0),6-(1,6),6-(6,6)]
   304      11.171612      11.171612      11.171612    6[1-(0),6-(1,6),6-(6,6)]
   305      10.566776      10.566776      10.566776    6[6-(6,6),8-(30),8-(30)]
   306       4.752831       4.752831       4.752831    6[6-(1,6),6-(1,6),6-(8,8)]
   307       5.309434       5.309434       5.309434    6[1-(0),6-(1,6),6-(6,6)]
   308       6.611711       6.611711       6.611711    6[1-(0),6-(1,6),6-(6,6)]
   309       7.379572       7.379572       7.379572    6[6-(1,6),6-(1,6),6-(6,16)]
   310       6.824899       6.824899       6.824899    6[1-(0),6-(1,6),6-(6,6)]
   311       5.518763       5.518763       5.518763    6[1-(0),6-(1,6),6-(6,6)]
   312       3.359876       3.359876       3.359876    6[6-(6,6),8-(30),8-(30)]
   313      -0.869632      -0.869632      -0.869632    16[6-(6,16),6-(6,6)]
   314       1.684279       1.684279       1.684279    16[6-(6,16),6-(6,6)]
   315       3.266208       3.266208       3.266208    16[6-(6,16),6-(6,6)]
   316      10.326192      10.326192      10.326192    16[6-(6,16),6-(6,6)]
   317       1.751419       1.751419       1.751419    16[6-(6,16),6-(6,6)]
   318      -7.903185      -7.903185      -7.903185    16[6-(6,16),6-(6,6)]
   319       8.136244       8.136244       8.136244    16[6-(6,16),6-(6,6)]
   320      17.861266      17.861266      17.861266    16[6-(6,16),6-(6,6)]
   321       8.764713       8.764713       8.764713    16[6-(6,16),6-(6,6)]
   322       6.218906       6.218906       6.218906    16[6-(6,16),6-(6,6)]
   323      17.537048      17.537048      17.537048    16[6-(6,16),6-(6,6)]
   324       0.752041       0.752041       0.752041    16[6-(6,16),6-(6,6)]
   325      -8.776868      -8.776868      -8.776868    16[6-(6,16),6-(6,6)]
   326       7.962221       7.962221       7.962221    16[6-(6,16),6-(6,6)]
   327       6.380292       6.380292       6.380292    16[6-(6,16),6-(6,6)]
   328      -0.679692      -0.679692      -0.679692    16[6-(6,16),6-(6,6)]
   329      17.541581      17.541581      17.541581    16[6-(6,16),6-(6,6)]
   330      17.549685      17.549685      17.549685    16[6-(6,16),6-(6,6)]
   331       1.510256       1.510256       1.510256    16[6-(6,16),6-(6,6)]
   332      -8.214766      -8.214766      -8.214766    16[6-(6,16),6-(6,6)]
   333       0.881787       0.881787       0.881787    16[6-(6,16),6-(6,6)]
   334       3.427594       3.427594       3.427594    16[6-(6,16),6-(6,6)]
   335      -7.890548      -7.890548      -7.890548    16[6-(6,16),6-(6,6)]
   336       8.894459       8.894459       8.894459    16[6-(6,16),6-(6,6)]
   337      12.384659      12.384659      12.384659    8[6-(6,8),30-(8,8,8)]
   338      12.139252      12.139252      12.139252    8[6-(6,8),30-(8,8,8)]
   339       1.746788       1.746788       1.746788    8[6-(6,8),30-(8,8,8)]
   340       0.463032       0.463032       0.463032    8[6-(6,8),30-(8,8,8)]
   341      -0.189264      -0.189264      -0.189264    8[6-(6,8),30-(8,8,8)]
   342      -0.824004      -0.824004      -0.824004    8[6-(6,8),30-(8,8,8)]
   343       10.90151       10.90151       10.90151    8[6-(6,8),30-(8,8,8)]
   344       9.699749       9.699749       9.699749    8[6-(6,8),30-(8,8,8)]
   345       8.540143       8.540143       8.540143    8[6-(6,8),30-(8,8,8)]
   346       7.317449       7.317449       7.317449    8[6-(6,8),30-(8,8,8)]
   347       -1.75875       -1.75875       -1.75875    8[6-(6,8),30-(8,8,8)]
   348       -0.86423       -0.86423       -0.86423    8[6-(6,8),30-(8,8,8)]
   349       1.874604       1.874604       1.874604    8[6-(6,8),30-(8,8,8)]
   350        1.12729        1.12729        1.12729    8[6-(6,8),30-(8,8,8)]
   351      11.213574      11.213574      11.213574    8[6-(6,8),30-(8,8,8)]
   352      12.430287      12.430287      12.430287    8[6-(6,8),30-(8,8,8)]
   353       8.014698       8.014698       8.014698    8[6-(6,8),30-(8,8,8)]
   354       9.482799       9.482799       9.482799    8[6-(6,8),30-(8,8,8)]
   355       0.011962       0.011962       0.011962    8[6-(6,8),30-(8,8,8)]
   356       0.401198       0.401198       0.401198    8[6-(6,8),30-(8,8,8)]
   357       -1.68534       -1.68534       -1.68534    8[6-(6,8),30-(8,8,8)]
   358      -0.303286      -0.303286      -0.303286    8[6-(6,8),30-(8,8,8)]
   359       6.824416       6.824416       6.824416    8[6-(6,8),30-(8,8,8)]
   360       6.809464       6.809464       6.809464    8[6-(6,8),30-(8,8,8)]
   361      -2.738159      -2.738159      -2.738159    8[6-(6,8),30-(8,8,8)]
   362      -2.492752      -2.492752      -2.492752    8[6-(6,8),30-(8,8,8)]
   363       7.899712       7.899712       7.899712    8[6-(6,8),30-(8,8,8)]
   364       9.183468       9.183468       9.183468    8[6-(6,8),30-(8,8,8)]
   365       9.835764       9.835764       9.835764    8[6-(6,8),30-(8,8,8)]
   366      10.470504      10.470504      10.470504    8[6-(6,8),30-(8,8,8)]
   367       -1.25501       -1.25501       -1.25501    8[6-(6,8),30-(8,8,8)]
   368      -0.053249      -0.053249      -0.053249    8[6-(6,8),30-(8,8,8)]
   369       1.106357       1.106357       1.106357    8[6-(6,8),30-(8,8,8)]
   370       2.329051       2.329051       2.329051    8[6-(6,8),30-(8,8,8)]
   371       11.40525       11.40525       11.40525    8[6-(6,8),30-(8,8,8)]
   372       10.51073       10.51073       10.51073    8[6-(6,8),30-(8,8,8)]
   373       7.771896       7.771896       7.771896    8[6-(6,8),30-(8,8,8)]
   374        8.51921        8.51921        8.51921    8[6-(6,8),30-(8,8,8)]
   375      -1.567074      -1.567074      -1.567074    8[6-(6,8),30-(8,8,8)]
   376      -2.783787      -2.783787      -2.783787    8[6-(6,8),30-(8,8,8)]
   377       1.631802       1.631802       1.631802    8[6-(6,8),30-(8,8,8)]
   378       0.163701       0.163701       0.163701    8[6-(6,8),30-(8,8,8)]
   379       9.634538       9.634538       9.634538    8[6-(6,8),30-(8,8,8)]
   380       9.245302       9.245302       9.245302    8[6-(6,8),30-(8,8,8)]
   381       11.33184       11.33184       11.33184    8[6-(6,8),30-(8,8,8)]
   382       9.949786       9.949786       9.949786    8[6-(6,8),30-(8,8,8)]
   383       2.822084       2.822084       2.822084    8[6-(6,8),30-(8,8,8)]
   384       2.837036       2.837036       2.837036    8[6-(6,8),30-(8,8,8)]
