# Supplementary material for: A collection of forcefield precursors for metal–organic frameworks
Source: RSC Adv. 2019 Nov 13;9(63):36492–507. doi: 10.1039/c9ra07327b (PMC9075174; doi:10.1039/c9ra07327b)
Supplement: RA-009-C9RA07327B-s1921 [file RA-009-C9RA07327B-s1921.txt]

PEGPUO_clean

16.600400    0.000000    0.000000
-8.246446    14.407269    0.000000
-4.176882    -7.203470    14.360952

     1       4.579529       4.579529       4.579529    59[7-(6,6),7-(6,6),8-(6),8-(6),8-(6),8-(6)]
     2       0.858631       0.858631       0.858631    59[7-(6,6),7-(6,6),8-(6),8-(6),8-(6),8-(6,59),8-(6,59)]
     3      11.202186      11.202186      11.202186    59[7-(6,6),7-(6,6),8-(6),8-(6),8-(6),8-(6)]
     4       -0.03827       -0.03827       -0.03827    59[7-(6,6),7-(6,6),8-(6),8-(6),8-(6),8-(6,59),8-(6,59)]
     5      10.632866      10.632866      10.632866    59[7-(6,6),7-(6,6),8-(6),8-(6),8-(6),8-(6)]
     6       7.470497       7.470497       7.470497    59[7-(6,6),7-(6,6),8-(6),8-(6),8-(6),8-(6,59),8-(6,59)]
     7       0.971871       0.971871       0.971871    59[7-(6,6),7-(6,6),8-(6),8-(6),8-(6),8-(6)]
     8       -2.47316       -2.47316       -2.47316    59[7-(6,6),7-(6,6),8-(6),8-(6),8-(6),8-(6,59),8-(6,59)]
     9      -0.402457      -0.402457      -0.402457    59[7-(6,6),7-(6,6),8-(6),8-(6),8-(6),8-(6)]
    10       3.318441       3.318441       3.318441    59[7-(6,6),7-(6,6),8-(6),8-(6),8-(6),8-(6,59),8-(6,59)]
    11      -7.025114      -7.025114      -7.025114    59[7-(6,6),7-(6,6),8-(6),8-(6),8-(6),8-(6)]
    12       4.215342       4.215342       4.215342    59[7-(6,6),7-(6,6),8-(6),8-(6),8-(6),8-(6,59),8-(6,59)]
    13      -6.455794      -6.455794      -6.455794    59[7-(6,6),7-(6,6),8-(6),8-(6),8-(6),8-(6)]
    14      -3.293425      -3.293425      -3.293425    59[7-(6,6),7-(6,6),8-(6),8-(6),8-(6),8-(6,59),8-(6,59)]
    15       3.205201       3.205201       3.205201    59[7-(6,6),7-(6,6),8-(6),8-(6),8-(6),8-(6)]
    16       6.650232       6.650232       6.650232    59[7-(6,6),7-(6,6),8-(6),8-(6),8-(6),8-(6,59),8-(6,59)]
    17       2.888033       2.888033       2.888033    1[6-(7,7)]
    18       1.343056       1.343056       1.343056    1[6-(7,7)]
    19      -1.890235      -1.890235      -1.890235    1[6-(7,7)]
    20      -2.259984      -2.259984      -2.259984    1[6-(7,7)]
    21      13.093768      13.093768      13.093768    1[6-(7,7)]
    22      10.284068      10.284068      10.284068    1[6-(7,7)]
    23       0.327454       0.327454       0.327454    1[6-(7,7)]
    24       1.222427       1.222427       1.222427    1[6-(7,7)]
    25       1.289039       1.289039       1.289039    1[6-(7,7)]
    26       2.834016       2.834016       2.834016    1[6-(7,7)]
    27       6.067307       6.067307       6.067307    1[6-(7,7)]
    28       6.437056       6.437056       6.437056    1[6-(7,7)]
    29      -8.916696      -8.916696      -8.916696    1[6-(7,7)]
    30      -6.106996      -6.106996      -6.106996    1[6-(7,7)]
    31       3.849618       3.849618       3.849618    1[6-(7,7)]
    32       2.954645       2.954645       2.954645    1[6-(7,7)]
    33       2.763569       2.763569       2.763569    6[1-(0),7-(6,59),7-(6,59)]
    34       2.886872       2.886872       2.886872    6[6-(6,7),6-(8,8),7-(6,59)]
    35       2.133775       2.133775       2.133775    6[6-(6,7),6-(8,8),7-(6,59)]
    36       1.445457       1.445457       1.445457    6[6-(6,7),8-(59),8-(59)]
    37       3.314329       3.314329       3.314329    6[6-(6,7),8-(59),8-(59)]
    38       1.176249       1.176249       1.176249    6[1-(0),7-(6,59),7-(6,59)]
    39       1.496065       1.496065       1.496065    6[6-(6,7),6-(8,8),7-(6,59)]
    40       0.137643       0.137643       0.137643    6[6-(6,7),6-(8,8),7-(6,59)]
    41      -1.063936      -1.063936      -1.063936    6[6-(6,7),8-(59),8-(59)]
    42       2.353229       2.353229       2.353229    6[6-(6,7),8-(59),8-(59,59)]
    43      -2.494236      -2.494236      -2.494236    6[1-(0),7-(6,59),7-(6,59)]
    44      -4.281647      -4.281647      -4.281647    6[6-(6,7),6-(8,8),7-(6,59)]
    45      -3.292968      -3.292968      -3.292968    6[6-(6,7),6-(8,8),7-(6,59)]
    46      -3.196109      -3.196109      -3.196109    6[6-(6,7),8-(59),8-(59)]
    47      10.850394      10.850394      10.850394    6[6-(6,7),8-(59),8-(59)]
    48      13.656791      13.656791      13.656791    6[1-(0),7-(6,59),7-(6,59)]
    49      11.722991      11.722991      11.722991    6[6-(6,7),6-(8,8),7-(6,59)]
    50      12.665386      12.665386      12.665386    6[6-(6,7),6-(8,8),7-(6,59)]
    51       4.310618       4.310618       4.310618    6[6-(6,7),8-(59),8-(59)]
    52      10.274366      10.274366      10.274366    6[6-(6,7),8-(59),8-(59,59)]
    53      13.170569      13.170569      13.170569    6[1-(0),7-(6,59),7-(6,59)]
    54      12.921181      12.921181      12.921181    6[6-(6,7),6-(8,8),7-(6,59)]
    55       5.586375       5.586375       5.586375    6[6-(6,7),6-(8,8),7-(6,59)]
    56       6.403781       6.403781       6.403781    6[6-(6,7),8-(59),8-(59)]
    57      12.282714      12.282714      12.282714    6[6-(6,7),8-(59),8-(59)]
    58       9.652625       9.652625       9.652625    6[1-(0),7-(6,59),7-(6,59)]
    59       8.429457       8.429457       8.429457    6[6-(6,7),6-(8,8),7-(6,59)]
    60      -0.139307      -0.139307      -0.139307    6[6-(6,7),6-(8,8),7-(6,59)]
    61      -1.070061      -1.070061      -1.070061    6[6-(6,7),8-(59),8-(59)]
    62       7.979685       7.979685       7.979685    6[6-(6,7),8-(59),8-(59,59)]
    63      -0.477812      -0.477812      -0.477812    6[1-(0),7-(6,59),7-(6,59)]
    64      -1.892532      -1.892532      -1.892532    6[6-(6,7),6-(8,8),7-(6,59)]
    65      -2.568591      -2.568591      -2.568591    6[6-(6,7),6-(8,8),7-(6,59)]
    66      -3.977457      -3.977457      -3.977457    6[6-(6,7),8-(59),8-(59)]
    67      -2.294968      -2.294968      -2.294968    6[6-(6,7),8-(59),8-(59)]
    68       1.003438       1.003438       1.003438    6[1-(0),7-(6,59),7-(6,59)]
    69       0.612622       0.612622       0.612622    6[6-(6,7),6-(8,8),7-(6,59)]
    70       0.518913       0.518913       0.518913    6[6-(6,7),6-(8,8),7-(6,59)]
    71       0.139767       0.139767       0.139767    6[6-(6,7),8-(59),8-(59)]
    72       0.470934       0.470934       0.470934    6[6-(6,7),8-(59),8-(59,59)]
    73       1.413503       1.413503       1.413503    6[1-(0),7-(6,59),7-(6,59)]
    74         1.2902         1.2902         1.2902    6[6-(6,7),6-(8,8),7-(6,59)]
    75       2.043297       2.043297       2.043297    6[6-(6,7),6-(8,8),7-(6,59)]
    76       6.908497       6.908497       6.908497    6[6-(6,7),8-(59),8-(59)]
    77       0.862743       0.862743       0.862743    6[6-(6,7),8-(59),8-(59)]
    78       3.000823       3.000823       3.000823    6[1-(0),7-(6,59),7-(6,59)]
    79       2.681007       2.681007       2.681007    6[6-(6,7),6-(8,8),7-(6,59)]
    80       4.039429       4.039429       4.039429    6[6-(6,7),6-(8,8),7-(6,59)]
    81       5.241008       5.241008       5.241008    6[6-(6,7),8-(59),8-(59)]
    82       1.823843       1.823843       1.823843    6[6-(6,7),8-(59),8-(59,59)]
    83       6.671308       6.671308       6.671308    6[1-(0),7-(6,59),7-(6,59)]
    84       8.458719       8.458719       8.458719    6[6-(6,7),6-(8,8),7-(6,59)]
    85        7.47004        7.47004        7.47004    6[6-(6,7),6-(8,8),7-(6,59)]
    86       7.373181       7.373181       7.373181    6[6-(6,7),8-(59),8-(59)]
    87      -6.673322      -6.673322      -6.673322    6[6-(6,7),8-(59),8-(59)]
    88      -9.479719      -9.479719      -9.479719    6[1-(0),7-(6,59),7-(6,59)]
    89      -7.545919      -7.545919      -7.545919    6[6-(6,7),6-(8,8),7-(6,59)]
    90      -8.488314      -8.488314      -8.488314    6[6-(6,7),6-(8,8),7-(6,59)]
    91      -0.133546      -0.133546      -0.133546    6[6-(6,7),8-(59),8-(59)]
    92      -6.097294      -6.097294      -6.097294    6[6-(6,7),8-(59),8-(59,59)]
    93      -8.993497      -8.993497      -8.993497    6[1-(0),7-(6,59),7-(6,59)]
    94      -8.744109      -8.744109      -8.744109    6[6-(6,7),6-(8,8),7-(6,59)]
    95      -1.409303      -1.409303      -1.409303    6[6-(6,7),6-(8,8),7-(6,59)]
    96      -2.226709      -2.226709      -2.226709    6[6-(6,7),8-(59),8-(59)]
    97      -8.105642      -8.105642      -8.105642    6[6-(6,7),8-(59),8-(59)]
    98      -5.475553      -5.475553      -5.475553    6[1-(0),7-(6,59),7-(6,59)]
    99      -4.252385      -4.252385      -4.252385    6[6-(6,7),6-(8,8),7-(6,59)]
   100       4.316379       4.316379       4.316379    6[6-(6,7),6-(8,8),7-(6,59)]
   101       5.247133       5.247133       5.247133    6[6-(6,7),8-(59),8-(59)]
   102      -3.802613      -3.802613      -3.802613    6[6-(6,7),8-(59),8-(59,59)]
   103       4.654884       4.654884       4.654884    6[1-(0),7-(6,59),7-(6,59)]
   104       6.069604       6.069604       6.069604    6[6-(6,7),6-(8,8),7-(6,59)]
   105       6.745663       6.745663       6.745663    6[6-(6,7),6-(8,8),7-(6,59)]
   106       8.154529       8.154529       8.154529    6[6-(6,7),8-(59),8-(59)]
   107        6.47204        6.47204        6.47204    6[6-(6,7),8-(59),8-(59)]
   108       3.173634       3.173634       3.173634    6[1-(0),7-(6,59),7-(6,59)]
   109        3.56445        3.56445        3.56445    6[6-(6,7),6-(8,8),7-(6,59)]
   110       3.658159       3.658159       3.658159    6[6-(6,7),6-(8,8),7-(6,59)]
   111       4.037305       4.037305       4.037305    6[6-(6,7),8-(59),8-(59)]
   112       3.706138       3.706138       3.706138    6[6-(6,7),8-(59),8-(59,59)]
   113       2.041113       2.041113       2.041113    7[6-(1,7),6-(6,6),59-(7,8,8,8,8,8)]
   114       3.291727       3.291727       3.291727    7[6-(1,7),6-(6,6),59-(7,8,8,8,8)]
   115       2.145743       2.145743       2.145743    7[6-(1,7),6-(6,6),59-(7,8,8,8,8)]
   116      -0.064137      -0.064137      -0.064137    7[6-(1,7),6-(6,6),59-(7,8,8,8,8,8)]
   117      -2.115962      -2.115962      -2.115962    7[6-(1,7),6-(6,6),59-(7,8,8,8,8,8)]
   118      -3.757541      -3.757541      -3.757541    7[6-(1,7),6-(6,6),59-(7,8,8,8,8)]
   119      12.409945      12.409945      12.409945    7[6-(1,7),6-(6,6),59-(7,8,8,8,8)]
   120      13.904727      13.904727      13.904727    7[6-(1,7),6-(6,6),59-(7,8,8,8,8,8)]
   121      13.971227      13.971227      13.971227    7[6-(1,7),6-(6,6),59-(7,8,8,8,8,8)]
   122      12.496143      12.496143      12.496143    7[6-(1,7),6-(6,6),59-(7,8,8,8,8)]
   123        9.45184        9.45184        9.45184    7[6-(1,7),6-(6,6),59-(7,8,8,8,8)]
   124       8.914137       8.914137       8.914137    7[6-(1,7),6-(6,6),59-(7,8,8,8,8,8)]
   125      -1.622653      -1.622653      -1.622653    7[6-(1,7),6-(6,6),59-(7,8,8,8,8,8)]
   126      -0.538534      -0.538534      -0.538534    7[6-(1,7),6-(6,6),59-(7,8,8,8,8)]
   127       0.926871       0.926871       0.926871    7[6-(1,7),6-(6,6),59-(7,8,8,8,8)]
   128       0.749476       0.749476       0.749476    7[6-(1,7),6-(6,6),59-(7,8,8,8,8,8)]
   129       2.135959       2.135959       2.135959    7[6-(1,7),6-(6,6),59-(7,8,8,8,8,8)]
   130       0.885345       0.885345       0.885345    7[6-(1,7),6-(6,6),59-(7,8,8,8,8)]
   131       2.031329       2.031329       2.031329    7[6-(1,7),6-(6,6),59-(7,8,8,8,8)]
   132       4.241209       4.241209       4.241209    7[6-(1,7),6-(6,6),59-(7,8,8,8,8,8)]
   133       6.293034       6.293034       6.293034    7[6-(1,7),6-(6,6),59-(7,8,8,8,8,8)]
   134       7.934613       7.934613       7.934613    7[6-(1,7),6-(6,6),59-(7,8,8,8,8)]
   135      -8.232873      -8.232873      -8.232873    7[6-(1,7),6-(6,6),59-(7,8,8,8,8)]
   136      -9.727655      -9.727655      -9.727655    7[6-(1,7),6-(6,6),59-(7,8,8,8,8,8)]
   137      -9.794155      -9.794155      -9.794155    7[6-(1,7),6-(6,6),59-(7,8,8,8,8,8)]
   138      -8.319071      -8.319071      -8.319071    7[6-(1,7),6-(6,6),59-(7,8,8,8,8)]
   139      -5.274768      -5.274768      -5.274768    7[6-(1,7),6-(6,6),59-(7,8,8,8,8)]
   140      -4.737065      -4.737065      -4.737065    7[6-(1,7),6-(6,6),59-(7,8,8,8,8,8)]
   141       5.799725       5.799725       5.799725    7[6-(1,7),6-(6,6),59-(7,8,8,8,8,8)]
   142       4.715606       4.715606       4.715606    7[6-(1,7),6-(6,6),59-(7,8,8,8,8)]
   143       3.250201       3.250201       3.250201    7[6-(1,7),6-(6,6),59-(7,8,8,8,8)]
   144       3.427596       3.427596       3.427596    7[6-(1,7),6-(6,6),59-(7,8,8,8,8,8)]
   145      -3.122328      -3.122328      -3.122328    8[6-(6,8),59-(7,7,8,8,8,8)]
   146      -2.870246      -2.870246      -2.870246    8[6-(6,8),59-(7,7,8,8,8)]
   147       2.853463       2.853463       2.853463    8[6-(6,8),59-(7,7,8,8,8)]
   148       4.118883       4.118883       4.118883    8[6-(6,8),59-(7,7,8,8,8)]
   149      -2.155271      -2.155271      -2.155271    8[6-(6,8),59-(7,7,8,8,8,8)]
   150      -0.928062      -0.928062      -0.928062    8[6-(6,8),59-(7,7,8,8,8,8)]
   151       1.905949       1.905949       1.905949    8[6-(6,8),59-(7,7,8,8,8,8),59-(7,7,8,8,8,8)]
   152       3.584914       3.584914       3.584914    8[6-(6,8),59-(7,7,8,8,8)]
   153      -2.123524      -2.123524      -2.123524    8[6-(6,8),59-(7,7,8,8,8,8)]
   154      -4.139961      -4.139961      -4.139961    8[6-(6,8),59-(7,7,8,8,8)]
   155      10.357238      10.357238      10.357238    8[6-(6,8),59-(7,7,8,8,8)]
   156      10.221273      10.221273      10.221273    8[6-(6,8),59-(7,7,8,8,8)]
   157       5.368537       5.368537       5.368537    8[6-(6,8),59-(7,7,8,8,8,8)]
   158       3.219052       3.219052       3.219052    8[6-(6,8),59-(7,7,8,8,8,8)]
   159       9.553764       9.553764       9.553764    8[6-(6,8),59-(7,7,8,8,8,8),59-(7,7,8,8,8,8)]
   160       9.744414       9.744414       9.744414    8[6-(6,8),59-(7,7,8,8,8)]
   161       7.290005       7.290005       7.290005    8[6-(6,8),59-(7,7,8,8,8,8)]
   162       6.237635       6.237635       6.237635    8[6-(6,8),59-(7,7,8,8,8)]
   163       4.281058       4.281058       4.281058    8[6-(6,8),59-(7,7,8,8,8)]
   164      11.579064      11.579064      11.579064    8[6-(6,8),59-(7,7,8,8,8)]
   165      -0.956332      -0.956332      -0.956332    8[6-(6,8),59-(7,7,8,8,8,8)]
   166      -1.908182      -1.908182      -1.908182    8[6-(6,8),59-(7,7,8,8,8,8)]
   167       6.941047       6.941047       6.941047    8[6-(6,8),59-(7,7,8,8,8,8),59-(7,7,8,8,8,8)]
   168       8.610085       8.610085       8.610085    8[6-(6,8),59-(7,7,8,8,8)]
   169      -4.181998      -4.181998      -4.181998    8[6-(6,8),59-(7,7,8,8,8,8)]
   170      -4.893983      -4.893983      -4.893983    8[6-(6,8),59-(7,7,8,8,8)]
   171       13.10662       13.10662       13.10662    8[6-(6,8),59-(7,7,8,8,8)]
   172      -5.592767      -5.592767      -5.592767    8[6-(6,8),59-(7,7,8,8,8)]
   173      -0.007379      -0.007379      -0.007379    8[6-(6,8),59-(7,7,8,8,8,8)]
   174       0.022195       0.022195       0.022195    8[6-(6,8),59-(7,7,8,8,8,8)]
   175       0.341689       0.341689       0.341689    8[6-(6,8),59-(7,7,8,8,8,8),59-(7,7,8,8,8,8)]
   176       0.542266       0.542266       0.542266    8[6-(6,8),59-(7,7,8,8,8)]
   177         7.2994         7.2994         7.2994    8[6-(6,8),59-(7,7,8,8,8,8)]
   178       7.047318       7.047318       7.047318    8[6-(6,8),59-(7,7,8,8,8)]
   179       1.323609       1.323609       1.323609    8[6-(6,8),59-(7,7,8,8,8)]
   180       0.058189       0.058189       0.058189    8[6-(6,8),59-(7,7,8,8,8)]
   181       6.332343       6.332343       6.332343    8[6-(6,8),59-(7,7,8,8,8,8)]
   182       5.105134       5.105134       5.105134    8[6-(6,8),59-(7,7,8,8,8,8)]
   183       2.271123       2.271123       2.271123    8[6-(6,8),59-(7,7,8,8,8,8),59-(7,7,8,8,8,8)]
   184       0.592158       0.592158       0.592158    8[6-(6,8),59-(7,7,8,8,8)]
   185       6.300596       6.300596       6.300596    8[6-(6,8),59-(7,7,8,8,8,8)]
   186       8.317033       8.317033       8.317033    8[6-(6,8),59-(7,7,8,8,8)]
   187      -6.180166      -6.180166      -6.180166    8[6-(6,8),59-(7,7,8,8,8)]
   188      -6.044201      -6.044201      -6.044201    8[6-(6,8),59-(7,7,8,8,8)]
   189      -1.191465      -1.191465      -1.191465    8[6-(6,8),59-(7,7,8,8,8,8)]
   190        0.95802        0.95802        0.95802    8[6-(6,8),59-(7,7,8,8,8,8)]
   191      -5.376692      -5.376692      -5.376692    8[6-(6,8),59-(7,7,8,8,8,8),59-(7,7,8,8,8,8)]
   192      -5.567342      -5.567342      -5.567342    8[6-(6,8),59-(7,7,8,8,8)]
   193      -3.112933      -3.112933      -3.112933    8[6-(6,8),59-(7,7,8,8,8,8)]
   194      -2.060563      -2.060563      -2.060563    8[6-(6,8),59-(7,7,8,8,8)]
   195      -0.103986      -0.103986      -0.103986    8[6-(6,8),59-(7,7,8,8,8)]
   196      -7.401992      -7.401992      -7.401992    8[6-(6,8),59-(7,7,8,8,8)]
   197       5.133404       5.133404       5.133404    8[6-(6,8),59-(7,7,8,8,8,8)]
   198       6.085254       6.085254       6.085254    8[6-(6,8),59-(7,7,8,8,8,8)]
   199      -2.763975      -2.763975      -2.763975    8[6-(6,8),59-(7,7,8,8,8,8),59-(7,7,8,8,8,8)]
   200      -4.433013      -4.433013      -4.433013    8[6-(6,8),59-(7,7,8,8,8)]
   201        8.35907        8.35907        8.35907    8[6-(6,8),59-(7,7,8,8,8,8)]
   202       9.071055       9.071055       9.071055    8[6-(6,8),59-(7,7,8,8,8)]
   203      -8.929548      -8.929548      -8.929548    8[6-(6,8),59-(7,7,8,8,8)]
   204       9.769839       9.769839       9.769839    8[6-(6,8),59-(7,7,8,8,8)]
   205       4.184451       4.184451       4.184451    8[6-(6,8),59-(7,7,8,8,8,8)]
   206       4.154877       4.154877       4.154877    8[6-(6,8),59-(7,7,8,8,8,8)]
   207       3.835383       3.835383       3.835383    8[6-(6,8),59-(7,7,8,8,8,8),59-(7,7,8,8,8,8)]
   208       7.811688       7.811688       7.811688    8[6-(6,8),59-(7,7,8,8,8)]
