# Supplementary material for: A collection of forcefield precursors for metal–organic frameworks
Source: RSC Adv. 2019 Nov 13;9(63):36492–507. doi: 10.1039/c9ra07327b (PMC9075174; doi:10.1039/c9ra07327b)
Supplement: RA-009-C9RA07327B-s1922 [file RA-009-C9RA07327B-s1922.txt]

PEGQAV_clean

16.544100    0.000000    0.000000
-4.149021    16.015395    0.000000
4.148993    9.593210    12.824329

     1      11.464033      11.464033      11.464033    60[7-(6,6),7-(6,6),8-(6),8-(6),8-(6),8-(6,60)]
     2      14.901934      14.901934      14.901934    60[7-(6,6),7-(6,6),8-(6),8-(6),8-(6),8-(6,60),8-(6,60),8-(6,60)]
     3      14.215255      14.215255      14.215255    60[7-(6,6),7-(6,6),8-(6),8-(6),8-(6),8-(6,60)]
     4       5.005574       5.005574       5.005574    60[7-(6,6),7-(6,6),8-(6),8-(6),8-(6),8-(6,60),8-(6,60),8-(6,60)]
     5      17.807405      17.807405      17.807405    60[7-(6,6),7-(6,6),8-(6),8-(6),8-(6),8-(6,60)]
     6       8.314142       8.314142       8.314142    60[7-(6,6),7-(6,6),8-(6),8-(6),8-(6),8-(6,60),8-(6,60),8-(6,60)]
     7        7.87187        7.87187        7.87187    60[7-(6,6),7-(6,6),8-(6),8-(6),8-(6),8-(6,60)]
     8       11.59338       11.59338       11.59338    60[7-(6,6),7-(6,6),8-(6),8-(6),8-(6),8-(6,60),8-(6,60),8-(6,60)]
     9       5.080039       5.080039       5.080039    60[7-(6,6),7-(6,6),8-(6),8-(6),8-(6),8-(6,60)]
    10       1.642138       1.642138       1.642138    60[7-(6,6),7-(6,6),8-(6),8-(6),8-(6),8-(6,60),8-(6,60),8-(6,60)]
    11       2.328817       2.328817       2.328817    60[7-(6,6),7-(6,6),8-(6),8-(6),8-(6),8-(6,60)]
    12      11.538498      11.538498      11.538498    60[7-(6,6),7-(6,6),8-(6),8-(6),8-(6),8-(6,60),8-(6,60),8-(6,60)]
    13      -1.263333      -1.263333      -1.263333    60[7-(6,6),7-(6,6),8-(6),8-(6),8-(6),8-(6,60)]
    14        8.22993        8.22993        8.22993    60[7-(6,6),7-(6,6),8-(6),8-(6),8-(6),8-(6,60),8-(6,60),8-(6,60)]
    15       8.672202       8.672202       8.672202    60[7-(6,6),7-(6,6),8-(6),8-(6),8-(6),8-(6,60)]
    16       4.950692       4.950692       4.950692    60[7-(6,6),7-(6,6),8-(6),8-(6),8-(6),8-(6,60),8-(6,60),8-(6,60)]
    17      12.051113      12.051113      12.051113    1[6-(7,7)]
    18      11.210585      11.210585      11.210585    1[6-(7,7)]
    19      11.790829      11.790829      11.790829    1[6-(7,7)]
    20      14.544879      14.544879      14.544879    1[6-(7,7)]
    21      14.254525      14.254525      14.254525    1[6-(7,7)]
    22      14.628719      14.628719      14.628719    1[6-(7,7)]
    23       9.587403       9.587403       9.587403    1[6-(7,7)]
    24      11.126732      11.126732      11.126732    1[6-(7,7)]
    25       4.492959       4.492959       4.492959    1[6-(7,7)]
    26       5.333487       5.333487       5.333487    1[6-(7,7)]
    27       4.753243       4.753243       4.753243    1[6-(7,7)]
    28       1.999193       1.999193       1.999193    1[6-(7,7)]
    29       2.289547       2.289547       2.289547    1[6-(7,7)]
    30       1.915353       1.915353       1.915353    1[6-(7,7)]
    31       6.956669       6.956669       6.956669    1[6-(7,7)]
    32        5.41734        5.41734        5.41734    1[6-(7,7)]
    33      12.854161      12.854161      12.854161    6[1-(0),7-(6,60),7-(6,60)]
    34      14.305461      14.305461      14.305461    6[6-(6,7),6-(8,8),7-(6,60)]
    35       14.96269       14.96269       14.96269    6[6-(6,7),6-(8,8),7-(6,60)]
    36      16.356714      16.356714      16.356714    6[6-(6,7),8-(60),8-(60)]
    37      14.734792      14.734792      14.734792    6[6-(6,7),8-(60),8-(60)]
    38      11.437532      11.437532      11.437532    6[1-(0),7-(6,60),7-(6,60)]
    39      11.855765      11.855765      11.855765    6[6-(6,7),6-(8,8),7-(6,60)]
    40      11.939673      11.939673      11.939673    6[6-(6,7),6-(8,8),7-(6,60)]
    41       8.163174       8.163174       8.163174    6[6-(6,7),8-(60),8-(60)]
    42      11.955691      11.955691      11.955691    6[6-(6,7),8-(60,60),8-(60,60)]
    43      11.706389      11.706389      11.706389    6[1-(0),7-(6,60),7-(6,60)]
    44      11.957841      11.957841      11.957841    6[6-(6,7),6-(8,8),7-(6,60)]
    45      11.043374      11.043374      11.043374    6[6-(6,7),6-(8,8),7-(6,60)]
    46       6.089488       6.089488       6.089488    6[6-(6,7),8-(60),8-(60)]
    47      12.540869      12.540869      12.540869    6[6-(6,7),8-(60),8-(60)]
    48       15.16599       15.16599       15.16599    6[1-(0),7-(6,60),7-(6,60)]
    49      16.382465      16.382465      16.382465    6[6-(6,7),6-(8,8),7-(6,60)]
    50      12.562777      12.562777      12.562777    6[6-(6,7),6-(8,8),7-(6,60)]
    51      13.488093      13.488093      13.488093    6[6-(6,7),8-(60),8-(60)]
    52      16.846804      16.846804      16.846804    6[6-(6,7),8-(60,60),8-(60,60)]
    53      14.866688      14.866688      14.866688    6[1-(0),7-(6,60),7-(6,60)]
    54      16.714629      16.714629      16.714629    6[6-(6,7),6-(8,8),7-(6,60)]
    55      11.539611      11.539611      11.539611    6[6-(6,7),6-(8,8),7-(6,60)]
    56      11.446223      11.446223      11.446223    6[6-(6,7),8-(60),8-(60)]
    57      18.152919      18.152919      18.152919    6[6-(6,7),8-(60),8-(60)]
    58      15.321721      15.321721      15.321721    6[1-(0),7-(6,60),7-(6,60)]
    59      17.304214      17.304214      17.304214    6[6-(6,7),6-(8,8),7-(6,60)]
    60      12.192985      12.192985      12.192985    6[6-(6,7),6-(8,8),7-(6,60)]
    61       8.151203       8.151203       8.151203    6[6-(6,7),8-(60),8-(60)]
    62      18.705624      18.705624      18.705624    6[6-(6,7),8-(60,60),8-(60,60)]
    63       9.693848       9.693848       9.693848    6[1-(0),7-(6,60),7-(6,60)]
    64       9.548659       9.548659       9.548659    6[6-(6,7),6-(8,8),7-(6,60)]
    65      10.317446      10.317446      10.317446    6[6-(6,7),6-(8,8),7-(6,60)]
    66      10.999993      10.999993      10.999993    6[6-(6,7),8-(60),8-(60)]
    67       9.122727       9.122727       9.122727    6[6-(6,7),8-(60),8-(60)]
    68      11.281786      11.281786      11.281786    6[1-(0),7-(6,60),7-(6,60)]
    69      10.934002      10.934002      10.934002    6[6-(6,7),6-(8,8),7-(6,60)]
    70      12.309479      12.309479      12.309479    6[6-(6,7),6-(8,8),7-(6,60)]
    71      13.500049      13.500049      13.500049    6[6-(6,7),8-(60),8-(60)]
    72      10.096857      10.096857      10.096857    6[6-(6,7),8-(60,60),8-(60,60)]
    73       3.689911       3.689911       3.689911    6[1-(0),7-(6,60),7-(6,60)]
    74       2.238611       2.238611       2.238611    6[6-(6,7),6-(8,8),7-(6,60)]
    75       1.581382       1.581382       1.581382    6[6-(6,7),6-(8,8),7-(6,60)]
    76       0.187358       0.187358       0.187358    6[6-(6,7),8-(60),8-(60)]
    77        1.80928        1.80928        1.80928    6[6-(6,7),8-(60),8-(60)]
    78        5.10654        5.10654        5.10654    6[1-(0),7-(6,60),7-(6,60)]
    79       4.688307       4.688307       4.688307    6[6-(6,7),6-(8,8),7-(6,60)]
    80       4.604399       4.604399       4.604399    6[6-(6,7),6-(8,8),7-(6,60)]
    81       8.380898       8.380898       8.380898    6[6-(6,7),8-(60),8-(60)]
    82       4.588381       4.588381       4.588381    6[6-(6,7),8-(60,60),8-(60,60)]
    83       4.837683       4.837683       4.837683    6[1-(0),7-(6,60),7-(6,60)]
    84       4.586231       4.586231       4.586231    6[6-(6,7),6-(8,8),7-(6,60)]
    85       9.649719       9.649719       9.649719    6[6-(6,7),6-(8,8),7-(6,60)]
    86      10.454584      10.454584      10.454584    6[6-(6,7),8-(60),8-(60)]
    87       4.003203       4.003203       4.003203    6[6-(6,7),8-(60),8-(60)]
    88       1.378082       1.378082       1.378082    6[1-(0),7-(6,60),7-(6,60)]
    89       0.161607       0.161607       0.161607    6[6-(6,7),6-(8,8),7-(6,60)]
    90       3.981295       3.981295       3.981295    6[6-(6,7),6-(8,8),7-(6,60)]
    91       3.055979       3.055979       3.055979    6[6-(6,7),8-(60),8-(60)]
    92      -0.302732      -0.302732      -0.302732    6[6-(6,7),8-(60,60),8-(60,60)]
    93       1.677384       1.677384       1.677384    6[1-(0),7-(6,60),7-(6,60)]
    94      -0.170557      -0.170557      -0.170557    6[6-(6,7),6-(8,8),7-(6,60)]
    95       0.855468       0.855468       0.855468    6[6-(6,7),6-(8,8),7-(6,60)]
    96       5.097849       5.097849       5.097849    6[6-(6,7),8-(60),8-(60)]
    97      -1.608847      -1.608847      -1.608847    6[6-(6,7),8-(60),8-(60)]
    98       1.222351       1.222351       1.222351    6[1-(0),7-(6,60),7-(6,60)]
    99      -0.760142      -0.760142      -0.760142    6[6-(6,7),6-(8,8),7-(6,60)]
   100       4.351087       4.351087       4.351087    6[6-(6,7),6-(8,8),7-(6,60)]
   101       8.392869       8.392869       8.392869    6[6-(6,7),8-(60),8-(60)]
   102      -2.161552      -2.161552      -2.161552    6[6-(6,7),8-(60,60),8-(60,60)]
   103       6.850224       6.850224       6.850224    6[1-(0),7-(6,60),7-(6,60)]
   104       6.995413       6.995413       6.995413    6[6-(6,7),6-(8,8),7-(6,60)]
   105       6.226626       6.226626       6.226626    6[6-(6,7),6-(8,8),7-(6,60)]
   106       5.544079       5.544079       5.544079    6[6-(6,7),8-(60),8-(60)]
   107       7.421345       7.421345       7.421345    6[6-(6,7),8-(60),8-(60)]
   108       5.262286       5.262286       5.262286    6[1-(0),7-(6,60),7-(6,60)]
   109        5.61007        5.61007        5.61007    6[6-(6,7),6-(8,8),7-(6,60)]
   110       4.234593       4.234593       4.234593    6[6-(6,7),6-(8,8),7-(6,60)]
   111       3.044023       3.044023       3.044023    6[6-(6,7),8-(60),8-(60)]
   112       6.447215       6.447215       6.447215    6[6-(6,7),8-(60,60),8-(60,60)]
   113      14.024637      14.024637      14.024637    7[6-(1,7),6-(6,6),60-(7,8,8,8,8,8,8)]
   114      12.955742      12.955742      12.955742    7[6-(1,7),6-(6,6),60-(7,8,8,8,8)]
   115      11.545563      11.545563      11.545563    7[6-(1,7),6-(6,6),60-(7,8,8,8,8)]
   116      11.670146      11.670146      11.670146    7[6-(1,7),6-(6,6),60-(7,8,8,8,8,8,8)]
   117      10.915962      10.915962      10.915962    7[6-(1,7),6-(6,6),60-(7,8,8,8,8,8,8)]
   118      12.368225      12.368225      12.368225    7[6-(1,7),6-(6,6),60-(7,8,8,8,8)]
   119      15.348389      15.348389      15.348389    7[6-(1,7),6-(6,6),60-(7,8,8,8,8)]
   120      15.924158      15.924158      15.924158    7[6-(1,7),6-(6,6),60-(7,8,8,8,8,8,8)]
   121       14.55471       14.55471       14.55471    7[6-(1,7),6-(6,6),60-(7,8,8,8,8,8,8)]
   122      16.158197      16.158197      16.158197    7[6-(1,7),6-(6,6),60-(7,8,8,8,8)]
   123      16.592411      16.592411      16.592411    7[6-(1,7),6-(6,6),60-(7,8,8,8,8)]
   124      15.105634      15.105634      15.105634    7[6-(1,7),6-(6,6),60-(7,8,8,8,8,8,8)]
   125      10.385875      10.385875      10.385875    7[6-(1,7),6-(6,6),60-(7,8,8,8,8,8,8)]
   126       9.165756       9.165756       9.165756    7[6-(1,7),6-(6,6),60-(7,8,8,8,8)]
   127      10.301527      10.301527      10.301527    7[6-(1,7),6-(6,6),60-(7,8,8,8,8)]
   128      12.488656      12.488656      12.488656    7[6-(1,7),6-(6,6),60-(7,8,8,8,8,8,8)]
   129       2.519435       2.519435       2.519435    7[6-(1,7),6-(6,6),60-(7,8,8,8,8,8,8)]
   130        3.58833        3.58833        3.58833    7[6-(1,7),6-(6,6),60-(7,8,8,8,8)]
   131       4.998509       4.998509       4.998509    7[6-(1,7),6-(6,6),60-(7,8,8,8,8)]
   132       4.873926       4.873926       4.873926    7[6-(1,7),6-(6,6),60-(7,8,8,8,8,8,8)]
   133        5.62811        5.62811        5.62811    7[6-(1,7),6-(6,6),60-(7,8,8,8,8,8,8)]
   134       4.175847       4.175847       4.175847    7[6-(1,7),6-(6,6),60-(7,8,8,8,8)]
   135       1.195683       1.195683       1.195683    7[6-(1,7),6-(6,6),60-(7,8,8,8,8)]
   136       0.619914       0.619914       0.619914    7[6-(1,7),6-(6,6),60-(7,8,8,8,8,8,8)]
   137       1.989362       1.989362       1.989362    7[6-(1,7),6-(6,6),60-(7,8,8,8,8,8,8)]
   138       0.385875       0.385875       0.385875    7[6-(1,7),6-(6,6),60-(7,8,8,8,8)]
   139      -0.048339      -0.048339      -0.048339    7[6-(1,7),6-(6,6),60-(7,8,8,8,8)]
   140       1.438438       1.438438       1.438438    7[6-(1,7),6-(6,6),60-(7,8,8,8,8,8,8)]
   141       6.158197       6.158197       6.158197    7[6-(1,7),6-(6,6),60-(7,8,8,8,8,8,8)]
   142       7.378316       7.378316       7.378316    7[6-(1,7),6-(6,6),60-(7,8,8,8,8)]
   143       6.242545       6.242545       6.242545    7[6-(1,7),6-(6,6),60-(7,8,8,8,8)]
   144       4.055416       4.055416       4.055416    7[6-(1,7),6-(6,6),60-(7,8,8,8,8,8,8)]
   145        0.04218        0.04218        0.04218    8[6-(6,8),60-(7,7,8,8,8,8,8)]
   146       0.732525       0.732525       0.732525    8[6-(6,8),60-(7,7,8,8,8)]
   147      15.901178      15.901178      15.901178    8[6-(6,8),60-(7,7,8,8,8)]
   148      13.839996      13.839996      13.839996    8[6-(6,8),60-(7,7,8,8,8)]
   149       8.326041       8.326041       8.326041    8[6-(6,8),60-(7,7,8,8,8,8,8)]
   150       8.253594       8.253594       8.253594    8[6-(6,8),60-(7,7,8,8,8,8,8)]
   151      12.087871      12.087871      12.087871    8[6-(6,8),60-(7,7,8,8,8,8,8),60-(7,7,8,8,8,8,8)]
   152      11.867084      11.867084      11.867084    8[6-(6,8),60-(7,7,8,8,8),60-(7,7,8,8,8,8,8)]
   153       5.191103       5.191103       5.191103    8[6-(6,8),60-(7,7,8,8,8,8,8)]
   154       6.253298       6.253298       6.253298    8[6-(6,8),60-(7,7,8,8,8)]
   155       8.219564       8.219564       8.219564    8[6-(6,8),60-(7,7,8,8,8)]
   156      13.299577      13.299577      13.299577    8[6-(6,8),60-(7,7,8,8,8)]
   157      13.363396      13.363396      13.363396    8[6-(6,8),60-(7,7,8,8,8,8,8)]
   158      14.356923      14.356923      14.356923    8[6-(6,8),60-(7,7,8,8,8,8,8)]
   159      17.886304      17.886304      17.886304    8[6-(6,8),60-(7,7,8,8,8,8,8),60-(7,7,8,8,8,8,8)]
   160      16.249995      16.249995      16.249995    8[6-(6,8),60-(7,7,8,8,8),60-(7,7,8,8,8,8,8)]
   161      10.369347      10.369347      10.369347    8[6-(6,8),60-(7,7,8,8,8,8,8)]
   162      12.398361      12.398361      12.398361    8[6-(6,8),60-(7,7,8,8,8)]
   163      14.498498      14.498498      14.498498    8[6-(6,8),60-(7,7,8,8,8)]
   164       2.218788       2.218788       2.218788    8[6-(6,8),60-(7,7,8,8,8)]
   165       7.072083       7.072083       7.072083    8[6-(6,8),60-(7,7,8,8,8,8,8)]
   166       9.240667       9.240667       9.240667    8[6-(6,8),60-(7,7,8,8,8,8,8)]
   167      19.437726      19.437726      19.437726    8[6-(6,8),60-(7,7,8,8,8,8,8),60-(7,7,8,8,8,8,8)]
   168       2.705065       2.705065       2.705065    8[6-(6,8),60-(7,7,8,8,8),60-(7,7,8,8,8,8,8)]
   169       11.40805       11.40805       11.40805    8[6-(6,8),60-(7,7,8,8,8,8,8)]
   170      11.131576      11.131576      11.131576    8[6-(6,8),60-(7,7,8,8,8)]
   171       9.622258       9.622258       9.622258    8[6-(6,8),60-(7,7,8,8,8)]
   172       8.376671       8.376671       8.376671    8[6-(6,8),60-(7,7,8,8,8)]
   173       14.61734       14.61734       14.61734    8[6-(6,8),60-(7,7,8,8,8,8,8)]
   174      13.369835      13.369835      13.369835    8[6-(6,8),60-(7,7,8,8,8,8,8)]
   175      10.536434      10.536434      10.536434    8[6-(6,8),60-(7,7,8,8,8,8,8),60-(7,7,8,8,8,8,8)]
   176         8.8679         8.8679         8.8679    8[6-(6,8),60-(7,7,8,8,8),60-(7,7,8,8,8,8,8)]
   177      16.501892      16.501892      16.501892    8[6-(6,8),60-(7,7,8,8,8,8,8)]
   178      15.811547      15.811547      15.811547    8[6-(6,8),60-(7,7,8,8,8)]
   179       0.642894       0.642894       0.642894    8[6-(6,8),60-(7,7,8,8,8)]
   180       2.704076       2.704076       2.704076    8[6-(6,8),60-(7,7,8,8,8)]
   181       8.218031       8.218031       8.218031    8[6-(6,8),60-(7,7,8,8,8,8,8)]
   182       8.290478       8.290478       8.290478    8[6-(6,8),60-(7,7,8,8,8,8,8)]
   183       4.456201       4.456201       4.456201    8[6-(6,8),60-(7,7,8,8,8,8,8),60-(7,7,8,8,8,8,8)]
   184       4.676988       4.676988       4.676988    8[6-(6,8),60-(7,7,8,8,8),60-(7,7,8,8,8,8,8)]
   185      11.352969      11.352969      11.352969    8[6-(6,8),60-(7,7,8,8,8,8,8)]
   186      10.290774      10.290774      10.290774    8[6-(6,8),60-(7,7,8,8,8)]
   187       8.324508       8.324508       8.324508    8[6-(6,8),60-(7,7,8,8,8)]
   188       3.244495       3.244495       3.244495    8[6-(6,8),60-(7,7,8,8,8)]
   189       3.180676       3.180676       3.180676    8[6-(6,8),60-(7,7,8,8,8,8,8)]
   190       2.187149       2.187149       2.187149    8[6-(6,8),60-(7,7,8,8,8,8,8)]
   191      -1.342232      -1.342232      -1.342232    8[6-(6,8),60-(7,7,8,8,8,8,8),60-(7,7,8,8,8,8,8)]
   192       0.294077       0.294077       0.294077    8[6-(6,8),60-(7,7,8,8,8),60-(7,7,8,8,8,8,8)]
   193       6.174725       6.174725       6.174725    8[6-(6,8),60-(7,7,8,8,8,8,8)]
   194       4.145711       4.145711       4.145711    8[6-(6,8),60-(7,7,8,8,8)]
   195       2.045574       2.045574       2.045574    8[6-(6,8),60-(7,7,8,8,8)]
   196      -2.218816      -2.218816      -2.218816    8[6-(6,8),60-(7,7,8,8,8)]
   197       9.471989       9.471989       9.471989    8[6-(6,8),60-(7,7,8,8,8,8,8)]
   198       7.303405       7.303405       7.303405    8[6-(6,8),60-(7,7,8,8,8,8,8)]
   199      -2.893654      -2.893654      -2.893654    8[6-(6,8),60-(7,7,8,8,8,8,8),60-(7,7,8,8,8,8,8)]
   200      -2.705093      -2.705093      -2.705093    8[6-(6,8),60-(7,7,8,8,8),60-(7,7,8,8,8,8,8)]
   201       5.136022       5.136022       5.136022    8[6-(6,8),60-(7,7,8,8,8,8,8)]
   202       5.412496       5.412496       5.412496    8[6-(6,8),60-(7,7,8,8,8)]
   203       6.921814       6.921814       6.921814    8[6-(6,8),60-(7,7,8,8,8)]
   204       8.167401       8.167401       8.167401    8[6-(6,8),60-(7,7,8,8,8)]
   205       1.926732       1.926732       1.926732    8[6-(6,8),60-(7,7,8,8,8,8,8)]
   206       3.174237       3.174237       3.174237    8[6-(6,8),60-(7,7,8,8,8,8,8)]
   207       6.007638       6.007638       6.007638    8[6-(6,8),60-(7,7,8,8,8,8,8),60-(7,7,8,8,8,8,8)]
   208       7.676172       7.676172       7.676172    8[6-(6,8),60-(7,7,8,8,8),60-(7,7,8,8,8,8,8)]
