# Supplementary material for: A collection of forcefield precursors for metal–organic frameworks
Source: RSC Adv. 2019 Nov 13;9(63):36492–507. doi: 10.1039/c9ra07327b (PMC9075174; doi:10.1039/c9ra07327b)
Supplement: RA-009-C9RA07327B-s1923 [file RA-009-C9RA07327B-s1923.txt]

PEGQID_clean

16.115900    0.000000    0.000000
8.057958    14.332315    0.000000
8.057983    0.000003    14.332301

     1       25.61028       25.61028       25.61028    64[7-(6,6),7-(6,6),8-(6),8-(6),8-(6),8-(6)]
     2      10.780092      10.780092      10.780092    64[7-(6,6),7-(6,6),8-(6),8-(6),8-(6),8-(6,64),8-(6,64)]
     3      17.552318      17.552318      17.552318    64[7-(6,6),7-(6,6),8-(6),8-(6),8-(6),8-(6)]
     4      18.838059      18.838059      18.838059    64[7-(6,6),7-(6,6),8-(6),8-(6),8-(6),8-(6,64),8-(6,64)]
     5      13.523356      13.523356      13.523356    64[7-(6,6),7-(6,6),8-(6),8-(6),8-(6),8-(6)]
     6      14.809073      14.809073      14.809073    64[7-(6,6),7-(6,6),8-(6),8-(6),8-(6),8-(6,64),8-(6,64)]
     7      21.581293      21.581293      21.581293    64[7-(6,6),7-(6,6),8-(6),8-(6),8-(6),8-(6)]
     8      22.867029      22.867029      22.867029    64[7-(6,6),7-(6,6),8-(6),8-(6),8-(6),8-(6,64),8-(6,64)]
     9       6.621561       6.621561       6.621561    64[7-(6,6),7-(6,6),8-(6),8-(6),8-(6),8-(6)]
    10      21.451749      21.451749      21.451749    64[7-(6,6),7-(6,6),8-(6),8-(6),8-(6),8-(6,64),8-(6,64)]
    11      14.679523      14.679523      14.679523    64[7-(6,6),7-(6,6),8-(6),8-(6),8-(6),8-(6)]
    12      13.393782      13.393782      13.393782    64[7-(6,6),7-(6,6),8-(6),8-(6),8-(6),8-(6,64),8-(6,64)]
    13      18.708485      18.708485      18.708485    64[7-(6,6),7-(6,6),8-(6),8-(6),8-(6),8-(6)]
    14      17.422768      17.422768      17.422768    64[7-(6,6),7-(6,6),8-(6),8-(6),8-(6),8-(6,64),8-(6,64)]
    15      10.650548      10.650548      10.650548    64[7-(6,6),7-(6,6),8-(6),8-(6),8-(6),8-(6)]
    16       9.364812       9.364812       9.364812    64[7-(6,6),7-(6,6),8-(6),8-(6),8-(6),8-(6,64),8-(6,64)]
    17      11.200565      11.200565      11.200565    1[6-(7,7)]
    18       9.266661       9.266661       9.266661    1[6-(7,7)]
    19      19.258514      19.258514      19.258514    1[6-(7,7)]
    20      17.324602      17.324602      17.324602    1[6-(7,7)]
    21       15.22954       15.22954       15.22954    1[6-(7,7)]
    22       13.29563       13.29563       13.29563    1[6-(7,7)]
    23       23.28749       23.28749       23.28749    1[6-(7,7)]
    24      21.353584      21.353584      21.353584    1[6-(7,7)]
    25      21.031276      21.031276      21.031276    1[6-(7,7)]
    26       22.96518       22.96518       22.96518    1[6-(7,7)]
    27      12.973327      12.973327      12.973327    1[6-(7,7)]
    28      14.907239      14.907239      14.907239    1[6-(7,7)]
    29      17.002301      17.002301      17.002301    1[6-(7,7)]
    30      18.936211      18.936211      18.936211    1[6-(7,7)]
    31       8.944351       8.944351       8.944351    1[6-(7,7)]
    32      10.878257      10.878257      10.878257    1[6-(7,7)]
    33      10.485018      10.485018      10.485018    6[1-(0),7-(6,64),7-(6,64)]
    34       8.934668       8.934668       8.934668    6[6-(6,7),6-(8,8),7-(6,64)]
    35       9.074873       9.074873       9.074873    6[6-(6,7),6-(8,8),7-(6,64)]
    36       8.472135       8.472135       8.472135    6[6-(6,7),8-(64),8-(64)]
    37      24.144855      24.144855      24.144855    6[6-(6,7),8-(64),8-(64)]
    38      24.562263      24.562263      24.562263    6[1-(0),7-(6,64),7-(6,64)]
    39      22.961956      22.961956      22.961956    6[6-(6,7),6-(8,8),7-(6,64)]
    40      22.492982      22.492982      22.492982    6[6-(6,7),6-(8,8),7-(6,64)]
    41      21.168256      21.168256      21.168256    6[6-(6,7),8-(64),8-(64)]
    42      22.402735      22.402735      22.402735    6[6-(6,7),8-(64),8-(64,64)]
    43       18.54297       18.54297       18.54297    6[1-(0),7-(6,64),7-(6,64)]
    44      16.992621      16.992621      16.992621    6[6-(6,7),6-(8,8),7-(6,64)]
    45      17.132832      17.132832      17.132832    6[6-(6,7),6-(8,8),7-(6,64)]
    46        16.5301        16.5301        16.5301    6[6-(6,7),8-(64),8-(64)]
    47      16.086906      16.086906      16.086906    6[6-(6,7),8-(64),8-(64)]
    48      16.504302      16.504302      16.504302    6[1-(0),7-(6,64),7-(6,64)]
    49      14.903992      14.903992      14.903992    6[6-(6,7),6-(8,8),7-(6,64)]
    50      14.435019      14.435019      14.435019    6[6-(6,7),6-(8,8),7-(6,64)]
    51      13.110292      13.110292      13.110292    6[6-(6,7),8-(64),8-(64)]
    52      14.344769      14.344769      14.344769    6[6-(6,7),8-(64),8-(64,64)]
    53      14.513995      14.513995      14.513995    6[1-(0),7-(6,64),7-(6,64)]
    54      12.963649      12.963649      12.963649    6[6-(6,7),6-(8,8),7-(6,64)]
    55      13.103855      13.103855      13.103855    6[6-(6,7),6-(8,8),7-(6,64)]
    56      12.501121      12.501121      12.501121    6[6-(6,7),8-(64),8-(64)]
    57      12.057938      12.057938      12.057938    6[6-(6,7),8-(64),8-(64)]
    58      12.475331      12.475331      12.475331    6[1-(0),7-(6,64),7-(6,64)]
    59      10.875025      10.875025      10.875025    6[6-(6,7),6-(8,8),7-(6,64)]
    60      10.406049      10.406049      10.406049    6[6-(6,7),6-(8,8),7-(6,64)]
    61       9.081321       9.081321       9.081321    6[6-(6,7),8-(64),8-(64)]
    62      10.315806      10.315806      10.315806    6[6-(6,7),8-(64),8-(64,64)]
    63      22.571943      22.571943      22.571943    6[1-(0),7-(6,64),7-(6,64)]
    64       21.02159       21.02159       21.02159    6[6-(6,7),6-(8,8),7-(6,64)]
    65        21.1618        21.1618        21.1618    6[6-(6,7),6-(8,8),7-(6,64)]
    66      20.559065      20.559065      20.559065    6[6-(6,7),8-(64),8-(64)]
    67      20.115874      20.115874      20.115874    6[6-(6,7),8-(64),8-(64)]
    68      20.533284      20.533284      20.533284    6[1-(0),7-(6,64),7-(6,64)]
    69      18.932972      18.932972      18.932972    6[6-(6,7),6-(8,8),7-(6,64)]
    70      18.464003      18.464003      18.464003    6[6-(6,7),6-(8,8),7-(6,64)]
    71      17.139277      17.139277      17.139277    6[6-(6,7),8-(64),8-(64)]
    72      18.373748      18.373748      18.373748    6[6-(6,7),8-(64),8-(64,64)]
    73      21.746823      21.746823      21.746823    6[1-(0),7-(6,64),7-(6,64)]
    74      23.297173      23.297173      23.297173    6[6-(6,7),6-(8,8),7-(6,64)]
    75      23.156968      23.156968      23.156968    6[6-(6,7),6-(8,8),7-(6,64)]
    76      23.759706      23.759706      23.759706    6[6-(6,7),8-(64),8-(64)]
    77       8.086986       8.086986       8.086986    6[6-(6,7),8-(64),8-(64)]
    78       7.669578       7.669578       7.669578    6[1-(0),7-(6,64),7-(6,64)]
    79       9.269885       9.269885       9.269885    6[6-(6,7),6-(8,8),7-(6,64)]
    80       9.738859       9.738859       9.738859    6[6-(6,7),6-(8,8),7-(6,64)]
    81      11.063585      11.063585      11.063585    6[6-(6,7),8-(64),8-(64)]
    82       9.829106       9.829106       9.829106    6[6-(6,7),8-(64),8-(64,64)]
    83      13.688871      13.688871      13.688871    6[1-(0),7-(6,64),7-(6,64)]
    84       15.23922       15.23922       15.23922    6[6-(6,7),6-(8,8),7-(6,64)]
    85      15.099009      15.099009      15.099009    6[6-(6,7),6-(8,8),7-(6,64)]
    86      15.701741      15.701741      15.701741    6[6-(6,7),8-(64),8-(64)]
    87      16.144935      16.144935      16.144935    6[6-(6,7),8-(64),8-(64)]
    88      15.727539      15.727539      15.727539    6[1-(0),7-(6,64),7-(6,64)]
    89      17.327849      17.327849      17.327849    6[6-(6,7),6-(8,8),7-(6,64)]
    90      17.796822      17.796822      17.796822    6[6-(6,7),6-(8,8),7-(6,64)]
    91      19.121549      19.121549      19.121549    6[6-(6,7),8-(64),8-(64)]
    92      17.887072      17.887072      17.887072    6[6-(6,7),8-(64),8-(64,64)]
    93      17.717846      17.717846      17.717846    6[1-(0),7-(6,64),7-(6,64)]
    94      19.268192      19.268192      19.268192    6[6-(6,7),6-(8,8),7-(6,64)]
    95      19.127986      19.127986      19.127986    6[6-(6,7),6-(8,8),7-(6,64)]
    96       19.73072       19.73072       19.73072    6[6-(6,7),8-(64),8-(64)]
    97      20.173903      20.173903      20.173903    6[6-(6,7),8-(64),8-(64)]
    98       19.75651       19.75651       19.75651    6[1-(0),7-(6,64),7-(6,64)]
    99      21.356816      21.356816      21.356816    6[6-(6,7),6-(8,8),7-(6,64)]
   100      21.825792      21.825792      21.825792    6[6-(6,7),6-(8,8),7-(6,64)]
   101       23.15052       23.15052       23.15052    6[6-(6,7),8-(64),8-(64)]
   102      21.916035      21.916035      21.916035    6[6-(6,7),8-(64),8-(64,64)]
   103       9.659898       9.659898       9.659898    6[1-(0),7-(6,64),7-(6,64)]
   104      11.210251      11.210251      11.210251    6[6-(6,7),6-(8,8),7-(6,64)]
   105      11.070041      11.070041      11.070041    6[6-(6,7),6-(8,8),7-(6,64)]
   106      11.672776      11.672776      11.672776    6[6-(6,7),8-(64),8-(64)]
   107      12.115967      12.115967      12.115967    6[6-(6,7),8-(64),8-(64)]
   108      11.698557      11.698557      11.698557    6[1-(0),7-(6,64),7-(6,64)]
   109      13.298869      13.298869      13.298869    6[6-(6,7),6-(8,8),7-(6,64)]
   110      13.767838      13.767838      13.767838    6[6-(6,7),6-(8,8),7-(6,64)]
   111      15.092564      15.092564      15.092564    6[6-(6,7),8-(64),8-(64)]
   112      13.858093      13.858093      13.858093    6[6-(6,7),8-(64),8-(64,64)]
   113      10.078894      10.078894      10.078894    7[6-(1,7),6-(6,6),64-(7,8,8,8,8,8)]
   114       9.841995       9.841995       9.841995    7[6-(1,7),6-(6,6),64-(7,8,8,8,8)]
   115      24.297963      24.297963      24.297963    7[6-(1,7),6-(6,6),64-(7,8,8,8,8)]
   116      23.522787      23.522787      23.522787    7[6-(1,7),6-(6,6),64-(7,8,8,8,8,8)]
   117      18.136852      18.136852      18.136852    7[6-(1,7),6-(6,6),64-(7,8,8,8,8,8)]
   118      17.899944      17.899944      17.899944    7[6-(1,7),6-(6,6),64-(7,8,8,8,8)]
   119          16.24          16.24          16.24    7[6-(1,7),6-(6,6),64-(7,8,8,8,8)]
   120      15.464826      15.464826      15.464826    7[6-(1,7),6-(6,6),64-(7,8,8,8,8,8)]
   121      14.107874      14.107874      14.107874    7[6-(1,7),6-(6,6),64-(7,8,8,8,8,8)]
   122      13.870973      13.870973      13.870973    7[6-(1,7),6-(6,6),64-(7,8,8,8,8)]
   123      12.211033      12.211033      12.211033    7[6-(1,7),6-(6,6),64-(7,8,8,8,8)]
   124      11.435853      11.435853      11.435853    7[6-(1,7),6-(6,6),64-(7,8,8,8,8,8)]
   125      22.165823      22.165823      22.165823    7[6-(1,7),6-(6,6),64-(7,8,8,8,8,8)]
   126      21.928916      21.928916      21.928916    7[6-(1,7),6-(6,6),64-(7,8,8,8,8)]
   127       20.26898       20.26898       20.26898    7[6-(1,7),6-(6,6),64-(7,8,8,8,8)]
   128       19.49381       19.49381       19.49381    7[6-(1,7),6-(6,6),64-(7,8,8,8,8,8)]
   129      22.152947      22.152947      22.152947    7[6-(1,7),6-(6,6),64-(7,8,8,8,8,8)]
   130      22.389846      22.389846      22.389846    7[6-(1,7),6-(6,6),64-(7,8,8,8,8)]
   131       7.933878       7.933878       7.933878    7[6-(1,7),6-(6,6),64-(7,8,8,8,8)]
   132       8.709054       8.709054       8.709054    7[6-(1,7),6-(6,6),64-(7,8,8,8,8,8)]
   133      14.094989      14.094989      14.094989    7[6-(1,7),6-(6,6),64-(7,8,8,8,8,8)]
   134      14.331897      14.331897      14.331897    7[6-(1,7),6-(6,6),64-(7,8,8,8,8)]
   135      15.991841      15.991841      15.991841    7[6-(1,7),6-(6,6),64-(7,8,8,8,8)]
   136      16.767015      16.767015      16.767015    7[6-(1,7),6-(6,6),64-(7,8,8,8,8,8)]
   137      18.123967      18.123967      18.123967    7[6-(1,7),6-(6,6),64-(7,8,8,8,8,8)]
   138      18.360868      18.360868      18.360868    7[6-(1,7),6-(6,6),64-(7,8,8,8,8)]
   139      20.020808      20.020808      20.020808    7[6-(1,7),6-(6,6),64-(7,8,8,8,8)]
   140      20.795988      20.795988      20.795988    7[6-(1,7),6-(6,6),64-(7,8,8,8,8,8)]
   141      10.066018      10.066018      10.066018    7[6-(1,7),6-(6,6),64-(7,8,8,8,8,8)]
   142      10.302925      10.302925      10.302925    7[6-(1,7),6-(6,6),64-(7,8,8,8,8)]
   143      11.962861      11.962861      11.962861    7[6-(1,7),6-(6,6),64-(7,8,8,8,8)]
   144      12.738031      12.738031      12.738031    7[6-(1,7),6-(6,6),64-(7,8,8,8,8,8)]
   145      17.037767      17.037767      17.037767    8[6-(6,8),64-(7,7,8,8,8,8)]
   146      15.556717      15.556717      15.556717    8[6-(6,8),64-(7,7,8,8,8)]
   147      23.129552      23.129552      23.129552    8[6-(6,8),64-(7,7,8,8,8)]
   148      16.376986      16.376986      16.376986    8[6-(6,8),64-(7,7,8,8,8)]
   149      21.094122      21.094122      21.094122    8[6-(6,8),64-(7,7,8,8,8,8)]
   150      20.222254      20.222254      20.222254    8[6-(6,8),64-(7,7,8,8,8,8)]
   151      21.219829      21.219829      21.219829    8[6-(6,8),64-(7,7,8,8,8,8),64-(7,7,8,8,8,8)]
   152      15.073216      15.073216      15.073216    8[6-(6,8),64-(7,7,8,8,8)]
   153      17.037753      17.037753      17.037753    8[6-(6,8),64-(7,7,8,8,8,8)]
   154      15.556701      15.556701      15.556701    8[6-(6,8),64-(7,7,8,8,8)]
   155      15.071606      15.071606      15.071606    8[6-(6,8),64-(7,7,8,8,8)]
   156       16.37699       16.37699       16.37699    8[6-(6,8),64-(7,7,8,8,8)]
   157       13.03616       13.03616       13.03616    8[6-(6,8),64-(7,7,8,8,8,8)]
   158      12.164287      12.164287      12.164287    8[6-(6,8),64-(7,7,8,8,8,8)]
   159       13.16186       13.16186       13.16186    8[6-(6,8),64-(7,7,8,8,8,8),64-(7,7,8,8,8,8)]
   160      15.073208      15.073208      15.073208    8[6-(6,8),64-(7,7,8,8,8)]
   161       4.950812       4.950812       4.950812    8[6-(6,8),64-(7,7,8,8,8,8)]
   162       3.469764       3.469764       3.469764    8[6-(6,8),64-(7,7,8,8,8)]
   163      11.042637      11.042637      11.042637    8[6-(6,8),64-(7,7,8,8,8)]
   164      12.348025      12.348025      12.348025    8[6-(6,8),64-(7,7,8,8,8)]
   165       9.007185       9.007185       9.007185    8[6-(6,8),64-(7,7,8,8,8,8)]
   166       8.135319       8.135319       8.135319    8[6-(6,8),64-(7,7,8,8,8,8)]
   167       9.132899       9.132899       9.132899    8[6-(6,8),64-(7,7,8,8,8,8),64-(7,7,8,8,8,8)]
   168      11.044247      11.044247      11.044247    8[6-(6,8),64-(7,7,8,8,8)]
   169      21.066718      21.066718      21.066718    8[6-(6,8),64-(7,7,8,8,8,8)]
   170      19.585663      19.585663      19.585663    8[6-(6,8),64-(7,7,8,8,8)]
   171      19.100571      19.100571      19.100571    8[6-(6,8),64-(7,7,8,8,8)]
   172      28.463941      28.463941      28.463941    8[6-(6,8),64-(7,7,8,8,8)]
   173      17.065147      17.065147      17.065147    8[6-(6,8),64-(7,7,8,8,8,8)]
   174      16.193272      16.193272      16.193272    8[6-(6,8),64-(7,7,8,8,8,8)]
   175       17.19084       17.19084       17.19084    8[6-(6,8),64-(7,7,8,8,8,8),64-(7,7,8,8,8,8)]
   176      19.102184      19.102184      19.102184    8[6-(6,8),64-(7,7,8,8,8)]
   177      15.194074      15.194074      15.194074    8[6-(6,8),64-(7,7,8,8,8,8)]
   178      16.675124      16.675124      16.675124    8[6-(6,8),64-(7,7,8,8,8)]
   179       9.102289       9.102289       9.102289    8[6-(6,8),64-(7,7,8,8,8)]
   180      15.854855      15.854855      15.854855    8[6-(6,8),64-(7,7,8,8,8)]
   181      11.137719      11.137719      11.137719    8[6-(6,8),64-(7,7,8,8,8,8)]
   182      12.009587      12.009587      12.009587    8[6-(6,8),64-(7,7,8,8,8,8)]
   183      11.012012      11.012012      11.012012    8[6-(6,8),64-(7,7,8,8,8,8),64-(7,7,8,8,8,8)]
   184       9.100667       9.100667       9.100667    8[6-(6,8),64-(7,7,8,8,8)]
   185      15.194088      15.194088      15.194088    8[6-(6,8),64-(7,7,8,8,8,8)]
   186       16.67514       16.67514       16.67514    8[6-(6,8),64-(7,7,8,8,8)]
   187      17.160235      17.160235      17.160235    8[6-(6,8),64-(7,7,8,8,8)]
   188      15.854851      15.854851      15.854851    8[6-(6,8),64-(7,7,8,8,8)]
   189      19.195681      19.195681      19.195681    8[6-(6,8),64-(7,7,8,8,8,8)]
   190      20.067554      20.067554      20.067554    8[6-(6,8),64-(7,7,8,8,8,8)]
   191      19.069981      19.069981      19.069981    8[6-(6,8),64-(7,7,8,8,8,8),64-(7,7,8,8,8,8)]
   192      17.158633      17.158633      17.158633    8[6-(6,8),64-(7,7,8,8,8)]
   193      27.281029      27.281029      27.281029    8[6-(6,8),64-(7,7,8,8,8,8)]
   194      28.762077      28.762077      28.762077    8[6-(6,8),64-(7,7,8,8,8)]
   195      21.189204      21.189204      21.189204    8[6-(6,8),64-(7,7,8,8,8)]
   196      19.883816      19.883816      19.883816    8[6-(6,8),64-(7,7,8,8,8)]
   197      23.224656      23.224656      23.224656    8[6-(6,8),64-(7,7,8,8,8,8)]
   198      24.096522      24.096522      24.096522    8[6-(6,8),64-(7,7,8,8,8,8)]
   199      23.098942      23.098942      23.098942    8[6-(6,8),64-(7,7,8,8,8,8),64-(7,7,8,8,8,8)]
   200      21.187594      21.187594      21.187594    8[6-(6,8),64-(7,7,8,8,8)]
   201      11.165123      11.165123      11.165123    8[6-(6,8),64-(7,7,8,8,8,8)]
   202      12.646178      12.646178      12.646178    8[6-(6,8),64-(7,7,8,8,8)]
   203       13.13127       13.13127       13.13127    8[6-(6,8),64-(7,7,8,8,8)]
   204         3.7679         3.7679         3.7679    8[6-(6,8),64-(7,7,8,8,8)]
   205      15.166694      15.166694      15.166694    8[6-(6,8),64-(7,7,8,8,8,8)]
   206      16.038569      16.038569      16.038569    8[6-(6,8),64-(7,7,8,8,8,8)]
   207      15.041001      15.041001      15.041001    8[6-(6,8),64-(7,7,8,8,8,8),64-(7,7,8,8,8,8)]
   208       5.071674       5.071674       5.071674    8[6-(6,8),64-(7,7,8,8,8)]
