# Supplementary material for: A collection of forcefield precursors for metal–organic frameworks
Source: RSC Adv. 2019 Nov 13;9(63):36492–507. doi: 10.1039/c9ra07327b (PMC9075174; doi:10.1039/c9ra07327b)
Supplement: RA-009-C9RA07327B-s1924 [file RA-009-C9RA07327B-s1924.txt]

PEGQOJ_clean

16.023000    0.000000    0.000000
8.011515    14.290842    0.000000
8.011490    -0.000003    14.290856

     1      14.579176      14.579176      14.579176    65[7-(6,6),7-(6,6),8-(6),8-(6),8-(6),8-(6,65)]
     2      13.310954      13.310954      13.310954    65[7-(6,6),7-(6,6),8-(6),8-(6),8-(6),8-(6,65),8-(6,65),8-(6,65)]
     3       6.567676       6.567676       6.567676    65[7-(6,6),7-(6,6),8-(6),8-(6),8-(6),8-(6,65)]
     4      21.322458      21.322458      21.322458    65[7-(6,6),7-(6,6),8-(6),8-(6),8-(6),8-(6,65),8-(6,65),8-(6,65)]
     5      18.584922      18.584922      18.584922    65[7-(6,6),7-(6,6),8-(6),8-(6),8-(6),8-(6,65)]
     6       17.31671       17.31671       17.31671    65[7-(6,6),7-(6,6),8-(6),8-(6),8-(6),8-(6,65),8-(6,65),8-(6,65)]
     7      10.573431      10.573431      10.573431    65[7-(6,6),7-(6,6),8-(6),8-(6),8-(6),8-(6,65)]
     8       9.305201       9.305201       9.305201    65[7-(6,6),7-(6,6),8-(6),8-(6),8-(6),8-(6,65),8-(6,65),8-(6,65)]
     9      17.466829      17.466829      17.466829    65[7-(6,6),7-(6,6),8-(6),8-(6),8-(6),8-(6,65)]
    10      18.735051      18.735051      18.735051    65[7-(6,6),7-(6,6),8-(6),8-(6),8-(6),8-(6,65),8-(6,65),8-(6,65)]
    11      25.478329      25.478329      25.478329    65[7-(6,6),7-(6,6),8-(6),8-(6),8-(6),8-(6,65)]
    12      10.723547      10.723547      10.723547    65[7-(6,6),7-(6,6),8-(6),8-(6),8-(6),8-(6,65),8-(6,65),8-(6,65)]
    13      13.461083      13.461083      13.461083    65[7-(6,6),7-(6,6),8-(6),8-(6),8-(6),8-(6,65)]
    14      14.729295      14.729295      14.729295    65[7-(6,6),7-(6,6),8-(6),8-(6),8-(6),8-(6,65),8-(6,65),8-(6,65)]
    15      21.472574      21.472574      21.472574    65[7-(6,6),7-(6,6),8-(6),8-(6),8-(6),8-(6,65)]
    16      22.740804      22.740804      22.740804    65[7-(6,6),7-(6,6),8-(6),8-(6),8-(6),8-(6,65),8-(6,65),8-(6,65)]
    17      12.940184      12.940184      12.940184    1[6-(7,7)]
    18      14.766808      14.766808      14.766808    1[6-(7,7)]
    19      20.951683      20.951683      20.951683    1[6-(7,7)]
    20      22.778303      22.778303      22.778303    1[6-(7,7)]
    21      16.945934      16.945934      16.945934    1[6-(7,7)]
    22      18.772555      18.772555      18.772555    1[6-(7,7)]
    23       8.934434       8.934434       8.934434    1[6-(7,7)]
    24      10.761057      10.761057      10.761057    1[6-(7,7)]
    25      19.105821      19.105821      19.105821    1[6-(7,7)]
    26      17.279197      17.279197      17.279197    1[6-(7,7)]
    27      11.094322      11.094322      11.094322    1[6-(7,7)]
    28       9.267702       9.267702       9.267702    1[6-(7,7)]
    29      15.100071      15.100071      15.100071    1[6-(7,7)]
    30       13.27345       13.27345       13.27345    1[6-(7,7)]
    31      23.111571      23.111571      23.111571    1[6-(7,7)]
    32      21.284948      21.284948      21.284948    1[6-(7,7)]
    33      13.605137      13.605137      13.605137    6[1-(0),7-(6,65),7-(6,65)]
    34      15.144946      15.144946      15.144946    6[6-(6,7),6-(8,8),7-(6,65)]
    35      15.007148      15.007148      15.007148    6[6-(6,7),6-(8,8),7-(6,65)]
    36      15.620828      15.620828      15.620828    6[6-(6,7),8-(65),8-(65)]
    37      16.027813      16.027813      16.027813    6[6-(6,7),8-(65),8-(65)]
    38       15.61122       15.61122       15.61122    6[1-(0),7-(6,65),7-(6,65)]
    39      17.245566      17.245566      17.245566    6[6-(6,7),6-(8,8),7-(6,65)]
    40      17.686199      17.686199      17.686199    6[6-(6,7),6-(8,8),7-(6,65)]
    41        19.0097        19.0097        19.0097    6[6-(6,7),8-(65),8-(65)]
    42      17.745482      17.745482      17.745482    6[6-(6,7),8-(65,65),8-(65,65)]
    43      21.616639      21.616639      21.616639    6[1-(0),7-(6,65),7-(6,65)]
    44      23.156451      23.156451      23.156451    6[6-(6,7),6-(8,8),7-(6,65)]
    45      23.018653      23.018653      23.018653    6[6-(6,7),6-(8,8),7-(6,65)]
    46      23.632335      23.632335      23.632335    6[6-(6,7),8-(65),8-(65)]
    47       8.016319       8.016319       8.016319    6[6-(6,7),8-(65),8-(65)]
    48       7.599715       7.599715       7.599715    6[1-(0),7-(6,65),7-(6,65)]
    49       9.234062       9.234062       9.234062    6[6-(6,7),6-(8,8),7-(6,65)]
    50       9.674693       9.674693       9.674693    6[6-(6,7),6-(8,8),7-(6,65)]
    51      10.998192      10.998192      10.998192    6[6-(6,7),8-(65),8-(65)]
    52        9.73398        9.73398        9.73398    6[6-(6,7),8-(65,65),8-(65,65)]
    53      17.610888      17.610888      17.610888    6[1-(0),7-(6,65),7-(6,65)]
    54      19.150697      19.150697      19.150697    6[6-(6,7),6-(8,8),7-(6,65)]
    55      19.012901      19.012901      19.012901    6[6-(6,7),6-(8,8),7-(6,65)]
    56      19.626583      19.626583      19.626583    6[6-(6,7),8-(65),8-(65)]
    57      20.033563      20.033563      20.033563    6[6-(6,7),8-(65),8-(65)]
    58      19.616966      19.616966      19.616966    6[1-(0),7-(6,65),7-(6,65)]
    59       21.25131       21.25131       21.25131    6[6-(6,7),6-(8,8),7-(6,65)]
    60      21.691944      21.691944      21.691944    6[6-(6,7),6-(8,8),7-(6,65)]
    61      23.015444      23.015444      23.015444    6[6-(6,7),8-(65),8-(65)]
    62      21.751227      21.751227      21.751227    6[6-(6,7),8-(65,65),8-(65,65)]
    63       9.599388       9.599388       9.599388    6[1-(0),7-(6,65),7-(6,65)]
    64      11.139199      11.139199      11.139199    6[6-(6,7),6-(8,8),7-(6,65)]
    65        11.0014        11.0014        11.0014    6[6-(6,7),6-(8,8),7-(6,65)]
    66      11.615079      11.615079      11.615079    6[6-(6,7),8-(65),8-(65)]
    67      12.022068      12.022068      12.022068    6[6-(6,7),8-(65),8-(65)]
    68      11.605469      11.605469      11.605469    6[1-(0),7-(6,65),7-(6,65)]
    69      13.239817      13.239817      13.239817    6[6-(6,7),6-(8,8),7-(6,65)]
    70      13.680448      13.680448      13.680448    6[6-(6,7),6-(8,8),7-(6,65)]
    71      15.003947      15.003947      15.003947    6[6-(6,7),8-(65),8-(65)]
    72      13.739736      13.739736      13.739736    6[6-(6,7),8-(65,65),8-(65,65)]
    73      18.440868      18.440868      18.440868    6[1-(0),7-(6,65),7-(6,65)]
    74      16.901059      16.901059      16.901059    6[6-(6,7),6-(8,8),7-(6,65)]
    75      17.038857      17.038857      17.038857    6[6-(6,7),6-(8,8),7-(6,65)]
    76      16.425177      16.425177      16.425177    6[6-(6,7),8-(65),8-(65)]
    77      16.018192      16.018192      16.018192    6[6-(6,7),8-(65),8-(65)]
    78      16.434785      16.434785      16.434785    6[1-(0),7-(6,65),7-(6,65)]
    79      14.800439      14.800439      14.800439    6[6-(6,7),6-(8,8),7-(6,65)]
    80      14.359806      14.359806      14.359806    6[6-(6,7),6-(8,8),7-(6,65)]
    81      13.036305      13.036305      13.036305    6[6-(6,7),8-(65),8-(65)]
    82      14.300523      14.300523      14.300523    6[6-(6,7),8-(65,65),8-(65,65)]
    83      10.429366      10.429366      10.429366    6[1-(0),7-(6,65),7-(6,65)]
    84       8.889554       8.889554       8.889554    6[6-(6,7),6-(8,8),7-(6,65)]
    85       9.027352       9.027352       9.027352    6[6-(6,7),6-(8,8),7-(6,65)]
    86        8.41367        8.41367        8.41367    6[6-(6,7),8-(65),8-(65)]
    87      24.029686      24.029686      24.029686    6[6-(6,7),8-(65),8-(65)]
    88       24.44629       24.44629       24.44629    6[1-(0),7-(6,65),7-(6,65)]
    89      22.811943      22.811943      22.811943    6[6-(6,7),6-(8,8),7-(6,65)]
    90      22.371312      22.371312      22.371312    6[6-(6,7),6-(8,8),7-(6,65)]
    91      21.047813      21.047813      21.047813    6[6-(6,7),8-(65),8-(65)]
    92      22.312025      22.312025      22.312025    6[6-(6,7),8-(65,65),8-(65,65)]
    93      14.435117      14.435117      14.435117    6[1-(0),7-(6,65),7-(6,65)]
    94      12.895308      12.895308      12.895308    6[6-(6,7),6-(8,8),7-(6,65)]
    95      13.033104      13.033104      13.033104    6[6-(6,7),6-(8,8),7-(6,65)]
    96      12.419422      12.419422      12.419422    6[6-(6,7),8-(65),8-(65)]
    97      12.012442      12.012442      12.012442    6[6-(6,7),8-(65),8-(65)]
    98      12.429039      12.429039      12.429039    6[1-(0),7-(6,65),7-(6,65)]
    99      10.794695      10.794695      10.794695    6[6-(6,7),6-(8,8),7-(6,65)]
   100      10.354061      10.354061      10.354061    6[6-(6,7),6-(8,8),7-(6,65)]
   101       9.030561       9.030561       9.030561    6[6-(6,7),8-(65),8-(65)]
   102      10.294778      10.294778      10.294778    6[6-(6,7),8-(65,65),8-(65,65)]
   103      22.446617      22.446617      22.446617    6[1-(0),7-(6,65),7-(6,65)]
   104      20.906806      20.906806      20.906806    6[6-(6,7),6-(8,8),7-(6,65)]
   105      21.044605      21.044605      21.044605    6[6-(6,7),6-(8,8),7-(6,65)]
   106      20.430926      20.430926      20.430926    6[6-(6,7),8-(65),8-(65)]
   107      20.023937      20.023937      20.023937    6[6-(6,7),8-(65),8-(65)]
   108      20.440536      20.440536      20.440536    6[1-(0),7-(6,65),7-(6,65)]
   109      18.806188      18.806188      18.806188    6[6-(6,7),6-(8,8),7-(6,65)]
   110      18.365557      18.365557      18.365557    6[6-(6,7),6-(8,8),7-(6,65)]
   111      17.042058      17.042058      17.042058    6[6-(6,7),8-(65),8-(65)]
   112      18.306269      18.306269      18.306269    6[6-(6,7),8-(65,65),8-(65,65)]
   113      13.996098      13.996098      13.996098    7[6-(1,7),6-(6,6),65-(7,8,8,8,8,8,8)]
   114      14.230034      14.230034      14.230034    7[6-(1,7),6-(6,6),65-(7,8,8,8,8)]
   115      15.875599      15.875599      15.875599    7[6-(1,7),6-(6,6),65-(7,8,8,8,8)]
   116      16.644705      16.644705      16.644705    7[6-(1,7),6-(6,6),65-(7,8,8,8,8,8,8)]
   117      22.007601      22.007601      22.007601    7[6-(1,7),6-(6,6),65-(7,8,8,8,8,8,8)]
   118      22.241536      22.241536      22.241536    7[6-(1,7),6-(6,6),65-(7,8,8,8,8)]
   119       7.864095       7.864095       7.864095    7[6-(1,7),6-(6,6),65-(7,8,8,8,8)]
   120       8.633198       8.633198       8.633198    7[6-(1,7),6-(6,6),65-(7,8,8,8,8,8,8)]
   121      18.001851      18.001851      18.001851    7[6-(1,7),6-(6,6),65-(7,8,8,8,8,8,8)]
   122      18.235784      18.235784      18.235784    7[6-(1,7),6-(6,6),65-(7,8,8,8,8)]
   123      19.881344      19.881344      19.881344    7[6-(1,7),6-(6,6),65-(7,8,8,8,8)]
   124       20.65045       20.65045       20.65045    7[6-(1,7),6-(6,6),65-(7,8,8,8,8,8,8)]
   125       9.990348       9.990348       9.990348    7[6-(1,7),6-(6,6),65-(7,8,8,8,8,8,8)]
   126      10.224287      10.224287      10.224287    7[6-(1,7),6-(6,6),65-(7,8,8,8,8)]
   127       11.86985       11.86985       11.86985    7[6-(1,7),6-(6,6),65-(7,8,8,8,8)]
   128      12.638952      12.638952      12.638952    7[6-(1,7),6-(6,6),65-(7,8,8,8,8,8,8)]
   129      18.049907      18.049907      18.049907    7[6-(1,7),6-(6,6),65-(7,8,8,8,8,8,8)]
   130      17.815971      17.815971      17.815971    7[6-(1,7),6-(6,6),65-(7,8,8,8,8)]
   131      16.170406      16.170406      16.170406    7[6-(1,7),6-(6,6),65-(7,8,8,8,8)]
   132        15.4013        15.4013        15.4013    7[6-(1,7),6-(6,6),65-(7,8,8,8,8,8,8)]
   133      10.038404      10.038404      10.038404    7[6-(1,7),6-(6,6),65-(7,8,8,8,8,8,8)]
   134       9.804469       9.804469       9.804469    7[6-(1,7),6-(6,6),65-(7,8,8,8,8)]
   135       24.18191       24.18191       24.18191    7[6-(1,7),6-(6,6),65-(7,8,8,8,8)]
   136      23.412807      23.412807      23.412807    7[6-(1,7),6-(6,6),65-(7,8,8,8,8,8,8)]
   137      14.044154      14.044154      14.044154    7[6-(1,7),6-(6,6),65-(7,8,8,8,8,8,8)]
   138      13.810221      13.810221      13.810221    7[6-(1,7),6-(6,6),65-(7,8,8,8,8)]
   139      12.164661      12.164661      12.164661    7[6-(1,7),6-(6,6),65-(7,8,8,8,8)]
   140      11.395555      11.395555      11.395555    7[6-(1,7),6-(6,6),65-(7,8,8,8,8,8,8)]
   141      22.055657      22.055657      22.055657    7[6-(1,7),6-(6,6),65-(7,8,8,8,8,8,8)]
   142      21.821718      21.821718      21.821718    7[6-(1,7),6-(6,6),65-(7,8,8,8,8)]
   143      20.176155      20.176155      20.176155    7[6-(1,7),6-(6,6),65-(7,8,8,8,8)]
   144      19.407053      19.407053      19.407053    7[6-(1,7),6-(6,6),65-(7,8,8,8,8,8,8)]
   145      15.109694      15.109694      15.109694    8[6-(6,8),65-(7,7,8,8,8,8,8)]
   146      16.567786      16.567786      16.567786    8[6-(6,8),65-(7,7,8,8,8)]
   147      17.019635      17.019635      17.019635    8[6-(6,8),65-(7,7,8,8,8)]
   148      15.741001      15.741001      15.741001    8[6-(6,8),65-(7,7,8,8,8)]
   149      19.107441      19.107441      19.107441    8[6-(6,8),65-(7,7,8,8,8,8,8)]
   150      19.948647      19.948647      19.948647    8[6-(6,8),65-(7,7,8,8,8,8,8)]
   151      18.960026      18.960026      18.960026    8[6-(6,8),65-(7,7,8,8,8,8,8),65-(7,7,8,8,8,8,8)]
   152      17.053288      17.053288      17.053288    8[6-(6,8),65-(7,7,8,8,8),65-(7,7,8,8,8,8,8)]
   153      15.109687      15.109687      15.109687    8[6-(6,8),65-(7,7,8,8,8,8,8)]
   154       16.56778       16.56778       16.56778    8[6-(6,8),65-(7,7,8,8,8)]
   155       9.008143       9.008143       9.008143    8[6-(6,8),65-(7,7,8,8,8)]
   156      15.740997      15.740997      15.740997    8[6-(6,8),65-(7,7,8,8,8)]
   157      11.095932      11.095932      11.095932    8[6-(6,8),65-(7,7,8,8,8,8,8)]
   158       11.93714       11.93714       11.93714    8[6-(6,8),65-(7,7,8,8,8,8,8)]
   159      10.948523      10.948523      10.948523    8[6-(6,8),65-(7,7,8,8,8,8,8),65-(7,7,8,8,8,8,8)]
   160       9.041787       9.041787       9.041787    8[6-(6,8),65-(7,7,8,8,8),65-(7,7,8,8,8,8,8)]
   161      27.126941      27.126941      27.126941    8[6-(6,8),65-(7,7,8,8,8,8,8)]
   162      28.585032      28.585032      28.585032    8[6-(6,8),65-(7,7,8,8,8)]
   163      21.025387      21.025387      21.025387    8[6-(6,8),65-(7,7,8,8,8)]
   164       19.74675       19.74675       19.74675    8[6-(6,8),65-(7,7,8,8,8)]
   165      23.113186      23.113186      23.113186    8[6-(6,8),65-(7,7,8,8,8,8,8)]
   166      23.954391      23.954391      23.954391    8[6-(6,8),65-(7,7,8,8,8,8,8)]
   167      22.965769      22.965769      22.965769    8[6-(6,8),65-(7,7,8,8,8,8,8),65-(7,7,8,8,8,8,8)]
   168      21.059032      21.059032      21.059032    8[6-(6,8),65-(7,7,8,8,8),65-(7,7,8,8,8,8,8)]
   169      11.103944      11.103944      11.103944    8[6-(6,8),65-(7,7,8,8,8,8,8)]
   170      12.562039      12.562039      12.562039    8[6-(6,8),65-(7,7,8,8,8)]
   171      13.013891      13.013891      13.013891    8[6-(6,8),65-(7,7,8,8,8)]
   172       3.723743       3.723743       3.723743    8[6-(6,8),65-(7,7,8,8,8)]
   173      15.101686      15.101686      15.101686    8[6-(6,8),65-(7,7,8,8,8,8,8)]
   174      15.942896      15.942896      15.942896    8[6-(6,8),65-(7,7,8,8,8,8,8)]
   175       14.95428       14.95428       14.95428    8[6-(6,8),65-(7,7,8,8,8,8,8),65-(7,7,8,8,8,8,8)]
   176       5.036028       5.036028       5.036028    8[6-(6,8),65-(7,7,8,8,8),65-(7,7,8,8,8,8,8)]
   177      16.936311      16.936311      16.936311    8[6-(6,8),65-(7,7,8,8,8,8,8)]
   178      15.478219      15.478219      15.478219    8[6-(6,8),65-(7,7,8,8,8)]
   179       15.02637       15.02637       15.02637    8[6-(6,8),65-(7,7,8,8,8)]
   180      16.305004      16.305004      16.305004    8[6-(6,8),65-(7,7,8,8,8)]
   181      12.938564      12.938564      12.938564    8[6-(6,8),65-(7,7,8,8,8,8,8)]
   182      12.097358      12.097358      12.097358    8[6-(6,8),65-(7,7,8,8,8,8,8)]
   183      13.085979      13.085979      13.085979    8[6-(6,8),65-(7,7,8,8,8,8,8),65-(7,7,8,8,8,8,8)]
   184      14.992717      14.992717      14.992717    8[6-(6,8),65-(7,7,8,8,8),65-(7,7,8,8,8,8,8)]
   185      16.936318      16.936318      16.936318    8[6-(6,8),65-(7,7,8,8,8,8,8)]
   186      15.478225      15.478225      15.478225    8[6-(6,8),65-(7,7,8,8,8)]
   187      23.037862      23.037862      23.037862    8[6-(6,8),65-(7,7,8,8,8)]
   188      16.305008      16.305008      16.305008    8[6-(6,8),65-(7,7,8,8,8)]
   189      20.950073      20.950073      20.950073    8[6-(6,8),65-(7,7,8,8,8,8,8)]
   190      20.108865      20.108865      20.108865    8[6-(6,8),65-(7,7,8,8,8,8,8)]
   191      21.097482      21.097482      21.097482    8[6-(6,8),65-(7,7,8,8,8,8,8),65-(7,7,8,8,8,8,8)]
   192      14.992728      14.992728      14.992728    8[6-(6,8),65-(7,7,8,8,8),65-(7,7,8,8,8,8,8)]
   193       4.919064       4.919064       4.919064    8[6-(6,8),65-(7,7,8,8,8,8,8)]
   194       3.460973       3.460973       3.460973    8[6-(6,8),65-(7,7,8,8,8)]
   195      11.020618      11.020618      11.020618    8[6-(6,8),65-(7,7,8,8,8)]
   196      12.299255      12.299255      12.299255    8[6-(6,8),65-(7,7,8,8,8)]
   197       8.932819       8.932819       8.932819    8[6-(6,8),65-(7,7,8,8,8,8,8)]
   198       8.091614       8.091614       8.091614    8[6-(6,8),65-(7,7,8,8,8,8,8)]
   199       9.080236       9.080236       9.080236    8[6-(6,8),65-(7,7,8,8,8,8,8),65-(7,7,8,8,8,8,8)]
   200      10.986973      10.986973      10.986973    8[6-(6,8),65-(7,7,8,8,8),65-(7,7,8,8,8,8,8)]
   201      20.942061      20.942061      20.942061    8[6-(6,8),65-(7,7,8,8,8,8,8)]
   202      19.483966      19.483966      19.483966    8[6-(6,8),65-(7,7,8,8,8)]
   203      19.032114      19.032114      19.032114    8[6-(6,8),65-(7,7,8,8,8)]
   204      28.322262      28.322262      28.322262    8[6-(6,8),65-(7,7,8,8,8)]
   205      16.944319      16.944319      16.944319    8[6-(6,8),65-(7,7,8,8,8,8,8)]
   206      16.103109      16.103109      16.103109    8[6-(6,8),65-(7,7,8,8,8,8,8)]
   207      17.091725      17.091725      17.091725    8[6-(6,8),65-(7,7,8,8,8,8,8),65-(7,7,8,8,8,8,8)]
   208      18.998462      18.998462      18.998462    8[6-(6,8),65-(7,7,8,8,8),65-(7,7,8,8,8,8,8)]
