# Supplementary material for: A collection of forcefield precursors for metal–organic frameworks
Source: RSC Adv. 2019 Nov 13;9(63):36492–507. doi: 10.1039/c9ra07327b (PMC9075174; doi:10.1039/c9ra07327b)
Supplement: RA-009-C9RA07327B-s1925 [file RA-009-C9RA07327B-s1925.txt]

PEGQUP_clean

15.873000    0.000000    0.000000
7.936498    14.244443    0.000000
7.936498    0.000020    14.244443

     1      22.355927      22.355927      22.355927    68[7-(6,6),7-(6,6),8-(6),8-(6),8-(6),8-(6,68)]
     2       5.246978       5.246978       5.246978    68[7-(6,6),7-(6,6),8-(6),8-(6),8-(6),8-(6,68),8-(6,68),8-(6,68)]
     3       14.41927       14.41927       14.41927    68[7-(6,6),7-(6,6),8-(6),8-(6),8-(6),8-(6,68)]
     4      13.183476      13.183476      13.183476    68[7-(6,6),7-(6,6),8-(6),8-(6),8-(6),8-(6,68),8-(6,68),8-(6,68)]
     5      18.387598      18.387598      18.387598    68[7-(6,6),7-(6,6),8-(6),8-(6),8-(6),8-(6,68)]
     6      17.151727      17.151727      17.151727    68[7-(6,6),7-(6,6),8-(6),8-(6),8-(6),8-(6,68),8-(6,68),8-(6,68)]
     7      10.451099      10.451099      10.451099    68[7-(6,6),7-(6,6),8-(6),8-(6),8-(6),8-(6,68)]
     8       9.215227       9.215227       9.215227    68[7-(6,6),7-(6,6),8-(6),8-(6),8-(6),8-(6,68),8-(6,68),8-(6,68)]
     9       9.390069       9.390069       9.390069    68[7-(6,6),7-(6,6),8-(6),8-(6),8-(6),8-(6,68)]
    10      26.499018      26.499018      26.499018    68[7-(6,6),7-(6,6),8-(6),8-(6),8-(6),8-(6,68),8-(6,68),8-(6,68)]
    11      17.326726      17.326726      17.326726    68[7-(6,6),7-(6,6),8-(6),8-(6),8-(6),8-(6,68)]
    12       18.56252       18.56252       18.56252    68[7-(6,6),7-(6,6),8-(6),8-(6),8-(6),8-(6,68),8-(6,68),8-(6,68)]
    13      13.358398      13.358398      13.358398    68[7-(6,6),7-(6,6),8-(6),8-(6),8-(6),8-(6,68)]
    14      14.594269      14.594269      14.594269    68[7-(6,6),7-(6,6),8-(6),8-(6),8-(6),8-(6,68),8-(6,68),8-(6,68)]
    15      21.294897      21.294897      21.294897    68[7-(6,6),7-(6,6),8-(6),8-(6),8-(6),8-(6,68)]
    16      22.530769      22.530769      22.530769    68[7-(6,6),7-(6,6),8-(6),8-(6),8-(6),8-(6,68),8-(6,68),8-(6,68)]
    17      20.722199      20.722199      20.722199    1[6-(7,7)]
    18      22.526959      22.526959      22.526959    1[6-(7,7)]
    19        12.7857        12.7857        12.7857    1[6-(7,7)]
    20       14.59046       14.59046       14.59046    1[6-(7,7)]
    21       16.75395       16.75395       16.75395    1[6-(7,7)]
    22       18.55871       18.55871       18.55871    1[6-(7,7)]
    23       8.817449       8.817449       8.817449    1[6-(7,7)]
    24      10.622209      10.622209      10.622209    1[6-(7,7)]
    25      11.023797      11.023797      11.023797    1[6-(7,7)]
    26       9.219037       9.219037       9.219037    1[6-(7,7)]
    27      18.960296      18.960296      18.960296    1[6-(7,7)]
    28      17.155536      17.155536      17.155536    1[6-(7,7)]
    29      14.992046      14.992046      14.992046    1[6-(7,7)]
    30      13.187286      13.187286      13.187286    1[6-(7,7)]
    31      22.928547      22.928547      22.928547    1[6-(7,7)]
    32      21.123787      21.123787      21.123787    1[6-(7,7)]
    33      21.385691      21.385691      21.385691    6[1-(0),7-(6,68),7-(6,68)]
    34      22.917435      22.917435      22.917435    6[6-(6,7),6-(8,8),7-(6,68)]
    35      22.774579      22.774579      22.774579    6[6-(6,7),6-(8,8),7-(6,68)]
    36       7.517451       7.517451       7.517451    6[6-(6,7),8-(68),8-(68)]
    37       23.81426       23.81426       23.81426    6[6-(6,7),8-(68),8-(68)]
    38      23.374577      23.374577      23.374577    6[1-(0),7-(6,68),7-(6,68)]
    39      24.968226      24.968226      24.968226    6[6-(6,7),6-(8,8),7-(6,68)]
    40       9.574591       9.574591       9.574591    6[6-(6,7),6-(8,8),7-(6,68)]
    41       10.91586       10.91586       10.91586    6[6-(6,7),8-(68),8-(68)]
    42      25.531718      25.531718      25.531718    6[6-(6,7),8-(68,68),8-(68,68)]
    43      13.449191      13.449191      13.449191    6[1-(0),7-(6,68),7-(6,68)]
    44      14.980935      14.980935      14.980935    6[6-(6,7),6-(8,8),7-(6,68)]
    45      14.838078      14.838078      14.838078    6[6-(6,7),6-(8,8),7-(6,68)]
    46       15.45395       15.45395       15.45395    6[6-(6,7),8-(68),8-(68)]
    47       15.87776       15.87776       15.87776    6[6-(6,7),8-(68),8-(68)]
    48      15.438078      15.438078      15.438078    6[1-(0),7-(6,68),7-(6,68)]
    49      17.031728      17.031728      17.031728    6[6-(6,7),6-(8,8),7-(6,68)]
    50      17.511092      17.511092      17.511092    6[6-(6,7),6-(8,8),7-(6,68)]
    51       18.85236       18.85236       18.85236    6[6-(6,7),8-(68),8-(68)]
    52      17.595219      17.595219      17.595219    6[6-(6,7),8-(68,68),8-(68,68)]
    53      17.417441      17.417441      17.417441    6[1-(0),7-(6,68),7-(6,68)]
    54      18.949185      18.949185      18.949185    6[6-(6,7),6-(8,8),7-(6,68)]
    55      18.806328      18.806328      18.806328    6[6-(6,7),6-(8,8),7-(6,68)]
    56        19.4222        19.4222        19.4222    6[6-(6,7),8-(68),8-(68)]
    57      19.846009      19.846009      19.846009    6[6-(6,7),8-(68),8-(68)]
    58      19.406328      19.406328      19.406328    6[1-(0),7-(6,68),7-(6,68)]
    59      20.999977      20.999977      20.999977    6[6-(6,7),6-(8,8),7-(6,68)]
    60      21.479342      21.479342      21.479342    6[6-(6,7),6-(8,8),7-(6,68)]
    61       6.947611       6.947611       6.947611    6[6-(6,7),8-(68),8-(68)]
    62      21.563469      21.563469      21.563469    6[6-(6,7),8-(68,68),8-(68,68)]
    63       9.480941       9.480941       9.480941    6[1-(0),7-(6,68),7-(6,68)]
    64      11.012686      11.012686      11.012686    6[6-(6,7),6-(8,8),7-(6,68)]
    65      10.869829      10.869829      10.869829    6[6-(6,7),6-(8,8),7-(6,68)]
    66      11.485701      11.485701      11.485701    6[6-(6,7),8-(68),8-(68)]
    67       11.90951       11.90951       11.90951    6[6-(6,7),8-(68),8-(68)]
    68      11.469827      11.469827      11.469827    6[1-(0),7-(6,68),7-(6,68)]
    69      13.063477      13.063477      13.063477    6[6-(6,7),6-(8,8),7-(6,68)]
    70      13.542841      13.542841      13.542841    6[6-(6,7),6-(8,8),7-(6,68)]
    71       14.88411       14.88411       14.88411    6[6-(6,7),8-(68),8-(68)]
    72      13.626968      13.626968      13.626968    6[6-(6,7),8-(68,68),8-(68,68)]
    73      10.360305      10.360305      10.360305    6[1-(0),7-(6,68),7-(6,68)]
    74       8.828561       8.828561       8.828561    6[6-(6,7),6-(8,8),7-(6,68)]
    75       8.971417       8.971417       8.971417    6[6-(6,7),6-(8,8),7-(6,68)]
    76      24.228545      24.228545      24.228545    6[6-(6,7),8-(68),8-(68)]
    77       7.931736       7.931736       7.931736    6[6-(6,7),8-(68),8-(68)]
    78       8.371419       8.371419       8.371419    6[1-(0),7-(6,68),7-(6,68)]
    79        6.77777        6.77777        6.77777    6[6-(6,7),6-(8,8),7-(6,68)]
    80      22.171405      22.171405      22.171405    6[6-(6,7),6-(8,8),7-(6,68)]
    81      20.830136      20.830136      20.830136    6[6-(6,7),8-(68),8-(68)]
    82       6.214278       6.214278       6.214278    6[6-(6,7),8-(68,68),8-(68,68)]
    83      18.296805      18.296805      18.296805    6[1-(0),7-(6,68),7-(6,68)]
    84      16.765061      16.765061      16.765061    6[6-(6,7),6-(8,8),7-(6,68)]
    85      16.907918      16.907918      16.907918    6[6-(6,7),6-(8,8),7-(6,68)]
    86      16.292046      16.292046      16.292046    6[6-(6,7),8-(68),8-(68)]
    87      15.868236      15.868236      15.868236    6[6-(6,7),8-(68),8-(68)]
    88      16.307918      16.307918      16.307918    6[1-(0),7-(6,68),7-(6,68)]
    89      14.714268      14.714268      14.714268    6[6-(6,7),6-(8,8),7-(6,68)]
    90      14.234904      14.234904      14.234904    6[6-(6,7),6-(8,8),7-(6,68)]
    91      12.893636      12.893636      12.893636    6[6-(6,7),8-(68),8-(68)]
    92      14.150777      14.150777      14.150777    6[6-(6,7),8-(68,68),8-(68,68)]
    93      14.328555      14.328555      14.328555    6[1-(0),7-(6,68),7-(6,68)]
    94      12.796811      12.796811      12.796811    6[6-(6,7),6-(8,8),7-(6,68)]
    95      12.939668      12.939668      12.939668    6[6-(6,7),6-(8,8),7-(6,68)]
    96      12.323796      12.323796      12.323796    6[6-(6,7),8-(68),8-(68)]
    97      11.899987      11.899987      11.899987    6[6-(6,7),8-(68),8-(68)]
    98      12.339668      12.339668      12.339668    6[1-(0),7-(6,68),7-(6,68)]
    99      10.746019      10.746019      10.746019    6[6-(6,7),6-(8,8),7-(6,68)]
   100      10.266654      10.266654      10.266654    6[6-(6,7),6-(8,8),7-(6,68)]
   101      24.798385      24.798385      24.798385    6[6-(6,7),8-(68),8-(68)]
   102      10.182527      10.182527      10.182527    6[6-(6,7),8-(68,68),8-(68,68)]
   103      22.265055      22.265055      22.265055    6[1-(0),7-(6,68),7-(6,68)]
   104       20.73331       20.73331       20.73331    6[6-(6,7),6-(8,8),7-(6,68)]
   105      20.876167      20.876167      20.876167    6[6-(6,7),6-(8,8),7-(6,68)]
   106      20.260295      20.260295      20.260295    6[6-(6,7),8-(68),8-(68)]
   107      19.836486      19.836486      19.836486    6[6-(6,7),8-(68),8-(68)]
   108      20.276169      20.276169      20.276169    6[1-(0),7-(6,68),7-(6,68)]
   109      18.682519      18.682519      18.682519    6[6-(6,7),6-(8,8),7-(6,68)]
   110      18.203155      18.203155      18.203155    6[6-(6,7),6-(8,8),7-(6,68)]
   111      16.861886      16.861886      16.861886    6[6-(6,7),8-(68),8-(68)]
   112      18.119028      18.119028      18.119028    6[6-(6,7),8-(68,68),8-(68,68)]
   113      21.795215      21.795215      21.795215    7[6-(1,7),6-(6,6),68-(7,8,8,8,8,8,8)]
   114      22.007912      22.007912      22.007912    7[6-(1,7),6-(6,6),68-(7,8,8,8,8)]
   115      23.634894      23.634894      23.634894    7[6-(1,7),6-(6,6),68-(7,8,8,8,8)]
   116      24.412672      24.412672      24.412672    7[6-(1,7),6-(6,6),68-(7,8,8,8,8,8,8)]
   117      13.858714      13.858714      13.858714    7[6-(1,7),6-(6,6),68-(7,8,8,8,8,8,8)]
   118      14.071413      14.071413      14.071413    7[6-(1,7),6-(6,6),68-(7,8,8,8,8)]
   119      15.698396      15.698396      15.698396    7[6-(1,7),6-(6,6),68-(7,8,8,8,8)]
   120      16.476172      16.476172      16.476172    7[6-(1,7),6-(6,6),68-(7,8,8,8,8,8,8)]
   121      17.826964      17.826964      17.826964    7[6-(1,7),6-(6,6),68-(7,8,8,8,8,8,8)]
   122      18.039662      18.039662      18.039662    7[6-(1,7),6-(6,6),68-(7,8,8,8,8)]
   123      19.666645      19.666645      19.666645    7[6-(1,7),6-(6,6),68-(7,8,8,8,8)]
   124      20.444422      20.444422      20.444422    7[6-(1,7),6-(6,6),68-(7,8,8,8,8,8,8)]
   125       9.890464       9.890464       9.890464    7[6-(1,7),6-(6,6),68-(7,8,8,8,8,8,8)]
   126      10.103163      10.103163      10.103163    7[6-(1,7),6-(6,6),68-(7,8,8,8,8)]
   127      11.730145      11.730145      11.730145    7[6-(1,7),6-(6,6),68-(7,8,8,8,8)]
   128      12.507922      12.507922      12.507922    7[6-(1,7),6-(6,6),68-(7,8,8,8,8,8,8)]
   129       9.950781       9.950781       9.950781    7[6-(1,7),6-(6,6),68-(7,8,8,8,8,8,8)]
   130       9.738084       9.738084       9.738084    7[6-(1,7),6-(6,6),68-(7,8,8,8,8)]
   131       8.111102       8.111102       8.111102    7[6-(1,7),6-(6,6),68-(7,8,8,8,8)]
   132       7.333324       7.333324       7.333324    7[6-(1,7),6-(6,6),68-(7,8,8,8,8,8,8)]
   133      17.887282      17.887282      17.887282    7[6-(1,7),6-(6,6),68-(7,8,8,8,8,8,8)]
   134      17.674583      17.674583      17.674583    7[6-(1,7),6-(6,6),68-(7,8,8,8,8)]
   135        16.0476        16.0476        16.0476    7[6-(1,7),6-(6,6),68-(7,8,8,8,8)]
   136      15.269824      15.269824      15.269824    7[6-(1,7),6-(6,6),68-(7,8,8,8,8,8,8)]
   137      13.919032      13.919032      13.919032    7[6-(1,7),6-(6,6),68-(7,8,8,8,8,8,8)]
   138      13.706334      13.706334      13.706334    7[6-(1,7),6-(6,6),68-(7,8,8,8,8)]
   139      12.079351      12.079351      12.079351    7[6-(1,7),6-(6,6),68-(7,8,8,8,8)]
   140      11.301574      11.301574      11.301574    7[6-(1,7),6-(6,6),68-(7,8,8,8,8,8,8)]
   141      21.855532      21.855532      21.855532    7[6-(1,7),6-(6,6),68-(7,8,8,8,8,8,8)]
   142      21.642833      21.642833      21.642833    7[6-(1,7),6-(6,6),68-(7,8,8,8,8)]
   143      20.015851      20.015851      20.015851    7[6-(1,7),6-(6,6),68-(7,8,8,8,8)]
   144      19.238074      19.238074      19.238074    7[6-(1,7),6-(6,6),68-(7,8,8,8,8,8,8)]
   145       7.020627       7.020627       7.020627    8[6-(6,8),68-(7,7,8,8,8,8,8)]
   146       8.492053       8.492053       8.492053    8[6-(6,8),68-(7,7,8,8,8)]
   147       8.930148       8.930148       8.930148    8[6-(6,8),68-(7,7,8,8,8)]
   148      23.542831      23.542831      23.542831    8[6-(6,8),68-(7,7,8,8,8)]
   149      10.993638      10.993638      10.993638    8[6-(6,8),68-(7,7,8,8,8,8,8)]
   150      11.857128      11.857128      11.857128    8[6-(6,8),68-(7,7,8,8,8,8,8)]
   151      26.701558      26.701558      26.701558    8[6-(6,8),68-(7,7,8,8,8,8,8),68-(7,7,8,8,8,8,8)]
   152      24.796798      24.796798      24.796798    8[6-(6,8),68-(7,7,8,8,8),68-(7,7,8,8,8,8,8)]
   153       7.020627       7.020627       7.020627    8[6-(6,8),68-(7,7,8,8,8,8,8)]
   154       8.492055       8.492055       8.492055    8[6-(6,8),68-(7,7,8,8,8)]
   155      16.866648      16.866648      16.866648    8[6-(6,8),68-(7,7,8,8,8)]
   156       23.54283       23.54283       23.54283    8[6-(6,8),68-(7,7,8,8,8)]
   157      18.930138      18.930138      18.930138    8[6-(6,8),68-(7,7,8,8,8,8,8)]
   158       19.79363       19.79363       19.79363    8[6-(6,8),68-(7,7,8,8,8,8,8)]
   159      18.765059      18.765059      18.765059    8[6-(6,8),68-(7,7,8,8,8,8,8),68-(7,7,8,8,8,8,8)]
   160      16.860299      16.860299      16.860299    8[6-(6,8),68-(7,7,8,8,8),68-(7,7,8,8,8,8,8)]
   161      18.925375      18.925375      18.925375    8[6-(6,8),68-(7,7,8,8,8,8,8)]
   162      20.396802      20.396802      20.396802    8[6-(6,8),68-(7,7,8,8,8)]
   163      20.834897      20.834897      20.834897    8[6-(6,8),68-(7,7,8,8,8)]
   164      11.638083      11.638083      11.638083    8[6-(6,8),68-(7,7,8,8,8)]
   165       7.025388       7.025388       7.025388    8[6-(6,8),68-(7,7,8,8,8,8,8)]
   166       7.888879       7.888879       7.888879    8[6-(6,8),68-(7,7,8,8,8,8,8)]
   167      22.733309      22.733309      22.733309    8[6-(6,8),68-(7,7,8,8,8,8,8),68-(7,7,8,8,8,8,8)]
   168       12.89205       12.89205       12.89205    8[6-(6,8),68-(7,7,8,8,8),68-(7,7,8,8,8,8,8)]
   169      18.925374      18.925374      18.925374    8[6-(6,8),68-(7,7,8,8,8,8,8)]
   170      20.396802      20.396802      20.396802    8[6-(6,8),68-(7,7,8,8,8)]
   171      12.898398      12.898398      12.898398    8[6-(6,8),68-(7,7,8,8,8)]
   172      11.638082      11.638082      11.638082    8[6-(6,8),68-(7,7,8,8,8)]
   173      14.961887      14.961887      14.961887    8[6-(6,8),68-(7,7,8,8,8,8,8)]
   174      15.825379      15.825379      15.825379    8[6-(6,8),68-(7,7,8,8,8,8,8)]
   175      14.796809      14.796809      14.796809    8[6-(6,8),68-(7,7,8,8,8,8,8),68-(7,7,8,8,8,8,8)]
   176      12.892049      12.892049      12.892049    8[6-(6,8),68-(7,7,8,8,8),68-(7,7,8,8,8,8,8)]
   177      24.725369      24.725369      24.725369    8[6-(6,8),68-(7,7,8,8,8,8,8)]
   178      23.253943      23.253943      23.253943    8[6-(6,8),68-(7,7,8,8,8)]
   179      22.815848      22.815848      22.815848    8[6-(6,8),68-(7,7,8,8,8)]
   180       8.203165       8.203165       8.203165    8[6-(6,8),68-(7,7,8,8,8)]
   181      20.752358      20.752358      20.752358    8[6-(6,8),68-(7,7,8,8,8,8,8)]
   182      19.888868      19.888868      19.888868    8[6-(6,8),68-(7,7,8,8,8,8,8)]
   183       5.044438       5.044438       5.044438    8[6-(6,8),68-(7,7,8,8,8,8,8),68-(7,7,8,8,8,8,8)]
   184       6.949198       6.949198       6.949198    8[6-(6,8),68-(7,7,8,8,8),68-(7,7,8,8,8,8,8)]
   185      24.725369      24.725369      24.725369    8[6-(6,8),68-(7,7,8,8,8,8,8)]
   186      23.253941      23.253941      23.253941    8[6-(6,8),68-(7,7,8,8,8)]
   187      14.879348      14.879348      14.879348    8[6-(6,8),68-(7,7,8,8,8)]
   188       8.203166       8.203166       8.203166    8[6-(6,8),68-(7,7,8,8,8)]
   189      12.815858      12.815858      12.815858    8[6-(6,8),68-(7,7,8,8,8,8,8)]
   190      11.952366      11.952366      11.952366    8[6-(6,8),68-(7,7,8,8,8,8,8)]
   191      12.980937      12.980937      12.980937    8[6-(6,8),68-(7,7,8,8,8,8,8),68-(7,7,8,8,8,8,8)]
   192       6.949199       6.949199       6.949199    8[6-(6,8),68-(7,7,8,8,8),68-(7,7,8,8,8,8,8)]
   193      12.820621      12.820621      12.820621    8[6-(6,8),68-(7,7,8,8,8,8,8)]
   194      11.349194      11.349194      11.349194    8[6-(6,8),68-(7,7,8,8,8)]
   195      10.911099      10.911099      10.911099    8[6-(6,8),68-(7,7,8,8,8)]
   196      20.107913      20.107913      20.107913    8[6-(6,8),68-(7,7,8,8,8)]
   197      24.720608      24.720608      24.720608    8[6-(6,8),68-(7,7,8,8,8,8,8)]
   198      23.857117      23.857117      23.857117    8[6-(6,8),68-(7,7,8,8,8,8,8)]
   199       9.012687       9.012687       9.012687    8[6-(6,8),68-(7,7,8,8,8,8,8),68-(7,7,8,8,8,8,8)]
   200      10.917448      10.917448      10.917448    8[6-(6,8),68-(7,7,8,8,8),68-(7,7,8,8,8,8,8)]
   201      12.820622      12.820622      12.820622    8[6-(6,8),68-(7,7,8,8,8,8,8)]
   202      11.349194      11.349194      11.349194    8[6-(6,8),68-(7,7,8,8,8)]
   203      18.847598      18.847598      18.847598    8[6-(6,8),68-(7,7,8,8,8)]
   204      20.107914      20.107914      20.107914    8[6-(6,8),68-(7,7,8,8,8)]
   205      16.784109      16.784109      16.784109    8[6-(6,8),68-(7,7,8,8,8,8,8)]
   206      15.920617      15.920617      15.920617    8[6-(6,8),68-(7,7,8,8,8,8,8)]
   207      16.949187      16.949187      16.949187    8[6-(6,8),68-(7,7,8,8,8,8,8),68-(7,7,8,8,8,8,8)]
   208      18.853947      18.853947      18.853947    8[6-(6,8),68-(7,7,8,8,8),68-(7,7,8,8,8,8,8)]
