# Supplementary material for: A collection of forcefield precursors for metal–organic frameworks
Source: RSC Adv. 2019 Nov 13;9(63):36492–507. doi: 10.1039/c9ra07327b (PMC9075174; doi:10.1039/c9ra07327b)
Supplement: RA-009-C9RA07327B-s1926 [file RA-009-C9RA07327B-s1926.txt]

PEJPOL_charged

14.857400    0.000000    0.000000
-7.036411    13.085536    0.000000
-5.868079    -5.372729    15.268867

     1      -4.643665      -4.643665      -4.643665    30[8-(6),8-(6),8-(6),8-(6)]
     2       4.918335       4.918335       4.918335    30[7-(6,6,6),8-(6),8-(6),8-(6),8-(6)]
     3      -4.898018      -4.898018      -4.898018    30[8-(6),8-(6),8-(6),8-(6)]
     4      -1.959897      -1.959897      -1.959897    30[7-(6,6,6),8-(6),8-(6),8-(6),8-(6)]
     5       6.596575       6.596575       6.596575    30[8-(6),8-(6),8-(6),8-(6)]
     6      -2.965425      -2.965425      -2.965425    30[7-(6,6,6),8-(6),8-(6),8-(6),8-(6)]
     7       6.850928       6.850928       6.850928    30[8-(6),8-(6),8-(6),8-(6)]
     8       3.912807       3.912807       3.912807    30[7-(6,6,6),8-(6),8-(6),8-(6),8-(6)]
     9       8.785443       8.785443       8.785443    1[6-(6,6)]
    10       9.176492       9.176492       9.176492    1[6-(6,6)]
    11      11.122846      11.122846      11.122846    1[6-(6,6)]
    12       8.194595       8.194595       8.194595    1[6-(6,6)]
    13        1.27199        1.27199        1.27199    1[6-(1,6,8)]
    14       6.287149       6.287149       6.287149    1[6-(1,6,8)]
    15      -1.021911      -1.021911      -1.021911    1[6-(1,6,7)]
    16      -0.651675      -0.651675      -0.651675    1[6-(1,6,7)]
    17       -2.84981       -2.84981       -2.84981    1[6-(1,6,7)]
    18      -3.226057      -3.226057      -3.226057    1[6-(1,6,7)]
    19       1.781961       1.781961       1.781961    1[6-(1,6,8)]
    20      -4.998117      -4.998117      -4.998117    1[6-(1,6,8)]
    21        2.79631        2.79631        2.79631    1[6-(1,6,8)]
    22       2.456783       2.456783       2.456783    1[6-(1,6,8)]
    23       3.769163       3.769163       3.769163    1[6-(1,6,7)]
    24       4.688281       4.688281       4.688281    1[6-(1,6,7)]
    25       3.032791       3.032791       3.032791    1[6-(6,6)]
    26       2.272591       2.272591       2.272591    1[6-(6,6)]
    27      -0.699876      -0.699876      -0.699876    1[6-(6,6)]
    28       7.699815       7.699815       7.699815    1[6-(6,6)]
    29      -5.452229      -5.452229      -5.452229    1[6-(1,6,8)]
    30      -5.281299      -5.281299      -5.281299    1[6-(1,6,8)]
    31      -4.897716      -4.897716      -4.897716    1[6-(1,6,7)]
    32      -3.825762      -3.825762      -3.825762    1[6-(1,6,7)]
    33      -2.215765      -2.215765      -2.215765    1[6-(1,6,7)]
    34      -3.291093      -3.291093      -3.291093    1[6-(1,6,7)]
    35      -0.772982      -0.772982      -0.772982    1[6-(1,6,8)]
    36      -1.218707      -1.218707      -1.218707    1[6-(1,6,8)]
    37      -2.046989      -2.046989      -2.046989    1[6-(1,6,8)]
    38      -3.173115      -3.173115      -3.173115    1[6-(1,6,8)]
    39      -4.599681      -4.599681      -4.599681    1[6-(1,6,7)]
    40      -4.159511      -4.159511      -4.159511    1[6-(1,6,7)]
    41      -6.832533      -6.832533      -6.832533    1[6-(6,6)]
    42      -7.223582      -7.223582      -7.223582    1[6-(6,6)]
    43      -9.169936      -9.169936      -9.169936    1[6-(6,6)]
    44      -6.241685      -6.241685      -6.241685    1[6-(6,6)]
    45        0.68092        0.68092        0.68092    1[6-(1,6,8)]
    46      -4.334239      -4.334239      -4.334239    1[6-(1,6,8)]
    47       2.974821       2.974821       2.974821    1[6-(1,6,7)]
    48       2.604585       2.604585       2.604585    1[6-(1,6,7)]
    49        4.80272        4.80272        4.80272    1[6-(1,6,7)]
    50       5.178967       5.178967       5.178967    1[6-(1,6,7)]
    51       6.039028       6.039028       6.039028    1[6-(1,6,8)]
    52       6.951027       6.951027       6.951027    1[6-(1,6,8)]
    53        -0.8434        -0.8434        -0.8434    1[6-(1,6,8)]
    54      -0.503873      -0.503873      -0.503873    1[6-(1,6,8)]
    55      -1.816253      -1.816253      -1.816253    1[6-(1,6,7)]
    56      -2.735371      -2.735371      -2.735371    1[6-(1,6,7)]
    57      -1.079881      -1.079881      -1.079881    1[6-(6,6)]
    58      -0.319681      -0.319681      -0.319681    1[6-(6,6)]
    59       2.652786       2.652786       2.652786    1[6-(6,6)]
    60      -5.746905      -5.746905      -5.746905    1[6-(6,6)]
    61       7.405139       7.405139       7.405139    1[6-(1,6,8)]
    62       7.234209       7.234209       7.234209    1[6-(1,6,8)]
    63       6.850626       6.850626       6.850626    1[6-(1,6,7)]
    64       5.778672       5.778672       5.778672    1[6-(1,6,7)]
    65       4.168675       4.168675       4.168675    1[6-(1,6,7)]
    66       5.244003       5.244003       5.244003    1[6-(1,6,7)]
    67       2.725892       2.725892       2.725892    1[6-(1,6,8)]
    68       3.171617       3.171617       3.171617    1[6-(1,6,8)]
    69       3.999899       3.999899       3.999899    1[6-(1,6,8)]
    70       5.126025       5.126025       5.126025    1[6-(1,6,8)]
    71       6.552591       6.552591       6.552591    1[6-(1,6,7)]
    72       6.112421       6.112421       6.112421    1[6-(1,6,7)]
    73       -0.83094       -0.83094       -0.83094    1[6-(6,6)]
    74        2.78385        2.78385        2.78385    1[6-(6,6)]
    75      -4.515824      -4.515824      -4.515824    6[6-(6,6),8-(0),8-(30)]
    76       10.00461       10.00461       10.00461    6[6-(1,6),6-(1,6),6-(8,8)]
    77       9.159773       9.159773       9.159773    6[1-(0),6-(6,6),6-(6,6)]
    78       8.869543       8.869543       8.869543    6[6-(1,6),6-(1,6),6-(8,8)]
    79       9.392955       9.392955       9.392955    6[1-(0),6-(6,6),6-(6,6)]
    80      10.242329      10.242329      10.242329    6[6-(1,6),6-(1,6),6-(8,8)]
    81      10.546285      10.546285      10.546285    6[1-(0),6-(6,6),6-(6,6)]
    82       7.986709       7.986709       7.986709    6[6-(6,6),8-(30),8-(30)]
    83      10.816233      10.816233      10.816233    6[6-(6,6),8-(30),8-(30)]
    84       7.200788       7.200788       7.200788    6[6-(1,6),6-(1,6),6-(8,8)]
    85       7.871833       7.871833       7.871833    6[1-(0),6-(6,6),6-(6,6)]
    86       7.026328       7.026328       7.026328    6[6-(6,6),8-(0),8-(30)]
    87       0.523465       0.523465       0.523465    6[1-(0),1-(0),6-(1,1,7),8-(30)]
    88      -0.778866      -0.778866      -0.778866    6[1-(0),1-(0),6-(1,1,8),7-(6,6,30)]
    89      -3.025207      -3.025207      -3.025207    6[1-(0),1-(0),6-(1,1,8),7-(6,6,30)]
    90      -4.224224      -4.224224      -4.224224    6[1-(0),1-(0),6-(1,1,7),8-(6)]
    91        2.62526        2.62526        2.62526    6[1-(0),1-(0),6-(1,1,7),8-(6)]
    92       3.896789       3.896789       3.896789    6[1-(0),1-(0),6-(1,1,8),7-(6,6,30)]
    93       0.600708       0.600708       0.600708    6[6-(6,6),8-(0),8-(30)]
    94       1.083144       1.083144       1.083144    6[6-(1,6),6-(1,6),6-(8,8)]
    95       2.430089       2.430089       2.430089    6[1-(0),6-(6,6),6-(6,6)]
    96       2.881431       2.881431       2.881431    6[6-(1,6),6-(1,6),6-(8,8)]
    97       1.976355       1.976355       1.976355    6[1-(0),6-(6,6),6-(6,6)]
    98       0.626437       0.626437       0.626437    6[6-(1,6),6-(1,6),6-(8,8)]
    99       0.197345       0.197345       0.197345    6[1-(0),6-(6,6),6-(6,6)]
   100       4.335197       4.335197       4.335197    6[6-(6,6),8-(30),8-(30)]
   101      -0.310361      -0.310361      -0.310361    6[6-(6,6),8-(30),8-(30)]
   102       6.840048       6.840048       6.840048    6[6-(1,6),6-(1,6),6-(8,8)]
   103       7.556447       7.556447       7.556447    6[1-(0),6-(6,6),6-(6,6)]
   104      -0.833722      -0.833722      -0.833722    6[6-(6,6),8-(0),8-(30)]
   105      -4.814762      -4.814762      -4.814762    6[1-(0),1-(0),6-(1,1,7),8-(30)]
   106      -4.211627      -4.211627      -4.211627    6[1-(0),1-(0),6-(1,1,8),7-(6,6,30)]
   107      -2.586272      -2.586272      -2.586272    6[1-(0),1-(0),6-(1,1,8),7-(6,6,30)]
   108      -1.526469      -1.526469      -1.526469    6[1-(0),1-(0),6-(1,1,7),8-(6)]
   109      -2.761274      -2.761274      -2.761274    6[1-(0),1-(0),6-(1,1,7),8-(6)]
   110      -3.841971      -3.841971      -3.841971    6[1-(0),1-(0),6-(1,1,8),7-(6,6,30)]
   111       6.468734       6.468734       6.468734    6[6-(6,6),8-(0),8-(30)]
   112        -8.0517        -8.0517        -8.0517    6[6-(1,6),6-(1,6),6-(8,8)]
   113      -7.206863      -7.206863      -7.206863    6[1-(0),6-(6,6),6-(6,6)]
   114      -6.916633      -6.916633      -6.916633    6[6-(1,6),6-(1,6),6-(8,8)]
   115      -7.440045      -7.440045      -7.440045    6[1-(0),6-(6,6),6-(6,6)]
   116      -8.289419      -8.289419      -8.289419    6[6-(1,6),6-(1,6),6-(8,8)]
   117      -8.593375      -8.593375      -8.593375    6[1-(0),6-(6,6),6-(6,6)]
   118      -6.033799      -6.033799      -6.033799    6[6-(6,6),8-(30),8-(30)]
   119      -8.863323      -8.863323      -8.863323    6[6-(6,6),8-(30),8-(30)]
   120      -5.247878      -5.247878      -5.247878    6[6-(1,6),6-(1,6),6-(8,8)]
   121      -5.918923      -5.918923      -5.918923    6[1-(0),6-(6,6),6-(6,6)]
   122      -5.073418      -5.073418      -5.073418    6[6-(6,6),8-(0),8-(30)]
   123       1.429445       1.429445       1.429445    6[1-(0),1-(0),6-(1,1,7),8-(30)]
   124       2.731776       2.731776       2.731776    6[1-(0),1-(0),6-(1,1,8),7-(6,6,30)]
   125       4.978117       4.978117       4.978117    6[1-(0),1-(0),6-(1,1,8),7-(6,6,30)]
   126       6.177134       6.177134       6.177134    6[1-(0),1-(0),6-(1,1,7),8-(6)]
   127       -0.67235       -0.67235       -0.67235    6[1-(0),1-(0),6-(1,1,7),8-(6)]
   128      -1.943879      -1.943879      -1.943879    6[1-(0),1-(0),6-(1,1,8),7-(6,6,30)]
   129       1.352202       1.352202       1.352202    6[6-(6,6),8-(0),8-(30)]
   130       0.869766       0.869766       0.869766    6[6-(1,6),6-(1,6),6-(8,8)]
   131      -0.477179      -0.477179      -0.477179    6[1-(0),6-(6,6),6-(6,6)]
   132      -0.928521      -0.928521      -0.928521    6[6-(1,6),6-(1,6),6-(8,8)]
   133      -0.023445      -0.023445      -0.023445    6[1-(0),6-(6,6),6-(6,6)]
   134       1.326473       1.326473       1.326473    6[6-(1,6),6-(1,6),6-(8,8)]
   135       1.755565       1.755565       1.755565    6[1-(0),6-(6,6),6-(6,6)]
   136      -2.382287      -2.382287      -2.382287    6[6-(6,6),8-(30),8-(30)]
   137       2.263271       2.263271       2.263271    6[6-(6,6),8-(30),8-(30)]
   138      -4.887138      -4.887138      -4.887138    6[6-(1,6),6-(1,6),6-(8,8)]
   139      -5.603537      -5.603537      -5.603537    6[1-(0),6-(6,6),6-(6,6)]
   140       2.786632       2.786632       2.786632    6[6-(6,6),8-(0),8-(30)]
   141       6.767672       6.767672       6.767672    6[1-(0),1-(0),6-(1,1,7),8-(30)]
   142       6.164537       6.164537       6.164537    6[1-(0),1-(0),6-(1,1,8),7-(6,6,30)]
   143       4.539182       4.539182       4.539182    6[1-(0),1-(0),6-(1,1,8),7-(6,6,30)]
   144       3.479379       3.479379       3.479379    6[1-(0),1-(0),6-(1,1,7),8-(6)]
   145       4.714184       4.714184       4.714184    6[1-(0),1-(0),6-(1,1,7),8-(6)]
   146       5.794881       5.794881       5.794881    6[1-(0),1-(0),6-(1,1,8),7-(6,6,30)]
   147      -6.015474      -6.015474      -6.015474    6[6-(6,6),8-(30),8-(30)]
   148       8.090329       8.090329       8.090329    6[6-(1,6),6-(1,6),6-(8,8)]
   149       -0.35386       -0.35386       -0.35386    6[1-(0),6-(6,6),6-(6,6)]
   150       7.968384       7.968384       7.968384    6[6-(6,6),8-(30),8-(30)]
   151      -6.137419      -6.137419      -6.137419    6[6-(1,6),6-(1,6),6-(8,8)]
   152        2.30677        2.30677        2.30677    6[1-(0),6-(6,6),6-(6,6)]
   153      -1.813812      -1.813812      -1.813812    7[6-(1,1,6),6-(1,1,6),6-(1,1,6),30-(8,8,8,8)]
   154      -3.182938      -3.182938      -3.182938    7[6-(1,1,6),6-(1,1,6),6-(1,1,6),30-(8,8,8,8)]
   155       3.766722       3.766722       3.766722    7[6-(1,1,6),6-(1,1,6),6-(1,1,6),30-(8,8,8,8)]
   156       5.135848       5.135848       5.135848    7[6-(1,1,6),6-(1,1,6),6-(1,1,6),30-(8,8,8,8)]
   157      -3.740717      -3.740717      -3.740717    8[6-(6,8)]
   158      -5.084481      -5.084481      -5.084481    8[6-(6,8),30-(8,8,8)]
   159       7.377891       7.377891       7.377891    8[6-(6,8),30-(8,8,8)]
   160       7.931638       7.931638       7.931638    8[6-(6,8),30-(8,8,8)]
   161      11.762183      11.762183      11.762183    8[6-(6,8),30-(7,8,8,8)]
   162      10.355805      10.355805      10.355805    8[6-(6,8),30-(7,8,8,8)]
   163      -5.714475      -5.714475      -5.714475    8[6-(6,8),30-(8,8,8)]
   164       7.640764       7.640764       7.640764    8[6-(6,8)]
   165      -0.799675      -0.799675      -0.799675    8[6-(6,8),30-(7,8,8,8)]
   166       6.649217       6.649217       6.649217    8[6-(1,1,6),30-(7,8,8,8)]
   167       1.470136       1.470136       1.470136    8[6-(1,1,6),6-(1,1,6)]
   168      -0.565449      -0.565449      -0.565449    8[6-(6,8)]
   169      -4.353026      -4.353026      -4.353026    8[6-(6,8),30-(8,8,8)]
   170       5.045688       5.045688       5.045688    8[6-(6,8),30-(8,8,8)]
   171       4.739084       4.739084       4.739084    8[6-(6,8),30-(8,8,8)]
   172      -1.458092      -1.458092      -1.458092    8[6-(6,8),30-(7,8,8,8)]
   173       0.081243       0.081243       0.081243    8[6-(6,8),30-(7,8,8,8)]
   174       -5.72677       -5.72677       -5.72677    8[6-(6,8),30-(8,8,8)]
   175      -0.842813      -0.842813      -0.842813    8[6-(6,8)]
   176      -1.320515      -1.320515      -1.320515    8[6-(6,8),30-(7,8,8,8)]
   177      -3.749123      -3.749123      -3.749123    8[6-(1,1,6),30-(7,8,8,8)]
   178      -2.219316      -2.219316      -2.219316    8[6-(1,1,6),6-(1,1,6)]
   179       5.693627       5.693627       5.693627    8[6-(6,8)]
   180       7.037391       7.037391       7.037391    8[6-(6,8),30-(8,8,8)]
   181      -5.424981      -5.424981      -5.424981    8[6-(6,8),30-(8,8,8)]
   182      -5.978728      -5.978728      -5.978728    8[6-(6,8),30-(8,8,8)]
   183      -9.809273      -9.809273      -9.809273    8[6-(6,8),30-(7,8,8,8)]
   184      -8.402895      -8.402895      -8.402895    8[6-(6,8),30-(7,8,8,8)]
   185       7.667385       7.667385       7.667385    8[6-(6,8),30-(8,8,8)]
   186      -5.687854      -5.687854      -5.687854    8[6-(6,8)]
   187       2.752585       2.752585       2.752585    8[6-(6,8),30-(7,8,8,8)]
   188      -4.696307      -4.696307      -4.696307    8[6-(1,1,6),30-(7,8,8,8)]
   189       0.482774       0.482774       0.482774    8[6-(1,1,6),6-(1,1,6)]
   190       2.518359       2.518359       2.518359    8[6-(6,8)]
   191       6.305936       6.305936       6.305936    8[6-(6,8),30-(8,8,8)]
   192      -3.092778      -3.092778      -3.092778    8[6-(6,8),30-(8,8,8)]
   193      -2.786174      -2.786174      -2.786174    8[6-(6,8),30-(8,8,8)]
   194       3.411002       3.411002       3.411002    8[6-(6,8),30-(7,8,8,8)]
   195       1.871667       1.871667       1.871667    8[6-(6,8),30-(7,8,8,8)]
   196        7.67968        7.67968        7.67968    8[6-(6,8),30-(8,8,8)]
   197       2.795723       2.795723       2.795723    8[6-(6,8)]
   198       3.273425       3.273425       3.273425    8[6-(6,8),30-(7,8,8,8)]
   199       5.702033       5.702033       5.702033    8[6-(1,1,6),30-(7,8,8,8)]
   200       4.172226       4.172226       4.172226    8[6-(1,1,6),6-(1,1,6)]
