# Supplementary material for: A collection of forcefield precursors for metal–organic frameworks
Source: RSC Adv. 2019 Nov 13;9(63):36492–507. doi: 10.1039/c9ra07327b (PMC9075174; doi:10.1039/c9ra07327b)
Supplement: RA-009-C9RA07327B-s1927 [file RA-009-C9RA07327B-s1927.txt]

PEJRAZ_clean

20.131000    0.000000    0.000000
0.000000    24.767000    0.000000
0.000000    0.000000    26.928000

     1       8.997349       8.997349       8.997349    27[7-(6,6),8-(6),8-(6),8-(6),8-(6)]
     2      11.146333      11.146333      11.146333    27[7-(6,6),8-(6),8-(6),8-(6),8-(6)]
     3      11.133651      11.133651      11.133651    27[7-(6,6),8-(6),8-(6),8-(6),8-(6)]
     4       8.984667       8.984667       8.984667    27[7-(6,6),8-(6),8-(6),8-(6),8-(6)]
     5      19.062849      19.062849      19.062849    27[7-(6,6),8-(6),8-(6),8-(6),8-(6)]
     6       1.080833       1.080833       1.080833    27[7-(6,6),8-(6),8-(6),8-(6),8-(6)]
     7       1.068151       1.068151       1.068151    27[7-(6,6),8-(6),8-(6),8-(6),8-(6)]
     8      19.050167      19.050167      19.050167    27[7-(6,6),8-(6),8-(6),8-(6),8-(6)]
     9       1.068151       1.068151       1.068151    27[7-(6,6),8-(6),8-(6),8-(6),8-(6)]
    10      19.050167      19.050167      19.050167    27[7-(6,6),8-(6),8-(6),8-(6),8-(6)]
    11      19.062849      19.062849      19.062849    27[7-(6,6),8-(6),8-(6),8-(6),8-(6)]
    12       1.080833       1.080833       1.080833    27[7-(6,6),8-(6),8-(6),8-(6),8-(6)]
    13      11.133651      11.133651      11.133651    27[7-(6,6),8-(6),8-(6),8-(6),8-(6)]
    14       8.984667       8.984667       8.984667    27[7-(6,6),8-(6),8-(6),8-(6),8-(6)]
    15       8.997349       8.997349       8.997349    27[7-(6,6),8-(6),8-(6),8-(6),8-(6)]
    16      11.146333      11.146333      11.146333    27[7-(6,6),8-(6),8-(6),8-(6),8-(6)]
    17       7.895378       7.895378       7.895378    1[6-(7,7)]
    18        5.92254        5.92254        5.92254    1[6-(6,7)]
    19       4.316086       4.316086       4.316086    1[6-(6,7)]
    20       6.466077       6.466077       6.466077    1[6-(6,6)]
    21       5.825911       5.825911       5.825911    1[6-(6,6)]
    22       3.524938       3.524938       3.524938    1[6-(6,6)]
    23       4.310047       4.310047       4.310047    1[6-(6,6)]
    24       2.518388       2.518388       2.518388    1[6-(7,7)]
    25       2.568716       2.568716       2.568716    1[6-(6,7)]
    26       3.865152       3.865152       3.865152    1[6-(6,7)]
    27        14.2608        14.2608        14.2608    1[6-(1,6,8)]
    28      15.279429      15.279429      15.279429    1[6-(1,6,8)]
    29      11.432395      11.432395      11.432395    1[6-(6,6)]
    30      10.397662      10.397662      10.397662    1[6-(6,6)]
    31      12.978456      12.978456      12.978456    1[6-(6,6)]
    32       14.11787       14.11787       14.11787    1[6-(6,6)]
    33      13.628687      13.628687      13.628687    1[6-(1,6,8)]
    34      13.193857      13.193857      13.193857    1[6-(1,6,8)]
    35      15.184813      15.184813      15.184813    1[6-(6,6)]
    36      13.958835      13.958835      13.958835    1[6-(6,6)]
    37      10.544618      10.544618      10.544618    1[6-(6,6)]
    38      11.869238      11.869238      11.869238    1[6-(6,6)]
    39      16.571839      16.571839      16.571839    1[6-(1,6,8)]
    40      16.908027      16.908027      16.908027    1[6-(1,6,8)]
    41      15.108316      15.108316      15.108316    1[6-(6,6)]
    42       16.33832       16.33832       16.33832    1[6-(6,6)]
    43      19.406284      19.406284      19.406284    1[6-(6,6)]
    44      18.156149      18.156149      18.156149    1[6-(6,6)]
    45      15.772639      15.772639      15.772639    1[6-(1,6,8)]
    46       14.81239       14.81239       14.81239    1[6-(1,6,8)]
    47      15.979988      15.979988      15.979988    1[6-(6,6)]
    48      17.022774      17.022774      17.022774    1[6-(6,6)]
    49      19.833061      19.833061      19.833061    1[6-(6,6)]
    50      18.794302      18.794302      18.794302    1[6-(6,6)]
    51      12.235622      12.235622      12.235622    1[6-(7,7)]
    52       14.20846       14.20846       14.20846    1[6-(6,7)]
    53      15.814914      15.814914      15.814914    1[6-(6,7)]
    54      13.664923      13.664923      13.664923    1[6-(6,6)]
    55      14.305089      14.305089      14.305089    1[6-(6,6)]
    56      16.606062      16.606062      16.606062    1[6-(6,6)]
    57      15.820953      15.820953      15.820953    1[6-(6,6)]
    58      17.612612      17.612612      17.612612    1[6-(7,7)]
    59      17.562284      17.562284      17.562284    1[6-(6,7)]
    60      16.265848      16.265848      16.265848    1[6-(6,7)]
    61         5.8702         5.8702         5.8702    1[6-(1,6,8)]
    62       4.851571       4.851571       4.851571    1[6-(1,6,8)]
    63       8.698605       8.698605       8.698605    1[6-(6,6)]
    64       9.733339       9.733339       9.733339    1[6-(6,6)]
    65       7.152544       7.152544       7.152544    1[6-(6,6)]
    66        6.01313        6.01313        6.01313    1[6-(6,6)]
    67       6.502313       6.502313       6.502313    1[6-(1,6,8)]
    68       6.937143       6.937143       6.937143    1[6-(1,6,8)]
    69       4.946187       4.946187       4.946187    1[6-(6,6)]
    70       6.172165       6.172165       6.172165    1[6-(6,6)]
    71       9.586382       9.586382       9.586382    1[6-(6,6)]
    72       8.261762       8.261762       8.261762    1[6-(6,6)]
    73       3.559161       3.559161       3.559161    1[6-(1,6,8)]
    74       3.222973       3.222973       3.222973    1[6-(1,6,8)]
    75       5.022685       5.022685       5.022685    1[6-(6,6)]
    76        3.79268        3.79268        3.79268    1[6-(6,6)]
    77       0.724716       0.724716       0.724716    1[6-(6,6)]
    78       1.974851       1.974851       1.974851    1[6-(6,6)]
    79       4.358361       4.358361       4.358361    1[6-(1,6,8)]
    80        5.31861        5.31861        5.31861    1[6-(1,6,8)]
    81       4.151012       4.151012       4.151012    1[6-(6,6)]
    82       3.108226       3.108226       3.108226    1[6-(6,6)]
    83       0.297939       0.297939       0.297939    1[6-(6,6)]
    84       1.336698       1.336698       1.336698    1[6-(6,6)]
    85      17.960878      17.960878      17.960878    1[6-(7,7)]
    86       15.98804       15.98804       15.98804    1[6-(6,7)]
    87      14.381586      14.381586      14.381586    1[6-(6,7)]
    88      16.531577      16.531577      16.531577    1[6-(6,6)]
    89      15.891411      15.891411      15.891411    1[6-(6,6)]
    90      13.590438      13.590438      13.590438    1[6-(6,6)]
    91      14.375547      14.375547      14.375547    1[6-(6,6)]
    92      12.583888      12.583888      12.583888    1[6-(7,7)]
    93      12.634216      12.634216      12.634216    1[6-(6,7)]
    94      13.930652      13.930652      13.930652    1[6-(6,7)]
    95         4.1953         4.1953         4.1953    1[6-(1,6,8)]
    96       5.213929       5.213929       5.213929    1[6-(1,6,8)]
    97       1.366895       1.366895       1.366895    1[6-(6,6)]
    98       0.332162       0.332162       0.332162    1[6-(6,6)]
    99       2.912956       2.912956       2.912956    1[6-(6,6)]
   100        4.05237        4.05237        4.05237    1[6-(6,6)]
   101       3.563187       3.563187       3.563187    1[6-(1,6,8)]
   102       3.128357       3.128357       3.128357    1[6-(1,6,8)]
   103       5.119313       5.119313       5.119313    1[6-(6,6)]
   104       3.893335       3.893335       3.893335    1[6-(6,6)]
   105       0.479118       0.479118       0.479118    1[6-(6,6)]
   106       1.803738       1.803738       1.803738    1[6-(6,6)]
   107       6.506339       6.506339       6.506339    1[6-(1,6,8)]
   108       6.842527       6.842527       6.842527    1[6-(1,6,8)]
   109       5.042816       5.042816       5.042816    1[6-(6,6)]
   110        6.27282        6.27282        6.27282    1[6-(6,6)]
   111       9.340784       9.340784       9.340784    1[6-(6,6)]
   112       8.090649       8.090649       8.090649    1[6-(6,6)]
   113       5.707139       5.707139       5.707139    1[6-(1,6,8)]
   114        4.74689        4.74689        4.74689    1[6-(1,6,8)]
   115       5.914488       5.914488       5.914488    1[6-(6,6)]
   116       6.957274       6.957274       6.957274    1[6-(6,6)]
   117       9.767561       9.767561       9.767561    1[6-(6,6)]
   118       8.728802       8.728802       8.728802    1[6-(6,6)]
   119       2.170122       2.170122       2.170122    1[6-(7,7)]
   120        4.14296        4.14296        4.14296    1[6-(6,7)]
   121       5.749414       5.749414       5.749414    1[6-(6,7)]
   122       3.599423       3.599423       3.599423    1[6-(6,6)]
   123       4.239589       4.239589       4.239589    1[6-(6,6)]
   124       6.540562       6.540562       6.540562    1[6-(6,6)]
   125       5.755453       5.755453       5.755453    1[6-(6,6)]
   126       7.547112       7.547112       7.547112    1[6-(7,7)]
   127       7.496784       7.496784       7.496784    1[6-(6,7)]
   128       6.200348       6.200348       6.200348    1[6-(6,7)]
   129        15.9357        15.9357        15.9357    1[6-(1,6,8)]
   130      14.917071      14.917071      14.917071    1[6-(1,6,8)]
   131      18.764105      18.764105      18.764105    1[6-(6,6)]
   132      19.798839      19.798839      19.798839    1[6-(6,6)]
   133      17.218044      17.218044      17.218044    1[6-(6,6)]
   134       16.07863       16.07863       16.07863    1[6-(6,6)]
   135      16.567813      16.567813      16.567813    1[6-(1,6,8)]
   136      17.002643      17.002643      17.002643    1[6-(1,6,8)]
   137      15.011687      15.011687      15.011687    1[6-(6,6)]
   138      16.237665      16.237665      16.237665    1[6-(6,6)]
   139      19.651882      19.651882      19.651882    1[6-(6,6)]
   140      18.327262      18.327262      18.327262    1[6-(6,6)]
   141      13.624661      13.624661      13.624661    1[6-(1,6,8)]
   142      13.288473      13.288473      13.288473    1[6-(1,6,8)]
   143      15.088185      15.088185      15.088185    1[6-(6,6)]
   144       13.85818       13.85818       13.85818    1[6-(6,6)]
   145      10.790216      10.790216      10.790216    1[6-(6,6)]
   146      12.040351      12.040351      12.040351    1[6-(6,6)]
   147      14.423862      14.423862      14.423862    1[6-(1,6,8)]
   148       15.38411       15.38411       15.38411    1[6-(1,6,8)]
   149      14.216512      14.216512      14.216512    1[6-(6,6)]
   150      13.173726      13.173726      13.173726    1[6-(6,6)]
   151      10.363439      10.363439      10.363439    1[6-(6,6)]
   152      11.402198      11.402198      11.402198    1[6-(6,6)]
   153       2.170122       2.170122       2.170122    1[6-(7,7)]
   154        4.14296        4.14296        4.14296    1[6-(6,7)]
   155       5.749414       5.749414       5.749414    1[6-(6,7)]
   156       3.599423       3.599423       3.599423    1[6-(6,6)]
   157       4.239589       4.239589       4.239589    1[6-(6,6)]
   158       6.540562       6.540562       6.540562    1[6-(6,6)]
   159       5.755453       5.755453       5.755453    1[6-(6,6)]
   160       7.547112       7.547112       7.547112    1[6-(7,7)]
   161       7.496784       7.496784       7.496784    1[6-(6,7)]
   162       6.200348       6.200348       6.200348    1[6-(6,7)]
   163        15.9357        15.9357        15.9357    1[6-(1,6,8)]
   164      14.917071      14.917071      14.917071    1[6-(1,6,8)]
   165      18.764105      18.764105      18.764105    1[6-(6,6)]
   166      19.798839      19.798839      19.798839    1[6-(6,6)]
   167      17.218044      17.218044      17.218044    1[6-(6,6)]
   168       16.07863       16.07863       16.07863    1[6-(6,6)]
   169      16.567813      16.567813      16.567813    1[6-(1,6,8)]
   170      17.002643      17.002643      17.002643    1[6-(1,6,8)]
   171      15.011687      15.011687      15.011687    1[6-(6,6)]
   172      16.237665      16.237665      16.237665    1[6-(6,6)]
   173      19.651882      19.651882      19.651882    1[6-(6,6)]
   174      18.327262      18.327262      18.327262    1[6-(6,6)]
   175      13.624661      13.624661      13.624661    1[6-(1,6,8)]
   176      13.288473      13.288473      13.288473    1[6-(1,6,8)]
   177      15.088185      15.088185      15.088185    1[6-(6,6)]
   178       13.85818       13.85818       13.85818    1[6-(6,6)]
   179      10.790216      10.790216      10.790216    1[6-(6,6)]
   180      12.040351      12.040351      12.040351    1[6-(6,6)]
   181      14.423862      14.423862      14.423862    1[6-(1,6,8)]
   182       15.38411       15.38411       15.38411    1[6-(1,6,8)]
   183      14.216512      14.216512      14.216512    1[6-(6,6)]
   184      13.173726      13.173726      13.173726    1[6-(6,6)]
   185      10.363439      10.363439      10.363439    1[6-(6,6)]
   186      11.402198      11.402198      11.402198    1[6-(6,6)]
   187      17.960878      17.960878      17.960878    1[6-(7,7)]
   188       15.98804       15.98804       15.98804    1[6-(6,7)]
   189      14.381586      14.381586      14.381586    1[6-(6,7)]
   190      16.531577      16.531577      16.531577    1[6-(6,6)]
   191      15.891411      15.891411      15.891411    1[6-(6,6)]
   192      13.590438      13.590438      13.590438    1[6-(6,6)]
   193      14.375547      14.375547      14.375547    1[6-(6,6)]
   194      12.583888      12.583888      12.583888    1[6-(7,7)]
   195      12.634216      12.634216      12.634216    1[6-(6,7)]
   196      13.930652      13.930652      13.930652    1[6-(6,7)]
   197         4.1953         4.1953         4.1953    1[6-(1,6,8)]
   198       5.213929       5.213929       5.213929    1[6-(1,6,8)]
   199       1.366895       1.366895       1.366895    1[6-(6,6)]
   200       0.332162       0.332162       0.332162    1[6-(6,6)]
   201       2.912956       2.912956       2.912956    1[6-(6,6)]
   202        4.05237        4.05237        4.05237    1[6-(6,6)]
   203       3.563187       3.563187       3.563187    1[6-(1,6,8)]
   204       3.128357       3.128357       3.128357    1[6-(1,6,8)]
   205       5.119313       5.119313       5.119313    1[6-(6,6)]
   206       3.893335       3.893335       3.893335    1[6-(6,6)]
   207       0.479118       0.479118       0.479118    1[6-(6,6)]
   208       1.803738       1.803738       1.803738    1[6-(6,6)]
   209       6.506339       6.506339       6.506339    1[6-(1,6,8)]
   210       6.842527       6.842527       6.842527    1[6-(1,6,8)]
   211       5.042816       5.042816       5.042816    1[6-(6,6)]
   212        6.27282        6.27282        6.27282    1[6-(6,6)]
   213       9.340784       9.340784       9.340784    1[6-(6,6)]
   214       8.090649       8.090649       8.090649    1[6-(6,6)]
   215       5.707139       5.707139       5.707139    1[6-(1,6,8)]
   216        4.74689        4.74689        4.74689    1[6-(1,6,8)]
   217       5.914488       5.914488       5.914488    1[6-(6,6)]
   218       6.957274       6.957274       6.957274    1[6-(6,6)]
   219       9.767561       9.767561       9.767561    1[6-(6,6)]
   220       8.728802       8.728802       8.728802    1[6-(6,6)]
   221      12.235622      12.235622      12.235622    1[6-(7,7)]
   222       14.20846       14.20846       14.20846    1[6-(6,7)]
   223      15.814914      15.814914      15.814914    1[6-(6,7)]
   224      13.664923      13.664923      13.664923    1[6-(6,6)]
   225      14.305089      14.305089      14.305089    1[6-(6,6)]
   226      16.606062      16.606062      16.606062    1[6-(6,6)]
   227      15.820953      15.820953      15.820953    1[6-(6,6)]
   228      17.612612      17.612612      17.612612    1[6-(7,7)]
   229      17.562284      17.562284      17.562284    1[6-(6,7)]
   230      16.265848      16.265848      16.265848    1[6-(6,7)]
   231         5.8702         5.8702         5.8702    1[6-(1,6,8)]
   232       4.851571       4.851571       4.851571    1[6-(1,6,8)]
   233       8.698605       8.698605       8.698605    1[6-(6,6)]
   234       9.733339       9.733339       9.733339    1[6-(6,6)]
   235       7.152544       7.152544       7.152544    1[6-(6,6)]
   236        6.01313        6.01313        6.01313    1[6-(6,6)]
   237       6.502313       6.502313       6.502313    1[6-(1,6,8)]
   238       6.937143       6.937143       6.937143    1[6-(1,6,8)]
   239       4.946187       4.946187       4.946187    1[6-(6,6)]
   240       6.172165       6.172165       6.172165    1[6-(6,6)]
   241       9.586382       9.586382       9.586382    1[6-(6,6)]
   242       8.261762       8.261762       8.261762    1[6-(6,6)]
   243       3.559161       3.559161       3.559161    1[6-(1,6,8)]
   244       3.222973       3.222973       3.222973    1[6-(1,6,8)]
   245       5.022685       5.022685       5.022685    1[6-(6,6)]
   246        3.79268        3.79268        3.79268    1[6-(6,6)]
   247       0.724716       0.724716       0.724716    1[6-(6,6)]
   248       1.974851       1.974851       1.974851    1[6-(6,6)]
   249       4.358361       4.358361       4.358361    1[6-(1,6,8)]
   250        5.31861        5.31861        5.31861    1[6-(1,6,8)]
   251       4.151012       4.151012       4.151012    1[6-(6,6)]
   252       3.108226       3.108226       3.108226    1[6-(6,6)]
   253       0.297939       0.297939       0.297939    1[6-(6,6)]
   254       1.336698       1.336698       1.336698    1[6-(6,6)]
   255       7.895378       7.895378       7.895378    1[6-(7,7)]
   256        5.92254        5.92254        5.92254    1[6-(6,7)]
   257       4.316086       4.316086       4.316086    1[6-(6,7)]
   258       6.466077       6.466077       6.466077    1[6-(6,6)]
   259       5.825911       5.825911       5.825911    1[6-(6,6)]
   260       3.524938       3.524938       3.524938    1[6-(6,6)]
   261       4.310047       4.310047       4.310047    1[6-(6,6)]
   262       2.518388       2.518388       2.518388    1[6-(7,7)]
   263       2.568716       2.568716       2.568716    1[6-(6,7)]
   264       3.865152       3.865152       3.865152    1[6-(6,7)]
   265        14.2608        14.2608        14.2608    1[6-(1,6,8)]
   266      15.279429      15.279429      15.279429    1[6-(1,6,8)]
   267      11.432395      11.432395      11.432395    1[6-(6,6)]
   268      10.397662      10.397662      10.397662    1[6-(6,6)]
   269      12.978456      12.978456      12.978456    1[6-(6,6)]
   270       14.11787       14.11787       14.11787    1[6-(6,6)]
   271      13.628687      13.628687      13.628687    1[6-(1,6,8)]
   272      13.193857      13.193857      13.193857    1[6-(1,6,8)]
   273      15.184813      15.184813      15.184813    1[6-(6,6)]
   274      13.958835      13.958835      13.958835    1[6-(6,6)]
   275      10.544618      10.544618      10.544618    1[6-(6,6)]
   276      11.869238      11.869238      11.869238    1[6-(6,6)]
   277      16.571839      16.571839      16.571839    1[6-(1,6,8)]
   278      16.908027      16.908027      16.908027    1[6-(1,6,8)]
   279      15.108316      15.108316      15.108316    1[6-(6,6)]
   280       16.33832       16.33832       16.33832    1[6-(6,6)]
   281      19.406284      19.406284      19.406284    1[6-(6,6)]
   282      18.156149      18.156149      18.156149    1[6-(6,6)]
   283      15.772639      15.772639      15.772639    1[6-(1,6,8)]
   284       14.81239       14.81239       14.81239    1[6-(1,6,8)]
   285      15.979988      15.979988      15.979988    1[6-(6,6)]
   286      17.022774      17.022774      17.022774    1[6-(6,6)]
   287      19.833061      19.833061      19.833061    1[6-(6,6)]
   288      18.794302      18.794302      18.794302    1[6-(6,6)]
   289       7.192806       7.192806       7.192806    6[1-(0),7-(6,27),7-(6,6)]
   290       6.117811       6.117811       6.117811    6[1-(0),6-(1,7),7-(6,27)]
   291       5.217955       5.217955       5.217955    6[1-(0),6-(1,7),7-(6,6)]
   292       5.463553       5.463553       5.463553    6[6-(1,6),6-(1,6),7-(6,6)]
   293       5.902409       5.902409       5.902409    6[1-(0),6-(1,6),6-(6,7)]
   294       5.457514       5.457514       5.457514    6[1-(0),6-(1,6),6-(6,7)]
   295       4.493239       4.493239       4.493239    6[6-(1,6),6-(1,6),7-(6,6)]
   296       4.104711       4.104711       4.104711    6[1-(0),6-(1,6),6-(6,7)]
   297       4.595907       4.595907       4.595907    6[1-(0),6-(1,6),6-(6,7)]
   298       3.043807       3.043807       3.043807    6[1-(0),7-(6,27),7-(6,6)]
   299        2.90893        2.90893        2.90893    6[1-(0),6-(1,7),7-(6,27)]
   300        3.62358        3.62358        3.62358    6[1-(0),6-(1,7),7-(6,6)]
   301      15.033831      15.033831      15.033831    6[6-(1,1,8),6-(1,1,8),6-(1,1,8),6-(1,1,8)]
   302        14.5527        14.5527        14.5527    6[1-(0),1-(0),6-(6,6,6),8-(6)]
   303      12.893906      12.893906      12.893906    6[6-(1,6),6-(1,6),8-(6)]
   304      11.764556      11.764556      11.764556    6[1-(0),6-(1,6),6-(6,8)]
   305       11.16264       11.16264       11.16264    6[1-(0),6-(1,6),6-(6,6)]
   306      11.589417      11.589417      11.589417    6[6-(1,6),6-(1,6),6-(8,8)]
   307      12.688569      12.688569      12.688569    6[1-(0),6-(1,6),6-(6,6)]
   308      13.364971      13.364971      13.364971    6[1-(0),6-(1,6),6-(6,8)]
   309      10.915028      10.915028      10.915028    6[6-(6,6),8-(27),8-(27)]
   310      13.938704      13.938704      13.938704    6[1-(0),1-(0),6-(6,6,6),8-(6)]
   311      13.648818      13.648818      13.648818    6[6-(1,6),6-(1,6),8-(6)]
   312       14.26684       14.26684       14.26684    6[1-(0),6-(1,6),6-(6,8)]
   313      13.534071      13.534071      13.534071    6[1-(0),6-(1,6),6-(6,6)]
   314      12.187307      12.187307      12.187307    6[6-(1,6),6-(1,6),6-(8,8)]
   315      11.472657      11.472657      11.472657    6[1-(0),6-(1,6),6-(6,6)]
   316       12.27991       12.27991       12.27991    6[1-(0),6-(1,6),6-(6,8)]
   317      11.337779      11.337779      11.337779    6[6-(6,6),8-(27),8-(27)]
   318      16.201429      16.201429      16.201429    6[1-(0),1-(0),6-(6,6,6),8-(6)]
   319      16.515472      16.515472      16.515472    6[6-(1,6),6-(1,6),8-(6)]
   320      15.998106      15.998106      15.998106    6[1-(0),6-(1,6),6-(6,8)]
   321      16.718796      16.718796      16.718796    6[1-(0),6-(1,6),6-(6,6)]
   322      17.991075      17.991075      17.991075    6[6-(1,6),6-(1,6),6-(8,8)]
   323      18.530586      18.530586      18.530586    6[1-(0),6-(1,6),6-(6,6)]
   324      17.775673      17.775673      17.775673    6[1-(0),6-(1,6),6-(6,8)]
   325      18.752027      18.752027      18.752027    6[6-(6,6),8-(27),8-(27)]
   326      15.514962      15.514962      15.514962    6[1-(0),1-(0),6-(6,6,6),8-(6)]
   327      17.252267      17.252267      17.252267    6[6-(1,6),6-(1,6),8-(6)]
   328      16.744966      16.744966      16.744966    6[1-(0),6-(1,6),6-(6,8)]
   329      17.369027      17.369027      17.369027    6[1-(0),6-(1,6),6-(6,6)]
   330      18.582926      18.582926      18.582926    6[6-(1,6),6-(1,6),6-(8,8)]
   331      19.051978      19.051978      19.051978    6[1-(0),6-(1,6),6-(6,6)]
   332      18.437983      18.437983      18.437983    6[1-(0),6-(1,6),6-(6,8)]
   333      19.174778      19.174778      19.174778    6[6-(6,6),8-(27),8-(27)]
   334      12.938194      12.938194      12.938194    6[1-(0),7-(6,27),7-(6,6)]
   335      14.013189      14.013189      14.013189    6[1-(0),6-(1,7),7-(6,27)]
   336      14.913045      14.913045      14.913045    6[1-(0),6-(1,7),7-(6,6)]
   337      14.667447      14.667447      14.667447    6[6-(1,6),6-(1,6),7-(6,6)]
   338      14.228591      14.228591      14.228591    6[1-(0),6-(1,6),6-(6,7)]
   339      14.673486      14.673486      14.673486    6[1-(0),6-(1,6),6-(6,7)]
   340      15.637761      15.637761      15.637761    6[6-(1,6),6-(1,6),7-(6,6)]
   341      16.026289      16.026289      16.026289    6[1-(0),6-(1,6),6-(6,7)]
   342      15.535093      15.535093      15.535093    6[1-(0),6-(1,6),6-(6,7)]
   343      17.087193      17.087193      17.087193    6[1-(0),7-(6,27),7-(6,6)]
   344      17.222071      17.222071      17.222071    6[1-(0),6-(1,7),7-(6,27)]
   345       16.50742       16.50742       16.50742    6[1-(0),6-(1,7),7-(6,6)]
   346       5.097169       5.097169       5.097169    6[6-(1,1,8),6-(1,1,8),6-(1,1,8),6-(1,1,8)]
   347         5.5783         5.5783         5.5783    6[1-(0),1-(0),6-(6,6,6),8-(6)]
   348       7.237095       7.237095       7.237095    6[6-(1,6),6-(1,6),8-(6)]
   349       8.366444       8.366444       8.366444    6[1-(0),6-(1,6),6-(6,8)]
   350       8.968361       8.968361       8.968361    6[1-(0),6-(1,6),6-(6,6)]
   351       8.541583       8.541583       8.541583    6[6-(1,6),6-(1,6),6-(8,8)]
   352       7.442431       7.442431       7.442431    6[1-(0),6-(1,6),6-(6,6)]
   353       6.766029       6.766029       6.766029    6[1-(0),6-(1,6),6-(6,8)]
   354       9.215972       9.215972       9.215972    6[6-(6,6),8-(27),8-(27)]
   355       6.192296       6.192296       6.192296    6[1-(0),1-(0),6-(6,6,6),8-(6)]
   356       6.482182       6.482182       6.482182    6[6-(1,6),6-(1,6),8-(6)]
   357        5.86416        5.86416        5.86416    6[1-(0),6-(1,6),6-(6,8)]
   358       6.596929       6.596929       6.596929    6[1-(0),6-(1,6),6-(6,6)]
   359       7.943693       7.943693       7.943693    6[6-(1,6),6-(1,6),6-(8,8)]
   360       8.658343       8.658343       8.658343    6[1-(0),6-(1,6),6-(6,6)]
   361        7.85109        7.85109        7.85109    6[1-(0),6-(1,6),6-(6,8)]
   362       8.793221       8.793221       8.793221    6[6-(6,6),8-(27),8-(27)]
   363       3.929571       3.929571       3.929571    6[1-(0),1-(0),6-(6,6,6),8-(6)]
   364       3.615528       3.615528       3.615528    6[6-(1,6),6-(1,6),8-(6)]
   365       4.132894       4.132894       4.132894    6[1-(0),6-(1,6),6-(6,8)]
   366       3.412205       3.412205       3.412205    6[1-(0),6-(1,6),6-(6,6)]
   367       2.139925       2.139925       2.139925    6[6-(1,6),6-(1,6),6-(8,8)]
   368       1.600415       1.600415       1.600415    6[1-(0),6-(1,6),6-(6,6)]
   369       2.355327       2.355327       2.355327    6[1-(0),6-(1,6),6-(6,8)]
   370       1.378974       1.378974       1.378974    6[6-(6,6),8-(27),8-(27)]
   371       4.616038       4.616038       4.616038    6[1-(0),1-(0),6-(6,6,6),8-(6)]
   372       2.878733       2.878733       2.878733    6[6-(1,6),6-(1,6),8-(6)]
   373       3.386034       3.386034       3.386034    6[1-(0),6-(1,6),6-(6,8)]
   374       2.761973       2.761973       2.761973    6[1-(0),6-(1,6),6-(6,6)]
   375       1.548074       1.548074       1.548074    6[6-(1,6),6-(1,6),6-(8,8)]
   376       1.079022       1.079022       1.079022    6[1-(0),6-(1,6),6-(6,6)]
   377       1.693017       1.693017       1.693017    6[1-(0),6-(1,6),6-(6,8)]
   378       0.956223       0.956223       0.956223    6[6-(6,6),8-(27),8-(27)]
   379      17.258306      17.258306      17.258306    6[1-(0),7-(6,27),7-(6,6)]
   380      16.183311      16.183311      16.183311    6[1-(0),6-(1,7),7-(6,27)]
   381      15.283455      15.283455      15.283455    6[1-(0),6-(1,7),7-(6,6)]
   382      15.529053      15.529053      15.529053    6[6-(1,6),6-(1,6),7-(6,6)]
   383      15.967909      15.967909      15.967909    6[1-(0),6-(1,6),6-(6,7)]
   384      15.523014      15.523014      15.523014    6[1-(0),6-(1,6),6-(6,7)]
   385      14.558739      14.558739      14.558739    6[6-(1,6),6-(1,6),7-(6,6)]
   386      14.170211      14.170211      14.170211    6[1-(0),6-(1,6),6-(6,7)]
   387      14.661407      14.661407      14.661407    6[1-(0),6-(1,6),6-(6,7)]
   388      13.109307      13.109307      13.109307    6[1-(0),7-(6,27),7-(6,6)]
   389      12.974429      12.974429      12.974429    6[1-(0),6-(1,7),7-(6,27)]
   390       13.68908       13.68908       13.68908    6[1-(0),6-(1,7),7-(6,6)]
   391       4.968331       4.968331       4.968331    6[6-(1,1,8),6-(1,1,8),6-(1,1,8),6-(1,1,8)]
   392         4.4872         4.4872         4.4872    6[1-(0),1-(0),6-(6,6,6),8-(6)]
   393       2.828406       2.828406       2.828406    6[6-(1,6),6-(1,6),8-(6)]
   394       1.699056       1.699056       1.699056    6[1-(0),6-(1,6),6-(6,8)]
   395        1.09714        1.09714        1.09714    6[1-(0),6-(1,6),6-(6,6)]
   396       1.523917       1.523917       1.523917    6[6-(1,6),6-(1,6),6-(8,8)]
   397       2.623069       2.623069       2.623069    6[1-(0),6-(1,6),6-(6,6)]
   398       3.299471       3.299471       3.299471    6[1-(0),6-(1,6),6-(6,8)]
   399       0.849528       0.849528       0.849528    6[6-(6,6),8-(27),8-(27)]
   400       3.873204       3.873204       3.873204    6[1-(0),1-(0),6-(6,6,6),8-(6)]
   401       3.583318       3.583318       3.583318    6[6-(1,6),6-(1,6),8-(6)]
   402        4.20134        4.20134        4.20134    6[1-(0),6-(1,6),6-(6,8)]
   403       3.468571       3.468571       3.468571    6[1-(0),6-(1,6),6-(6,6)]
   404       2.121807       2.121807       2.121807    6[6-(1,6),6-(1,6),6-(8,8)]
   405       1.407157       1.407157       1.407157    6[1-(0),6-(1,6),6-(6,6)]
   406        2.21441        2.21441        2.21441    6[1-(0),6-(1,6),6-(6,8)]
   407       1.272279       1.272279       1.272279    6[6-(6,6),8-(27),8-(27)]
   408       6.135929       6.135929       6.135929    6[1-(0),1-(0),6-(6,6,6),8-(6)]
   409       6.449972       6.449972       6.449972    6[6-(1,6),6-(1,6),8-(6)]
   410       5.932606       5.932606       5.932606    6[1-(0),6-(1,6),6-(6,8)]
   411       6.653296       6.653296       6.653296    6[1-(0),6-(1,6),6-(6,6)]
   412       7.925575       7.925575       7.925575    6[6-(1,6),6-(1,6),6-(8,8)]
   413       8.465086       8.465086       8.465086    6[1-(0),6-(1,6),6-(6,6)]
   414       7.710173       7.710173       7.710173    6[1-(0),6-(1,6),6-(6,8)]
   415       8.686527       8.686527       8.686527    6[6-(6,6),8-(27),8-(27)]
   416       5.449462       5.449462       5.449462    6[1-(0),1-(0),6-(6,6,6),8-(6)]
   417       7.186767       7.186767       7.186767    6[6-(1,6),6-(1,6),8-(6)]
   418       6.679466       6.679466       6.679466    6[1-(0),6-(1,6),6-(6,8)]
   419       7.303527       7.303527       7.303527    6[1-(0),6-(1,6),6-(6,6)]
   420       8.517426       8.517426       8.517426    6[6-(1,6),6-(1,6),6-(8,8)]
   421       8.986478       8.986478       8.986478    6[1-(0),6-(1,6),6-(6,6)]
   422       8.372483       8.372483       8.372483    6[1-(0),6-(1,6),6-(6,8)]
   423       9.109277       9.109277       9.109277    6[6-(6,6),8-(27),8-(27)]
   424       2.872694       2.872694       2.872694    6[1-(0),7-(6,27),7-(6,6)]
   425       3.947689       3.947689       3.947689    6[1-(0),6-(1,7),7-(6,27)]
   426       4.847545       4.847545       4.847545    6[1-(0),6-(1,7),7-(6,6)]
   427       4.601947       4.601947       4.601947    6[6-(1,6),6-(1,6),7-(6,6)]
   428       4.163091       4.163091       4.163091    6[1-(0),6-(1,6),6-(6,7)]
   429       4.607986       4.607986       4.607986    6[1-(0),6-(1,6),6-(6,7)]
   430       5.572261       5.572261       5.572261    6[6-(1,6),6-(1,6),7-(6,6)]
   431       5.960789       5.960789       5.960789    6[1-(0),6-(1,6),6-(6,7)]
   432       5.469593       5.469593       5.469593    6[1-(0),6-(1,6),6-(6,7)]
   433       7.021693       7.021693       7.021693    6[1-(0),7-(6,27),7-(6,6)]
   434       7.156571       7.156571       7.156571    6[1-(0),6-(1,7),7-(6,27)]
   435        6.44192        6.44192        6.44192    6[1-(0),6-(1,7),7-(6,6)]
   436      15.162669      15.162669      15.162669    6[6-(1,1,8),6-(1,1,8),6-(1,1,8),6-(1,1,8)]
   437        15.6438        15.6438        15.6438    6[1-(0),1-(0),6-(6,6,6),8-(6)]
   438      17.302595      17.302595      17.302595    6[6-(1,6),6-(1,6),8-(6)]
   439      18.431944      18.431944      18.431944    6[1-(0),6-(1,6),6-(6,8)]
   440      19.033861      19.033861      19.033861    6[1-(0),6-(1,6),6-(6,6)]
   441      18.607083      18.607083      18.607083    6[6-(1,6),6-(1,6),6-(8,8)]
   442      17.507931      17.507931      17.507931    6[1-(0),6-(1,6),6-(6,6)]
   443      16.831529      16.831529      16.831529    6[1-(0),6-(1,6),6-(6,8)]
   444      19.281472      19.281472      19.281472    6[6-(6,6),8-(27),8-(27)]
   445      16.257796      16.257796      16.257796    6[1-(0),1-(0),6-(6,6,6),8-(6)]
   446      16.547682      16.547682      16.547682    6[6-(1,6),6-(1,6),8-(6)]
   447       15.92966       15.92966       15.92966    6[1-(0),6-(1,6),6-(6,8)]
   448      16.662429      16.662429      16.662429    6[1-(0),6-(1,6),6-(6,6)]
   449      18.009193      18.009193      18.009193    6[6-(1,6),6-(1,6),6-(8,8)]
   450      18.723843      18.723843      18.723843    6[1-(0),6-(1,6),6-(6,6)]
   451       17.91659       17.91659       17.91659    6[1-(0),6-(1,6),6-(6,8)]
   452      18.858721      18.858721      18.858721    6[6-(6,6),8-(27),8-(27)]
   453      13.995071      13.995071      13.995071    6[1-(0),1-(0),6-(6,6,6),8-(6)]
   454      13.681028      13.681028      13.681028    6[6-(1,6),6-(1,6),8-(6)]
   455      14.198394      14.198394      14.198394    6[1-(0),6-(1,6),6-(6,8)]
   456      13.477705      13.477705      13.477705    6[1-(0),6-(1,6),6-(6,6)]
   457      12.205425      12.205425      12.205425    6[6-(1,6),6-(1,6),6-(8,8)]
   458      11.665915      11.665915      11.665915    6[1-(0),6-(1,6),6-(6,6)]
   459      12.420827      12.420827      12.420827    6[1-(0),6-(1,6),6-(6,8)]
   460      11.444474      11.444474      11.444474    6[6-(6,6),8-(27),8-(27)]
   461      14.681538      14.681538      14.681538    6[1-(0),1-(0),6-(6,6,6),8-(6)]
   462      12.944233      12.944233      12.944233    6[6-(1,6),6-(1,6),8-(6)]
   463      13.451534      13.451534      13.451534    6[1-(0),6-(1,6),6-(6,8)]
   464      12.827473      12.827473      12.827473    6[1-(0),6-(1,6),6-(6,6)]
   465      11.613574      11.613574      11.613574    6[6-(1,6),6-(1,6),6-(8,8)]
   466      11.144522      11.144522      11.144522    6[1-(0),6-(1,6),6-(6,6)]
   467      11.758517      11.758517      11.758517    6[1-(0),6-(1,6),6-(6,8)]
   468      11.021723      11.021723      11.021723    6[6-(6,6),8-(27),8-(27)]
   469       2.872694       2.872694       2.872694    6[1-(0),7-(6,27),7-(6,6)]
   470       3.947689       3.947689       3.947689    6[1-(0),6-(1,7),7-(6,27)]
   471       4.847545       4.847545       4.847545    6[1-(0),6-(1,7),7-(6,6)]
   472       4.601947       4.601947       4.601947    6[6-(1,6),6-(1,6),7-(6,6)]
   473       4.163091       4.163091       4.163091    6[1-(0),6-(1,6),6-(6,7)]
   474       4.607986       4.607986       4.607986    6[1-(0),6-(1,6),6-(6,7)]
   475       5.572261       5.572261       5.572261    6[6-(1,6),6-(1,6),7-(6,6)]
   476       5.960789       5.960789       5.960789    6[1-(0),6-(1,6),6-(6,7)]
   477       5.469593       5.469593       5.469593    6[1-(0),6-(1,6),6-(6,7)]
   478       7.021693       7.021693       7.021693    6[1-(0),7-(6,27),7-(6,6)]
   479       7.156571       7.156571       7.156571    6[1-(0),6-(1,7),7-(6,27)]
   480        6.44192        6.44192        6.44192    6[1-(0),6-(1,7),7-(6,6)]
   481      15.162669      15.162669      15.162669    6[6-(1,1,8),6-(1,1,8),6-(1,1,8),6-(1,1,8)]
   482        15.6438        15.6438        15.6438    6[1-(0),1-(0),6-(6,6,6),8-(6)]
   483      17.302595      17.302595      17.302595    6[6-(1,6),6-(1,6),8-(6)]
   484      18.431944      18.431944      18.431944    6[1-(0),6-(1,6),6-(6,8)]
   485      19.033861      19.033861      19.033861    6[1-(0),6-(1,6),6-(6,6)]
   486      18.607083      18.607083      18.607083    6[6-(1,6),6-(1,6),6-(8,8)]
   487      17.507931      17.507931      17.507931    6[1-(0),6-(1,6),6-(6,6)]
   488      16.831529      16.831529      16.831529    6[1-(0),6-(1,6),6-(6,8)]
   489      19.281472      19.281472      19.281472    6[6-(6,6),8-(27),8-(27)]
   490      16.257796      16.257796      16.257796    6[1-(0),1-(0),6-(6,6,6),8-(6)]
   491      16.547682      16.547682      16.547682    6[6-(1,6),6-(1,6),8-(6)]
   492       15.92966       15.92966       15.92966    6[1-(0),6-(1,6),6-(6,8)]
   493      16.662429      16.662429      16.662429    6[1-(0),6-(1,6),6-(6,6)]
   494      18.009193      18.009193      18.009193    6[6-(1,6),6-(1,6),6-(8,8)]
   495      18.723843      18.723843      18.723843    6[1-(0),6-(1,6),6-(6,6)]
   496       17.91659       17.91659       17.91659    6[1-(0),6-(1,6),6-(6,8)]
   497      18.858721      18.858721      18.858721    6[6-(6,6),8-(27),8-(27)]
   498      13.995071      13.995071      13.995071    6[1-(0),1-(0),6-(6,6,6),8-(6)]
   499      13.681028      13.681028      13.681028    6[6-(1,6),6-(1,6),8-(6)]
   500      14.198394      14.198394      14.198394    6[1-(0),6-(1,6),6-(6,8)]
   501      13.477705      13.477705      13.477705    6[1-(0),6-(1,6),6-(6,6)]
   502      12.205425      12.205425      12.205425    6[6-(1,6),6-(1,6),6-(8,8)]
   503      11.665915      11.665915      11.665915    6[1-(0),6-(1,6),6-(6,6)]
   504      12.420827      12.420827      12.420827    6[1-(0),6-(1,6),6-(6,8)]
   505      11.444474      11.444474      11.444474    6[6-(6,6),8-(27),8-(27)]
   506      14.681538      14.681538      14.681538    6[1-(0),1-(0),6-(6,6,6),8-(6)]
   507      12.944233      12.944233      12.944233    6[6-(1,6),6-(1,6),8-(6)]
   508      13.451534      13.451534      13.451534    6[1-(0),6-(1,6),6-(6,8)]
   509      12.827473      12.827473      12.827473    6[1-(0),6-(1,6),6-(6,6)]
   510      11.613574      11.613574      11.613574    6[6-(1,6),6-(1,6),6-(8,8)]
   511      11.144522      11.144522      11.144522    6[1-(0),6-(1,6),6-(6,6)]
   512      11.758517      11.758517      11.758517    6[1-(0),6-(1,6),6-(6,8)]
   513      11.021723      11.021723      11.021723    6[6-(6,6),8-(27),8-(27)]
   514      17.258306      17.258306      17.258306    6[1-(0),7-(6,27),7-(6,6)]
   515      16.183311      16.183311      16.183311    6[1-(0),6-(1,7),7-(6,27)]
   516      15.283455      15.283455      15.283455    6[1-(0),6-(1,7),7-(6,6)]
   517      15.529053      15.529053      15.529053    6[6-(1,6),6-(1,6),7-(6,6)]
   518      15.967909      15.967909      15.967909    6[1-(0),6-(1,6),6-(6,7)]
   519      15.523014      15.523014      15.523014    6[1-(0),6-(1,6),6-(6,7)]
   520      14.558739      14.558739      14.558739    6[6-(1,6),6-(1,6),7-(6,6)]
   521      14.170211      14.170211      14.170211    6[1-(0),6-(1,6),6-(6,7)]
   522      14.661407      14.661407      14.661407    6[1-(0),6-(1,6),6-(6,7)]
   523      13.109307      13.109307      13.109307    6[1-(0),7-(6,27),7-(6,6)]
   524      12.974429      12.974429      12.974429    6[1-(0),6-(1,7),7-(6,27)]
   525       13.68908       13.68908       13.68908    6[1-(0),6-(1,7),7-(6,6)]
   526       4.968331       4.968331       4.968331    6[6-(1,1,8),6-(1,1,8),6-(1,1,8),6-(1,1,8)]
   527         4.4872         4.4872         4.4872    6[1-(0),1-(0),6-(6,6,6),8-(6)]
   528       2.828406       2.828406       2.828406    6[6-(1,6),6-(1,6),8-(6)]
   529       1.699056       1.699056       1.699056    6[1-(0),6-(1,6),6-(6,8)]
   530        1.09714        1.09714        1.09714    6[1-(0),6-(1,6),6-(6,6)]
   531       1.523917       1.523917       1.523917    6[6-(1,6),6-(1,6),6-(8,8)]
   532       2.623069       2.623069       2.623069    6[1-(0),6-(1,6),6-(6,6)]
   533       3.299471       3.299471       3.299471    6[1-(0),6-(1,6),6-(6,8)]
   534       0.849528       0.849528       0.849528    6[6-(6,6),8-(27),8-(27)]
   535       3.873204       3.873204       3.873204    6[1-(0),1-(0),6-(6,6,6),8-(6)]
   536       3.583318       3.583318       3.583318    6[6-(1,6),6-(1,6),8-(6)]
   537        4.20134        4.20134        4.20134    6[1-(0),6-(1,6),6-(6,8)]
   538       3.468571       3.468571       3.468571    6[1-(0),6-(1,6),6-(6,6)]
   539       2.121807       2.121807       2.121807    6[6-(1,6),6-(1,6),6-(8,8)]
   540       1.407157       1.407157       1.407157    6[1-(0),6-(1,6),6-(6,6)]
   541        2.21441        2.21441        2.21441    6[1-(0),6-(1,6),6-(6,8)]
   542       1.272279       1.272279       1.272279    6[6-(6,6),8-(27),8-(27)]
   543       6.135929       6.135929       6.135929    6[1-(0),1-(0),6-(6,6,6),8-(6)]
   544       6.449972       6.449972       6.449972    6[6-(1,6),6-(1,6),8-(6)]
   545       5.932606       5.932606       5.932606    6[1-(0),6-(1,6),6-(6,8)]
   546       6.653296       6.653296       6.653296    6[1-(0),6-(1,6),6-(6,6)]
   547       7.925575       7.925575       7.925575    6[6-(1,6),6-(1,6),6-(8,8)]
   548       8.465086       8.465086       8.465086    6[1-(0),6-(1,6),6-(6,6)]
   549       7.710173       7.710173       7.710173    6[1-(0),6-(1,6),6-(6,8)]
   550       8.686527       8.686527       8.686527    6[6-(6,6),8-(27),8-(27)]
   551       5.449462       5.449462       5.449462    6[1-(0),1-(0),6-(6,6,6),8-(6)]
   552       7.186767       7.186767       7.186767    6[6-(1,6),6-(1,6),8-(6)]
   553       6.679466       6.679466       6.679466    6[1-(0),6-(1,6),6-(6,8)]
   554       7.303527       7.303527       7.303527    6[1-(0),6-(1,6),6-(6,6)]
   555       8.517426       8.517426       8.517426    6[6-(1,6),6-(1,6),6-(8,8)]
   556       8.986478       8.986478       8.986478    6[1-(0),6-(1,6),6-(6,6)]
   557       8.372483       8.372483       8.372483    6[1-(0),6-(1,6),6-(6,8)]
   558       9.109277       9.109277       9.109277    6[6-(6,6),8-(27),8-(27)]
   559      12.938194      12.938194      12.938194    6[1-(0),7-(6,27),7-(6,6)]
   560      14.013189      14.013189      14.013189    6[1-(0),6-(1,7),7-(6,27)]
   561      14.913045      14.913045      14.913045    6[1-(0),6-(1,7),7-(6,6)]
   562      14.667447      14.667447      14.667447    6[6-(1,6),6-(1,6),7-(6,6)]
   563      14.228591      14.228591      14.228591    6[1-(0),6-(1,6),6-(6,7)]
   564      14.673486      14.673486      14.673486    6[1-(0),6-(1,6),6-(6,7)]
   565      15.637761      15.637761      15.637761    6[6-(1,6),6-(1,6),7-(6,6)]
   566      16.026289      16.026289      16.026289    6[1-(0),6-(1,6),6-(6,7)]
   567      15.535093      15.535093      15.535093    6[1-(0),6-(1,6),6-(6,7)]
   568      17.087193      17.087193      17.087193    6[1-(0),7-(6,27),7-(6,6)]
   569      17.222071      17.222071      17.222071    6[1-(0),6-(1,7),7-(6,27)]
   570       16.50742       16.50742       16.50742    6[1-(0),6-(1,7),7-(6,6)]
   571       5.097169       5.097169       5.097169    6[6-(1,1,8),6-(1,1,8),6-(1,1,8),6-(1,1,8)]
   572         5.5783         5.5783         5.5783    6[1-(0),1-(0),6-(6,6,6),8-(6)]
   573       7.237095       7.237095       7.237095    6[6-(1,6),6-(1,6),8-(6)]
   574       8.366444       8.366444       8.366444    6[1-(0),6-(1,6),6-(6,8)]
   575       8.968361       8.968361       8.968361    6[1-(0),6-(1,6),6-(6,6)]
   576       8.541583       8.541583       8.541583    6[6-(1,6),6-(1,6),6-(8,8)]
   577       7.442431       7.442431       7.442431    6[1-(0),6-(1,6),6-(6,6)]
   578       6.766029       6.766029       6.766029    6[1-(0),6-(1,6),6-(6,8)]
   579       9.215972       9.215972       9.215972    6[6-(6,6),8-(27),8-(27)]
   580       6.192296       6.192296       6.192296    6[1-(0),1-(0),6-(6,6,6),8-(6)]
   581       6.482182       6.482182       6.482182    6[6-(1,6),6-(1,6),8-(6)]
   582        5.86416        5.86416        5.86416    6[1-(0),6-(1,6),6-(6,8)]
   583       6.596929       6.596929       6.596929    6[1-(0),6-(1,6),6-(6,6)]
   584       7.943693       7.943693       7.943693    6[6-(1,6),6-(1,6),6-(8,8)]
   585       8.658343       8.658343       8.658343    6[1-(0),6-(1,6),6-(6,6)]
   586        7.85109        7.85109        7.85109    6[1-(0),6-(1,6),6-(6,8)]
   587       8.793221       8.793221       8.793221    6[6-(6,6),8-(27),8-(27)]
   588       3.929571       3.929571       3.929571    6[1-(0),1-(0),6-(6,6,6),8-(6)]
   589       3.615528       3.615528       3.615528    6[6-(1,6),6-(1,6),8-(6)]
   590       4.132894       4.132894       4.132894    6[1-(0),6-(1,6),6-(6,8)]
   591       3.412205       3.412205       3.412205    6[1-(0),6-(1,6),6-(6,6)]
   592       2.139925       2.139925       2.139925    6[6-(1,6),6-(1,6),6-(8,8)]
   593       1.600415       1.600415       1.600415    6[1-(0),6-(1,6),6-(6,6)]
   594       2.355327       2.355327       2.355327    6[1-(0),6-(1,6),6-(6,8)]
   595       1.378974       1.378974       1.378974    6[6-(6,6),8-(27),8-(27)]
   596       4.616038       4.616038       4.616038    6[1-(0),1-(0),6-(6,6,6),8-(6)]
   597       2.878733       2.878733       2.878733    6[6-(1,6),6-(1,6),8-(6)]
   598       3.386034       3.386034       3.386034    6[1-(0),6-(1,6),6-(6,8)]
   599       2.761973       2.761973       2.761973    6[1-(0),6-(1,6),6-(6,6)]
   600       1.548074       1.548074       1.548074    6[6-(1,6),6-(1,6),6-(8,8)]
   601       1.079022       1.079022       1.079022    6[1-(0),6-(1,6),6-(6,6)]
   602       1.693017       1.693017       1.693017    6[1-(0),6-(1,6),6-(6,8)]
   603       0.956223       0.956223       0.956223    6[6-(6,6),8-(27),8-(27)]
   604       7.192806       7.192806       7.192806    6[1-(0),7-(6,27),7-(6,6)]
   605       6.117811       6.117811       6.117811    6[1-(0),6-(1,7),7-(6,27)]
   606       5.217955       5.217955       5.217955    6[1-(0),6-(1,7),7-(6,6)]
   607       5.463553       5.463553       5.463553    6[6-(1,6),6-(1,6),7-(6,6)]
   608       5.902409       5.902409       5.902409    6[1-(0),6-(1,6),6-(6,7)]
   609       5.457514       5.457514       5.457514    6[1-(0),6-(1,6),6-(6,7)]
   610       4.493239       4.493239       4.493239    6[6-(1,6),6-(1,6),7-(6,6)]
   611       4.104711       4.104711       4.104711    6[1-(0),6-(1,6),6-(6,7)]
   612       4.595907       4.595907       4.595907    6[1-(0),6-(1,6),6-(6,7)]
   613       3.043807       3.043807       3.043807    6[1-(0),7-(6,27),7-(6,6)]
   614        2.90893        2.90893        2.90893    6[1-(0),6-(1,7),7-(6,27)]
   615        3.62358        3.62358        3.62358    6[1-(0),6-(1,7),7-(6,6)]
   616      15.033831      15.033831      15.033831    6[6-(1,1,8),6-(1,1,8),6-(1,1,8),6-(1,1,8)]
   617        14.5527        14.5527        14.5527    6[1-(0),1-(0),6-(6,6,6),8-(6)]
   618      12.893906      12.893906      12.893906    6[6-(1,6),6-(1,6),8-(6)]
   619      11.764556      11.764556      11.764556    6[1-(0),6-(1,6),6-(6,8)]
   620       11.16264       11.16264       11.16264    6[1-(0),6-(1,6),6-(6,6)]
   621      11.589417      11.589417      11.589417    6[6-(1,6),6-(1,6),6-(8,8)]
   622      12.688569      12.688569      12.688569    6[1-(0),6-(1,6),6-(6,6)]
   623      13.364971      13.364971      13.364971    6[1-(0),6-(1,6),6-(6,8)]
   624      10.915028      10.915028      10.915028    6[6-(6,6),8-(27),8-(27)]
   625      13.938704      13.938704      13.938704    6[1-(0),1-(0),6-(6,6,6),8-(6)]
   626      13.648818      13.648818      13.648818    6[6-(1,6),6-(1,6),8-(6)]
   627       14.26684       14.26684       14.26684    6[1-(0),6-(1,6),6-(6,8)]
   628      13.534071      13.534071      13.534071    6[1-(0),6-(1,6),6-(6,6)]
   629      12.187307      12.187307      12.187307    6[6-(1,6),6-(1,6),6-(8,8)]
   630      11.472657      11.472657      11.472657    6[1-(0),6-(1,6),6-(6,6)]
   631       12.27991       12.27991       12.27991    6[1-(0),6-(1,6),6-(6,8)]
   632      11.337779      11.337779      11.337779    6[6-(6,6),8-(27),8-(27)]
   633      16.201429      16.201429      16.201429    6[1-(0),1-(0),6-(6,6,6),8-(6)]
   634      16.515472      16.515472      16.515472    6[6-(1,6),6-(1,6),8-(6)]
   635      15.998106      15.998106      15.998106    6[1-(0),6-(1,6),6-(6,8)]
   636      16.718796      16.718796      16.718796    6[1-(0),6-(1,6),6-(6,6)]
   637      17.991075      17.991075      17.991075    6[6-(1,6),6-(1,6),6-(8,8)]
   638      18.530586      18.530586      18.530586    6[1-(0),6-(1,6),6-(6,6)]
   639      17.775673      17.775673      17.775673    6[1-(0),6-(1,6),6-(6,8)]
   640      18.752027      18.752027      18.752027    6[6-(6,6),8-(27),8-(27)]
   641      15.514962      15.514962      15.514962    6[1-(0),1-(0),6-(6,6,6),8-(6)]
   642      17.252267      17.252267      17.252267    6[6-(1,6),6-(1,6),8-(6)]
   643      16.744966      16.744966      16.744966    6[1-(0),6-(1,6),6-(6,8)]
   644      17.369027      17.369027      17.369027    6[1-(0),6-(1,6),6-(6,6)]
   645      18.582926      18.582926      18.582926    6[6-(1,6),6-(1,6),6-(8,8)]
   646      19.051978      19.051978      19.051978    6[1-(0),6-(1,6),6-(6,6)]
   647      18.437983      18.437983      18.437983    6[1-(0),6-(1,6),6-(6,8)]
   648      19.174778      19.174778      19.174778    6[6-(6,6),8-(27),8-(27)]
   649       7.321645       7.321645       7.321645    7[6-(1,6),6-(1,7),27-(8,8,8,8)]
   650       5.946697       5.946697       5.946697    7[6-(1,6),6-(1,7),6-(6,6)]
   651       2.727751       2.727751       2.727751    7[6-(1,6),6-(1,7),27-(8,8,8,8)]
   652       3.961781       3.961781       3.961781    7[6-(1,6),6-(1,7),6-(6,6)]
   653      12.809355      12.809355      12.809355    7[6-(1,6),6-(1,7),27-(8,8,8,8)]
   654      14.184303      14.184303      14.184303    7[6-(1,6),6-(1,7),6-(6,6)]
   655       17.40325       17.40325       17.40325    7[6-(1,6),6-(1,7),27-(8,8,8,8)]
   656      16.169219      16.169219      16.169219    7[6-(1,6),6-(1,7),6-(6,6)]
   657      17.387145      17.387145      17.387145    7[6-(1,6),6-(1,7),27-(8,8,8,8)]
   658      16.012197      16.012197      16.012197    7[6-(1,6),6-(1,7),6-(6,6)]
   659      12.793251      12.793251      12.793251    7[6-(1,6),6-(1,7),27-(8,8,8,8)]
   660      14.027281      14.027281      14.027281    7[6-(1,6),6-(1,7),6-(6,6)]
   661       2.743855       2.743855       2.743855    7[6-(1,6),6-(1,7),27-(8,8,8,8)]
   662       4.118803       4.118803       4.118803    7[6-(1,6),6-(1,7),6-(6,6)]
   663        7.33775        7.33775        7.33775    7[6-(1,6),6-(1,7),27-(8,8,8,8)]
   664       6.103719       6.103719       6.103719    7[6-(1,6),6-(1,7),6-(6,6)]
   665       2.743855       2.743855       2.743855    7[6-(1,6),6-(1,7),27-(8,8,8,8)]
   666       4.118803       4.118803       4.118803    7[6-(1,6),6-(1,7),6-(6,6)]
   667        7.33775        7.33775        7.33775    7[6-(1,6),6-(1,7),27-(8,8,8,8)]
   668       6.103719       6.103719       6.103719    7[6-(1,6),6-(1,7),6-(6,6)]
   669      17.387145      17.387145      17.387145    7[6-(1,6),6-(1,7),27-(8,8,8,8)]
   670      16.012197      16.012197      16.012197    7[6-(1,6),6-(1,7),6-(6,6)]
   671      12.793251      12.793251      12.793251    7[6-(1,6),6-(1,7),27-(8,8,8,8)]
   672      14.027281      14.027281      14.027281    7[6-(1,6),6-(1,7),6-(6,6)]
   673      12.809355      12.809355      12.809355    7[6-(1,6),6-(1,7),27-(8,8,8,8)]
   674      14.184303      14.184303      14.184303    7[6-(1,6),6-(1,7),6-(6,6)]
   675       17.40325       17.40325       17.40325    7[6-(1,6),6-(1,7),27-(8,8,8,8)]
   676      16.169219      16.169219      16.169219    7[6-(1,6),6-(1,7),6-(6,6)]
   677       7.321645       7.321645       7.321645    7[6-(1,6),6-(1,7),27-(8,8,8,8)]
   678       5.946697       5.946697       5.946697    7[6-(1,6),6-(1,7),6-(6,6)]
   679       2.727751       2.727751       2.727751    7[6-(1,6),6-(1,7),27-(8,8,8,8)]
   680       3.961781       3.961781       3.961781    7[6-(1,6),6-(1,7),6-(6,6)]
   681      13.462808      13.462808      13.462808    8[6-(1,1,6),6-(6,6)]
   682       9.757496       9.757496       9.757496    8[6-(6,8),27-(7,8,8,8)]
   683      11.508691      11.508691      11.508691    8[6-(6,8),27-(7,8,8,8)]
   684      14.454058      14.454058      14.454058    8[6-(1,1,6),6-(6,6)]
   685      11.917552      11.917552      11.917552    8[6-(6,8),27-(7,8,8,8)]
   686      10.127906      10.127906      10.127906    8[6-(6,8),27-(7,8,8,8)]
   687      15.647826      15.647826      15.647826    8[6-(1,1,6),6-(6,6)]
   688      18.217548      18.217548      18.217548    8[6-(6,8),27-(7,8,8,8)]
   689      20.013838      20.013838      20.013838    8[6-(6,8),27-(7,8,8,8)]
   690      16.636862      16.636862      16.636862    8[6-(1,1,6),6-(6,6)]
   691       0.183997       0.183997       0.183997    8[6-(6,8),27-(7,8,8,8)]
   692      18.615136      18.615136      18.615136    8[6-(6,8),27-(7,8,8,8)]
   693       6.668192       6.668192       6.668192    8[6-(1,1,6),6-(6,6)]
   694      10.373504      10.373504      10.373504    8[6-(6,8),27-(7,8,8,8)]
   695       8.622309       8.622309       8.622309    8[6-(6,8),27-(7,8,8,8)]
   696       5.676942       5.676942       5.676942    8[6-(1,1,6),6-(6,6)]
   697       8.213448       8.213448       8.213448    8[6-(6,8),27-(7,8,8,8)]
   698      10.003094      10.003094      10.003094    8[6-(6,8),27-(7,8,8,8)]
   699       4.483174       4.483174       4.483174    8[6-(1,1,6),6-(6,6)]
   700       1.913452       1.913452       1.913452    8[6-(6,8),27-(7,8,8,8)]
   701       0.117162       0.117162       0.117162    8[6-(6,8),27-(7,8,8,8)]
   702       3.494138       3.494138       3.494138    8[6-(1,1,6),6-(6,6)]
   703      19.947003      19.947003      19.947003    8[6-(6,8),27-(7,8,8,8)]
   704       1.515864       1.515864       1.515864    8[6-(6,8),27-(7,8,8,8)]
   705       3.397308       3.397308       3.397308    8[6-(1,1,6),6-(6,6)]
   706      19.822996      19.822996      19.822996    8[6-(6,8),27-(7,8,8,8)]
   707       1.443191       1.443191       1.443191    8[6-(6,8),27-(7,8,8,8)]
   708       4.388558       4.388558       4.388558    8[6-(1,1,6),6-(6,6)]
   709       1.852052       1.852052       1.852052    8[6-(6,8),27-(7,8,8,8)]
   710       0.062406       0.062406       0.062406    8[6-(6,8),27-(7,8,8,8)]
   711       5.582326       5.582326       5.582326    8[6-(1,1,6),6-(6,6)]
   712       8.152048       8.152048       8.152048    8[6-(6,8),27-(7,8,8,8)]
   713       9.948338       9.948338       9.948338    8[6-(6,8),27-(7,8,8,8)]
   714       6.571362       6.571362       6.571362    8[6-(1,1,6),6-(6,6)]
   715      10.249497      10.249497      10.249497    8[6-(6,8),27-(7,8,8,8)]
   716       8.549636       8.549636       8.549636    8[6-(6,8),27-(7,8,8,8)]
   717      16.733692      16.733692      16.733692    8[6-(1,1,6),6-(6,6)]
   718       0.308004       0.308004       0.308004    8[6-(6,8),27-(7,8,8,8)]
   719      18.687809      18.687809      18.687809    8[6-(6,8),27-(7,8,8,8)]
   720      15.742442      15.742442      15.742442    8[6-(1,1,6),6-(6,6)]
   721      18.278948      18.278948      18.278948    8[6-(6,8),27-(7,8,8,8)]
   722      20.068594      20.068594      20.068594    8[6-(6,8),27-(7,8,8,8)]
   723      14.548674      14.548674      14.548674    8[6-(1,1,6),6-(6,6)]
   724      11.978952      11.978952      11.978952    8[6-(6,8),27-(7,8,8,8)]
   725      10.182662      10.182662      10.182662    8[6-(6,8),27-(7,8,8,8)]
   726      13.559638      13.559638      13.559638    8[6-(1,1,6),6-(6,6)]
   727       9.881503       9.881503       9.881503    8[6-(6,8),27-(7,8,8,8)]
   728      11.581364      11.581364      11.581364    8[6-(6,8),27-(7,8,8,8)]
   729      16.733692      16.733692      16.733692    8[6-(1,1,6),6-(6,6)]
   730       0.308004       0.308004       0.308004    8[6-(6,8),27-(7,8,8,8)]
   731      18.687809      18.687809      18.687809    8[6-(6,8),27-(7,8,8,8)]
   732      15.742442      15.742442      15.742442    8[6-(1,1,6),6-(6,6)]
   733      18.278948      18.278948      18.278948    8[6-(6,8),27-(7,8,8,8)]
   734      20.068594      20.068594      20.068594    8[6-(6,8),27-(7,8,8,8)]
   735      14.548674      14.548674      14.548674    8[6-(1,1,6),6-(6,6)]
   736      11.978952      11.978952      11.978952    8[6-(6,8),27-(7,8,8,8)]
   737      10.182662      10.182662      10.182662    8[6-(6,8),27-(7,8,8,8)]
   738      13.559638      13.559638      13.559638    8[6-(1,1,6),6-(6,6)]
   739       9.881503       9.881503       9.881503    8[6-(6,8),27-(7,8,8,8)]
   740      11.581364      11.581364      11.581364    8[6-(6,8),27-(7,8,8,8)]
   741       3.397308       3.397308       3.397308    8[6-(1,1,6),6-(6,6)]
   742      19.822996      19.822996      19.822996    8[6-(6,8),27-(7,8,8,8)]
   743       1.443191       1.443191       1.443191    8[6-(6,8),27-(7,8,8,8)]
   744       4.388558       4.388558       4.388558    8[6-(1,1,6),6-(6,6)]
   745       1.852052       1.852052       1.852052    8[6-(6,8),27-(7,8,8,8)]
   746       0.062406       0.062406       0.062406    8[6-(6,8),27-(7,8,8,8)]
   747       5.582326       5.582326       5.582326    8[6-(1,1,6),6-(6,6)]
   748       8.152048       8.152048       8.152048    8[6-(6,8),27-(7,8,8,8)]
   749       9.948338       9.948338       9.948338    8[6-(6,8),27-(7,8,8,8)]
   750       6.571362       6.571362       6.571362    8[6-(1,1,6),6-(6,6)]
   751      10.249497      10.249497      10.249497    8[6-(6,8),27-(7,8,8,8)]
   752       8.549636       8.549636       8.549636    8[6-(6,8),27-(7,8,8,8)]
   753       6.668192       6.668192       6.668192    8[6-(1,1,6),6-(6,6)]
   754      10.373504      10.373504      10.373504    8[6-(6,8),27-(7,8,8,8)]
   755       8.622309       8.622309       8.622309    8[6-(6,8),27-(7,8,8,8)]
   756       5.676942       5.676942       5.676942    8[6-(1,1,6),6-(6,6)]
   757       8.213448       8.213448       8.213448    8[6-(6,8),27-(7,8,8,8)]
   758      10.003094      10.003094      10.003094    8[6-(6,8),27-(7,8,8,8)]
   759       4.483174       4.483174       4.483174    8[6-(1,1,6),6-(6,6)]
   760       1.913452       1.913452       1.913452    8[6-(6,8),27-(7,8,8,8)]
   761       0.117162       0.117162       0.117162    8[6-(6,8),27-(7,8,8,8)]
   762       3.494138       3.494138       3.494138    8[6-(1,1,6),6-(6,6)]
   763      19.947003      19.947003      19.947003    8[6-(6,8),27-(7,8,8,8)]
   764       1.515864       1.515864       1.515864    8[6-(6,8),27-(7,8,8,8)]
   765      13.462808      13.462808      13.462808    8[6-(1,1,6),6-(6,6)]
   766       9.757496       9.757496       9.757496    8[6-(6,8),27-(7,8,8,8)]
   767      11.508691      11.508691      11.508691    8[6-(6,8),27-(7,8,8,8)]
   768      14.454058      14.454058      14.454058    8[6-(1,1,6),6-(6,6)]
   769      11.917552      11.917552      11.917552    8[6-(6,8),27-(7,8,8,8)]
   770      10.127906      10.127906      10.127906    8[6-(6,8),27-(7,8,8,8)]
   771      15.647826      15.647826      15.647826    8[6-(1,1,6),6-(6,6)]
   772      18.217548      18.217548      18.217548    8[6-(6,8),27-(7,8,8,8)]
   773      20.013838      20.013838      20.013838    8[6-(6,8),27-(7,8,8,8)]
   774      16.636862      16.636862      16.636862    8[6-(1,1,6),6-(6,6)]
   775       0.183997       0.183997       0.183997    8[6-(6,8),27-(7,8,8,8)]
   776      18.615136      18.615136      18.615136    8[6-(6,8),27-(7,8,8,8)]
