# Supplementary material for: A collection of forcefield precursors for metal–organic frameworks
Source: RSC Adv. 2019 Nov 13;9(63):36492–507. doi: 10.1039/c9ra07327b (PMC9075174; doi:10.1039/c9ra07327b)
Supplement: RA-009-C9RA07327B-s1928 [file RA-009-C9RA07327B-s1928.txt]

PEKCUF_clean

11.303100    0.000000    0.000000
0.000000    24.233400    0.000000
0.000000    -5.154012    35.708968

     1       1.367562       1.367562       1.367562    25[8-(6),8-(6),8-(6),8-(6,25),8-(6,25),8-(6,25)]
     2       9.545807       9.545807       9.545807    25[8-(6),8-(6),8-(6),8-(6,25)]
     3       6.794859       6.794859       6.794859    25[8-(6),8-(6),8-(6),8-(6,25),8-(6,25)]
     4       7.019112       7.019112       7.019112    25[8-(6),8-(6),8-(6),8-(6,25),8-(6,25),8-(6,25)]
     5       3.894257       3.894257       3.894257    25[8-(6),8-(6),8-(6),8-(6,25)]
     6       1.143309       1.143309       1.143309    25[8-(6),8-(6),8-(6),8-(6,25),8-(6,25)]
     7       9.935538       9.935538       9.935538    25[8-(6),8-(6),8-(6),8-(6,25),8-(6,25),8-(6,25)]
     8       1.757293       1.757293       1.757293    25[8-(6),8-(6),8-(6),8-(6,25)]
     9       4.508241       4.508241       4.508241    25[8-(6),8-(6),8-(6),8-(6,25),8-(6,25)]
    10       4.283988       4.283988       4.283988    25[8-(6),8-(6),8-(6),8-(6,25),8-(6,25),8-(6,25)]
    11       7.408843       7.408843       7.408843    25[8-(6),8-(6),8-(6),8-(6,25)]
    12      10.159791      10.159791      10.159791    25[8-(6),8-(6),8-(6),8-(6,25),8-(6,25)]
    13        1.12918        1.12918        1.12918    1[6-(1,6,8)]
    14       0.840951       0.840951       0.840951    1[6-(1,6,8)]
    15      10.212351      10.212351      10.212351    1[6-(1,6,8)]
    16       9.656238       9.656238       9.656238    1[6-(1,6,8)]
    17         1.8944         1.8944         1.8944    1[6-(1,6,8)]
    18       2.045861       2.045861       2.045861    1[6-(1,6,8)]
    19      10.016807      10.016807      10.016807    1[6-(1,6,8)]
    20      10.560486      10.560486      10.560486    1[6-(1,6,8)]
    21       8.540622       8.540622       8.540622    1[6-(6,6)]
    22       8.186835       8.186835       8.186835    1[6-(6,6)]
    23        0.65558        0.65558        0.65558    1[6-(6,6)]
    24       0.995803       0.995803       0.995803    1[6-(6,6)]
    25       0.550461       0.550461       0.550461    1[6-(6,6)]
    26      10.748118      10.748118      10.748118    1[6-(6,6)]
    27       7.440831       7.440831       7.440831    1[6-(6,6)]
    28       8.573401       8.573401       8.573401    1[6-(6,6)]
    29       3.769584       3.769584       3.769584    1[6-(6,6)]
    30       5.297763       5.297763       5.297763    1[6-(6,6)]
    31       2.360087       2.360087       2.360087    1[6-(6,6)]
    32       0.823996       0.823996       0.823996    1[6-(6,6)]
    33      10.520925      10.520925      10.520925    1[6-(1,6,8)]
    34      10.834021      10.834021      10.834021    1[6-(1,6,8)]
    35       2.439209       2.439209       2.439209    1[6-(1,6,8)]
    36       2.750044       2.750044       2.750044    1[6-(1,6,8)]
    37      11.145987      11.145987      11.145987    1[6-(1,6,8)]
    38       0.013564       0.013564       0.013564    1[6-(1,6,8)]
    39       2.562413       2.562413       2.562413    1[6-(1,6,8)]
    40       2.221059       2.221059       2.221059    1[6-(1,6,8)]
    41       3.592125       3.592125       3.592125    1[6-(6,6)]
    42       4.142586       4.142586       4.142586    1[6-(6,6)]
    43       0.393348       0.393348       0.393348    1[6-(6,6)]
    44      11.147117      11.147117      11.147117    1[6-(6,6)]
    45       3.193126       3.193126       3.193126    1[6-(6,6)]
    46       2.875509       2.875509       2.875509    1[6-(6,6)]
    47      10.264345      10.264345      10.264345    1[6-(6,6)]
    48      10.552574      10.552574      10.552574    1[6-(6,6)]
    49      10.401113      10.401113      10.401113    1[6-(6,6)]
    50      10.476843      10.476843      10.476843    1[6-(6,6)]
    51       3.162607       3.162607       3.162607    1[6-(6,6)]
    52       3.068792       3.068792       3.068792    1[6-(6,6)]
    53        6.78073        6.78073        6.78073    1[6-(1,6,8)]
    54       6.492501       6.492501       6.492501    1[6-(1,6,8)]
    55       4.560801       4.560801       4.560801    1[6-(1,6,8)]
    56       4.004688       4.004688       4.004688    1[6-(1,6,8)]
    57        7.54595        7.54595        7.54595    1[6-(1,6,8)]
    58       7.697411       7.697411       7.697411    1[6-(1,6,8)]
    59       4.365257       4.365257       4.365257    1[6-(1,6,8)]
    60       4.908936       4.908936       4.908936    1[6-(1,6,8)]
    61       2.889072       2.889072       2.889072    1[6-(6,6)]
    62       2.535285       2.535285       2.535285    1[6-(6,6)]
    63        6.30713        6.30713        6.30713    1[6-(6,6)]
    64       6.647353       6.647353       6.647353    1[6-(6,6)]
    65       6.202011       6.202011       6.202011    1[6-(6,6)]
    66       5.096568       5.096568       5.096568    1[6-(6,6)]
    67       1.789281       1.789281       1.789281    1[6-(6,6)]
    68       2.921851       2.921851       2.921851    1[6-(6,6)]
    69       9.421134       9.421134       9.421134    1[6-(6,6)]
    70      10.949313      10.949313      10.949313    1[6-(6,6)]
    71       8.011637       8.011637       8.011637    1[6-(6,6)]
    72       6.475546       6.475546       6.475546    1[6-(6,6)]
    73       4.869375       4.869375       4.869375    1[6-(1,6,8)]
    74       5.182471       5.182471       5.182471    1[6-(1,6,8)]
    75       8.090759       8.090759       8.090759    1[6-(1,6,8)]
    76       8.401594       8.401594       8.401594    1[6-(1,6,8)]
    77       5.494437       5.494437       5.494437    1[6-(1,6,8)]
    78       5.665114       5.665114       5.665114    1[6-(1,6,8)]
    79       8.213963       8.213963       8.213963    1[6-(1,6,8)]
    80       7.872609       7.872609       7.872609    1[6-(1,6,8)]
    81       9.243675       9.243675       9.243675    1[6-(6,6)]
    82       9.794136       9.794136       9.794136    1[6-(6,6)]
    83       6.044898       6.044898       6.044898    1[6-(6,6)]
    84       5.495567       5.495567       5.495567    1[6-(6,6)]
    85       8.844676       8.844676       8.844676    1[6-(6,6)]
    86       8.527059       8.527059       8.527059    1[6-(6,6)]
    87       4.612795       4.612795       4.612795    1[6-(6,6)]
    88       4.901024       4.901024       4.901024    1[6-(6,6)]
    89       4.749563       4.749563       4.749563    1[6-(6,6)]
    90       4.825293       4.825293       4.825293    1[6-(6,6)]
    91       8.814157       8.814157       8.814157    1[6-(6,6)]
    92       8.720342       8.720342       8.720342    1[6-(6,6)]
    93       10.17392       10.17392       10.17392    1[6-(1,6,8)]
    94      10.462149      10.462149      10.462149    1[6-(1,6,8)]
    95       1.090749       1.090749       1.090749    1[6-(1,6,8)]
    96       1.646862       1.646862       1.646862    1[6-(1,6,8)]
    97         9.4087         9.4087         9.4087    1[6-(1,6,8)]
    98       9.257239       9.257239       9.257239    1[6-(1,6,8)]
    99       1.286293       1.286293       1.286293    1[6-(1,6,8)]
   100       0.742614       0.742614       0.742614    1[6-(1,6,8)]
   101       2.762478       2.762478       2.762478    1[6-(6,6)]
   102       3.116265       3.116265       3.116265    1[6-(6,6)]
   103       10.64752       10.64752       10.64752    1[6-(6,6)]
   104      10.307297      10.307297      10.307297    1[6-(6,6)]
   105      10.752639      10.752639      10.752639    1[6-(6,6)]
   106       0.554982       0.554982       0.554982    1[6-(6,6)]
   107       3.862269       3.862269       3.862269    1[6-(6,6)]
   108       2.729699       2.729699       2.729699    1[6-(6,6)]
   109       7.533516       7.533516       7.533516    1[6-(6,6)]
   110       6.005337       6.005337       6.005337    1[6-(6,6)]
   111       8.943013       8.943013       8.943013    1[6-(6,6)]
   112      10.479104      10.479104      10.479104    1[6-(6,6)]
   113       0.782175       0.782175       0.782175    1[6-(1,6,8)]
   114       0.469079       0.469079       0.469079    1[6-(1,6,8)]
   115       8.863891       8.863891       8.863891    1[6-(1,6,8)]
   116       8.553056       8.553056       8.553056    1[6-(1,6,8)]
   117       0.157113       0.157113       0.157113    1[6-(1,6,8)]
   118      -0.013564      -0.013564      -0.013564    1[6-(1,6,8)]
   119       8.740687       8.740687       8.740687    1[6-(1,6,8)]
   120       9.082041       9.082041       9.082041    1[6-(1,6,8)]
   121       7.710975       7.710975       7.710975    1[6-(6,6)]
   122       7.160514       7.160514       7.160514    1[6-(6,6)]
   123      10.909752      10.909752      10.909752    1[6-(6,6)]
   124       0.155983       0.155983       0.155983    1[6-(6,6)]
   125       8.109974       8.109974       8.109974    1[6-(6,6)]
   126       8.427591       8.427591       8.427591    1[6-(6,6)]
   127       1.038755       1.038755       1.038755    1[6-(6,6)]
   128       0.750526       0.750526       0.750526    1[6-(6,6)]
   129       0.901987       0.901987       0.901987    1[6-(6,6)]
   130       0.826257       0.826257       0.826257    1[6-(6,6)]
   131       8.140493       8.140493       8.140493    1[6-(6,6)]
   132       8.234308       8.234308       8.234308    1[6-(6,6)]
   133        4.52237        4.52237        4.52237    1[6-(1,6,8)]
   134       4.810599       4.810599       4.810599    1[6-(1,6,8)]
   135       6.742299       6.742299       6.742299    1[6-(1,6,8)]
   136       7.298412       7.298412       7.298412    1[6-(1,6,8)]
   137        3.75715        3.75715        3.75715    1[6-(1,6,8)]
   138       3.605689       3.605689       3.605689    1[6-(1,6,8)]
   139       6.937843       6.937843       6.937843    1[6-(1,6,8)]
   140       6.394164       6.394164       6.394164    1[6-(1,6,8)]
   141       8.414028       8.414028       8.414028    1[6-(6,6)]
   142       8.767815       8.767815       8.767815    1[6-(6,6)]
   143        4.99597        4.99597        4.99597    1[6-(6,6)]
   144       4.655747       4.655747       4.655747    1[6-(6,6)]
   145       5.101089       5.101089       5.101089    1[6-(6,6)]
   146       6.206532       6.206532       6.206532    1[6-(6,6)]
   147       9.513819       9.513819       9.513819    1[6-(6,6)]
   148       8.381249       8.381249       8.381249    1[6-(6,6)]
   149       1.881966       1.881966       1.881966    1[6-(6,6)]
   150       0.353787       0.353787       0.353787    1[6-(6,6)]
   151       3.291463       3.291463       3.291463    1[6-(6,6)]
   152       4.827554       4.827554       4.827554    1[6-(6,6)]
   153       6.433725       6.433725       6.433725    1[6-(1,6,8)]
   154       6.120629       6.120629       6.120629    1[6-(1,6,8)]
   155       3.212341       3.212341       3.212341    1[6-(1,6,8)]
   156       2.901506       2.901506       2.901506    1[6-(1,6,8)]
   157       5.808663       5.808663       5.808663    1[6-(1,6,8)]
   158       5.637986       5.637986       5.637986    1[6-(1,6,8)]
   159       3.089137       3.089137       3.089137    1[6-(1,6,8)]
   160       3.430491       3.430491       3.430491    1[6-(1,6,8)]
   161       2.059425       2.059425       2.059425    1[6-(6,6)]
   162       1.508964       1.508964       1.508964    1[6-(6,6)]
   163       5.258202       5.258202       5.258202    1[6-(6,6)]
   164       5.807533       5.807533       5.807533    1[6-(6,6)]
   165       2.458424       2.458424       2.458424    1[6-(6,6)]
   166       2.776041       2.776041       2.776041    1[6-(6,6)]
   167       6.690305       6.690305       6.690305    1[6-(6,6)]
   168       6.402076       6.402076       6.402076    1[6-(6,6)]
   169       6.553537       6.553537       6.553537    1[6-(6,6)]
   170       6.477807       6.477807       6.477807    1[6-(6,6)]
   171       2.488943       2.488943       2.488943    1[6-(6,6)]
   172       2.582758       2.582758       2.582758    1[6-(6,6)]
   173       0.150331       0.150331       0.150331    6[6-(1,1,8),6-(1,1,8),6-(1,1,8),6-(1,1,8)]
   174       0.479251       0.479251       0.479251    6[1-(0),1-(0),6-(6,6,6),8-(6)]
   175      10.459889      10.459889      10.459889    6[1-(0),1-(0),6-(6,6,6),8-(6)]
   176       1.453579       1.453579       1.453579    6[1-(0),1-(0),6-(6,6,6),8-(6)]
   177      10.813676      10.813676      10.813676    6[1-(0),1-(0),6-(6,6,6),8-(6)]
   178      10.451977      10.451977      10.451977    6[6-(1,6),6-(1,6),8-(6)]
   179       9.227851       9.227851       9.227851    6[1-(0),6-(1,6),6-(6,8)]
   180       9.022134       9.022134       9.022134    6[1-(0),6-(1,6),6-(6,6)]
   181      10.034892      10.034892      10.034892    6[6-(1,6),6-(1,6),6-(8,8)]
   182      11.260148      11.260148      11.260148    6[1-(0),6-(1,6),6-(6,6)]
   183       0.163895       0.163895       0.163895    6[1-(0),6-(1,6),6-(6,8)]
   184       9.781703       9.781703       9.781703    6[6-(6,6),8-(25),8-(25,25)]
   185      10.314079      10.314079      10.314079    6[6-(1,6),6-(1,6),8-(6)]
   186      10.960616      10.960616      10.960616    6[1-(0),6-(1,6),6-(6,8)]
   187      10.298254      10.298254      10.298254    6[1-(0),6-(1,6),6-(6,6)]
   188       8.973531       8.973531       8.973531    6[6-(1,6),6-(1,6),6-(8,8)]
   189       8.330385       8.330385       8.330385    6[1-(0),6-(1,6),6-(6,6)]
   190        9.00744        9.00744        9.00744    6[1-(0),6-(1,6),6-(6,8)]
   191       8.209442       8.209442       8.209442    6[6-(6,6),8-(25),8-(25,25)]
   192       2.130634       2.130634       2.130634    6[6-(1,6),6-(1,6),8-(6)]
   193       3.483615       3.483615       3.483615    6[1-(0),6-(1,6),6-(6,8)]
   194       4.391254       4.391254       4.391254    6[1-(0),6-(1,6),6-(6,6)]
   195       3.986603       3.986603       3.986603    6[6-(1,6),6-(1,6),6-(8,8)]
   196       2.646056       2.646056       2.646056    6[1-(0),6-(1,6),6-(6,6)]
   197       1.727114       1.727114       1.727114    6[1-(0),6-(1,6),6-(6,8)]
   198       4.976755       4.976755       4.976755    6[6-(6,6),8-(25),8-(25)]
   199      11.210415      11.210415      11.210415    6[1-(0),1-(0),6-(6,6,6),8-(6)]
   200       1.063622       1.063622       1.063622    6[6-(1,1,8),6-(1,1,8),6-(1,1,8),6-(1,1,8)]
   201        2.04134        2.04134        2.04134    6[1-(0),1-(0),6-(6,6,6),8-(6)]
   202       0.480382       0.480382       0.480382    6[1-(0),1-(0),6-(6,6,6),8-(6)]
   203       1.840145       1.840145       1.840145    6[1-(0),1-(0),6-(6,6,6),8-(6)]
   204        1.67851        1.67851        1.67851    6[6-(1,6),6-(1,6),8-(6)]
   205        2.95463        2.95463        2.95463    6[1-(0),6-(1,6),6-(6,8)]
   206       3.273378       3.273378       3.273378    6[1-(0),6-(1,6),6-(6,6)]
   207       2.327308       2.327308       2.327308    6[6-(1,6),6-(1,6),6-(8,8)]
   208       1.043276       1.043276       1.043276    6[1-(0),6-(1,6),6-(6,6)]
   209       0.709835       0.709835       0.709835    6[1-(0),6-(1,6),6-(6,8)]
   210       2.633622       2.633622       2.633622    6[6-(6,6),8-(25),8-(25)]
   211       1.229777       1.229777       1.229777    6[6-(1,6),6-(1,6),8-(6)]
   212       2.336351       2.336351       2.336351    6[1-(0),6-(1,6),6-(6,8)]
   213       2.139677       2.139677       2.139677    6[1-(0),6-(1,6),6-(6,6)]
   214       0.903118       0.903118       0.903118    6[6-(1,6),6-(1,6),6-(8,8)]
   215       11.11999       11.11999       11.11999    6[1-(0),6-(1,6),6-(6,6)]
   216      -0.009042      -0.009042      -0.009042    6[1-(0),6-(1,6),6-(6,8)]
   217       0.722268       0.722268       0.722268    6[6-(6,6),8-(25),8-(25)]
   218       1.074925       1.074925       1.074925    6[6-(1,6),6-(1,6),8-(6)]
   219      11.218327      11.218327      11.218327    6[1-(0),6-(1,6),6-(6,8)]
   220      11.264669      11.264669      11.264669    6[1-(0),6-(1,6),6-(6,6)]
   221       1.190216       1.190216       1.190216    6[6-(1,6),6-(1,6),6-(8,8)]
   222       2.339742       2.339742       2.339742    6[1-(0),6-(1,6),6-(6,6)]
   223       2.287747       2.287747       2.287747    6[1-(0),6-(1,6),6-(6,8)]
   224        1.23995        1.23995        1.23995    6[6-(6,6),8-(25),8-(25,25)]
   225       5.801881       5.801881       5.801881    6[6-(1,1,8),6-(1,1,8),6-(1,1,8),6-(1,1,8)]
   226       6.130801       6.130801       6.130801    6[1-(0),1-(0),6-(6,6,6),8-(6)]
   227       4.808339       4.808339       4.808339    6[1-(0),1-(0),6-(6,6,6),8-(6)]
   228       7.105129       7.105129       7.105129    6[1-(0),1-(0),6-(6,6,6),8-(6)]
   229       5.162126       5.162126       5.162126    6[1-(0),1-(0),6-(6,6,6),8-(6)]
   230       4.800427       4.800427       4.800427    6[6-(1,6),6-(1,6),8-(6)]
   231       3.576301       3.576301       3.576301    6[1-(0),6-(1,6),6-(6,8)]
   232       3.370584       3.370584       3.370584    6[1-(0),6-(1,6),6-(6,6)]
   233       4.383342       4.383342       4.383342    6[6-(1,6),6-(1,6),6-(8,8)]
   234       5.608598       5.608598       5.608598    6[1-(0),6-(1,6),6-(6,6)]
   235       5.815445       5.815445       5.815445    6[1-(0),6-(1,6),6-(6,8)]
   236       4.130153       4.130153       4.130153    6[6-(6,6),8-(25),8-(25,25)]
   237       4.662529       4.662529       4.662529    6[6-(1,6),6-(1,6),8-(6)]
   238       5.309066       5.309066       5.309066    6[1-(0),6-(1,6),6-(6,8)]
   239       4.646704       4.646704       4.646704    6[1-(0),6-(1,6),6-(6,6)]
   240       3.321981       3.321981       3.321981    6[6-(1,6),6-(1,6),6-(8,8)]
   241       2.678835       2.678835       2.678835    6[1-(0),6-(1,6),6-(6,6)]
   242        3.35589        3.35589        3.35589    6[1-(0),6-(1,6),6-(6,8)]
   243       2.557892       2.557892       2.557892    6[6-(6,6),8-(25),8-(25,25)]
   244       7.782184       7.782184       7.782184    6[6-(1,6),6-(1,6),8-(6)]
   245       9.135165       9.135165       9.135165    6[1-(0),6-(1,6),6-(6,8)]
   246      10.042804      10.042804      10.042804    6[1-(0),6-(1,6),6-(6,6)]
   247       9.638153       9.638153       9.638153    6[6-(1,6),6-(1,6),6-(8,8)]
   248       8.297606       8.297606       8.297606    6[1-(0),6-(1,6),6-(6,6)]
   249       7.378664       7.378664       7.378664    6[1-(0),6-(1,6),6-(6,8)]
   250      10.628305      10.628305      10.628305    6[6-(6,6),8-(25),8-(25)]
   251       5.558865       5.558865       5.558865    6[1-(0),1-(0),6-(6,6,6),8-(6)]
   252       6.715172       6.715172       6.715172    6[6-(1,1,8),6-(1,1,8),6-(1,1,8),6-(1,1,8)]
   253        7.69289        7.69289        7.69289    6[1-(0),1-(0),6-(6,6,6),8-(6)]
   254       6.131932       6.131932       6.131932    6[1-(0),1-(0),6-(6,6,6),8-(6)]
   255       7.491695       7.491695       7.491695    6[1-(0),1-(0),6-(6,6,6),8-(6)]
   256        7.33006        7.33006        7.33006    6[6-(1,6),6-(1,6),8-(6)]
   257        8.60618        8.60618        8.60618    6[1-(0),6-(1,6),6-(6,8)]
   258       8.924928       8.924928       8.924928    6[1-(0),6-(1,6),6-(6,6)]
   259       7.978858       7.978858       7.978858    6[6-(1,6),6-(1,6),6-(8,8)]
   260       6.694826       6.694826       6.694826    6[1-(0),6-(1,6),6-(6,6)]
   261       6.361385       6.361385       6.361385    6[1-(0),6-(1,6),6-(6,8)]
   262       8.285172       8.285172       8.285172    6[6-(6,6),8-(25),8-(25)]
   263       6.881327       6.881327       6.881327    6[6-(1,6),6-(1,6),8-(6)]
   264       7.987901       7.987901       7.987901    6[1-(0),6-(1,6),6-(6,8)]
   265       7.791227       7.791227       7.791227    6[1-(0),6-(1,6),6-(6,6)]
   266       6.554668       6.554668       6.554668    6[6-(1,6),6-(1,6),6-(8,8)]
   267        5.46844        5.46844        5.46844    6[1-(0),6-(1,6),6-(6,6)]
   268       5.642508       5.642508       5.642508    6[1-(0),6-(1,6),6-(6,8)]
   269       6.373818       6.373818       6.373818    6[6-(6,6),8-(25),8-(25)]
   270       6.726475       6.726475       6.726475    6[6-(1,6),6-(1,6),8-(6)]
   271       5.566777       5.566777       5.566777    6[1-(0),6-(1,6),6-(6,8)]
   272       5.613119       5.613119       5.613119    6[1-(0),6-(1,6),6-(6,6)]
   273       6.841766       6.841766       6.841766    6[6-(1,6),6-(1,6),6-(8,8)]
   274       7.991292       7.991292       7.991292    6[1-(0),6-(1,6),6-(6,6)]
   275       7.939297       7.939297       7.939297    6[1-(0),6-(1,6),6-(6,8)]
   276         6.8915         6.8915         6.8915    6[6-(6,6),8-(25),8-(25,25)]
   277      11.152769      11.152769      11.152769    6[6-(1,1,8),6-(1,1,8),6-(1,1,8),6-(1,1,8)]
   278      10.823849      10.823849      10.823849    6[1-(0),1-(0),6-(6,6,6),8-(6)]
   279       0.843211       0.843211       0.843211    6[1-(0),1-(0),6-(6,6,6),8-(6)]
   280       9.849521       9.849521       9.849521    6[1-(0),1-(0),6-(6,6,6),8-(6)]
   281       0.489424       0.489424       0.489424    6[1-(0),1-(0),6-(6,6,6),8-(6)]
   282       0.851123       0.851123       0.851123    6[6-(1,6),6-(1,6),8-(6)]
   283       2.075249       2.075249       2.075249    6[1-(0),6-(1,6),6-(6,8)]
   284       2.280966       2.280966       2.280966    6[1-(0),6-(1,6),6-(6,6)]
   285       1.268208       1.268208       1.268208    6[6-(1,6),6-(1,6),6-(8,8)]
   286       0.042952       0.042952       0.042952    6[1-(0),6-(1,6),6-(6,6)]
   287      11.139205      11.139205      11.139205    6[1-(0),6-(1,6),6-(6,8)]
   288       1.521397       1.521397       1.521397    6[6-(6,6),8-(25),8-(25,25)]
   289       0.989021       0.989021       0.989021    6[6-(1,6),6-(1,6),8-(6)]
   290       0.342484       0.342484       0.342484    6[1-(0),6-(1,6),6-(6,8)]
   291       1.004846       1.004846       1.004846    6[1-(0),6-(1,6),6-(6,6)]
   292       2.329569       2.329569       2.329569    6[6-(1,6),6-(1,6),6-(8,8)]
   293       2.972715       2.972715       2.972715    6[1-(0),6-(1,6),6-(6,6)]
   294        2.29566        2.29566        2.29566    6[1-(0),6-(1,6),6-(6,8)]
   295       3.093658       3.093658       3.093658    6[6-(6,6),8-(25),8-(25,25)]
   296       9.172466       9.172466       9.172466    6[6-(1,6),6-(1,6),8-(6)]
   297       7.819485       7.819485       7.819485    6[1-(0),6-(1,6),6-(6,8)]
   298       6.911846       6.911846       6.911846    6[1-(0),6-(1,6),6-(6,6)]
   299       7.316497       7.316497       7.316497    6[6-(1,6),6-(1,6),6-(8,8)]
   300       8.657044       8.657044       8.657044    6[1-(0),6-(1,6),6-(6,6)]
   301       9.575986       9.575986       9.575986    6[1-(0),6-(1,6),6-(6,8)]
   302       6.326345       6.326345       6.326345    6[6-(6,6),8-(25),8-(25)]
   303       0.092685       0.092685       0.092685    6[1-(0),1-(0),6-(6,6,6),8-(6)]
   304      10.239478      10.239478      10.239478    6[6-(1,1,8),6-(1,1,8),6-(1,1,8),6-(1,1,8)]
   305        9.26176        9.26176        9.26176    6[1-(0),1-(0),6-(6,6,6),8-(6)]
   306      10.822718      10.822718      10.822718    6[1-(0),1-(0),6-(6,6,6),8-(6)]
   307       9.462955       9.462955       9.462955    6[1-(0),1-(0),6-(6,6,6),8-(6)]
   308        9.62459        9.62459        9.62459    6[6-(1,6),6-(1,6),8-(6)]
   309        8.34847        8.34847        8.34847    6[1-(0),6-(1,6),6-(6,8)]
   310       8.029722       8.029722       8.029722    6[1-(0),6-(1,6),6-(6,6)]
   311       8.975792       8.975792       8.975792    6[6-(1,6),6-(1,6),6-(8,8)]
   312      10.259824      10.259824      10.259824    6[1-(0),6-(1,6),6-(6,6)]
   313      10.593265      10.593265      10.593265    6[1-(0),6-(1,6),6-(6,8)]
   314       8.669478       8.669478       8.669478    6[6-(6,6),8-(25),8-(25)]
   315      10.073323      10.073323      10.073323    6[6-(1,6),6-(1,6),8-(6)]
   316       8.966749       8.966749       8.966749    6[1-(0),6-(1,6),6-(6,8)]
   317       9.163423       9.163423       9.163423    6[1-(0),6-(1,6),6-(6,6)]
   318      10.399982      10.399982      10.399982    6[6-(1,6),6-(1,6),6-(8,8)]
   319        0.18311        0.18311        0.18311    6[1-(0),6-(1,6),6-(6,6)]
   320       0.009042       0.009042       0.009042    6[1-(0),6-(1,6),6-(6,8)]
   321      10.580832      10.580832      10.580832    6[6-(6,6),8-(25),8-(25)]
   322      10.228175      10.228175      10.228175    6[6-(1,6),6-(1,6),8-(6)]
   323       0.084773       0.084773       0.084773    6[1-(0),6-(1,6),6-(6,8)]
   324       0.038431       0.038431       0.038431    6[1-(0),6-(1,6),6-(6,6)]
   325      10.112884      10.112884      10.112884    6[6-(1,6),6-(1,6),6-(8,8)]
   326       8.963358       8.963358       8.963358    6[1-(0),6-(1,6),6-(6,6)]
   327       9.015353       9.015353       9.015353    6[1-(0),6-(1,6),6-(6,8)]
   328       10.06315       10.06315       10.06315    6[6-(6,6),8-(25),8-(25,25)]
   329       5.501219       5.501219       5.501219    6[6-(1,1,8),6-(1,1,8),6-(1,1,8),6-(1,1,8)]
   330       5.172299       5.172299       5.172299    6[1-(0),1-(0),6-(6,6,6),8-(6)]
   331       6.494761       6.494761       6.494761    6[1-(0),1-(0),6-(6,6,6),8-(6)]
   332       4.197971       4.197971       4.197971    6[1-(0),1-(0),6-(6,6,6),8-(6)]
   333       6.140974       6.140974       6.140974    6[1-(0),1-(0),6-(6,6,6),8-(6)]
   334       6.502673       6.502673       6.502673    6[6-(1,6),6-(1,6),8-(6)]
   335       7.726799       7.726799       7.726799    6[1-(0),6-(1,6),6-(6,8)]
   336       7.932516       7.932516       7.932516    6[1-(0),6-(1,6),6-(6,6)]
   337       6.919758       6.919758       6.919758    6[6-(1,6),6-(1,6),6-(8,8)]
   338       5.694502       5.694502       5.694502    6[1-(0),6-(1,6),6-(6,6)]
   339       5.487655       5.487655       5.487655    6[1-(0),6-(1,6),6-(6,8)]
   340       7.172947       7.172947       7.172947    6[6-(6,6),8-(25),8-(25,25)]
   341       6.640571       6.640571       6.640571    6[6-(1,6),6-(1,6),8-(6)]
   342       5.994034       5.994034       5.994034    6[1-(0),6-(1,6),6-(6,8)]
   343       6.656396       6.656396       6.656396    6[1-(0),6-(1,6),6-(6,6)]
   344       7.981119       7.981119       7.981119    6[6-(1,6),6-(1,6),6-(8,8)]
   345       8.624265       8.624265       8.624265    6[1-(0),6-(1,6),6-(6,6)]
   346        7.94721        7.94721        7.94721    6[1-(0),6-(1,6),6-(6,8)]
   347       8.745208       8.745208       8.745208    6[6-(6,6),8-(25),8-(25,25)]
   348       3.520916       3.520916       3.520916    6[6-(1,6),6-(1,6),8-(6)]
   349       2.167935       2.167935       2.167935    6[1-(0),6-(1,6),6-(6,8)]
   350       1.260296       1.260296       1.260296    6[1-(0),6-(1,6),6-(6,6)]
   351       1.664947       1.664947       1.664947    6[6-(1,6),6-(1,6),6-(8,8)]
   352       3.005494       3.005494       3.005494    6[1-(0),6-(1,6),6-(6,6)]
   353       3.924436       3.924436       3.924436    6[1-(0),6-(1,6),6-(6,8)]
   354       0.674795       0.674795       0.674795    6[6-(6,6),8-(25),8-(25)]
   355       5.744235       5.744235       5.744235    6[1-(0),1-(0),6-(6,6,6),8-(6)]
   356       4.587928       4.587928       4.587928    6[6-(1,1,8),6-(1,1,8),6-(1,1,8),6-(1,1,8)]
   357        3.61021        3.61021        3.61021    6[1-(0),1-(0),6-(6,6,6),8-(6)]
   358       5.171168       5.171168       5.171168    6[1-(0),1-(0),6-(6,6,6),8-(6)]
   359       3.811405       3.811405       3.811405    6[1-(0),1-(0),6-(6,6,6),8-(6)]
   360        3.97304        3.97304        3.97304    6[6-(1,6),6-(1,6),8-(6)]
   361        2.69692        2.69692        2.69692    6[1-(0),6-(1,6),6-(6,8)]
   362       2.378172       2.378172       2.378172    6[1-(0),6-(1,6),6-(6,6)]
   363       3.324242       3.324242       3.324242    6[6-(1,6),6-(1,6),6-(8,8)]
   364       4.608274       4.608274       4.608274    6[1-(0),6-(1,6),6-(6,6)]
   365       4.941715       4.941715       4.941715    6[1-(0),6-(1,6),6-(6,8)]
   366       3.017928       3.017928       3.017928    6[6-(6,6),8-(25),8-(25)]
   367       4.421773       4.421773       4.421773    6[6-(1,6),6-(1,6),8-(6)]
   368       3.315199       3.315199       3.315199    6[1-(0),6-(1,6),6-(6,8)]
   369       3.511873       3.511873       3.511873    6[1-(0),6-(1,6),6-(6,6)]
   370       4.748432       4.748432       4.748432    6[6-(1,6),6-(1,6),6-(8,8)]
   371        5.83466        5.83466        5.83466    6[1-(0),6-(1,6),6-(6,6)]
   372       5.660592       5.660592       5.660592    6[1-(0),6-(1,6),6-(6,8)]
   373       4.929282       4.929282       4.929282    6[6-(6,6),8-(25),8-(25)]
   374       4.576625       4.576625       4.576625    6[6-(1,6),6-(1,6),8-(6)]
   375       5.736323       5.736323       5.736323    6[1-(0),6-(1,6),6-(6,8)]
   376       5.689981       5.689981       5.689981    6[1-(0),6-(1,6),6-(6,6)]
   377       4.461334       4.461334       4.461334    6[6-(1,6),6-(1,6),6-(8,8)]
   378       3.311808       3.311808       3.311808    6[1-(0),6-(1,6),6-(6,6)]
   379       3.363803       3.363803       3.363803    6[1-(0),6-(1,6),6-(6,8)]
   380         4.4116         4.4116         4.4116    6[6-(6,6),8-(25),8-(25,25)]
   381       0.457776       0.457776       0.457776    8[6-(1,1,6),6-(1,1,6)]
   382       10.53675       10.53675       10.53675    8[6-(1,1,6),6-(6,6)]
   383      11.064605      11.064605      11.064605    8[6-(1,1,6),6-(6,6)]
   384        1.13144        1.13144        1.13144    8[6-(1,1,6),6-(6,6)]
   385      10.780897      10.780897      10.780897    8[6-(6,8),25-(8,8,8),25-(8,8,8,8,8)]
   386       8.632177       8.632177       8.632177    8[6-(6,8),25-(8,8,8)]
   387       7.041831       7.041831       7.041831    8[6-(6,8),25-(8,8,8,8)]
   388       8.735036       8.735036       8.735036    8[6-(6,8),25-(8,8,8,8),25-(8,8,8,8,8)]
   389       6.214444       6.214444       6.214444    8[6-(6,8),25-(8,8,8)]
   390       4.533673       4.533673       4.533673    8[6-(6,8),25-(8,8,8,8,8)]
   391        1.27499        1.27499        1.27499    8[6-(1,1,6),6-(6,6)]
   392       1.525919       1.525919       1.525919    8[6-(1,1,6),6-(6,6)]
   393       0.925724       0.925724       0.925724    8[6-(1,1,6),6-(6,6)]
   394        1.71242        1.71242        1.71242    8[6-(6,8),25-(8,8,8,8,8)]
   395       3.775235       3.775235       3.775235    8[6-(6,8),25-(8,8,8,8)]
   396       1.733896       1.733896       1.733896    8[6-(6,8),25-(8,8,8)]
   397      10.863409      10.863409      10.863409    8[6-(6,8),25-(8,8,8,8,8)]
   398       2.330699       2.330699       2.330699    8[6-(6,8),25-(8,8,8,8),25-(8,8,8,8,8)]
   399       0.174068       0.174068       0.174068    8[6-(6,8),25-(8,8,8,8)]
   400       6.109326       6.109326       6.109326    8[6-(1,1,6),6-(1,1,6)]
   401         4.8852         4.8852         4.8852    8[6-(1,1,6),6-(6,6)]
   402       5.413055       5.413055       5.413055    8[6-(1,1,6),6-(6,6)]
   403        6.78299        6.78299        6.78299    8[6-(1,1,6),6-(6,6)]
   404       5.129347       5.129347       5.129347    8[6-(6,8),25-(8,8,8),25-(8,8,8,8,8)]
   405       2.980627       2.980627       2.980627    8[6-(6,8),25-(8,8,8)]
   406       1.390281       1.390281       1.390281    8[6-(6,8),25-(8,8,8,8)]
   407       3.083486       3.083486       3.083486    8[6-(6,8),25-(8,8,8,8),25-(8,8,8,8,8)]
   408       0.562894       0.562894       0.562894    8[6-(6,8),25-(8,8,8)]
   409      10.185223      10.185223      10.185223    8[6-(6,8),25-(8,8,8,8,8)]
   410        6.92654        6.92654        6.92654    8[6-(1,1,6),6-(6,6)]
   411       7.177469       7.177469       7.177469    8[6-(1,1,6),6-(6,6)]
   412       6.577274       6.577274       6.577274    8[6-(1,1,6),6-(6,6)]
   413        7.36397        7.36397        7.36397    8[6-(6,8),25-(8,8,8,8,8)]
   414       9.426785       9.426785       9.426785    8[6-(6,8),25-(8,8,8,8)]
   415       7.385446       7.385446       7.385446    8[6-(6,8),25-(8,8,8)]
   416       5.211859       5.211859       5.211859    8[6-(6,8),25-(8,8,8,8,8)]
   417       7.982249       7.982249       7.982249    8[6-(6,8),25-(8,8,8,8),25-(8,8,8,8,8)]
   418       5.825618       5.825618       5.825618    8[6-(6,8),25-(8,8,8,8)]
   419      10.845324      10.845324      10.845324    8[6-(1,1,6),6-(1,1,6)]
   420        0.76635        0.76635        0.76635    8[6-(1,1,6),6-(6,6)]
   421       0.238495       0.238495       0.238495    8[6-(1,1,6),6-(6,6)]
   422       10.17166       10.17166       10.17166    8[6-(1,1,6),6-(6,6)]
   423       0.522203       0.522203       0.522203    8[6-(6,8),25-(8,8,8),25-(8,8,8,8,8)]
   424       2.670923       2.670923       2.670923    8[6-(6,8),25-(8,8,8)]
   425       4.261269       4.261269       4.261269    8[6-(6,8),25-(8,8,8,8)]
   426       2.568064       2.568064       2.568064    8[6-(6,8),25-(8,8,8,8),25-(8,8,8,8,8)]
   427       5.088656       5.088656       5.088656    8[6-(6,8),25-(8,8,8)]
   428       6.769427       6.769427       6.769427    8[6-(6,8),25-(8,8,8,8,8)]
   429       10.02811       10.02811       10.02811    8[6-(1,1,6),6-(6,6)]
   430       9.777182       9.777182       9.777182    8[6-(1,1,6),6-(6,6)]
   431      10.377376      10.377376      10.377376    8[6-(1,1,6),6-(6,6)]
   432        9.59068        9.59068        9.59068    8[6-(6,8),25-(8,8,8,8,8)]
   433       7.527865       7.527865       7.527865    8[6-(6,8),25-(8,8,8,8)]
   434       9.569204       9.569204       9.569204    8[6-(6,8),25-(8,8,8)]
   435       0.439691       0.439691       0.439691    8[6-(6,8),25-(8,8,8,8,8)]
   436       8.972401       8.972401       8.972401    8[6-(6,8),25-(8,8,8,8),25-(8,8,8,8,8)]
   437      11.129032      11.129032      11.129032    8[6-(6,8),25-(8,8,8,8)]
   438       5.193774       5.193774       5.193774    8[6-(1,1,6),6-(1,1,6)]
   439         6.4179         6.4179         6.4179    8[6-(1,1,6),6-(6,6)]
   440       5.890045       5.890045       5.890045    8[6-(1,1,6),6-(6,6)]
   441        4.52011        4.52011        4.52011    8[6-(1,1,6),6-(6,6)]
   442       6.173753       6.173753       6.173753    8[6-(6,8),25-(8,8,8),25-(8,8,8,8,8)]
   443       8.322473       8.322473       8.322473    8[6-(6,8),25-(8,8,8)]
   444       9.912819       9.912819       9.912819    8[6-(6,8),25-(8,8,8,8)]
   445       8.219614       8.219614       8.219614    8[6-(6,8),25-(8,8,8,8),25-(8,8,8,8,8)]
   446      10.740206      10.740206      10.740206    8[6-(6,8),25-(8,8,8)]
   447       1.117877       1.117877       1.117877    8[6-(6,8),25-(8,8,8,8,8)]
   448        4.37656        4.37656        4.37656    8[6-(1,1,6),6-(6,6)]
   449       4.125632       4.125632       4.125632    8[6-(1,1,6),6-(6,6)]
   450       4.725826       4.725826       4.725826    8[6-(1,1,6),6-(6,6)]
   451        3.93913        3.93913        3.93913    8[6-(6,8),25-(8,8,8,8,8)]
   452       1.876315       1.876315       1.876315    8[6-(6,8),25-(8,8,8,8)]
   453       3.917654       3.917654       3.917654    8[6-(6,8),25-(8,8,8)]
   454       6.091241       6.091241       6.091241    8[6-(6,8),25-(8,8,8,8,8)]
   455       3.320851       3.320851       3.320851    8[6-(6,8),25-(8,8,8,8),25-(8,8,8,8,8)]
   456       5.477482       5.477482       5.477482    8[6-(6,8),25-(8,8,8,8)]
