# Supplementary material for: A collection of forcefield precursors for metal–organic frameworks
Source: RSC Adv. 2019 Nov 13;9(63):36492–507. doi: 10.1039/c9ra07327b (PMC9075174; doi:10.1039/c9ra07327b)
Supplement: RA-009-C9RA07327B-s1929 [file RA-009-C9RA07327B-s1929.txt]

PEKDAM_clean

10.373300    0.000000    0.000000
5.186655    13.208990    0.000000
5.186635    5.417103    33.383135

     1      12.779897      12.779897      12.779897    25[8-(6),8-(6),8-(6),8-(6),8-(6),8-(6)]
     2       9.579008       9.579008       9.579008    25[8-(6),8-(6),8-(6)]
     3      15.981201      15.981201      15.981201    25[8-(6),8-(6),8-(6)]
     4      13.153341      13.153341      13.153341    25[8-(6),8-(6),8-(6),8-(6),8-(6),8-(6)]
     5        5.98093        5.98093        5.98093    25[8-(6),8-(6),8-(6)]
     6       9.952037       9.952037       9.952037    25[8-(6),8-(6),8-(6)]
     7      12.431365      12.431365      12.431365    1[6-(1,6,8)]
     8      11.900251      11.900251      11.900251    1[6-(1,6,8)]
     9       9.496759       9.496759       9.496759    1[6-(1,6,8)]
    10       9.505058       9.505058       9.505058    1[6-(1,6,8)]
    11       6.812144       6.812144       6.812144    1[6-(1,6,8)]
    12      12.300663      12.300663      12.300663    1[6-(1,6,8)]
    13       9.036185       9.036185       9.036185    1[6-(1,6,8)]
    14       9.098423       9.098423       9.098423    1[6-(1,6,8)]
    15      12.673061      12.673061      12.673061    1[6-(6,6)]
    16      12.586961      12.586961      12.586961    1[6-(6,6)]
    17        9.13369        9.13369        9.13369    1[6-(6,6)]
    18       9.211491       9.211491       9.211491    1[6-(6,6)]
    19       8.728098       8.728098       8.728098    1[6-(6,6)]
    20      13.553743      13.553743      13.553743    1[6-(6,6)]
    21      17.495598      17.495598      17.495598    1[6-(6,6)]
    22        17.8597        17.8597        17.8597    1[6-(6,6)]
    23       5.982279       5.982279       5.982279    1[6-(6,6)]
    24       4.865074       4.865074       4.865074    1[6-(6,6)]
    25      11.725975      11.725975      11.725975    1[6-(6,6)]
    26       7.648236       7.648236       7.648236    1[6-(6,6)]
    27       3.489579       3.489579       3.489579    1[6-(1,6,8)]
    28       3.649327       3.649327       3.649327    1[6-(1,6,8)]
    29       6.318378       6.318378       6.318378    1[6-(1,6,8)]
    30       6.777915       6.777915       6.777915    1[6-(1,6,8)]
    31        4.26965        4.26965        4.26965    1[6-(1,6,8)]
    32       4.046625       4.046625       4.046625    1[6-(1,6,8)]
    33       6.929364       6.929364       6.929364    1[6-(1,6,8)]
    34       6.736421       6.736421       6.736421    1[6-(1,6,8)]
    35       7.250923       7.250923       7.250923    1[6-(6,6)]
    36       6.145129       6.145129       6.145129    1[6-(6,6)]
    37       9.638857       9.638857       9.638857    1[6-(6,6)]
    38      10.737389      10.737389      10.737389    1[6-(6,6)]
    39      12.197951      12.197951      12.197951    1[6-(6,6)]
    40      12.191729      12.191729      12.191729    1[6-(6,6)]
    41       8.589081       8.589081       8.589081    1[6-(6,6)]
    42       3.366138       3.366138       3.366138    1[6-(6,6)]
    43       3.526921       3.526921       3.526921    1[6-(6,6)]
    44       3.377545       3.377545       3.377545    1[6-(6,6)]
    45       7.390974       7.390974       7.390974    1[6-(6,6)]
    46       7.547612       7.547612       7.547612    1[6-(6,6)]
    47        8.31523        8.31523        8.31523    1[6-(1,6,8)]
    48       8.846342       8.846342       8.846342    1[6-(1,6,8)]
    49      11.249837      11.249837      11.249837    1[6-(1,6,8)]
    50      11.241539      11.241539      11.241539    1[6-(1,6,8)]
    51       8.747797       8.747797       8.747797    1[6-(1,6,8)]
    52       8.445934       8.445934       8.445934    1[6-(1,6,8)]
    53      11.710411      11.710411      11.710411    1[6-(1,6,8)]
    54      11.648171      11.648171      11.648171    1[6-(1,6,8)]
    55        8.07353        8.07353        8.07353    1[6-(6,6)]
    56       8.159627       8.159627       8.159627    1[6-(6,6)]
    57      16.799553      16.799553      16.799553    1[6-(6,6)]
    58        11.5351        11.5351        11.5351    1[6-(6,6)]
    59      12.018499      12.018499      12.018499    1[6-(6,6)]
    60      12.379491      12.379491      12.379491    1[6-(6,6)]
    61       8.437637       8.437637       8.437637    1[6-(6,6)]
    62       8.073534       8.073534       8.073534    1[6-(6,6)]
    63        9.57766        9.57766        9.57766    1[6-(6,6)]
    64      10.694864      10.694864      10.694864    1[6-(6,6)]
    65      14.207264      14.207264      14.207264    1[6-(6,6)]
    66      13.098358      13.098358      13.098358    1[6-(6,6)]
    67      12.070368      12.070368      12.070368    1[6-(1,6,8)]
    68      11.910618      11.910618      11.910618    1[6-(1,6,8)]
    69       9.241569       9.241569       9.241569    1[6-(1,6,8)]
    70       8.782032       8.782032       8.782032    1[6-(1,6,8)]
    71      11.290294      11.290294      11.290294    1[6-(1,6,8)]
    72      11.513321      11.513321      11.513321    1[6-(1,6,8)]
    73        8.63058        8.63058        8.63058    1[6-(1,6,8)]
    74       8.823524       8.823524       8.823524    1[6-(1,6,8)]
    75      13.495659      13.495659      13.495659    1[6-(6,6)]
    76      14.601453      14.601453      14.601453    1[6-(6,6)]
    77      11.107726      11.107726      11.107726    1[6-(6,6)]
    78      10.009194      10.009194      10.009194    1[6-(6,6)]
    79       8.548634       8.548634       8.548634    1[6-(6,6)]
    80       3.368205       3.368205       3.368205    1[6-(6,6)]
    81       6.970852       6.970852       6.970852    1[6-(6,6)]
    82       7.007157       7.007157       7.007157    1[6-(6,6)]
    83      12.033022      12.033022      12.033022    1[6-(6,6)]
    84      12.182397      12.182397      12.182397    1[6-(6,6)]
    85      18.542267      18.542267      18.542267    1[6-(6,6)]
    86       8.012331       8.012331       8.012331    1[6-(6,6)]
    87      10.734294      10.734294      10.734294    6[6-(1,1,8),6-(1,1,8),6-(1,1,8),6-(1,1,8)]
    88      11.632621      11.632621      11.632621    6[1-(0),1-(0),6-(6,6,6),8-(6)]
    89      10.058992      10.058992      10.058992    6[1-(0),1-(0),6-(6,6,6),8-(6)]
    90      11.605651      11.605651      11.605651    6[1-(0),1-(0),6-(6,6,6),8-(6)]
    91        9.62435        9.62435        9.62435    6[1-(0),1-(0),6-(6,6,6),8-(6)]
    92      10.941758      10.941758      10.941758    6[6-(1,6),6-(1,6),8-(6)]
    93      11.957303      11.957303      11.957303    6[1-(0),6-(1,6),6-(6,8)]
    94      11.899212      11.899212      11.899212    6[1-(0),6-(1,6),6-(6,6)]
    95      10.840097      10.840097      10.840097    6[6-(1,6),6-(1,6),6-(8,8)]
    96       9.845298       9.845298       9.845298    6[1-(0),6-(1,6),6-(6,6)]
    97       9.883681       9.883681       9.883681    6[1-(0),6-(1,6),6-(6,8)]
    98      10.742587      10.742587      10.742587    6[6-(6,6),8-(25),8-(25)]
    99      10.729108      10.729108      10.729108    6[6-(1,6),6-(1,6),8-(6)]
   100       9.444894       9.444894       9.444894    6[1-(0),6-(1,6),6-(6,8)]
   101      14.418877      14.418877      14.418877    6[1-(0),6-(1,6),6-(6,6)]
   102      15.474879      15.474879      15.474879    6[6-(1,6),6-(1,6),6-(8,8)]
   103      16.776728      16.776728      16.776728    6[1-(0),6-(1,6),6-(6,6)]
   104      16.991455      16.991455      16.991455    6[1-(0),6-(1,6),6-(6,8)]
   105      15.270525      15.270525      15.270525    6[6-(6,6),8-(25),8-(25)]
   106       9.506094       9.506094       9.506094    6[6-(1,6),6-(1,6),8-(6)]
   107       5.051794       5.051794       5.051794    6[1-(0),6-(1,6),6-(6,8)]
   108       4.381679       4.381679       4.381679    6[1-(0),6-(1,6),6-(6,6)]
   109       2.998918       2.998918       2.998918    6[6-(1,6),6-(1,6),6-(8,8)]
   110       2.282123       2.282123       2.282123    6[1-(0),6-(1,6),6-(6,6)]
   111       2.942902       2.942902       2.942902    6[1-(0),6-(1,6),6-(6,8)]
   112       2.273824       2.273824       2.273824    6[6-(6,6),8-(25),8-(25)]
   113       5.263413       5.263413       5.263413    6[6-(1,1,8),6-(1,1,8),6-(1,1,8),6-(1,1,8)]
   114       4.119238       4.119238       4.119238    6[1-(0),1-(0),6-(6,6,6),8-(6)]
   115       6.010291       6.010291       6.010291    6[1-(0),1-(0),6-(6,6,6),8-(6)]
   116       4.703254       4.703254       4.703254    6[1-(0),1-(0),6-(6,6,6),8-(6)]
   117       6.272734       6.272734       6.272734    6[1-(0),1-(0),6-(6,6,6),8-(6)]
   118       9.115005       9.115005       9.115005    6[6-(1,6),6-(1,6),8-(6)]
   119       7.730169       7.730169       7.730169    6[1-(0),6-(1,6),6-(6,8)]
   120       7.074577       7.074577       7.074577    6[1-(0),6-(1,6),6-(6,6)]
   121       7.756103       7.756103       7.756103    6[6-(1,6),6-(1,6),6-(8,8)]
   122       9.153386       9.153386       9.153386    6[1-(0),6-(1,6),6-(6,6)]
   123       9.810016       9.810016       9.810016    6[1-(0),6-(1,6),6-(6,8)]
   124       7.038271       7.038271       7.038271    6[6-(6,6),8-(25),8-(25)]
   125       5.192876       5.192876       5.192876    6[6-(1,6),6-(1,6),8-(6)]
   126       11.46041       11.46041       11.46041    6[1-(0),6-(1,6),6-(6,8)]
   127      11.463523      11.463523      11.463523    6[1-(0),6-(1,6),6-(6,6)]
   128      10.372252      10.372252      10.372252    6[6-(1,6),6-(1,6),6-(8,8)]
   129       9.313138       9.313138       9.313138    6[1-(0),6-(1,6),6-(6,6)]
   130       9.290315       9.290315       9.290315    6[1-(0),6-(1,6),6-(6,8)]
   131      10.335946      10.335946      10.335946    6[6-(6,6),8-(25),8-(25)]
   132       5.556976       5.556976       5.556976    6[6-(1,6),6-(1,6),8-(6)]
   133       4.299732       4.299732       4.299732    6[1-(0),6-(1,6),6-(6,8)]
   134       4.213633       4.213633       4.213633    6[1-(0),6-(1,6),6-(6,6)]
   135       5.352621       5.352621       5.352621    6[6-(1,6),6-(1,6),6-(8,8)]
   136       6.617126       6.617126       6.617126    6[1-(0),6-(1,6),6-(6,6)]
   137       6.714636       6.714636       6.714636    6[1-(0),6-(1,6),6-(6,8)]
   138       5.286231       5.286231       5.286231    6[6-(6,6),8-(25),8-(25)]
   139      10.012302      10.012302      10.012302    6[6-(1,1,8),6-(1,1,8),6-(1,1,8),6-(1,1,8)]
   140       9.113973       9.113973       9.113973    6[1-(0),1-(0),6-(6,6,6),8-(6)]
   141      10.687604      10.687604      10.687604    6[1-(0),1-(0),6-(6,6,6),8-(6)]
   142       9.140945       9.140945       9.140945    6[1-(0),1-(0),6-(6,6,6),8-(6)]
   143      11.122245      11.122245      11.122245    6[1-(0),1-(0),6-(6,6,6),8-(6)]
   144       9.804834       9.804834       9.804834    6[6-(1,6),6-(1,6),8-(6)]
   145       8.789287       8.789287       8.789287    6[1-(0),6-(1,6),6-(6,8)]
   146       8.847377       8.847377       8.847377    6[1-(0),6-(1,6),6-(6,6)]
   147      15.093145      15.093145      15.093145    6[6-(1,6),6-(1,6),6-(8,8)]
   148      16.087945      16.087945      16.087945    6[1-(0),6-(1,6),6-(6,6)]
   149       10.86291       10.86291       10.86291    6[1-(0),6-(1,6),6-(6,8)]
   150      15.190653      15.190653      15.190653    6[6-(6,6),8-(25),8-(25)]
   151       10.01749       10.01749       10.01749    6[6-(1,6),6-(1,6),8-(6)]
   152      11.301704      11.301704      11.301704    6[1-(0),6-(1,6),6-(6,8)]
   153      11.514358      11.514358      11.514358    6[1-(0),6-(1,6),6-(6,6)]
   154      10.458356      10.458356      10.458356    6[6-(1,6),6-(1,6),6-(8,8)]
   155       9.156507       9.156507       9.156507    6[1-(0),6-(1,6),6-(6,6)]
   156       8.941779       8.941779       8.941779    6[1-(0),6-(1,6),6-(6,8)]
   157      10.662711      10.662711      10.662711    6[6-(6,6),8-(25),8-(25)]
   158        11.2405        11.2405        11.2405    6[6-(1,6),6-(1,6),8-(6)]
   159      10.508145      10.508145      10.508145    6[1-(0),6-(1,6),6-(6,8)]
   160       11.17826       11.17826       11.17826    6[1-(0),6-(1,6),6-(6,6)]
   161      12.561021      12.561021      12.561021    6[6-(1,6),6-(1,6),6-(8,8)]
   162      13.277816      13.277816      13.277816    6[1-(0),6-(1,6),6-(6,6)]
   163      12.617037      12.617037      12.617037    6[1-(0),6-(1,6),6-(6,8)]
   164      13.286114      13.286114      13.286114    6[6-(6,6),8-(25),8-(25)]
   165      10.296533      10.296533      10.296533    6[6-(1,1,8),6-(1,1,8),6-(1,1,8),6-(1,1,8)]
   166      11.440708      11.440708      11.440708    6[1-(0),1-(0),6-(6,6,6),8-(6)]
   167       9.549656       9.549656       9.549656    6[1-(0),1-(0),6-(6,6,6),8-(6)]
   168      10.856691      10.856691      10.856691    6[1-(0),1-(0),6-(6,6,6),8-(6)]
   169        9.28721        9.28721        9.28721    6[1-(0),1-(0),6-(6,6,6),8-(6)]
   170      11.631577      11.631577      11.631577    6[6-(1,6),6-(1,6),8-(6)]
   171      13.016413      13.016413      13.016413    6[1-(0),6-(1,6),6-(6,8)]
   172      13.672006      13.672006      13.672006    6[1-(0),6-(1,6),6-(6,6)]
   173       12.99048       12.99048       12.99048    6[6-(1,6),6-(1,6),6-(8,8)]
   174      11.593197      11.593197      11.593197    6[1-(0),6-(1,6),6-(6,6)]
   175      10.936567      10.936567      10.936567    6[1-(0),6-(1,6),6-(6,8)]
   176      13.708313      13.708313      13.708313    6[6-(6,6),8-(25),8-(25)]
   177       5.180419       5.180419       5.180419    6[6-(1,6),6-(1,6),8-(6)]
   178       4.099521       4.099521       4.099521    6[1-(0),6-(1,6),6-(6,8)]
   179        4.09641        4.09641        4.09641    6[1-(0),6-(1,6),6-(6,6)]
   180       5.187682       5.187682       5.187682    6[6-(1,6),6-(1,6),6-(8,8)]
   181       6.246795       6.246795       6.246795    6[1-(0),6-(1,6),6-(6,6)]
   182       6.269615       6.269615       6.269615    6[1-(0),6-(1,6),6-(6,8)]
   183       5.223989       5.223989       5.223989    6[6-(6,6),8-(25),8-(25)]
   184      10.002967      10.002967      10.002967    6[6-(1,6),6-(1,6),8-(6)]
   185      11.260211      11.260211      11.260211    6[1-(0),6-(1,6),6-(6,8)]
   186      11.346309      11.346309      11.346309    6[1-(0),6-(1,6),6-(6,6)]
   187       10.20732       10.20732       10.20732    6[6-(1,6),6-(1,6),6-(8,8)]
   188       8.942815       8.942815       8.942815    6[1-(0),6-(1,6),6-(6,6)]
   189       8.845307       8.845307       8.845307    6[1-(0),6-(1,6),6-(6,8)]
   190      10.273709      10.273709      10.273709    6[6-(6,6),8-(25),8-(25)]
   191       5.555939       5.555939       5.555939    8[6-(1,1,6),6-(1,1,6)]
   192      10.882631      10.882631      10.882631    8[6-(1,1,6),6-(6,6)]
   193      11.093211      11.093211      11.093211    8[6-(1,1,6),6-(6,6)]
   194       10.26542       10.26542       10.26542    8[6-(1,1,6),6-(6,6)]
   195      11.629504      11.629504      11.629504    8[6-(6,8),25-(8,8,8,8,8)]
   196       9.760236       9.760236       9.760236    8[6-(6,8),25-(8,8)]
   197       14.15747       14.15747       14.15747    8[6-(6,8),25-(8,8,8,8,8)]
   198      16.278811      16.278811      16.278811    8[6-(6,8),25-(8,8)]
   199      11.382619      11.382619      11.382619    8[6-(6,8),25-(8,8)]
   200        2.97091        2.97091        2.97091    8[6-(6,8),25-(8,8,8,8,8)]
   201       4.707404       4.707404       4.707404    8[6-(1,1,6),6-(6,6)]
   202       5.063209       5.063209       5.063209    8[6-(1,1,6),6-(6,6)]
   203        5.78104        5.78104        5.78104    8[6-(1,1,6),6-(6,6)]
   204      12.941721      12.941721      12.941721    8[6-(6,8),25-(8,8,8,8,8)]
   205       5.785176       5.785176       5.785176    8[6-(6,8),25-(8,8)]
   206      11.245685      11.245685      11.245685    8[6-(6,8),25-(8,8,8,8,8)]
   207       9.374342       9.374342       9.374342    8[6-(6,8),25-(8,8)]
   208       4.230229       4.230229       4.230229    8[6-(6,8),25-(8,8,8,8,8)]
   209       6.342233       6.342233       6.342233    8[6-(6,8),25-(8,8)]
   210      10.004005      10.004005      10.004005    8[6-(1,1,6),6-(1,1,6)]
   211       9.863963       9.863963       9.863963    8[6-(1,1,6),6-(6,6)]
   212       9.653386       9.653386       9.653386    8[6-(1,1,6),6-(6,6)]
   213      10.481174      10.481174      10.481174    8[6-(1,1,6),6-(6,6)]
   214      14.303736      14.303736      14.303736    8[6-(6,8),25-(8,8,8,8,8)]
   215      16.173005      16.173005      16.173005    8[6-(6,8),25-(8,8)]
   216      11.775766      11.775766      11.775766    8[6-(6,8),25-(8,8,8,8,8)]
   217       9.654426       9.654426       9.654426    8[6-(6,8),25-(8,8)]
   218      14.550619      14.550619      14.550619    8[6-(6,8),25-(8,8)]
   219      12.589028      12.589028      12.589028    8[6-(6,8),25-(8,8,8,8,8)]
   220      10.852542      10.852542      10.852542    8[6-(1,1,6),6-(6,6)]
   221      10.496739      10.496739      10.496739    8[6-(1,1,6),6-(6,6)]
   222       9.778905       9.778905       9.778905    8[6-(1,1,6),6-(6,6)]
   223      12.991518      12.991518      12.991518    8[6-(6,8),25-(8,8,8,8,8)]
   224      14.961407      14.961407      14.961407    8[6-(6,8),25-(8,8)]
   225       4.314251       4.314251       4.314251    8[6-(6,8),25-(8,8,8,8,8)]
   226       6.185594       6.185594       6.185594    8[6-(6,8),25-(8,8)]
   227      11.329711      11.329711      11.329711    8[6-(6,8),25-(8,8,8,8,8)]
   228       9.217707       9.217707       9.217707    8[6-(6,8),25-(8,8)]
