# Supplementary material for: A collection of forcefield precursors for metal–organic frameworks
Source: RSC Adv. 2019 Nov 13;9(63):36492–507. doi: 10.1039/c9ra07327b (PMC9075174; doi:10.1039/c9ra07327b)
Supplement: RA-009-C9RA07327B-s1930 [file RA-009-C9RA07327B-s1930.txt]

PEKKAS_clean

9.014800    0.000000    0.000000
-4.507400    7.807046    0.000000
0.000000    0.000000    11.464500

     1         4.5074         4.5074         4.5074    49[8-(6),8-(6),8-(6),8-(6),8-(6),8-(6),8-(6),8-(6)]
     2         2.2537         2.2537         2.2537    49[8-(6),8-(6),8-(6),8-(6),8-(6),8-(6),8-(6),8-(6)]
     3        -2.2537        -2.2537        -2.2537    49[8-(6),8-(6),8-(6),8-(6),8-(6),8-(6),8-(6),8-(6)]
     4        6.18866        6.18866        6.18866    6[6-(8,8),8-(49),8-(49)]
     5       4.843877       4.843877       4.843877    6[6-(8,8),8-(49),8-(49)]
     6        2.82614        2.82614        2.82614    6[6-(8,8),8-(49),8-(49)]
     7       4.170923       4.170923       4.170923    6[6-(8,8),8-(49),8-(49)]
     8         4.5074         4.5074         4.5074    6[6-(8,8),8-(49),8-(49)]
     9         4.5074         4.5074         4.5074    6[6-(8,8),8-(49),8-(49)]
    10       -1.68126       -1.68126       -1.68126    6[6-(8,8),8-(49),8-(49)]
    11      -0.336477      -0.336477      -0.336477    6[6-(8,8),8-(49),8-(49)]
    12        1.68126        1.68126        1.68126    6[6-(8,8),8-(49),8-(49)]
    13       0.336477       0.336477       0.336477    6[6-(8,8),8-(49),8-(49)]
    14            0.0            0.0            0.0    6[6-(8,8),8-(49),8-(49)]
    15            0.0            0.0            0.0    6[6-(8,8),8-(49),8-(49)]
    16       6.282414       6.282414       6.282414    8[6-(6,8),49-(8,8,8,8,8,8,8)]
    17       3.920987       3.920987       3.920987    8[6-(6,8),49-(8,8,8,8,8,8,8)]
    18       1.874628       1.874628       1.874628    8[6-(6,8),49-(8,8,8,8,8,8,8)]
    19       4.193234       4.193234       4.193234    8[6-(6,8),49-(8,8,8,8,8,8,8)]
    20       5.365158       5.365158       5.365158    8[6-(6,8),49-(8,8,8,8,8,8,8)]
    21       5.407979       5.407979       5.407979    8[6-(6,8),49-(8,8,8,8,8,8,8)]
    22      -1.775014      -1.775014      -1.775014    8[6-(6,8),49-(8,8,8,8,8,8,8)]
    23       0.586413       0.586413       0.586413    8[6-(6,8),49-(8,8,8,8,8,8,8)]
    24       2.632772       2.632772       2.632772    8[6-(6,8),49-(8,8,8,8,8,8,8)]
    25       0.314166       0.314166       0.314166    8[6-(6,8),49-(8,8,8,8,8,8,8)]
    26      -0.857758      -0.857758      -0.857758    8[6-(6,8),49-(8,8,8,8,8,8,8)]
    27      -0.900579      -0.900579      -0.900579    8[6-(6,8),49-(8,8,8,8,8,8,8)]
    28       1.775014       1.775014       1.775014    8[6-(6,8),49-(8,8,8,8,8,8,8)]
    29      -0.586413      -0.586413      -0.586413    8[6-(6,8),49-(8,8,8,8,8,8,8)]
    30      -2.632772      -2.632772      -2.632772    8[6-(6,8),49-(8,8,8,8,8,8,8)]
    31      -0.314166      -0.314166      -0.314166    8[6-(6,8),49-(8,8,8,8,8,8,8)]
    32       0.857758       0.857758       0.857758    8[6-(6,8),49-(8,8,8,8,8,8,8)]
    33       0.900579       0.900579       0.900579    8[6-(6,8),49-(8,8,8,8,8,8,8)]
    34       2.732386       2.732386       2.732386    8[6-(6,8),49-(8,8,8,8,8,8,8)]
    35       5.093813       5.093813       5.093813    8[6-(6,8),49-(8,8,8,8,8,8,8)]
    36       7.140172       7.140172       7.140172    8[6-(6,8),49-(8,8,8,8,8,8,8)]
    37       4.821566       4.821566       4.821566    8[6-(6,8),49-(8,8,8,8,8,8,8)]
    38       3.649642       3.649642       3.649642    8[6-(6,8),49-(8,8,8,8,8,8,8)]
    39       3.606821       3.606821       3.606821    8[6-(6,8),49-(8,8,8,8,8,8,8)]
