# Supplementary material for: A collection of forcefield precursors for metal–organic frameworks
Source: RSC Adv. 2019 Nov 13;9(63):36492–507. doi: 10.1039/c9ra07327b (PMC9075174; doi:10.1039/c9ra07327b)
Supplement: RA-009-C9RA07327B-s1931 [file RA-009-C9RA07327B-s1931.txt]

PEKVAE_clean

13.044000    0.000000    0.000000
-3.387170    19.504069    0.000000
0.000000    0.000000    22.262000

     1       3.912222       3.912222       3.912222    27[7-(6,6),7-(6,6),8-(6),8-(6),8-(6)]
     2       5.796339       5.796339       5.796339    27[7-(6,6),7-(6,6),8-(6),8-(6),8-(6)]
     3      -0.777392      -0.777392      -0.777392    27[7-(6,6),7-(6,6),8-(6),8-(6),8-(6)]
     4      -2.661509      -2.661509      -2.661509    27[7-(6,6),7-(6,6),8-(6),8-(6),8-(6)]
     5       5.744608       5.744608       5.744608    27[7-(6,6),7-(6,6),8-(6),8-(6),8-(6)]
     6       3.860491       3.860491       3.860491    27[7-(6,6),7-(6,6),8-(6),8-(6),8-(6)]
     7      10.434222      10.434222      10.434222    27[7-(6,6),7-(6,6),8-(6),8-(6),8-(6)]
     8      12.318339      12.318339      12.318339    27[7-(6,6),7-(6,6),8-(6),8-(6),8-(6)]
     9       3.460051       3.460051       3.460051    1[6-(6,7)]
    10       1.583253       1.583253       1.583253    1[6-(6,6)]
    11      -1.296391      -1.296391      -1.296391    1[6-(6,6)]
    12       0.536755       0.536755       0.536755    1[6-(6,7)]
    13       9.654982       9.654982       9.654982    1[6-(6,6)]
    14       7.784996       7.784996       7.784996    1[6-(6,6)]
    15       5.918194       5.918194       5.918194    1[6-(6,6)]
    16       4.435456       4.435456       4.435456    1[6-(6,7)]
    17        6.43697        6.43697        6.43697    1[6-(6,7)]
    18       7.993684       7.993684       7.993684    1[6-(6,6)]
    19       1.457326       1.457326       1.457326    1[6-(6,7)]
    20       0.029827       0.029827       0.029827    1[6-(6,6)]
    21       2.084029       2.084029       2.084029    1[6-(6,6)]
    22       3.426439       3.426439       3.426439    1[6-(6,7)]
    23       0.584219       0.584219       0.584219    1[6-(6,6)]
    24      11.872861      11.872861      11.872861    1[6-(6,6)]
    25      10.256793      10.256793      10.256793    1[6-(6,6)]
    26       8.375066       8.375066       8.375066    1[6-(6,7)]
    27       7.432756       7.432756       7.432756    1[6-(6,7)]
    28       9.253436       9.253436       9.253436    1[6-(6,6)]
    29      -0.610833      -0.610833      -0.610833    1[6-(6,6)]
    30      -1.007499      -1.007499      -1.007499    1[6-(6,6)]
    31       8.690885       8.690885       8.690885    1[6-(6,6)]
    32       9.188919       9.188919       9.188919    1[6-(6,6)]
    33       8.353734       8.353734       8.353734    1[6-(6,6)]
    34       6.690759       6.690759       6.690759    1[6-(6,6)]
    35       7.727087       7.727087       7.727087    1[6-(6,6)]
    36       9.449999       9.449999       9.449999    1[6-(6,6)]
    37       9.392796       9.392796       9.392796    1[6-(6,6)]
    38       9.713631       9.713631       9.713631    1[6-(6,6)]
    39      -1.616019      -1.616019      -1.616019    1[6-(6,6)]
    40      -1.947865      -1.947865      -1.947865    1[6-(6,6)]
    41      -2.170719      -2.170719      -2.170719    1[6-(6,6)]
    42      -0.337558      -0.337558      -0.337558    1[6-(6,6)]
    43       1.980047       1.980047       1.980047    1[6-(6,6)]
    44        0.20273        0.20273        0.20273    1[6-(6,6)]
    45      -0.325221      -0.325221      -0.325221    1[6-(6,7)]
    46       4.938747       4.938747       4.938747    1[6-(6,6)]
    47       4.431221       4.431221       4.431221    1[6-(6,6)]
    48       2.598075       2.598075       2.598075    1[6-(6,7)]
    49       6.523848       6.523848       6.523848    1[6-(6,6)]
    50       8.393834       8.393834       8.393834    1[6-(6,6)]
    51      10.260636      10.260636      10.260636    1[6-(6,6)]
    52      11.743374      11.743374      11.743374    1[6-(6,7)]
    53        9.74186        9.74186        9.74186    1[6-(6,7)]
    54       8.185146       8.185146       8.185146    1[6-(6,6)]
    55       1.677504       1.677504       1.677504    1[6-(6,7)]
    56       3.105003       3.105003       3.105003    1[6-(6,6)]
    57       1.050801       1.050801       1.050801    1[6-(6,6)]
    58      -0.291609      -0.291609      -0.291609    1[6-(6,7)]
    59       2.550611       2.550611       2.550611    1[6-(6,6)]
    60       4.305969       4.305969       4.305969    1[6-(6,6)]
    61       5.922037       5.922037       5.922037    1[6-(6,6)]
    62       7.803764       7.803764       7.803764    1[6-(6,7)]
    63       8.746074       8.746074       8.746074    1[6-(6,7)]
    64       6.925394       6.925394       6.925394    1[6-(6,6)]
    65       3.745663       3.745663       3.745663    1[6-(6,6)]
    66       4.142329       4.142329       4.142329    1[6-(6,6)]
    67       7.487945       7.487945       7.487945    1[6-(6,6)]
    68        6.98991        6.98991        6.98991    1[6-(6,6)]
    69       7.825096       7.825096       7.825096    1[6-(6,6)]
    70       9.488071       9.488071       9.488071    1[6-(6,6)]
    71       8.451743       8.451743       8.451743    1[6-(6,6)]
    72       6.728831       6.728831       6.728831    1[6-(6,6)]
    73       6.786034       6.786034       6.786034    1[6-(6,6)]
    74       6.465199       6.465199       6.465199    1[6-(6,6)]
    75       4.750849       4.750849       4.750849    1[6-(6,6)]
    76       5.082695       5.082695       5.082695    1[6-(6,6)]
    77       5.305549       5.305549       5.305549    1[6-(6,6)]
    78       3.472388       3.472388       3.472388    1[6-(6,6)]
    79       1.154783       1.154783       1.154783    1[6-(6,6)]
    80         2.9321         2.9321         2.9321    1[6-(6,6)]
    81       6.196779       6.196779       6.196779    1[6-(6,7)]
    82      11.460747      11.460747      11.460747    1[6-(6,6)]
    83      10.953221      10.953221      10.953221    1[6-(6,6)]
    84       9.120075       9.120075       9.120075    1[6-(6,7)]
    85       0.001848       0.001848       0.001848    1[6-(6,6)]
    86       1.871834       1.871834       1.871834    1[6-(6,6)]
    87       3.738636       3.738636       3.738636    1[6-(6,6)]
    88       5.221374       5.221374       5.221374    1[6-(6,7)]
    89        3.21986        3.21986        3.21986    1[6-(6,7)]
    90       1.663146       1.663146       1.663146    1[6-(6,6)]
    91       8.199504       8.199504       8.199504    1[6-(6,7)]
    92       9.627003       9.627003       9.627003    1[6-(6,6)]
    93       7.572801       7.572801       7.572801    1[6-(6,6)]
    94       6.230391       6.230391       6.230391    1[6-(6,7)]
    95       9.072611       9.072611       9.072611    1[6-(6,6)]
    96      -2.216031      -2.216031      -2.216031    1[6-(6,6)]
    97      -0.599963      -0.599963      -0.599963    1[6-(6,6)]
    98       1.281764       1.281764       1.281764    1[6-(6,7)]
    99       2.224074       2.224074       2.224074    1[6-(6,7)]
   100       0.403394       0.403394       0.403394    1[6-(6,6)]
   101      10.267663      10.267663      10.267663    1[6-(6,6)]
   102      10.664329      10.664329      10.664329    1[6-(6,6)]
   103       0.965945       0.965945       0.965945    1[6-(6,6)]
   104       0.467911       0.467911       0.467911    1[6-(6,6)]
   105       1.303096       1.303096       1.303096    1[6-(6,6)]
   106       2.966071       2.966071       2.966071    1[6-(6,6)]
   107       1.929743       1.929743       1.929743    1[6-(6,6)]
   108       0.206831       0.206831       0.206831    1[6-(6,6)]
   109       0.264034       0.264034       0.264034    1[6-(6,6)]
   110      -0.056801      -0.056801      -0.056801    1[6-(6,6)]
   111      11.272849      11.272849      11.272849    1[6-(6,6)]
   112      11.604695      11.604695      11.604695    1[6-(6,6)]
   113      11.827549      11.827549      11.827549    1[6-(6,6)]
   114       9.994388       9.994388       9.994388    1[6-(6,6)]
   115       7.676783       7.676783       7.676783    1[6-(6,6)]
   116         9.4541         9.4541         9.4541    1[6-(6,6)]
   117       9.982051       9.982051       9.982051    1[6-(6,7)]
   118       8.105253       8.105253       8.105253    1[6-(6,6)]
   119       5.225609       5.225609       5.225609    1[6-(6,6)]
   120       7.058755       7.058755       7.058755    1[6-(6,7)]
   121       3.132982       3.132982       3.132982    1[6-(6,6)]
   122       1.262996       1.262996       1.262996    1[6-(6,6)]
   123      -0.603806      -0.603806      -0.603806    1[6-(6,6)]
   124      -2.086544      -2.086544      -2.086544    1[6-(6,7)]
   125       -0.08503       -0.08503       -0.08503    1[6-(6,7)]
   126       1.471684       1.471684       1.471684    1[6-(6,6)]
   127       7.979326       7.979326       7.979326    1[6-(6,7)]
   128       6.551827       6.551827       6.551827    1[6-(6,6)]
   129       8.606029       8.606029       8.606029    1[6-(6,6)]
   130       9.948439       9.948439       9.948439    1[6-(6,7)]
   131       7.106219       7.106219       7.106219    1[6-(6,6)]
   132       5.350861       5.350861       5.350861    1[6-(6,6)]
   133       3.734793       3.734793       3.734793    1[6-(6,6)]
   134       1.853066       1.853066       1.853066    1[6-(6,7)]
   135       0.910756       0.910756       0.910756    1[6-(6,7)]
   136       2.731436       2.731436       2.731436    1[6-(6,6)]
   137       5.911167       5.911167       5.911167    1[6-(6,6)]
   138       5.514501       5.514501       5.514501    1[6-(6,6)]
   139       2.168885       2.168885       2.168885    1[6-(6,6)]
   140       2.666919       2.666919       2.666919    1[6-(6,6)]
   141       1.831734       1.831734       1.831734    1[6-(6,6)]
   142       0.168759       0.168759       0.168759    1[6-(6,6)]
   143       1.205087       1.205087       1.205087    1[6-(6,6)]
   144       2.927999       2.927999       2.927999    1[6-(6,6)]
   145       2.870796       2.870796       2.870796    1[6-(6,6)]
   146       3.191631       3.191631       3.191631    1[6-(6,6)]
   147       4.905981       4.905981       4.905981    1[6-(6,6)]
   148       4.574135       4.574135       4.574135    1[6-(6,6)]
   149       4.351281       4.351281       4.351281    1[6-(6,6)]
   150       6.184442       6.184442       6.184442    1[6-(6,6)]
   151       8.502047       8.502047       8.502047    1[6-(6,6)]
   152        6.72473        6.72473        6.72473    1[6-(6,6)]
   153        3.18572        3.18572        3.18572    6[1-(0),6-(1,6),7-(6,27)]
   154      -1.333949      -1.333949      -1.333949    6[1-(0),6-(1,7),6-(6,6)]
   155      -1.775744      -1.775744      -1.775744    6[6-(1,6),6-(1,6),6-(6,16)]
   156      -1.035161      -1.035161      -1.035161    6[1-(0),6-(1,7),6-(6,6)]
   157       0.075003       0.075003       0.075003    6[1-(0),6-(1,6),7-(6,27)]
   158       -2.94922       -2.94922       -2.94922    6[6-(1,6),6-(6,6),16-(6)]
   159        9.41765        9.41765        9.41765    6[1-(0),6-(1,6),6-(6,16)]
   160       8.334002       8.334002       8.334002    6[1-(0),6-(1,6),6-(6,16)]
   161       8.166476       8.166476       8.166476    6[6-(1,6),6-(6,6),16-(6)]
   162       7.171053       7.171053       7.171053    6[6-(1,6),6-(1,6),6-(6,16)]
   163        6.06206        6.06206        6.06206    6[1-(0),6-(1,7),6-(6,6)]
   164       5.166755       5.166755       5.166755    6[1-(0),6-(1,6),7-(6,27)]
   165       6.340655       6.340655       6.340655    6[1-(0),6-(1,6),7-(6,27)]
   166       7.284644       7.284644       7.284644    6[1-(0),6-(1,7),6-(6,6)]
   167       1.579272       1.579272       1.579272    6[1-(0),6-(1,6),7-(6,27)]
   168       0.719692       0.719692       0.719692    6[1-(0),6-(1,7),6-(6,6)]
   169       0.869905       0.869905       0.869905    6[6-(1,6),6-(1,6),6-(6,16)]
   170       1.924663       1.924663       1.924663    6[1-(0),6-(1,7),6-(6,6)]
   171       2.732533       2.732533       2.732533    6[1-(0),6-(1,6),7-(6,27)]
   172      -0.021675      -0.021675      -0.021675    6[6-(1,6),6-(6,6),16-(6)]
   173      -0.027835      -0.027835      -0.027835    6[1-(0),6-(1,6),6-(6,16)]
   174      11.996651      11.996651      11.996651    6[1-(0),6-(1,6),6-(6,16)]
   175      11.202908      11.202908      11.202908    6[6-(1,6),6-(6,6),16-(6)]
   176      10.014359      10.014359      10.014359    6[6-(1,6),6-(1,6),6-(6,16)]
   177        9.69981        9.69981        9.69981    6[1-(0),6-(1,7),6-(6,6)]
   178       8.564541       8.564541       8.564541    6[1-(0),6-(1,6),7-(6,27)]
   179        8.00973        8.00973        8.00973    6[1-(0),6-(1,6),7-(6,27)]
   180       9.111543       9.111543       9.111543    6[1-(0),6-(1,7),6-(6,6)]
   181      11.124106      11.124106      11.124106    6[6-(6,6),8-(0),8-(27)]
   182      10.851789      10.851789      10.851789    6[6-(1,6),6-(1,6),6-(8,8)]
   183      11.692061      11.692061      11.692061    6[1-(0),6-(1,6),6-(6,6)]
   184      11.449027      11.449027      11.449027    6[1-(0),6-(1,6),6-(6,8)]
   185       10.31303       10.31303       10.31303    6[6-(1,6),6-(1,6),8-(6)]
   186       9.451706       9.451706       9.451706    6[1-(0),6-(1,6),6-(6,8)]
   187       9.743881       9.743881       9.743881    6[1-(0),6-(1,6),6-(6,6)]
   188       9.053873       9.053873       9.053873    6[6-(1,6),6-(1,6),8-(6)]
   189       8.235387       8.235387       8.235387    6[1-(0),6-(1,6),6-(6,8)]
   190       7.235035       7.235035       7.235035    6[1-(0),6-(1,6),6-(6,6)]
   191       7.037445       7.037445       7.037445    6[6-(1,6),6-(1,6),6-(8,8)]
   192       7.862307       7.862307       7.862307    6[1-(0),6-(1,6),6-(6,6)]
   193       8.882684       8.882684       8.882684    6[1-(0),6-(1,6),6-(6,8)]
   194       5.957243       5.957243       5.957243    6[6-(6,6),8-(27),8-(27)]
   195      -2.911925      -2.911925      -2.911925    6[6-(6,6),8-(27),8-(27)]
   196      -2.760383      -2.760383      -2.760383    6[6-(1,6),6-(1,6),6-(8,8)]
   197       9.827717       9.827717       9.827717    6[1-(0),6-(1,6),6-(6,6)]
   198      -3.027987      -3.027987      -3.027987    6[1-(0),6-(1,6),6-(6,8)]
   199      -2.394459      -2.394459      -2.394459    6[6-(1,6),6-(1,6),8-(6)]
   200      -2.006505      -2.006505      -2.006505    6[1-(0),6-(1,6),6-(6,8)]
   201      -2.198884      -2.198884      -2.198884    6[1-(0),6-(1,6),6-(6,6)]
   202      -1.157654      -1.157654      -1.157654    6[6-(1,6),6-(1,6),8-(6)]
   203      -1.330783      -1.330783      -1.330783    6[1-(0),6-(1,6),6-(6,8)]
   204      -0.235814      -0.235814      -0.235814    6[1-(0),6-(1,6),6-(6,6)]
   205       1.007454       1.007454       1.007454    6[6-(1,6),6-(1,6),6-(8,8)]
   206       1.151667       1.151667       1.151667    6[1-(0),6-(1,6),6-(6,6)]
   207       0.082057       0.082057       0.082057    6[1-(0),6-(1,6),6-(6,8)]
   208        2.16094        2.16094        2.16094    6[6-(6,6),8-(0),8-(27)]
   209       -0.05089       -0.05089       -0.05089    6[1-(0),6-(1,6),7-(6,27)]
   210       4.468779       4.468779       4.468779    6[1-(0),6-(1,7),6-(6,6)]
   211       4.910574       4.910574       4.910574    6[6-(1,6),6-(1,6),6-(6,16)]
   212       4.169991       4.169991       4.169991    6[1-(0),6-(1,7),6-(6,6)]
   213       3.059827       3.059827       3.059827    6[1-(0),6-(1,6),7-(6,27)]
   214        6.08405        6.08405        6.08405    6[6-(1,6),6-(6,6),16-(6)]
   215        6.76118        6.76118        6.76118    6[1-(0),6-(1,6),6-(6,16)]
   216       7.844828       7.844828       7.844828    6[1-(0),6-(1,6),6-(6,16)]
   217       8.012354       8.012354       8.012354    6[6-(1,6),6-(6,6),16-(6)]
   218       9.007777       9.007777       9.007777    6[6-(1,6),6-(1,6),6-(6,16)]
   219       10.11677       10.11677       10.11677    6[1-(0),6-(1,7),6-(6,6)]
   220      11.012075      11.012075      11.012075    6[1-(0),6-(1,6),7-(6,27)]
   221       9.838175       9.838175       9.838175    6[1-(0),6-(1,6),7-(6,27)]
   222       8.894186       8.894186       8.894186    6[1-(0),6-(1,7),6-(6,6)]
   223       1.555558       1.555558       1.555558    6[1-(0),6-(1,6),7-(6,27)]
   224       2.415138       2.415138       2.415138    6[1-(0),6-(1,7),6-(6,6)]
   225       2.264925       2.264925       2.264925    6[6-(1,6),6-(1,6),6-(6,16)]
   226       1.210167       1.210167       1.210167    6[1-(0),6-(1,7),6-(6,6)]
   227       0.402297       0.402297       0.402297    6[1-(0),6-(1,6),7-(6,27)]
   228       3.156505       3.156505       3.156505    6[6-(1,6),6-(6,6),16-(6)]
   229       3.162665       3.162665       3.162665    6[1-(0),6-(1,6),6-(6,16)]
   230       4.182179       4.182179       4.182179    6[1-(0),6-(1,6),6-(6,16)]
   231       4.975922       4.975922       4.975922    6[6-(1,6),6-(6,6),16-(6)]
   232       6.164471       6.164471       6.164471    6[6-(1,6),6-(1,6),6-(6,16)]
   233        6.47902        6.47902        6.47902    6[1-(0),6-(1,7),6-(6,6)]
   234       7.614289       7.614289       7.614289    6[1-(0),6-(1,6),7-(6,27)]
   235         8.1691         8.1691         8.1691    6[1-(0),6-(1,6),7-(6,27)]
   236       7.067287       7.067287       7.067287    6[1-(0),6-(1,7),6-(6,6)]
   237       5.054724       5.054724       5.054724    6[6-(6,6),8-(0),8-(27)]
   238       5.327041       5.327041       5.327041    6[6-(1,6),6-(1,6),6-(8,8)]
   239       4.486769       4.486769       4.486769    6[1-(0),6-(1,6),6-(6,6)]
   240       4.729803       4.729803       4.729803    6[1-(0),6-(1,6),6-(6,8)]
   241         5.8658         5.8658         5.8658    6[6-(1,6),6-(1,6),8-(6)]
   242       6.727124       6.727124       6.727124    6[1-(0),6-(1,6),6-(6,8)]
   243       6.434949       6.434949       6.434949    6[1-(0),6-(1,6),6-(6,6)]
   244       7.124957       7.124957       7.124957    6[6-(1,6),6-(1,6),8-(6)]
   245       7.943443       7.943443       7.943443    6[1-(0),6-(1,6),6-(6,8)]
   246       8.943795       8.943795       8.943795    6[1-(0),6-(1,6),6-(6,6)]
   247       9.141385       9.141385       9.141385    6[6-(1,6),6-(1,6),6-(8,8)]
   248       8.316523       8.316523       8.316523    6[1-(0),6-(1,6),6-(6,6)]
   249       7.296146       7.296146       7.296146    6[1-(0),6-(1,6),6-(6,8)]
   250      10.221587      10.221587      10.221587    6[6-(6,6),8-(27),8-(27)]
   251       6.046755       6.046755       6.046755    6[6-(6,6),8-(27),8-(27)]
   252       5.895213       5.895213       5.895213    6[6-(1,6),6-(1,6),6-(8,8)]
   253       6.351113       6.351113       6.351113    6[1-(0),6-(1,6),6-(6,6)]
   254       6.162817       6.162817       6.162817    6[1-(0),6-(1,6),6-(6,8)]
   255       5.529289       5.529289       5.529289    6[6-(1,6),6-(1,6),8-(6)]
   256       5.141335       5.141335       5.141335    6[1-(0),6-(1,6),6-(6,8)]
   257       5.333714       5.333714       5.333714    6[1-(0),6-(1,6),6-(6,6)]
   258       4.292484       4.292484       4.292484    6[6-(1,6),6-(1,6),8-(6)]
   259       4.465613       4.465613       4.465613    6[1-(0),6-(1,6),6-(6,8)]
   260       3.370644       3.370644       3.370644    6[1-(0),6-(1,6),6-(6,6)]
   261       2.127376       2.127376       2.127376    6[6-(1,6),6-(1,6),6-(8,8)]
   262       1.983163       1.983163       1.983163    6[1-(0),6-(1,6),6-(6,6)]
   263       3.052773       3.052773       3.052773    6[1-(0),6-(1,6),6-(6,8)]
   264        0.97389        0.97389        0.97389    6[6-(6,6),8-(0),8-(27)]
   265        6.47111        6.47111        6.47111    6[1-(0),6-(1,6),7-(6,27)]
   266      10.990779      10.990779      10.990779    6[1-(0),6-(1,7),6-(6,6)]
   267      11.432574      11.432574      11.432574    6[6-(1,6),6-(1,6),6-(6,16)]
   268      10.691991      10.691991      10.691991    6[1-(0),6-(1,7),6-(6,6)]
   269       9.581827       9.581827       9.581827    6[1-(0),6-(1,6),7-(6,27)]
   270       12.60605       12.60605       12.60605    6[6-(1,6),6-(6,6),16-(6)]
   271        0.23918        0.23918        0.23918    6[1-(0),6-(1,6),6-(6,16)]
   272       1.322828       1.322828       1.322828    6[1-(0),6-(1,6),6-(6,16)]
   273       1.490354       1.490354       1.490354    6[6-(1,6),6-(6,6),16-(6)]
   274       2.485777       2.485777       2.485777    6[6-(1,6),6-(1,6),6-(6,16)]
   275        3.59477        3.59477        3.59477    6[1-(0),6-(1,7),6-(6,6)]
   276       4.490075       4.490075       4.490075    6[1-(0),6-(1,6),7-(6,27)]
   277       3.316175       3.316175       3.316175    6[1-(0),6-(1,6),7-(6,27)]
   278       2.372186       2.372186       2.372186    6[1-(0),6-(1,7),6-(6,6)]
   279       8.077558       8.077558       8.077558    6[1-(0),6-(1,6),7-(6,27)]
   280       8.937138       8.937138       8.937138    6[1-(0),6-(1,7),6-(6,6)]
   281       8.786925       8.786925       8.786925    6[6-(1,6),6-(1,6),6-(6,16)]
   282       7.732167       7.732167       7.732167    6[1-(0),6-(1,7),6-(6,6)]
   283       6.924297       6.924297       6.924297    6[1-(0),6-(1,6),7-(6,27)]
   284       9.678505       9.678505       9.678505    6[6-(1,6),6-(6,6),16-(6)]
   285       9.684665       9.684665       9.684665    6[1-(0),6-(1,6),6-(6,16)]
   286      -2.339821      -2.339821      -2.339821    6[1-(0),6-(1,6),6-(6,16)]
   287      -1.546078      -1.546078      -1.546078    6[6-(1,6),6-(6,6),16-(6)]
   288      -0.357529      -0.357529      -0.357529    6[6-(1,6),6-(1,6),6-(6,16)]
   289       -0.04298       -0.04298       -0.04298    6[1-(0),6-(1,7),6-(6,6)]
   290       1.092289       1.092289       1.092289    6[1-(0),6-(1,6),7-(6,27)]
   291         1.6471         1.6471         1.6471    6[1-(0),6-(1,6),7-(6,27)]
   292       0.545287       0.545287       0.545287    6[1-(0),6-(1,7),6-(6,6)]
   293      -1.467276      -1.467276      -1.467276    6[6-(6,6),8-(0),8-(27)]
   294      -1.194959      -1.194959      -1.194959    6[6-(1,6),6-(1,6),6-(8,8)]
   295      -2.035231      -2.035231      -2.035231    6[1-(0),6-(1,6),6-(6,6)]
   296      -1.792197      -1.792197      -1.792197    6[1-(0),6-(1,6),6-(6,8)]
   297        -0.6562        -0.6562        -0.6562    6[6-(1,6),6-(1,6),8-(6)]
   298       0.205124       0.205124       0.205124    6[1-(0),6-(1,6),6-(6,8)]
   299      -0.087051      -0.087051      -0.087051    6[1-(0),6-(1,6),6-(6,6)]
   300       0.602957       0.602957       0.602957    6[6-(1,6),6-(1,6),8-(6)]
   301       1.421443       1.421443       1.421443    6[1-(0),6-(1,6),6-(6,8)]
   302       2.421795       2.421795       2.421795    6[1-(0),6-(1,6),6-(6,6)]
   303       2.619385       2.619385       2.619385    6[6-(1,6),6-(1,6),6-(8,8)]
   304       1.794523       1.794523       1.794523    6[1-(0),6-(1,6),6-(6,6)]
   305       0.774146       0.774146       0.774146    6[1-(0),6-(1,6),6-(6,8)]
   306       3.699587       3.699587       3.699587    6[6-(6,6),8-(27),8-(27)]
   307      12.568755      12.568755      12.568755    6[6-(6,6),8-(27),8-(27)]
   308      12.417213      12.417213      12.417213    6[6-(1,6),6-(1,6),6-(8,8)]
   309      -0.170887      -0.170887      -0.170887    6[1-(0),6-(1,6),6-(6,6)]
   310      -0.359183      -0.359183      -0.359183    6[1-(0),6-(1,6),6-(6,8)]
   311      12.051289      12.051289      12.051289    6[6-(1,6),6-(1,6),8-(6)]
   312      11.663335      11.663335      11.663335    6[1-(0),6-(1,6),6-(6,8)]
   313      11.855714      11.855714      11.855714    6[1-(0),6-(1,6),6-(6,6)]
   314      10.814484      10.814484      10.814484    6[6-(1,6),6-(1,6),8-(6)]
   315      10.987613      10.987613      10.987613    6[1-(0),6-(1,6),6-(6,8)]
   316       9.892644       9.892644       9.892644    6[1-(0),6-(1,6),6-(6,6)]
   317       8.649376       8.649376       8.649376    6[6-(1,6),6-(1,6),6-(8,8)]
   318       8.505163       8.505163       8.505163    6[1-(0),6-(1,6),6-(6,6)]
   319       9.574773       9.574773       9.574773    6[1-(0),6-(1,6),6-(6,8)]
   320        7.49589        7.49589        7.49589    6[6-(6,6),8-(0),8-(27)]
   321        9.70772        9.70772        9.70772    6[1-(0),6-(1,6),7-(6,27)]
   322       5.188051       5.188051       5.188051    6[1-(0),6-(1,7),6-(6,6)]
   323       4.746256       4.746256       4.746256    6[6-(1,6),6-(1,6),6-(6,16)]
   324       5.486839       5.486839       5.486839    6[1-(0),6-(1,7),6-(6,6)]
   325       6.597003       6.597003       6.597003    6[1-(0),6-(1,6),7-(6,27)]
   326        3.57278        3.57278        3.57278    6[6-(1,6),6-(6,6),16-(6)]
   327        2.89565        2.89565        2.89565    6[1-(0),6-(1,6),6-(6,16)]
   328       1.812002       1.812002       1.812002    6[1-(0),6-(1,6),6-(6,16)]
   329       1.644476       1.644476       1.644476    6[6-(1,6),6-(6,6),16-(6)]
   330       0.649053       0.649053       0.649053    6[6-(1,6),6-(1,6),6-(6,16)]
   331       -0.45994       -0.45994       -0.45994    6[1-(0),6-(1,7),6-(6,6)]
   332      -1.355245      -1.355245      -1.355245    6[1-(0),6-(1,6),7-(6,27)]
   333      -0.181345      -0.181345      -0.181345    6[1-(0),6-(1,6),7-(6,27)]
   334       0.762644       0.762644       0.762644    6[1-(0),6-(1,7),6-(6,6)]
   335       8.101272       8.101272       8.101272    6[1-(0),6-(1,6),7-(6,27)]
   336       7.241692       7.241692       7.241692    6[1-(0),6-(1,7),6-(6,6)]
   337       7.391905       7.391905       7.391905    6[6-(1,6),6-(1,6),6-(6,16)]
   338       8.446663       8.446663       8.446663    6[1-(0),6-(1,7),6-(6,6)]
   339       9.254533       9.254533       9.254533    6[1-(0),6-(1,6),7-(6,27)]
   340       6.500325       6.500325       6.500325    6[6-(1,6),6-(6,6),16-(6)]
   341       6.494165       6.494165       6.494165    6[1-(0),6-(1,6),6-(6,16)]
   342       5.474651       5.474651       5.474651    6[1-(0),6-(1,6),6-(6,16)]
   343       4.680908       4.680908       4.680908    6[6-(1,6),6-(6,6),16-(6)]
   344       3.492359       3.492359       3.492359    6[6-(1,6),6-(1,6),6-(6,16)]
   345        3.17781        3.17781        3.17781    6[1-(0),6-(1,7),6-(6,6)]
   346       2.042541       2.042541       2.042541    6[1-(0),6-(1,6),7-(6,27)]
   347        1.48773        1.48773        1.48773    6[1-(0),6-(1,6),7-(6,27)]
   348       2.589543       2.589543       2.589543    6[1-(0),6-(1,7),6-(6,6)]
   349       4.602106       4.602106       4.602106    6[6-(6,6),8-(0),8-(27)]
   350       4.329789       4.329789       4.329789    6[6-(1,6),6-(1,6),6-(8,8)]
   351       5.170061       5.170061       5.170061    6[1-(0),6-(1,6),6-(6,6)]
   352       4.927027       4.927027       4.927027    6[1-(0),6-(1,6),6-(6,8)]
   353        3.79103        3.79103        3.79103    6[6-(1,6),6-(1,6),8-(6)]
   354       2.929706       2.929706       2.929706    6[1-(0),6-(1,6),6-(6,8)]
   355       3.221881       3.221881       3.221881    6[1-(0),6-(1,6),6-(6,6)]
   356       2.531873       2.531873       2.531873    6[6-(1,6),6-(1,6),8-(6)]
   357       1.713387       1.713387       1.713387    6[1-(0),6-(1,6),6-(6,8)]
   358       0.713035       0.713035       0.713035    6[1-(0),6-(1,6),6-(6,6)]
   359       0.515445       0.515445       0.515445    6[6-(1,6),6-(1,6),6-(8,8)]
   360       1.340307       1.340307       1.340307    6[1-(0),6-(1,6),6-(6,6)]
   361       2.360684       2.360684       2.360684    6[1-(0),6-(1,6),6-(6,8)]
   362      -0.564757      -0.564757      -0.564757    6[6-(6,6),8-(27),8-(27)]
   363       3.610075       3.610075       3.610075    6[6-(6,6),8-(27),8-(27)]
   364       3.761617       3.761617       3.761617    6[6-(1,6),6-(1,6),6-(8,8)]
   365       3.305717       3.305717       3.305717    6[1-(0),6-(1,6),6-(6,6)]
   366       3.494013       3.494013       3.494013    6[1-(0),6-(1,6),6-(6,8)]
   367       4.127541       4.127541       4.127541    6[6-(1,6),6-(1,6),8-(6)]
   368       4.515495       4.515495       4.515495    6[1-(0),6-(1,6),6-(6,8)]
   369       4.323116       4.323116       4.323116    6[1-(0),6-(1,6),6-(6,6)]
   370       5.364346       5.364346       5.364346    6[6-(1,6),6-(1,6),8-(6)]
   371       5.191217       5.191217       5.191217    6[1-(0),6-(1,6),6-(6,8)]
   372       6.286186       6.286186       6.286186    6[1-(0),6-(1,6),6-(6,6)]
   373       7.529454       7.529454       7.529454    6[6-(1,6),6-(1,6),6-(8,8)]
   374       7.673667       7.673667       7.673667    6[1-(0),6-(1,6),6-(6,6)]
   375       6.604057       6.604057       6.604057    6[1-(0),6-(1,6),6-(6,8)]
   376        8.68294        8.68294        8.68294    6[6-(6,6),8-(0),8-(27)]
   377       9.366705       9.366705       9.366705    16[6-(6,6),6-(6,6)]
   378      11.747505      11.747505      11.747505    16[6-(6,6),6-(6,6)]
   379       6.812125       6.812125       6.812125    16[6-(6,6),6-(6,6)]
   380       4.431325       4.431325       4.431325    16[6-(6,6),6-(6,6)]
   381       0.290125       0.290125       0.290125    16[6-(6,6),6-(6,6)]
   382      -2.090675      -2.090675      -2.090675    16[6-(6,6),6-(6,6)]
   383       2.844705       2.844705       2.844705    16[6-(6,6),6-(6,6)]
   384       5.225505       5.225505       5.225505    16[6-(6,6),6-(6,6)]
   385       3.918208       3.918208       3.918208    7[6-(1,6),6-(1,6),27-(7,8,8,8)]
   386       5.296278       5.296278       5.296278    7[6-(1,6),6-(1,6),27-(7,8,8,8)]
   387       2.578825       2.578825       2.578825    7[6-(1,6),6-(1,6),27-(7,8,8,8)]
   388       7.713706       7.713706       7.713706    7[6-(1,6),6-(1,6),27-(7,8,8,8)]
   389      -0.783378      -0.783378      -0.783378    7[6-(1,6),6-(1,6),27-(7,8,8,8)]
   390      10.882552      10.882552      10.882552    7[6-(1,6),6-(1,6),27-(7,8,8,8)]
   391       0.556005       0.556005       0.556005    7[6-(1,6),6-(1,6),27-(7,8,8,8)]
   392       8.465124       8.465124       8.465124    7[6-(1,6),6-(1,6),27-(7,8,8,8)]
   393       5.738622       5.738622       5.738622    7[6-(1,6),6-(1,6),27-(7,8,8,8)]
   394       4.360552       4.360552       4.360552    7[6-(1,6),6-(1,6),27-(7,8,8,8)]
   395       7.078005       7.078005       7.078005    7[6-(1,6),6-(1,6),27-(7,8,8,8)]
   396       1.943124       1.943124       1.943124    7[6-(1,6),6-(1,6),27-(7,8,8,8)]
   397      10.440208      10.440208      10.440208    7[6-(1,6),6-(1,6),27-(7,8,8,8)]
   398      -1.225722      -1.225722      -1.225722    7[6-(1,6),6-(1,6),27-(7,8,8,8)]
   399       9.100825       9.100825       9.100825    7[6-(1,6),6-(1,6),27-(7,8,8,8)]
   400       1.191706       1.191706       1.191706    7[6-(1,6),6-(1,6),27-(7,8,8,8)]
   401      10.116139      10.116139      10.116139    8[6-(6,6),6-(6,6)]
   402      -2.314877      -2.314877      -2.314877    8[6-(6,6),6-(6,6)]
   403      10.810426      10.810426      10.810426    8[6-(6,8)]
   404      11.734395      11.734395      11.734395    8[6-(6,8),27-(7,7,8,8)]
   405       5.385851       5.385851       5.385851    8[6-(6,8),27-(7,7,8,8)]
   406       5.676453       5.676453       5.676453    8[6-(6,8),27-(7,7,8,8)]
   407      -3.334984      -3.334984      -3.334984    8[6-(6,8),27-(7,7,8,8)]
   408      -2.585311      -2.585311      -2.585311    8[6-(6,8),27-(7,7,8,8)]
   409       2.149142       2.149142       2.149142    8[6-(6,8),27-(7,7,8,8)]
   410       3.105148       3.105148       3.105148    8[6-(6,8)]
   411       6.062691       6.062691       6.062691    8[6-(6,6),6-(6,6)]
   412       5.449707       5.449707       5.449707    8[6-(6,6),6-(6,6)]
   413       5.368404       5.368404       5.368404    8[6-(6,8)]
   414       4.444435       4.444435       4.444435    8[6-(6,8),27-(7,7,8,8)]
   415      10.792979      10.792979      10.792979    8[6-(6,8),27-(7,7,8,8)]
   416      10.502377      10.502377      10.502377    8[6-(6,8),27-(7,7,8,8)]
   417       6.469814       6.469814       6.469814    8[6-(6,8),27-(7,7,8,8)]
   418       5.720141       5.720141       5.720141    8[6-(6,8),27-(7,7,8,8)]
   419       0.985688       0.985688       0.985688    8[6-(6,8),27-(7,7,8,8)]
   420       0.029682       0.029682       0.029682    8[6-(6,8)]
   421      -0.459309      -0.459309      -0.459309    8[6-(6,6),6-(6,6)]
   422      11.971707      11.971707      11.971707    8[6-(6,6),6-(6,6)]
   423      -1.153596      -1.153596      -1.153596    8[6-(6,8)]
   424      -2.077565      -2.077565      -2.077565    8[6-(6,8),27-(7,7,8,8)]
   425       4.270979       4.270979       4.270979    8[6-(6,8),27-(7,7,8,8)]
   426       3.980377       3.980377       3.980377    8[6-(6,8),27-(7,7,8,8)]
   427      -0.052186      -0.052186      -0.052186    8[6-(6,8),27-(7,7,8,8)]
   428      12.242141      12.242141      12.242141    8[6-(6,8),27-(7,7,8,8)]
   429       7.507688       7.507688       7.507688    8[6-(6,8),27-(7,7,8,8)]
   430       6.551682       6.551682       6.551682    8[6-(6,8)]
   431       3.594139       3.594139       3.594139    8[6-(6,6),6-(6,6)]
   432       4.207123       4.207123       4.207123    8[6-(6,6),6-(6,6)]
   433       4.288426       4.288426       4.288426    8[6-(6,8)]
   434       5.212395       5.212395       5.212395    8[6-(6,8),27-(7,7,8,8)]
   435      -1.136149      -1.136149      -1.136149    8[6-(6,8),27-(7,7,8,8)]
   436      -0.845547      -0.845547      -0.845547    8[6-(6,8),27-(7,7,8,8)]
   437       3.187016       3.187016       3.187016    8[6-(6,8),27-(7,7,8,8)]
   438       3.936689       3.936689       3.936689    8[6-(6,8),27-(7,7,8,8)]
   439       8.671142       8.671142       8.671142    8[6-(6,8),27-(7,7,8,8)]
   440       9.627148       9.627148       9.627148    8[6-(6,8)]
