# Supplementary material for: A collection of forcefield precursors for metal–organic frameworks
Source: RSC Adv. 2019 Nov 13;9(63):36492–507. doi: 10.1039/c9ra07327b (PMC9075174; doi:10.1039/c9ra07327b)
Supplement: RA-009-C9RA07327B-s1932 [file RA-009-C9RA07327B-s1932.txt]

PELNEA01_clean

8.931700    0.000000    0.000000
-3.933538    11.503991    0.000000
0.000000    0.000000    16.914800

     1       4.564031       4.564031       4.564031    57[8-(6),8-(6),8-(6),8-(6),8-(6),8-(6,57),8-(6,57),8-(6,6)]
     2       4.899981       4.899981       4.899981    57[8-(6),8-(6),8-(6),8-(6),8-(6),8-(6,57),8-(6,57),8-(6,6)]
     3       0.434131       0.434131       0.434131    57[8-(6),8-(6),8-(6),8-(6),8-(6),8-(6,57),8-(6,57),8-(6,6)]
     4       0.098181       0.098181       0.098181    57[8-(6),8-(6),8-(6),8-(6),8-(6),8-(6,57),8-(6,57),8-(6,6)]
     5       2.796796       2.796796       2.796796    1[6-(6,6)]
     6       1.779211       1.779211       1.779211    1[6-(6,6)]
     7       3.726585       3.726585       3.726585    1[6-(6,6)]
     8       4.757568       4.757568       4.757568    1[6-(6,6)]
     9        1.94848        1.94848        1.94848    1[6-(1,6,8)]
    10       3.083273       3.083273       3.083273    1[6-(1,6,8)]
    11       4.162254       4.162254       4.162254    1[6-(1,6,8)]
    12       5.307056       5.307056       5.307056    1[6-(1,6,8)]
    13      -0.002005      -0.002005      -0.002005    1[6-(1,6,8)]
    14      -0.934676      -0.934676      -0.934676    1[6-(1,6,8)]
    15      -0.201161      -0.201161      -0.201161    1[6-(6,6)]
    16      -2.519683      -2.519683      -2.519683    1[6-(6,6)]
    17       6.667216       6.667216       6.667216    1[6-(6,6)]
    18      -1.246899      -1.246899      -1.246899    1[6-(6,6)]
    19       5.737427       5.737427       5.737427    1[6-(6,6)]
    20       4.706444       4.706444       4.706444    1[6-(6,6)]
    21      -1.416168      -1.416168      -1.416168    1[6-(1,6,8)]
    22      -2.550961      -2.550961      -2.550961    1[6-(1,6,8)]
    23       5.301758       5.301758       5.301758    1[6-(1,6,8)]
    24       4.156956       4.156956       4.156956    1[6-(1,6,8)]
    25       0.534317       0.534317       0.534317    1[6-(1,6,8)]
    26       1.466988       1.466988       1.466988    1[6-(1,6,8)]
    27       0.733473       0.733473       0.733473    1[6-(6,6)]
    28       3.051995       3.051995       3.051995    1[6-(6,6)]
    29       2.201366       2.201366       2.201366    1[6-(6,6)]
    30       3.218951       3.218951       3.218951    1[6-(6,6)]
    31       1.271577       1.271577       1.271577    1[6-(6,6)]
    32       0.240594       0.240594       0.240594    1[6-(6,6)]
    33       3.049682       3.049682       3.049682    1[6-(1,6,8)]
    34       1.914889       1.914889       1.914889    1[6-(1,6,8)]
    35       0.835908       0.835908       0.835908    1[6-(1,6,8)]
    36      -0.308894      -0.308894      -0.308894    1[6-(1,6,8)]
    37       5.000167       5.000167       5.000167    1[6-(1,6,8)]
    38       5.932838       5.932838       5.932838    1[6-(1,6,8)]
    39       5.199323       5.199323       5.199323    1[6-(6,6)]
    40       7.517845       7.517845       7.517845    1[6-(6,6)]
    41      -1.669054      -1.669054      -1.669054    1[6-(6,6)]
    42       6.245061       6.245061       6.245061    1[6-(6,6)]
    43      -0.739265      -0.739265      -0.739265    1[6-(6,6)]
    44       0.291718       0.291718       0.291718    1[6-(6,6)]
    45        6.41433        6.41433        6.41433    1[6-(1,6,8)]
    46       7.549123       7.549123       7.549123    1[6-(1,6,8)]
    47      -0.303596      -0.303596      -0.303596    1[6-(1,6,8)]
    48       0.841206       0.841206       0.841206    1[6-(1,6,8)]
    49       4.463845       4.463845       4.463845    1[6-(1,6,8)]
    50       3.531174       3.531174       3.531174    1[6-(1,6,8)]
    51       4.264689       4.264689       4.264689    1[6-(6,6)]
    52       1.946167       1.946167       1.946167    1[6-(6,6)]
    53       3.845576       3.845576       3.845576    6[6-(1,6),6-(1,6),8-(6,57)]
    54        2.97445        2.97445        2.97445    6[1-(0),6-(1,6),6-(6,8)]
    55       2.368077       2.368077       2.368077    6[1-(0),6-(1,6),6-(6,8)]
    56       2.633038       2.633038       2.633038    6[6-(1,6),6-(1,6),8-(6)]
    57       3.531887       3.531887       3.531887    6[1-(0),6-(1,6),6-(6,8)]
    58       4.146904       4.146904       4.146904    6[1-(0),6-(1,6),6-(6,8)]
    59       2.150584       2.150584       2.150584    6[1-(0),1-(0),6-(8,8),8-(6)]
    60       1.285053       1.285053       1.285053    6[6-(1,1,8),8-(57),8-(57)]
    61       4.908164       4.908164       4.908164    6[1-(0),1-(0),6-(8,8),8-(6,57)]
    62      -3.003631      -3.003631      -3.003631    6[6-(1,1,8),8-(57),8-(57)]
    63      -1.953105      -1.953105      -1.953105    6[6-(1,1,8),8-(57),8-(57,57)]
    64      -0.740926      -0.740926      -0.740926    6[1-(0),1-(0),6-(8,8),8-(6)]
    65      -1.193037      -1.193037      -1.193037    6[6-(1,6),6-(1,6),8-(6)]
    66      -0.894326      -0.894326      -0.894326    6[1-(0),6-(1,6),6-(6,8)]
    67      -2.283375      -2.283375      -2.283375    6[1-(0),6-(1,6),6-(6,8)]
    68       5.618436       5.618436       5.618436    6[6-(1,6),6-(1,6),8-(6,57)]
    69       6.489562       6.489562       6.489562    6[1-(0),6-(1,6),6-(6,8)]
    70      -1.835765      -1.835765      -1.835765    6[1-(0),6-(1,6),6-(6,8)]
    71      -2.100726      -2.100726      -2.100726    6[6-(1,6),6-(1,6),8-(6)]
    72       5.932125       5.932125       5.932125    6[1-(0),6-(1,6),6-(6,8)]
    73       5.317108       5.317108       5.317108    6[1-(0),6-(1,6),6-(6,8)]
    74      -1.618272      -1.618272      -1.618272    6[1-(0),1-(0),6-(8,8),8-(6)]
    75      -0.752741      -0.752741      -0.752741    6[6-(1,1,8),8-(57),8-(57)]
    76       4.555848       4.555848       4.555848    6[1-(0),1-(0),6-(8,8),8-(6,57)]
    77       3.535943       3.535943       3.535943    6[6-(1,1,8),8-(57),8-(57)]
    78       2.485417       2.485417       2.485417    6[6-(1,1,8),8-(57),8-(57,57)]
    79       1.273238       1.273238       1.273238    6[1-(0),1-(0),6-(8,8),8-(6)]
    80       1.725349       1.725349       1.725349    6[6-(1,6),6-(1,6),8-(6)]
    81       1.426638       1.426638       1.426638    6[1-(0),6-(1,6),6-(6,8)]
    82       2.815687       2.815687       2.815687    6[1-(0),6-(1,6),6-(6,8)]
    83       1.152586       1.152586       1.152586    6[6-(1,6),6-(1,6),8-(6,57)]
    84       2.023712       2.023712       2.023712    6[1-(0),6-(1,6),6-(6,8)]
    85       2.630085       2.630085       2.630085    6[1-(0),6-(1,6),6-(6,8)]
    86       2.365124       2.365124       2.365124    6[6-(1,6),6-(1,6),8-(6)]
    87       1.466275       1.466275       1.466275    6[1-(0),6-(1,6),6-(6,8)]
    88       0.851258       0.851258       0.851258    6[1-(0),6-(1,6),6-(6,8)]
    89       2.847578       2.847578       2.847578    6[1-(0),1-(0),6-(8,8),8-(6)]
    90       3.713109       3.713109       3.713109    6[6-(1,1,8),8-(57),8-(57)]
    91       0.089998       0.089998       0.089998    6[1-(0),1-(0),6-(8,8),8-(6,57)]
    92       8.001793       8.001793       8.001793    6[6-(1,1,8),8-(57),8-(57)]
    93       6.951267       6.951267       6.951267    6[6-(1,1,8),8-(57),8-(57,57)]
    94       5.739088       5.739088       5.739088    6[1-(0),1-(0),6-(8,8),8-(6)]
    95       6.191199       6.191199       6.191199    6[6-(1,6),6-(1,6),8-(6)]
    96       5.892488       5.892488       5.892488    6[1-(0),6-(1,6),6-(6,8)]
    97       7.281537       7.281537       7.281537    6[1-(0),6-(1,6),6-(6,8)]
    98      -0.620274      -0.620274      -0.620274    6[6-(1,6),6-(1,6),8-(6,57)]
    99        -1.4914        -1.4914        -1.4914    6[1-(0),6-(1,6),6-(6,8)]
   100       6.833927       6.833927       6.833927    6[1-(0),6-(1,6),6-(6,8)]
   101       7.098888       7.098888       7.098888    6[6-(1,6),6-(1,6),8-(6)]
   102      -0.933963      -0.933963      -0.933963    6[1-(0),6-(1,6),6-(6,8)]
   103      -0.318946      -0.318946      -0.318946    6[1-(0),6-(1,6),6-(6,8)]
   104       6.616434       6.616434       6.616434    6[1-(0),1-(0),6-(8,8),8-(6)]
   105       5.750903       5.750903       5.750903    6[6-(1,1,8),8-(57),8-(57)]
   106       0.442314       0.442314       0.442314    6[1-(0),1-(0),6-(8,8),8-(6,57)]
   107       1.462219       1.462219       1.462219    6[6-(1,1,8),8-(57),8-(57)]
   108       2.512745       2.512745       2.512745    6[6-(1,1,8),8-(57),8-(57,57)]
   109       3.724924       3.724924       3.724924    6[1-(0),1-(0),6-(8,8),8-(6)]
   110       3.272813       3.272813       3.272813    6[6-(1,6),6-(1,6),8-(6)]
   111       3.571524       3.571524       3.571524    6[1-(0),6-(1,6),6-(6,8)]
   112       2.182475       2.182475       2.182475    6[1-(0),6-(1,6),6-(6,8)]
   113       4.449816       4.449816       4.449816    8[6-(1,1,6),6-(6,6),57-(8,8,8,8,8,8,8)]
   114      -2.501599      -2.501599      -2.501599    8[6-(6,8),57-(8,8,8,8,8,8,8),57-(8,8,8,8,8,8,8)]
   115      -2.340565      -2.340565      -2.340565    8[6-(6,8),57-(8,8,8,8,8,8,8)]
   116      -0.345195      -0.345195      -0.345195    8[6-(1,1,6),6-(6,6)]
   117      -2.942386      -2.942386      -2.942386    8[6-(6,8),57-(8,8,8,8,8,8,8)]
   118       1.952518       1.952518       1.952518    8[6-(1,1,6),6-(6,6)]
   119       0.889652       0.889652       0.889652    8[6-(6,8),57-(8,8,8,8,8,8,8)]
   120        1.08263        1.08263        1.08263    8[6-(6,8),57-(8,8,8,8,8,8,8)]
   121      -2.293363      -2.293363      -2.293363    8[6-(6,8),57-(8,8,8,8,8,8,8)]
   122       5.014196       5.014196       5.014196    8[6-(1,1,6),6-(6,6),57-(8,8,8,8,8,8,8)]
   123       3.033911       3.033911       3.033911    8[6-(6,8),57-(8,8,8,8,8,8,8),57-(8,8,8,8,8,8,8)]
   124       2.872877       2.872877       2.872877    8[6-(6,8),57-(8,8,8,8,8,8,8)]
   125       0.877507       0.877507       0.877507    8[6-(1,1,6),6-(6,6)]
   126       3.474698       3.474698       3.474698    8[6-(6,8),57-(8,8,8,8,8,8,8)]
   127      -1.420206      -1.420206      -1.420206    8[6-(1,1,6),6-(6,6)]
   128       -0.35734       -0.35734       -0.35734    8[6-(6,8),57-(8,8,8,8,8,8,8)]
   129      -0.550318      -0.550318      -0.550318    8[6-(6,8),57-(8,8,8,8,8,8,8)]
   130       2.825675       2.825675       2.825675    8[6-(6,8),57-(8,8,8,8,8,8,8)]
   131       0.548346       0.548346       0.548346    8[6-(1,1,6),6-(6,6),57-(8,8,8,8,8,8,8)]
   132       7.499761       7.499761       7.499761    8[6-(6,8),57-(8,8,8,8,8,8,8),57-(8,8,8,8,8,8,8)]
   133       7.338727       7.338727       7.338727    8[6-(6,8),57-(8,8,8,8,8,8,8)]
   134       5.343357       5.343357       5.343357    8[6-(1,1,6),6-(6,6)]
   135       7.940548       7.940548       7.940548    8[6-(6,8),57-(8,8,8,8,8,8,8)]
   136       3.045644       3.045644       3.045644    8[6-(1,1,6),6-(6,6)]
   137        4.10851        4.10851        4.10851    8[6-(6,8),57-(8,8,8,8,8,8,8)]
   138       3.915532       3.915532       3.915532    8[6-(6,8),57-(8,8,8,8,8,8,8)]
   139       7.291525       7.291525       7.291525    8[6-(6,8),57-(8,8,8,8,8,8,8)]
   140      -0.016034      -0.016034      -0.016034    8[6-(1,1,6),6-(6,6),57-(8,8,8,8,8,8,8)]
   141       1.964251       1.964251       1.964251    8[6-(6,8),57-(8,8,8,8,8,8,8),57-(8,8,8,8,8,8,8)]
   142       2.125285       2.125285       2.125285    8[6-(6,8),57-(8,8,8,8,8,8,8)]
   143       4.120655       4.120655       4.120655    8[6-(1,1,6),6-(6,6)]
   144       1.523464       1.523464       1.523464    8[6-(6,8),57-(8,8,8,8,8,8,8)]
   145       6.418368       6.418368       6.418368    8[6-(1,1,6),6-(6,6)]
   146       5.355502       5.355502       5.355502    8[6-(6,8),57-(8,8,8,8,8,8,8)]
   147        5.54848        5.54848        5.54848    8[6-(6,8),57-(8,8,8,8,8,8,8)]
   148       2.172487       2.172487       2.172487    8[6-(6,8),57-(8,8,8,8,8,8,8)]
