# Supplementary material for: A collection of forcefield precursors for metal–organic frameworks
Source: RSC Adv. 2019 Nov 13;9(63):36492–507. doi: 10.1039/c9ra07327b (PMC9075174; doi:10.1039/c9ra07327b)
Supplement: RA-009-C9RA07327B-s1933 [file RA-009-C9RA07327B-s1933.txt]

PELQII_clean

18.453800    0.000000    0.000000
0.000000    25.344200    0.000000
0.000000    0.000000    37.783000

     1       9.722569       9.722569       9.722569    48[7-(6,6),8-(6),8-(6),8-(6)]
     2        7.11394        7.11394        7.11394    48[7-(6,6),7-(6,6),8-(6),8-(6)]
     3      17.958131      17.958131      17.958131    48[7-(6,6),8-(6),8-(6),8-(6)]
     4        2.11296        2.11296        2.11296    48[7-(6,6),7-(6,6),8-(6),8-(6)]
     5       8.731231       8.731231       8.731231    48[7-(6,6),8-(6),8-(6),8-(6)]
     6       11.33986       11.33986       11.33986    48[7-(6,6),7-(6,6),8-(6),8-(6)]
     7       0.495669       0.495669       0.495669    48[7-(6,6),8-(6),8-(6),8-(6)]
     8       16.34084       16.34084       16.34084    48[7-(6,6),7-(6,6),8-(6),8-(6)]
     9       2.758843       2.758843       2.758843    1[6-(6,7)]
    10       3.893752       3.893752       3.893752    1[6-(6,6)]
    11       6.154342       6.154342       6.154342    1[6-(6,6)]
    12       4.777689       4.777689       4.777689    1[6-(6,7)]
    13      12.889979      12.889979      12.889979    1[6-(6,7)]
    14      11.557615      11.557615      11.557615    1[6-(6,6)]
    15      13.081899      13.081899      13.081899    1[6-(6,6)]
    16      14.427181      14.427181      14.427181    1[6-(6,7)]
    17       8.258076       8.258076       8.258076    1[6-(6,7)]
    18       7.905608       7.905608       7.905608    1[6-(6,6)]
    19      10.871134      10.871134      10.871134    1[6-(6,6)]
    20       11.21622       11.21622       11.21622    1[6-(6,7)]
    21       5.674544       5.674544       5.674544    1[6-(6,6)]
    22       6.968155       6.968155       6.968155    1[6-(6,6)]
    23       8.195333       8.195333       8.195333    1[6-(6,6)]
    24       6.824215       6.824215       6.824215    1[6-(6,6)]
    25       9.948444       9.948444       9.948444    1[6-(6,6)]
    26      11.402603      11.402603      11.402603    1[6-(6,6)]
    27      10.826844      10.826844      10.826844    1[6-(6,6)]
    28       9.372685       9.372685       9.372685    1[6-(6,6)]
    29      10.817618      10.817618      10.817618    1[6-(6,6)]
    30      11.149786      11.149786      11.149786    1[6-(6,6)]
    31        7.18591        7.18591        7.18591    1[6-(6,6)]
    32       6.883267       6.883267       6.883267    1[6-(6,6)]
    33       11.67941       11.67941       11.67941    1[6-(6,6)]
    34      13.227684      13.227684      13.227684    1[6-(6,6)]
    35      11.061208      11.061208      11.061208    1[6-(6,6)]
    36       9.304406       9.304406       9.304406    1[6-(6,6)]
    37      10.926495      10.926495      10.926495    1[6-(6,6)]
    38      10.380263      10.380263      10.380263    1[6-(6,6)]
    39      14.176209      14.176209      14.176209    1[6-(6,6)]
    40      14.803638      14.803638      14.803638    1[6-(6,6)]
    41      12.495068      12.495068      12.495068    1[6-(6,6)]
    42      13.838505      13.838505      13.838505    1[6-(6,6)]
    43      10.688441      10.688441      10.688441    1[6-(6,6)]
    44       9.345004       9.345004       9.345004    1[6-(6,6)]
    45      14.510223      14.510223      14.510223    1[6-(6,6)]
    46      14.080249      14.080249      14.080249    1[6-(6,6)]
    47      10.878515      10.878515      10.878515    1[6-(6,6)]
    48       11.43582       11.43582       11.43582    1[6-(6,6)]
    49       6.270601       6.270601       6.270601    1[6-(6,7)]
    50       4.834896       4.834896       4.834896    1[6-(6,6)]
    51       2.725626       2.725626       2.725626    1[6-(6,6)]
    52       4.364324       4.364324       4.364324    1[6-(6,7)]
    53      18.332005      18.332005      18.332005    1[6-(6,7)]
    54       0.365385       0.365385       0.365385    1[6-(6,6)]
    55      16.390665      16.390665      16.390665    1[6-(6,6)]
    56      15.794607      15.794607      15.794607    1[6-(6,7)]
    57      15.646977      15.646977      15.646977    1[6-(6,7)]
    58       16.89999       16.89999       16.89999    1[6-(6,6)]
    59      14.980795      14.980795      14.980795    1[6-(6,6)]
    60       14.00828       14.00828       14.00828    1[6-(6,7)]
    61        3.51914        3.51914        3.51914    1[6-(6,6)]
    62       2.120342       2.120342       2.120342    1[6-(6,6)]
    63       0.625584       0.625584       0.625584    1[6-(6,6)]
    64       1.967175       1.967175       1.967175    1[6-(6,6)]
    65       1.304684       1.304684       1.304684    1[6-(6,6)]
    66       1.930267       1.930267       1.930267    1[6-(6,6)]
    67       16.75605       16.75605       16.75605    1[6-(6,6)]
    68      16.270715      16.270715      16.270715    1[6-(6,6)]
    69      17.448068      17.448068      17.448068    1[6-(6,6)]
    70      16.191364      16.191364      16.191364    1[6-(6,6)]
    71      17.647369      17.647369      17.647369    1[6-(6,6)]
    72        0.55915        0.55915        0.55915    1[6-(6,6)]
    73       6.468057       6.468057       6.468057    1[6-(6,7)]
    74       5.333148       5.333148       5.333148    1[6-(6,6)]
    75       3.072558       3.072558       3.072558    1[6-(6,6)]
    76       4.449211       4.449211       4.449211    1[6-(6,7)]
    77      14.790721      14.790721      14.790721    1[6-(6,7)]
    78      16.123085      16.123085      16.123085    1[6-(6,6)]
    79      14.598801      14.598801      14.598801    1[6-(6,6)]
    80      13.253519      13.253519      13.253519    1[6-(6,7)]
    81       0.968824       0.968824       0.968824    1[6-(6,7)]
    82       1.321292       1.321292       1.321292    1[6-(6,6)]
    83      16.809566      16.809566      16.809566    1[6-(6,6)]
    84       16.46448       16.46448       16.46448    1[6-(6,7)]
    85       3.552357       3.552357       3.552357    1[6-(6,6)]
    86       2.258745       2.258745       2.258745    1[6-(6,6)]
    87       1.031567       1.031567       1.031567    1[6-(6,6)]
    88       2.402685       2.402685       2.402685    1[6-(6,6)]
    89      17.732256      17.732256      17.732256    1[6-(6,6)]
    90      16.278097      16.278097      16.278097    1[6-(6,6)]
    91      16.853856      16.853856      16.853856    1[6-(6,6)]
    92      18.308015      18.308015      18.308015    1[6-(6,6)]
    93      16.863082      16.863082      16.863082    1[6-(6,6)]
    94      16.530914      16.530914      16.530914    1[6-(6,6)]
    95        2.04099        2.04099        2.04099    1[6-(6,6)]
    96       2.343633       2.343633       2.343633    1[6-(6,6)]
    97       16.00129       16.00129       16.00129    1[6-(6,6)]
    98      14.453016      14.453016      14.453016    1[6-(6,6)]
    99      16.619492      16.619492      16.619492    1[6-(6,6)]
   100      18.376294      18.376294      18.376294    1[6-(6,6)]
   101      16.754205      16.754205      16.754205    1[6-(6,6)]
   102      17.300438      17.300438      17.300438    1[6-(6,6)]
   103      13.504491      13.504491      13.504491    1[6-(6,6)]
   104      12.877062      12.877062      12.877062    1[6-(6,6)]
   105      15.185632      15.185632      15.185632    1[6-(6,6)]
   106      13.842195      13.842195      13.842195    1[6-(6,6)]
   107      16.992259      16.992259      16.992259    1[6-(6,6)]
   108      18.335696      18.335696      18.335696    1[6-(6,6)]
   109      13.170477      13.170477      13.170477    1[6-(6,6)]
   110      13.600451      13.600451      13.600451    1[6-(6,6)]
   111      16.802185      16.802185      16.802185    1[6-(6,6)]
   112       16.24488       16.24488       16.24488    1[6-(6,6)]
   113       2.956299       2.956299       2.956299    1[6-(6,7)]
   114       4.392004       4.392004       4.392004    1[6-(6,6)]
   115       6.501274       6.501274       6.501274    1[6-(6,6)]
   116       4.862576       4.862576       4.862576    1[6-(6,7)]
   117       9.348695       9.348695       9.348695    1[6-(6,7)]
   118       8.861515       8.861515       8.861515    1[6-(6,6)]
   119      11.290035      11.290035      11.290035    1[6-(6,6)]
   120      11.886093      11.886093      11.886093    1[6-(6,7)]
   121      12.033723      12.033723      12.033723    1[6-(6,7)]
   122       10.78071       10.78071       10.78071    1[6-(6,6)]
   123      12.699905      12.699905      12.699905    1[6-(6,6)]
   124       13.67242       13.67242       13.67242    1[6-(6,7)]
   125        5.70776        5.70776        5.70776    1[6-(6,6)]
   126       7.106558       7.106558       7.106558    1[6-(6,6)]
   127       8.601316       8.601316       8.601316    1[6-(6,6)]
   128       7.259725       7.259725       7.259725    1[6-(6,6)]
   129       7.922216       7.922216       7.922216    1[6-(6,6)]
   130       7.296633       7.296633       7.296633    1[6-(6,6)]
   131       10.92465       10.92465       10.92465    1[6-(6,6)]
   132      11.409985      11.409985      11.409985    1[6-(6,6)]
   133      10.232632      10.232632      10.232632    1[6-(6,6)]
   134      11.489336      11.489336      11.489336    1[6-(6,6)]
   135      10.033331      10.033331      10.033331    1[6-(6,6)]
   136        8.66775        8.66775        8.66775    1[6-(6,6)]
   137      15.694957      15.694957      15.694957    1[6-(6,7)]
   138      14.560048      14.560048      14.560048    1[6-(6,6)]
   139      12.299458      12.299458      12.299458    1[6-(6,6)]
   140      13.676111      13.676111      13.676111    1[6-(6,7)]
   141       5.563821       5.563821       5.563821    1[6-(6,7)]
   142       6.896185       6.896185       6.896185    1[6-(6,6)]
   143       5.371901       5.371901       5.371901    1[6-(6,6)]
   144       4.026619       4.026619       4.026619    1[6-(6,7)]
   145      10.195725      10.195725      10.195725    1[6-(6,7)]
   146      10.548192      10.548192      10.548192    1[6-(6,6)]
   147       7.582666       7.582666       7.582666    1[6-(6,6)]
   148        7.23758        7.23758        7.23758    1[6-(6,7)]
   149      12.779257      12.779257      12.779257    1[6-(6,6)]
   150      11.485645      11.485645      11.485645    1[6-(6,6)]
   151      10.258467      10.258467      10.258467    1[6-(6,6)]
   152      11.629585      11.629585      11.629585    1[6-(6,6)]
   153       8.505356       8.505356       8.505356    1[6-(6,6)]
   154       7.051197       7.051197       7.051197    1[6-(6,6)]
   155       7.626956       7.626956       7.626956    1[6-(6,6)]
   156       9.081115       9.081115       9.081115    1[6-(6,6)]
   157       7.636182       7.636182       7.636182    1[6-(6,6)]
   158       7.304014       7.304014       7.304014    1[6-(6,6)]
   159       11.26789       11.26789       11.26789    1[6-(6,6)]
   160      11.570533      11.570533      11.570533    1[6-(6,6)]
   161        6.77439        6.77439        6.77439    1[6-(6,6)]
   162       5.226116       5.226116       5.226116    1[6-(6,6)]
   163       7.392592       7.392592       7.392592    1[6-(6,6)]
   164       9.149394       9.149394       9.149394    1[6-(6,6)]
   165       7.527305       7.527305       7.527305    1[6-(6,6)]
   166       8.073538       8.073538       8.073538    1[6-(6,6)]
   167       4.277591       4.277591       4.277591    1[6-(6,6)]
   168       3.650162       3.650162       3.650162    1[6-(6,6)]
   169       5.958732       5.958732       5.958732    1[6-(6,6)]
   170       4.615295       4.615295       4.615295    1[6-(6,6)]
   171       7.765359       7.765359       7.765359    1[6-(6,6)]
   172       9.108796       9.108796       9.108796    1[6-(6,6)]
   173       3.943577       3.943577       3.943577    1[6-(6,6)]
   174       4.373551       4.373551       4.373551    1[6-(6,6)]
   175       7.575285       7.575285       7.575285    1[6-(6,6)]
   176        7.01798        7.01798        7.01798    1[6-(6,6)]
   177      12.183199      12.183199      12.183199    1[6-(6,7)]
   178      13.618904      13.618904      13.618904    1[6-(6,6)]
   179      15.728174      15.728174      15.728174    1[6-(6,6)]
   180      14.089476      14.089476      14.089476    1[6-(6,7)]
   181       0.121795       0.121795       0.121795    1[6-(6,7)]
   182      18.088415      18.088415      18.088415    1[6-(6,6)]
   183       2.063135       2.063135       2.063135    1[6-(6,6)]
   184       2.659193       2.659193       2.659193    1[6-(6,7)]
   185       2.806823       2.806823       2.806823    1[6-(6,7)]
   186        1.55381        1.55381        1.55381    1[6-(6,6)]
   187       3.473005       3.473005       3.473005    1[6-(6,6)]
   188        4.44552        4.44552        4.44552    1[6-(6,7)]
   189       14.93466       14.93466       14.93466    1[6-(6,6)]
   190      16.333458      16.333458      16.333458    1[6-(6,6)]
   191      17.828216      17.828216      17.828216    1[6-(6,6)]
   192      16.486625      16.486625      16.486625    1[6-(6,6)]
   193      17.149116      17.149116      17.149116    1[6-(6,6)]
   194      16.523533      16.523533      16.523533    1[6-(6,6)]
   195        1.69775        1.69775        1.69775    1[6-(6,6)]
   196       2.183085       2.183085       2.183085    1[6-(6,6)]
   197       1.005732       1.005732       1.005732    1[6-(6,6)]
   198       2.262436       2.262436       2.262436    1[6-(6,6)]
   199       0.806431       0.806431       0.806431    1[6-(6,6)]
   200       17.89465       17.89465       17.89465    1[6-(6,6)]
   201      11.985743      11.985743      11.985743    1[6-(6,7)]
   202      13.120652      13.120652      13.120652    1[6-(6,6)]
   203      15.381242      15.381242      15.381242    1[6-(6,6)]
   204      14.004589      14.004589      14.004589    1[6-(6,7)]
   205       3.663079       3.663079       3.663079    1[6-(6,7)]
   206       2.330715       2.330715       2.330715    1[6-(6,6)]
   207       3.854999       3.854999       3.854999    1[6-(6,6)]
   208       5.200281       5.200281       5.200281    1[6-(6,7)]
   209      17.484976      17.484976      17.484976    1[6-(6,7)]
   210      17.132508      17.132508      17.132508    1[6-(6,6)]
   211       1.644234       1.644234       1.644234    1[6-(6,6)]
   212        1.98932        1.98932        1.98932    1[6-(6,7)]
   213      14.901444      14.901444      14.901444    1[6-(6,6)]
   214      16.195055      16.195055      16.195055    1[6-(6,6)]
   215      17.422233      17.422233      17.422233    1[6-(6,6)]
   216      16.051115      16.051115      16.051115    1[6-(6,6)]
   217       0.721544       0.721544       0.721544    1[6-(6,6)]
   218       2.175703       2.175703       2.175703    1[6-(6,6)]
   219       1.599944       1.599944       1.599944    1[6-(6,6)]
   220       0.145785       0.145785       0.145785    1[6-(6,6)]
   221       1.590718       1.590718       1.590718    1[6-(6,6)]
   222       1.922886       1.922886       1.922886    1[6-(6,6)]
   223       16.41281       16.41281       16.41281    1[6-(6,6)]
   224      16.110167      16.110167      16.110167    1[6-(6,6)]
   225        2.45251        2.45251        2.45251    1[6-(6,6)]
   226       4.000784       4.000784       4.000784    1[6-(6,6)]
   227       1.834308       1.834308       1.834308    1[6-(6,6)]
   228       0.077506       0.077506       0.077506    1[6-(6,6)]
   229       1.699595       1.699595       1.699595    1[6-(6,6)]
   230       1.153363       1.153363       1.153363    1[6-(6,6)]
   231       4.949309       4.949309       4.949309    1[6-(6,6)]
   232       5.576738       5.576738       5.576738    1[6-(6,6)]
   233       3.268168       3.268168       3.268168    1[6-(6,6)]
   234       4.611605       4.611605       4.611605    1[6-(6,6)]
   235       1.461541       1.461541       1.461541    1[6-(6,6)]
   236       0.118104       0.118104       0.118104    1[6-(6,6)]
   237       5.283323       5.283323       5.283323    1[6-(6,6)]
   238       4.853349       4.853349       4.853349    1[6-(6,6)]
   239       1.651615       1.651615       1.651615    1[6-(6,6)]
   240        2.20892        2.20892        2.20892    1[6-(6,6)]
   241      15.497501      15.497501      15.497501    1[6-(6,7)]
   242      14.061796      14.061796      14.061796    1[6-(6,6)]
   243      11.952526      11.952526      11.952526    1[6-(6,6)]
   244      13.591224      13.591224      13.591224    1[6-(6,7)]
   245       9.105105       9.105105       9.105105    1[6-(6,7)]
   246       9.592285       9.592285       9.592285    1[6-(6,6)]
   247       7.163765       7.163765       7.163765    1[6-(6,6)]
   248       6.567707       6.567707       6.567707    1[6-(6,7)]
   249       6.420077       6.420077       6.420077    1[6-(6,7)]
   250        7.67309        7.67309        7.67309    1[6-(6,6)]
   251       5.753895       5.753895       5.753895    1[6-(6,6)]
   252        4.78138        4.78138        4.78138    1[6-(6,7)]
   253       12.74604       12.74604       12.74604    1[6-(6,6)]
   254      11.347242      11.347242      11.347242    1[6-(6,6)]
   255       9.852484       9.852484       9.852484    1[6-(6,6)]
   256      11.194075      11.194075      11.194075    1[6-(6,6)]
   257      10.531584      10.531584      10.531584    1[6-(6,6)]
   258      11.157167      11.157167      11.157167    1[6-(6,6)]
   259        7.52915        7.52915        7.52915    1[6-(6,6)]
   260       7.043815       7.043815       7.043815    1[6-(6,6)]
   261       8.221168       8.221168       8.221168    1[6-(6,6)]
   262       6.964464       6.964464       6.964464    1[6-(6,6)]
   263       8.420469       8.420469       8.420469    1[6-(6,6)]
   264        9.78605        9.78605        9.78605    1[6-(6,6)]
   265       3.426871       3.426871       3.426871    6[1-(0),6-(1,6),7-(6)]
   266       4.131806       4.131806       4.131806    6[1-(0),6-(1,7),6-(6,6)]
   267       5.259333       5.259333       5.259333    6[6-(1,6),6-(1,6),6-(6,6)]
   268       5.484469       5.484469       5.484469    6[1-(0),6-(1,7),6-(6,6)]
   269       4.618986       4.618986       4.618986    6[1-(0),6-(1,6),7-(6)]
   270      12.928732      12.928732      12.928732    6[1-(0),6-(1,6),7-(6)]
   271      12.135219      12.135219      12.135219    6[1-(0),6-(1,7),6-(6,6)]
   272      12.149982      12.149982      12.149982    6[6-(1,6),6-(1,6),6-(6,6)]
   273      12.998857      12.998857      12.998857    6[1-(0),6-(1,7),6-(6,6)]
   274      13.823742      13.823742      13.823742    6[1-(0),6-(1,6),7-(6)]
   275       8.789545       8.789545       8.789545    6[1-(0),6-(1,6),7-(6,48)]
   276       8.568099       8.568099       8.568099    6[1-(0),6-(1,7),6-(6,6)]
   277       9.341314       9.341314       9.341314    6[6-(1,6),6-(1,6),6-(6,6)]
   278       10.34151       10.34151       10.34151    6[1-(0),6-(1,7),6-(6,6)]
   279      10.507594      10.507594      10.507594    6[1-(0),6-(1,6),7-(6,48)]
   280       6.038083       6.038083       6.038083    6[6-(1,6),6-(1,6),6-(6,6)]
   281       6.154342       6.154342       6.154342    6[1-(0),6-(1,6),6-(6,6)]
   282       6.957083       6.957083       6.957083    6[1-(0),6-(1,6),6-(6,7)]
   283       7.743214       7.743214       7.743214    6[6-(1,6),6-(1,6),7-(6,6)]
   284       7.669399       7.669399       7.669399    6[1-(0),6-(1,6),6-(6,7)]
   285       6.848205       6.848205       6.848205    6[1-(0),6-(1,6),6-(6,6)]
   286        10.1256        10.1256        10.1256    6[1-(0),6-(1,6),6-(6,7)]
   287      10.996619      10.996619      10.996619    6[1-(0),6-(1,6),6-(6,6)]
   288      11.258663      11.258663      11.258663    6[6-(1,6),6-(1,6),6-(6,6)]
   289      10.651533      10.651533      10.651533    6[1-(0),6-(1,6),6-(6,6)]
   290       9.780514       9.780514       9.780514    6[1-(0),6-(1,6),6-(6,7)]
   291       9.516625       9.516625       9.516625    6[6-(1,6),6-(1,6),7-(6,6)]
   292      10.105301      10.105301      10.105301    6[1-(0),6-(1,6),6-(6,7)]
   293       10.29353       10.29353       10.29353    6[1-(0),6-(1,6),6-(6,6)]
   294       9.210292       9.210292       9.210292    6[6-(1,6),6-(1,6),6-(6,6)]
   295       7.909299       7.909299       7.909299    6[1-(0),6-(1,6),6-(6,6)]
   296       7.724761       7.724761       7.724761    6[1-(0),6-(1,6),6-(6,7)]
   297       8.835679       8.835679       8.835679    6[6-(1,6),6-(1,6),7-(6,6)]
   298       9.359767       9.359767       9.359767    6[6-(6,6),8-(48),8-(48)]
   299      10.404252      10.404252      10.404252    6[6-(1,6),6-(1,6),6-(8,8)]
   300      11.542852      11.542852      11.542852    6[1-(0),6-(1,6),6-(6,6)]
   301      12.467387      12.467387      12.467387    6[1-(0),6-(1,6),6-(6,16)]
   302      12.255169      12.255169      12.255169    6[6-(1,6),6-(1,6),16-(6,8,8)]
   303      11.138714      11.138714      11.138714    6[1-(0),6-(1,6),6-(6,16)]
   304      10.103455      10.103455      10.103455    6[1-(0),6-(1,6),6-(6,6)]
   305      12.888134      12.888134      12.888134    6[6-(1,6),6-(1,6),16-(6,8,8)]
   306      11.601904      11.601904      11.601904    6[1-(0),6-(1,6),6-(6,16)]
   307      11.277117      11.277117      11.277117    6[1-(0),6-(1,6),6-(6,6)]
   308      12.205343      12.205343      12.205343    6[6-(1,6),6-(1,6),6-(8,8)]
   309      13.521099      13.521099      13.521099    6[1-(0),6-(1,6),6-(6,6)]
   310       13.91232       13.91232       13.91232    6[1-(0),6-(1,6),6-(6,16)]
   311      11.854721      11.854721      11.854721    6[6-(6,6),8-(0),8-(48)]
   312       9.933681       9.933681       9.933681    6[6-(6,6),8-(0),8-(48)]
   313      10.786246      10.786246      10.786246    6[6-(1,6),6-(1,6),6-(8,8)]
   314      12.133373      12.133373      12.133373    6[1-(0),6-(1,6),6-(6,6)]
   315      12.937959      12.937959      12.937959    6[1-(0),6-(1,6),6-(6,16)]
   316      12.397263      12.397263      12.397263    6[6-(1,6),6-(1,6),16-(6,8,8)]
   317      11.050135      11.050135      11.050135    6[1-(0),6-(1,6),6-(6,16)]
   318       10.24555       10.24555       10.24555    6[1-(0),6-(1,6),6-(6,6)]
   319      13.022847      13.022847      13.022847    6[6-(1,6),6-(1,6),16-(6,8,8)]
   320      13.808979      13.808979      13.808979    6[1-(0),6-(1,6),6-(6,16)]
   321      13.521099      13.521099      13.521099    6[1-(0),6-(1,6),6-(6,6)]
   322      12.378809      12.378809      12.378809    6[6-(1,6),6-(1,6),6-(8,8)]
   323      11.622203      11.622203      11.622203    6[1-(0),6-(1,6),6-(6,6)]
   324      11.935918      11.935918      11.935918    6[1-(0),6-(1,6),6-(6,16)]
   325      11.987588      11.987588      11.987588    6[6-(6,6),8-(0),8-(48)]
   326       5.549058       5.549058       5.549058    6[1-(0),6-(1,6),7-(6,48)]
   327       4.713101       4.713101       4.713101    6[1-(0),6-(1,7),6-(6,6)]
   328       3.696296       3.696296       3.696296    6[6-(1,6),6-(1,6),6-(6,6)]
   329       3.465624       3.465624       3.465624    6[1-(0),6-(1,7),6-(6,6)]
   330       4.415994       4.415994       4.415994    6[1-(0),6-(1,6),7-(6,48)]
   331      17.913104      17.913104      17.913104    6[1-(0),6-(1,6),7-(6,48)]
   332      18.236045      18.236045      18.236045    6[1-(0),6-(1,7),6-(6,6)]
   333      17.689813      17.689813      17.689813    6[6-(1,6),6-(1,6),6-(6,6)]
   334       16.78004       16.78004       16.78004    6[1-(0),6-(1,7),6-(6,6)]
   335      16.466326      16.466326      16.466326    6[1-(0),6-(1,6),7-(6,48)]
   336      15.554708      15.554708      15.554708    6[1-(0),6-(1,6),7-(6)]
   337      16.291015      16.291015      16.291015    6[1-(0),6-(1,7),6-(6,6)]
   338      16.115704      16.115704      16.115704    6[6-(1,6),6-(1,6),6-(6,6)]
   339      15.185632      15.185632      15.185632    6[1-(0),6-(1,7),6-(6,6)]
   340      14.560048      14.560048      14.560048    6[1-(0),6-(1,6),7-(6)]
   341       2.869566       2.869566       2.869566    6[6-(1,6),6-(1,6),6-(6,6)]
   342          2.936          2.936          2.936    6[1-(0),6-(1,6),6-(6,6)]
   343       2.118496       2.118496       2.118496    6[1-(0),6-(1,6),6-(6,7)]
   344        1.28623        1.28623        1.28623    6[6-(1,6),6-(1,6),7-(6,6)]
   345       1.225332       1.225332       1.225332    6[1-(0),6-(1,6),6-(6,7)]
   346       2.005928       2.005928       2.005928    6[1-(0),6-(1,6),6-(6,6)]
   347      17.968465      17.968465      17.968465    6[6-(1,6),6-(1,6),6-(6,6)]
   348       0.725234       0.725234       0.725234    6[1-(0),6-(1,6),6-(6,6)]
   349        1.07032        1.07032        1.07032    6[1-(0),6-(1,6),6-(6,7)]
   350        0.12364        0.12364        0.12364    6[6-(1,6),6-(1,6),7-(6,6)]
   351      17.370562      17.370562      17.370562    6[1-(0),6-(1,6),6-(6,7)]
   352      17.069765      17.069765      17.069765    6[1-(0),6-(1,6),6-(6,6)]
   353      18.243427      18.243427      18.243427    6[6-(1,6),6-(1,6),7-(6,6)]
   354      17.484976      17.484976      17.484976    6[1-(0),6-(1,6),6-(6,7)]
   355      16.741287      16.741287      16.741287    6[1-(0),6-(1,6),6-(6,6)]
   356       16.85201       16.85201       16.85201    6[6-(1,6),6-(1,6),6-(6,6)]
   357      17.625224      17.625224      17.625224    6[1-(0),6-(1,6),6-(6,6)]
   358      18.407666      18.407666      18.407666    6[1-(0),6-(1,6),6-(6,7)]
   359       5.800029       5.800029       5.800029    6[1-(0),6-(1,6),7-(6)]
   360       5.095094       5.095094       5.095094    6[1-(0),6-(1,7),6-(6,6)]
   361       3.967567       3.967567       3.967567    6[6-(1,6),6-(1,6),6-(6,6)]
   362       3.742431       3.742431       3.742431    6[1-(0),6-(1,7),6-(6,6)]
   363       4.607914       4.607914       4.607914    6[1-(0),6-(1,6),7-(6)]
   364      14.751968      14.751968      14.751968    6[1-(0),6-(1,6),7-(6)]
   365      15.545481      15.545481      15.545481    6[1-(0),6-(1,7),6-(6,6)]
   366      15.530718      15.530718      15.530718    6[6-(1,6),6-(1,6),6-(6,6)]
   367      14.681843      14.681843      14.681843    6[1-(0),6-(1,7),6-(6,6)]
   368      13.856958      13.856958      13.856958    6[1-(0),6-(1,6),7-(6)]
   369       0.437355       0.437355       0.437355    6[1-(0),6-(1,6),7-(6,48)]
   370       0.658801       0.658801       0.658801    6[1-(0),6-(1,7),6-(6,6)]
   371      18.339386      18.339386      18.339386    6[6-(1,6),6-(1,6),6-(6,6)]
   372       17.33919       17.33919       17.33919    6[1-(0),6-(1,7),6-(6,6)]
   373      17.173106      17.173106      17.173106    6[1-(0),6-(1,6),7-(6,48)]
   374       3.188817       3.188817       3.188817    6[6-(1,6),6-(1,6),6-(6,6)]
   375       3.072558       3.072558       3.072558    6[1-(0),6-(1,6),6-(6,6)]
   376       2.269817       2.269817       2.269817    6[1-(0),6-(1,6),6-(6,7)]
   377       1.483686       1.483686       1.483686    6[6-(1,6),6-(1,6),7-(6,6)]
   378       1.557501       1.557501       1.557501    6[1-(0),6-(1,6),6-(6,7)]
   379       2.378695       2.378695       2.378695    6[1-(0),6-(1,6),6-(6,6)]
   380        17.5551        17.5551        17.5551    6[1-(0),6-(1,6),6-(6,7)]
   381      16.684081      16.684081      16.684081    6[1-(0),6-(1,6),6-(6,6)]
   382      16.422037      16.422037      16.422037    6[6-(1,6),6-(1,6),6-(6,6)]
   383      17.029167      17.029167      17.029167    6[1-(0),6-(1,6),6-(6,6)]
   384      17.900186      17.900186      17.900186    6[1-(0),6-(1,6),6-(6,7)]
   385      18.164075      18.164075      18.164075    6[6-(1,6),6-(1,6),7-(6,6)]
   386      17.575399      17.575399      17.575399    6[1-(0),6-(1,6),6-(6,7)]
   387       17.38717       17.38717       17.38717    6[1-(0),6-(1,6),6-(6,6)]
   388       0.016608       0.016608       0.016608    6[6-(1,6),6-(1,6),6-(6,6)]
   389       1.317601       1.317601       1.317601    6[1-(0),6-(1,6),6-(6,6)]
   390       1.502139       1.502139       1.502139    6[1-(0),6-(1,6),6-(6,7)]
   391       0.391221       0.391221       0.391221    6[6-(1,6),6-(1,6),7-(6,6)]
   392      18.320933      18.320933      18.320933    6[6-(6,6),8-(48),8-(48)]
   393      17.276448      17.276448      17.276448    6[6-(1,6),6-(1,6),6-(8,8)]
   394      16.137848      16.137848      16.137848    6[1-(0),6-(1,6),6-(6,6)]
   395      15.213313      15.213313      15.213313    6[1-(0),6-(1,6),6-(6,16)]
   396      15.425531      15.425531      15.425531    6[6-(1,6),6-(1,6),16-(6,8,8)]
   397      16.541986      16.541986      16.541986    6[1-(0),6-(1,6),6-(6,16)]
   398      17.577244      17.577244      17.577244    6[1-(0),6-(1,6),6-(6,6)]
   399      14.792566      14.792566      14.792566    6[6-(1,6),6-(1,6),16-(6,8,8)]
   400      16.078796      16.078796      16.078796    6[1-(0),6-(1,6),6-(6,16)]
   401      16.403583      16.403583      16.403583    6[1-(0),6-(1,6),6-(6,6)]
   402      15.475357      15.475357      15.475357    6[6-(1,6),6-(1,6),6-(8,8)]
   403      14.159601      14.159601      14.159601    6[1-(0),6-(1,6),6-(6,6)]
   404       13.76838       13.76838       13.76838    6[1-(0),6-(1,6),6-(6,16)]
   405      15.825979      15.825979      15.825979    6[6-(6,6),8-(0),8-(48)]
   406      17.747019      17.747019      17.747019    6[6-(6,6),8-(0),8-(48)]
   407      16.894454      16.894454      16.894454    6[6-(1,6),6-(1,6),6-(8,8)]
   408      15.547327      15.547327      15.547327    6[1-(0),6-(1,6),6-(6,6)]
   409      14.742741      14.742741      14.742741    6[1-(0),6-(1,6),6-(6,16)]
   410      15.283437      15.283437      15.283437    6[6-(1,6),6-(1,6),16-(6,8,8)]
   411      16.630565      16.630565      16.630565    6[1-(0),6-(1,6),6-(6,16)]
   412       17.43515       17.43515       17.43515    6[1-(0),6-(1,6),6-(6,6)]
   413      14.657853      14.657853      14.657853    6[6-(1,6),6-(1,6),16-(6,8,8)]
   414      13.871721      13.871721      13.871721    6[1-(0),6-(1,6),6-(6,16)]
   415      14.159601      14.159601      14.159601    6[1-(0),6-(1,6),6-(6,6)]
   416      15.301891      15.301891      15.301891    6[6-(1,6),6-(1,6),6-(8,8)]
   417      16.058497      16.058497      16.058497    6[1-(0),6-(1,6),6-(6,6)]
   418      15.744782      15.744782      15.744782    6[1-(0),6-(1,6),6-(6,16)]
   419      15.693112      15.693112      15.693112    6[6-(6,6),8-(0),8-(48)]
   420       3.677842       3.677842       3.677842    6[1-(0),6-(1,6),7-(6,48)]
   421       4.513799       4.513799       4.513799    6[1-(0),6-(1,7),6-(6,6)]
   422       5.530604       5.530604       5.530604    6[6-(1,6),6-(1,6),6-(6,6)]
   423       5.761276       5.761276       5.761276    6[1-(0),6-(1,7),6-(6,6)]
   424       4.810906       4.810906       4.810906    6[1-(0),6-(1,6),7-(6,48)]
   425       9.767596       9.767596       9.767596    6[1-(0),6-(1,6),7-(6,48)]
   426       9.444655       9.444655       9.444655    6[1-(0),6-(1,7),6-(6,6)]
   427       9.990887       9.990887       9.990887    6[6-(1,6),6-(1,6),6-(6,6)]
   428       10.90066       10.90066       10.90066    6[1-(0),6-(1,7),6-(6,6)]
   429      11.214374      11.214374      11.214374    6[1-(0),6-(1,6),7-(6,48)]
   430      12.125992      12.125992      12.125992    6[1-(0),6-(1,6),7-(6)]
   431      11.389685      11.389685      11.389685    6[1-(0),6-(1,7),6-(6,6)]
   432      11.564996      11.564996      11.564996    6[6-(1,6),6-(1,6),6-(6,6)]
   433      12.495068      12.495068      12.495068    6[1-(0),6-(1,7),6-(6,6)]
   434      13.120652      13.120652      13.120652    6[1-(0),6-(1,6),7-(6)]
   435       6.357334       6.357334       6.357334    6[6-(1,6),6-(1,6),6-(6,6)]
   436         6.2909         6.2909         6.2909    6[1-(0),6-(1,6),6-(6,6)]
   437       7.108404       7.108404       7.108404    6[1-(0),6-(1,6),6-(6,7)]
   438        7.94067        7.94067        7.94067    6[6-(1,6),6-(1,6),7-(6,6)]
   439       8.001568       8.001568       8.001568    6[1-(0),6-(1,6),6-(6,7)]
   440       7.220972       7.220972       7.220972    6[1-(0),6-(1,6),6-(6,6)]
   441       9.712235       9.712235       9.712235    6[6-(1,6),6-(1,6),6-(6,6)]
   442       8.501666       8.501666       8.501666    6[1-(0),6-(1,6),6-(6,6)]
   443        8.15658        8.15658        8.15658    6[1-(0),6-(1,6),6-(6,7)]
   444        9.10326        9.10326        9.10326    6[6-(1,6),6-(1,6),7-(6,6)]
   445      10.310138      10.310138      10.310138    6[1-(0),6-(1,6),6-(6,7)]
   446      10.610935      10.610935      10.610935    6[1-(0),6-(1,6),6-(6,6)]
   447       9.437273       9.437273       9.437273    6[6-(1,6),6-(1,6),7-(6,6)]
   448      10.195725      10.195725      10.195725    6[1-(0),6-(1,6),6-(6,7)]
   449      10.939413      10.939413      10.939413    6[1-(0),6-(1,6),6-(6,6)]
   450       10.82869       10.82869       10.82869    6[6-(1,6),6-(1,6),6-(6,6)]
   451      10.055476      10.055476      10.055476    6[1-(0),6-(1,6),6-(6,6)]
   452       9.273034       9.273034       9.273034    6[1-(0),6-(1,6),6-(6,7)]
   453      15.026929      15.026929      15.026929    6[1-(0),6-(1,6),7-(6)]
   454      14.321994      14.321994      14.321994    6[1-(0),6-(1,7),6-(6,6)]
   455      13.194467      13.194467      13.194467    6[6-(1,6),6-(1,6),6-(6,6)]
   456      12.969331      12.969331      12.969331    6[1-(0),6-(1,7),6-(6,6)]
   457      13.834814      13.834814      13.834814    6[1-(0),6-(1,6),7-(6)]
   458       5.525068       5.525068       5.525068    6[1-(0),6-(1,6),7-(6)]
   459       6.318581       6.318581       6.318581    6[1-(0),6-(1,7),6-(6,6)]
   460       6.303818       6.303818       6.303818    6[6-(1,6),6-(1,6),6-(6,6)]
   461       5.454943       5.454943       5.454943    6[1-(0),6-(1,7),6-(6,6)]
   462       4.630058       4.630058       4.630058    6[1-(0),6-(1,6),7-(6)]
   463       9.664255       9.664255       9.664255    6[1-(0),6-(1,6),7-(6,48)]
   464       9.885701       9.885701       9.885701    6[1-(0),6-(1,7),6-(6,6)]
   465       9.112486       9.112486       9.112486    6[6-(1,6),6-(1,6),6-(6,6)]
   466        8.11229        8.11229        8.11229    6[1-(0),6-(1,7),6-(6,6)]
   467       7.946206       7.946206       7.946206    6[1-(0),6-(1,6),7-(6,48)]
   468      12.415717      12.415717      12.415717    6[6-(1,6),6-(1,6),6-(6,6)]
   469      12.299458      12.299458      12.299458    6[1-(0),6-(1,6),6-(6,6)]
   470      11.496717      11.496717      11.496717    6[1-(0),6-(1,6),6-(6,7)]
   471      10.710586      10.710586      10.710586    6[6-(1,6),6-(1,6),7-(6,6)]
   472      10.784401      10.784401      10.784401    6[1-(0),6-(1,6),6-(6,7)]
   473      11.605595      11.605595      11.605595    6[1-(0),6-(1,6),6-(6,6)]
   474         8.3282         8.3282         8.3282    6[1-(0),6-(1,6),6-(6,7)]
   475       7.457181       7.457181       7.457181    6[1-(0),6-(1,6),6-(6,6)]
   476       7.195137       7.195137       7.195137    6[6-(1,6),6-(1,6),6-(6,6)]
   477       7.802267       7.802267       7.802267    6[1-(0),6-(1,6),6-(6,6)]
   478       8.673286       8.673286       8.673286    6[1-(0),6-(1,6),6-(6,7)]
   479       8.937175       8.937175       8.937175    6[6-(1,6),6-(1,6),7-(6,6)]
   480       8.348499       8.348499       8.348499    6[1-(0),6-(1,6),6-(6,7)]
   481        8.16027        8.16027        8.16027    6[1-(0),6-(1,6),6-(6,6)]
   482       9.243508       9.243508       9.243508    6[6-(1,6),6-(1,6),6-(6,6)]
   483      10.544501      10.544501      10.544501    6[1-(0),6-(1,6),6-(6,6)]
   484      10.729039      10.729039      10.729039    6[1-(0),6-(1,6),6-(6,7)]
   485       9.618121       9.618121       9.618121    6[6-(1,6),6-(1,6),7-(6,6)]
   486       9.094033       9.094033       9.094033    6[6-(6,6),8-(48),8-(48)]
   487       8.049548       8.049548       8.049548    6[6-(1,6),6-(1,6),6-(8,8)]
   488       6.910948       6.910948       6.910948    6[1-(0),6-(1,6),6-(6,6)]
   489       5.986413       5.986413       5.986413    6[1-(0),6-(1,6),6-(6,16)]
   490       6.198631       6.198631       6.198631    6[6-(1,6),6-(1,6),16-(6,8,8)]
   491       7.315086       7.315086       7.315086    6[1-(0),6-(1,6),6-(6,16)]
   492       8.350345       8.350345       8.350345    6[1-(0),6-(1,6),6-(6,6)]
   493       5.565666       5.565666       5.565666    6[6-(1,6),6-(1,6),16-(6,8,8)]
   494       6.851896       6.851896       6.851896    6[1-(0),6-(1,6),6-(6,16)]
   495       7.176683       7.176683       7.176683    6[1-(0),6-(1,6),6-(6,6)]
   496       6.248457       6.248457       6.248457    6[6-(1,6),6-(1,6),6-(8,8)]
   497       4.932701       4.932701       4.932701    6[1-(0),6-(1,6),6-(6,6)]
   498        4.54148        4.54148        4.54148    6[1-(0),6-(1,6),6-(6,16)]
   499       6.599079       6.599079       6.599079    6[6-(6,6),8-(0),8-(48)]
   500       8.520119       8.520119       8.520119    6[6-(6,6),8-(0),8-(48)]
   501       7.667554       7.667554       7.667554    6[6-(1,6),6-(1,6),6-(8,8)]
   502       6.320427       6.320427       6.320427    6[1-(0),6-(1,6),6-(6,6)]
   503       5.515841       5.515841       5.515841    6[1-(0),6-(1,6),6-(6,16)]
   504       6.056537       6.056537       6.056537    6[6-(1,6),6-(1,6),16-(6,8,8)]
   505       7.403665       7.403665       7.403665    6[1-(0),6-(1,6),6-(6,16)]
   506        8.20825        8.20825        8.20825    6[1-(0),6-(1,6),6-(6,6)]
   507       5.430953       5.430953       5.430953    6[6-(1,6),6-(1,6),16-(6,8,8)]
   508       4.644821       4.644821       4.644821    6[1-(0),6-(1,6),6-(6,16)]
   509       4.932701       4.932701       4.932701    6[1-(0),6-(1,6),6-(6,6)]
   510       6.074991       6.074991       6.074991    6[6-(1,6),6-(1,6),6-(8,8)]
   511       6.831597       6.831597       6.831597    6[1-(0),6-(1,6),6-(6,6)]
   512       6.517882       6.517882       6.517882    6[1-(0),6-(1,6),6-(6,16)]
   513       6.466212       6.466212       6.466212    6[6-(6,6),8-(0),8-(48)]
   514      12.904742      12.904742      12.904742    6[1-(0),6-(1,6),7-(6,48)]
   515      13.740699      13.740699      13.740699    6[1-(0),6-(1,7),6-(6,6)]
   516      14.757504      14.757504      14.757504    6[6-(1,6),6-(1,6),6-(6,6)]
   517      14.988176      14.988176      14.988176    6[1-(0),6-(1,7),6-(6,6)]
   518      14.037806      14.037806      14.037806    6[1-(0),6-(1,6),7-(6,48)]
   519       0.540696       0.540696       0.540696    6[1-(0),6-(1,6),7-(6,48)]
   520       0.217755       0.217755       0.217755    6[1-(0),6-(1,7),6-(6,6)]
   521       0.763987       0.763987       0.763987    6[6-(1,6),6-(1,6),6-(6,6)]
   522        1.67376        1.67376        1.67376    6[1-(0),6-(1,7),6-(6,6)]
   523       1.987474       1.987474       1.987474    6[1-(0),6-(1,6),7-(6,48)]
   524       2.899092       2.899092       2.899092    6[1-(0),6-(1,6),7-(6)]
   525       2.162785       2.162785       2.162785    6[1-(0),6-(1,7),6-(6,6)]
   526       2.338096       2.338096       2.338096    6[6-(1,6),6-(1,6),6-(6,6)]
   527       3.268168       3.268168       3.268168    6[1-(0),6-(1,7),6-(6,6)]
   528       3.893752       3.893752       3.893752    6[1-(0),6-(1,6),7-(6)]
   529      15.584234      15.584234      15.584234    6[6-(1,6),6-(1,6),6-(6,6)]
   530        15.5178        15.5178        15.5178    6[1-(0),6-(1,6),6-(6,6)]
   531      16.335304      16.335304      16.335304    6[1-(0),6-(1,6),6-(6,7)]
   532       17.16757       17.16757       17.16757    6[6-(1,6),6-(1,6),7-(6,6)]
   533      17.228468      17.228468      17.228468    6[1-(0),6-(1,6),6-(6,7)]
   534      16.447872      16.447872      16.447872    6[1-(0),6-(1,6),6-(6,6)]
   535       0.485335       0.485335       0.485335    6[6-(1,6),6-(1,6),6-(6,6)]
   536      17.728566      17.728566      17.728566    6[1-(0),6-(1,6),6-(6,6)]
   537       17.38348       17.38348       17.38348    6[1-(0),6-(1,6),6-(6,7)]
   538       18.33016       18.33016       18.33016    6[6-(1,6),6-(1,6),7-(6,6)]
   539       1.083238       1.083238       1.083238    6[1-(0),6-(1,6),6-(6,7)]
   540       1.384035       1.384035       1.384035    6[1-(0),6-(1,6),6-(6,6)]
   541       0.210373       0.210373       0.210373    6[6-(1,6),6-(1,6),7-(6,6)]
   542       0.968824       0.968824       0.968824    6[1-(0),6-(1,6),6-(6,7)]
   543       1.712513       1.712513       1.712513    6[1-(0),6-(1,6),6-(6,6)]
   544        1.60179        1.60179        1.60179    6[6-(1,6),6-(1,6),6-(6,6)]
   545       0.828576       0.828576       0.828576    6[1-(0),6-(1,6),6-(6,6)]
   546       0.046135       0.046135       0.046135    6[1-(0),6-(1,6),6-(6,7)]
   547      12.653771      12.653771      12.653771    6[1-(0),6-(1,6),7-(6)]
   548      13.358706      13.358706      13.358706    6[1-(0),6-(1,7),6-(6,6)]
   549      14.486233      14.486233      14.486233    6[6-(1,6),6-(1,6),6-(6,6)]
   550      14.711369      14.711369      14.711369    6[1-(0),6-(1,7),6-(6,6)]
   551      13.845886      13.845886      13.845886    6[1-(0),6-(1,6),7-(6)]
   552       3.701832       3.701832       3.701832    6[1-(0),6-(1,6),7-(6)]
   553       2.908319       2.908319       2.908319    6[1-(0),6-(1,7),6-(6,6)]
   554       2.923082       2.923082       2.923082    6[6-(1,6),6-(1,6),6-(6,6)]
   555       3.771957       3.771957       3.771957    6[1-(0),6-(1,7),6-(6,6)]
   556       4.596842       4.596842       4.596842    6[1-(0),6-(1,6),7-(6)]
   557      18.016445      18.016445      18.016445    6[1-(0),6-(1,6),7-(6,48)]
   558      17.794999      17.794999      17.794999    6[1-(0),6-(1,7),6-(6,6)]
   559       0.114414       0.114414       0.114414    6[6-(1,6),6-(1,6),6-(6,6)]
   560        1.11461        1.11461        1.11461    6[1-(0),6-(1,7),6-(6,6)]
   561       1.280694       1.280694       1.280694    6[1-(0),6-(1,6),7-(6,48)]
   562      15.264983      15.264983      15.264983    6[6-(1,6),6-(1,6),6-(6,6)]
   563      15.381242      15.381242      15.381242    6[1-(0),6-(1,6),6-(6,6)]
   564      16.183983      16.183983      16.183983    6[1-(0),6-(1,6),6-(6,7)]
   565      16.970114      16.970114      16.970114    6[6-(1,6),6-(1,6),7-(6,6)]
   566      16.896299      16.896299      16.896299    6[1-(0),6-(1,6),6-(6,7)]
   567      16.075105      16.075105      16.075105    6[1-(0),6-(1,6),6-(6,6)]
   568         0.8987         0.8987         0.8987    6[1-(0),6-(1,6),6-(6,7)]
   569       1.769719       1.769719       1.769719    6[1-(0),6-(1,6),6-(6,6)]
   570       2.031763       2.031763       2.031763    6[6-(1,6),6-(1,6),6-(6,6)]
   571       1.424633       1.424633       1.424633    6[1-(0),6-(1,6),6-(6,6)]
   572       0.553614       0.553614       0.553614    6[1-(0),6-(1,6),6-(6,7)]
   573       0.289725       0.289725       0.289725    6[6-(1,6),6-(1,6),7-(6,6)]
   574       0.878401       0.878401       0.878401    6[1-(0),6-(1,6),6-(6,7)]
   575        1.06663        1.06663        1.06663    6[1-(0),6-(1,6),6-(6,6)]
   576      -0.016608      -0.016608      -0.016608    6[6-(1,6),6-(1,6),6-(6,6)]
   577      17.136199      17.136199      17.136199    6[1-(0),6-(1,6),6-(6,6)]
   578      16.951661      16.951661      16.951661    6[1-(0),6-(1,6),6-(6,7)]
   579      18.062579      18.062579      18.062579    6[6-(1,6),6-(1,6),7-(6,6)]
   580       0.132867       0.132867       0.132867    6[6-(6,6),8-(48),8-(48)]
   581       1.177352       1.177352       1.177352    6[6-(1,6),6-(1,6),6-(8,8)]
   582       2.315952       2.315952       2.315952    6[1-(0),6-(1,6),6-(6,6)]
   583       3.240487       3.240487       3.240487    6[1-(0),6-(1,6),6-(6,16)]
   584       3.028269       3.028269       3.028269    6[6-(1,6),6-(1,6),16-(6,8,8)]
   585       1.911814       1.911814       1.911814    6[1-(0),6-(1,6),6-(6,16)]
   586       0.876556       0.876556       0.876556    6[1-(0),6-(1,6),6-(6,6)]
   587       3.661234       3.661234       3.661234    6[6-(1,6),6-(1,6),16-(6,8,8)]
   588       2.375004       2.375004       2.375004    6[1-(0),6-(1,6),6-(6,16)]
   589       2.050217       2.050217       2.050217    6[1-(0),6-(1,6),6-(6,6)]
   590       2.978443       2.978443       2.978443    6[6-(1,6),6-(1,6),6-(8,8)]
   591       4.294199       4.294199       4.294199    6[1-(0),6-(1,6),6-(6,6)]
   592        4.68542        4.68542        4.68542    6[1-(0),6-(1,6),6-(6,16)]
   593       2.627821       2.627821       2.627821    6[6-(6,6),8-(0),8-(48)]
   594       0.706781       0.706781       0.706781    6[6-(6,6),8-(0),8-(48)]
   595       1.559346       1.559346       1.559346    6[6-(1,6),6-(1,6),6-(8,8)]
   596       2.906474       2.906474       2.906474    6[1-(0),6-(1,6),6-(6,6)]
   597       3.711059       3.711059       3.711059    6[1-(0),6-(1,6),6-(6,16)]
   598       3.170363       3.170363       3.170363    6[6-(1,6),6-(1,6),16-(6,8,8)]
   599       1.823235       1.823235       1.823235    6[1-(0),6-(1,6),6-(6,16)]
   600        1.01865        1.01865        1.01865    6[1-(0),6-(1,6),6-(6,6)]
   601       3.795947       3.795947       3.795947    6[6-(1,6),6-(1,6),16-(6,8,8)]
   602       4.582079       4.582079       4.582079    6[1-(0),6-(1,6),6-(6,16)]
   603       4.294199       4.294199       4.294199    6[1-(0),6-(1,6),6-(6,6)]
   604       3.151909       3.151909       3.151909    6[6-(1,6),6-(1,6),6-(8,8)]
   605       2.395303       2.395303       2.395303    6[1-(0),6-(1,6),6-(6,6)]
   606       2.709018       2.709018       2.709018    6[1-(0),6-(1,6),6-(6,16)]
   607       2.760688       2.760688       2.760688    6[6-(6,6),8-(0),8-(48)]
   608      14.775958      14.775958      14.775958    6[1-(0),6-(1,6),7-(6,48)]
   609      13.940001      13.940001      13.940001    6[1-(0),6-(1,7),6-(6,6)]
   610      12.923196      12.923196      12.923196    6[6-(1,6),6-(1,6),6-(6,6)]
   611      12.692524      12.692524      12.692524    6[1-(0),6-(1,7),6-(6,6)]
   612      13.642894      13.642894      13.642894    6[1-(0),6-(1,6),7-(6,48)]
   613       8.686204       8.686204       8.686204    6[1-(0),6-(1,6),7-(6,48)]
   614       9.009145       9.009145       9.009145    6[1-(0),6-(1,7),6-(6,6)]
   615       8.462913       8.462913       8.462913    6[6-(1,6),6-(1,6),6-(6,6)]
   616        7.55314        7.55314        7.55314    6[1-(0),6-(1,7),6-(6,6)]
   617       7.239426       7.239426       7.239426    6[1-(0),6-(1,6),7-(6,48)]
   618       6.327808       6.327808       6.327808    6[1-(0),6-(1,6),7-(6)]
   619       7.064115       7.064115       7.064115    6[1-(0),6-(1,7),6-(6,6)]
   620       6.888804       6.888804       6.888804    6[6-(1,6),6-(1,6),6-(6,6)]
   621       5.958732       5.958732       5.958732    6[1-(0),6-(1,7),6-(6,6)]
   622       5.333148       5.333148       5.333148    6[1-(0),6-(1,6),7-(6)]
   623      12.096466      12.096466      12.096466    6[6-(1,6),6-(1,6),6-(6,6)]
   624        12.1629        12.1629        12.1629    6[1-(0),6-(1,6),6-(6,6)]
   625      11.345396      11.345396      11.345396    6[1-(0),6-(1,6),6-(6,7)]
   626       10.51313       10.51313       10.51313    6[6-(1,6),6-(1,6),7-(6,6)]
   627      10.452232      10.452232      10.452232    6[1-(0),6-(1,6),6-(6,7)]
   628      11.232828      11.232828      11.232828    6[1-(0),6-(1,6),6-(6,6)]
   629       8.741565       8.741565       8.741565    6[6-(1,6),6-(1,6),6-(6,6)]
   630       9.952134       9.952134       9.952134    6[1-(0),6-(1,6),6-(6,6)]
   631       10.29722       10.29722       10.29722    6[1-(0),6-(1,6),6-(6,7)]
   632        9.35054        9.35054        9.35054    6[6-(1,6),6-(1,6),7-(6,6)]
   633       8.143662       8.143662       8.143662    6[1-(0),6-(1,6),6-(6,7)]
   634       7.842865       7.842865       7.842865    6[1-(0),6-(1,6),6-(6,6)]
   635       9.016527       9.016527       9.016527    6[6-(1,6),6-(1,6),7-(6,6)]
   636       8.258076       8.258076       8.258076    6[1-(0),6-(1,6),6-(6,7)]
   637       7.514387       7.514387       7.514387    6[1-(0),6-(1,6),6-(6,6)]
   638        7.62511        7.62511        7.62511    6[6-(1,6),6-(1,6),6-(6,6)]
   639       8.398324       8.398324       8.398324    6[1-(0),6-(1,6),6-(6,6)]
   640       9.180765       9.180765       9.180765    6[1-(0),6-(1,6),6-(6,7)]
   641      13.422371      13.422371      13.422371    16[6-(6,6),6-(6,6),8-(0),8-(0)]
   642       13.42311       13.42311       13.42311    16[6-(6,6),6-(6,6),8-(0),8-(0)]
   643      14.258329      14.258329      14.258329    16[6-(6,6),6-(6,6),8-(0),8-(0)]
   644       14.25759       14.25759       14.25759    16[6-(6,6),6-(6,6),8-(0),8-(0)]
   645       5.031429       5.031429       5.031429    16[6-(6,6),6-(6,6),8-(0),8-(0)]
   646        5.03069        5.03069        5.03069    16[6-(6,6),6-(6,6),8-(0),8-(0)]
   647       4.195471       4.195471       4.195471    16[6-(6,6),6-(6,6),8-(0),8-(0)]
   648        4.19621        4.19621        4.19621    16[6-(6,6),6-(6,6),8-(0),8-(0)]
   649       3.661234       3.661234       3.661234    7[6-(1,6),6-(1,6)]
   650       13.71671       13.71671       13.71671    7[6-(1,6),6-(1,6)]
   651       9.723307       9.723307       9.723307    7[6-(1,6),6-(1,6),48-(8,8,8)]
   652       8.627152       8.627152       8.627152    7[6-(6,6),6-(6,6),6-(6,6)]
   653       5.381128       5.381128       5.381128    7[6-(1,6),6-(1,6),48-(7,8,8)]
   654      17.042084      17.042084      17.042084    7[6-(1,6),6-(1,6),48-(7,8,8)]
   655      14.698452      14.698452      14.698452    7[6-(1,6),6-(1,6)]
   656       0.424437       0.424437       0.424437    7[6-(6,6),6-(6,6),6-(6,6)]
   657       5.565666       5.565666       5.565666    7[6-(1,6),6-(1,6)]
   658       13.96399       13.96399       13.96399    7[6-(1,6),6-(1,6)]
   659      17.957393      17.957393      17.957393    7[6-(1,6),6-(1,6),48-(8,8,8)]
   660       0.599749       0.599749       0.599749    7[6-(6,6),6-(6,6),6-(6,6)]
   661       3.845772       3.845772       3.845772    7[6-(1,6),6-(1,6),48-(7,8,8)]
   662      10.638616      10.638616      10.638616    7[6-(1,6),6-(1,6),48-(7,8,8)]
   663      12.982248      12.982248      12.982248    7[6-(1,6),6-(1,6)]
   664       8.802463       8.802463       8.802463    7[6-(6,6),6-(6,6),6-(6,6)]
   665      14.792566      14.792566      14.792566    7[6-(1,6),6-(1,6)]
   666        4.73709        4.73709        4.73709    7[6-(1,6),6-(1,6)]
   667       8.730493       8.730493       8.730493    7[6-(1,6),6-(1,6),48-(8,8,8)]
   668       9.826649       9.826649       9.826649    7[6-(6,6),6-(6,6),6-(6,6)]
   669      13.072672      13.072672      13.072672    7[6-(1,6),6-(1,6),48-(7,8,8)]
   670       1.411716       1.411716       1.411716    7[6-(1,6),6-(1,6),48-(7,8,8)]
   671       3.755348       3.755348       3.755348    7[6-(1,6),6-(1,6)]
   672      18.029363      18.029363      18.029363    7[6-(6,6),6-(6,6),6-(6,6)]
   673      12.888134      12.888134      12.888134    7[6-(1,6),6-(1,6)]
   674        4.48981        4.48981        4.48981    7[6-(1,6),6-(1,6)]
   675       0.496407       0.496407       0.496407    7[6-(1,6),6-(1,6),48-(8,8,8)]
   676      17.854052      17.854052      17.854052    7[6-(6,6),6-(6,6),6-(6,6)]
   677      14.608028      14.608028      14.608028    7[6-(1,6),6-(1,6),48-(7,8,8)]
   678       7.815184       7.815184       7.815184    7[6-(1,6),6-(1,6),48-(7,8,8)]
   679       5.471552       5.471552       5.471552    7[6-(1,6),6-(1,6)]
   680       9.651337       9.651337       9.651337    7[6-(6,6),6-(6,6),6-(6,6)]
   681       9.391139       9.391139       9.391139    8[6-(6,8),48-(7,8,8)]
   682       8.437077       8.437077       8.437077    8[6-(6,8),48-(7,7,8)]
   683      12.723895      12.723895      12.723895    8[6-(6,8),48-(7,7,8)]
   684      10.693977      10.693977      10.693977    8[6-(6,8)]
   685      10.802855      10.802855      10.802855    8[6-(6,8),48-(7,8,8)]
   686      12.980403      12.980403      12.980403    8[6-(6,8)]
   687       8.817226       8.817226       8.817226    8[6-(6,8)]
   688      10.276921      10.276921      10.276921    8[6-(6,8),48-(7,8,8)]
   689       13.30519       13.30519       13.30519    8[16-(6,6,8)]
   690       14.64309       14.64309       14.64309    8[16-(6,6,8)]
   691      14.788875      14.788875      14.788875    8[16-(6,6,8)]
   692      12.985939      12.985939      12.985939    8[16-(6,6,8)]
   693      18.289561      18.289561      18.289561    8[6-(6,8),48-(7,8,8)]
   694       0.789823       0.789823       0.789823    8[6-(6,8),48-(7,7,8)]
   695      14.956805      14.956805      14.956805    8[6-(6,8),48-(7,7,8)]
   696      16.986723      16.986723      16.986723    8[6-(6,8)]
   697      16.877845      16.877845      16.877845    8[6-(6,8),48-(7,8,8)]
   698      14.700297      14.700297      14.700297    8[6-(6,8)]
   699       0.409674       0.409674       0.409674    8[6-(6,8)]
   700      17.403779      17.403779      17.403779    8[6-(6,8),48-(7,8,8)]
   701       14.37551       14.37551       14.37551    8[16-(6,6,8)]
   702       13.03761       13.03761       13.03761    8[16-(6,6,8)]
   703      12.891825      12.891825      12.891825    8[16-(6,6,8)]
   704      14.694761      14.694761      14.694761    8[16-(6,6,8)]
   705       9.062661       9.062661       9.062661    8[6-(6,8),48-(7,8,8)]
   706      10.016723      10.016723      10.016723    8[6-(6,8),48-(7,7,8)]
   707       5.729905       5.729905       5.729905    8[6-(6,8),48-(7,7,8)]
   708       7.759823       7.759823       7.759823    8[6-(6,8)]
   709       7.650945       7.650945       7.650945    8[6-(6,8),48-(7,8,8)]
   710       5.473397       5.473397       5.473397    8[6-(6,8)]
   711       9.636574       9.636574       9.636574    8[6-(6,8)]
   712       8.176879       8.176879       8.176879    8[6-(6,8),48-(7,8,8)]
   713        5.14861        5.14861        5.14861    8[16-(6,6,8)]
   714        3.81071        3.81071        3.81071    8[16-(6,6,8)]
   715       3.664925       3.664925       3.664925    8[16-(6,6,8)]
   716       5.467861       5.467861       5.467861    8[16-(6,6,8)]
   717       0.164239       0.164239       0.164239    8[6-(6,8),48-(7,8,8)]
   718      17.663977      17.663977      17.663977    8[6-(6,8),48-(7,7,8)]
   719       3.496995       3.496995       3.496995    8[6-(6,8),48-(7,7,8)]
   720       1.467077       1.467077       1.467077    8[6-(6,8)]
   721       1.575955       1.575955       1.575955    8[6-(6,8),48-(7,8,8)]
   722       3.753503       3.753503       3.753503    8[6-(6,8)]
   723      18.044126      18.044126      18.044126    8[6-(6,8)]
   724       1.050021       1.050021       1.050021    8[6-(6,8),48-(7,8,8)]
   725        4.07829        4.07829        4.07829    8[16-(6,6,8)]
   726        5.41619        5.41619        5.41619    8[16-(6,6,8)]
   727       5.561975       5.561975       5.561975    8[16-(6,6,8)]
   728       3.759039       3.759039       3.759039    8[16-(6,6,8)]
