# Supplementary material for: A collection of forcefield precursors for metal–organic frameworks
Source: RSC Adv. 2019 Nov 13;9(63):36492–507. doi: 10.1039/c9ra07327b (PMC9075174; doi:10.1039/c9ra07327b)
Supplement: RA-009-C9RA07327B-s1934 [file RA-009-C9RA07327B-s1934.txt]

PELXIP_clean

12.380000    0.000000    0.000000
0.000000    16.488000    0.000000
0.000000    0.000000    21.246000

     1       5.952428       5.952428       5.952428    48[7-(6,7),7-(7,7),8-(6),8-(6),8-(6,48)]
     2       2.803327       2.803327       2.803327    48[7-(6,7),7-(7,7),7-(7,7),8-(6,48),8-(6,48)]
     3       9.026877       9.026877       9.026877    48[7-(6,7),7-(7,7),7-(7,7),8-(6),8-(6)]
     4       6.043668       6.043668       6.043668    48[7-(7,7),8-(6),8-(6),8-(6,48)]
     5       0.237572       0.237572       0.237572    48[7-(6,7),7-(7,7),8-(6),8-(6),8-(6,48)]
     6       3.386673       3.386673       3.386673    48[7-(6,7),7-(7,7),7-(7,7),8-(6,48),8-(6,48)]
     7       9.543123       9.543123       9.543123    48[7-(6,7),7-(7,7),7-(7,7),8-(6),8-(6)]
     8       0.146332       0.146332       0.146332    48[7-(7,7),8-(6),8-(6),8-(6,48)]
     9       6.427572       6.427572       6.427572    48[7-(6,7),7-(7,7),8-(6),8-(6),8-(6,48)]
    10       9.576673       9.576673       9.576673    48[7-(6,7),7-(7,7),7-(7,7),8-(6,48),8-(6,48)]
    11       3.353123       3.353123       3.353123    48[7-(6,7),7-(7,7),7-(7,7),8-(6),8-(6)]
    12       6.336332       6.336332       6.336332    48[7-(7,7),8-(6),8-(6),8-(6,48)]
    13      12.142428      12.142428      12.142428    48[7-(6,7),7-(7,7),8-(6),8-(6),8-(6,48)]
    14       8.993327       8.993327       8.993327    48[7-(6,7),7-(7,7),7-(7,7),8-(6,48),8-(6,48)]
    15       2.836877       2.836877       2.836877    48[7-(6,7),7-(7,7),7-(7,7),8-(6),8-(6)]
    16      12.233668      12.233668      12.233668    48[7-(7,7),8-(6),8-(6),8-(6,48)]
    17       9.028734       9.028734       9.028734    1[6-(6,6)]
    18       7.253442       7.253442       7.253442    1[6-(6,6)]
    19       6.043916       6.043916       6.043916    1[6-(6,6)]
    20        8.70314        8.70314        8.70314    1[6-(6,6)]
    21       4.505082       4.505082       4.505082    1[6-(6,6)]
    22        0.87898        0.87898        0.87898    1[6-(6,6)]
    23        0.11142        0.11142        0.11142    1[6-(6,6)]
    24       1.567308       1.567308       1.567308    1[6-(6,6)]
    25       2.479714       2.479714       2.479714    1[6-(6,6)]
    26      11.695386      11.695386      11.695386    1[6-(6,6)]
    27        0.38378        0.38378        0.38378    1[6-(6,6)]
    28       2.399244       2.399244       2.399244    1[6-(6,6)]
    29       8.575626       8.575626       8.575626    1[6-(6,6)]
    30       7.453998       7.453998       7.453998    1[6-(6,6)]
    31       5.692324       5.692324       5.692324    1[6-(6,6)]
    32       6.504452       6.504452       6.504452    1[6-(6,6)]
    33       9.541266       9.541266       9.541266    1[6-(6,6)]
    34      11.316558      11.316558      11.316558    1[6-(6,6)]
    35       0.146084       0.146084       0.146084    1[6-(6,6)]
    36        9.86686        9.86686        9.86686    1[6-(6,6)]
    37       1.684918       1.684918       1.684918    1[6-(6,6)]
    38        5.31102        5.31102        5.31102    1[6-(6,6)]
    39        6.07858        6.07858        6.07858    1[6-(6,6)]
    40       4.622692       4.622692       4.622692    1[6-(6,6)]
    41       3.710286       3.710286       3.710286    1[6-(6,6)]
    42       6.874614       6.874614       6.874614    1[6-(6,6)]
    43        5.80622        5.80622        5.80622    1[6-(6,6)]
    44       3.790756       3.790756       3.790756    1[6-(6,6)]
    45       9.994374       9.994374       9.994374    1[6-(6,6)]
    46      11.116002      11.116002      11.116002    1[6-(6,6)]
    47       0.497676       0.497676       0.497676    1[6-(6,6)]
    48      12.065548      12.065548      12.065548    1[6-(6,6)]
    49       3.351266       3.351266       3.351266    1[6-(6,6)]
    50       5.126558       5.126558       5.126558    1[6-(6,6)]
    51       6.336084       6.336084       6.336084    1[6-(6,6)]
    52        3.67686        3.67686        3.67686    1[6-(6,6)]
    53       7.874918       7.874918       7.874918    1[6-(6,6)]
    54       11.50102       11.50102       11.50102    1[6-(6,6)]
    55       12.26858       12.26858       12.26858    1[6-(6,6)]
    56      10.812692      10.812692      10.812692    1[6-(6,6)]
    57       9.900286       9.900286       9.900286    1[6-(6,6)]
    58       0.684614       0.684614       0.684614    1[6-(6,6)]
    59       11.99622       11.99622       11.99622    1[6-(6,6)]
    60       9.980756       9.980756       9.980756    1[6-(6,6)]
    61       3.804374       3.804374       3.804374    1[6-(6,6)]
    62       4.926002       4.926002       4.926002    1[6-(6,6)]
    63       6.687676       6.687676       6.687676    1[6-(6,6)]
    64       5.875548       5.875548       5.875548    1[6-(6,6)]
    65       2.838734       2.838734       2.838734    1[6-(6,6)]
    66       1.063442       1.063442       1.063442    1[6-(6,6)]
    67      12.233916      12.233916      12.233916    1[6-(6,6)]
    68        2.51314        2.51314        2.51314    1[6-(6,6)]
    69      10.695082      10.695082      10.695082    1[6-(6,6)]
    70        7.06898        7.06898        7.06898    1[6-(6,6)]
    71        6.30142        6.30142        6.30142    1[6-(6,6)]
    72       7.757308       7.757308       7.757308    1[6-(6,6)]
    73       8.669714       8.669714       8.669714    1[6-(6,6)]
    74       5.505386       5.505386       5.505386    1[6-(6,6)]
    75        6.57378        6.57378        6.57378    1[6-(6,6)]
    76       8.589244       8.589244       8.589244    1[6-(6,6)]
    77       2.385626       2.385626       2.385626    1[6-(6,6)]
    78       1.263998       1.263998       1.263998    1[6-(6,6)]
    79      11.882324      11.882324      11.882324    1[6-(6,6)]
    80       0.314452       0.314452       0.314452    1[6-(6,6)]
    81      10.291494      10.291494      10.291494    6[6-(6,6),8-(48),8-(48)]
    82       9.060922       9.060922       9.060922    6[6-(1,6),6-(1,6),6-(8,8)]
    83       8.599148       8.599148       8.599148    6[1-(0),6-(1,6),6-(6,6)]
    84       7.524564       7.524564       7.524564    6[1-(0),6-(1,6),6-(1,6)]
    85       6.810238       6.810238       6.810238    6[1-(0),6-(1,6),6-(6,6)]
    86         7.2423         7.2423         7.2423    6[6-(1,6),6-(1,6),6-(7,7)]
    87       6.479692       6.479692       6.479692    6[6-(6,6),7-(7),7-(7,48)]
    88       8.388688       8.388688       8.388688    6[1-(0),6-(6,6),6-(6,6)]
    89       4.143586       4.143586       4.143586    6[6-(6,6),8-(48),8-(48,48)]
    90        3.19404        3.19404        3.19404    6[6-(1,6),6-(1,6),6-(8,8)]
    91       3.622388       3.622388       3.622388    6[1-(0),6-(6,6),6-(6,6)]
    92        2.79169        2.79169        2.79169    6[6-(1,6),6-(1,6),6-(7,7)]
    93       3.273272       3.273272       3.273272    6[6-(6,6),7-(7),7-(7)]
    94        1.46084        1.46084        1.46084    6[1-(0),6-(1,6),6-(6,6)]
    95       1.001542       1.001542       1.001542    6[1-(0),6-(1,6),6-(1,6)]
    96       1.876808       1.876808       1.876808    6[1-(0),6-(1,6),6-(6,6)]
    97       3.952934       3.952934       3.952934    6[6-(6,6),8-(48),8-(48,48)]
    98       2.648082       2.648082       2.648082    6[6-(1,6),6-(1,6),6-(8,8)]
    99         2.0427         2.0427         2.0427    6[1-(0),6-(6,6),6-(6,6)]
   100       0.812128       0.812128       0.812128    6[6-(1,6),6-(1,6),6-(7,7)]
   101       0.153512       0.153512       0.153512    6[6-(6,6),7-(7),7-(7,48)]
   102       0.168368       0.168368       0.168368    6[1-(0),6-(1,6),6-(6,6)]
   103        0.79232        0.79232        0.79232    6[1-(0),6-(1,6),6-(1,6)]
   104       2.006798       2.006798       2.006798    6[1-(0),6-(1,6),6-(6,6)]
   105       8.386212       8.386212       8.386212    6[6-(6,6),8-(48),8-(48)]
   106       7.670648       7.670648       7.670648    6[6-(1,6),6-(1,6),6-(8,8)]
   107       7.920724       7.920724       7.920724    6[1-(0),6-(1,6),6-(6,6)]
   108       7.239824       7.239824       7.239824    6[1-(0),6-(1,6),6-(1,6)]
   109       6.193714       6.193714       6.193714    6[1-(0),6-(1,6),6-(6,6)]
   110       5.908974       5.908974       5.908974    6[6-(1,6),6-(1,6),6-(7,7)]
   111       4.874006       4.874006       4.874006    6[6-(6,6),7-(7),7-(7,48)]
   112       6.670344       6.670344       6.670344    6[1-(0),6-(6,6),6-(6,6)]
   113       8.278506       8.278506       8.278506    6[6-(6,6),8-(48),8-(48)]
   114       9.509078       9.509078       9.509078    6[6-(1,6),6-(1,6),6-(8,8)]
   115       9.970852       9.970852       9.970852    6[1-(0),6-(1,6),6-(6,6)]
   116      11.045436      11.045436      11.045436    6[1-(0),6-(1,6),6-(1,6)]
   117      11.759762      11.759762      11.759762    6[1-(0),6-(1,6),6-(6,6)]
   118        11.3277        11.3277        11.3277    6[6-(1,6),6-(1,6),6-(7,7)]
   119      12.090308      12.090308      12.090308    6[6-(6,6),7-(7),7-(7,48)]
   120      10.181312      10.181312      10.181312    6[1-(0),6-(6,6),6-(6,6)]
   121       2.046414       2.046414       2.046414    6[6-(6,6),8-(48),8-(48,48)]
   122        2.99596        2.99596        2.99596    6[6-(1,6),6-(1,6),6-(8,8)]
   123       2.567612       2.567612       2.567612    6[1-(0),6-(6,6),6-(6,6)]
   124        3.39831        3.39831        3.39831    6[6-(1,6),6-(1,6),6-(7,7)]
   125       2.916728       2.916728       2.916728    6[6-(6,6),7-(7),7-(7)]
   126        4.72916        4.72916        4.72916    6[1-(0),6-(1,6),6-(6,6)]
   127       5.188458       5.188458       5.188458    6[1-(0),6-(1,6),6-(1,6)]
   128       4.313192       4.313192       4.313192    6[1-(0),6-(1,6),6-(6,6)]
   129       2.237066       2.237066       2.237066    6[6-(6,6),8-(48),8-(48,48)]
   130       3.541918       3.541918       3.541918    6[6-(1,6),6-(1,6),6-(8,8)]
   131         4.1473         4.1473         4.1473    6[1-(0),6-(6,6),6-(6,6)]
   132       5.377872       5.377872       5.377872    6[6-(1,6),6-(1,6),6-(7,7)]
   133       6.036488       6.036488       6.036488    6[6-(6,6),7-(7),7-(7,48)]
   134       6.021632       6.021632       6.021632    6[1-(0),6-(1,6),6-(6,6)]
   135        5.39768        5.39768        5.39768    6[1-(0),6-(1,6),6-(1,6)]
   136       4.183202       4.183202       4.183202    6[1-(0),6-(1,6),6-(6,6)]
   137      10.183788      10.183788      10.183788    6[6-(6,6),8-(48),8-(48)]
   138      10.899352      10.899352      10.899352    6[6-(1,6),6-(1,6),6-(8,8)]
   139      10.649276      10.649276      10.649276    6[1-(0),6-(1,6),6-(6,6)]
   140      11.330176      11.330176      11.330176    6[1-(0),6-(1,6),6-(1,6)]
   141      -0.003714      -0.003714      -0.003714    6[1-(0),6-(1,6),6-(6,6)]
   142       0.281026       0.281026       0.281026    6[6-(1,6),6-(1,6),6-(7,7)]
   143       1.315994       1.315994       1.315994    6[6-(6,6),7-(7),7-(7,48)]
   144      11.899656      11.899656      11.899656    6[1-(0),6-(6,6),6-(6,6)]
   145       2.088506       2.088506       2.088506    6[6-(6,6),8-(48),8-(48)]
   146       3.319078       3.319078       3.319078    6[6-(1,6),6-(1,6),6-(8,8)]
   147       3.780852       3.780852       3.780852    6[1-(0),6-(1,6),6-(6,6)]
   148       4.855436       4.855436       4.855436    6[1-(0),6-(1,6),6-(1,6)]
   149       5.569762       5.569762       5.569762    6[1-(0),6-(1,6),6-(6,6)]
   150         5.1377         5.1377         5.1377    6[6-(1,6),6-(1,6),6-(7,7)]
   151       5.900308       5.900308       5.900308    6[6-(6,6),7-(7),7-(7,48)]
   152       3.991312       3.991312       3.991312    6[1-(0),6-(6,6),6-(6,6)]
   153       8.236414       8.236414       8.236414    6[6-(6,6),8-(48),8-(48,48)]
   154        9.18596        9.18596        9.18596    6[6-(1,6),6-(1,6),6-(8,8)]
   155       8.757612       8.757612       8.757612    6[1-(0),6-(6,6),6-(6,6)]
   156        9.58831        9.58831        9.58831    6[6-(1,6),6-(1,6),6-(7,7)]
   157       9.106728       9.106728       9.106728    6[6-(6,6),7-(7),7-(7)]
   158       10.91916       10.91916       10.91916    6[1-(0),6-(1,6),6-(6,6)]
   159      11.378458      11.378458      11.378458    6[1-(0),6-(1,6),6-(1,6)]
   160      10.503192      10.503192      10.503192    6[1-(0),6-(1,6),6-(6,6)]
   161       8.427066       8.427066       8.427066    6[6-(6,6),8-(48),8-(48,48)]
   162       9.731918       9.731918       9.731918    6[6-(1,6),6-(1,6),6-(8,8)]
   163        10.3373        10.3373        10.3373    6[1-(0),6-(6,6),6-(6,6)]
   164      11.567872      11.567872      11.567872    6[6-(1,6),6-(1,6),6-(7,7)]
   165      12.226488      12.226488      12.226488    6[6-(6,6),7-(7),7-(7,48)]
   166      12.211632      12.211632      12.211632    6[1-(0),6-(1,6),6-(6,6)]
   167       11.58768       11.58768       11.58768    6[1-(0),6-(1,6),6-(1,6)]
   168      10.373202      10.373202      10.373202    6[1-(0),6-(1,6),6-(6,6)]
   169       3.993788       3.993788       3.993788    6[6-(6,6),8-(48),8-(48)]
   170       4.709352       4.709352       4.709352    6[6-(1,6),6-(1,6),6-(8,8)]
   171       4.459276       4.459276       4.459276    6[1-(0),6-(1,6),6-(6,6)]
   172       5.140176       5.140176       5.140176    6[1-(0),6-(1,6),6-(1,6)]
   173       6.186286       6.186286       6.186286    6[1-(0),6-(1,6),6-(6,6)]
   174       6.471026       6.471026       6.471026    6[6-(1,6),6-(1,6),6-(7,7)]
   175       7.505994       7.505994       7.505994    6[6-(6,6),7-(7),7-(7,48)]
   176       5.709656       5.709656       5.709656    6[1-(0),6-(6,6),6-(6,6)]
   177       4.101494       4.101494       4.101494    6[6-(6,6),8-(48),8-(48)]
   178       2.870922       2.870922       2.870922    6[6-(1,6),6-(1,6),6-(8,8)]
   179       2.409148       2.409148       2.409148    6[1-(0),6-(1,6),6-(6,6)]
   180       1.334564       1.334564       1.334564    6[1-(0),6-(1,6),6-(1,6)]
   181       0.620238       0.620238       0.620238    6[1-(0),6-(1,6),6-(6,6)]
   182         1.0523         1.0523         1.0523    6[6-(1,6),6-(1,6),6-(7,7)]
   183       0.289692       0.289692       0.289692    6[6-(6,6),7-(7),7-(7,48)]
   184       2.198688       2.198688       2.198688    6[1-(0),6-(6,6),6-(6,6)]
   185      10.333586      10.333586      10.333586    6[6-(6,6),8-(48),8-(48,48)]
   186        9.38404        9.38404        9.38404    6[6-(1,6),6-(1,6),6-(8,8)]
   187       9.812388       9.812388       9.812388    6[1-(0),6-(6,6),6-(6,6)]
   188        8.98169        8.98169        8.98169    6[6-(1,6),6-(1,6),6-(7,7)]
   189       9.463272       9.463272       9.463272    6[6-(6,6),7-(7),7-(7)]
   190        7.65084        7.65084        7.65084    6[1-(0),6-(1,6),6-(6,6)]
   191       7.191542       7.191542       7.191542    6[1-(0),6-(1,6),6-(1,6)]
   192       8.066808       8.066808       8.066808    6[1-(0),6-(1,6),6-(6,6)]
   193      10.142934      10.142934      10.142934    6[6-(6,6),8-(48),8-(48,48)]
   194       8.838082       8.838082       8.838082    6[6-(1,6),6-(1,6),6-(8,8)]
   195         8.2327         8.2327         8.2327    6[1-(0),6-(6,6),6-(6,6)]
   196       7.002128       7.002128       7.002128    6[6-(1,6),6-(1,6),6-(7,7)]
   197       6.343512       6.343512       6.343512    6[6-(6,6),7-(7),7-(7,48)]
   198       6.358368       6.358368       6.358368    6[1-(0),6-(1,6),6-(6,6)]
   199        6.98232        6.98232        6.98232    6[1-(0),6-(1,6),6-(1,6)]
   200       8.196798       8.196798       8.196798    6[1-(0),6-(1,6),6-(6,6)]
   201       2.196212       2.196212       2.196212    6[6-(6,6),8-(48),8-(48)]
   202       1.480648       1.480648       1.480648    6[6-(1,6),6-(1,6),6-(8,8)]
   203       1.730724       1.730724       1.730724    6[1-(0),6-(1,6),6-(6,6)]
   204       1.049824       1.049824       1.049824    6[1-(0),6-(1,6),6-(1,6)]
   205       0.003714       0.003714       0.003714    6[1-(0),6-(1,6),6-(6,6)]
   206      12.098974      12.098974      12.098974    6[6-(1,6),6-(1,6),6-(7,7)]
   207      11.064006      11.064006      11.064006    6[6-(6,6),7-(7),7-(7,48)]
   208       0.480344       0.480344       0.480344    6[1-(0),6-(6,6),6-(6,6)]
   209       6.964988       6.964988       6.964988    7[6-(6,7),7-(7,48),48-(7,7,8,8)]
   210       5.928782       5.928782       5.928782    7[7-(6,48),7-(7,48),48-(7,8,8,8)]
   211       4.886386       4.886386       4.886386    7[7-(6),7-(7,48),48-(7,7,8,8)]
   212       5.197124       5.197124       5.197124    7[6-(6,7),7-(7,48)]
   213        4.38871        4.38871        4.38871    7[6-(6,7),7-(7,48)]
   214       4.455562       4.455562       4.455562    7[7-(6),7-(7,48),48-(8,8,8)]
   215       3.421832       3.421832       3.421832    7[7-(6),7-(7,48),48-(7,7,8,8)]
   216       2.654272       2.654272       2.654272    7[6-(6,7),7-(7,48)]
   217       0.753942       0.753942       0.753942    7[6-(6,7),7-(7),48-(7,7,8,8)]
   218      12.136114      12.136114      12.136114    7[7-(6,48),7-(7,48)]
   219      11.008296      11.008296      11.008296    7[7-(6),7-(7),48-(7,7,8,8)]
   220       11.21628       11.21628       11.21628    7[6-(6,7),7-(7,48)]
   221       4.848008       4.848008       4.848008    7[6-(6,7),7-(7,48),48-(7,8,8,8)]
   222        3.68924        3.68924        3.68924    7[7-(6,48),7-(7),48-(7,7,8,8)]
   223       3.092524       3.092524       3.092524    7[7-(6),7-(7,48)]
   224       3.811802       3.811802       3.811802    7[6-(6,7),7-(7)]
   225      11.605012      11.605012      11.605012    7[6-(6,7),7-(7,48),48-(7,7,8,8)]
   226       0.261218       0.261218       0.261218    7[7-(6,48),7-(7,48),48-(7,8,8,8)]
   227       1.303614       1.303614       1.303614    7[7-(6),7-(7,48),48-(7,7,8,8)]
   228       0.992876       0.992876       0.992876    7[6-(6,7),7-(7,48)]
   229        1.80129        1.80129        1.80129    7[6-(6,7),7-(7,48)]
   230       1.734438       1.734438       1.734438    7[7-(6),7-(7,48),48-(8,8,8)]
   231       2.768168       2.768168       2.768168    7[7-(6),7-(7,48),48-(7,7,8,8)]
   232       3.535728       3.535728       3.535728    7[6-(6,7),7-(7,48)]
   233       5.436058       5.436058       5.436058    7[6-(6,7),7-(7),48-(7,7,8,8)]
   234       6.433886       6.433886       6.433886    7[7-(6,48),7-(7,48)]
   235       7.561704       7.561704       7.561704    7[7-(6),7-(7),48-(7,7,8,8)]
   236        7.35372        7.35372        7.35372    7[6-(6,7),7-(7,48)]
   237       1.341992       1.341992       1.341992    7[6-(6,7),7-(7,48),48-(7,8,8,8)]
   238        2.50076        2.50076        2.50076    7[7-(6,48),7-(7),48-(7,7,8,8)]
   239       3.097476       3.097476       3.097476    7[7-(6),7-(7,48)]
   240       2.378198       2.378198       2.378198    7[6-(6,7),7-(7)]
   241       5.415012       5.415012       5.415012    7[6-(6,7),7-(7,48),48-(7,7,8,8)]
   242       6.451218       6.451218       6.451218    7[7-(6,48),7-(7,48),48-(7,8,8,8)]
   243       7.493614       7.493614       7.493614    7[7-(6),7-(7,48),48-(7,7,8,8)]
   244       7.182876       7.182876       7.182876    7[6-(6,7),7-(7,48)]
   245        7.99129        7.99129        7.99129    7[6-(6,7),7-(7,48)]
   246       7.924438       7.924438       7.924438    7[7-(6),7-(7,48),48-(8,8,8)]
   247       8.958168       8.958168       8.958168    7[7-(6),7-(7,48),48-(7,7,8,8)]
   248       9.725728       9.725728       9.725728    7[6-(6,7),7-(7,48)]
   249      11.626058      11.626058      11.626058    7[6-(6,7),7-(7),48-(7,7,8,8)]
   250       0.243886       0.243886       0.243886    7[7-(6,48),7-(7,48)]
   251       1.371704       1.371704       1.371704    7[7-(6),7-(7),48-(7,7,8,8)]
   252        1.16372        1.16372        1.16372    7[6-(6,7),7-(7,48)]
   253       7.531992       7.531992       7.531992    7[6-(6,7),7-(7,48),48-(7,8,8,8)]
   254        8.69076        8.69076        8.69076    7[7-(6,48),7-(7),48-(7,7,8,8)]
   255       9.287476       9.287476       9.287476    7[7-(6),7-(7,48)]
   256       8.568198       8.568198       8.568198    7[6-(6,7),7-(7)]
   257       0.774988       0.774988       0.774988    7[6-(6,7),7-(7,48),48-(7,7,8,8)]
   258      12.118782      12.118782      12.118782    7[7-(6,48),7-(7,48),48-(7,8,8,8)]
   259      11.076386      11.076386      11.076386    7[7-(6),7-(7,48),48-(7,7,8,8)]
   260      11.387124      11.387124      11.387124    7[6-(6,7),7-(7,48)]
   261       10.57871       10.57871       10.57871    7[6-(6,7),7-(7,48)]
   262      10.645562      10.645562      10.645562    7[7-(6),7-(7,48),48-(8,8,8)]
   263       9.611832       9.611832       9.611832    7[7-(6),7-(7,48),48-(7,7,8,8)]
   264       8.844272       8.844272       8.844272    7[6-(6,7),7-(7,48)]
   265       6.943942       6.943942       6.943942    7[6-(6,7),7-(7),48-(7,7,8,8)]
   266       5.946114       5.946114       5.946114    7[7-(6,48),7-(7,48)]
   267       4.818296       4.818296       4.818296    7[7-(6),7-(7),48-(7,7,8,8)]
   268        5.02628        5.02628        5.02628    7[6-(6,7),7-(7,48)]
   269      11.038008      11.038008      11.038008    7[6-(6,7),7-(7,48),48-(7,8,8,8)]
   270        9.87924        9.87924        9.87924    7[7-(6,48),7-(7),48-(7,7,8,8)]
   271       9.282524       9.282524       9.282524    7[7-(6),7-(7,48)]
   272      10.001802      10.001802      10.001802    7[6-(6,7),7-(7)]
   273      11.087528      11.087528      11.087528    8[6-(6,8),48-(7,7,8,8)]
   274      10.515572      10.515572      10.515572    8[6-(6,8),48-(7,7,7,8)]
   275       5.306068       5.306068       5.306068    8[6-(6,8),48-(7,7,8,8)]
   276       3.804374       3.804374       3.804374    8[6-(6,8),48-(7,7,7,8),48-(7,7,8,8)]
   277        4.75392        4.75392        4.75392    8[6-(6,8),48-(7,8,8)]
   278       4.266148       4.266148       4.266148    8[6-(6,8),48-(7,7,7,8),48-(7,8,8)]
   279       7.952912       7.952912       7.952912    8[6-(6,8),48-(7,8,8)]
   280       9.401372       9.401372       9.401372    8[6-(6,8),48-(7,7,7,8)]
   281       7.482472       7.482472       7.482472    8[6-(6,8),48-(7,7,8,8)]
   282       8.054428       8.054428       8.054428    8[6-(6,8),48-(7,7,7,8)]
   283       0.883932       0.883932       0.883932    8[6-(6,8),48-(7,7,8,8)]
   284       2.385626       2.385626       2.385626    8[6-(6,8),48-(7,7,7,8),48-(7,7,8,8)]
   285        1.43608        1.43608        1.43608    8[6-(6,8),48-(7,8,8)]
   286       1.923852       1.923852       1.923852    8[6-(6,8),48-(7,7,7,8),48-(7,8,8)]
   287      10.617088      10.617088      10.617088    8[6-(6,8),48-(7,8,8)]
   288       9.168628       9.168628       9.168628    8[6-(6,8),48-(7,7,7,8)]
   289       1.292472       1.292472       1.292472    8[6-(6,8),48-(7,7,8,8)]
   290       1.864428       1.864428       1.864428    8[6-(6,8),48-(7,7,7,8)]
   291       7.073932       7.073932       7.073932    8[6-(6,8),48-(7,7,8,8)]
   292       8.575626       8.575626       8.575626    8[6-(6,8),48-(7,7,7,8),48-(7,7,8,8)]
   293        7.62608        7.62608        7.62608    8[6-(6,8),48-(7,8,8)]
   294       8.113852       8.113852       8.113852    8[6-(6,8),48-(7,7,7,8),48-(7,8,8)]
   295       4.427088       4.427088       4.427088    8[6-(6,8),48-(7,8,8)]
   296       2.978628       2.978628       2.978628    8[6-(6,8),48-(7,7,7,8)]
   297       4.897528       4.897528       4.897528    8[6-(6,8),48-(7,7,8,8)]
   298       4.325572       4.325572       4.325572    8[6-(6,8),48-(7,7,7,8)]
   299      11.496068      11.496068      11.496068    8[6-(6,8),48-(7,7,8,8)]
   300       9.994374       9.994374       9.994374    8[6-(6,8),48-(7,7,7,8),48-(7,7,8,8)]
   301       10.94392       10.94392       10.94392    8[6-(6,8),48-(7,8,8)]
   302      10.456148      10.456148      10.456148    8[6-(6,8),48-(7,7,7,8),48-(7,8,8)]
   303       1.762912       1.762912       1.762912    8[6-(6,8),48-(7,8,8)]
   304       3.211372       3.211372       3.211372    8[6-(6,8),48-(7,7,7,8)]
