# Supplementary material for: A collection of forcefield precursors for metal–organic frameworks
Source: RSC Adv. 2019 Nov 13;9(63):36492–507. doi: 10.1039/c9ra07327b (PMC9075174; doi:10.1039/c9ra07327b)
Supplement: RA-009-C9RA07327B-s1935 [file RA-009-C9RA07327B-s1935.txt]

PEMGIZ_charged

13.984200    0.000000    0.000000
6.992098    17.098713    0.000000
6.992128    -0.000024    17.098701

     1      12.236183      12.236183      12.236183    47[7-(6,6),7-(6,6)]
     2      12.236193      12.236193      12.236193    47[7-(6,6),7-(6,6)]
     3       8.740147       8.740147       8.740147    47[7-(6,6),7-(6,6)]
     4       8.740129       8.740129       8.740129    47[7-(6,6),7-(6,6)]
     5      11.411113      11.411113      11.411113    1[6-(6,6)]
     6       2.820618       2.820618       2.820618    1[6-(6,6)]
     7      12.949373      12.949373      12.949373    1[6-(1,6,8)]
     8      12.673882      12.673882      12.673882    1[6-(1,6,8)]
     9       9.119104       9.119104       9.119104    1[6-(6,7)]
    10       7.397647       7.397647       7.397647    1[6-(6,6)]
    11       7.884294       7.884294       7.884294    1[6-(6,6)]
    12      10.092397      10.092397      10.092397    1[6-(6,6)]
    13        15.0512        15.0512        15.0512    1[6-(1,1,6)]
    14      16.252443      16.252443      16.252443    1[6-(1,1,6)]
    15      16.508354      16.508354      16.508354    1[6-(1,1,6)]
    16      16.161541      16.161541      16.161541    1[6-(1,1,6)]
    17       15.79795       15.79795       15.79795    1[6-(1,1,6)]
    18      14.767317      14.767317      14.767317    1[6-(1,1,6)]
    19       8.744325       8.744325       8.744325    1[6-(1,1,6)]
    20       8.485615       8.485615       8.485615    1[6-(1,1,6)]
    21       9.962347       9.962347       9.962347    1[6-(1,1,6)]
    22      25.395328      25.395328      25.395328    1[6-(6,6)]
    23      16.804835      16.804835      16.804835    1[6-(6,6)]
    24      12.949391      12.949391      12.949391    1[6-(1,6,8)]
    25      12.673905      12.673905      12.673905    1[6-(1,6,8)]
    26      23.103315      23.103315      23.103315    1[6-(6,7)]
    27      21.381863      21.381863      21.381863    1[6-(6,6)]
    28      21.868516      21.868516      21.868516    1[6-(6,6)]
    29      24.076623      24.076623      24.076623    1[6-(6,6)]
    30      15.051215      15.051215      15.051215    1[6-(1,1,6)]
    31      16.252458      16.252458      16.252458    1[6-(1,1,6)]
    32      16.508368      16.508368      16.508368    1[6-(1,1,6)]
    33      16.161564      16.161564      16.161564    1[6-(1,1,6)]
    34      15.797977      15.797977      15.797977    1[6-(1,1,6)]
    35       14.76734       14.76734       14.76734    1[6-(1,1,6)]
    36      22.728542      22.728542      22.728542    1[6-(1,1,6)]
    37      22.469836      22.469836      22.469836    1[6-(1,1,6)]
    38      23.946567      23.946567      23.946567    1[6-(1,1,6)]
    39       9.565219       9.565219       9.565219    1[6-(6,6)]
    40      18.155712      18.155712      18.155712    1[6-(6,6)]
    41       8.026952       8.026952       8.026952    1[6-(1,6,8)]
    42        8.30244        8.30244        8.30244    1[6-(1,6,8)]
    43      11.857225      11.857225      11.857225    1[6-(6,7)]
    44      13.578679      13.578679      13.578679    1[6-(6,6)]
    45      13.092028      13.092028      13.092028    1[6-(6,6)]
    46      10.883923      10.883923      10.883923    1[6-(6,6)]
    47       5.925107       5.925107       5.925107    1[6-(1,1,6)]
    48       4.723863       4.723863       4.723863    1[6-(1,1,6)]
    49       4.467954       4.467954       4.467954    1[6-(1,1,6)]
    50       4.814764       4.814764       4.814764    1[6-(1,1,6)]
    51       5.178352       5.178352       5.178352    1[6-(1,1,6)]
    52       6.208988       6.208988       6.208988    1[6-(1,1,6)]
    53      12.232006      12.232006      12.232006    1[6-(1,1,6)]
    54      12.490714      12.490714      12.490714    1[6-(1,1,6)]
    55      11.013982      11.013982      11.013982    1[6-(1,1,6)]
    56       9.565192       9.565192       9.565192    1[6-(6,6)]
    57      18.155688      18.155688      18.155688    1[6-(6,6)]
    58       8.026936       8.026936       8.026936    1[6-(1,6,8)]
    59       8.302425       8.302425       8.302425    1[6-(1,6,8)]
    60      11.857207      11.857207      11.857207    1[6-(6,7)]
    61      13.578663      13.578663      13.578663    1[6-(6,6)]
    62      13.092014      13.092014      13.092014    1[6-(6,6)]
    63      10.883908      10.883908      10.883908    1[6-(6,6)]
    64       19.90933       19.90933       19.90933    1[6-(1,1,6)]
    65      18.708089      18.708089      18.708089    1[6-(1,1,6)]
    66      18.452176      18.452176      18.452176    1[6-(1,1,6)]
    67      18.798982      18.798982      18.798982    1[6-(1,1,6)]
    68      19.162573      19.162573      19.162573    1[6-(1,1,6)]
    69      20.193208      20.193208      20.193208    1[6-(1,1,6)]
    70       12.23198       12.23198       12.23198    1[6-(1,1,6)]
    71      12.490686      12.490686      12.490686    1[6-(1,1,6)]
    72      11.013956      11.013956      11.013956    1[6-(1,1,6)]
    73      13.061257      13.061257      13.061257    1[6-(6,6)]
    74      21.651752      21.651752      21.651752    1[6-(6,6)]
    75         11.523         11.523         11.523    1[6-(1,6,8)]
    76       11.79849       11.79849       11.79849    1[6-(1,6,8)]
    77      15.353271      15.353271      15.353271    1[6-(6,7)]
    78      17.074727      17.074727      17.074727    1[6-(6,6)]
    79      16.588078      16.588078      16.588078    1[6-(6,6)]
    80      14.379973      14.379973      14.379973    1[6-(6,6)]
    81      16.413266      16.413266      16.413266    1[6-(1,1,6)]
    82      15.212025      15.212025      15.212025    1[6-(1,1,6)]
    83      14.956111      14.956111      14.956111    1[6-(1,1,6)]
    84      15.302918      15.302918      15.302918    1[6-(1,1,6)]
    85      15.666509      15.666509      15.666509    1[6-(1,1,6)]
    86      16.697144      16.697144      16.697144    1[6-(1,1,6)]
    87      15.728044      15.728044      15.728044    1[6-(1,1,6)]
    88      15.986751      15.986751      15.986751    1[6-(1,1,6)]
    89       14.51002       14.51002       14.51002    1[6-(1,1,6)]
    90      13.061255      13.061255      13.061255    1[6-(6,6)]
    91       7.667548       7.667548       7.667548    1[6-(6,6)]
    92      11.522988      11.522988      11.522988    1[6-(1,6,8)]
    93      11.798475      11.798475      11.798475    1[6-(1,6,8)]
    94      15.353261      15.353261      15.353261    1[6-(6,7)]
    95      17.074715      17.074715      17.074715    1[6-(6,6)]
    96      16.588064      16.588064      16.588064    1[6-(6,6)]
    97      14.379958      14.379958      14.379958    1[6-(6,6)]
    98      16.413271      16.413271      16.413271    1[6-(1,1,6)]
    99      15.212027      15.212027      15.212027    1[6-(1,1,6)]
   100      14.956118      14.956118      14.956118    1[6-(1,1,6)]
   101      15.302928      15.302928      15.302928    1[6-(1,1,6)]
   102      15.666515      15.666515      15.666515    1[6-(1,1,6)]
   103      16.697151      16.697151      16.697151    1[6-(1,1,6)]
   104      15.728041      15.728041      15.728041    1[6-(1,1,6)]
   105       15.98675       15.98675       15.98675    1[6-(1,1,6)]
   106      14.510018      14.510018      14.510018    1[6-(1,1,6)]
   107      21.899276      21.899276      21.899276    1[6-(6,6)]
   108      13.308781      13.308781      13.308781    1[6-(6,6)]
   109       9.453337       9.453337       9.453337    1[6-(1,6,8)]
   110       9.177846       9.177846       9.177846    1[6-(1,6,8)]
   111      19.607268      19.607268      19.607268    1[6-(6,7)]
   112      17.885811      17.885811      17.885811    1[6-(6,6)]
   113      18.372458      18.372458      18.372458    1[6-(6,6)]
   114       6.596362       6.596362       6.596362    1[6-(6,6)]
   115      18.547264      18.547264      18.547264    1[6-(1,1,6)]
   116      19.748508      19.748508      19.748508    1[6-(1,1,6)]
   117      20.004418      20.004418      20.004418    1[6-(1,1,6)]
   118      19.657606      19.657606      19.657606    1[6-(1,1,6)]
   119      19.294015      19.294015      19.294015    1[6-(1,1,6)]
   120      18.263381      18.263381      18.263381    1[6-(1,1,6)]
   121      19.232488      19.232488      19.232488    1[6-(1,1,6)]
   122      18.973778      18.973778      18.973778    1[6-(1,1,6)]
   123       20.45051       20.45051       20.45051    1[6-(1,1,6)]
   124       7.915065       7.915065       7.915065    1[6-(6,6)]
   125      13.308771      13.308771      13.308771    1[6-(6,6)]
   126       9.453327       9.453327       9.453327    1[6-(1,6,8)]
   127       9.177841       9.177841       9.177841    1[6-(1,6,8)]
   128      19.607251      19.607251      19.607251    1[6-(6,7)]
   129      17.885799      17.885799      17.885799    1[6-(6,6)]
   130      18.372452      18.372452      18.372452    1[6-(6,6)]
   131      20.580559      20.580559      20.580559    1[6-(6,6)]
   132      18.547251      18.547251      18.547251    1[6-(1,1,6)]
   133       5.764293       5.764293       5.764293    1[6-(1,1,6)]
   134       6.020204       6.020204       6.020204    1[6-(1,1,6)]
   135         5.6734         5.6734         5.6734    1[6-(1,1,6)]
   136      19.294013      19.294013      19.294013    1[6-(1,1,6)]
   137      18.263375      18.263375      18.263375    1[6-(1,1,6)]
   138      19.232478      19.232478      19.232478    1[6-(1,1,6)]
   139      18.973773      18.973773      18.973773    1[6-(1,1,6)]
   140      20.450504      20.450504      20.450504    1[6-(1,1,6)]
   141      14.894575      14.894575      14.894575    6[6-(1,6),6-(6,8),16-(6)]
   142      14.129637      14.129637      14.129637    6[6-(6,16),6-(6,16),8-(6)]
   143      20.211367      20.211367      20.211367    6[6-(1,6),6-(6,8),16-(6)]
   144      11.833435      11.833435      11.833435    6[1-(0),6-(6,16),6-(6,6)]
   145      18.060596      18.060596      18.060596    6[6-(1,6),6-(1,6),6-(6,6,6)]
   146       2.296209       2.296209       2.296209    6[1-(0),6-(6,16),6-(6,6)]
   147       12.42916       12.42916       12.42916    6[1-(0),1-(0),6-(6,7),8-(6)]
   148      10.918867      10.918867      10.918867    6[6-(1,1,8),6-(1,6),7-(6,47)]
   149       9.317679       9.317679       9.317679    6[1-(0),6-(1,6),7-(6,47)]
   150       8.294034       8.294034       8.294034    6[1-(0),6-(1,6),6-(1,7)]
   151       8.583505       8.583505       8.583505    6[1-(0),6-(1,6),6-(1,6)]
   152       9.895222       9.895222       9.895222    6[1-(0),6-(1,6),6-(6,7)]
   153      16.368509      16.368509      16.368509    6[6-(1,1,1),6-(1,1,1),6-(1,1,1),6-(6,6)]
   154      16.013312      16.013312      16.013312    6[1-(0),1-(0),1-(0),6-(6,6,6)]
   155      15.715445      15.715445      15.715445    6[1-(0),1-(0),1-(0),6-(6,6,6)]
   156         9.1191         9.1191         9.1191    6[1-(0),1-(0),1-(0),6-(6,6,6)]
   157      14.894594      14.894594      14.894594    6[6-(1,6),6-(6,8),16-(6)]
   158       14.12966       14.12966       14.12966    6[6-(6,16),6-(6,16),8-(6)]
   159       6.227187       6.227187       6.227187    6[6-(1,6),6-(6,8),16-(6)]
   160      18.825553      18.825553      18.825553    6[1-(0),6-(6,16),6-(6,6)]
   161      18.060618      18.060618      18.060618    6[6-(1,6),6-(1,6),6-(6,6,6)]
   162      16.280428      16.280428      16.280428    6[1-(0),6-(6,16),6-(6,6)]
   163       12.42918       12.42918       12.42918    6[1-(0),1-(0),6-(6,7),8-(6)]
   164      24.903086      24.903086      24.903086    6[6-(1,1,8),6-(1,6),7-(6,47)]
   165      23.301892      23.301892      23.301892    6[1-(0),6-(1,6),7-(6,47)]
   166       22.27825       22.27825       22.27825    6[1-(0),6-(1,6),6-(1,7)]
   167      22.567725      22.567725      22.567725    6[1-(0),6-(1,6),6-(1,6)]
   168      23.879444      23.879444      23.879444    6[1-(0),6-(1,6),6-(6,7)]
   169       16.36853       16.36853       16.36853    6[6-(1,1,1),6-(1,1,1),6-(1,1,1),6-(6,6)]
   170      16.013329      16.013329      16.013329    6[1-(0),1-(0),1-(0),6-(6,6,6)]
   171      15.715469      15.715469      15.715469    6[1-(0),1-(0),1-(0),6-(6,6,6)]
   172      23.103319      23.103319      23.103319    6[1-(0),1-(0),1-(0),6-(6,6,6)]
   173      20.065953      20.065953      20.065953    6[6-(1,6),6-(6,8),16-(6)]
   174       6.846688       6.846688       6.846688    6[6-(6,16),6-(6,16),8-(6)]
   175      14.749136      14.749136      14.749136    6[6-(1,6),6-(6,8),16-(6)]
   176        2.15077        2.15077        2.15077    6[1-(0),6-(6,16),6-(6,6)]
   177       2.915707       2.915707       2.915707    6[6-(1,6),6-(1,6),6-(6,6,6)]
   178      18.680119      18.680119      18.680119    6[1-(0),6-(6,16),6-(6,6)]
   179       8.547165       8.547165       8.547165    6[1-(0),1-(0),6-(6,7),8-(6)]
   180      10.057458      10.057458      10.057458    6[6-(1,1,8),6-(1,6),7-(6,47)]
   181      11.658649      11.658649      11.658649    6[1-(0),6-(1,6),7-(6,47)]
   182      12.682292      12.682292      12.682292    6[1-(0),6-(1,6),6-(1,7)]
   183      12.392819      12.392819      12.392819    6[1-(0),6-(1,6),6-(1,6)]
   184      11.081101      11.081101      11.081101    6[1-(0),6-(1,6),6-(6,7)]
   185       4.607795       4.607795       4.607795    6[6-(1,1,1),6-(1,1,1),6-(1,1,1),6-(6,6)]
   186       4.962994       4.962994       4.962994    6[1-(0),1-(0),1-(0),6-(6,6,6)]
   187       5.260859       5.260859       5.260859    6[1-(0),1-(0),1-(0),6-(6,6,6)]
   188       11.85723       11.85723       11.85723    6[1-(0),1-(0),1-(0),6-(6,6,6)]
   189       20.06593       20.06593       20.06593    6[6-(1,6),6-(6,8),16-(6)]
   190      20.830867      20.830867      20.830867    6[6-(6,16),6-(6,16),8-(6)]
   191      14.749162      14.749162      14.749162    6[6-(1,6),6-(6,8),16-(6)]
   192       9.142868       9.142868       9.142868    6[1-(0),6-(6,16),6-(6,6)]
   193       16.89993       16.89993       16.89993    6[6-(1,6),6-(1,6),6-(6,6,6)]
   194      18.680096      18.680096      18.680096    6[1-(0),6-(6,16),6-(6,6)]
   195       8.547147       8.547147       8.547147    6[1-(0),1-(0),6-(6,7),8-(6)]
   196      10.057441      10.057441      10.057441    6[6-(1,1,8),6-(1,6),7-(6,47)]
   197      11.658632      11.658632      11.658632    6[1-(0),6-(1,6),7-(6,47)]
   198      12.682276      12.682276      12.682276    6[1-(0),6-(1,6),6-(1,7)]
   199      12.392803      12.392803      12.392803    6[1-(0),6-(1,6),6-(1,6)]
   200      11.081085      11.081085      11.081085    6[1-(0),6-(1,6),6-(6,7)]
   201      18.592019      18.592019      18.592019    6[6-(1,1,1),6-(1,1,1),6-(1,1,1),6-(6,6)]
   202      18.947217      18.947217      18.947217    6[1-(0),1-(0),1-(0),6-(6,6,6)]
   203      19.245079      19.245079      19.245079    6[1-(0),1-(0),1-(0),6-(6,6,6)]
   204      11.857202      11.857202      11.857202    6[1-(0),1-(0),1-(0),6-(6,6,6)]
   205       9.577795       9.577795       9.577795    6[6-(1,6),6-(6,8),16-(6)]
   206      10.342731      10.342731      10.342731    6[6-(6,16),6-(6,16),8-(6)]
   207      11.253098      11.253098      11.253098    6[6-(1,6),6-(6,8),16-(6)]
   208      12.638933      12.638933      12.638933    6[1-(0),6-(6,16),6-(6,6)]
   209      13.403867      13.403867      13.403867    6[6-(1,6),6-(1,6),6-(6,6,6)]
   210       22.17616       22.17616       22.17616    6[1-(0),6-(6,16),6-(6,6)]
   211      12.043212      12.043212      12.043212    6[1-(0),1-(0),6-(6,7),8-(6)]
   212      13.553506      13.553506      13.553506    6[6-(1,1,8),6-(1,6),7-(6,47)]
   213      15.154696      15.154696      15.154696    6[1-(0),6-(1,6),7-(6,47)]
   214       16.17834       16.17834       16.17834    6[1-(0),6-(1,6),6-(1,7)]
   215      15.888868      15.888868      15.888868    6[1-(0),6-(1,6),6-(1,6)]
   216       14.57715       14.57715       14.57715    6[1-(0),6-(1,6),6-(6,7)]
   217      15.095955      15.095955      15.095955    6[6-(1,1,1),6-(1,1,1),6-(1,1,1),6-(6,6)]
   218      15.451153      15.451153      15.451153    6[1-(0),1-(0),1-(0),6-(6,6,6)]
   219      15.749016      15.749016      15.749016    6[1-(0),1-(0),1-(0),6-(6,6,6)]
   220      15.353267      15.353267      15.353267    6[1-(0),1-(0),1-(0),6-(6,6,6)]
   221       9.577789       9.577789       9.577789    6[6-(1,6),6-(6,8),16-(6)]
   222      10.342723      10.342723      10.342723    6[6-(6,16),6-(6,16),8-(6)]
   223      11.253099      11.253099      11.253099    6[6-(1,6),6-(6,8),16-(6)]
   224      12.638933      12.638933      12.638933    6[1-(0),6-(6,16),6-(6,6)]
   225      13.403871      13.403871      13.403871    6[6-(1,6),6-(1,6),6-(6,6,6)]
   226       8.191954       8.191954       8.191954    6[1-(0),6-(6,16),6-(6,6)]
   227        12.0432        12.0432        12.0432    6[1-(0),1-(0),6-(6,7),8-(6)]
   228      13.553494      13.553494      13.553494    6[6-(1,1,8),6-(1,6),7-(6,47)]
   229      15.154685      15.154685      15.154685    6[1-(0),6-(1,6),7-(6,47)]
   230      16.178328      16.178328      16.178328    6[1-(0),6-(1,6),6-(1,7)]
   231      15.888854      15.888854      15.888854    6[1-(0),6-(1,6),6-(1,6)]
   232      14.577136      14.577136      14.577136    6[1-(0),6-(1,6),6-(6,7)]
   233      15.095959      15.095959      15.095959    6[6-(1,1,1),6-(1,1,1),6-(1,1,1),6-(6,6)]
   234      15.451158      15.451158      15.451158    6[1-(0),1-(0),1-(0),6-(6,6,6)]
   235      15.749022      15.749022      15.749022    6[1-(0),1-(0),1-(0),6-(6,6,6)]
   236      15.353266      15.353266      15.353266    6[1-(0),1-(0),1-(0),6-(6,6,6)]
   237      11.398538      11.398538      11.398538    6[6-(1,6),6-(6,8),16-(6)]
   238      10.633601      10.633601      10.633601    6[6-(6,16),6-(6,16),8-(6)]
   239       9.723232       9.723232       9.723232    6[6-(1,6),6-(6,8),16-(6)]
   240       8.337398       8.337398       8.337398    6[1-(0),6-(6,16),6-(6,6)]
   241      21.556661      21.556661      21.556661    6[6-(1,6),6-(1,6),6-(6,6,6)]
   242      12.784372      12.784372      12.784372    6[1-(0),6-(6,16),6-(6,6)]
   243       8.933124       8.933124       8.933124    6[1-(0),1-(0),6-(6,7),8-(6)]
   244       7.422831       7.422831       7.422831    6[6-(1,1,8),6-(1,6),7-(6,47)]
   245      19.805842      19.805842      19.805842    6[1-(0),6-(1,6),7-(6,47)]
   246      18.782198      18.782198      18.782198    6[1-(0),6-(1,6),6-(1,7)]
   247      19.071669      19.071669      19.071669    6[1-(0),6-(1,6),6-(1,6)]
   248       6.399186       6.399186       6.399186    6[1-(0),6-(1,6),6-(6,7)]
   249      19.864573      19.864573      19.864573    6[6-(1,1,1),6-(1,1,1),6-(1,1,1),6-(6,6)]
   250      19.509377      19.509377      19.509377    6[1-(0),1-(0),1-(0),6-(6,6,6)]
   251       19.21151       19.21151       19.21151    6[1-(0),1-(0),1-(0),6-(6,6,6)]
   252      19.607263      19.607263      19.607263    6[1-(0),1-(0),1-(0),6-(6,6,6)]
   253      11.398531      11.398531      11.398531    6[6-(1,6),6-(6,8),16-(6)]
   254      10.633596      10.633596      10.633596    6[6-(6,16),6-(6,16),8-(6)]
   255       9.723222       9.723222       9.723222    6[6-(1,6),6-(6,8),16-(6)]
   256       8.337388       8.337388       8.337388    6[1-(0),6-(6,16),6-(6,6)]
   257       7.572453       7.572453       7.572453    6[6-(1,6),6-(1,6),6-(6,6,6)]
   258      12.784365      12.784365      12.784365    6[1-(0),6-(6,16),6-(6,6)]
   259       8.933116       8.933116       8.933116    6[1-(0),1-(0),6-(6,7),8-(6)]
   260      21.407022      21.407022      21.407022    6[6-(1,1,8),6-(1,6),7-(6,47)]
   261      19.805828      19.805828      19.805828    6[1-(0),6-(1,6),7-(6,47)]
   262      18.782186      18.782186      18.782186    6[1-(0),6-(1,6),6-(1,7)]
   263      19.071661      19.071661      19.071661    6[1-(0),6-(1,6),6-(1,6)]
   264       20.38338       20.38338       20.38338    6[1-(0),6-(1,6),6-(6,7)]
   265       5.880365       5.880365       5.880365    6[6-(1,1,1),6-(1,1,1),6-(1,1,1),6-(6,6)]
   266       5.525164       5.525164       5.525164    6[1-(0),1-(0),1-(0),6-(6,6,6)]
   267      19.211504      19.211504      19.211504    6[1-(0),1-(0),1-(0),6-(6,6,6)]
   268      19.607256      19.607256      19.607256    6[1-(0),1-(0),1-(0),6-(6,6,6)]
   269      14.216344      14.216344      14.216344    16[6-(6,6),6-(6,6)]
   270      14.216358      14.216358      14.216358    16[6-(6,6),6-(6,6)]
   271      20.744188      20.744188      20.744188    16[6-(6,6),6-(6,6)]
   272       6.759963       6.759963       6.759963    16[6-(6,6),6-(6,6)]
   273      10.256027      10.256027      10.256027    16[6-(6,6),6-(6,6)]
   274      10.256024      10.256024      10.256024    16[6-(6,6),6-(6,6)]
   275      10.720307      10.720307      10.720307    16[6-(6,6),6-(6,6)]
   276      10.720294      10.720294      10.720294    16[6-(6,6),6-(6,6)]
   277      10.629396      10.629396      10.629396    7[6-(1,6),6-(6,6),47-(7)]
   278      24.613611      24.613611      24.613611    7[6-(1,6),6-(6,6),47-(7)]
   279      10.346931      10.346931      10.346931    7[6-(1,6),6-(6,6),47-(7)]
   280      10.346914      10.346914      10.346914    7[6-(1,6),6-(6,6),47-(7)]
   281      13.842978      13.842978      13.842978    7[6-(1,6),6-(6,6),47-(7)]
   282      13.842967      13.842967      13.842967    7[6-(1,6),6-(6,6),47-(7)]
   283        7.13336        7.13336        7.13336    7[6-(1,6),6-(6,6),47-(7)]
   284       7.133347       7.133347       7.133347    7[6-(1,6),6-(6,6),47-(7)]
   285       12.76478       12.76478       12.76478    8[6-(1,1,6),6-(6,6)]
   286      12.764802      12.764802      12.764802    8[6-(1,1,6),6-(6,6)]
   287       8.211546       8.211546       8.211546    8[6-(1,1,6),6-(6,6)]
   288       8.211525       8.211525       8.211525    8[6-(1,1,6),6-(6,6)]
   289      11.707589      11.707589      11.707589    8[6-(1,1,6),6-(6,6)]
   290      11.707581      11.707581      11.707581    8[6-(1,1,6),6-(6,6)]
   291       9.268743       9.268743       9.268743    8[6-(1,1,6),6-(6,6)]
   292       9.268738       9.268738       9.268738    8[6-(1,1,6),6-(6,6)]
   293      15.732248      15.732248      15.732248    51[9-(0),9-(0),9-(0),9-(0),9-(0),9-(0)]
   294      15.732228      15.732228      15.732228    51[9-(0),9-(0),9-(0),9-(0),9-(0),9-(0)]
   295      19.228291      19.228291      19.228291    51[9-(0),9-(0),9-(0),9-(0),9-(0),9-(0)]
   296       5.244085       5.244085       5.244085    51[9-(0),9-(0),9-(0),9-(0),9-(0),9-(0)]
   297      14.188391      14.188391      14.188391    9[51-(9,9,9,9,9)]
   298      14.707209      14.707209      14.707209    9[51-(9,9,9,9,9)]
   299      17.276105      17.276105      17.276105    9[51-(9,9,9,9,9)]
   300      16.757288      16.757288      16.757288    9[51-(9,9,9,9,9)]
   301      15.732251      15.732251      15.732251    9[51-(9,9,9,9,9)]
   302      15.732246      15.732246      15.732246    9[51-(9,9,9,9,9)]
   303      14.188373      14.188373      14.188373    9[51-(9,9,9,9,9)]
   304      14.707184      14.707184      14.707184    9[51-(9,9,9,9,9)]
   305      17.276082      17.276082      17.276082    9[51-(9,9,9,9,9)]
   306      16.757271      16.757271      16.757271    9[51-(9,9,9,9,9)]
   307      15.732225      15.732225      15.732225    9[51-(9,9,9,9,9)]
   308       15.73223       15.73223       15.73223    9[51-(9,9,9,9,9)]
   309      20.772146      20.772146      20.772146    9[51-(9,9,9,9,9)]
   310      20.253335      20.253335      20.253335    9[51-(9,9,9,9,9)]
   311      17.684437      17.684437      17.684437    9[51-(9,9,9,9,9)]
   312      18.203247      18.203247      18.203247    9[51-(9,9,9,9,9)]
   313      19.228289      19.228289      19.228289    9[51-(9,9,9,9,9)]
   314      19.228293      19.228293      19.228293    9[51-(9,9,9,9,9)]
   315       6.787942       6.787942       6.787942    9[51-(9,9,9,9,9)]
   316       6.269125       6.269125       6.269125    9[51-(9,9,9,9,9)]
   317       3.700228       3.700228       3.700228    9[51-(9,9,9,9,9)]
   318      18.203245      18.203245      18.203245    9[51-(9,9,9,9,9)]
   319       5.244087       5.244087       5.244087    9[51-(9,9,9,9,9)]
   320       5.244083       5.244083       5.244083    9[51-(9,9,9,9,9)]
