# Supplementary material for: A collection of forcefield precursors for metal–organic frameworks
Source: RSC Adv. 2019 Nov 13;9(63):36492–507. doi: 10.1039/c9ra07327b (PMC9075174; doi:10.1039/c9ra07327b)
Supplement: RA-009-C9RA07327B-s1936 [file RA-009-C9RA07327B-s1936.txt]

PEMREG_clean

17.837200    0.000000    0.000000
0.000000    21.164000    0.000000
-0.113730    0.000000    21.720702

     1      10.679304      10.679304      10.679304    48[8-(6),8-(6),8-(6),8-(6),8-(6)]
     2       3.518942       3.518942       3.518942    48[7-(6,6,6),7-(6,6,6),7-(6,6,6),8-(6)]
     3       6.987301       6.987301       6.987301    48[8-(6),8-(6),8-(6),8-(6),8-(6)]
     4      14.261393      14.261393      14.261393    48[7-(6,6,6),7-(6,6,6),7-(6,6,6),8-(6)]
     5       7.044166       7.044166       7.044166    48[8-(6),8-(6),8-(6),8-(6),8-(6)]
     6      14.204528      14.204528      14.204528    48[7-(6,6,6),7-(6,6,6),7-(6,6,6),8-(6)]
     7      10.736169      10.736169      10.736169    48[8-(6),8-(6),8-(6),8-(6),8-(6)]
     8       3.462077       3.462077       3.462077    48[7-(6,6,6),7-(6,6,6),7-(6,6,6),8-(6)]
     9       6.747049       6.747049       6.747049    1[6-(1,6,7)]
    10       7.306566       7.306566       7.306566    1[6-(1,6,7)]
    11       5.610717       5.610717       5.610717    1[6-(1,6,7)]
    12       6.403153       6.403153       6.403153    1[6-(1,6,7)]
    13       5.516163       5.516163       5.516163    1[6-(1,6,7)]
    14       4.894898       4.894898       4.894898    1[6-(1,6,7)]
    15       3.782205       3.782205       3.782205    1[6-(1,6,7)]
    16       2.755677       2.755677       2.755677    1[6-(1,6,7)]
    17        5.11804        5.11804        5.11804    1[6-(1,6,7)]
    18        4.03261        4.03261        4.03261    1[6-(1,6,7)]
    19       4.905256       4.905256       4.905256    1[6-(1,6,7)]
    20       3.327776       3.327776       3.327776    1[6-(1,6,7)]
    21       6.265182       6.265182       6.265182    1[6-(1,6,7)]
    22       6.205192       6.205192       6.205192    1[6-(1,6,7)]
    23        7.16787        7.16787        7.16787    1[6-(1,6,7)]
    24       5.826345       5.826345       5.826345    1[6-(1,6,7)]
    25       7.863261       7.863261       7.863261    1[6-(6,6)]
    26       6.263184       6.263184       6.263184    1[6-(6,6)]
    27       7.076154       7.076154       7.076154    1[6-(6,6)]
    28       8.597371       8.597371       8.597371    1[6-(6,6)]
    29       4.862699       4.862699       4.862699    1[6-(1,6,7)]
    30       4.681802       4.681802       4.681802    1[6-(1,6,7)]
    31       4.285173       4.285173       4.285173    1[6-(6,6)]
    32       3.427465       3.427465       3.427465    1[6-(6,6)]
    33       4.875404       4.875404       4.875404    1[6-(6,6)]
    34       5.595151       5.595151       5.595151    1[6-(6,6)]
    35       2.727086       2.727086       2.727086    1[6-(1,6,7)]
    36       3.326905       3.326905       3.326905    1[6-(1,6,7)]
    37      17.038669      17.038669      17.038669    1[6-(6,6)]
    38       0.771361       0.771361       0.771361    1[6-(6,6)]
    39        0.47439        0.47439        0.47439    1[6-(6,6)]
    40      16.736654      16.736654      16.736654    1[6-(6,6)]
    41       1.670855       1.670855       1.670855    1[6-(1,6,7)]
    42       1.777011       1.777011       1.777011    1[6-(1,6,7)]
    43       4.159571       4.159571       4.159571    1[6-(6,6)]
    44       3.285128       3.285128       3.285128    1[6-(6,6)]
    45        5.34914        5.34914        5.34914    1[6-(6,6)]
    46       6.337514       6.337514       6.337514    1[6-(6,6)]
    47       3.765472       3.765472       3.765472    1[6-(1,6,7)]
    48       2.764068       2.764068       2.764068    1[6-(1,6,7)]
    49      10.919556      10.919556      10.919556    1[6-(1,6,7)]
    50      10.360039      10.360039      10.360039    1[6-(1,6,7)]
    51      12.055888      12.055888      12.055888    1[6-(1,6,7)]
    52      11.263452      11.263452      11.263452    1[6-(1,6,7)]
    53      12.150442      12.150442      12.150442    1[6-(1,6,7)]
    54      12.771707      12.771707      12.771707    1[6-(1,6,7)]
    55        13.8844        13.8844        13.8844    1[6-(1,6,7)]
    56      14.910928      14.910928      14.910928    1[6-(1,6,7)]
    57      12.662295      12.662295      12.662295    1[6-(1,6,7)]
    58      13.747725      13.747725      13.747725    1[6-(1,6,7)]
    59      12.875079      12.875079      12.875079    1[6-(1,6,7)]
    60      14.452559      14.452559      14.452559    1[6-(1,6,7)]
    61      11.515153      11.515153      11.515153    1[6-(1,6,7)]
    62      11.575143      11.575143      11.575143    1[6-(1,6,7)]
    63      10.612465      10.612465      10.612465    1[6-(1,6,7)]
    64       11.95399       11.95399       11.95399    1[6-(1,6,7)]
    65       9.917074       9.917074       9.917074    1[6-(6,6)]
    66      11.517151      11.517151      11.517151    1[6-(6,6)]
    67      10.590451      10.590451      10.590451    1[6-(6,6)]
    68       9.069234       9.069234       9.069234    1[6-(6,6)]
    69      12.803906      12.803906      12.803906    1[6-(1,6,7)]
    70      13.098533      13.098533      13.098533    1[6-(1,6,7)]
    71      13.381432      13.381432      13.381432    1[6-(6,6)]
    72       14.23914       14.23914       14.23914    1[6-(6,6)]
    73      12.791201      12.791201      12.791201    1[6-(6,6)]
    74      12.071454      12.071454      12.071454    1[6-(6,6)]
    75      14.939519      14.939519      14.939519    1[6-(1,6,7)]
    76        14.3397        14.3397        14.3397    1[6-(1,6,7)]
    77       0.741666       0.741666       0.741666    1[6-(6,6)]
    78      17.008974      17.008974      17.008974    1[6-(6,6)]
    79      17.192215      17.192215      17.192215    1[6-(6,6)]
    80       0.929951       0.929951       0.929951    1[6-(6,6)]
    81       15.99575       15.99575       15.99575    1[6-(1,6,7)]
    82      16.003324      16.003324      16.003324    1[6-(1,6,7)]
    83      13.620764      13.620764      13.620764    1[6-(6,6)]
    84      14.495207      14.495207      14.495207    1[6-(6,6)]
    85      12.431195      12.431195      12.431195    1[6-(6,6)]
    86      11.442821      11.442821      11.442821    1[6-(6,6)]
    87      14.014863      14.014863      14.014863    1[6-(1,6,7)]
    88      15.016267      15.016267      15.016267    1[6-(1,6,7)]
    89      10.976421      10.976421      10.976421    1[6-(1,6,7)]
    90      10.416904      10.416904      10.416904    1[6-(1,6,7)]
    91      12.112753      12.112753      12.112753    1[6-(1,6,7)]
    92      11.320317      11.320317      11.320317    1[6-(1,6,7)]
    93      12.207307      12.207307      12.207307    1[6-(1,6,7)]
    94      12.828572      12.828572      12.828572    1[6-(1,6,7)]
    95      13.941265      13.941265      13.941265    1[6-(1,6,7)]
    96      14.967793      14.967793      14.967793    1[6-(1,6,7)]
    97       12.60543       12.60543       12.60543    1[6-(1,6,7)]
    98       13.69086       13.69086       13.69086    1[6-(1,6,7)]
    99      12.818214      12.818214      12.818214    1[6-(1,6,7)]
   100      14.395694      14.395694      14.395694    1[6-(1,6,7)]
   101      11.458288      11.458288      11.458288    1[6-(1,6,7)]
   102      11.518278      11.518278      11.518278    1[6-(1,6,7)]
   103        10.5556        10.5556        10.5556    1[6-(1,6,7)]
   104      11.897125      11.897125      11.897125    1[6-(1,6,7)]
   105       9.860209       9.860209       9.860209    1[6-(6,6)]
   106      11.460286      11.460286      11.460286    1[6-(6,6)]
   107      10.647316      10.647316      10.647316    1[6-(6,6)]
   108       9.126099       9.126099       9.126099    1[6-(6,6)]
   109      12.860771      12.860771      12.860771    1[6-(1,6,7)]
   110      13.041668      13.041668      13.041668    1[6-(1,6,7)]
   111      13.438297      13.438297      13.438297    1[6-(6,6)]
   112      14.296005      14.296005      14.296005    1[6-(6,6)]
   113      12.848066      12.848066      12.848066    1[6-(6,6)]
   114      12.128319      12.128319      12.128319    1[6-(6,6)]
   115      14.996384      14.996384      14.996384    1[6-(1,6,7)]
   116      14.396565      14.396565      14.396565    1[6-(1,6,7)]
   117       0.684801       0.684801       0.684801    1[6-(6,6)]
   118      16.952109      16.952109      16.952109    1[6-(6,6)]
   119       17.24908       17.24908       17.24908    1[6-(6,6)]
   120       0.986816       0.986816       0.986816    1[6-(6,6)]
   121      16.052615      16.052615      16.052615    1[6-(1,6,7)]
   122      15.946459      15.946459      15.946459    1[6-(1,6,7)]
   123      13.563899      13.563899      13.563899    1[6-(6,6)]
   124      14.438342      14.438342      14.438342    1[6-(6,6)]
   125       12.37433       12.37433       12.37433    1[6-(6,6)]
   126      11.385956      11.385956      11.385956    1[6-(6,6)]
   127      13.957998      13.957998      13.957998    1[6-(1,6,7)]
   128      14.959402      14.959402      14.959402    1[6-(1,6,7)]
   129       6.803914       6.803914       6.803914    1[6-(1,6,7)]
   130       7.363431       7.363431       7.363431    1[6-(1,6,7)]
   131       5.667582       5.667582       5.667582    1[6-(1,6,7)]
   132       6.460018       6.460018       6.460018    1[6-(1,6,7)]
   133       5.573028       5.573028       5.573028    1[6-(1,6,7)]
   134       4.951763       4.951763       4.951763    1[6-(1,6,7)]
   135        3.83907        3.83907        3.83907    1[6-(1,6,7)]
   136       2.812542       2.812542       2.812542    1[6-(1,6,7)]
   137       5.061175       5.061175       5.061175    1[6-(1,6,7)]
   138       3.975745       3.975745       3.975745    1[6-(1,6,7)]
   139       4.848391       4.848391       4.848391    1[6-(1,6,7)]
   140       3.270911       3.270911       3.270911    1[6-(1,6,7)]
   141       6.208317       6.208317       6.208317    1[6-(1,6,7)]
   142       6.148327       6.148327       6.148327    1[6-(1,6,7)]
   143       7.111005       7.111005       7.111005    1[6-(1,6,7)]
   144        5.76948        5.76948        5.76948    1[6-(1,6,7)]
   145       7.806396       7.806396       7.806396    1[6-(6,6)]
   146       6.206319       6.206319       6.206319    1[6-(6,6)]
   147       7.133019       7.133019       7.133019    1[6-(6,6)]
   148       8.654236       8.654236       8.654236    1[6-(6,6)]
   149       4.919564       4.919564       4.919564    1[6-(1,6,7)]
   150       4.624937       4.624937       4.624937    1[6-(1,6,7)]
   151       4.342038       4.342038       4.342038    1[6-(6,6)]
   152        3.48433        3.48433        3.48433    1[6-(6,6)]
   153       4.932269       4.932269       4.932269    1[6-(6,6)]
   154       5.652016       5.652016       5.652016    1[6-(6,6)]
   155       2.783951       2.783951       2.783951    1[6-(1,6,7)]
   156        3.38377        3.38377        3.38377    1[6-(1,6,7)]
   157      16.981804      16.981804      16.981804    1[6-(6,6)]
   158       0.714496       0.714496       0.714496    1[6-(6,6)]
   159       0.531255       0.531255       0.531255    1[6-(6,6)]
   160      16.793519      16.793519      16.793519    1[6-(6,6)]
   161        1.72772        1.72772        1.72772    1[6-(1,6,7)]
   162       1.720146       1.720146       1.720146    1[6-(1,6,7)]
   163       4.102706       4.102706       4.102706    1[6-(6,6)]
   164       3.228263       3.228263       3.228263    1[6-(6,6)]
   165       5.292275       5.292275       5.292275    1[6-(6,6)]
   166       6.280649       6.280649       6.280649    1[6-(6,6)]
   167       3.708607       3.708607       3.708607    1[6-(1,6,7)]
   168       2.707203       2.707203       2.707203    1[6-(1,6,7)]
   169       6.484863       6.484863       6.484863    6[1-(0),1-(0),6-(1,1,7),7-(6,6,48)]
   170       5.789239       5.789239       5.789239    6[1-(0),1-(0),6-(1,1,7),7-(6,6)]
   171       4.710634       4.710634       4.710634    6[1-(0),1-(0),6-(1,1,7),7-(6,6)]
   172        3.55949        3.55949        3.55949    6[1-(0),1-(0),6-(1,1,7),7-(6,6,48)]
   173       4.215753       4.215753       4.215753    6[1-(0),1-(0),6-(1,1,7),7-(6,6,48)]
   174       4.197741       4.197741       4.197741    6[1-(0),1-(0),6-(1,1,7),7-(6,6,48)]
   175       5.831196       5.831196       5.831196    6[1-(0),1-(0),6-(1,1,7),7-(6,6,48)]
   176       6.183438       6.183438       6.183438    6[1-(0),1-(0),6-(1,1,7),7-(6,6,48)]
   177       9.334842       9.334842       9.334842    6[6-(6,6),8-(48),8-(48)]
   178       8.404217       8.404217       8.404217    6[6-(1,6),6-(1,6),6-(8,8)]
   179       7.696791       7.696791       7.696791    6[1-(0),6-(1,6),6-(6,6)]
   180       6.744171       6.744171       6.744171    6[1-(0),6-(1,6),6-(6,6)]
   181       6.451146       6.451146       6.451146    6[6-(1,1,7),6-(1,6),6-(1,6)]
   182       7.205086       7.205086       7.205086    6[1-(0),6-(1,6),6-(6,6)]
   183       8.134267       8.134267       8.134267    6[1-(0),6-(1,6),6-(6,6)]
   184       5.320348       5.320348       5.320348    6[1-(0),1-(0),6-(6,6),7-(6,6,48)]
   185       5.759449       5.759449       5.759449    6[6-(6,6),8-(0),8-(48)]
   186       5.133496       5.133496       5.133496    6[6-(1,6),6-(1,6),6-(8,8)]
   187       4.421431       4.421431       4.421431    6[1-(0),6-(1,6),6-(6,6)]
   188        3.91602        3.91602        3.91602    6[1-(0),6-(1,6),6-(6,6)]
   189        4.09476        4.09476        4.09476    6[6-(1,1,7),6-(1,6),6-(1,6)]
   190       4.753359       4.753359       4.753359    6[1-(0),6-(1,6),6-(6,6)]
   191       5.215687       5.215687       5.215687    6[1-(0),6-(1,6),6-(6,6)]
   192       3.561503       3.561503       3.561503    6[1-(0),1-(0),6-(6,6),7-(6,6)]
   193      15.867821      15.867821      15.867821    6[6-(6,6),8-(0),8-(48)]
   194      16.800083      16.800083      16.800083    6[6-(1,6),6-(1,6),6-(8,8)]
   195      17.318494      17.318494      17.318494    6[1-(0),6-(1,6),6-(6,6)]
   196       0.404716       0.404716       0.404716    6[1-(0),6-(1,6),6-(6,6)]
   197       0.793505       0.793505       0.793505    6[6-(1,1,7),6-(1,6),6-(1,6)]
   198       0.224889       0.224889       0.224889    6[1-(0),6-(1,6),6-(6,6)]
   199      17.138894      17.138894      17.138894    6[1-(0),6-(1,6),6-(6,6)]
   200       1.839925       1.839925       1.839925    6[1-(0),1-(0),6-(6,6),7-(6,6,48)]
   201       5.913305       5.913305       5.913305    6[6-(6,6),8-(48),8-(48)]
   202       5.314013       5.314013       5.314013    6[6-(1,6),6-(1,6),6-(8,8)]
   203        4.42098        4.42098        4.42098    6[1-(0),6-(1,6),6-(6,6)]
   204       3.904183       3.904183       3.904183    6[1-(0),6-(1,6),6-(6,6)]
   205       4.285509       4.285509       4.285509    6[6-(1,1,7),6-(1,6),6-(1,6)]
   206       5.134006       5.134006       5.134006    6[1-(0),6-(1,6),6-(6,6)]
   207       5.695362       5.695362       5.695362    6[1-(0),6-(1,6),6-(6,6)]
   208       3.720096       3.720096       3.720096    6[1-(0),1-(0),6-(6,6),7-(6,6,48)]
   209      11.181742      11.181742      11.181742    6[1-(0),1-(0),6-(1,1,7),7-(6,6,48)]
   210      11.877366      11.877366      11.877366    6[1-(0),1-(0),6-(1,1,7),7-(6,6)]
   211      12.955971      12.955971      12.955971    6[1-(0),1-(0),6-(1,1,7),7-(6,6)]
   212      14.107115      14.107115      14.107115    6[1-(0),1-(0),6-(1,1,7),7-(6,6,48)]
   213      13.564582      13.564582      13.564582    6[1-(0),1-(0),6-(1,1,7),7-(6,6,48)]
   214      13.582594      13.582594      13.582594    6[1-(0),1-(0),6-(1,1,7),7-(6,6,48)]
   215      11.949139      11.949139      11.949139    6[1-(0),1-(0),6-(1,1,7),7-(6,6,48)]
   216      11.596897      11.596897      11.596897    6[1-(0),1-(0),6-(1,1,7),7-(6,6,48)]
   217       8.445493       8.445493       8.445493    6[6-(6,6),8-(48),8-(48)]
   218       9.376118       9.376118       9.376118    6[6-(1,6),6-(1,6),6-(8,8)]
   219      10.083544      10.083544      10.083544    6[1-(0),6-(1,6),6-(6,6)]
   220      11.036164      11.036164      11.036164    6[1-(0),6-(1,6),6-(6,6)]
   221      11.329189      11.329189      11.329189    6[6-(1,1,7),6-(1,6),6-(1,6)]
   222      10.461519      10.461519      10.461519    6[1-(0),6-(1,6),6-(6,6)]
   223       9.532338       9.532338       9.532338    6[1-(0),6-(1,6),6-(6,6)]
   224      12.459987      12.459987      12.459987    6[1-(0),1-(0),6-(6,6),7-(6,6,48)]
   225      11.907156      11.907156      11.907156    6[6-(6,6),8-(0),8-(48)]
   226      12.533109      12.533109      12.533109    6[6-(1,6),6-(1,6),6-(8,8)]
   227      13.245174      13.245174      13.245174    6[1-(0),6-(1,6),6-(6,6)]
   228      13.750585      13.750585      13.750585    6[1-(0),6-(1,6),6-(6,6)]
   229      13.571845      13.571845      13.571845    6[6-(1,1,7),6-(1,6),6-(1,6)]
   230      12.913246      12.913246      12.913246    6[1-(0),6-(1,6),6-(6,6)]
   231      12.450918      12.450918      12.450918    6[1-(0),6-(1,6),6-(6,6)]
   232      14.105102      14.105102      14.105102    6[1-(0),1-(0),6-(6,6),7-(6,6)]
   233       1.798784       1.798784       1.798784    6[6-(6,6),8-(0),8-(48)]
   234       0.866522       0.866522       0.866522    6[6-(1,6),6-(1,6),6-(8,8)]
   235       0.461841       0.461841       0.461841    6[1-(0),6-(1,6),6-(6,6)]
   236      17.375619      17.375619      17.375619    6[1-(0),6-(1,6),6-(6,6)]
   237       16.98683       16.98683       16.98683    6[6-(1,1,7),6-(1,6),6-(1,6)]
   238      17.441716      17.441716      17.441716    6[1-(0),6-(1,6),6-(6,6)]
   239       0.527711       0.527711       0.527711    6[1-(0),6-(1,6),6-(6,6)]
   240       15.94041       15.94041       15.94041    6[1-(0),1-(0),6-(6,6),7-(6,6,48)]
   241       11.86703       11.86703       11.86703    6[6-(6,6),8-(48),8-(48)]
   242      12.466322      12.466322      12.466322    6[6-(1,6),6-(1,6),6-(8,8)]
   243      13.359355      13.359355      13.359355    6[1-(0),6-(1,6),6-(6,6)]
   244      13.876152      13.876152      13.876152    6[1-(0),6-(1,6),6-(6,6)]
   245      13.494826      13.494826      13.494826    6[6-(1,1,7),6-(1,6),6-(1,6)]
   246      12.646329      12.646329      12.646329    6[1-(0),6-(1,6),6-(6,6)]
   247      12.084973      12.084973      12.084973    6[1-(0),6-(1,6),6-(6,6)]
   248      14.060239      14.060239      14.060239    6[1-(0),1-(0),6-(6,6),7-(6,6,48)]
   249      11.238607      11.238607      11.238607    6[1-(0),1-(0),6-(1,1,7),7-(6,6,48)]
   250      11.934231      11.934231      11.934231    6[1-(0),1-(0),6-(1,1,7),7-(6,6)]
   251      13.012836      13.012836      13.012836    6[1-(0),1-(0),6-(1,1,7),7-(6,6)]
   252       14.16398       14.16398       14.16398    6[1-(0),1-(0),6-(1,1,7),7-(6,6,48)]
   253      13.507717      13.507717      13.507717    6[1-(0),1-(0),6-(1,1,7),7-(6,6,48)]
   254      13.525729      13.525729      13.525729    6[1-(0),1-(0),6-(1,1,7),7-(6,6,48)]
   255      11.892274      11.892274      11.892274    6[1-(0),1-(0),6-(1,1,7),7-(6,6,48)]
   256      11.540032      11.540032      11.540032    6[1-(0),1-(0),6-(1,1,7),7-(6,6,48)]
   257       8.388628       8.388628       8.388628    6[6-(6,6),8-(48),8-(48)]
   258       9.319253       9.319253       9.319253    6[6-(1,6),6-(1,6),6-(8,8)]
   259      10.026679      10.026679      10.026679    6[1-(0),6-(1,6),6-(6,6)]
   260      10.979299      10.979299      10.979299    6[1-(0),6-(1,6),6-(6,6)]
   261      11.272324      11.272324      11.272324    6[6-(1,1,7),6-(1,6),6-(1,6)]
   262      10.518384      10.518384      10.518384    6[1-(0),6-(1,6),6-(6,6)]
   263       9.589203       9.589203       9.589203    6[1-(0),6-(1,6),6-(6,6)]
   264      12.403122      12.403122      12.403122    6[1-(0),1-(0),6-(6,6),7-(6,6,48)]
   265      11.964021      11.964021      11.964021    6[6-(6,6),8-(0),8-(48)]
   266      12.589974      12.589974      12.589974    6[6-(1,6),6-(1,6),6-(8,8)]
   267      13.302039      13.302039      13.302039    6[1-(0),6-(1,6),6-(6,6)]
   268       13.80745       13.80745       13.80745    6[1-(0),6-(1,6),6-(6,6)]
   269       13.62871       13.62871       13.62871    6[6-(1,1,7),6-(1,6),6-(1,6)]
   270      12.970111      12.970111      12.970111    6[1-(0),6-(1,6),6-(6,6)]
   271      12.507783      12.507783      12.507783    6[1-(0),6-(1,6),6-(6,6)]
   272      14.161967      14.161967      14.161967    6[1-(0),1-(0),6-(6,6),7-(6,6)]
   273       1.855649       1.855649       1.855649    6[6-(6,6),8-(0),8-(48)]
   274       0.923387       0.923387       0.923387    6[6-(1,6),6-(1,6),6-(8,8)]
   275       0.404976       0.404976       0.404976    6[1-(0),6-(1,6),6-(6,6)]
   276      17.318754      17.318754      17.318754    6[1-(0),6-(1,6),6-(6,6)]
   277      16.929965      16.929965      16.929965    6[6-(1,1,7),6-(1,6),6-(1,6)]
   278      17.498581      17.498581      17.498581    6[1-(0),6-(1,6),6-(6,6)]
   279       0.584576       0.584576       0.584576    6[1-(0),6-(1,6),6-(6,6)]
   280      15.883545      15.883545      15.883545    6[1-(0),1-(0),6-(6,6),7-(6,6,48)]
   281      11.810165      11.810165      11.810165    6[6-(6,6),8-(48),8-(48)]
   282      12.409457      12.409457      12.409457    6[6-(1,6),6-(1,6),6-(8,8)]
   283       13.30249       13.30249       13.30249    6[1-(0),6-(1,6),6-(6,6)]
   284      13.819287      13.819287      13.819287    6[1-(0),6-(1,6),6-(6,6)]
   285      13.437961      13.437961      13.437961    6[6-(1,1,7),6-(1,6),6-(1,6)]
   286      12.589464      12.589464      12.589464    6[1-(0),6-(1,6),6-(6,6)]
   287      12.028108      12.028108      12.028108    6[1-(0),6-(1,6),6-(6,6)]
   288      14.003374      14.003374      14.003374    6[1-(0),1-(0),6-(6,6),7-(6,6,48)]
   289       6.541728       6.541728       6.541728    6[1-(0),1-(0),6-(1,1,7),7-(6,6,48)]
   290       5.846104       5.846104       5.846104    6[1-(0),1-(0),6-(1,1,7),7-(6,6)]
   291       4.767499       4.767499       4.767499    6[1-(0),1-(0),6-(1,1,7),7-(6,6)]
   292       3.616355       3.616355       3.616355    6[1-(0),1-(0),6-(1,1,7),7-(6,6,48)]
   293       4.158888       4.158888       4.158888    6[1-(0),1-(0),6-(1,1,7),7-(6,6,48)]
   294       4.140876       4.140876       4.140876    6[1-(0),1-(0),6-(1,1,7),7-(6,6,48)]
   295       5.774331       5.774331       5.774331    6[1-(0),1-(0),6-(1,1,7),7-(6,6,48)]
   296       6.126573       6.126573       6.126573    6[1-(0),1-(0),6-(1,1,7),7-(6,6,48)]
   297       9.277977       9.277977       9.277977    6[6-(6,6),8-(48),8-(48)]
   298       8.347352       8.347352       8.347352    6[6-(1,6),6-(1,6),6-(8,8)]
   299       7.639926       7.639926       7.639926    6[1-(0),6-(1,6),6-(6,6)]
   300       6.687306       6.687306       6.687306    6[1-(0),6-(1,6),6-(6,6)]
   301       6.394281       6.394281       6.394281    6[6-(1,1,7),6-(1,6),6-(1,6)]
   302       7.261951       7.261951       7.261951    6[1-(0),6-(1,6),6-(6,6)]
   303       8.191132       8.191132       8.191132    6[1-(0),6-(1,6),6-(6,6)]
   304       5.263483       5.263483       5.263483    6[1-(0),1-(0),6-(6,6),7-(6,6,48)]
   305       5.816314       5.816314       5.816314    6[6-(6,6),8-(0),8-(48)]
   306       5.190361       5.190361       5.190361    6[6-(1,6),6-(1,6),6-(8,8)]
   307       4.478296       4.478296       4.478296    6[1-(0),6-(1,6),6-(6,6)]
   308       3.972885       3.972885       3.972885    6[1-(0),6-(1,6),6-(6,6)]
   309       4.151625       4.151625       4.151625    6[6-(1,1,7),6-(1,6),6-(1,6)]
   310       4.810224       4.810224       4.810224    6[1-(0),6-(1,6),6-(6,6)]
   311       5.272552       5.272552       5.272552    6[1-(0),6-(1,6),6-(6,6)]
   312       3.618368       3.618368       3.618368    6[1-(0),1-(0),6-(6,6),7-(6,6)]
   313      15.924686      15.924686      15.924686    6[6-(6,6),8-(0),8-(48)]
   314      16.856948      16.856948      16.856948    6[6-(1,6),6-(1,6),6-(8,8)]
   315      17.261629      17.261629      17.261629    6[1-(0),6-(1,6),6-(6,6)]
   316       0.347851       0.347851       0.347851    6[1-(0),6-(1,6),6-(6,6)]
   317        0.73664        0.73664        0.73664    6[6-(1,1,7),6-(1,6),6-(1,6)]
   318       0.281754       0.281754       0.281754    6[1-(0),6-(1,6),6-(6,6)]
   319      17.195759      17.195759      17.195759    6[1-(0),6-(1,6),6-(6,6)]
   320        1.78306        1.78306        1.78306    6[1-(0),1-(0),6-(6,6),7-(6,6,48)]
   321        5.85644        5.85644        5.85644    6[6-(6,6),8-(48),8-(48)]
   322       5.257148       5.257148       5.257148    6[6-(1,6),6-(1,6),6-(8,8)]
   323       4.364115       4.364115       4.364115    6[1-(0),6-(1,6),6-(6,6)]
   324       3.847318       3.847318       3.847318    6[1-(0),6-(1,6),6-(6,6)]
   325       4.228644       4.228644       4.228644    6[6-(1,1,7),6-(1,6),6-(1,6)]
   326       5.077141       5.077141       5.077141    6[1-(0),6-(1,6),6-(6,6)]
   327       5.638497       5.638497       5.638497    6[1-(0),6-(1,6),6-(6,6)]
   328       3.663231       3.663231       3.663231    6[1-(0),1-(0),6-(6,6),7-(6,6,48)]
   329        4.50176        4.50176        4.50176    7[6-(1,1,6),6-(1,1,6),6-(1,1,6)]
   330       5.598198       5.598198       5.598198    7[6-(1,1,6),6-(1,1,6),6-(1,1,6),48-(7,7,8)]
   331       3.238849       3.238849       3.238849    7[6-(1,1,6),6-(1,1,6),6-(1,1,6),48-(7,7,8)]
   332       4.406264       4.406264       4.406264    7[6-(1,1,6),6-(1,1,6),6-(1,1,6),48-(7,7,8)]
   333      13.164845      13.164845      13.164845    7[6-(1,1,6),6-(1,1,6),6-(1,1,6)]
   334      12.182137      12.182137      12.182137    7[6-(1,1,6),6-(1,1,6),6-(1,1,6),48-(7,7,8)]
   335      14.541486      14.541486      14.541486    7[6-(1,1,6),6-(1,1,6),6-(1,1,6),48-(7,7,8)]
   336      13.374071      13.374071      13.374071    7[6-(1,1,6),6-(1,1,6),6-(1,1,6),48-(7,7,8)]
   337       13.22171       13.22171       13.22171    7[6-(1,1,6),6-(1,1,6),6-(1,1,6)]
   338      12.125272      12.125272      12.125272    7[6-(1,1,6),6-(1,1,6),6-(1,1,6),48-(7,7,8)]
   339      14.484621      14.484621      14.484621    7[6-(1,1,6),6-(1,1,6),6-(1,1,6),48-(7,7,8)]
   340      13.317206      13.317206      13.317206    7[6-(1,1,6),6-(1,1,6),6-(1,1,6),48-(7,7,8)]
   341       4.558625       4.558625       4.558625    7[6-(1,1,6),6-(1,1,6),6-(1,1,6)]
   342       5.541333       5.541333       5.541333    7[6-(1,1,6),6-(1,1,6),6-(1,1,6),48-(7,7,8)]
   343       3.181984       3.181984       3.181984    7[6-(1,1,6),6-(1,1,6),6-(1,1,6),48-(7,7,8)]
   344       4.349399       4.349399       4.349399    7[6-(1,1,6),6-(1,1,6),6-(1,1,6),48-(7,7,8)]
   345       9.185752       9.185752       9.185752    8[6-(6,8),48-(8,8,8,8)]
   346      10.170732      10.170732      10.170732    8[6-(6,8),48-(8,8,8,8)]
   347       6.143537       6.143537       6.143537    8[6-(6,8)]
   348       5.755309       5.755309       5.755309    8[6-(6,8),48-(8,8,8,8)]
   349      15.353647      15.353647      15.353647    8[6-(6,8)]
   350      15.559305      15.559305      15.559305    8[6-(6,8),48-(7,7,7)]
   351       5.524151       5.524151       5.524151    8[6-(6,8),48-(8,8,8,8)]
   352       6.784305       6.784305       6.784305    8[6-(6,8),48-(8,8,8,8)]
   353       8.594583       8.594583       8.594583    8[6-(6,8),48-(8,8,8,8)]
   354       7.495873       7.495873       7.495873    8[6-(6,8),48-(8,8,8,8)]
   355      11.523068      11.523068      11.523068    8[6-(6,8)]
   356      11.911296      11.911296      11.911296    8[6-(6,8),48-(8,8,8,8)]
   357       2.312958       2.312958       2.312958    8[6-(6,8)]
   358        2.22103        2.22103        2.22103    8[6-(6,8),48-(7,7,7)]
   359      12.256184      12.256184      12.256184    8[6-(6,8),48-(8,8,8,8)]
   360       10.99603       10.99603       10.99603    8[6-(6,8),48-(8,8,8,8)]
   361       8.537718       8.537718       8.537718    8[6-(6,8),48-(8,8,8,8)]
   362       7.552738       7.552738       7.552738    8[6-(6,8),48-(8,8,8,8)]
   363      11.579933      11.579933      11.579933    8[6-(6,8)]
   364      11.968161      11.968161      11.968161    8[6-(6,8),48-(8,8,8,8)]
   365       2.369823       2.369823       2.369823    8[6-(6,8)]
   366       2.164165       2.164165       2.164165    8[6-(6,8),48-(7,7,7)]
   367      12.199319      12.199319      12.199319    8[6-(6,8),48-(8,8,8,8)]
   368      10.939165      10.939165      10.939165    8[6-(6,8),48-(8,8,8,8)]
   369       9.128887       9.128887       9.128887    8[6-(6,8),48-(8,8,8,8)]
   370      10.227597      10.227597      10.227597    8[6-(6,8),48-(8,8,8,8)]
   371       6.200402       6.200402       6.200402    8[6-(6,8)]
   372       5.812174       5.812174       5.812174    8[6-(6,8),48-(8,8,8,8)]
   373      15.410512      15.410512      15.410512    8[6-(6,8)]
   374       15.50244       15.50244       15.50244    8[6-(6,8),48-(7,7,7)]
   375       5.467286       5.467286       5.467286    8[6-(6,8),48-(8,8,8,8)]
   376        6.72744        6.72744        6.72744    8[6-(6,8),48-(8,8,8,8)]
