# Supplementary material for: A collection of forcefield precursors for metal–organic frameworks
Source: RSC Adv. 2019 Nov 13;9(63):36492–507. doi: 10.1039/c9ra07327b (PMC9075174; doi:10.1039/c9ra07327b)
Supplement: RA-009-C9RA07327B-s1937 [file RA-009-C9RA07327B-s1937.txt]

PEMRIK_clean

13.763300    0.000000    0.000000
0.000000    16.602700    0.000000
-4.577943    -8.301268    16.731283

     1       7.422613       7.422613       7.422613    30[7-(6,6),8-(6),8-(6),8-(6),8-(6)]
     2       7.446551       7.446551       7.446551    30[7-(6,6),8-(6),8-(6),8-(6),8-(6)]
     3       0.540963       0.540963       0.540963    30[7-(6,6),8-(6),8-(6),8-(6),8-(6)]
     4       0.564901       0.564901       0.564901    30[7-(6,6),8-(6),8-(6),8-(6),8-(6)]
     5       8.644394       8.644394       8.644394    30[7-(6,6),8-(6),8-(6),8-(6),8-(6)]
     6       8.620456       8.620456       8.620456    30[7-(6,6),8-(6),8-(6),8-(6),8-(6)]
     7       1.762744       1.762744       1.762744    30[7-(6,6),8-(6),8-(6),8-(6),8-(6)]
     8       1.738806       1.738806       1.738806    30[7-(6,6),8-(6),8-(6),8-(6),8-(6)]
     9      -3.062766      -3.062766      -3.062766    1[6-(6,6)]
    10       -1.70893       -1.70893       -1.70893    1[6-(6,6)]
    11      -1.808091      -1.808091      -1.808091    1[6-(6,6)]
    12      10.649084      10.649084      10.649084    1[6-(6,6)]
    13       2.991591       2.991591       2.991591    1[6-(6,6)]
    14       2.813973       2.813973       2.813973    1[6-(6,6)]
    15       4.165511       4.165511       4.165511    1[6-(6,6)]
    16        4.36469        4.36469        4.36469    1[6-(6,6)]
    17       7.899063       7.899063       7.899063    1[6-(6,7)]
    18      13.262262      13.262262      13.262262    1[6-(6,6)]
    19      12.717098      12.717098      12.717098    1[6-(6,6)]
    20       7.398834       7.398834       7.398834    1[6-(6,7)]
    21       1.530514       1.530514       1.530514    1[6-(6,7)]
    22      -1.304757      -1.304757      -1.304757    1[6-(6,6)]
    23      -1.155271      -1.155271      -1.155271    1[6-(6,7)]
    24       2.215626       2.215626       2.215626    1[6-(6,7)]
    25       2.183128       2.183128       2.183128    1[6-(6,6)]
    26       3.818884       3.818884       3.818884    1[6-(6,6)]
    27        5.17272        5.17272        5.17272    1[6-(6,6)]
    28       5.073559       5.073559       5.073559    1[6-(6,6)]
    29       3.767434       3.767434       3.767434    1[6-(6,6)]
    30      -3.890059      -3.890059      -3.890059    1[6-(6,6)]
    31       9.695623       9.695623       9.695623    1[6-(6,6)]
    32      -2.716139      -2.716139      -2.716139    1[6-(6,6)]
    33       -2.51696       -2.51696       -2.51696    1[6-(6,6)]
    34       1.017413       1.017413       1.017413    1[6-(6,7)]
    35       6.380612       6.380612       6.380612    1[6-(6,6)]
    36       5.835448       5.835448       5.835448    1[6-(6,6)]
    37       0.517184       0.517184       0.517184    1[6-(6,7)]
    38       8.412164       8.412164       8.412164    1[6-(6,7)]
    39       5.576893       5.576893       5.576893    1[6-(6,6)]
    40       5.726379       5.726379       5.726379    1[6-(6,7)]
    41       9.097276       9.097276       9.097276    1[6-(6,7)]
    42       9.064778       9.064778       9.064778    1[6-(6,6)]
    43       5.366473       5.366473       5.366473    1[6-(6,6)]
    44       4.012637       4.012637       4.012637    1[6-(6,6)]
    45       4.111798       4.111798       4.111798    1[6-(6,6)]
    46       5.417923       5.417923       5.417923    1[6-(6,6)]
    47      13.075416      13.075416      13.075416    1[6-(6,6)]
    48      -0.510266      -0.510266      -0.510266    1[6-(6,6)]
    49      11.901496      11.901496      11.901496    1[6-(6,6)]
    50      11.702317      11.702317      11.702317    1[6-(6,6)]
    51       8.167944       8.167944       8.167944    1[6-(6,7)]
    52       2.804745       2.804745       2.804745    1[6-(6,6)]
    53       3.349909       3.349909       3.349909    1[6-(6,6)]
    54       8.668173       8.668173       8.668173    1[6-(6,7)]
    55       0.773193       0.773193       0.773193    1[6-(6,7)]
    56       3.608464       3.608464       3.608464    1[6-(6,6)]
    57       3.458978       3.458978       3.458978    1[6-(6,7)]
    58       0.088081       0.088081       0.088081    1[6-(6,7)]
    59       0.120579       0.120579       0.120579    1[6-(6,6)]
    60      12.248123      12.248123      12.248123    1[6-(6,6)]
    61      10.894287      10.894287      10.894287    1[6-(6,6)]
    62      10.993448      10.993448      10.993448    1[6-(6,6)]
    63      -1.463727      -1.463727      -1.463727    1[6-(6,6)]
    64       6.193766       6.193766       6.193766    1[6-(6,6)]
    65       6.371384       6.371384       6.371384    1[6-(6,6)]
    66       5.019846       5.019846       5.019846    1[6-(6,6)]
    67       4.820667       4.820667       4.820667    1[6-(6,6)]
    68       1.286294       1.286294       1.286294    1[6-(6,7)]
    69      -4.076905      -4.076905      -4.076905    1[6-(6,6)]
    70      -3.531741      -3.531741      -3.531741    1[6-(6,6)]
    71       1.786523       1.786523       1.786523    1[6-(6,7)]
    72       7.654843       7.654843       7.654843    1[6-(6,7)]
    73      10.490114      10.490114      10.490114    1[6-(6,6)]
    74      10.340628      10.340628      10.340628    1[6-(6,7)]
    75       6.969731       6.969731       6.969731    1[6-(6,7)]
    76       7.002229       7.002229       7.002229    1[6-(6,6)]
    77      -0.848431      -0.848431      -0.848431    6[6-(6,6),8-(30),8-(30)]
    78       9.498753       9.498753       9.498753    6[6-(6,6),8-(30),8-(30)]
    79      -3.268102      -3.268102      -3.268102    6[6-(1,6),6-(1,6),6-(8,8)]
    80      -2.817435      -2.817435      -2.817435    6[1-(0),6-(1,6),6-(6,6)]
    81      -2.017244      -2.017244      -2.017244    6[1-(0),6-(1,6),6-(6,6)]
    82      -1.660611      -1.660611      -1.660611    6[6-(1,6),6-(1,6),6-(8,8)]
    83       -2.06847       -2.06847       -2.06847    6[1-(0),6-(1,6),6-(6,6)]
    84      -2.856274      -2.856274      -2.856274    6[1-(0),6-(1,6),6-(6,6)]
    85       1.950639       1.950639       1.950639    6[6-(6,6),8-(30),8-(30)]
    86       2.786162       2.786162       2.786162    6[6-(1,6),6-(1,6),6-(8,8)]
    87       3.242427       3.242427       3.242427    6[1-(0),6-(1,6),6-(6,6)]
    88       3.132105       3.132105       3.132105    6[1-(0),6-(1,6),6-(6,6)]
    89       5.392565       5.392565       5.392565    6[6-(6,6),8-(30),8-(30)]
    90       4.419016       4.419016       4.419016    6[6-(1,6),6-(1,6),6-(8,8)]
    91       3.939541       3.939541       3.939541    6[1-(0),6-(1,6),6-(6,6)]
    92       4.053165       4.053165       4.053165    6[1-(0),6-(1,6),6-(6,6)]
    93       7.980396       7.980396       7.980396    6[1-(0),6-(1,6),7-(6,30)]
    94       13.01802       13.01802       13.01802    6[1-(0),6-(1,7),6-(6,7)]
    95      13.112852      13.112852      13.112852    6[6-(1,6),6-(1,6),7-(7,7)]
    96      12.700364      12.700364      12.700364    6[1-(0),6-(1,7),6-(6,7)]
    97      12.264155      12.264155      12.264155    6[1-(0),6-(1,6),7-(6,30)]
    98       0.366851       0.366851       0.366851    6[6-(1,7),6-(6,6),7-(7)]
    99       0.978985       0.978985       0.978985    6[1-(0),6-(6,7),7-(7)]
   100       0.415836       0.415836       0.415836    6[6-(1,6),6-(1,6),6-(6,7)]
   101      -0.579671      -0.579671      -0.579671    6[1-(0),6-(1,7),6-(6,6)]
   102      -0.485486      -0.485486      -0.485486    6[1-(0),6-(1,6),7-(6,30)]
   103       1.492091       1.492091       1.492091    6[1-(0),6-(1,6),7-(6,30)]
   104       1.478468       1.478468       1.478468    6[1-(0),6-(1,7),6-(6,6)]
   105       6.033219       6.033219       6.033219    6[6-(6,6),8-(30),8-(30)]
   106       2.617103       2.617103       2.617103    6[6-(6,6),8-(30),8-(30)]
   107       3.613548       3.613548       3.613548    6[6-(1,6),6-(1,6),6-(8,8)]
   108       4.064215       4.064215       4.064215    6[1-(0),6-(1,6),6-(6,6)]
   109       4.864406       4.864406       4.864406    6[1-(0),6-(1,6),6-(6,6)]
   110       5.221039       5.221039       5.221039    6[6-(1,6),6-(1,6),6-(8,8)]
   111        4.81318        4.81318        4.81318    6[1-(0),6-(1,6),6-(6,6)]
   112       4.025376       4.025376       4.025376    6[1-(0),6-(1,6),6-(6,6)]
   113       8.832289       8.832289       8.832289    6[6-(6,6),8-(30),8-(30)]
   114       9.667812       9.667812       9.667812    6[6-(1,6),6-(1,6),6-(8,8)]
   115      -3.639223      -3.639223      -3.639223    6[1-(0),6-(1,6),6-(6,6)]
   116      10.013755      10.013755      10.013755    6[1-(0),6-(1,6),6-(6,6)]
   117      -1.489085      -1.489085      -1.489085    6[6-(6,6),8-(30),8-(30)]
   118      -2.462634      -2.462634      -2.462634    6[6-(1,6),6-(1,6),6-(8,8)]
   119      -2.942109      -2.942109      -2.942109    6[1-(0),6-(1,6),6-(6,6)]
   120      -2.828485      -2.828485      -2.828485    6[1-(0),6-(1,6),6-(6,6)]
   121       1.098746       1.098746       1.098746    6[1-(0),6-(1,6),7-(6,30)]
   122        6.13637        6.13637        6.13637    6[1-(0),6-(1,7),6-(6,7)]
   123       6.231202       6.231202       6.231202    6[6-(1,6),6-(1,6),7-(7,7)]
   124       5.818714       5.818714       5.818714    6[1-(0),6-(1,7),6-(6,7)]
   125       5.382505       5.382505       5.382505    6[1-(0),6-(1,6),7-(6,30)]
   126       7.248501       7.248501       7.248501    6[6-(1,7),6-(6,6),7-(7)]
   127       7.860635       7.860635       7.860635    6[1-(0),6-(6,7),7-(7)]
   128       7.297486       7.297486       7.297486    6[6-(1,6),6-(1,6),6-(6,7)]
   129       6.301979       6.301979       6.301979    6[1-(0),6-(1,7),6-(6,6)]
   130       6.396164       6.396164       6.396164    6[1-(0),6-(1,6),7-(6,30)]
   131       8.373741       8.373741       8.373741    6[1-(0),6-(1,6),7-(6,30)]
   132       8.360118       8.360118       8.360118    6[1-(0),6-(1,7),6-(6,6)]
   133       3.152138       3.152138       3.152138    6[6-(6,6),8-(30),8-(30)]
   134       6.568254       6.568254       6.568254    6[6-(6,6),8-(30),8-(30)]
   135       5.571809       5.571809       5.571809    6[6-(1,6),6-(1,6),6-(8,8)]
   136       5.121142       5.121142       5.121142    6[1-(0),6-(1,6),6-(6,6)]
   137       4.320951       4.320951       4.320951    6[1-(0),6-(1,6),6-(6,6)]
   138       3.964318       3.964318       3.964318    6[6-(1,6),6-(1,6),6-(8,8)]
   139       4.372177       4.372177       4.372177    6[1-(0),6-(1,6),6-(6,6)]
   140       5.159981       5.159981       5.159981    6[1-(0),6-(1,6),6-(6,6)]
   141       0.353068       0.353068       0.353068    6[6-(6,6),8-(30),8-(30)]
   142      -0.482455      -0.482455      -0.482455    6[6-(1,6),6-(1,6),6-(8,8)]
   143       12.82458       12.82458       12.82458    6[1-(0),6-(1,6),6-(6,6)]
   144      -0.828398      -0.828398      -0.828398    6[1-(0),6-(1,6),6-(6,6)]
   145      10.674442      10.674442      10.674442    6[6-(6,6),8-(30),8-(30)]
   146      11.647991      11.647991      11.647991    6[6-(1,6),6-(1,6),6-(8,8)]
   147      12.127466      12.127466      12.127466    6[1-(0),6-(1,6),6-(6,6)]
   148      12.013842      12.013842      12.013842    6[1-(0),6-(1,6),6-(6,6)]
   149       8.086611       8.086611       8.086611    6[1-(0),6-(1,6),7-(6,30)]
   150       3.048987       3.048987       3.048987    6[1-(0),6-(1,7),6-(6,7)]
   151       2.954155       2.954155       2.954155    6[6-(1,6),6-(1,6),7-(7,7)]
   152       3.366643       3.366643       3.366643    6[1-(0),6-(1,7),6-(6,7)]
   153       3.802852       3.802852       3.802852    6[1-(0),6-(1,6),7-(6,30)]
   154       1.936856       1.936856       1.936856    6[6-(1,7),6-(6,6),7-(7)]
   155       1.324722       1.324722       1.324722    6[1-(0),6-(6,7),7-(7)]
   156       1.887871       1.887871       1.887871    6[6-(1,6),6-(1,6),6-(6,7)]
   157       2.883378       2.883378       2.883378    6[1-(0),6-(1,7),6-(6,6)]
   158       2.789193       2.789193       2.789193    6[1-(0),6-(1,6),7-(6,30)]
   159       0.811616       0.811616       0.811616    6[1-(0),6-(1,6),7-(6,30)]
   160       0.825239       0.825239       0.825239    6[1-(0),6-(1,7),6-(6,6)]
   161      10.033788      10.033788      10.033788    6[6-(6,6),8-(30),8-(30)]
   162      -0.313396      -0.313396      -0.313396    6[6-(6,6),8-(30),8-(30)]
   163      12.453459      12.453459      12.453459    6[6-(1,6),6-(1,6),6-(8,8)]
   164      12.002792      12.002792      12.002792    6[1-(0),6-(1,6),6-(6,6)]
   165      11.202601      11.202601      11.202601    6[1-(0),6-(1,6),6-(6,6)]
   166      10.845968      10.845968      10.845968    6[6-(1,6),6-(1,6),6-(8,8)]
   167      11.253827      11.253827      11.253827    6[1-(0),6-(1,6),6-(6,6)]
   168      12.041631      12.041631      12.041631    6[1-(0),6-(1,6),6-(6,6)]
   169       7.234718       7.234718       7.234718    6[6-(6,6),8-(30),8-(30)]
   170       6.399195       6.399195       6.399195    6[6-(1,6),6-(1,6),6-(8,8)]
   171        5.94293        5.94293        5.94293    6[1-(0),6-(1,6),6-(6,6)]
   172       6.053252       6.053252       6.053252    6[1-(0),6-(1,6),6-(6,6)]
   173       3.792792       3.792792       3.792792    6[6-(6,6),8-(30),8-(30)]
   174       4.766341       4.766341       4.766341    6[6-(1,6),6-(1,6),6-(8,8)]
   175       5.245816       5.245816       5.245816    6[1-(0),6-(1,6),6-(6,6)]
   176       5.132192       5.132192       5.132192    6[1-(0),6-(1,6),6-(6,6)]
   177       1.204961       1.204961       1.204961    6[1-(0),6-(1,6),7-(6,30)]
   178      -3.832663      -3.832663      -3.832663    6[1-(0),6-(1,7),6-(6,7)]
   179      -3.927495      -3.927495      -3.927495    6[6-(1,6),6-(1,6),7-(7,7)]
   180      -3.515007      -3.515007      -3.515007    6[1-(0),6-(1,7),6-(6,7)]
   181      -3.078798      -3.078798      -3.078798    6[1-(0),6-(1,6),7-(6,30)]
   182       8.818506       8.818506       8.818506    6[6-(1,7),6-(6,6),7-(7)]
   183       8.206372       8.206372       8.206372    6[1-(0),6-(6,7),7-(7)]
   184       8.769521       8.769521       8.769521    6[6-(1,6),6-(1,6),6-(6,7)]
   185       9.765028       9.765028       9.765028    6[1-(0),6-(1,7),6-(6,6)]
   186       9.670843       9.670843       9.670843    6[1-(0),6-(1,6),7-(6,30)]
   187       7.693266       7.693266       7.693266    6[1-(0),6-(1,6),7-(6,30)]
   188       7.706889       7.706889       7.706889    6[1-(0),6-(1,7),6-(6,6)]
   189       7.646808       7.646808       7.646808    7[6-(1,6),6-(1,6),30-(8,8,8,8)]
   190       0.511719       0.511719       0.511719    7[6-(1,6),6-(1,6),30-(8,8,8,8)]
   191      -0.118814      -0.118814      -0.118814    7[6-(6,6),7-(6),7-(6)]
   192      -0.325757      -0.325757      -0.325757    7[6-(6,6),7-(6,7)]
   193       0.652764       0.652764       0.652764    7[6-(1,6),7-(6,7)]
   194       0.765158       0.765158       0.765158    7[6-(1,6),6-(1,6),30-(8,8,8,8)]
   195       7.393369       7.393369       7.393369    7[6-(1,6),6-(1,6),30-(8,8,8,8)]
   196       6.762836       6.762836       6.762836    7[6-(6,6),7-(6),7-(6)]
   197       6.555893       6.555893       6.555893    7[6-(6,6),7-(6,7)]
   198       7.534414       7.534414       7.534414    7[6-(1,6),7-(6,7)]
   199       8.420199       8.420199       8.420199    7[6-(1,6),6-(1,6),30-(8,8,8,8)]
   200       1.791988       1.791988       1.791988    7[6-(1,6),6-(1,6),30-(8,8,8,8)]
   201       2.422521       2.422521       2.422521    7[6-(6,6),7-(6),7-(6)]
   202       2.629464       2.629464       2.629464    7[6-(6,6),7-(6,7)]
   203       1.650943       1.650943       1.650943    7[6-(1,6),7-(6,7)]
   204       1.538549       1.538549       1.538549    7[6-(1,6),6-(1,6),30-(8,8,8,8)]
   205       8.673638       8.673638       8.673638    7[6-(1,6),6-(1,6),30-(8,8,8,8)]
   206       9.304171       9.304171       9.304171    7[6-(6,6),7-(6),7-(6)]
   207       9.511114       9.511114       9.511114    7[6-(6,6),7-(6,7)]
   208       8.532593       8.532593       8.532593    7[6-(1,6),7-(6,7)]
   209      -0.579278      -0.579278      -0.579278    8[6-(6,8),30-(7,8,8,8)]
   210      -0.503191      -0.503191      -0.503191    8[6-(6,8),30-(7,8,8,8)]
   211       9.116197       9.116197       9.116197    8[6-(6,8),30-(7,8,8,8)]
   212       9.087642       9.087642       9.087642    8[6-(6,8),30-(7,8,8,8)]
   213       1.683458       1.683458       1.683458    8[6-(6,8),30-(7,8,8,8)]
   214       1.585902       1.585902       1.585902    8[6-(6,8),30-(7,8,8,8)]
   215       5.832121       5.832121       5.832121    8[6-(6,8),30-(7,8,8,8)]
   216       5.725797       5.725797       5.725797    8[6-(6,8),30-(7,8,8,8)]
   217       6.302372       6.302372       6.302372    8[6-(6,8),30-(7,8,8,8)]
   218       6.378459       6.378459       6.378459    8[6-(6,8),30-(7,8,8,8)]
   219       2.234547       2.234547       2.234547    8[6-(6,8),30-(7,8,8,8)]
   220       2.205992       2.205992       2.205992    8[6-(6,8),30-(7,8,8,8)]
   221       8.565108       8.565108       8.565108    8[6-(6,8),30-(7,8,8,8)]
   222       8.467552       8.467552       8.467552    8[6-(6,8),30-(7,8,8,8)]
   223      -1.049529      -1.049529      -1.049529    8[6-(6,8),30-(7,8,8,8)]
   224      -1.155853      -1.155853      -1.155853    8[6-(6,8),30-(7,8,8,8)]
   225       2.882985       2.882985       2.882985    8[6-(6,8),30-(7,8,8,8)]
   226       2.806898       2.806898       2.806898    8[6-(6,8),30-(7,8,8,8)]
   227        6.95081        6.95081        6.95081    8[6-(6,8),30-(7,8,8,8)]
   228       6.979365       6.979365       6.979365    8[6-(6,8),30-(7,8,8,8)]
   229       0.620249       0.620249       0.620249    8[6-(6,8),30-(7,8,8,8)]
   230       0.717805       0.717805       0.717805    8[6-(6,8),30-(7,8,8,8)]
   231      10.234886      10.234886      10.234886    8[6-(6,8),30-(7,8,8,8)]
   232       10.34121       10.34121       10.34121    8[6-(6,8),30-(7,8,8,8)]
   233       9.764635       9.764635       9.764635    8[6-(6,8),30-(7,8,8,8)]
   234       9.688548       9.688548       9.688548    8[6-(6,8),30-(7,8,8,8)]
   235        0.06916        0.06916        0.06916    8[6-(6,8),30-(7,8,8,8)]
   236       0.097715       0.097715       0.097715    8[6-(6,8),30-(7,8,8,8)]
   237       7.501899       7.501899       7.501899    8[6-(6,8),30-(7,8,8,8)]
   238       7.599455       7.599455       7.599455    8[6-(6,8),30-(7,8,8,8)]
   239       3.353236       3.353236       3.353236    8[6-(6,8),30-(7,8,8,8)]
   240        3.45956        3.45956        3.45956    8[6-(6,8),30-(7,8,8,8)]
