# Supplementary material for: A collection of forcefield precursors for metal–organic frameworks
Source: RSC Adv. 2019 Nov 13;9(63):36492–507. doi: 10.1039/c9ra07327b (PMC9075174; doi:10.1039/c9ra07327b)
Supplement: RA-009-C9RA07327B-s1938 [file RA-009-C9RA07327B-s1938.txt]

PENNAZ_clean

18.617800    0.000000    0.000000
9.308870    17.423130    0.000000
9.308912    5.662619    20.416781

     1      20.900138      20.900138      20.900138    48[8-(6),8-(6),8-(6),8-(6),8-(6)]
     2      21.231168      21.231168      21.231168    48[8-(6),8-(6),8-(6,48),8-(6,48)]
     3      29.122512      29.122512      29.122512    48[8-(6),8-(6),8-(6,48),8-(6,48)]
     4      30.209047      30.209047      30.209047    48[8-(6),8-(6),8-(6),8-(6),8-(6)]
     5      30.540066      30.540066      30.540066    48[8-(6),8-(6),8-(6,48),8-(6,48)]
     6      19.813603      19.813603      19.813603    48[8-(6),8-(6),8-(6,48),8-(6,48)]
     7      16.335444      16.335444      16.335444    48[8-(6),8-(6),8-(6),8-(6),8-(6)]
     8      16.004414      16.004414      16.004414    48[8-(6),8-(6),8-(6,48),8-(6,48)]
     9        8.11307        8.11307        8.11307    48[8-(6),8-(6),8-(6,48),8-(6,48)]
    10       7.026535       7.026535       7.026535    48[8-(6),8-(6),8-(6),8-(6),8-(6)]
    11       6.695516       6.695516       6.695516    48[8-(6),8-(6),8-(6,48),8-(6,48)]
    12      17.421979      17.421979      17.421979    48[8-(6),8-(6),8-(6,48),8-(6,48)]
    13      25.623667      25.623667      25.623667    1[6-(6,6)]
    14      23.315056      23.315056      23.315056    1[6-(6,6)]
    15      27.256445      27.256445      27.256445    1[6-(6,6)]
    16      24.476806      24.476806      24.476806    1[6-(6,6)]
    17       18.09651       18.09651       18.09651    1[6-(6,6)]
    18      15.169754      15.169754      15.169754    1[6-(6,6)]
    19      18.098371      18.098371      18.098371    1[6-(6,6)]
    20      12.825807      12.825807      12.825807    1[6-(6,6)]
    21      10.990092      10.990092      10.990092    1[6-(6,6)]
    22      13.697114      13.697114      13.697114    1[6-(6,6)]
    23      11.044079      11.044079      11.044079    1[6-(6,6)]
    24      13.684077      13.684077      13.684077    1[6-(6,6)]
    25      10.710818      10.710818      10.710818    1[6-(6,6)]
    26      13.350817      13.350817      13.350817    1[6-(6,6)]
    27      16.314763      16.314763      16.314763    1[6-(6,6)]
    28      14.006159      14.006159      14.006159    1[6-(6,6)]
    29      17.947547      17.947547      17.947547    1[6-(6,6)]
    30      15.167911      15.167911      15.167911    1[6-(6,6)]
    31      18.096496      18.096496      18.096496    1[6-(6,6)]
    32      15.169774      15.169774      15.169774    1[6-(6,6)]
    33      18.098359      18.098359      18.098359    1[6-(6,6)]
    34      22.134689      22.134689      22.134689    1[6-(6,6)]
    35      29.607886      29.607886      29.607886    1[6-(6,6)]
    36       4.388208       4.388208       4.388208    1[6-(6,6)]
    37      11.044082      11.044082      11.044082    1[6-(6,6)]
    38      13.684092      13.684092      13.684092    1[6-(6,6)]
    39      10.710825      10.710825      10.710825    1[6-(6,6)]
    40      22.659705      22.659705      22.659705    1[6-(6,6)]
    41      11.611915      11.611915      11.611915    1[6-(6,6)]
    42      13.920526      13.920526      13.920526    1[6-(6,6)]
    43       9.979137       9.979137       9.979137    1[6-(6,6)]
    44      12.758776      12.758776      12.758776    1[6-(6,6)]
    45      19.139072      19.139072      19.139072    1[6-(6,6)]
    46      22.065828      22.065828      22.065828    1[6-(6,6)]
    47      19.137211      19.137211      19.137211    1[6-(6,6)]
    48      24.409775      24.409775      24.409775    1[6-(6,6)]
    49       26.24549       26.24549       26.24549    1[6-(6,6)]
    50      23.538468      23.538468      23.538468    1[6-(6,6)]
    51      26.191503      26.191503      26.191503    1[6-(6,6)]
    52      23.551505      23.551505      23.551505    1[6-(6,6)]
    53      26.524764      26.524764      26.524764    1[6-(6,6)]
    54      23.884765      23.884765      23.884765    1[6-(6,6)]
    55      20.920819      20.920819      20.920819    1[6-(6,6)]
    56      23.229423      23.229423      23.229423    1[6-(6,6)]
    57      19.288035      19.288035      19.288035    1[6-(6,6)]
    58      22.067671      22.067671      22.067671    1[6-(6,6)]
    59      19.139086      19.139086      19.139086    1[6-(6,6)]
    60      22.065808      22.065808      22.065808    1[6-(6,6)]
    61      19.137223      19.137223      19.137223    1[6-(6,6)]
    62      15.100893      15.100893      15.100893    1[6-(6,6)]
    63       7.627696       7.627696       7.627696    1[6-(6,6)]
    64      32.847374      32.847374      32.847374    1[6-(6,6)]
    65        26.1915        26.1915        26.1915    1[6-(6,6)]
    66       23.55149       23.55149       23.55149    1[6-(6,6)]
    67      26.524757      26.524757      26.524757    1[6-(6,6)]
    68      14.575877      14.575877      14.575877    1[6-(6,6)]
    69      25.530577      25.530577      25.530577    6[1-(0),6-(6,6),6-(6,6)]
    70      23.102815      23.102815      23.102815    6[6-(6,6),8-(48),8-(48)]
    71      24.286907      24.286907      24.286907    6[6-(1,6),6-(1,6),6-(8,8)]
    72      26.645782      26.645782      26.645782    6[6-(1,6),6-(1,6),6-(8,8)]
    73       27.94903       27.94903       27.94903    6[6-(6,6),8-(48),8-(48,48)]
    74      24.149134      24.149134      24.149134    6[1-(0),6-(6,6),6-(6,7)]
    75      26.515457      26.515457      26.515457    6[1-(0),6-(6,6),6-(6,7)]
    76      25.258754      25.258754      25.258754    6[6-(1,6),6-(1,6),7-(7)]
    77      25.921545      25.921545      25.921545    6[6-(1,6),6-(1,6),7-(7)]
    78      25.061403      25.061403      25.061403    6[1-(0),6-(1,6),6-(6,7)]
    79      17.495156      17.495156      17.495156    6[1-(0),6-(1,6),6-(6,7)]
    80       6.439897       6.439897       6.439897    6[1-(0),6-(1,6),6-(6,6)]
    81      17.483985      17.483985      17.483985    6[1-(0),6-(1,6),6-(6,6)]
    82       7.318655       7.318655       7.318655    6[6-(1,6),6-(1,6),6-(8,8)]
    83       7.318654       7.318654       7.318654    6[6-(6,6),8-(48),8-(48)]
    84       12.70479       12.70479       12.70479    6[1-(0),6-(6,6),6-(6,6)]
    85      20.392054      20.392054      20.392054    6[6-(6,6),8-(48),8-(48)]
    86       11.80369       11.80369       11.80369    6[6-(1,6),6-(1,6),6-(8,8)]
    87      13.427159      13.427159      13.427159    6[6-(1,6),6-(1,6),6-(8,8)]
    88      14.492096      14.492096      14.492096    6[6-(6,6),8-(48),8-(48,48)]
    89      11.595169      11.595169      11.595169    6[1-(0),6-(6,6),6-(6,7)]
    90        13.2205        13.2205        13.2205    6[1-(0),6-(6,6),6-(6,7)]
    91       12.29892       12.29892       12.29892    6[6-(1,6),6-(1,6),7-(7)]
    92       12.29333       12.29333       12.29333    6[6-(1,6),6-(1,6),7-(7)]
    93      11.487181      11.487181      11.487181    6[1-(0),6-(1,6),6-(6,7)]
    94      13.036179      13.036179      13.036179    6[1-(0),6-(1,6),6-(6,7)]
    95      11.304725      11.304725      11.304725    6[1-(0),6-(1,6),6-(6,6)]
    96      12.864894      12.864894      12.864894    6[1-(0),6-(1,6),6-(6,6)]
    97      11.965655      11.965655      11.965655    6[6-(1,6),6-(1,6),6-(8,8)]
    98       11.79437       11.79437       11.79437    6[6-(6,6),8-(0),8-(48)]
    99      16.221675      16.221675      16.221675    6[1-(0),6-(6,6),6-(6,6)]
   100      32.411714      32.411714      32.411714    6[6-(6,6),8-(48),8-(48)]
   101      14.978007      14.978007      14.978007    6[6-(1,6),6-(1,6),6-(8,8)]
   102      17.336881      17.336881      17.336881    6[6-(1,6),6-(1,6),6-(8,8)]
   103      18.640126      18.640126      18.640126    6[6-(6,6),8-(48),8-(48,48)]
   104      14.840236      14.840236      14.840236    6[1-(0),6-(6,6),6-(6,7)]
   105      17.206558      17.206558      17.206558    6[1-(0),6-(6,6),6-(6,7)]
   106      15.949857      15.949857      15.949857    6[6-(1,6),6-(1,6),7-(7)]
   107      16.612654      16.612654      16.612654    6[6-(1,6),6-(1,6),7-(7)]
   108      15.752511      15.752511      15.752511    6[1-(0),6-(1,6),6-(6,7)]
   109       17.49514       17.49514       17.49514    6[1-(0),6-(1,6),6-(6,7)]
   110      15.748788      15.748788      15.748788    6[1-(0),6-(1,6),6-(6,6)]
   111       17.48397       17.48397       17.48397    6[1-(0),6-(1,6),6-(6,6)]
   112       16.62755       16.62755       16.62755    6[6-(1,6),6-(1,6),6-(8,8)]
   113      16.627551      16.627551      16.627551    6[6-(6,6),8-(48),8-(48)]
   114      22.013674      22.013674      22.013674    6[1-(0),6-(6,6),6-(6,6)]
   115      29.700972      29.700972      29.700972    6[6-(6,6),8-(48),8-(48)]
   116      30.421483      30.421483      30.421483    6[6-(1,6),6-(1,6),6-(8,8)]
   117       4.118247       4.118247       4.118247    6[6-(1,6),6-(1,6),6-(8,8)]
   118       5.183186       5.183186       5.183186    6[6-(6,6),8-(48),8-(48,48)]
   119      30.212965      30.212965      30.212965    6[1-(0),6-(6,6),6-(6,7)]
   120       3.911591       3.911591       3.911591    6[1-(0),6-(6,6),6-(6,7)]
   121       12.29892       12.29892       12.29892    6[6-(1,6),6-(1,6),7-(7)]
   122      12.293339      12.293339      12.293339    6[6-(1,6),6-(1,6),7-(7)]
   123      11.487187      11.487187      11.487187    6[1-(0),6-(1,6),6-(6,7)]
   124      13.036192      13.036192      13.036192    6[1-(0),6-(1,6),6-(6,7)]
   125      11.304734      11.304734      11.304734    6[1-(0),6-(1,6),6-(6,6)]
   126      12.864909      12.864909      12.864909    6[1-(0),6-(1,6),6-(6,6)]
   127      11.965668      11.965668      11.965668    6[6-(1,6),6-(1,6),6-(8,8)]
   128      21.103256      21.103256      21.103256    6[6-(6,6),8-(0),8-(48)]
   129      11.705005      11.705005      11.705005    6[1-(0),6-(6,6),6-(6,6)]
   130      14.132767      14.132767      14.132767    6[6-(6,6),8-(48),8-(48)]
   131      12.948675      12.948675      12.948675    6[6-(1,6),6-(1,6),6-(8,8)]
   132        10.5898        10.5898        10.5898    6[6-(1,6),6-(1,6),6-(8,8)]
   133       9.286552       9.286552       9.286552    6[6-(6,6),8-(48),8-(48,48)]
   134      13.086448      13.086448      13.086448    6[1-(0),6-(6,6),6-(6,7)]
   135      10.720125      10.720125      10.720125    6[1-(0),6-(6,6),6-(6,7)]
   136      11.976828      11.976828      11.976828    6[6-(1,6),6-(1,6),7-(7)]
   137      11.314037      11.314037      11.314037    6[6-(1,6),6-(1,6),7-(7)]
   138      12.174179      12.174179      12.174179    6[1-(0),6-(1,6),6-(6,7)]
   139      19.740426      19.740426      19.740426    6[1-(0),6-(1,6),6-(6,7)]
   140      30.795685      30.795685      30.795685    6[1-(0),6-(1,6),6-(6,6)]
   141      19.751597      19.751597      19.751597    6[1-(0),6-(1,6),6-(6,6)]
   142      29.916927      29.916927      29.916927    6[6-(1,6),6-(1,6),6-(8,8)]
   143      29.916928      29.916928      29.916928    6[6-(6,6),8-(48),8-(48)]
   144      24.530792      24.530792      24.530792    6[1-(0),6-(6,6),6-(6,6)]
   145      16.843528      16.843528      16.843528    6[6-(6,6),8-(48),8-(48)]
   146      25.431892      25.431892      25.431892    6[6-(1,6),6-(1,6),6-(8,8)]
   147      23.808423      23.808423      23.808423    6[6-(1,6),6-(1,6),6-(8,8)]
   148      22.743486      22.743486      22.743486    6[6-(6,6),8-(48),8-(48,48)]
   149      25.640413      25.640413      25.640413    6[1-(0),6-(6,6),6-(6,7)]
   150      24.015082      24.015082      24.015082    6[1-(0),6-(6,6),6-(6,7)]
   151      24.936662      24.936662      24.936662    6[6-(1,6),6-(1,6),7-(7)]
   152      24.942252      24.942252      24.942252    6[6-(1,6),6-(1,6),7-(7)]
   153      25.748401      25.748401      25.748401    6[1-(0),6-(1,6),6-(6,7)]
   154      24.199403      24.199403      24.199403    6[1-(0),6-(1,6),6-(6,7)]
   155      25.930857      25.930857      25.930857    6[1-(0),6-(1,6),6-(6,6)]
   156      24.370688      24.370688      24.370688    6[1-(0),6-(1,6),6-(6,6)]
   157      25.269927      25.269927      25.269927    6[6-(1,6),6-(1,6),6-(8,8)]
   158      25.441212      25.441212      25.441212    6[6-(6,6),8-(0),8-(48)]
   159      21.013907      21.013907      21.013907    6[1-(0),6-(6,6),6-(6,6)]
   160       4.823868       4.823868       4.823868    6[6-(6,6),8-(48),8-(48)]
   161      22.257575      22.257575      22.257575    6[6-(1,6),6-(1,6),6-(8,8)]
   162      19.898701      19.898701      19.898701    6[6-(1,6),6-(1,6),6-(8,8)]
   163      18.595456      18.595456      18.595456    6[6-(6,6),8-(48),8-(48,48)]
   164      22.395346      22.395346      22.395346    6[1-(0),6-(6,6),6-(6,7)]
   165      20.029024      20.029024      20.029024    6[1-(0),6-(6,6),6-(6,7)]
   166      21.285725      21.285725      21.285725    6[6-(1,6),6-(1,6),7-(7)]
   167      20.622928      20.622928      20.622928    6[6-(1,6),6-(1,6),7-(7)]
   168      21.483071      21.483071      21.483071    6[1-(0),6-(1,6),6-(6,7)]
   169      19.740442      19.740442      19.740442    6[1-(0),6-(1,6),6-(6,7)]
   170      21.486794      21.486794      21.486794    6[1-(0),6-(1,6),6-(6,6)]
   171      19.751612      19.751612      19.751612    6[1-(0),6-(1,6),6-(6,6)]
   172      20.608032      20.608032      20.608032    6[6-(1,6),6-(1,6),6-(8,8)]
   173      20.608031      20.608031      20.608031    6[6-(6,6),8-(48),8-(48)]
   174      15.221908      15.221908      15.221908    6[1-(0),6-(6,6),6-(6,6)]
   175        7.53461        7.53461        7.53461    6[6-(6,6),8-(48),8-(48)]
   176       6.814099       6.814099       6.814099    6[6-(1,6),6-(1,6),6-(8,8)]
   177      33.117335      33.117335      33.117335    6[6-(1,6),6-(1,6),6-(8,8)]
   178      32.052396      32.052396      32.052396    6[6-(6,6),8-(48),8-(48,48)]
   179       7.022617       7.022617       7.022617    6[1-(0),6-(6,6),6-(6,7)]
   180      24.015079      24.015079      24.015079    6[1-(0),6-(6,6),6-(6,7)]
   181      24.936662      24.936662      24.936662    6[6-(1,6),6-(1,6),7-(7)]
   182      24.942243      24.942243      24.942243    6[6-(1,6),6-(1,6),7-(7)]
   183      25.748395      25.748395      25.748395    6[1-(0),6-(1,6),6-(6,7)]
   184       24.19939       24.19939       24.19939    6[1-(0),6-(1,6),6-(6,7)]
   185      25.930848      25.930848      25.930848    6[1-(0),6-(1,6),6-(6,6)]
   186      24.370673      24.370673      24.370673    6[1-(0),6-(1,6),6-(6,6)]
   187      25.269914      25.269914      25.269914    6[6-(1,6),6-(1,6),6-(8,8)]
   188      16.132326      16.132326      16.132326    6[6-(6,6),8-(0),8-(48)]
   189       25.04651       25.04651       25.04651    7[6-(6,6),7-(6)]
   190      26.050008      26.050008      26.050008    7[6-(6,6),7-(6)]
   191      11.997311      11.997311      11.997311    7[6-(6,6),7-(6)]
   192       12.57446       12.57446       12.57446    7[6-(6,6),7-(6)]
   193      15.737616      15.737616      15.737616    7[6-(6,6),7-(6)]
   194      16.741116      16.741116      16.741116    7[6-(6,6),7-(6)]
   195      11.997313      11.997313      11.997313    7[6-(6,6),7-(6)]
   196      12.574467      12.574467      12.574467    7[6-(6,6),7-(6)]
   197      12.189072      12.189072      12.189072    7[6-(6,6),7-(6)]
   198      11.185574      11.185574      11.185574    7[6-(6,6),7-(6)]
   199      25.238271      25.238271      25.238271    7[6-(6,6),7-(6)]
   200      24.661122      24.661122      24.661122    7[6-(6,6),7-(6)]
   201      21.497966      21.497966      21.497966    7[6-(6,6),7-(6)]
   202      20.494466      20.494466      20.494466    7[6-(6,6),7-(6)]
   203      25.238269      25.238269      25.238269    7[6-(6,6),7-(6)]
   204      24.661115      24.661115      24.661115    7[6-(6,6),7-(6)]
   205      21.972714      21.972714      21.972714    8[6-(6,8),48-(8,8,8,8)]
   206      23.288994      23.288994      23.288994    8[6-(6,8),48-(8,8,8)]
   207      28.868749      28.868749      28.868749    8[6-(6,8),48-(8,8,8),48-(8,8,8)]
   208      28.138932      28.138932      28.138932    8[6-(6,8),48-(8,8,8,8)]
   209       8.135974       8.135974       8.135974    8[6-(6,8),48-(8,8,8)]
   210        6.51809        6.51809        6.51809    8[6-(6,8),48-(8,8,8)]
   211      19.807456      19.807456      19.807456    8[6-(6,8),48-(8,8,8,8)]
   212       20.46094       20.46094       20.46094    8[6-(6,8),48-(8,8,8)]
   213      14.572153      14.572153      14.572153    8[6-(6,8),48-(8,8,8,8)]
   214      15.287074      15.287074      15.287074    8[6-(6,8),48-(8,8,8),48-(8,8,8)]
   215      12.470194      12.470194      12.470194    8[6-(6,8),48-(8,8,8,8)]
   216      29.431013      29.431013      29.431013    8[6-(6,8)]
   217      31.281614      31.281614      31.281614    8[6-(6,8),48-(8,8,8,8)]
   218      32.597891      32.597891      32.597891    8[6-(6,8),48-(8,8,8)]
   219      19.559845      19.559845      19.559845    8[6-(6,8),48-(8,8,8),48-(8,8,8)]
   220      18.830027      18.830027      18.830027    8[6-(6,8),48-(8,8,8,8)]
   221      17.444874      17.444874      17.444874    8[6-(6,8),48-(8,8,8)]
   222      15.826984      15.826984      15.826984    8[6-(6,8),48-(8,8,8)]
   223      29.116372      29.116372      29.116372    8[6-(6,8),48-(8,8,8,8)]
   224      20.460945      20.460945      20.460945    8[6-(6,8),48-(8,8,8)]
   225       5.263242       5.263242       5.263242    8[6-(6,8),48-(8,8,8,8)]
   226       5.978168       5.978168       5.978168    8[6-(6,8),48-(8,8,8),48-(8,8,8)]
   227      21.779084      21.779084      21.779084    8[6-(6,8),48-(8,8,8,8)]
   228      10.813227      10.813227      10.813227    8[6-(6,8)]
   229      15.262868      15.262868      15.262868    8[6-(6,8),48-(8,8,8,8)]
   230      13.946588      13.946588      13.946588    8[6-(6,8),48-(8,8,8)]
   231       8.366833       8.366833       8.366833    8[6-(6,8),48-(8,8,8),48-(8,8,8)]
   232        9.09665        9.09665        9.09665    8[6-(6,8),48-(8,8,8,8)]
   233      29.099608      29.099608      29.099608    8[6-(6,8),48-(8,8,8)]
   234      30.717492      30.717492      30.717492    8[6-(6,8),48-(8,8,8)]
   235      17.428126      17.428126      17.428126    8[6-(6,8),48-(8,8,8,8)]
   236      16.774642      16.774642      16.774642    8[6-(6,8),48-(8,8,8)]
   237      22.663429      22.663429      22.663429    8[6-(6,8),48-(8,8,8,8)]
   238      21.948508      21.948508      21.948508    8[6-(6,8),48-(8,8,8),48-(8,8,8)]
   239      24.765388      24.765388      24.765388    8[6-(6,8),48-(8,8,8,8)]
   240       7.804569       7.804569       7.804569    8[6-(6,8)]
   241       5.953968       5.953968       5.953968    8[6-(6,8),48-(8,8,8,8)]
   242       4.637691       4.637691       4.637691    8[6-(6,8),48-(8,8,8)]
   243      17.675737      17.675737      17.675737    8[6-(6,8),48-(8,8,8),48-(8,8,8)]
   244      18.405555      18.405555      18.405555    8[6-(6,8),48-(8,8,8,8)]
   245      19.790708      19.790708      19.790708    8[6-(6,8),48-(8,8,8)]
   246      21.408598      21.408598      21.408598    8[6-(6,8),48-(8,8,8)]
   247        8.11921        8.11921        8.11921    8[6-(6,8),48-(8,8,8,8)]
   248       7.465725       7.465725       7.465725    8[6-(6,8),48-(8,8,8)]
   249       31.97234       31.97234       31.97234    8[6-(6,8),48-(8,8,8,8)]
   250      31.257414      31.257414      31.257414    8[6-(6,8),48-(8,8,8),48-(8,8,8)]
   251      15.456498      15.456498      15.456498    8[6-(6,8),48-(8,8,8,8)]
   252      26.422355      26.422355      26.422355    8[6-(6,8)]
