# Supplementary material for: A collection of forcefield precursors for metal–organic frameworks
Source: RSC Adv. 2019 Nov 13;9(63):36492–507. doi: 10.1039/c9ra07327b (PMC9075174; doi:10.1039/c9ra07327b)
Supplement: RA-009-C9RA07327B-s1939 [file RA-009-C9RA07327B-s1939.txt]

PENNUT_clean

11.727000    0.000000    0.000000
-3.018954    13.107834    0.000000
-2.357060    -6.883754    13.759630

     1        1.50584        1.50584        1.50584    30[8-(6),8-(6),8-(6),8-(6),8-(6,30)]
     2        2.46424        2.46424        2.46424    30[7-(6,6),8-(6),8-(6),8-(6)]
     3      -1.992752      -1.992752      -1.992752    30[7-(6,6),8-(6),8-(6),8-(6),8-(6,30)]
     4       4.845146       4.845146       4.845146    30[8-(6),8-(6),8-(6),8-(6),8-(6,30)]
     5       3.886746       3.886746       3.886746    30[7-(6,6),8-(6),8-(6),8-(6)]
     6       8.343738       8.343738       8.343738    30[7-(6,6),8-(6),8-(6),8-(6),8-(6,30)]
     7       0.315956       0.315956       0.315956    1[6-(6,6)]
     8       7.289802       7.289802       7.289802    1[6-(6,6)]
     9        2.25673        2.25673        2.25673    1[6-(6,6)]
    10       5.258001       5.258001       5.258001    1[6-(6,6)]
    11      -1.478622      -1.478622      -1.478622    1[6-(6,6)]
    12      -0.574819      -0.574819      -0.574819    1[6-(6,6)]
    13      -2.205936      -2.205936      -2.205936    1[6-(6,7)]
    14      -0.238956      -0.238956      -0.238956    1[6-(6,6)]
    15      -0.633325      -0.633325      -0.633325    1[6-(6,7)]
    16       1.395709       1.395709       1.395709    1[6-(6,6)]
    17       2.075021       2.075021       2.075021    1[6-(1,6,6)]
    18       2.810416       2.810416       2.810416    1[6-(1,6,6)]
    19       2.708801       2.708801       2.708801    1[6-(1,6,6)]
    20       3.661997       3.661997       3.661997    1[6-(1,6,6)]
    21       1.173983       1.173983       1.173983    1[6-(1,6,6)]
    22       1.825415       1.825415       1.825415    1[6-(1,6,6)]
    23       0.542517       0.542517       0.542517    1[6-(6,6)]
    24       2.430161       2.430161       2.430161    1[6-(6,6)]
    25       3.714133       3.714133       3.714133    1[6-(6,7)]
    26        1.77492        1.77492        1.77492    1[6-(6,7)]
    27        6.03503        6.03503        6.03503    1[6-(6,6)]
    28      -0.938816      -0.938816      -0.938816    1[6-(6,6)]
    29       4.094256       4.094256       4.094256    1[6-(6,6)]
    30       1.092985       1.092985       1.092985    1[6-(6,6)]
    31       7.829608       7.829608       7.829608    1[6-(6,6)]
    32       6.925805       6.925805       6.925805    1[6-(6,6)]
    33       8.556922       8.556922       8.556922    1[6-(6,7)]
    34       6.589942       6.589942       6.589942    1[6-(6,6)]
    35       6.984311       6.984311       6.984311    1[6-(6,7)]
    36       4.955277       4.955277       4.955277    1[6-(6,6)]
    37       4.275965       4.275965       4.275965    1[6-(1,6,6)]
    38        3.54057        3.54057        3.54057    1[6-(1,6,6)]
    39       3.642185       3.642185       3.642185    1[6-(1,6,6)]
    40       2.688989       2.688989       2.688989    1[6-(1,6,6)]
    41       5.177003       5.177003       5.177003    1[6-(1,6,6)]
    42       4.525571       4.525571       4.525571    1[6-(1,6,6)]
    43       5.808469       5.808469       5.808469    1[6-(6,6)]
    44       3.920825       3.920825       3.920825    1[6-(6,6)]
    45       5.655807       5.655807       5.655807    1[6-(6,7)]
    46       4.576066       4.576066       4.576066    1[6-(6,7)]
    47      -0.789665      -0.789665      -0.789665    6[6-(6,8),8-(30),8-(30)]
    48      -1.215494      -1.215494      -1.215494    6[6-(1,6),6-(8,8),8-(6)]
    49      -0.591069      -0.591069      -0.591069    6[1-(0),6-(1,6),6-(6,8)]
    50       7.143214       7.143214       7.143214    6[1-(0),6-(1,6),6-(6,8)]
    51       5.981523       5.981523       5.981523    6[6-(1,6),6-(8,8),8-(6)]
    52       4.619303       4.619303       4.619303    6[6-(6,8),8-(0),8-(30)]
    53       3.325447       3.325447       3.325447    6[6-(6,8),8-(30),8-(30)]
    54       3.413287       3.413287       3.413287    6[6-(1,6),6-(8,8),8-(6)]
    55       2.805108       2.805108       2.805108    6[1-(0),6-(1,6),6-(6,8)]
    56       5.520434       5.520434       5.520434    6[1-(0),6-(1,6),6-(6,8)]
    57       6.322599       6.322599       6.322599    6[6-(1,6),6-(8,8),8-(6)]
    58        7.02115        7.02115        7.02115    6[6-(6,8),8-(30),8-(30,30)]
    59       0.173163       0.173163       0.173163    6[6-(6,8),8-(30),8-(30)]
    60       0.242298       0.242298       0.242298    6[6-(1,6),6-(8,8),8-(6)]
    61      -0.671052      -0.671052      -0.671052    6[1-(0),6-(1,6),6-(6,8)]
    62      -0.163963      -0.163963      -0.163963    6[1-(0),6-(1,6),6-(6,8)]
    63       1.046467       1.046467       1.046467    6[6-(1,6),6-(8,8),8-(6)]
    64       1.998477       1.998477       1.998477    6[6-(6,8),8-(30),8-(30)]
    65      -1.470886      -1.470886      -1.470886    6[1-(0),6-(1,6),7-(6,30)]
    66      -0.285591      -0.285591      -0.285591    6[1-(0),6-(1,7),6-(6,6)]
    67       0.849131       0.849131       0.849131    6[6-(1,1,6),6-(1,6),6-(1,6)]
    68      -0.553025      -0.553025      -0.553025    6[1-(0),6-(1,6),7-(6,30)]
    69       0.677455       0.677455       0.677455    6[1-(0),6-(1,7),6-(6,6)]
    70       2.177982       2.177982       2.177982    6[1-(0),1-(0),6-(1,1,6),6-(6,6)]
    71       2.732451       2.732451       2.732451    6[1-(0),1-(0),6-(1,1,6),6-(1,1,6)]
    72        2.01857        2.01857        2.01857    6[1-(0),1-(0),6-(1,1,6),6-(6,6)]
    73       2.814247       2.814247       2.814247    6[6-(1,1,6),6-(1,6),6-(1,6)]
    74       0.537736       0.537736       0.537736    6[1-(0),6-(1,7),6-(6,6)]
    75       2.902045       2.902045       2.902045    6[1-(0),6-(1,7),6-(6,6)]
    76       3.685208       3.685208       3.685208    6[1-(0),6-(1,6),7-(6,30)]
    77       1.294229       1.294229       1.294229    6[1-(0),6-(1,6),7-(6,30)]
    78       7.140651       7.140651       7.140651    6[6-(6,8),8-(30),8-(30)]
    79        7.56648        7.56648        7.56648    6[6-(1,6),6-(8,8),8-(6)]
    80       6.942055       6.942055       6.942055    6[1-(0),6-(1,6),6-(6,8)]
    81      -0.792228      -0.792228      -0.792228    6[1-(0),6-(1,6),6-(6,8)]
    82       0.369463       0.369463       0.369463    6[6-(1,6),6-(8,8),8-(6)]
    83       1.731683       1.731683       1.731683    6[6-(6,8),8-(0),8-(30)]
    84       3.025539       3.025539       3.025539    6[6-(6,8),8-(30),8-(30)]
    85       2.937699       2.937699       2.937699    6[6-(1,6),6-(8,8),8-(6)]
    86       3.545877       3.545877       3.545877    6[1-(0),6-(1,6),6-(6,8)]
    87       0.830552       0.830552       0.830552    6[1-(0),6-(1,6),6-(6,8)]
    88       0.028387       0.028387       0.028387    6[6-(1,6),6-(8,8),8-(6)]
    89      -0.670164      -0.670164      -0.670164    6[6-(6,8),8-(30),8-(30,30)]
    90       6.177823       6.177823       6.177823    6[6-(6,8),8-(30),8-(30)]
    91       6.108688       6.108688       6.108688    6[6-(1,6),6-(8,8),8-(6)]
    92       7.022038       7.022038       7.022038    6[1-(0),6-(1,6),6-(6,8)]
    93       6.514949       6.514949       6.514949    6[1-(0),6-(1,6),6-(6,8)]
    94       5.304519       5.304519       5.304519    6[6-(1,6),6-(8,8),8-(6)]
    95       4.352509       4.352509       4.352509    6[6-(6,8),8-(30),8-(30)]
    96       7.821872       7.821872       7.821872    6[1-(0),6-(1,6),7-(6,30)]
    97       6.636577       6.636577       6.636577    6[1-(0),6-(1,7),6-(6,6)]
    98       5.501855       5.501855       5.501855    6[6-(1,1,6),6-(1,6),6-(1,6)]
    99       6.904011       6.904011       6.904011    6[1-(0),6-(1,6),7-(6,30)]
   100       5.673531       5.673531       5.673531    6[1-(0),6-(1,7),6-(6,6)]
   101       4.173004       4.173004       4.173004    6[1-(0),1-(0),6-(1,1,6),6-(6,6)]
   102       3.618535       3.618535       3.618535    6[1-(0),1-(0),6-(1,1,6),6-(1,1,6)]
   103       4.332416       4.332416       4.332416    6[1-(0),1-(0),6-(1,1,6),6-(6,6)]
   104       3.536739       3.536739       3.536739    6[6-(1,1,6),6-(1,6),6-(1,6)]
   105        5.81325        5.81325        5.81325    6[1-(0),6-(1,7),6-(6,6)]
   106       3.448941       3.448941       3.448941    6[1-(0),6-(1,7),6-(6,6)]
   107       5.684732       5.684732       5.684732    6[1-(0),6-(1,6),7-(6,30)]
   108       5.056757       5.056757       5.056757    6[1-(0),6-(1,6),7-(6,30)]
   109      -1.633163      -1.633163      -1.633163    7[6-(1,6),6-(1,6),30-(8,8,8,8)]
   110       1.368795       1.368795       1.368795    7[6-(1,6),6-(1,6),30-(8,8,8)]
   111       7.984149       7.984149       7.984149    7[6-(1,6),6-(1,6),30-(8,8,8,8)]
   112       4.982191       4.982191       4.982191    7[6-(1,6),6-(1,6),30-(8,8,8)]
   113       0.458213       0.458213       0.458213    8[6-(6,8),30-(8,8,8,8)]
   114      -1.661782      -1.661782      -1.661782    8[6-(6,8),30-(7,8,8,8)]
   115       9.163316       9.163316       9.163316    8[6-(6,6),6-(6,6)]
   116        4.44153        4.44153        4.44153    8[6-(6,8),30-(7,8,8)]
   117       3.723851       3.723851       3.723851    8[6-(6,8)]
   118       4.025835       4.025835       4.025835    8[6-(6,8),30-(7,8,8)]
   119       2.551529       2.551529       2.551529    8[6-(6,8),30-(8,8,8,8)]
   120       6.527908       6.527908       6.527908    8[6-(6,6),6-(6,6)]
   121       6.603507       6.603507       6.603507    8[6-(6,8),30-(7,8,8,8),30-(8,8,8,8)]
   122       8.038684       8.038684       8.038684    8[6-(6,8),30-(7,8,8,8)]
   123      -0.929852      -0.929852      -0.929852    8[6-(6,8),30-(7,8,8,8)]
   124       1.169282       1.169282       1.169282    8[6-(6,8),30-(8,8,8,8)]
   125       1.331853       1.331853       1.331853    8[6-(6,6),6-(6,6)]
   126       3.143074       3.143074       3.143074    8[6-(6,8),30-(8,8,8,8)]
   127       1.494494       1.494494       1.494494    8[6-(6,8),30-(7,8,8)]
   128       5.892773       5.892773       5.892773    8[6-(6,8),30-(8,8,8,8)]
   129       8.012768       8.012768       8.012768    8[6-(6,8),30-(7,8,8,8)]
   130       -2.81233       -2.81233       -2.81233    8[6-(6,6),6-(6,6)]
   131       1.909456       1.909456       1.909456    8[6-(6,8),30-(7,8,8)]
   132       2.627135       2.627135       2.627135    8[6-(6,8)]
   133       2.325151       2.325151       2.325151    8[6-(6,8),30-(7,8,8)]
   134       3.799457       3.799457       3.799457    8[6-(6,8),30-(8,8,8,8)]
   135       2.180138       2.180138       2.180138    8[6-(6,6),6-(6,6)]
   136      -0.252521      -0.252521      -0.252521    8[6-(6,8),30-(7,8,8,8),30-(8,8,8,8)]
   137      -1.687698      -1.687698      -1.687698    8[6-(6,8),30-(7,8,8,8)]
   138       7.280838       7.280838       7.280838    8[6-(6,8),30-(7,8,8,8)]
   139       5.181704       5.181704       5.181704    8[6-(6,8),30-(8,8,8,8)]
   140       5.019133       5.019133       5.019133    8[6-(6,6),6-(6,6)]
   141       3.207912       3.207912       3.207912    8[6-(6,8),30-(8,8,8,8)]
   142       4.856492       4.856492       4.856492    8[6-(6,8),30-(7,8,8)]
