# Supplementary material for: A collection of forcefield precursors for metal–organic frameworks
Source: RSC Adv. 2019 Nov 13;9(63):36492–507. doi: 10.1039/c9ra07327b (PMC9075174; doi:10.1039/c9ra07327b)
Supplement: RA-009-C9RA07327B-s1940 [file RA-009-C9RA07327B-s1940.txt]

PENZUE_clean

8.459000    0.000000    0.000000
0.000000    9.622000    0.000000
0.000000    0.000000    24.389000

     1       6.542275       6.542275       6.542275    30[7-(6,6),8-(15),8-(15),8-(15)]
     2       6.542275       6.542275       6.542275    30[7-(6,6),8-(15),8-(15),8-(15)]
     3       6.146225       6.146225       6.146225    30[7-(6,6),8-(15),8-(15),8-(15)]
     4       6.146225       6.146225       6.146225    30[7-(6,6),8-(15),8-(15),8-(15)]
     5       1.916725       1.916725       1.916725    30[7-(6,6),8-(15),8-(15),8-(15)]
     6       1.916725       1.916725       1.916725    30[7-(6,6),8-(15),8-(15),8-(15)]
     7       2.312775       2.312775       2.312775    30[7-(6,6),8-(15),8-(15),8-(15)]
     8       2.312775       2.312775       2.312775    30[7-(6,6),8-(15),8-(15),8-(15)]
     9       7.321603       7.321603       7.321603    15[1-(0),8-(30),8-(30),8-(30)]
    10       7.321603       7.321603       7.321603    15[1-(0),8-(30),8-(30),8-(30)]
    11       5.366897       5.366897       5.366897    15[1-(0),8-(30),8-(30),8-(30)]
    12       5.366897       5.366897       5.366897    15[1-(0),8-(30),8-(30),8-(30)]
    13       1.137397       1.137397       1.137397    15[1-(0),8-(30),8-(30),8-(30)]
    14       1.137397       1.137397       1.137397    15[1-(0),8-(30),8-(30),8-(30)]
    15       3.092103       3.092103       3.092103    15[1-(0),8-(30),8-(30),8-(30)]
    16       3.092103       3.092103       3.092103    15[1-(0),8-(30),8-(30),8-(30)]
    17       6.592099       6.592099       6.592099    1[15-(8,8,8)]
    18       3.535016       3.535016       3.535016    1[6-(6,6)]
    19       4.973046       4.973046       4.973046    1[6-(6,7)]
    20       5.264882       5.264882       5.264882    1[6-(6,7)]
    21       3.831927       3.831927       3.831927    1[6-(6,6)]
    22       1.938803       1.938803       1.938803    1[6-(1,6,6)]
    23        2.11475        2.11475        2.11475    1[6-(1,6,6)]
    24       4.009566       4.009566       4.009566    1[6-(1,6,6)]
    25       6.592099       6.592099       6.592099    1[15-(8,8,8)]
    26       3.535016       3.535016       3.535016    1[6-(6,6)]
    27       4.973046       4.973046       4.973046    1[6-(6,7)]
    28       5.264882       5.264882       5.264882    1[6-(6,7)]
    29       3.831927       3.831927       3.831927    1[6-(6,6)]
    30       1.938803       1.938803       1.938803    1[6-(1,6,6)]
    31        2.11475        2.11475        2.11475    1[6-(1,6,6)]
    32       4.009566       4.009566       4.009566    1[6-(1,6,6)]
    33       6.096401       6.096401       6.096401    1[15-(8,8,8)]
    34       0.694484       0.694484       0.694484    1[6-(6,6)]
    35       7.715454       7.715454       7.715454    1[6-(6,7)]
    36       7.423618       7.423618       7.423618    1[6-(6,7)]
    37       0.397573       0.397573       0.397573    1[6-(6,6)]
    38       2.290697       2.290697       2.290697    1[6-(1,6,6)]
    39        2.11475        2.11475        2.11475    1[6-(1,6,6)]
    40       0.219934       0.219934       0.219934    1[6-(1,6,6)]
    41       6.096401       6.096401       6.096401    1[15-(8,8,8)]
    42       0.694484       0.694484       0.694484    1[6-(6,6)]
    43       7.715454       7.715454       7.715454    1[6-(6,7)]
    44       7.423618       7.423618       7.423618    1[6-(6,7)]
    45       0.397573       0.397573       0.397573    1[6-(6,6)]
    46       2.290697       2.290697       2.290697    1[6-(1,6,6)]
    47        2.11475        2.11475        2.11475    1[6-(1,6,6)]
    48       0.219934       0.219934       0.219934    1[6-(1,6,6)]
    49       1.866901       1.866901       1.866901    1[15-(8,8,8)]
    50       4.923984       4.923984       4.923984    1[6-(6,6)]
    51       3.485954       3.485954       3.485954    1[6-(6,7)]
    52       3.194118       3.194118       3.194118    1[6-(6,7)]
    53       4.627073       4.627073       4.627073    1[6-(6,6)]
    54       6.520197       6.520197       6.520197    1[6-(1,6,6)]
    55        6.34425        6.34425        6.34425    1[6-(1,6,6)]
    56       4.449434       4.449434       4.449434    1[6-(1,6,6)]
    57       1.866901       1.866901       1.866901    1[15-(8,8,8)]
    58       4.923984       4.923984       4.923984    1[6-(6,6)]
    59       3.485954       3.485954       3.485954    1[6-(6,7)]
    60       3.194118       3.194118       3.194118    1[6-(6,7)]
    61       4.627073       4.627073       4.627073    1[6-(6,6)]
    62       6.520197       6.520197       6.520197    1[6-(1,6,6)]
    63        6.34425        6.34425        6.34425    1[6-(1,6,6)]
    64       4.449434       4.449434       4.449434    1[6-(1,6,6)]
    65       2.362599       2.362599       2.362599    1[15-(8,8,8)]
    66       7.764516       7.764516       7.764516    1[6-(6,6)]
    67       0.743546       0.743546       0.743546    1[6-(6,7)]
    68       1.035382       1.035382       1.035382    1[6-(6,7)]
    69       8.061427       8.061427       8.061427    1[6-(6,6)]
    70       6.168303       6.168303       6.168303    1[6-(1,6,6)]
    71        6.34425        6.34425        6.34425    1[6-(1,6,6)]
    72       8.239066       8.239066       8.239066    1[6-(1,6,6)]
    73       2.362599       2.362599       2.362599    1[15-(8,8,8)]
    74       7.764516       7.764516       7.764516    1[6-(6,6)]
    75       0.743546       0.743546       0.743546    1[6-(6,7)]
    76       1.035382       1.035382       1.035382    1[6-(6,7)]
    77       8.061427       8.061427       8.061427    1[6-(6,6)]
    78       6.168303       6.168303       6.168303    1[6-(1,6,6)]
    79        6.34425        6.34425        6.34425    1[6-(1,6,6)]
    80       8.239066       8.239066       8.239066    1[6-(1,6,6)]
    81       3.875068       3.875068       3.875068    6[1-(0),6-(1,7),6-(6,6)]
    82       4.736194       4.736194       4.736194    6[1-(0),6-(1,6),7-(6,30)]
    83       4.907066       4.907066       4.907066    6[1-(0),6-(1,6),7-(6,30)]
    84       4.050169       4.050169       4.050169    6[1-(0),6-(1,7),6-(6,6)]
    85       3.499488       3.499488       3.499488    6[6-(1,1,6),6-(1,6),6-(1,6)]
    86        2.60368        2.60368        2.60368    6[1-(0),1-(0),6-(1,1,6),6-(6,6)]
    87       3.875068       3.875068       3.875068    6[1-(0),6-(1,7),6-(6,6)]
    88       4.736194       4.736194       4.736194    6[1-(0),6-(1,6),7-(6,30)]
    89       4.907066       4.907066       4.907066    6[1-(0),6-(1,6),7-(6,30)]
    90       4.050169       4.050169       4.050169    6[1-(0),6-(1,7),6-(6,6)]
    91       3.499488       3.499488       3.499488    6[6-(1,1,6),6-(1,6),6-(1,6)]
    92        2.60368        2.60368        2.60368    6[1-(0),1-(0),6-(1,1,6),6-(6,6)]
    93       0.354432       0.354432       0.354432    6[1-(0),6-(1,7),6-(6,6)]
    94       7.952306       7.952306       7.952306    6[1-(0),6-(1,6),7-(6,30)]
    95       7.781434       7.781434       7.781434    6[1-(0),6-(1,6),7-(6,30)]
    96       0.179331       0.179331       0.179331    6[1-(0),6-(1,7),6-(6,6)]
    97       0.730012       0.730012       0.730012    6[6-(1,1,6),6-(1,6),6-(1,6)]
    98        1.62582        1.62582        1.62582    6[1-(0),1-(0),6-(1,1,6),6-(6,6)]
    99       0.354432       0.354432       0.354432    6[1-(0),6-(1,7),6-(6,6)]
   100       7.952306       7.952306       7.952306    6[1-(0),6-(1,6),7-(6,30)]
   101       7.781434       7.781434       7.781434    6[1-(0),6-(1,6),7-(6,30)]
   102       0.179331       0.179331       0.179331    6[1-(0),6-(1,7),6-(6,6)]
   103       0.730012       0.730012       0.730012    6[6-(1,1,6),6-(1,6),6-(1,6)]
   104        1.62582        1.62582        1.62582    6[1-(0),1-(0),6-(1,1,6),6-(6,6)]
   105       4.583932       4.583932       4.583932    6[1-(0),6-(1,7),6-(6,6)]
   106       3.722806       3.722806       3.722806    6[1-(0),6-(1,6),7-(6,30)]
   107       3.551934       3.551934       3.551934    6[1-(0),6-(1,6),7-(6,30)]
   108       4.408831       4.408831       4.408831    6[1-(0),6-(1,7),6-(6,6)]
   109       4.959512       4.959512       4.959512    6[6-(1,1,6),6-(1,6),6-(1,6)]
   110        5.85532        5.85532        5.85532    6[1-(0),1-(0),6-(1,1,6),6-(6,6)]
   111       4.583932       4.583932       4.583932    6[1-(0),6-(1,7),6-(6,6)]
   112       3.722806       3.722806       3.722806    6[1-(0),6-(1,6),7-(6,30)]
   113       3.551934       3.551934       3.551934    6[1-(0),6-(1,6),7-(6,30)]
   114       4.408831       4.408831       4.408831    6[1-(0),6-(1,7),6-(6,6)]
   115       4.959512       4.959512       4.959512    6[6-(1,1,6),6-(1,6),6-(1,6)]
   116        5.85532        5.85532        5.85532    6[1-(0),1-(0),6-(1,1,6),6-(6,6)]
   117       8.104568       8.104568       8.104568    6[1-(0),6-(1,7),6-(6,6)]
   118       0.506694       0.506694       0.506694    6[1-(0),6-(1,6),7-(6,30)]
   119       0.677566       0.677566       0.677566    6[1-(0),6-(1,6),7-(6,30)]
   120       8.279669       8.279669       8.279669    6[1-(0),6-(1,7),6-(6,6)]
   121       7.728988       7.728988       7.728988    6[6-(1,1,6),6-(1,6),6-(1,6)]
   122        6.83318        6.83318        6.83318    6[1-(0),1-(0),6-(1,1,6),6-(6,6)]
   123       8.104568       8.104568       8.104568    6[1-(0),6-(1,7),6-(6,6)]
   124       0.506694       0.506694       0.506694    6[1-(0),6-(1,6),7-(6,30)]
   125       0.677566       0.677566       0.677566    6[1-(0),6-(1,6),7-(6,30)]
   126       8.279669       8.279669       8.279669    6[1-(0),6-(1,7),6-(6,6)]
   127       7.728988       7.728988       7.728988    6[6-(1,1,6),6-(1,6),6-(1,6)]
   128        6.83318        6.83318        6.83318    6[1-(0),1-(0),6-(1,1,6),6-(6,6)]
   129       3.424203       3.424203       3.424203    6[1-(0),1-(0),6-(1,1,6),6-(1,1,6)]
   130       0.805297       0.805297       0.805297    6[1-(0),1-(0),6-(1,1,6),6-(1,1,6)]
   131       5.034797       5.034797       5.034797    6[1-(0),1-(0),6-(1,1,6),6-(1,1,6)]
   132       7.653703       7.653703       7.653703    6[1-(0),1-(0),6-(1,1,6),6-(1,1,6)]
   133       5.255577       5.255577       5.255577    7[6-(1,6),6-(1,6),30-(8,8,8)]
   134       5.255577       5.255577       5.255577    7[6-(1,6),6-(1,6),30-(8,8,8)]
   135       7.432923       7.432923       7.432923    7[6-(1,6),6-(1,6),30-(8,8,8)]
   136       7.432923       7.432923       7.432923    7[6-(1,6),6-(1,6),30-(8,8,8)]
   137       3.203423       3.203423       3.203423    7[6-(1,6),6-(1,6),30-(8,8,8)]
   138       3.203423       3.203423       3.203423    7[6-(1,6),6-(1,6),30-(8,8,8)]
   139       1.026077       1.026077       1.026077    7[6-(1,6),6-(1,6),30-(8,8,8)]
   140       1.026077       1.026077       1.026077    7[6-(1,6),6-(1,6),30-(8,8,8)]
   141        6.96937        6.96937        6.96937    8[15-(1,8,8),30-(7,8,8)]
   142       6.937226       6.937226       6.937226    8[15-(1,8,8),30-(7,8,8)]
   143       0.320596       0.320596       0.320596    8[15-(1,8,8),30-(7,8,8)]
   144        6.96937        6.96937        6.96937    8[15-(1,8,8),30-(7,8,8)]
   145       6.937226       6.937226       6.937226    8[15-(1,8,8),30-(7,8,8)]
   146       0.320596       0.320596       0.320596    8[15-(1,8,8),30-(7,8,8)]
   147        5.71913        5.71913        5.71913    8[15-(1,8,8),30-(7,8,8)]
   148       5.751274       5.751274       5.751274    8[15-(1,8,8),30-(7,8,8)]
   149       3.908904       3.908904       3.908904    8[15-(1,8,8),30-(7,8,8)]
   150        5.71913        5.71913        5.71913    8[15-(1,8,8),30-(7,8,8)]
   151       5.751274       5.751274       5.751274    8[15-(1,8,8),30-(7,8,8)]
   152       3.908904       3.908904       3.908904    8[15-(1,8,8),30-(7,8,8)]
   153        1.48963        1.48963        1.48963    8[15-(1,8,8),30-(7,8,8)]
   154       1.521774       1.521774       1.521774    8[15-(1,8,8),30-(7,8,8)]
   155       8.138404       8.138404       8.138404    8[15-(1,8,8),30-(7,8,8)]
   156        1.48963        1.48963        1.48963    8[15-(1,8,8),30-(7,8,8)]
   157       1.521774       1.521774       1.521774    8[15-(1,8,8),30-(7,8,8)]
   158       8.138404       8.138404       8.138404    8[15-(1,8,8),30-(7,8,8)]
   159        2.73987        2.73987        2.73987    8[15-(1,8,8),30-(7,8,8)]
   160       2.707726       2.707726       2.707726    8[15-(1,8,8),30-(7,8,8)]
   161       4.550096       4.550096       4.550096    8[15-(1,8,8),30-(7,8,8)]
   162        2.73987        2.73987        2.73987    8[15-(1,8,8),30-(7,8,8)]
   163       2.707726       2.707726       2.707726    8[15-(1,8,8),30-(7,8,8)]
   164       4.550096       4.550096       4.550096    8[15-(1,8,8),30-(7,8,8)]
