# Supplementary material for: A collection of forcefield precursors for metal–organic frameworks
Source: RSC Adv. 2019 Nov 13;9(63):36492–507. doi: 10.1039/c9ra07327b (PMC9075174; doi:10.1039/c9ra07327b)
Supplement: RA-009-C9RA07327B-s1941 [file RA-009-C9RA07327B-s1941.txt]

PEPBAO_clean

9.553300    0.000000    0.000000
0.000000    9.994700    0.000000
0.000000    0.000000    23.886600

     1       7.884147       7.884147       7.884147    30[7-(6,6),8-(15),8-(15),8-(15)]
     2       3.107497       3.107497       3.107497    30[7-(6,6),8-(15),8-(15),8-(15)]
     3       1.669153       1.669153       1.669153    30[7-(6,6),8-(15),8-(15),8-(15)]
     4       6.445803       6.445803       6.445803    30[7-(6,6),8-(15),8-(15),8-(15)]
     5       1.669153       1.669153       1.669153    30[7-(6,6),8-(15),8-(15),8-(15)]
     6       6.445803       6.445803       6.445803    30[7-(6,6),8-(15),8-(15),8-(15)]
     7       7.884147       7.884147       7.884147    30[7-(6,6),8-(15),8-(15),8-(15)]
     8       3.107497       3.107497       3.107497    30[7-(6,6),8-(15),8-(15),8-(15)]
     9       1.076561       1.076561       1.076561    15[1-(0),8-(30),8-(30),8-(30)]
    10       5.853211       5.853211       5.853211    15[1-(0),8-(30),8-(30),8-(30)]
    11       8.476739       8.476739       8.476739    15[1-(0),8-(30),8-(30),8-(30)]
    12       3.700089       3.700089       3.700089    15[1-(0),8-(30),8-(30),8-(30)]
    13       8.476739       8.476739       8.476739    15[1-(0),8-(30),8-(30),8-(30)]
    14       3.700089       3.700089       3.700089    15[1-(0),8-(30),8-(30),8-(30)]
    15       1.076561       1.076561       1.076561    15[1-(0),8-(30),8-(30),8-(30)]
    16       5.853211       5.853211       5.853211    15[1-(0),8-(30),8-(30),8-(30)]
    17       0.655356       0.655356       0.655356    1[15-(8,8,8)]
    18       5.080445       5.080445       5.080445    1[6-(6,7)]
    19        4.00952        4.00952        4.00952    1[6-(6,6)]
    20       7.419093       7.419093       7.419093    1[6-(6,6)]
    21       8.394485       8.394485       8.394485    1[6-(6,7)]
    22       4.007609       4.007609       4.007609    1[6-(1,6,6)]
    23       5.116747       5.116747       5.116747    1[6-(1,6,6)]
    24       5.432006       5.432006       5.432006    1[15-(8,8,8)]
    25       0.303795       0.303795       0.303795    1[6-(6,7)]
    26        8.78617        8.78617        8.78617    1[6-(6,6)]
    27       2.642443       2.642443       2.642443    1[6-(6,6)]
    28       3.617835       3.617835       3.617835    1[6-(6,7)]
    29       8.784259       8.784259       8.784259    1[6-(1,6,6)]
    30       0.340097       0.340097       0.340097    1[6-(1,6,6)]
    31       8.897944       8.897944       8.897944    1[15-(8,8,8)]
    32       4.472855       4.472855       4.472855    1[6-(6,7)]
    33        5.54378        5.54378        5.54378    1[6-(6,6)]
    34       2.134207       2.134207       2.134207    1[6-(6,6)]
    35       1.158815       1.158815       1.158815    1[6-(6,7)]
    36       5.545691       5.545691       5.545691    1[6-(1,6,6)]
    37       4.436553       4.436553       4.436553    1[6-(1,6,6)]
    38       4.121294       4.121294       4.121294    1[15-(8,8,8)]
    39       9.249505       9.249505       9.249505    1[6-(6,7)]
    40        0.76713        0.76713        0.76713    1[6-(6,6)]
    41       6.910857       6.910857       6.910857    1[6-(6,6)]
    42       5.935465       5.935465       5.935465    1[6-(6,7)]
    43       0.769041       0.769041       0.769041    1[6-(1,6,6)]
    44       9.213203       9.213203       9.213203    1[6-(1,6,6)]
    45       8.897944       8.897944       8.897944    1[15-(8,8,8)]
    46       4.472855       4.472855       4.472855    1[6-(6,7)]
    47        5.54378        5.54378        5.54378    1[6-(6,6)]
    48       2.134207       2.134207       2.134207    1[6-(6,6)]
    49       1.158815       1.158815       1.158815    1[6-(6,7)]
    50       5.545691       5.545691       5.545691    1[6-(1,6,6)]
    51       4.436553       4.436553       4.436553    1[6-(1,6,6)]
    52       4.121294       4.121294       4.121294    1[15-(8,8,8)]
    53       9.249505       9.249505       9.249505    1[6-(6,7)]
    54        0.76713        0.76713        0.76713    1[6-(6,6)]
    55       6.910857       6.910857       6.910857    1[6-(6,6)]
    56       5.935465       5.935465       5.935465    1[6-(6,7)]
    57       0.769041       0.769041       0.769041    1[6-(1,6,6)]
    58       9.213203       9.213203       9.213203    1[6-(1,6,6)]
    59       0.655356       0.655356       0.655356    1[15-(8,8,8)]
    60       5.080445       5.080445       5.080445    1[6-(6,7)]
    61        4.00952        4.00952        4.00952    1[6-(6,6)]
    62       7.419093       7.419093       7.419093    1[6-(6,6)]
    63       8.394485       8.394485       8.394485    1[6-(6,7)]
    64       4.007609       4.007609       4.007609    1[6-(1,6,6)]
    65       5.116747       5.116747       5.116747    1[6-(1,6,6)]
    66       5.432006       5.432006       5.432006    1[15-(8,8,8)]
    67       0.303795       0.303795       0.303795    1[6-(6,7)]
    68        8.78617        8.78617        8.78617    1[6-(6,6)]
    69       2.642443       2.642443       2.642443    1[6-(6,6)]
    70       3.617835       3.617835       3.617835    1[6-(6,7)]
    71       8.784259       8.784259       8.784259    1[6-(1,6,6)]
    72       0.340097       0.340097       0.340097    1[6-(1,6,6)]
    73       6.565028       6.565028       6.565028    1[6-(1,6,6)]
    74        5.41481        5.41481        5.41481    1[6-(1,6,6)]
    75       1.788378       1.788378       1.788378    1[6-(1,6,6)]
    76        0.63816        0.63816        0.63816    1[6-(1,6,6)]
    77       2.988272       2.988272       2.988272    1[6-(1,6,6)]
    78        4.13849        4.13849        4.13849    1[6-(1,6,6)]
    79       7.764922       7.764922       7.764922    1[6-(1,6,6)]
    80        8.91514        8.91514        8.91514    1[6-(1,6,6)]
    81       5.563842       5.563842       5.563842    6[1-(0),6-(1,6),7-(6,30)]
    82       4.919949       4.919949       4.919949    6[1-(0),6-(1,7),6-(6,6)]
    83         5.6011         5.6011         5.6011    6[6-(1,1,6),6-(1,6),6-(1,6)]
    84         6.9185         6.9185         6.9185    6[1-(0),6-(1,7),6-(6,6)]
    85        7.49743        7.49743        7.49743    6[1-(0),6-(1,6),7-(6,30)]
    86       4.982046       4.982046       4.982046    6[1-(0),1-(0),6-(1,1,6),6-(6,6)]
    87       0.787192       0.787192       0.787192    6[1-(0),6-(1,6),7-(6,30)]
    88       0.143299       0.143299       0.143299    6[1-(0),6-(1,7),6-(6,6)]
    89        0.82445        0.82445        0.82445    6[6-(1,1,6),6-(1,6),6-(1,6)]
    90        2.14185        2.14185        2.14185    6[1-(0),6-(1,7),6-(6,6)]
    91        2.72078        2.72078        2.72078    6[1-(0),6-(1,6),7-(6,30)]
    92       0.205396       0.205396       0.205396    6[1-(0),1-(0),6-(1,1,6),6-(6,6)]
    93       3.989458       3.989458       3.989458    6[1-(0),6-(1,6),7-(6,30)]
    94       4.633351       4.633351       4.633351    6[1-(0),6-(1,7),6-(6,6)]
    95         3.9522         3.9522         3.9522    6[6-(1,1,6),6-(1,6),6-(1,6)]
    96         2.6348         2.6348         2.6348    6[1-(0),6-(1,7),6-(6,6)]
    97        2.05587        2.05587        2.05587    6[1-(0),6-(1,6),7-(6,30)]
    98       4.571254       4.571254       4.571254    6[1-(0),1-(0),6-(1,1,6),6-(6,6)]
    99       8.766108       8.766108       8.766108    6[1-(0),6-(1,6),7-(6,30)]
   100           9.41           9.41           9.41    6[1-(0),6-(1,7),6-(6,6)]
   101        8.72885        8.72885        8.72885    6[6-(1,1,6),6-(1,6),6-(1,6)]
   102        7.41145        7.41145        7.41145    6[1-(0),6-(1,7),6-(6,6)]
   103        6.83252        6.83252        6.83252    6[1-(0),6-(1,6),7-(6,30)]
   104       9.347904       9.347904       9.347904    6[1-(0),1-(0),6-(1,1,6),6-(6,6)]
   105       3.989458       3.989458       3.989458    6[1-(0),6-(1,6),7-(6,30)]
   106       4.633351       4.633351       4.633351    6[1-(0),6-(1,7),6-(6,6)]
   107         3.9522         3.9522         3.9522    6[6-(1,1,6),6-(1,6),6-(1,6)]
   108         2.6348         2.6348         2.6348    6[1-(0),6-(1,7),6-(6,6)]
   109        2.05587        2.05587        2.05587    6[1-(0),6-(1,6),7-(6,30)]
   110       4.571254       4.571254       4.571254    6[1-(0),1-(0),6-(1,1,6),6-(6,6)]
   111       8.766108       8.766108       8.766108    6[1-(0),6-(1,6),7-(6,30)]
   112           9.41           9.41           9.41    6[1-(0),6-(1,7),6-(6,6)]
   113        8.72885        8.72885        8.72885    6[6-(1,1,6),6-(1,6),6-(1,6)]
   114        7.41145        7.41145        7.41145    6[1-(0),6-(1,7),6-(6,6)]
   115        6.83252        6.83252        6.83252    6[1-(0),6-(1,6),7-(6,30)]
   116       9.347904       9.347904       9.347904    6[1-(0),1-(0),6-(1,1,6),6-(6,6)]
   117       5.563842       5.563842       5.563842    6[1-(0),6-(1,6),7-(6,30)]
   118       4.919949       4.919949       4.919949    6[1-(0),6-(1,7),6-(6,6)]
   119         5.6011         5.6011         5.6011    6[6-(1,1,6),6-(1,6),6-(1,6)]
   120         6.9185         6.9185         6.9185    6[1-(0),6-(1,7),6-(6,6)]
   121        7.49743        7.49743        7.49743    6[1-(0),6-(1,6),7-(6,30)]
   122       4.982046       4.982046       4.982046    6[1-(0),1-(0),6-(1,1,6),6-(6,6)]
   123       0.787192       0.787192       0.787192    6[1-(0),6-(1,6),7-(6,30)]
   124       0.143299       0.143299       0.143299    6[1-(0),6-(1,7),6-(6,6)]
   125        0.82445        0.82445        0.82445    6[6-(1,1,6),6-(1,6),6-(1,6)]
   126        2.14185        2.14185        2.14185    6[1-(0),6-(1,7),6-(6,6)]
   127        2.72078        2.72078        2.72078    6[1-(0),6-(1,6),7-(6,30)]
   128       0.205396       0.205396       0.205396    6[1-(0),1-(0),6-(1,1,6),6-(6,6)]
   129       5.584859       5.584859       5.584859    6[1-(0),1-(0),6-(1,1,6),6-(1,1,6)]
   130       0.808209       0.808209       0.808209    6[1-(0),1-(0),6-(1,1,6),6-(1,1,6)]
   131       3.968441       3.968441       3.968441    6[1-(0),1-(0),6-(1,1,6),6-(1,1,6)]
   132       8.745091       8.745091       8.745091    6[1-(0),1-(0),6-(1,1,6),6-(1,1,6)]
   133       6.850671       6.850671       6.850671    7[6-(1,6),6-(1,6),30-(8,8,8)]
   134       2.074021       2.074021       2.074021    7[6-(1,6),6-(1,6),30-(8,8,8)]
   135       2.702629       2.702629       2.702629    7[6-(1,6),6-(1,6),30-(8,8,8)]
   136       7.479279       7.479279       7.479279    7[6-(1,6),6-(1,6),30-(8,8,8)]
   137       2.702629       2.702629       2.702629    7[6-(1,6),6-(1,6),30-(8,8,8)]
   138       7.479279       7.479279       7.479279    7[6-(1,6),6-(1,6),30-(8,8,8)]
   139       6.850671       6.850671       6.850671    7[6-(1,6),6-(1,6),30-(8,8,8)]
   140       2.074021       2.074021       2.074021    7[6-(1,6),6-(1,6),30-(8,8,8)]
   141       0.022068       0.022068       0.022068    8[15-(1,8,8),30-(7,8,8)]
   142        1.25817        1.25817        1.25817    8[15-(1,8,8),30-(7,8,8)]
   143       2.386414       2.386414       2.386414    8[15-(1,8,8),30-(7,8,8)]
   144       4.798718       4.798718       4.798718    8[15-(1,8,8),30-(7,8,8)]
   145        6.03482        6.03482        6.03482    8[15-(1,8,8),30-(7,8,8)]
   146       7.163064       7.163064       7.163064    8[15-(1,8,8),30-(7,8,8)]
   147      -0.022068      -0.022068      -0.022068    8[15-(1,8,8),30-(7,8,8)]
   148        8.29513        8.29513        8.29513    8[15-(1,8,8),30-(7,8,8)]
   149       7.166886       7.166886       7.166886    8[15-(1,8,8),30-(7,8,8)]
   150       4.754582       4.754582       4.754582    8[15-(1,8,8),30-(7,8,8)]
   151        3.51848        3.51848        3.51848    8[15-(1,8,8),30-(7,8,8)]
   152       2.390236       2.390236       2.390236    8[15-(1,8,8),30-(7,8,8)]
   153      -0.022068      -0.022068      -0.022068    8[15-(1,8,8),30-(7,8,8)]
   154        8.29513        8.29513        8.29513    8[15-(1,8,8),30-(7,8,8)]
   155       7.166886       7.166886       7.166886    8[15-(1,8,8),30-(7,8,8)]
   156       4.754582       4.754582       4.754582    8[15-(1,8,8),30-(7,8,8)]
   157        3.51848        3.51848        3.51848    8[15-(1,8,8),30-(7,8,8)]
   158       2.390236       2.390236       2.390236    8[15-(1,8,8),30-(7,8,8)]
   159       0.022068       0.022068       0.022068    8[15-(1,8,8),30-(7,8,8)]
   160        1.25817        1.25817        1.25817    8[15-(1,8,8),30-(7,8,8)]
   161       2.386414       2.386414       2.386414    8[15-(1,8,8),30-(7,8,8)]
   162       4.798718       4.798718       4.798718    8[15-(1,8,8),30-(7,8,8)]
   163        6.03482        6.03482        6.03482    8[15-(1,8,8),30-(7,8,8)]
   164       7.163064       7.163064       7.163064    8[15-(1,8,8),30-(7,8,8)]
