# Supplementary material for: A collection of forcefield precursors for metal–organic frameworks
Source: RSC Adv. 2019 Nov 13;9(63):36492–507. doi: 10.1039/c9ra07327b (PMC9075174; doi:10.1039/c9ra07327b)
Supplement: RA-009-C9RA07327B-s1942 [file RA-009-C9RA07327B-s1942.txt]

PEPFAT_clean

19.727000    0.000000    0.000000
9.863519    26.615293    0.000000
9.863519    10.795362    24.327638

     1      18.246696      18.246696      18.246696    30[8-(6),8-(6),8-(6),8-(6)]
     2       24.81954       24.81954       24.81954    30[8-(30,30),8-(6),8-(6),8-(6)]
     3      25.134786      25.134786      25.134786    30[8-(30,30,30),8-(6),8-(6)]
     4      21.207342      21.207342      21.207342    30[8-(6),8-(6),8-(6),8-(6)]
     5      14.634498      14.634498      14.634498    30[8-(30,30),8-(6),8-(6),8-(6)]
     6      14.319252      14.319252      14.319252    30[8-(30,30,30),8-(6),8-(6)]
     7      18.246714      18.246714      18.246714    30[8-(6),8-(6),8-(6),8-(6)]
     8      14.956029      14.956029      14.956029    30[8-(30,30),8-(6),8-(6),8-(6)]
     9      34.998296      34.998296      34.998296    30[8-(30,30,30),8-(6),8-(6)]
    10      21.207324      21.207324      21.207324    30[8-(6),8-(6),8-(6),8-(6)]
    11      24.498009      24.498009      24.498009    30[8-(30,30),8-(6),8-(6),8-(6)]
    12       4.455742       4.455742       4.455742    30[8-(30,30,30),8-(6),8-(6)]
    13      21.207342      21.207342      21.207342    30[8-(6),8-(6),8-(6),8-(6)]
    14      14.634498      14.634498      14.634498    30[8-(30,30),8-(6),8-(6),8-(6)]
    15      14.319252      14.319252      14.319252    30[8-(30,30,30),8-(6),8-(6)]
    16      18.246696      18.246696      18.246696    30[8-(6),8-(6),8-(6),8-(6)]
    17       24.81954       24.81954       24.81954    30[8-(30,30),8-(6),8-(6),8-(6)]
    18      25.134786      25.134786      25.134786    30[8-(30,30,30),8-(6),8-(6)]
    19      21.207324      21.207324      21.207324    30[8-(6),8-(6),8-(6),8-(6)]
    20      24.498009      24.498009      24.498009    30[8-(30,30),8-(6),8-(6),8-(6)]
    21       4.455742       4.455742       4.455742    30[8-(30,30,30),8-(6),8-(6)]
    22      18.246714      18.246714      18.246714    30[8-(6),8-(6),8-(6),8-(6)]
    23      14.956029      14.956029      14.956029    30[8-(30,30),8-(6),8-(6),8-(6)]
    24      34.998296      34.998296      34.998296    30[8-(30,30,30),8-(6),8-(6)]
    25       22.89971       22.89971       22.89971    30[8-(30,30),8-(6),8-(6),8-(6),8-(6)]
    26      16.554328      16.554328      16.554328    30[8-(30,30),8-(6),8-(6),8-(6),8-(6)]
    27      13.036196      13.036196      13.036196    30[8-(30,30),8-(6),8-(6),8-(6),8-(6)]
    28      26.417842      26.417842      26.417842    30[8-(30,30),8-(6),8-(6),8-(6),8-(6)]
    29      26.896407      26.896407      26.896407    30[8-(30,30,30),8-(6),8-(6)]
    30      23.697279      23.697279      23.697279    30[8-(30,30,30),8-(6),8-(6),8-(6),8-(6)]
    31      12.557631      12.557631      12.557631    30[8-(30,30,30),8-(6),8-(6)]
    32      15.756759      15.756759      15.756759    30[8-(30,30,30),8-(6),8-(6),8-(6),8-(6)]
    33      36.759918      36.759918      36.759918    30[8-(30,30,30),8-(6),8-(6)]
    34       33.56079       33.56079       33.56079    30[8-(30,30,30),8-(6),8-(6),8-(6),8-(6)]
    35        2.69412        2.69412        2.69412    30[8-(30,30,30),8-(6),8-(6)]
    36       5.893248       5.893248       5.893248    30[8-(30,30,30),8-(6),8-(6),8-(6),8-(6)]
    37       9.863518       9.863518       9.863518    30[8-(6),8-(6),8-(6),8-(6)]
    38       29.59052       29.59052       29.59052    30[8-(6),8-(6),8-(6),8-(6)]
    39       29.59052       29.59052       29.59052    30[8-(6),8-(6),8-(6),8-(6)]
    40       9.863518       9.863518       9.863518    30[8-(6),8-(6),8-(6),8-(6)]
    41      24.238584      24.238584      24.238584    1[6-(6,6)]
    42      26.722215      26.722215      26.722215    1[6-(6,6)]
    43      26.451952      26.451952      26.451952    1[6-(6,6)]
    44      17.699077      17.699077      17.699077    1[6-(6,6)]
    45        19.5041        19.5041        19.5041    1[6-(6,6)]
    46      21.693795      21.693795      21.693795    1[6-(6,6)]
    47      27.771697      27.771697      27.771697    1[6-(6,6)]
    48      31.721043      31.721043      31.721043    1[6-(6,6)]
    49      30.223761      30.223761      30.223761    1[6-(6,6)]
    50      15.215454      15.215454      15.215454    1[6-(6,6)]
    51      12.731823      12.731823      12.731823    1[6-(6,6)]
    52      13.002086      13.002086      13.002086    1[6-(6,6)]
    53      21.754961      21.754961      21.754961    1[6-(6,6)]
    54      19.949938      19.949938      19.949938    1[6-(6,6)]
    55      17.760243      17.760243      17.760243    1[6-(6,6)]
    56      11.682341      11.682341      11.682341    1[6-(6,6)]
    57       7.732995       7.732995       7.732995    1[6-(6,6)]
    58       9.230277       9.230277       9.230277    1[6-(6,6)]
    59      24.238584      24.238584      24.238584    1[6-(6,6)]
    60      26.722211      26.722211      26.722211    1[6-(6,6)]
    61      26.451955      26.451955      26.451955    1[6-(6,6)]
    62       7.835571       7.835571       7.835571    1[6-(6,6)]
    63       9.640589       9.640589       9.640589    1[6-(6,6)]
    64      11.830288      11.830288      11.830288    1[6-(6,6)]
    65      17.908201      17.908201      17.908201    1[6-(6,6)]
    66      21.857546      21.857546      21.857546    1[6-(6,6)]
    67      20.360269      20.360269      20.360269    1[6-(6,6)]
    68      15.215454      15.215454      15.215454    1[6-(6,6)]
    69      12.731827      12.731827      12.731827    1[6-(6,6)]
    70      13.002083      13.002083      13.002083    1[6-(6,6)]
    71      31.618467      31.618467      31.618467    1[6-(6,6)]
    72      29.813449      29.813449      29.813449    1[6-(6,6)]
    73       27.62375       27.62375       27.62375    1[6-(6,6)]
    74      21.545837      21.545837      21.545837    1[6-(6,6)]
    75      17.596492      17.596492      17.596492    1[6-(6,6)]
    76      19.093769      19.093769      19.093769    1[6-(6,6)]
    77      15.215454      15.215454      15.215454    1[6-(6,6)]
    78      12.731823      12.731823      12.731823    1[6-(6,6)]
    79      13.002086      13.002086      13.002086    1[6-(6,6)]
    80      21.754961      21.754961      21.754961    1[6-(6,6)]
    81      19.949938      19.949938      19.949938    1[6-(6,6)]
    82      17.760243      17.760243      17.760243    1[6-(6,6)]
    83      11.682341      11.682341      11.682341    1[6-(6,6)]
    84       7.732995       7.732995       7.732995    1[6-(6,6)]
    85       9.230277       9.230277       9.230277    1[6-(6,6)]
    86      24.238584      24.238584      24.238584    1[6-(6,6)]
    87      26.722215      26.722215      26.722215    1[6-(6,6)]
    88      26.451952      26.451952      26.451952    1[6-(6,6)]
    89      17.699077      17.699077      17.699077    1[6-(6,6)]
    90        19.5041        19.5041        19.5041    1[6-(6,6)]
    91      21.693795      21.693795      21.693795    1[6-(6,6)]
    92      27.771697      27.771697      27.771697    1[6-(6,6)]
    93      31.721043      31.721043      31.721043    1[6-(6,6)]
    94      30.223761      30.223761      30.223761    1[6-(6,6)]
    95      15.215454      15.215454      15.215454    1[6-(6,6)]
    96      12.731827      12.731827      12.731827    1[6-(6,6)]
    97      13.002083      13.002083      13.002083    1[6-(6,6)]
    98      31.618467      31.618467      31.618467    1[6-(6,6)]
    99      29.813449      29.813449      29.813449    1[6-(6,6)]
   100       27.62375       27.62375       27.62375    1[6-(6,6)]
   101      21.545837      21.545837      21.545837    1[6-(6,6)]
   102      17.596492      17.596492      17.596492    1[6-(6,6)]
   103      19.093769      19.093769      19.093769    1[6-(6,6)]
   104      24.238584      24.238584      24.238584    1[6-(6,6)]
   105      26.722211      26.722211      26.722211    1[6-(6,6)]
   106      26.451955      26.451955      26.451955    1[6-(6,6)]
   107       7.835571       7.835571       7.835571    1[6-(6,6)]
   108       9.640589       9.640589       9.640589    1[6-(6,6)]
   109      11.830288      11.830288      11.830288    1[6-(6,6)]
   110      17.908201      17.908201      17.908201    1[6-(6,6)]
   111      21.857546      21.857546      21.857546    1[6-(6,6)]
   112      20.360269      20.360269      20.360269    1[6-(6,6)]
   113      25.246633      25.246633      25.246633    6[6-(1,6),6-(1,6),6-(8,8)]
   114      24.877739      24.877739      24.877739    6[1-(0),6-(6,6),6-(6,6)]
   115      25.457714      25.457714      25.457714    6[6-(1,6),6-(1,6),6-(8,8)]
   116      26.371074      26.371074      26.371074    6[1-(0),6-(6,6),6-(6,6)]
   117      26.767585      26.767585      26.767585    6[6-(1,6),6-(1,6),6-(8,8)]
   118      26.199447      26.199447      26.199447    6[1-(0),6-(6,6),6-(6,6)]
   119      24.684412      24.684412      24.684412    6[6-(6,6),8-(30),8-(30)]
   120      25.126301      25.126301      25.126301    6[6-(6,6),8-(0),8-(30)]
   121      27.761826      27.761826      27.761826    6[6-(6,6),8-(30),8-(30)]
   122      19.719122      19.719122      19.719122    6[6-(1,6),6-(1,6),6-(8,8)]
   123      18.478294      18.478294      18.478294    6[1-(0),6-(6,6),6-(6,6)]
   124      18.397414      18.397414      18.397414    6[6-(1,6),6-(1,6),6-(8,8)]
   125      19.547498      19.547498      19.547498    6[1-(0),6-(6,6),6-(6,6)]
   126      20.796217      20.796217      20.796217    6[6-(1,6),6-(1,6),6-(8,8)]
   127      20.867234      20.867234      20.867234    6[1-(0),6-(6,6),6-(6,6)]
   128       19.78422       19.78422       19.78422    6[6-(6,6),8-(30),8-(30)]
   129      17.079651      17.079651      17.079651    6[6-(6,6),8-(30),8-(30)]
   130      22.048882      22.048882      22.048882    6[6-(6,6),8-(30),8-(30)]
   131      28.799473      28.799473      28.799473    6[6-(1,6),6-(1,6),6-(8,8)]
   132      28.629821      28.629821      28.629821    6[1-(0),6-(6,6),6-(6,6)]
   133      29.716779      29.716779      29.716779    6[6-(1,6),6-(1,6),6-(8,8)]
   134      30.987198      30.987198      30.987198    6[1-(0),6-(6,6),6-(6,6)]
   135      31.180522      31.180522      31.180522    6[6-(1,6),6-(1,6),6-(8,8)]
   136      30.095536      30.095536      30.095536    6[1-(0),6-(6,6),6-(6,6)]
   137      27.639524      27.639524      27.639524    6[6-(6,6),8-(30),8-(30)]
   138      29.547128      29.547128      29.547128    6[6-(6,6),8-(30),8-(30)]
   139      32.559438      32.559438      32.559438    6[6-(6,6),8-(0),8-(30)]
   140      14.207405      14.207405      14.207405    6[6-(1,6),6-(1,6),6-(8,8)]
   141      14.576299      14.576299      14.576299    6[1-(0),6-(6,6),6-(6,6)]
   142      13.996324      13.996324      13.996324    6[6-(1,6),6-(1,6),6-(8,8)]
   143      13.082964      13.082964      13.082964    6[1-(0),6-(6,6),6-(6,6)]
   144      12.686453      12.686453      12.686453    6[6-(1,6),6-(1,6),6-(8,8)]
   145      13.254591      13.254591      13.254591    6[1-(0),6-(6,6),6-(6,6)]
   146      14.769626      14.769626      14.769626    6[6-(6,6),8-(30),8-(30)]
   147      14.327737      14.327737      14.327737    6[6-(6,6),8-(0),8-(30)]
   148      11.692212      11.692212      11.692212    6[6-(6,6),8-(30),8-(30)]
   149      19.734916      19.734916      19.734916    6[6-(1,6),6-(1,6),6-(8,8)]
   150      20.975744      20.975744      20.975744    6[1-(0),6-(6,6),6-(6,6)]
   151      21.056624      21.056624      21.056624    6[6-(1,6),6-(1,6),6-(8,8)]
   152       19.90654       19.90654       19.90654    6[1-(0),6-(6,6),6-(6,6)]
   153      18.657821      18.657821      18.657821    6[6-(1,6),6-(1,6),6-(8,8)]
   154      18.586804      18.586804      18.586804    6[1-(0),6-(6,6),6-(6,6)]
   155      19.669818      19.669818      19.669818    6[6-(6,6),8-(30),8-(30)]
   156      22.374387      22.374387      22.374387    6[6-(6,6),8-(30),8-(30)]
   157      17.405156      17.405156      17.405156    6[6-(6,6),8-(30),8-(30)]
   158      10.654565      10.654565      10.654565    6[6-(1,6),6-(1,6),6-(8,8)]
   159      10.824217      10.824217      10.824217    6[1-(0),6-(6,6),6-(6,6)]
   160       9.737259       9.737259       9.737259    6[6-(1,6),6-(1,6),6-(8,8)]
   161        8.46684        8.46684        8.46684    6[1-(0),6-(6,6),6-(6,6)]
   162       8.273516       8.273516       8.273516    6[6-(1,6),6-(1,6),6-(8,8)]
   163       9.358502       9.358502       9.358502    6[1-(0),6-(6,6),6-(6,6)]
   164      11.814514      11.814514      11.814514    6[6-(6,6),8-(30),8-(30)]
   165        9.90691        9.90691        9.90691    6[6-(6,6),8-(30),8-(30)]
   166         6.8946         6.8946         6.8946    6[6-(6,6),8-(0),8-(30)]
   167      25.246634      25.246634      25.246634    6[6-(1,6),6-(1,6),6-(8,8)]
   168      24.877739      24.877739      24.877739    6[1-(0),6-(6,6),6-(6,6)]
   169      25.457711      25.457711      25.457711    6[6-(1,6),6-(1,6),6-(8,8)]
   170      26.371071      26.371071      26.371071    6[1-(0),6-(6,6),6-(6,6)]
   171      26.767585      26.767585      26.767585    6[6-(1,6),6-(1,6),6-(8,8)]
   172      26.199449      26.199449      26.199449    6[1-(0),6-(6,6),6-(6,6)]
   173      24.684416      24.684416      24.684416    6[6-(6,6),8-(30),8-(30)]
   174      25.126297      25.126297      25.126297    6[6-(6,6),8-(0),8-(30)]
   175      27.761826      27.761826      27.761826    6[6-(6,6),8-(30),8-(30)]
   176       9.855616       9.855616       9.855616    6[6-(1,6),6-(1,6),6-(8,8)]
   177       8.614787       8.614787       8.614787    6[1-(0),6-(6,6),6-(6,6)]
   178       8.533906       8.533906       8.533906    6[6-(1,6),6-(1,6),6-(8,8)]
   179       9.683989       9.683989       9.683989    6[1-(0),6-(6,6),6-(6,6)]
   180      10.932709      10.932709      10.932709    6[6-(1,6),6-(1,6),6-(8,8)]
   181      11.003727      11.003727      11.003727    6[1-(0),6-(6,6),6-(6,6)]
   182       9.920716       9.920716       9.920716    6[6-(6,6),8-(30),8-(30)]
   183       7.216142       7.216142       7.216142    6[6-(6,6),8-(30),8-(30)]
   184      12.185373      12.185373      12.185373    6[6-(6,6),8-(30),8-(30)]
   185      18.935979      18.935979      18.935979    6[6-(1,6),6-(1,6),6-(8,8)]
   186      18.766326      18.766326      18.766326    6[1-(0),6-(6,6),6-(6,6)]
   187      19.853283      19.853283      19.853283    6[6-(1,6),6-(1,6),6-(8,8)]
   188      21.123702      21.123702      21.123702    6[1-(0),6-(6,6),6-(6,6)]
   189      21.317028      21.317028      21.317028    6[6-(1,6),6-(1,6),6-(8,8)]
   190      20.232043      20.232043      20.232043    6[1-(0),6-(6,6),6-(6,6)]
   191      17.776032      17.776032      17.776032    6[6-(6,6),8-(30),8-(30)]
   192       19.68363       19.68363       19.68363    6[6-(6,6),8-(30),8-(30)]
   193      22.695946      22.695946      22.695946    6[6-(6,6),8-(0),8-(30)]
   194      14.207404      14.207404      14.207404    6[6-(1,6),6-(1,6),6-(8,8)]
   195      14.576299      14.576299      14.576299    6[1-(0),6-(6,6),6-(6,6)]
   196      13.996327      13.996327      13.996327    6[6-(1,6),6-(1,6),6-(8,8)]
   197      13.082967      13.082967      13.082967    6[1-(0),6-(6,6),6-(6,6)]
   198      12.686453      12.686453      12.686453    6[6-(1,6),6-(1,6),6-(8,8)]
   199      13.254589      13.254589      13.254589    6[1-(0),6-(6,6),6-(6,6)]
   200      14.769622      14.769622      14.769622    6[6-(6,6),8-(30),8-(30)]
   201      14.327741      14.327741      14.327741    6[6-(6,6),8-(0),8-(30)]
   202      11.692212      11.692212      11.692212    6[6-(6,6),8-(30),8-(30)]
   203      29.598422      29.598422      29.598422    6[6-(1,6),6-(1,6),6-(8,8)]
   204      30.839251      30.839251      30.839251    6[1-(0),6-(6,6),6-(6,6)]
   205      30.920132      30.920132      30.920132    6[6-(1,6),6-(1,6),6-(8,8)]
   206      29.770049      29.770049      29.770049    6[1-(0),6-(6,6),6-(6,6)]
   207      28.521329      28.521329      28.521329    6[6-(1,6),6-(1,6),6-(8,8)]
   208      28.450311      28.450311      28.450311    6[1-(0),6-(6,6),6-(6,6)]
   209      29.533322      29.533322      29.533322    6[6-(6,6),8-(30),8-(30)]
   210      32.237896      32.237896      32.237896    6[6-(6,6),8-(30),8-(30)]
   211      27.268665      27.268665      27.268665    6[6-(6,6),8-(30),8-(30)]
   212      20.518059      20.518059      20.518059    6[6-(1,6),6-(1,6),6-(8,8)]
   213      20.687712      20.687712      20.687712    6[1-(0),6-(6,6),6-(6,6)]
   214      19.600755      19.600755      19.600755    6[6-(1,6),6-(1,6),6-(8,8)]
   215      18.330336      18.330336      18.330336    6[1-(0),6-(6,6),6-(6,6)]
   216       18.13701       18.13701       18.13701    6[6-(1,6),6-(1,6),6-(8,8)]
   217      19.221995      19.221995      19.221995    6[1-(0),6-(6,6),6-(6,6)]
   218      21.678006      21.678006      21.678006    6[6-(6,6),8-(30),8-(30)]
   219      19.770408      19.770408      19.770408    6[6-(6,6),8-(30),8-(30)]
   220      16.758092      16.758092      16.758092    6[6-(6,6),8-(0),8-(30)]
   221      14.207405      14.207405      14.207405    6[6-(1,6),6-(1,6),6-(8,8)]
   222      14.576299      14.576299      14.576299    6[1-(0),6-(6,6),6-(6,6)]
   223      13.996324      13.996324      13.996324    6[6-(1,6),6-(1,6),6-(8,8)]
   224      13.082964      13.082964      13.082964    6[1-(0),6-(6,6),6-(6,6)]
   225      12.686453      12.686453      12.686453    6[6-(1,6),6-(1,6),6-(8,8)]
   226      13.254591      13.254591      13.254591    6[1-(0),6-(6,6),6-(6,6)]
   227      14.769626      14.769626      14.769626    6[6-(6,6),8-(30),8-(30)]
   228      14.327737      14.327737      14.327737    6[6-(6,6),8-(0),8-(30)]
   229      11.692212      11.692212      11.692212    6[6-(6,6),8-(30),8-(30)]
   230      19.734916      19.734916      19.734916    6[6-(1,6),6-(1,6),6-(8,8)]
   231      20.975744      20.975744      20.975744    6[1-(0),6-(6,6),6-(6,6)]
   232      21.056624      21.056624      21.056624    6[6-(1,6),6-(1,6),6-(8,8)]
   233       19.90654       19.90654       19.90654    6[1-(0),6-(6,6),6-(6,6)]
   234      18.657821      18.657821      18.657821    6[6-(1,6),6-(1,6),6-(8,8)]
   235      18.586804      18.586804      18.586804    6[1-(0),6-(6,6),6-(6,6)]
   236      19.669818      19.669818      19.669818    6[6-(6,6),8-(30),8-(30)]
   237      22.374387      22.374387      22.374387    6[6-(6,6),8-(30),8-(30)]
   238      17.405156      17.405156      17.405156    6[6-(6,6),8-(30),8-(30)]
   239      10.654565      10.654565      10.654565    6[6-(1,6),6-(1,6),6-(8,8)]
   240      10.824217      10.824217      10.824217    6[1-(0),6-(6,6),6-(6,6)]
   241       9.737259       9.737259       9.737259    6[6-(1,6),6-(1,6),6-(8,8)]
   242        8.46684        8.46684        8.46684    6[1-(0),6-(6,6),6-(6,6)]
   243       8.273516       8.273516       8.273516    6[6-(1,6),6-(1,6),6-(8,8)]
   244       9.358502       9.358502       9.358502    6[1-(0),6-(6,6),6-(6,6)]
   245      11.814514      11.814514      11.814514    6[6-(6,6),8-(30),8-(30)]
   246        9.90691        9.90691        9.90691    6[6-(6,6),8-(30),8-(30)]
   247         6.8946         6.8946         6.8946    6[6-(6,6),8-(0),8-(30)]
   248      25.246633      25.246633      25.246633    6[6-(1,6),6-(1,6),6-(8,8)]
   249      24.877739      24.877739      24.877739    6[1-(0),6-(6,6),6-(6,6)]
   250      25.457714      25.457714      25.457714    6[6-(1,6),6-(1,6),6-(8,8)]
   251      26.371074      26.371074      26.371074    6[1-(0),6-(6,6),6-(6,6)]
   252      26.767585      26.767585      26.767585    6[6-(1,6),6-(1,6),6-(8,8)]
   253      26.199447      26.199447      26.199447    6[1-(0),6-(6,6),6-(6,6)]
   254      24.684412      24.684412      24.684412    6[6-(6,6),8-(30),8-(30)]
   255      25.126301      25.126301      25.126301    6[6-(6,6),8-(0),8-(30)]
   256      27.761826      27.761826      27.761826    6[6-(6,6),8-(30),8-(30)]
   257      19.719122      19.719122      19.719122    6[6-(1,6),6-(1,6),6-(8,8)]
   258      18.478294      18.478294      18.478294    6[1-(0),6-(6,6),6-(6,6)]
   259      18.397414      18.397414      18.397414    6[6-(1,6),6-(1,6),6-(8,8)]
   260      19.547498      19.547498      19.547498    6[1-(0),6-(6,6),6-(6,6)]
   261      20.796217      20.796217      20.796217    6[6-(1,6),6-(1,6),6-(8,8)]
   262      20.867234      20.867234      20.867234    6[1-(0),6-(6,6),6-(6,6)]
   263       19.78422       19.78422       19.78422    6[6-(6,6),8-(30),8-(30)]
   264      17.079651      17.079651      17.079651    6[6-(6,6),8-(30),8-(30)]
   265      22.048882      22.048882      22.048882    6[6-(6,6),8-(30),8-(30)]
   266      28.799473      28.799473      28.799473    6[6-(1,6),6-(1,6),6-(8,8)]
   267      28.629821      28.629821      28.629821    6[1-(0),6-(6,6),6-(6,6)]
   268      29.716779      29.716779      29.716779    6[6-(1,6),6-(1,6),6-(8,8)]
   269      30.987198      30.987198      30.987198    6[1-(0),6-(6,6),6-(6,6)]
   270      31.180522      31.180522      31.180522    6[6-(1,6),6-(1,6),6-(8,8)]
   271      30.095536      30.095536      30.095536    6[1-(0),6-(6,6),6-(6,6)]
   272      27.639524      27.639524      27.639524    6[6-(6,6),8-(30),8-(30)]
   273      29.547128      29.547128      29.547128    6[6-(6,6),8-(30),8-(30)]
   274      32.559438      32.559438      32.559438    6[6-(6,6),8-(0),8-(30)]
   275      14.207404      14.207404      14.207404    6[6-(1,6),6-(1,6),6-(8,8)]
   276      14.576299      14.576299      14.576299    6[1-(0),6-(6,6),6-(6,6)]
   277      13.996327      13.996327      13.996327    6[6-(1,6),6-(1,6),6-(8,8)]
   278      13.082967      13.082967      13.082967    6[1-(0),6-(6,6),6-(6,6)]
   279      12.686453      12.686453      12.686453    6[6-(1,6),6-(1,6),6-(8,8)]
   280      13.254589      13.254589      13.254589    6[1-(0),6-(6,6),6-(6,6)]
   281      14.769622      14.769622      14.769622    6[6-(6,6),8-(30),8-(30)]
   282      14.327741      14.327741      14.327741    6[6-(6,6),8-(0),8-(30)]
   283      11.692212      11.692212      11.692212    6[6-(6,6),8-(30),8-(30)]
   284      29.598422      29.598422      29.598422    6[6-(1,6),6-(1,6),6-(8,8)]
   285      30.839251      30.839251      30.839251    6[1-(0),6-(6,6),6-(6,6)]
   286      30.920132      30.920132      30.920132    6[6-(1,6),6-(1,6),6-(8,8)]
   287      29.770049      29.770049      29.770049    6[1-(0),6-(6,6),6-(6,6)]
   288      28.521329      28.521329      28.521329    6[6-(1,6),6-(1,6),6-(8,8)]
   289      28.450311      28.450311      28.450311    6[1-(0),6-(6,6),6-(6,6)]
   290      29.533322      29.533322      29.533322    6[6-(6,6),8-(30),8-(30)]
   291      32.237896      32.237896      32.237896    6[6-(6,6),8-(30),8-(30)]
   292      27.268665      27.268665      27.268665    6[6-(6,6),8-(30),8-(30)]
   293      20.518059      20.518059      20.518059    6[6-(1,6),6-(1,6),6-(8,8)]
   294      20.687712      20.687712      20.687712    6[1-(0),6-(6,6),6-(6,6)]
   295      19.600755      19.600755      19.600755    6[6-(1,6),6-(1,6),6-(8,8)]
   296      18.330336      18.330336      18.330336    6[1-(0),6-(6,6),6-(6,6)]
   297       18.13701       18.13701       18.13701    6[6-(1,6),6-(1,6),6-(8,8)]
   298      19.221995      19.221995      19.221995    6[1-(0),6-(6,6),6-(6,6)]
   299      21.678006      21.678006      21.678006    6[6-(6,6),8-(30),8-(30)]
   300      19.770408      19.770408      19.770408    6[6-(6,6),8-(30),8-(30)]
   301      16.758092      16.758092      16.758092    6[6-(6,6),8-(0),8-(30)]
   302      25.246634      25.246634      25.246634    6[6-(1,6),6-(1,6),6-(8,8)]
   303      24.877739      24.877739      24.877739    6[1-(0),6-(6,6),6-(6,6)]
   304      25.457711      25.457711      25.457711    6[6-(1,6),6-(1,6),6-(8,8)]
   305      26.371071      26.371071      26.371071    6[1-(0),6-(6,6),6-(6,6)]
   306      26.767585      26.767585      26.767585    6[6-(1,6),6-(1,6),6-(8,8)]
   307      26.199449      26.199449      26.199449    6[1-(0),6-(6,6),6-(6,6)]
   308      24.684416      24.684416      24.684416    6[6-(6,6),8-(30),8-(30)]
   309      25.126297      25.126297      25.126297    6[6-(6,6),8-(0),8-(30)]
   310      27.761826      27.761826      27.761826    6[6-(6,6),8-(30),8-(30)]
   311       9.855616       9.855616       9.855616    6[6-(1,6),6-(1,6),6-(8,8)]
   312       8.614787       8.614787       8.614787    6[1-(0),6-(6,6),6-(6,6)]
   313       8.533906       8.533906       8.533906    6[6-(1,6),6-(1,6),6-(8,8)]
   314       9.683989       9.683989       9.683989    6[1-(0),6-(6,6),6-(6,6)]
   315      10.932709      10.932709      10.932709    6[6-(1,6),6-(1,6),6-(8,8)]
   316      11.003727      11.003727      11.003727    6[1-(0),6-(6,6),6-(6,6)]
   317       9.920716       9.920716       9.920716    6[6-(6,6),8-(30),8-(30)]
   318       7.216142       7.216142       7.216142    6[6-(6,6),8-(30),8-(30)]
   319      12.185373      12.185373      12.185373    6[6-(6,6),8-(30),8-(30)]
   320      18.935979      18.935979      18.935979    6[6-(1,6),6-(1,6),6-(8,8)]
   321      18.766326      18.766326      18.766326    6[1-(0),6-(6,6),6-(6,6)]
   322      19.853283      19.853283      19.853283    6[6-(1,6),6-(1,6),6-(8,8)]
   323      21.123702      21.123702      21.123702    6[1-(0),6-(6,6),6-(6,6)]
   324      21.317028      21.317028      21.317028    6[6-(1,6),6-(1,6),6-(8,8)]
   325      20.232043      20.232043      20.232043    6[1-(0),6-(6,6),6-(6,6)]
   326      17.776032      17.776032      17.776032    6[6-(6,6),8-(30),8-(30)]
   327       19.68363       19.68363       19.68363    6[6-(6,6),8-(30),8-(30)]
   328      22.695946      22.695946      22.695946    6[6-(6,6),8-(0),8-(30)]
   329      25.185477      25.185477      25.185477    8[6-(6,8),30-(8,8,8)]
   330      23.788806      23.788806      23.788806    8[6-(6,8),30-(8,8,8,8)]
   331      24.191241      24.191241      24.191241    8[6-(6,8),30-(8,8,8,8)]
   332      28.110993      28.110993      28.110993    8[6-(6,8),30-(8,8,8)]
   333      28.221466      28.221466      28.221466    8[6-(6,8),30-(8,8,8)]
   334      20.912604      20.912604      20.912604    8[6-(6,8),30-(8,8,8)]
   335      18.689371      18.689371      18.689371    8[6-(6,8),30-(8,8,8)]
   336      16.087382      16.087382      16.087382    8[6-(6,8),30-(8,8)]
   337      17.071761      17.071761      17.071761    8[6-(6,8),30-(8,8,8,8)]
   338      21.902903      21.902903      21.902903    8[6-(6,8),30-(8,8,8,8)]
   339      23.157539      23.157539      23.157539    8[6-(6,8),30-(8,8,8)]
   340      27.874275      27.874275      27.874275    8[6-(6,8),30-(8,8)]
   341      26.499304      26.499304      26.499304    8[6-(6,8),30-(8,8)]
   342      28.385208      28.385208      28.385208    8[6-(6,8),30-(8,8,8)]
   343      30.610414      30.610414      30.610414    8[6-(6,8),30-(8,8,8)]
   344      12.994199      12.994199      12.994199    8[6-(6,8),30-(8,8,8)]
   345      13.662945      13.662945      13.662945    8[6-(6,8)]
   346      26.227068      26.227068      26.227068    8[6-(6,8)]
   347      14.268561      14.268561      14.268561    8[6-(6,8),30-(8,8,8)]
   348      15.665232      15.665232      15.665232    8[6-(6,8),30-(8,8,8,8)]
   349      15.262797      15.262797      15.262797    8[6-(6,8),30-(8,8,8,8)]
   350      11.343045      11.343045      11.343045    8[6-(6,8),30-(8,8,8)]
   351      11.232572      11.232572      11.232572    8[6-(6,8),30-(8,8,8)]
   352      18.541434      18.541434      18.541434    8[6-(6,8),30-(8,8,8)]
   353      20.764667      20.764667      20.764667    8[6-(6,8),30-(8,8,8)]
   354      23.366656      23.366656      23.366656    8[6-(6,8),30-(8,8)]
   355      22.382277      22.382277      22.382277    8[6-(6,8),30-(8,8,8,8)]
   356      17.551135      17.551135      17.551135    8[6-(6,8),30-(8,8,8,8)]
   357      16.296499      16.296499      16.296499    8[6-(6,8),30-(8,8,8)]
   358      11.579763      11.579763      11.579763    8[6-(6,8),30-(8,8)]
   359      12.954734      12.954734      12.954734    8[6-(6,8),30-(8,8)]
   360       11.06883       11.06883       11.06883    8[6-(6,8),30-(8,8,8)]
   361       8.843624       8.843624       8.843624    8[6-(6,8),30-(8,8,8)]
   362      26.459839      26.459839      26.459839    8[6-(6,8),30-(8,8,8)]
   363      25.791093      25.791093      25.791093    8[6-(6,8)]
   364       13.22697       13.22697       13.22697    8[6-(6,8)]
   365      25.185483      25.185483      25.185483    8[6-(6,8),30-(8,8,8)]
   366      13.925291      13.925291      13.925291    8[6-(6,8),30-(8,8,8,8)]
   367      34.054756      34.054756      34.054756    8[6-(6,8),30-(8,8,8,8)]
   368      28.110995      28.110995      28.110995    8[6-(6,8),30-(8,8,8)]
   369      28.221464      28.221464      28.221464    8[6-(6,8),30-(8,8,8)]
   370        11.0491        11.0491        11.0491    8[6-(6,8),30-(8,8,8)]
   371      18.689386      18.689386      18.689386    8[6-(6,8),30-(8,8,8)]
   372       6.223874       6.223874       6.223874    8[6-(6,8),30-(8,8)]
   373        7.20825        7.20825        7.20825    8[6-(6,8),30-(8,8,8,8)]
   374      12.039392      12.039392      12.039392    8[6-(6,8),30-(8,8,8,8)]
   375       13.29403       13.29403       13.29403    8[6-(6,8),30-(8,8,8)]
   376      18.010784      18.010784      18.010784    8[6-(6,8),30-(8,8)]
   377      16.635811      16.635811      16.635811    8[6-(6,8),30-(8,8)]
   378      18.521709      18.521709      18.521709    8[6-(6,8),30-(8,8,8)]
   379      20.746915      20.746915      20.746915    8[6-(6,8),30-(8,8,8)]
   380      22.857708      22.857708      22.857708    8[6-(6,8),30-(8,8,8)]
   381      23.526452      23.526452      23.526452    8[6-(6,8)]
   382      36.090582      36.090582      36.090582    8[6-(6,8)]
   383      14.268555      14.268555      14.268555    8[6-(6,8),30-(8,8,8)]
   384      15.665228      15.665228      15.665228    8[6-(6,8),30-(8,8,8,8)]
   385       5.399282       5.399282       5.399282    8[6-(6,8),30-(8,8,8,8)]
   386      11.343043      11.343043      11.343043    8[6-(6,8),30-(8,8,8)]
   387      11.232574      11.232574      11.232574    8[6-(6,8),30-(8,8,8)]
   388      28.404938      28.404938      28.404938    8[6-(6,8),30-(8,8,8)]
   389      20.764652      20.764652      20.764652    8[6-(6,8),30-(8,8,8)]
   390      33.230164      33.230164      33.230164    8[6-(6,8),30-(8,8)]
   391      32.245788      32.245788      32.245788    8[6-(6,8),30-(8,8,8,8)]
   392      27.414646      27.414646      27.414646    8[6-(6,8),30-(8,8,8,8)]
   393      26.160008      26.160008      26.160008    8[6-(6,8),30-(8,8,8)]
   394      21.443254      21.443254      21.443254    8[6-(6,8),30-(8,8)]
   395       3.091227       3.091227       3.091227    8[6-(6,8),30-(8,8)]
   396      20.932329      20.932329      20.932329    8[6-(6,8),30-(8,8,8)]
   397      18.707123      18.707123      18.707123    8[6-(6,8),30-(8,8,8)]
   398       16.59633       16.59633       16.59633    8[6-(6,8),30-(8,8,8)]
   399      15.927586      15.927586      15.927586    8[6-(6,8)]
   400       3.363456       3.363456       3.363456    8[6-(6,8)]
   401      14.268561      14.268561      14.268561    8[6-(6,8),30-(8,8,8)]
   402      15.665232      15.665232      15.665232    8[6-(6,8),30-(8,8,8,8)]
   403      15.262797      15.262797      15.262797    8[6-(6,8),30-(8,8,8,8)]
   404      11.343045      11.343045      11.343045    8[6-(6,8),30-(8,8,8)]
   405      11.232572      11.232572      11.232572    8[6-(6,8),30-(8,8,8)]
   406      18.541434      18.541434      18.541434    8[6-(6,8),30-(8,8,8)]
   407      20.764667      20.764667      20.764667    8[6-(6,8),30-(8,8,8)]
   408      23.366656      23.366656      23.366656    8[6-(6,8),30-(8,8)]
   409      22.382277      22.382277      22.382277    8[6-(6,8),30-(8,8,8,8)]
   410      17.551135      17.551135      17.551135    8[6-(6,8),30-(8,8,8,8)]
   411      16.296499      16.296499      16.296499    8[6-(6,8),30-(8,8,8)]
   412      11.579763      11.579763      11.579763    8[6-(6,8),30-(8,8)]
   413      12.954734      12.954734      12.954734    8[6-(6,8),30-(8,8)]
   414       11.06883       11.06883       11.06883    8[6-(6,8),30-(8,8,8)]
   415       8.843624       8.843624       8.843624    8[6-(6,8),30-(8,8,8)]
   416      26.459839      26.459839      26.459839    8[6-(6,8),30-(8,8,8)]
   417      25.791093      25.791093      25.791093    8[6-(6,8)]
   418       13.22697       13.22697       13.22697    8[6-(6,8)]
   419      25.185477      25.185477      25.185477    8[6-(6,8),30-(8,8,8)]
   420      23.788806      23.788806      23.788806    8[6-(6,8),30-(8,8,8,8)]
   421      24.191241      24.191241      24.191241    8[6-(6,8),30-(8,8,8,8)]
   422      28.110993      28.110993      28.110993    8[6-(6,8),30-(8,8,8)]
   423      28.221466      28.221466      28.221466    8[6-(6,8),30-(8,8,8)]
   424      20.912604      20.912604      20.912604    8[6-(6,8),30-(8,8,8)]
   425      18.689371      18.689371      18.689371    8[6-(6,8),30-(8,8,8)]
   426      16.087382      16.087382      16.087382    8[6-(6,8),30-(8,8)]
   427      17.071761      17.071761      17.071761    8[6-(6,8),30-(8,8,8,8)]
   428      21.902903      21.902903      21.902903    8[6-(6,8),30-(8,8,8,8)]
   429      23.157539      23.157539      23.157539    8[6-(6,8),30-(8,8,8)]
   430      27.874275      27.874275      27.874275    8[6-(6,8),30-(8,8)]
   431      26.499304      26.499304      26.499304    8[6-(6,8),30-(8,8)]
   432      28.385208      28.385208      28.385208    8[6-(6,8),30-(8,8,8)]
   433      30.610414      30.610414      30.610414    8[6-(6,8),30-(8,8,8)]
   434      12.994199      12.994199      12.994199    8[6-(6,8),30-(8,8,8)]
   435      13.662945      13.662945      13.662945    8[6-(6,8)]
   436      26.227068      26.227068      26.227068    8[6-(6,8)]
   437      14.268555      14.268555      14.268555    8[6-(6,8),30-(8,8,8)]
   438      15.665228      15.665228      15.665228    8[6-(6,8),30-(8,8,8,8)]
   439       5.399282       5.399282       5.399282    8[6-(6,8),30-(8,8,8,8)]
   440      11.343043      11.343043      11.343043    8[6-(6,8),30-(8,8,8)]
   441      11.232574      11.232574      11.232574    8[6-(6,8),30-(8,8,8)]
   442      28.404938      28.404938      28.404938    8[6-(6,8),30-(8,8,8)]
   443      20.764652      20.764652      20.764652    8[6-(6,8),30-(8,8,8)]
   444      33.230164      33.230164      33.230164    8[6-(6,8),30-(8,8)]
   445      32.245788      32.245788      32.245788    8[6-(6,8),30-(8,8,8,8)]
   446      27.414646      27.414646      27.414646    8[6-(6,8),30-(8,8,8,8)]
   447      26.160008      26.160008      26.160008    8[6-(6,8),30-(8,8,8)]
   448      21.443254      21.443254      21.443254    8[6-(6,8),30-(8,8)]
   449       3.091227       3.091227       3.091227    8[6-(6,8),30-(8,8)]
   450      20.932329      20.932329      20.932329    8[6-(6,8),30-(8,8,8)]
   451      18.707123      18.707123      18.707123    8[6-(6,8),30-(8,8,8)]
   452       16.59633       16.59633       16.59633    8[6-(6,8),30-(8,8,8)]
   453      15.927586      15.927586      15.927586    8[6-(6,8)]
   454       3.363456       3.363456       3.363456    8[6-(6,8)]
   455      25.185483      25.185483      25.185483    8[6-(6,8),30-(8,8,8)]
   456      13.925291      13.925291      13.925291    8[6-(6,8),30-(8,8,8,8)]
   457      34.054756      34.054756      34.054756    8[6-(6,8),30-(8,8,8,8)]
   458      28.110995      28.110995      28.110995    8[6-(6,8),30-(8,8,8)]
   459      28.221464      28.221464      28.221464    8[6-(6,8),30-(8,8,8)]
   460        11.0491        11.0491        11.0491    8[6-(6,8),30-(8,8,8)]
   461      18.689386      18.689386      18.689386    8[6-(6,8),30-(8,8,8)]
   462       6.223874       6.223874       6.223874    8[6-(6,8),30-(8,8)]
   463        7.20825        7.20825        7.20825    8[6-(6,8),30-(8,8,8,8)]
   464      12.039392      12.039392      12.039392    8[6-(6,8),30-(8,8,8,8)]
   465       13.29403       13.29403       13.29403    8[6-(6,8),30-(8,8,8)]
   466      18.010784      18.010784      18.010784    8[6-(6,8),30-(8,8)]
   467      16.635811      16.635811      16.635811    8[6-(6,8),30-(8,8)]
   468      18.521709      18.521709      18.521709    8[6-(6,8),30-(8,8,8)]
   469      20.746915      20.746915      20.746915    8[6-(6,8),30-(8,8,8)]
   470      22.857708      22.857708      22.857708    8[6-(6,8),30-(8,8,8)]
   471      23.526452      23.526452      23.526452    8[6-(6,8)]
   472      36.090582      36.090582      36.090582    8[6-(6,8)]
   473      24.619311      24.619311      24.619311    8[30-(8,8,8),30-(8,8,8),30-(8,8,8,8)]
   474      14.834727      14.834727      14.834727    8[30-(8,8,8),30-(8,8,8),30-(8,8,8,8)]
   475        14.7558        14.7558        14.7558    8[30-(8,8,8),30-(8,8,8),30-(8,8,8,8)]
   476      24.698238      24.698238      24.698238    8[30-(8,8,8),30-(8,8,8),30-(8,8,8,8)]
   477      25.187457      25.187457      25.187457    8[30-(8,8),30-(8,8),30-(8,8),30-(8,8,8,8)]
   478      14.266581      14.266581      14.266581    8[30-(8,8),30-(8,8),30-(8,8),30-(8,8,8,8)]
   479      35.050967      35.050967      35.050967    8[30-(8,8),30-(8,8),30-(8,8),30-(8,8,8,8)]
   480       4.403071       4.403071       4.403071    8[30-(8,8),30-(8,8),30-(8,8),30-(8,8,8,8)]
