# Supplementary material for: A collection of forcefield precursors for metal–organic frameworks
Source: RSC Adv. 2019 Nov 13;9(63):36492–507. doi: 10.1039/c9ra07327b (PMC9075174; doi:10.1039/c9ra07327b)
Supplement: RA-009-C9RA07327B-s1943 [file RA-009-C9RA07327B-s1943.txt]

PEPHOJ_clean

11.888000    0.000000    0.000000
-4.489477    12.110642    0.000000
-4.887990    -2.765317    11.734337

     1      -0.703863      -0.703863      -0.703863    48[7-(7,7),7-(7,7),8-(6),8-(6),8-(6),8-(6,48)]
     2      -2.599886      -2.599886      -2.599886    48[7-(6,7),7-(6,7),8-(6),8-(6),8-(6,48)]
     3       3.214347       3.214347       3.214347    48[7-(7,7),7-(7,7),8-(6),8-(6),8-(6),8-(6,48)]
     4       5.110419       5.110419       5.110419    48[7-(6,7),7-(6,7),8-(6),8-(6),8-(6,48)]
     5       1.372165       1.372165       1.372165    1[8-(6)]
     6       1.122057       1.122057       1.122057    1[6-(6,6)]
     7      -2.447497      -2.447497      -2.447497    1[6-(6,6)]
     8       5.750317       5.750317       5.750317    1[6-(6,6)]
     9      -4.221908      -4.221908      -4.221908    1[6-(6,6)]
    10       1.028346       1.028346       1.028346    1[6-(6,6)]
    11      -0.568026      -0.568026      -0.568026    1[6-(6,6)]
    12       7.842353       7.842353       7.842353    1[6-(6,6)]
    13         4.8221         4.8221         4.8221    1[6-(6,6)]
    14      -0.971566      -0.971566      -0.971566    1[6-(6,6)]
    15      -2.456166      -2.456166      -2.456166    1[6-(6,6)]
    16      -2.881759      -2.881759      -2.881759    1[6-(6,6)]
    17       5.243653       5.243653       5.243653    1[8-(6)]
    18       10.66747       10.66747       10.66747    1[6-(6,6)]
    19       7.530894       7.530894       7.530894    1[6-(6,6)]
    20        4.28437        4.28437        4.28437    1[6-(6,6)]
    21       1.138368       1.138368       1.138368    1[8-(6)]
    22       1.388476       1.388476       1.388476    1[6-(6,6)]
    23        4.95803        4.95803        4.95803    1[6-(6,6)]
    24      -3.239784      -3.239784      -3.239784    1[6-(6,6)]
    25       6.732441       6.732441       6.732441    1[6-(6,6)]
    26       1.482187       1.482187       1.482187    1[6-(6,6)]
    27       3.078559       3.078559       3.078559    1[6-(6,6)]
    28       -5.33182       -5.33182       -5.33182    1[6-(6,6)]
    29      -2.311567      -2.311567      -2.311567    1[6-(6,6)]
    30       3.482099       3.482099       3.482099    1[6-(6,6)]
    31       4.966699       4.966699       4.966699    1[6-(6,6)]
    32       5.392292       5.392292       5.392292    1[6-(6,6)]
    33       -2.73312       -2.73312       -2.73312    1[8-(6)]
    34      -8.156937      -8.156937      -8.156937    1[6-(6,6)]
    35      -5.020361      -5.020361      -5.020361    1[6-(6,6)]
    36      -1.773837      -1.773837      -1.773837    1[6-(6,6)]
    37       3.543909       3.543909       3.543909    6[6-(6,6),8-(1),8-(48)]
    38       7.454122       7.454122       7.454122    6[6-(6,6),7-(7),7-(7,48)]
    39      -0.759383      -0.759383      -0.759383    6[6-(1,6),6-(1,6),6-(8,8)]
    40       0.608609       0.608609       0.608609    6[1-(0),6-(6,6),6-(6,8)]
    41      -1.531952      -1.531952      -1.531952    6[1-(0),6-(6,6),6-(6,6)]
    42      -1.436864      -1.436864      -1.436864    6[6-(6,6),8-(48),8-(48,48)]
    43        3.13608        3.13608        3.13608    6[6-(6,6),8-(1),8-(48)]
    44      -0.918133      -0.918133      -0.918133    6[6-(1,6),6-(1,6),6-(8,8)]
    45       0.456203       0.456203       0.456203    6[1-(0),6-(6,6),6-(6,8)]
    46      -1.897277      -1.897277      -1.897277    6[6-(6,6),8-(48),8-(48)]
    47      -3.629647      -3.629647      -3.629647    6[1-(0),6-(6,6),6-(6,8)]
    48       -4.04976       -4.04976       -4.04976    6[6-(1,6),6-(1,6),8-(6)]
    49      -3.177319      -3.177319      -3.177319    6[1-(0),6-(6,6),6-(6,8)]
    50      -1.868687      -1.868687      -1.868687    6[6-(1,6),6-(1,6),6-(8,8)]
    51        -1.4419        -1.4419        -1.4419    6[1-(0),6-(6,6),6-(6,6)]
    52      -2.333222      -2.333222      -2.333222    6[6-(1,6),6-(1,6),6-(8,8)]
    53      -0.872299      -0.872299      -0.872299    6[6-(6,6),7-(7),7-(7,48)]
    54       1.213812       1.213812       1.213812    6[6-(1,6),6-(1,6),8-(6)]
    55       8.453966       8.453966       8.453966    6[1-(0),6-(1,6),6-(6,6)]
    56       4.848263       4.848263       4.848263    6[1-(0),6-(1,6),6-(6,8)]
    57      -1.593536      -1.593536      -1.593536    6[1-(0),6-(1,6),6-(6,8)]
    58      -2.485895      -2.485895      -2.485895    6[1-(0),6-(1,6),6-(6,6)]
    59       8.475217       8.475217       8.475217    6[6-(1,6),6-(1,6),6-(7,7)]
    60      -1.885905      -1.885905      -1.885905    6[6-(1,6),6-(1,6),6-(7,7)]
    61       3.341472       3.341472       3.341472    6[6-(1,6),6-(1,6),8-(6)]
    62       9.050088       9.050088       9.050088    6[1-(0),6-(1,6),6-(6,6)]
    63        5.75794        5.75794        5.75794    6[6-(1,6),6-(1,6),8-(6)]
    64      10.039284      10.039284      10.039284    6[1-(0),6-(1,6),6-(6,6)]
    65       8.162885       8.162885       8.162885    6[1-(0),6-(1,6),6-(6,8)]
    66       4.262369       4.262369       4.262369    6[1-(0),6-(1,6),6-(6,8)]
    67      -1.033376      -1.033376      -1.033376    6[6-(6,6),8-(1),8-(48)]
    68      -4.943589      -4.943589      -4.943589    6[6-(6,6),7-(7),7-(7,48)]
    69       3.269916       3.269916       3.269916    6[6-(1,6),6-(1,6),6-(8,8)]
    70       1.901924       1.901924       1.901924    6[1-(0),6-(6,6),6-(6,8)]
    71       4.042485       4.042485       4.042485    6[1-(0),6-(6,6),6-(6,6)]
    72       3.947397       3.947397       3.947397    6[6-(6,6),8-(48),8-(48,48)]
    73      -0.625547      -0.625547      -0.625547    6[6-(6,6),8-(1),8-(48)]
    74       3.428666       3.428666       3.428666    6[6-(1,6),6-(1,6),6-(8,8)]
    75        2.05433        2.05433        2.05433    6[1-(0),6-(6,6),6-(6,8)]
    76        4.40781        4.40781        4.40781    6[6-(6,6),8-(48),8-(48)]
    77        6.14018        6.14018        6.14018    6[1-(0),6-(6,6),6-(6,8)]
    78       6.560293       6.560293       6.560293    6[6-(1,6),6-(1,6),8-(6)]
    79       5.687852       5.687852       5.687852    6[1-(0),6-(6,6),6-(6,8)]
    80        4.37922        4.37922        4.37922    6[6-(1,6),6-(1,6),6-(8,8)]
    81       3.952433       3.952433       3.952433    6[1-(0),6-(6,6),6-(6,6)]
    82       4.843755       4.843755       4.843755    6[6-(1,6),6-(1,6),6-(8,8)]
    83       3.382832       3.382832       3.382832    6[6-(6,6),7-(7),7-(7,48)]
    84       1.296721       1.296721       1.296721    6[6-(1,6),6-(1,6),8-(6)]
    85      -5.943433      -5.943433      -5.943433    6[1-(0),6-(1,6),6-(6,6)]
    86       -2.33773       -2.33773       -2.33773    6[1-(0),6-(1,6),6-(6,8)]
    87       4.104069       4.104069       4.104069    6[1-(0),6-(1,6),6-(6,8)]
    88       4.996428       4.996428       4.996428    6[1-(0),6-(1,6),6-(6,6)]
    89      -5.964684      -5.964684      -5.964684    6[6-(1,6),6-(1,6),6-(7,7)]
    90       4.396438       4.396438       4.396438    6[6-(1,6),6-(1,6),6-(7,7)]
    91      -0.830939      -0.830939      -0.830939    6[6-(1,6),6-(1,6),8-(6)]
    92      -6.539555      -6.539555      -6.539555    6[1-(0),6-(1,6),6-(6,6)]
    93      -3.247407      -3.247407      -3.247407    6[6-(1,6),6-(1,6),8-(6)]
    94      -7.528751      -7.528751      -7.528751    6[1-(0),6-(1,6),6-(6,6)]
    95      -5.652352      -5.652352      -5.652352    6[1-(0),6-(1,6),6-(6,8)]
    96      -1.751836      -1.751836      -1.751836    6[1-(0),6-(1,6),6-(6,8)]
    97       6.203514       6.203514       6.203514    7[6-(6,7),7-(7,48)]
    98       5.565593       5.565593       5.565593    7[7-(6),7-(7),48-(7,8,8,8,8)]
    99       6.379975       6.379975       6.379975    7[7-(6,48),7-(7,48)]
   100       7.585736       7.585736       7.585736    7[6-(6,7),7-(7),48-(7,8,8,8)]
   101       -1.02999       -1.02999       -1.02999    7[6-(6,7),7-(7),48-(7,8,8,8)]
   102       0.149046       0.149046       0.149046    7[7-(6,48),7-(7,48)]
   103       0.985633       0.985633       0.985633    7[7-(6),7-(7),48-(7,8,8,8,8)]
   104       0.387033       0.387033       0.387033    7[6-(6,7),7-(7,48)]
   105      -3.692981      -3.692981      -3.692981    7[6-(6,7),7-(7,48)]
   106       -3.05506       -3.05506       -3.05506    7[7-(6),7-(7),48-(7,8,8,8,8)]
   107      -3.869442      -3.869442      -3.869442    7[7-(6,48),7-(7,48)]
   108      -5.075203      -5.075203      -5.075203    7[6-(6,7),7-(7),48-(7,8,8,8)]
   109       3.540523       3.540523       3.540523    7[6-(6,7),7-(7),48-(7,8,8,8)]
   110       2.361487       2.361487       2.361487    7[7-(6,48),7-(7,48)]
   111         1.5249         1.5249         1.5249    7[7-(6),7-(7),48-(7,8,8,8,8)]
   112         2.1235         2.1235         2.1235    7[6-(6,7),7-(7,48)]
   113       3.139277       3.139277       3.139277    8[6-(6,8),48-(7,7,8,8,8)]
   114      -2.435944      -2.435944      -2.435944    8[6-(6,8),48-(7,7,8,8)]
   115      -0.960369      -0.960369      -0.960369    8[6-(6,8),48-(7,7,8,8),48-(7,7,8,8,8)]
   116       1.879036       1.879036       1.879036    8[1-(0),6-(6,8)]
   117       3.623816       3.623816       3.623816    8[6-(6,8),48-(7,7,8,8,8)]
   118      -2.594156      -2.594156      -2.594156    8[6-(6,8),48-(7,7,8,8)]
   119      -0.940352      -0.940352      -0.940352    8[6-(6,8),48-(7,7,8,8,8)]
   120       2.585993       2.585993       2.585993    8[6-(6,6),6-(6,6)]
   121        6.55638        6.55638        6.55638    8[6-(6,6),6-(6,6)]
   122       4.792659       4.792659       4.792659    8[1-(0),6-(6,8)]
   123      -0.628744      -0.628744      -0.628744    8[6-(6,8),48-(7,7,8,8,8)]
   124       4.946477       4.946477       4.946477    8[6-(6,8),48-(7,7,8,8)]
   125       3.470902       3.470902       3.470902    8[6-(6,8),48-(7,7,8,8),48-(7,7,8,8,8)]
   126       0.631497       0.631497       0.631497    8[1-(0),6-(6,8)]
   127      -1.113283      -1.113283      -1.113283    8[6-(6,8),48-(7,7,8,8,8)]
   128       5.104689       5.104689       5.104689    8[6-(6,8),48-(7,7,8,8)]
   129       3.450885       3.450885       3.450885    8[6-(6,8),48-(7,7,8,8,8)]
   130       -0.07546       -0.07546       -0.07546    8[6-(6,6),6-(6,6)]
   131      -4.045847      -4.045847      -4.045847    8[6-(6,6),6-(6,6)]
   132      -2.282126      -2.282126      -2.282126    8[1-(0),6-(6,8)]
