# Supplementary material for: A collection of forcefield precursors for metal–organic frameworks
Source: RSC Adv. 2019 Nov 13;9(63):36492–507. doi: 10.1039/c9ra07327b (PMC9075174; doi:10.1039/c9ra07327b)
Supplement: RA-009-C9RA07327B-s1944 [file RA-009-C9RA07327B-s1944.txt]

PEPKUR_clean

6.837100    0.000000    0.000000
0.000000    22.272100    0.000000
0.000000    0.000000    7.730800

     1       6.453675       6.453675       6.453675    28[7-(1,1,6),7-(6,6),8-(6),8-(6),8-(6),8-(6)]
     2       0.383425       0.383425       0.383425    28[7-(1,1,6),7-(6,6),8-(6),8-(6),8-(6),8-(6)]
     3       3.035125       3.035125       3.035125    28[7-(1,1,6),7-(6,6),8-(6),8-(6),8-(6),8-(6)]
     4       3.801975       3.801975       3.801975    28[7-(1,1,6),7-(6,6),8-(6),8-(6),8-(6),8-(6)]
     5       1.062485       1.062485       1.062485    1[7-(1,6,28)]
     6       0.649525       0.649525       0.649525    1[7-(1,6,28)]
     7       5.730174       5.730174       5.730174    1[6-(1,6,6)]
     8       4.411297       4.411297       4.411297    1[6-(1,6,6)]
     9       6.420037       6.420037       6.420037    1[6-(6,6,7)]
    10       3.583324       3.583324       3.583324    1[6-(6,7)]
    11       2.312991       2.312991       2.312991    1[6-(6,6)]
    12       5.600269       5.600269       5.600269    1[6-(6,6)]
    13       6.754371       6.754371       6.754371    1[6-(6,7)]
    14       5.774615       5.774615       5.774615    1[7-(1,6,28)]
    15       6.187576       6.187576       6.187576    1[7-(1,6,28)]
    16       1.106926       1.106926       1.106926    1[6-(1,6,6)]
    17       2.425803       2.425803       2.425803    1[6-(1,6,6)]
    18       0.417063       0.417063       0.417063    1[6-(6,6,7)]
    19       3.253776       3.253776       3.253776    1[6-(6,7)]
    20       4.524109       4.524109       4.524109    1[6-(6,6)]
    21       1.236831       1.236831       1.236831    1[6-(6,6)]
    22       0.082729       0.082729       0.082729    1[6-(6,7)]
    23       4.481035       4.481035       4.481035    1[7-(1,6,28)]
    24       4.068075       4.068075       4.068075    1[7-(1,6,28)]
    25       2.311624       2.311624       2.311624    1[6-(1,6,6)]
    26       0.992747       0.992747       0.992747    1[6-(1,6,6)]
    27       3.001487       3.001487       3.001487    1[6-(6,6,7)]
    28       0.164774       0.164774       0.164774    1[6-(6,7)]
    29       5.731541       5.731541       5.731541    1[6-(6,6)]
    30       2.181719       2.181719       2.181719    1[6-(6,6)]
    31       3.335821       3.335821       3.335821    1[6-(6,7)]
    32       2.356065       2.356065       2.356065    1[7-(1,6,28)]
    33       2.769026       2.769026       2.769026    1[7-(1,6,28)]
    34       4.525476       4.525476       4.525476    1[6-(1,6,6)]
    35       5.844353       5.844353       5.844353    1[6-(1,6,6)]
    36       3.835613       3.835613       3.835613    1[6-(6,6,7)]
    37       6.672326       6.672326       6.672326    1[6-(6,7)]
    38       1.105559       1.105559       1.105559    1[6-(6,6)]
    39       4.655381       4.655381       4.655381    1[6-(6,6)]
    40       3.501279       3.501279       3.501279    1[6-(6,7)]
    41       4.757938       4.757938       4.757938    6[6-(1,1,6),8-(28),8-(28)]
    42       5.217391       5.217391       5.217391    6[1-(0),1-(0),6-(1,6,7),6-(8,8)]
    43       6.064508       6.064508       6.064508    6[1-(0),6-(1,1,6),6-(8,8),7-(1,1,28)]
    44       5.214656       5.214656       5.214656    6[6-(1,6,7),8-(28),8-(28)]
    45       4.020215       4.020215       4.020215    6[1-(0),6-(1,6),7-(6,28)]
    46       3.239418       3.239418       3.239418    6[1-(0),6-(1,7),6-(6,6)]
    47       3.809632       3.809632       3.809632    6[6-(1,6),6-(1,6),6-(6,6)]
    48       5.156541       5.156541       5.156541    6[1-(0),6-(1,7),6-(6,6)]
    49       5.873753       5.873753       5.873753    6[1-(0),6-(1,6),7-(6,28)]
    50       2.079162       2.079162       2.079162    6[6-(1,1,6),8-(28),8-(28)]
    51       1.619709       1.619709       1.619709    6[1-(0),1-(0),6-(1,6,7),6-(8,8)]
    52       0.772592       0.772592       0.772592    6[1-(0),6-(1,1,6),6-(8,8),7-(1,1,28)]
    53       1.622444       1.622444       1.622444    6[6-(1,6,7),8-(28),8-(28)]
    54       2.816885       2.816885       2.816885    6[1-(0),6-(1,6),7-(6,28)]
    55       3.597682       3.597682       3.597682    6[1-(0),6-(1,7),6-(6,6)]
    56       3.027468       3.027468       3.027468    6[6-(1,6),6-(1,6),6-(6,6)]
    57       1.680559       1.680559       1.680559    6[1-(0),6-(1,7),6-(6,6)]
    58       0.963347       0.963347       0.963347    6[1-(0),6-(1,6),7-(6,28)]
    59       1.339388       1.339388       1.339388    6[6-(1,1,6),8-(28),8-(28)]
    60       1.798841       1.798841       1.798841    6[1-(0),1-(0),6-(1,6,7),6-(8,8)]
    61       2.645958       2.645958       2.645958    6[1-(0),6-(1,1,6),6-(8,8),7-(1,1,28)]
    62       1.796106       1.796106       1.796106    6[6-(1,6,7),8-(28),8-(28)]
    63       0.601665       0.601665       0.601665    6[1-(0),6-(1,6),7-(6,28)]
    64       6.657968       6.657968       6.657968    6[1-(0),6-(1,7),6-(6,6)]
    65       0.391082       0.391082       0.391082    6[6-(1,6),6-(1,6),6-(6,6)]
    66       1.737991       1.737991       1.737991    6[1-(0),6-(1,7),6-(6,6)]
    67       2.455203       2.455203       2.455203    6[1-(0),6-(1,6),7-(6,28)]
    68       5.497712       5.497712       5.497712    6[6-(1,1,6),8-(28),8-(28)]
    69       5.038259       5.038259       5.038259    6[1-(0),1-(0),6-(1,6,7),6-(8,8)]
    70       4.191142       4.191142       4.191142    6[1-(0),6-(1,1,6),6-(8,8),7-(1,1,28)]
    71       5.040994       5.040994       5.040994    6[6-(1,6,7),8-(28),8-(28)]
    72       6.235435       6.235435       6.235435    6[1-(0),6-(1,6),7-(6,28)]
    73       0.179132       0.179132       0.179132    6[1-(0),6-(1,7),6-(6,6)]
    74       6.446018       6.446018       6.446018    6[6-(1,6),6-(1,6),6-(6,6)]
    75       5.099109       5.099109       5.099109    6[1-(0),6-(1,7),6-(6,6)]
    76       4.381897       4.381897       4.381897    6[1-(0),6-(1,6),7-(6,28)]
    77       0.360315       0.360315       0.360315    7[1-(0),1-(0),6-(1,6,6),28-(7,8,8,8,8)]
    78       5.328836       5.328836       5.328836    7[6-(1,6),6-(1,6),28-(7,8,8,8,8)]
    79       6.476785       6.476785       6.476785    7[1-(0),1-(0),6-(1,6,6),28-(7,8,8,8,8)]
    80       1.508264       1.508264       1.508264    7[6-(1,6),6-(1,6),28-(7,8,8,8,8)]
    81       3.778865       3.778865       3.778865    7[1-(0),1-(0),6-(1,6,6),28-(7,8,8,8,8)]
    82       1.910286       1.910286       1.910286    7[6-(1,6),6-(1,6),28-(7,8,8,8,8)]
    83       3.058235       3.058235       3.058235    7[1-(0),1-(0),6-(1,6,6),28-(7,8,8,8,8)]
    84       4.926814       4.926814       4.926814    7[6-(1,6),6-(1,6),28-(7,8,8,8,8)]
    85       5.034157       5.034157       5.034157    8[6-(6,8),28-(7,7,8,8,8)]
    86        4.10226        4.10226        4.10226    8[6-(6,8),28-(7,7,8,8,8)]
    87       4.434543       4.434543       4.434543    8[6-(6,8),28-(7,7,8,8,8)]
    88       5.371909       5.371909       5.371909    8[6-(6,8),28-(7,7,8,8,8)]
    89       1.802943       1.802943       1.802943    8[6-(6,8),28-(7,7,8,8,8)]
    90        2.73484        2.73484        2.73484    8[6-(6,8),28-(7,7,8,8,8)]
    91       2.402557       2.402557       2.402557    8[6-(6,8),28-(7,7,8,8,8)]
    92       1.465191       1.465191       1.465191    8[6-(6,8),28-(7,7,8,8,8)]
    93       1.615607       1.615607       1.615607    8[6-(6,8),28-(7,7,8,8,8)]
    94        0.68371        0.68371        0.68371    8[6-(6,8),28-(7,7,8,8,8)]
    95       1.015993       1.015993       1.015993    8[6-(6,8),28-(7,7,8,8,8)]
    96       1.953359       1.953359       1.953359    8[6-(6,8),28-(7,7,8,8,8)]
    97       5.221493       5.221493       5.221493    8[6-(6,8),28-(7,7,8,8,8)]
    98        6.15339        6.15339        6.15339    8[6-(6,8),28-(7,7,8,8,8)]
    99       5.821107       5.821107       5.821107    8[6-(6,8),28-(7,7,8,8,8)]
   100       4.883741       4.883741       4.883741    8[6-(6,8),28-(7,7,8,8,8)]
