# Supplementary material for: A collection of forcefield precursors for metal–organic frameworks
Source: RSC Adv. 2019 Nov 13;9(63):36492–507. doi: 10.1039/c9ra07327b (PMC9075174; doi:10.1039/c9ra07327b)
Supplement: RA-009-C9RA07327B-s1945 [file RA-009-C9RA07327B-s1945.txt]

PEPLOM_clean

6.796000    0.000000    0.000000
0.000000    10.214000    0.000000
0.000000    0.000000    18.410000

     1       5.441557       5.441557       5.441557    23[8-(23),8-(23),8-(6),8-(6),8-(6),8-(6)]
     2       4.752443       4.752443       4.752443    23[8-(23),8-(23),8-(6),8-(6),8-(6),8-(6)]
     3       1.354443       1.354443       1.354443    23[8-(23),8-(23),8-(6),8-(6),8-(6),8-(6)]
     4       2.043557       2.043557       2.043557    23[8-(23),8-(23),8-(6),8-(6),8-(6),8-(6)]
     5        2.02113        2.02113        2.02113    1[6-(6,6)]
     6       4.853024       4.853024       4.853024    1[6-(6,6)]
     7        1.37687        1.37687        1.37687    1[6-(6,6)]
     8       5.340976       5.340976       5.340976    1[6-(6,6)]
     9        4.77487        4.77487        4.77487    1[6-(6,6)]
    10       1.942976       1.942976       1.942976    1[6-(6,6)]
    11        5.41913        5.41913        5.41913    1[6-(6,6)]
    12       1.455024       1.455024       1.455024    1[6-(6,6)]
    13        4.77487        4.77487        4.77487    1[6-(6,6)]
    14       1.942976       1.942976       1.942976    1[6-(6,6)]
    15        5.41913        5.41913        5.41913    1[6-(6,6)]
    16       1.455024       1.455024       1.455024    1[6-(6,6)]
    17        2.02113        2.02113        2.02113    1[6-(6,6)]
    18       4.853024       4.853024       4.853024    1[6-(6,6)]
    19        1.37687        1.37687        1.37687    1[6-(6,6)]
    20       5.340976       5.340976       5.340976    1[6-(6,6)]
    21       0.093785       0.093785       0.093785    6[6-(6,6),8-(23),8-(23)]
    22       0.048931       0.048931       0.048931    6[6-(1,6),6-(1,6),6-(8,8)]
    23       1.202892       1.202892       1.202892    6[1-(0),6-(1,6),6-(6,6)]
    24        5.64068        5.64068        5.64068    6[1-(0),6-(1,6),6-(6,6)]
    25       3.304215       3.304215       3.304215    6[6-(6,6),8-(23),8-(23)]
    26       3.349069       3.349069       3.349069    6[6-(1,6),6-(1,6),6-(8,8)]
    27       2.195108       2.195108       2.195108    6[1-(0),6-(1,6),6-(6,6)]
    28        4.55332        4.55332        4.55332    6[1-(0),6-(1,6),6-(6,6)]
    29       6.702215       6.702215       6.702215    6[6-(6,6),8-(23),8-(23)]
    30       6.747069       6.747069       6.747069    6[6-(1,6),6-(1,6),6-(8,8)]
    31       5.593108       5.593108       5.593108    6[1-(0),6-(1,6),6-(6,6)]
    32        1.15532        1.15532        1.15532    6[1-(0),6-(1,6),6-(6,6)]
    33       3.491785       3.491785       3.491785    6[6-(6,6),8-(23),8-(23)]
    34       3.446931       3.446931       3.446931    6[6-(1,6),6-(1,6),6-(8,8)]
    35       4.600892       4.600892       4.600892    6[1-(0),6-(1,6),6-(6,6)]
    36        2.24268        2.24268        2.24268    6[1-(0),6-(1,6),6-(6,6)]
    37       6.702215       6.702215       6.702215    6[6-(6,6),8-(23),8-(23)]
    38       6.747069       6.747069       6.747069    6[6-(1,6),6-(1,6),6-(8,8)]
    39       5.593108       5.593108       5.593108    6[1-(0),6-(1,6),6-(6,6)]
    40        1.15532        1.15532        1.15532    6[1-(0),6-(1,6),6-(6,6)]
    41       3.491785       3.491785       3.491785    6[6-(6,6),8-(23),8-(23)]
    42       3.446931       3.446931       3.446931    6[6-(1,6),6-(1,6),6-(8,8)]
    43       4.600892       4.600892       4.600892    6[1-(0),6-(1,6),6-(6,6)]
    44        2.24268        2.24268        2.24268    6[1-(0),6-(1,6),6-(6,6)]
    45       0.093785       0.093785       0.093785    6[6-(6,6),8-(23),8-(23)]
    46       0.048931       0.048931       0.048931    6[6-(1,6),6-(1,6),6-(8,8)]
    47       1.202892       1.202892       1.202892    6[1-(0),6-(1,6),6-(6,6)]
    48        5.64068        5.64068        5.64068    6[1-(0),6-(1,6),6-(6,6)]
    49       3.304215       3.304215       3.304215    6[6-(6,6),8-(23),8-(23)]
    50       3.349069       3.349069       3.349069    6[6-(1,6),6-(1,6),6-(8,8)]
    51       2.195108       2.195108       2.195108    6[1-(0),6-(1,6),6-(6,6)]
    52        4.55332        4.55332        4.55332    6[1-(0),6-(1,6),6-(6,6)]
    53       5.788153       5.788153       5.788153    8[6-(6,8),23-(8,8,8,8,8)]
    54       1.228037       1.228037       1.228037    8[6-(6,8),23-(8,8,8,8,8)]
    55       4.405847       4.405847       4.405847    8[6-(6,8),23-(8,8,8,8,8)]
    56       2.169963       2.169963       2.169963    8[6-(6,8),23-(8,8,8,8,8)]
    57       1.007847       1.007847       1.007847    8[6-(6,8),23-(8,8,8,8,8)]
    58       5.567963       5.567963       5.567963    8[6-(6,8),23-(8,8,8,8,8)]
    59       2.390153       2.390153       2.390153    8[6-(6,8),23-(8,8,8,8,8)]
    60       4.626037       4.626037       4.626037    8[6-(6,8),23-(8,8,8,8,8)]
    61       1.007847       1.007847       1.007847    8[6-(6,8),23-(8,8,8,8,8)]
    62       5.567963       5.567963       5.567963    8[6-(6,8),23-(8,8,8,8,8)]
    63       2.390153       2.390153       2.390153    8[6-(6,8),23-(8,8,8,8,8)]
    64       4.626037       4.626037       4.626037    8[6-(6,8),23-(8,8,8,8,8)]
    65       5.788153       5.788153       5.788153    8[6-(6,8),23-(8,8,8,8,8)]
    66       1.228037       1.228037       1.228037    8[6-(6,8),23-(8,8,8,8,8)]
    67       4.405847       4.405847       4.405847    8[6-(6,8),23-(8,8,8,8,8)]
    68       2.169963       2.169963       2.169963    8[6-(6,8),23-(8,8,8,8,8)]
    69       0.108736       0.108736       0.108736    8[23-(8,8,8,8,8),23-(8,8,8,8,8)]
    70       3.289264       3.289264       3.289264    8[23-(8,8,8,8,8),23-(8,8,8,8,8)]
    71       6.687264       6.687264       6.687264    8[23-(8,8,8,8,8),23-(8,8,8,8,8)]
    72       3.506736       3.506736       3.506736    8[23-(8,8,8,8,8),23-(8,8,8,8,8)]
