# Supplementary material for: A collection of forcefield precursors for metal–organic frameworks
Source: RSC Adv. 2019 Nov 13;9(63):36492–507. doi: 10.1039/c9ra07327b (PMC9075174; doi:10.1039/c9ra07327b)
Supplement: RA-009-C9RA07327B-s1946 [file RA-009-C9RA07327B-s1946.txt]

PEPXIS_clean

7.509300    0.000000    0.000000
0.000000    9.912000    0.000000
0.000000    0.000000    17.457000

     1       3.546492       3.546492       3.546492    30[7-(6,7),7-(6,7),7-(6,7),7-(6,7),7-(6,7),7-(6,7)]
     2       0.208158       0.208158       0.208158    30[7-(6,7),7-(6,7),7-(6,7),7-(6,7),7-(6,7),7-(6,7)]
     3       3.962808       3.962808       3.962808    30[7-(6,7),7-(6,7),7-(6,7),7-(6,7),7-(6,7),7-(6,7)]
     4       7.301142       7.301142       7.301142    30[7-(6,7),7-(6,7),7-(6,7),7-(6,7),7-(6,7),7-(6,7)]
     5       4.598996       4.598996       4.598996    30[7-(6,6),7-(6,6),7-(6,6),17-(0)]
     6       6.664954       6.664954       6.664954    30[7-(6,6),7-(6,6),7-(6,6),17-(0)]
     7       2.910304       2.910304       2.910304    30[7-(6,6),7-(6,6),7-(6,6),17-(0)]
     8       0.844346       0.844346       0.844346    30[7-(6,6),7-(6,6),7-(6,6),17-(0)]
     9       7.036214       7.036214       7.036214    1[6-(7,7)]
    10       3.317609       3.317609       3.317609    1[6-(7,7)]
    11       4.227736       4.227736       4.227736    1[6-(7,7)]
    12       0.437041       0.437041       0.437041    1[6-(7,7)]
    13       0.473086       0.473086       0.473086    1[6-(7,7)]
    14       4.191691       4.191691       4.191691    1[6-(7,7)]
    15       3.281564       3.281564       3.281564    1[6-(7,7)]
    16       7.072259       7.072259       7.072259    1[6-(7,7)]
    17       0.473086       0.473086       0.473086    1[6-(7,7)]
    18       4.191691       4.191691       4.191691    1[6-(7,7)]
    19       3.281564       3.281564       3.281564    1[6-(7,7)]
    20       7.072259       7.072259       7.072259    1[6-(7,7)]
    21       7.036214       7.036214       7.036214    1[6-(7,7)]
    22       3.317609       3.317609       3.317609    1[6-(7,7)]
    23       4.227736       4.227736       4.227736    1[6-(7,7)]
    24       0.437041       0.437041       0.437041    1[6-(7,7)]
    25       3.969416       3.969416       3.969416    1[6-(7,7)]
    26       0.171212       0.171212       0.171212    1[6-(7,7)]
    27       7.294534       7.294534       7.294534    1[6-(7,7)]
    28       3.583438       3.583438       3.583438    1[6-(7,7)]
    29       3.539884       3.539884       3.539884    1[6-(7,7)]
    30       7.338088       7.338088       7.338088    1[6-(7,7)]
    31       0.214766       0.214766       0.214766    1[6-(7,7)]
    32       3.925862       3.925862       3.925862    1[6-(7,7)]
    33       6.222206       6.222206       6.222206    6[1-(0),7-(6,30),7-(7,30)]
    34       4.202955       4.202955       4.202955    6[1-(0),7-(6,30),7-(7,30)]
    35       5.041744       5.041744       5.041744    6[1-(0),7-(6,30),7-(7,30)]
    36       7.060995       7.060995       7.060995    6[1-(0),7-(6,30),7-(7,30)]
    37       1.287094       1.287094       1.287094    6[1-(0),7-(6,30),7-(7,30)]
    38       3.306345       3.306345       3.306345    6[1-(0),7-(6,30),7-(7,30)]
    39       2.467556       2.467556       2.467556    6[1-(0),7-(6,30),7-(7,30)]
    40       0.448305       0.448305       0.448305    6[1-(0),7-(6,30),7-(7,30)]
    41       1.287094       1.287094       1.287094    6[1-(0),7-(6,30),7-(7,30)]
    42       3.306345       3.306345       3.306345    6[1-(0),7-(6,30),7-(7,30)]
    43       2.467556       2.467556       2.467556    6[1-(0),7-(6,30),7-(7,30)]
    44       0.448305       0.448305       0.448305    6[1-(0),7-(6,30),7-(7,30)]
    45       6.222206       6.222206       6.222206    6[1-(0),7-(6,30),7-(7,30)]
    46       4.202955       4.202955       4.202955    6[1-(0),7-(6,30),7-(7,30)]
    47       5.041744       5.041744       5.041744    6[1-(0),7-(6,30),7-(7,30)]
    48       7.060995       7.060995       7.060995    6[1-(0),7-(6,30),7-(7,30)]
    49        3.04427        3.04427        3.04427    6[1-(0),7-(6,30),7-(7,30)]
    50       0.985971       0.985971       0.985971    6[1-(0),7-(6,30),7-(7,30)]
    51        0.71038        0.71038        0.71038    6[1-(0),7-(6,30),7-(7,30)]
    52       2.768679       2.768679       2.768679    6[1-(0),7-(6,30),7-(7,30)]
    53        4.46503        4.46503        4.46503    6[1-(0),7-(6,30),7-(7,30)]
    54       6.523329       6.523329       6.523329    6[1-(0),7-(6,30),7-(7,30)]
    55        6.79892        6.79892        6.79892    6[1-(0),7-(6,30),7-(7,30)]
    56       4.740621       4.740621       4.740621    6[1-(0),7-(6,30),7-(7,30)]
    57       4.703826       4.703826       4.703826    7[6-(1,7),7-(6,30),30-(7,7,7,7,7)]
    58       5.102569       5.102569       5.102569    7[6-(1,7),6-(1,7),30-(7,7,17)]
    59       6.026964       6.026964       6.026964    7[6-(1,7),7-(6,30),30-(7,7,7,7,7)]
    60       6.560124       6.560124       6.560124    7[6-(1,7),7-(6,30),30-(7,7,7,7,7)]
    61       6.161381       6.161381       6.161381    7[6-(1,7),6-(1,7),30-(7,7,17)]
    62       5.236986       5.236986       5.236986    7[6-(1,7),7-(6,30),30-(7,7,7,7,7)]
    63       2.805474       2.805474       2.805474    7[6-(1,7),7-(6,30),30-(7,7,7,7,7)]
    64       2.406731       2.406731       2.406731    7[6-(1,7),6-(1,7),30-(7,7,17)]
    65       1.482336       1.482336       1.482336    7[6-(1,7),7-(6,30),30-(7,7,7,7,7)]
    66       0.949176       0.949176       0.949176    7[6-(1,7),7-(6,30),30-(7,7,7,7,7)]
    67       1.347919       1.347919       1.347919    7[6-(1,7),6-(1,7),30-(7,7,17)]
    68       2.272314       2.272314       2.272314    7[6-(1,7),7-(6,30),30-(7,7,7,7,7)]
    69       2.805474       2.805474       2.805474    7[6-(1,7),7-(6,30),30-(7,7,7,7,7)]
    70       2.406731       2.406731       2.406731    7[6-(1,7),6-(1,7),30-(7,7,17)]
    71       1.482336       1.482336       1.482336    7[6-(1,7),7-(6,30),30-(7,7,7,7,7)]
    72       0.949176       0.949176       0.949176    7[6-(1,7),7-(6,30),30-(7,7,7,7,7)]
    73       1.347919       1.347919       1.347919    7[6-(1,7),6-(1,7),30-(7,7,17)]
    74       2.272314       2.272314       2.272314    7[6-(1,7),7-(6,30),30-(7,7,7,7,7)]
    75       4.703826       4.703826       4.703826    7[6-(1,7),7-(6,30),30-(7,7,7,7,7)]
    76       5.102569       5.102569       5.102569    7[6-(1,7),6-(1,7),30-(7,7,17)]
    77       6.026964       6.026964       6.026964    7[6-(1,7),7-(6,30),30-(7,7,7,7,7)]
    78       6.560124       6.560124       6.560124    7[6-(1,7),7-(6,30),30-(7,7,7,7,7)]
    79       6.161381       6.161381       6.161381    7[6-(1,7),6-(1,7),30-(7,7,17)]
    80       5.236986       5.236986       5.236986    7[6-(1,7),7-(6,30),30-(7,7,7,7,7)]
    81       2.428508       2.428508       2.428508    7[6-(1,7),7-(6,30),30-(7,7,7,7,7)]
    82       1.100112       1.100112       1.100112    7[6-(1,7),7-(6,30),30-(7,7,7,7,7)]
    83       2.186708       2.186708       2.186708    7[6-(1,7),6-(1,7),30-(7,7,17)]
    84       1.326142       1.326142       1.326142    7[6-(1,7),7-(6,30),30-(7,7,7,7,7)]
    85       2.654538       2.654538       2.654538    7[6-(1,7),7-(6,30),30-(7,7,7,7,7)]
    86       1.567942       1.567942       1.567942    7[6-(1,7),6-(1,7),30-(7,7,17)]
    87       5.080792       5.080792       5.080792    7[6-(1,7),7-(6,30),30-(7,7,7,7,7)]
    88       6.409188       6.409188       6.409188    7[6-(1,7),7-(6,30),30-(7,7,7,7,7)]
    89       5.322592       5.322592       5.322592    7[6-(1,7),6-(1,7),30-(7,7,17)]
    90       6.183158       6.183158       6.183158    7[6-(1,7),7-(6,30),30-(7,7,7,7,7)]
    91       4.854762       4.854762       4.854762    7[6-(1,7),7-(6,30),30-(7,7,7,7,7)]
    92       5.941358       5.941358       5.941358    7[6-(1,7),6-(1,7),30-(7,7,17)]
    93       2.336143       2.336143       2.336143    17[30-(7,7,7)]
    94       1.418507       1.418507       1.418507    17[30-(7,7,7)]
    95       5.173157       5.173157       5.173157    17[30-(7,7,7)]
    96       6.090793       6.090793       6.090793    17[30-(7,7,7)]
