# Supplementary material for: A collection of forcefield precursors for metal–organic frameworks
Source: RSC Adv. 2019 Nov 13;9(63):36492–507. doi: 10.1039/c9ra07327b (PMC9075174; doi:10.1039/c9ra07327b)
Supplement: RA-009-C9RA07327B-s1947 [file RA-009-C9RA07327B-s1947.txt]

PEQTIQ_clean

12.490300    0.000000    0.000000
-6.203381    10.840925    0.000000
3.320075    5.318090    21.593812

     1       9.123275       9.123275       9.123275    66[8-(6),8-(6),8-(6),8-(6),8-(6),8-(6)]
     2       7.842253       7.842253       7.842253    66[8-(6),8-(6),8-(6),8-(6),8-(6),8-(6)]
     3       1.764741       1.764741       1.764741    66[8-(6),8-(6),8-(6),8-(6),8-(6),8-(6)]
     4       0.483719       0.483719       0.483719    66[8-(6),8-(6),8-(6),8-(6),8-(6),8-(6)]
     5       7.034932       7.034932       7.034932    29[7-(6,6),7-(6,6),7-(6,6),7-(6,6),17-(0)]
     6       1.948296       1.948296       1.948296    29[7-(6,6),7-(6,6),7-(6,6),7-(6,6),17-(0)]
     7       7.658698       7.658698       7.658698    29[7-(6,6),7-(6,6),7-(6,6),7-(6,6),17-(0)]
     8       2.572062       2.572062       2.572062    29[7-(6,6),7-(6,6),7-(6,6),7-(6,6),17-(0)]
     9       3.820309       3.820309       3.820309    1[6-(6,6)]
    10       5.589675       5.589675       5.589675    1[6-(6,7)]
    11      -0.041001      -0.041001      -0.041001    1[6-(6,6)]
    12      -5.496102      -5.496102      -5.496102    1[6-(6,6)]
    13      -2.614636      -2.614636      -2.614636    1[6-(6,6)]
    14       1.549195       1.549195       1.549195    1[6-(6,7)]
    15       5.003999       5.003999       5.003999    1[6-(6,6)]
    16      -0.906091      -0.906091      -0.906091    1[6-(6,7)]
    17      -2.217548      -2.217548      -2.217548    1[6-(6,6)]
    18       6.130626       6.130626       6.130626    1[6-(6,6)]
    19       8.856492       8.856492       8.856492    1[6-(6,6)]
    20       8.761922       8.761922       8.761922    1[6-(6,7)]
    21       9.550898       9.550898       9.550898    1[6-(6,6)]
    22      -1.269369      -1.269369      -1.269369    1[6-(6,7)]
    23      -0.102046      -0.102046      -0.102046    1[6-(6,6)]
    24       2.087195       2.087195       2.087195    1[6-(6,6)]
    25       5.694172       5.694172       5.694172    1[6-(6,6)]
    26       4.692088       4.692088       4.692088    1[6-(6,7)]
    27        0.57925        0.57925        0.57925    1[6-(6,6)]
    28       3.281688       3.281688       3.281688    1[6-(6,7)]
    29        9.30903        9.30903        9.30903    1[6-(6,6)]
    30      -0.466882      -0.466882      -0.466882    1[6-(6,6)]
    31      -0.776341      -0.776341      -0.776341    1[6-(6,6)]
    32       0.671899       0.671899       0.671899    1[6-(6,7)]
    33       0.056096       0.056096       0.056096    1[6-(6,6)]
    34      10.876363      10.876363      10.876363    1[6-(6,7)]
    35        9.70904        9.70904        9.70904    1[6-(6,6)]
    36       7.519799       7.519799       7.519799    1[6-(6,6)]
    37       3.912822       3.912822       3.912822    1[6-(6,6)]
    38       4.914906       4.914906       4.914906    1[6-(6,7)]
    39       9.027744       9.027744       9.027744    1[6-(6,6)]
    40       6.325306       6.325306       6.325306    1[6-(6,7)]
    41       0.297964       0.297964       0.297964    1[6-(6,6)]
    42      10.073876      10.073876      10.073876    1[6-(6,6)]
    43      10.383335      10.383335      10.383335    1[6-(6,6)]
    44       8.935095       8.935095       8.935095    1[6-(6,7)]
    45       5.786685       5.786685       5.786685    1[6-(6,6)]
    46       4.017319       4.017319       4.017319    1[6-(6,7)]
    47       9.647995       9.647995       9.647995    1[6-(6,6)]
    48      15.103096      15.103096      15.103096    1[6-(6,6)]
    49       12.22163       12.22163       12.22163    1[6-(6,6)]
    50       8.057799       8.057799       8.057799    1[6-(6,7)]
    51       4.602995       4.602995       4.602995    1[6-(6,6)]
    52      10.513085      10.513085      10.513085    1[6-(6,7)]
    53      11.824542      11.824542      11.824542    1[6-(6,6)]
    54       3.476368       3.476368       3.476368    1[6-(6,6)]
    55       0.750502       0.750502       0.750502    1[6-(6,6)]
    56       0.845072       0.845072       0.845072    1[6-(6,7)]
    57      -1.167034      -1.167034      -1.167034    6[6-(6,6),8-(66),8-(66)]
    58       0.015333       0.015333       0.015333    6[6-(1,6),6-(1,6),6-(8,8)]
    59       4.048307       4.048307       4.048307    6[1-(0),6-(1,7),6-(6,6)]
    60       5.110622       5.110622       5.110622    6[1-(0),6-(1,6),7-(6,29)]
    61       0.413767       0.413767       0.413767    6[1-(0),6-(6,6),6-(6,7)]
    62       1.488338       1.488338       1.488338    6[6-(1,6),6-(6,7),7-(6,29)]
    63        2.00701        2.00701        2.00701    6[6-(1,6),6-(6,7),7-(6,29)]
    64      -4.743516      -4.743516      -4.743516    6[1-(0),6-(6,6),6-(6,7)]
    65      -3.037097      -3.037097      -3.037097    6[1-(0),6-(1,7),6-(6,6)]
    66      -4.163323      -4.163323      -4.163323    6[6-(1,6),6-(1,6),6-(8,8)]
    67       0.779203       0.779203       0.779203    6[1-(0),6-(1,6),7-(6,29)]
    68       7.749655       7.749655       7.749655    6[6-(6,6),8-(0),8-(66)]
    69       3.515999       3.515999       3.515999    6[6-(6,6),8-(0),8-(66)]
    70       4.345306       4.345306       4.345306    6[6-(1,6),6-(1,6),6-(8,8)]
    71       5.051719       5.051719       5.051719    6[1-(0),6-(6,6),6-(6,7)]
    72       5.824694       5.824694       5.824694    6[6-(1,6),6-(6,7),7-(6,29)]
    73       5.237248       5.237248       5.237248    6[1-(0),6-(1,6),7-(6,29)]
    74       4.445868       4.445868       4.445868    6[1-(0),6-(1,7),6-(6,6)]
    75         6.6433         6.6433         6.6433    6[6-(1,6),6-(6,7),7-(6,29)]
    76       6.667566       6.667566       6.667566    6[1-(0),6-(6,6),6-(6,7)]
    77       7.497369       7.497369       7.497369    6[6-(1,6),6-(1,6),6-(8,8)]
    78        8.29103        8.29103        8.29103    6[1-(0),6-(1,7),6-(6,6)]
    79        8.22165        8.22165        8.22165    6[1-(0),6-(1,6),7-(6,29)]
    80       7.570496       7.570496       7.570496    6[6-(6,6),8-(66),8-(66)]
    81      -2.748257      -2.748257      -2.748257    6[6-(6,6),8-(66),8-(66)]
    82      -1.705459      -1.705459      -1.705459    6[6-(1,6),6-(1,6),6-(8,8)]
    83      -2.051278      -2.051278      -2.051278    6[1-(0),6-(1,7),6-(6,6)]
    84      -1.040515      -1.040515      -1.040515    6[1-(0),6-(1,6),7-(6,29)]
    85      -0.358958      -0.358958      -0.358958    6[1-(0),6-(6,6),6-(6,7)]
    86       0.588617       0.588617       0.588617    6[6-(1,6),6-(6,7),7-(6,29)]
    87       2.055357       2.055357       2.055357    6[6-(1,6),6-(6,7),7-(6,29)]
    88       2.627283       2.627283       2.627283    6[1-(0),6-(6,6),6-(6,7)]
    89       4.766243       4.766243       4.766243    6[1-(0),6-(1,7),6-(6,6)]
    90       3.999628       3.999628       3.999628    6[6-(1,6),6-(1,6),6-(8,8)]
    91       4.159742       4.159742       4.159742    6[1-(0),6-(1,6),7-(6,29)]
    92       4.673403       4.673403       4.673403    6[6-(6,6),8-(0),8-(66)]
    93       7.922563       7.922563       7.922563    6[6-(6,6),8-(0),8-(66)]
    94       8.027617       8.027617       8.027617    6[6-(1,6),6-(1,6),6-(8,8)]
    95       1.133696       1.133696       1.133696    6[1-(0),6-(6,6),6-(6,7)]
    96       1.289295       1.289295       1.289295    6[6-(1,6),6-(6,7),7-(6,29)]
    97       2.733781       2.733781       2.733781    6[1-(0),6-(1,6),7-(6,29)]
    98       8.836086       8.836086       8.836086    6[1-(0),6-(1,7),6-(6,6)]
    99       0.616643       0.616643       0.616643    6[6-(1,6),6-(6,7),7-(6,29)]
   100      -0.245546      -0.245546      -0.245546    6[1-(0),6-(6,6),6-(6,7)]
   101      -0.774975      -0.774975      -0.774975    6[6-(1,6),6-(1,6),6-(8,8)]
   102      -0.430199      -0.430199      -0.430199    6[1-(0),6-(1,7),6-(6,6)]
   103       0.429627       0.429627       0.429627    6[1-(0),6-(1,6),7-(6,29)]
   104      -1.707754      -1.707754      -1.707754    6[6-(6,6),8-(66),8-(66)]
   105      12.355251      12.355251      12.355251    6[6-(6,6),8-(66),8-(66)]
   106      11.312453      11.312453      11.312453    6[6-(1,6),6-(1,6),6-(8,8)]
   107      11.658272      11.658272      11.658272    6[1-(0),6-(1,7),6-(6,6)]
   108      10.647509      10.647509      10.647509    6[1-(0),6-(1,6),7-(6,29)]
   109       9.965952       9.965952       9.965952    6[1-(0),6-(6,6),6-(6,7)]
   110       9.018377       9.018377       9.018377    6[6-(1,6),6-(6,7),7-(6,29)]
   111       7.551637       7.551637       7.551637    6[6-(1,6),6-(6,7),7-(6,29)]
   112       6.979711       6.979711       6.979711    6[1-(0),6-(6,6),6-(6,7)]
   113       4.840751       4.840751       4.840751    6[1-(0),6-(1,7),6-(6,6)]
   114       5.607366       5.607366       5.607366    6[6-(1,6),6-(1,6),6-(8,8)]
   115       5.447252       5.447252       5.447252    6[1-(0),6-(1,6),7-(6,29)]
   116       4.933591       4.933591       4.933591    6[6-(6,6),8-(0),8-(66)]
   117       1.684431       1.684431       1.684431    6[6-(6,6),8-(0),8-(66)]
   118       1.579377       1.579377       1.579377    6[6-(1,6),6-(1,6),6-(8,8)]
   119       8.473298       8.473298       8.473298    6[1-(0),6-(6,6),6-(6,7)]
   120       8.317699       8.317699       8.317699    6[6-(1,6),6-(6,7),7-(6,29)]
   121       6.873213       6.873213       6.873213    6[1-(0),6-(1,6),7-(6,29)]
   122       0.770908       0.770908       0.770908    6[1-(0),6-(1,7),6-(6,6)]
   123       8.990351       8.990351       8.990351    6[6-(1,6),6-(6,7),7-(6,29)]
   124        9.85254        9.85254        9.85254    6[1-(0),6-(6,6),6-(6,7)]
   125      10.381969      10.381969      10.381969    6[6-(1,6),6-(1,6),6-(8,8)]
   126      10.037193      10.037193      10.037193    6[1-(0),6-(1,7),6-(6,6)]
   127       9.177367       9.177367       9.177367    6[1-(0),6-(1,6),7-(6,29)]
   128      11.314748      11.314748      11.314748    6[6-(6,6),8-(66),8-(66)]
   129      10.774028      10.774028      10.774028    6[6-(6,6),8-(66),8-(66)]
   130       9.591661       9.591661       9.591661    6[6-(1,6),6-(1,6),6-(8,8)]
   131       5.558687       5.558687       5.558687    6[1-(0),6-(1,7),6-(6,6)]
   132       4.496372       4.496372       4.496372    6[1-(0),6-(1,6),7-(6,29)]
   133       9.193227       9.193227       9.193227    6[1-(0),6-(6,6),6-(6,7)]
   134       8.118656       8.118656       8.118656    6[6-(1,6),6-(6,7),7-(6,29)]
   135       7.599984       7.599984       7.599984    6[6-(1,6),6-(6,7),7-(6,29)]
   136       14.35051       14.35051       14.35051    6[1-(0),6-(6,6),6-(6,7)]
   137      12.644091      12.644091      12.644091    6[1-(0),6-(1,7),6-(6,6)]
   138      13.770317      13.770317      13.770317    6[6-(1,6),6-(1,6),6-(8,8)]
   139       8.827791       8.827791       8.827791    6[1-(0),6-(1,6),7-(6,29)]
   140       1.857339       1.857339       1.857339    6[6-(6,6),8-(0),8-(66)]
   141       6.090995       6.090995       6.090995    6[6-(6,6),8-(0),8-(66)]
   142       5.261688       5.261688       5.261688    6[6-(1,6),6-(1,6),6-(8,8)]
   143       4.555275       4.555275       4.555275    6[1-(0),6-(6,6),6-(6,7)]
   144         3.7823         3.7823         3.7823    6[6-(1,6),6-(6,7),7-(6,29)]
   145       4.369746       4.369746       4.369746    6[1-(0),6-(1,6),7-(6,29)]
   146       5.161126       5.161126       5.161126    6[1-(0),6-(1,7),6-(6,6)]
   147       2.963694       2.963694       2.963694    6[6-(1,6),6-(6,7),7-(6,29)]
   148       2.939428       2.939428       2.939428    6[1-(0),6-(6,6),6-(6,7)]
   149       2.109625       2.109625       2.109625    6[6-(1,6),6-(1,6),6-(8,8)]
   150       1.315964       1.315964       1.315964    6[1-(0),6-(1,7),6-(6,6)]
   151       1.385344       1.385344       1.385344    6[1-(0),6-(1,6),7-(6,29)]
   152       2.036498       2.036498       2.036498    6[6-(6,6),8-(66),8-(66)]
   153       5.485628       5.485628       5.485628    7[6-(1,6),6-(6,6),29-(7,7,7,17)]
   154       6.410723       6.410723       6.410723    7[6-(1,6),6-(6,6),29-(7,7,7,17)]
   155       5.926729       5.926729       5.926729    7[6-(1,6),6-(6,6),29-(7,7,7,17)]
   156       7.404985       7.404985       7.404985    7[6-(1,6),6-(6,6),29-(7,7,7,17)]
   157       0.252381       0.252381       0.252381    7[6-(1,6),6-(6,6),29-(7,7,7,17)]
   158       2.833451       2.833451       2.833451    7[6-(1,6),6-(6,6),29-(7,7,7,17)]
   159       2.070317       2.070317       2.070317    7[6-(1,6),6-(6,6),29-(7,7,7,17)]
   160       0.938245       0.938245       0.938245    7[6-(1,6),6-(6,6),29-(7,7,7,17)]
   161       9.354613       9.354613       9.354613    7[6-(1,6),6-(6,6),29-(7,7,7,17)]
   162       6.773543       6.773543       6.773543    7[6-(1,6),6-(6,6),29-(7,7,7,17)]
   163       7.536677       7.536677       7.536677    7[6-(1,6),6-(6,6),29-(7,7,7,17)]
   164       8.668749       8.668749       8.668749    7[6-(1,6),6-(6,6),29-(7,7,7,17)]
   165       4.121366       4.121366       4.121366    7[6-(1,6),6-(6,6),29-(7,7,7,17)]
   166       3.196271       3.196271       3.196271    7[6-(1,6),6-(6,6),29-(7,7,7,17)]
   167       3.680265       3.680265       3.680265    7[6-(1,6),6-(6,6),29-(7,7,7,17)]
   168       2.202009       2.202009       2.202009    7[6-(1,6),6-(6,6),29-(7,7,7,17)]
   169       9.002118       9.002118       9.002118    17[29-(7,7,7,7)]
   170       2.695694       2.695694       2.695694    17[29-(7,7,7,7)]
   171         6.9113         6.9113         6.9113    17[29-(7,7,7,7)]
   172       0.604876       0.604876       0.604876    17[29-(7,7,7,7)]
   173      -1.662236      -1.662236      -1.662236    8[6-(6,8),66-(8,8,8,8,8)]
   174      10.854288      10.854288      10.854288    8[6-(6,8),66-(8,8,8,8,8)]
   175       6.867951       6.867951       6.867951    8[6-(6,8)]
   176       8.256157       8.256157       8.256157    8[6-(6,8),66-(8,8,8,8,8)]
   177       2.771325       2.771325       2.771325    8[6-(6,8),66-(8,8,8,8,8)]
   178       3.642394       3.642394       3.642394    8[6-(6,8)]
   179       6.857663       6.857663       6.857663    8[6-(6,8),66-(8,8,8,8,8)]
   180       8.372001       8.372001       8.372001    8[6-(6,8),66-(8,8,8,8,8)]
   181       8.518816       8.518816       8.518816    8[6-(6,8),66-(8,8,8,8,8)]
   182      -2.383589      -2.383589      -2.383589    8[6-(6,8),66-(8,8,8,8,8)]
   183       4.005455       4.005455       4.005455    8[6-(6,8)]
   184       5.915474       5.915474       5.915474    8[6-(6,8),66-(8,8,8,8,8)]
   185       8.411383       8.411383       8.411383    8[6-(6,8),66-(8,8,8,8,8)]
   186       7.388832       7.388832       7.388832    8[6-(6,8)]
   187      -2.032056      -2.032056      -2.032056    8[6-(6,8),66-(8,8,8,8,8)]
   188       10.37319       10.37319       10.37319    8[6-(6,8),66-(8,8,8,8,8)]
   189       1.088178       1.088178       1.088178    8[6-(6,8),66-(8,8,8,8,8)]
   190      11.990583      11.990583      11.990583    8[6-(6,8),66-(8,8,8,8,8)]
   191       5.601539       5.601539       5.601539    8[6-(6,8)]
   192        3.69152        3.69152        3.69152    8[6-(6,8),66-(8,8,8,8,8)]
   193       1.195611       1.195611       1.195611    8[6-(6,8),66-(8,8,8,8,8)]
   194       2.218162       2.218162       2.218162    8[6-(6,8)]
   195       11.63905       11.63905       11.63905    8[6-(6,8),66-(8,8,8,8,8)]
   196      -0.766196      -0.766196      -0.766196    8[6-(6,8),66-(8,8,8,8,8)]
   197       11.26923       11.26923       11.26923    8[6-(6,8),66-(8,8,8,8,8)]
   198      -1.247294      -1.247294      -1.247294    8[6-(6,8),66-(8,8,8,8,8)]
   199       2.739043       2.739043       2.739043    8[6-(6,8)]
   200       1.350837       1.350837       1.350837    8[6-(6,8),66-(8,8,8,8,8)]
   201       6.835669       6.835669       6.835669    8[6-(6,8),66-(8,8,8,8,8)]
   202         5.9646         5.9646         5.9646    8[6-(6,8)]
   203       2.749331       2.749331       2.749331    8[6-(6,8),66-(8,8,8,8,8)]
   204       1.234993       1.234993       1.234993    8[6-(6,8),66-(8,8,8,8,8)]
