# Supplementary material for: A collection of forcefield precursors for metal–organic frameworks
Source: RSC Adv. 2019 Nov 13;9(63):36492–507. doi: 10.1039/c9ra07327b (PMC9075174; doi:10.1039/c9ra07327b)
Supplement: RA-009-C9RA07327B-s1948 [file RA-009-C9RA07327B-s1948.txt]

PEQWAK_clean

7.535000    0.000000    0.000000
-1.214907    10.395247    0.000000
0.000000    0.000000    21.513000

     1       3.903055       3.903055       3.903055    25[8-(6),8-(6),8-(6),8-(6,25),8-(6,25)]
     2       6.184538       6.184538       6.184538    25[8-(6),8-(6),8-(6),8-(6,25),8-(6,25)]
     3       2.417038       2.417038       2.417038    25[8-(6),8-(6),8-(6),8-(6,25),8-(6,25)]
     4       0.135555       0.135555       0.135555    25[8-(6),8-(6),8-(6),8-(6,25),8-(6,25)]
     5       4.546446       4.546446       4.546446    1[6-(6,6)]
     6       6.257784       6.257784       6.257784    1[6-(6,6)]
     7       3.973019       3.973019       3.973019    1[6-(6,6)]
     8      -0.279548      -0.279548      -0.279548    1[6-(6,6)]
     9       4.783537       4.783537       4.783537    1[6-(6,6)]
    10       0.758533       0.758533       0.758533    1[6-(6,6)]
    11       5.541147       5.541147       5.541147    1[6-(6,6)]
    12       3.829809       3.829809       3.829809    1[6-(6,6)]
    13       6.114574       6.114574       6.114574    1[6-(6,6)]
    14       2.832141       2.832141       2.832141    1[6-(6,6)]
    15       5.304056       5.304056       5.304056    1[6-(6,6)]
    16        1.79406        1.79406        1.79406    1[6-(6,6)]
    17       1.773647       1.773647       1.773647    1[6-(6,6)]
    18       0.062309       0.062309       0.062309    1[6-(6,6)]
    19       2.347074       2.347074       2.347074    1[6-(6,6)]
    20       6.599641       6.599641       6.599641    1[6-(6,6)]
    21       1.536556       1.536556       1.536556    1[6-(6,6)]
    22        5.56156        5.56156        5.56156    1[6-(6,6)]
    23       0.778946       0.778946       0.778946    1[6-(6,6)]
    24       2.490284       2.490284       2.490284    1[6-(6,6)]
    25       0.205519       0.205519       0.205519    1[6-(6,6)]
    26       3.487952       3.487952       3.487952    1[6-(6,6)]
    27       1.016037       1.016037       1.016037    1[6-(6,6)]
    28       4.526033       4.526033       4.526033    1[6-(6,6)]
    29       3.886385       3.886385       3.886385    6[1-(0),6-(1,6),6-(6,6)]
    30       5.562684       5.562684       5.562684    6[6-(1,6),6-(1,6),6-(8,8)]
    31       5.011406       5.011406       5.011406    6[6-(6,6),8-(25),8-(25,25)]
    32       5.396763       5.396763       5.396763    6[1-(0),6-(1,6),6-(6,6)]
    33       2.576126       2.576126       2.576126    6[6-(1,6),6-(1,6),6-(8,8)]
    34       4.421767       4.421767       4.421767    6[6-(1,6),6-(1,6),6-(6,6)]
    35       4.806401       4.806401       4.806401    6[1-(0),6-(1,6),6-(6,6)]
    36       6.770709       6.770709       6.770709    6[1-(0),6-(6,6),6-(6,6)]
    37       5.289937       5.289937       5.289937    6[1-(0),6-(1,6),6-(6,6)]
    38      -0.241185      -0.241185      -0.241185    6[6-(1,6),6-(1,6),6-(6,6)]
    39       1.618532       1.618532       1.618532    6[1-(0),6-(6,6),6-(6,6)]
    40       2.272704       2.272704       2.272704    6[6-(6,6),8-(25),8-(25)]
    41       6.201208       6.201208       6.201208    6[1-(0),6-(1,6),6-(6,6)]
    42       4.524909       4.524909       4.524909    6[6-(1,6),6-(1,6),6-(8,8)]
    43       5.076187       5.076187       5.076187    6[6-(6,6),8-(25),8-(25,25)]
    44        4.69083        4.69083        4.69083    6[1-(0),6-(1,6),6-(6,6)]
    45      -0.023533      -0.023533      -0.023533    6[6-(1,6),6-(1,6),6-(8,8)]
    46       5.665826       5.665826       5.665826    6[6-(1,6),6-(1,6),6-(6,6)]
    47       5.281192       5.281192       5.281192    6[1-(0),6-(1,6),6-(6,6)]
    48       3.316884       3.316884       3.316884    6[1-(0),6-(6,6),6-(6,6)]
    49       4.797656       4.797656       4.797656    6[1-(0),6-(1,6),6-(6,6)]
    50       2.793778       2.793778       2.793778    6[6-(1,6),6-(1,6),6-(6,6)]
    51       0.934061       0.934061       0.934061    6[1-(0),6-(6,6),6-(6,6)]
    52       0.279889       0.279889       0.279889    6[6-(6,6),8-(25),8-(25)]
    53       2.433708       2.433708       2.433708    6[1-(0),6-(1,6),6-(6,6)]
    54       0.757409       0.757409       0.757409    6[6-(1,6),6-(1,6),6-(8,8)]
    55       1.308687       1.308687       1.308687    6[6-(6,6),8-(25),8-(25,25)]
    56        0.92333        0.92333        0.92333    6[1-(0),6-(1,6),6-(6,6)]
    57       3.743967       3.743967       3.743967    6[6-(1,6),6-(1,6),6-(8,8)]
    58       1.898326       1.898326       1.898326    6[6-(1,6),6-(1,6),6-(6,6)]
    59       1.513692       1.513692       1.513692    6[1-(0),6-(1,6),6-(6,6)]
    60      -0.450616      -0.450616      -0.450616    6[1-(0),6-(6,6),6-(6,6)]
    61       1.030156       1.030156       1.030156    6[1-(0),6-(1,6),6-(6,6)]
    62       6.561278       6.561278       6.561278    6[6-(1,6),6-(1,6),6-(6,6)]
    63       4.701561       4.701561       4.701561    6[1-(0),6-(6,6),6-(6,6)]
    64       4.047389       4.047389       4.047389    6[6-(6,6),8-(25),8-(25)]
    65       0.118885       0.118885       0.118885    6[1-(0),6-(1,6),6-(6,6)]
    66       1.795184       1.795184       1.795184    6[6-(1,6),6-(1,6),6-(8,8)]
    67       1.243906       1.243906       1.243906    6[6-(6,6),8-(25),8-(25,25)]
    68       1.629263       1.629263       1.629263    6[1-(0),6-(1,6),6-(6,6)]
    69       6.343626       6.343626       6.343626    6[6-(1,6),6-(1,6),6-(8,8)]
    70       0.654267       0.654267       0.654267    6[6-(1,6),6-(1,6),6-(6,6)]
    71       1.038901       1.038901       1.038901    6[1-(0),6-(1,6),6-(6,6)]
    72       3.003209       3.003209       3.003209    6[1-(0),6-(6,6),6-(6,6)]
    73       1.522437       1.522437       1.522437    6[1-(0),6-(1,6),6-(6,6)]
    74       3.526315       3.526315       3.526315    6[6-(1,6),6-(1,6),6-(6,6)]
    75       5.386032       5.386032       5.386032    6[1-(0),6-(6,6),6-(6,6)]
    76       6.040204       6.040204       6.040204    6[6-(6,6),8-(25),8-(25)]
    77       5.729713       5.729713       5.729713    8[6-(6,8),25-(8,8,8,8),25-(8,8,8,8)]
    78       3.835302       3.835302       3.835302    8[6-(6,8),25-(8,8,8,8)]
    79       3.161236       3.161236       3.161236    8[6-(6,8),25-(8,8,8,8)]
    80        1.12328        1.12328        1.12328    8[6-(6,8),25-(8,8,8,8)]
    81        4.35788        4.35788        4.35788    8[6-(6,8),25-(8,8,8,8),25-(8,8,8,8)]
    82       6.252291       6.252291       6.252291    8[6-(6,8),25-(8,8,8,8)]
    83       6.926357       6.926357       6.926357    8[6-(6,8),25-(8,8,8,8)]
    84       1.429313       1.429313       1.429313    8[6-(6,8),25-(8,8,8,8)]
    85        0.59038        0.59038        0.59038    8[6-(6,8),25-(8,8,8,8),25-(8,8,8,8)]
    86       2.484791       2.484791       2.484791    8[6-(6,8),25-(8,8,8,8)]
    87       3.158857       3.158857       3.158857    8[6-(6,8),25-(8,8,8,8)]
    88       5.196813       5.196813       5.196813    8[6-(6,8),25-(8,8,8,8)]
    89       1.962213       1.962213       1.962213    8[6-(6,8),25-(8,8,8,8),25-(8,8,8,8)]
    90       0.067802       0.067802       0.067802    8[6-(6,8),25-(8,8,8,8)]
    91      -0.606264      -0.606264      -0.606264    8[6-(6,8),25-(8,8,8,8)]
    92        4.89078        4.89078        4.89078    8[6-(6,8),25-(8,8,8,8)]
