# Supplementary material for: A collection of forcefield precursors for metal–organic frameworks
Source: RSC Adv. 2019 Nov 13;9(63):36492–507. doi: 10.1039/c9ra07327b (PMC9075174; doi:10.1039/c9ra07327b)
Supplement: RA-009-C9RA07327B-s1949 [file RA-009-C9RA07327B-s1949.txt]

PERSEM_clean

6.305700    0.000000    0.000000
-1.907392    8.132207    0.000000
-0.203422    -1.381796    8.998654

     1       2.199154       2.199154       2.199154    92[8-(6),8-(6),8-(6),8-(6),8-(6),8-(6)]
     2      -1.055407      -1.055407      -1.055407    30[8-(6),8-(6)]
     3       1.860126       1.860126       1.860126    1[8-(6)]
     4        2.33476        2.33476        2.33476    1[8-(6)]
     5       0.231475       0.231475       0.231475    6[6-(6,6),8-(30),8-(92)]
     6       0.096377       0.096377       0.096377    6[6-(6,6),6-(6,6),6-(8,8)]
     7       4.360628       4.360628       4.360628    6[6-(6,6),8-(92),8-(92)]
     8       2.121071       2.121071       2.121071    6[6-(6,6),8-(0),8-(1)]
     9       1.041646       1.041646       1.041646    6[6-(6,6),6-(6,6),6-(8,8)]
    10       5.355473       5.355473       5.355473    6[6-(6,6),6-(6,6),6-(8,8)]
    11       3.963411       3.963411       3.963411    6[6-(6,6),8-(30),8-(92)]
    12       4.098509       4.098509       4.098509    6[6-(6,6),6-(6,6),6-(8,8)]
    13      -0.165742      -0.165742      -0.165742    6[6-(6,6),8-(92),8-(92)]
    14       2.073815       2.073815       2.073815    6[6-(6,6),8-(0),8-(1)]
    15        3.15324        3.15324        3.15324    6[6-(6,6),6-(6,6),6-(8,8)]
    16      -1.160587      -1.160587      -1.160587    6[6-(6,6),6-(6,6),6-(8,8)]
    17       1.958888       1.958888       1.958888    8[6-(6,8)]
    18      -0.513683      -0.513683      -0.513683    8[6-(6,8),30-(8)]
    19       1.294488       1.294488       1.294488    8[1-(0),6-(6,8)]
    20       1.036808       1.036808       1.036808    8[6-(6,8),92-(8,8,8,8,8)]
    21       3.493927       3.493927       3.493927    8[6-(6,8),92-(8,8,8,8,8)]
    22       4.205254       4.205254       4.205254    8[6-(6,8),92-(8,8,8,8,8)]
    23       2.235998       2.235998       2.235998    8[6-(6,8)]
    24       4.708569       4.708569       4.708569    8[6-(6,8),30-(8)]
    25       2.900398       2.900398       2.900398    8[1-(0),6-(6,8)]
    26       3.158078       3.158078       3.158078    8[6-(6,8),92-(8,8,8,8,8)]
    27       0.700959       0.700959       0.700959    8[6-(6,8),92-(8,8,8,8,8)]
    28      -0.010368      -0.010368      -0.010368    8[6-(6,8),92-(8,8,8,8,8)]
