# Supplementary material for: A collection of forcefield precursors for metal–organic frameworks
Source: RSC Adv. 2019 Nov 13;9(63):36492–507. doi: 10.1039/c9ra07327b (PMC9075174; doi:10.1039/c9ra07327b)
Supplement: RA-009-C9RA07327B-s1950 [file RA-009-C9RA07327B-s1950.txt]

PESTUD_clean

6.790700    0.000000    0.000000
0.000000    22.245000    0.000000
0.000000    0.000000    7.738700

     1       6.448788       6.448788       6.448788    28[7-(1,1,6),7-(6,6),8-(6),8-(6),8-(6),8-(6)]
     2       0.341912       0.341912       0.341912    28[7-(1,1,6),7-(6,6),8-(6),8-(6),8-(6),8-(6)]
     3       3.053438       3.053438       3.053438    28[7-(1,1,6),7-(6,6),8-(6),8-(6),8-(6),8-(6)]
     4       3.737262       3.737262       3.737262    28[7-(1,1,6),7-(6,6),8-(6),8-(6),8-(6),8-(6)]
     5       1.096019       1.096019       1.096019    1[7-(1,6,28)]
     6       0.653265       0.653265       0.653265    1[7-(1,6,28)]
     7       5.647825       5.647825       5.647825    1[6-(1,6,6)]
     8       4.380002       4.380002       4.380002    1[6-(1,6,6)]
     9       6.408384       6.408384       6.408384    1[6-(6,6,7)]
    10       3.593638       3.593638       3.593638    1[6-(6,7)]
    11       2.327173       2.327173       2.327173    1[6-(6,6)]
    12        5.50522        5.50522        5.50522    1[6-(6,6)]
    13        6.65217        6.65217        6.65217    1[6-(6,7)]
    14       5.694681       5.694681       5.694681    1[7-(1,6,28)]
    15       6.137435       6.137435       6.137435    1[7-(1,6,28)]
    16       1.142875       1.142875       1.142875    1[6-(1,6,6)]
    17       2.410699       2.410699       2.410699    1[6-(1,6,6)]
    18       0.382316       0.382316       0.382316    1[6-(6,6,7)]
    19       3.197062       3.197062       3.197062    1[6-(6,7)]
    20       4.463527       4.463527       4.463527    1[6-(6,6)]
    21        1.28548        1.28548        1.28548    1[6-(6,6)]
    22        0.13853        0.13853        0.13853    1[6-(6,7)]
    23       4.491369       4.491369       4.491369    1[7-(1,6,28)]
    24       4.048615       4.048615       4.048615    1[7-(1,6,28)]
    25       2.252475       2.252475       2.252475    1[6-(1,6,6)]
    26       0.984652       0.984652       0.984652    1[6-(1,6,6)]
    27       3.013034       3.013034       3.013034    1[6-(6,6,7)]
    28       0.198288       0.198288       0.198288    1[6-(6,7)]
    29       5.722523       5.722523       5.722523    1[6-(6,6)]
    30        2.10987        2.10987        2.10987    1[6-(6,6)]
    31        3.25682        3.25682        3.25682    1[6-(6,7)]
    32       2.299331       2.299331       2.299331    1[7-(1,6,28)]
    33       2.742085       2.742085       2.742085    1[7-(1,6,28)]
    34       4.538225       4.538225       4.538225    1[6-(1,6,6)]
    35       5.806049       5.806049       5.806049    1[6-(1,6,6)]
    36       3.777666       3.777666       3.777666    1[6-(6,6,7)]
    37       6.592412       6.592412       6.592412    1[6-(6,7)]
    38       1.068177       1.068177       1.068177    1[6-(6,6)]
    39        4.68083        4.68083        4.68083    1[6-(6,6)]
    40        3.53388        3.53388        3.53388    1[6-(6,7)]
    41       4.723611       4.723611       4.723611    6[6-(1,1,6),8-(28),8-(28)]
    42       5.173834       5.173834       5.173834    6[1-(0),1-(0),6-(1,6,7),6-(8,8)]
    43       6.055946       6.055946       6.055946    6[1-(0),6-(1,1,6),6-(8,8),7-(1,1,28)]
    44       5.234272       5.234272       5.234272    6[6-(1,6,7),8-(28),8-(28)]
    45       4.013304       4.013304       4.013304    6[1-(0),6-(1,6),7-(6,28)]
    46       3.237806       3.237806       3.237806    6[1-(0),6-(1,7),6-(6,6)]
    47       3.795322       3.795322       3.795322    6[6-(1,6),6-(1,6),6-(6,6)]
    48       5.119509       5.119509       5.119509    6[1-(0),6-(1,7),6-(6,6)]
    49       5.807407       5.807407       5.807407    6[1-(0),6-(1,6),7-(6,28)]
    50       2.067089       2.067089       2.067089    6[6-(1,1,6),8-(28),8-(28)]
    51       1.616866       1.616866       1.616866    6[1-(0),1-(0),6-(1,6,7),6-(8,8)]
    52       0.734754       0.734754       0.734754    6[1-(0),6-(1,1,6),6-(8,8),7-(1,1,28)]
    53       1.556428       1.556428       1.556428    6[6-(1,6,7),8-(28),8-(28)]
    54       2.777396       2.777396       2.777396    6[1-(0),6-(1,6),7-(6,28)]
    55       3.552894       3.552894       3.552894    6[1-(0),6-(1,7),6-(6,6)]
    56       2.995378       2.995378       2.995378    6[6-(1,6),6-(1,6),6-(6,6)]
    57       1.671191       1.671191       1.671191    6[1-(0),6-(1,7),6-(6,6)]
    58       0.983293       0.983293       0.983293    6[1-(0),6-(1,6),7-(6,28)]
    59       1.328261       1.328261       1.328261    6[6-(1,1,6),8-(28),8-(28)]
    60       1.778484       1.778484       1.778484    6[1-(0),1-(0),6-(1,6,7),6-(8,8)]
    61       2.660596       2.660596       2.660596    6[1-(0),6-(1,1,6),6-(8,8),7-(1,1,28)]
    62       1.838922       1.838922       1.838922    6[6-(1,6,7),8-(28),8-(28)]
    63       0.617954       0.617954       0.617954    6[1-(0),6-(1,6),7-(6,28)]
    64       6.633156       6.633156       6.633156    6[1-(0),6-(1,7),6-(6,6)]
    65       0.399972       0.399972       0.399972    6[6-(1,6),6-(1,6),6-(6,6)]
    66       1.724159       1.724159       1.724159    6[1-(0),6-(1,7),6-(6,6)]
    67       2.412057       2.412057       2.412057    6[1-(0),6-(1,6),7-(6,28)]
    68       5.462439       5.462439       5.462439    6[6-(1,1,6),8-(28),8-(28)]
    69       5.012216       5.012216       5.012216    6[1-(0),1-(0),6-(1,6,7),6-(8,8)]
    70       4.130104       4.130104       4.130104    6[1-(0),6-(1,1,6),6-(8,8),7-(1,1,28)]
    71       4.951778       4.951778       4.951778    6[6-(1,6,7),8-(28),8-(28)]
    72       6.172746       6.172746       6.172746    6[1-(0),6-(1,6),7-(6,28)]
    73       0.157544       0.157544       0.157544    6[1-(0),6-(1,7),6-(6,6)]
    74       6.390728       6.390728       6.390728    6[6-(1,6),6-(1,6),6-(6,6)]
    75       5.066541       5.066541       5.066541    6[1-(0),6-(1,7),6-(6,6)]
    76       4.378643       4.378643       4.378643    6[1-(0),6-(1,6),7-(6,28)]
    77       0.393861       0.393861       0.393861    7[1-(0),1-(0),6-(1,6,6),28-(7,8,8,8,8)]
    78       5.309648       5.309648       5.309648    7[6-(1,6),6-(1,6),28-(7,8,8,8,8)]
    79       6.396839       6.396839       6.396839    7[1-(0),1-(0),6-(1,6,6),28-(7,8,8,8,8)]
    80       1.481052       1.481052       1.481052    7[6-(1,6),6-(1,6),28-(7,8,8,8,8)]
    81       3.789211       3.789211       3.789211    7[1-(0),1-(0),6-(1,6,6),28-(7,8,8,8,8)]
    82       1.914298       1.914298       1.914298    7[6-(1,6),6-(1,6),28-(7,8,8,8,8)]
    83       3.001489       3.001489       3.001489    7[1-(0),1-(0),6-(1,6,6),28-(7,8,8,8,8)]
    84       4.876402       4.876402       4.876402    7[6-(1,6),6-(1,6),28-(7,8,8,8,8)]
    85       5.397927       5.397927       5.397927    8[6-(6,8),28-(7,7,8,8,8)]
    86       4.473034       4.473034       4.473034    8[6-(6,8),28-(7,7,8,8,8)]
    87       4.996597       4.996597       4.996597    8[6-(6,8),28-(7,7,8,8,8)]
    88       4.071704       4.071704       4.071704    8[6-(6,8),28-(7,7,8,8,8)]
    89       1.392773       1.392773       1.392773    8[6-(6,8),28-(7,7,8,8,8)]
    90       2.317666       2.317666       2.317666    8[6-(6,8),28-(7,7,8,8,8)]
    91       1.794103       1.794103       1.794103    8[6-(6,8),28-(7,7,8,8,8)]
    92       2.718996       2.718996       2.718996    8[6-(6,8),28-(7,7,8,8,8)]
    93       2.002577       2.002577       2.002577    8[6-(6,8),28-(7,7,8,8,8)]
    94       1.077684       1.077684       1.077684    8[6-(6,8),28-(7,7,8,8,8)]
    95       1.601247       1.601247       1.601247    8[6-(6,8),28-(7,7,8,8,8)]
    96       0.676354       0.676354       0.676354    8[6-(6,8),28-(7,7,8,8,8)]
    97       4.788123       4.788123       4.788123    8[6-(6,8),28-(7,7,8,8,8)]
    98       5.713016       5.713016       5.713016    8[6-(6,8),28-(7,7,8,8,8)]
    99       5.189453       5.189453       5.189453    8[6-(6,8),28-(7,7,8,8,8)]
   100       6.114346       6.114346       6.114346    8[6-(6,8),28-(7,7,8,8,8)]
