# Supplementary material for: A collection of forcefield precursors for metal–organic frameworks
Source: RSC Adv. 2019 Nov 13;9(63):36492–507. doi: 10.1039/c9ra07327b (PMC9075174; doi:10.1039/c9ra07327b)
Supplement: RA-009-C9RA07327B-s1951 [file RA-009-C9RA07327B-s1951.txt]

PETVER_clean

10.198000    0.000000    0.000000
-1.797238    13.162871    0.000000
0.000000    0.000000    22.367000

     1       1.539527       1.539527       1.539527    48[7-(6,7),7-(6,7),7-(6,7),8-(6),8-(6)]
     2       1.771168       1.771168       1.771168    48[7-(6,6),7-(6,7),7-(6,7),7-(6,7)]
     3       6.738494       6.738494       6.738494    48[7-(6,6),7-(6,6),8-(6)]
     4       7.759854       7.759854       7.759854    48[7-(6,7),7-(6,7),7-(6,7),8-(6),8-(6)]
     5       7.528213       7.528213       7.528213    48[7-(6,6),7-(6,7),7-(6,7),7-(6,7)]
     6       2.560887       2.560887       2.560887    48[7-(6,6),7-(6,6),8-(6)]
     7       6.861235       6.861235       6.861235    48[7-(6,7),7-(6,7),7-(6,7),8-(6),8-(6)]
     8       6.629594       6.629594       6.629594    48[7-(6,6),7-(6,7),7-(6,7),7-(6,7)]
     9       1.662268       1.662268       1.662268    48[7-(6,6),7-(6,6),8-(6)]
    10       0.640908       0.640908       0.640908    48[7-(6,7),7-(6,7),7-(6,7),8-(6),8-(6)]
    11       0.872549       0.872549       0.872549    48[7-(6,6),7-(6,7),7-(6,7),7-(6,7)]
    12       5.839875       5.839875       5.839875    48[7-(6,6),7-(6,6),8-(6)]
    13      -0.471343      -0.471343      -0.471343    1[6-(6,6)]
    14      -0.471811      -0.471811      -0.471811    1[6-(6,6)]
    15       3.360305       3.360305       3.360305    1[6-(6,6)]
    16       3.359206       3.359206       3.359206    1[6-(6,6)]
    17       1.112512       1.112512       1.112512    1[6-(7,7)]
    18       1.467168       1.467168       1.467168    1[6-(7,7)]
    19       8.921474       8.921474       8.921474    1[6-(7,7)]
    20       8.780777       8.780777       8.780777    1[6-(7,7)]
    21       4.561168       4.561168       4.561168    1[6-(7,7)]
    22       4.471885       4.471885       4.471885    1[6-(7,7)]
    23       2.003921       2.003921       2.003921    1[6-(1,6,6)]
    24       0.556785       0.556785       0.556785    1[6-(1,6,6)]
    25       9.770724       9.770724       9.770724    1[6-(6,6)]
    26       7.973954       7.973954       7.973954    1[6-(6,6)]
    27       4.141838       4.141838       4.141838    1[6-(6,6)]
    28       4.142937       4.142937       4.142937    1[6-(6,6)]
    29       8.186869       8.186869       8.186869    1[6-(7,7)]
    30       6.034975       6.034975       6.034975    1[6-(7,7)]
    31       0.377907       0.377907       0.377907    1[6-(7,7)]
    32       0.518604       0.518604       0.518604    1[6-(7,7)]
    33       4.738213       4.738213       4.738213    1[6-(7,7)]
    34       4.827496       4.827496       4.827496    1[6-(7,7)]
    35       5.498222       5.498222       5.498222    1[6-(1,6,6)]
    36       6.945358       6.945358       6.945358    1[6-(1,6,6)]
    37       8.872105       8.872105       8.872105    1[6-(6,6)]
    38       8.872573       8.872573       8.872573    1[6-(6,6)]
    39       5.040457       5.040457       5.040457    1[6-(6,6)]
    40       5.041556       5.041556       5.041556    1[6-(6,6)]
    41        7.28825        7.28825        7.28825    1[6-(7,7)]
    42       6.933594       6.933594       6.933594    1[6-(7,7)]
    43      -0.520712      -0.520712      -0.520712    1[6-(7,7)]
    44      -0.380015      -0.380015      -0.380015    1[6-(7,7)]
    45       3.839594       3.839594       3.839594    1[6-(7,7)]
    46       3.928877       3.928877       3.928877    1[6-(7,7)]
    47       6.396841       6.396841       6.396841    1[6-(1,6,6)]
    48       7.843977       7.843977       7.843977    1[6-(1,6,6)]
    49      -1.369962      -1.369962      -1.369962    1[6-(6,6)]
    50       0.426808       0.426808       0.426808    1[6-(6,6)]
    51       4.258924       4.258924       4.258924    1[6-(6,6)]
    52       4.257825       4.257825       4.257825    1[6-(6,6)]
    53       0.213893       0.213893       0.213893    1[6-(7,7)]
    54       2.365787       2.365787       2.365787    1[6-(7,7)]
    55       8.022855       8.022855       8.022855    1[6-(7,7)]
    56       7.882158       7.882158       7.882158    1[6-(7,7)]
    57       3.662549       3.662549       3.662549    1[6-(7,7)]
    58       3.573266       3.573266       3.573266    1[6-(7,7)]
    59        2.90254        2.90254        2.90254    1[6-(1,6,6)]
    60       1.455404       1.455404       1.455404    1[6-(1,6,6)]
    61       1.439886       1.439886       1.439886    6[6-(1,6),6-(1,6),6-(8,8)]
    62       0.307557       0.307557       0.307557    6[1-(0),6-(1,6),6-(6,6)]
    63       0.298017       0.298017       0.298017    6[1-(0),6-(1,6),6-(6,6)]
    64       1.463583       1.463583       1.463583    6[6-(1,1,6),6-(1,6),6-(1,6)]
    65       2.588418       2.588418       2.588418    6[1-(0),6-(1,6),6-(6,6)]
    66       2.593637       2.593637       2.593637    6[1-(0),6-(1,6),6-(6,6)]
    67       1.439316       1.439316       1.439316    6[6-(6,6),8-(48),8-(48)]
    68       1.997249       1.997249       1.997249    6[6-(1,1,6),8-(0),8-(48)]
    69       1.246774       1.246774       1.246774    6[1-(0),7-(6,48),7-(7,48)]
    70       1.438749       1.438749       1.438749    6[1-(0),7-(6,48),7-(7,48)]
    71       9.129302       9.129302       9.129302    6[1-(0),7-(6,48),7-(7,48)]
    72       9.052246       9.052246       9.052246    6[1-(0),7-(6,48),7-(7,48)]
    73       4.297778       4.297778       4.297778    6[1-(0),7-(6,48),7-(7,48)]
    74       4.255425       4.255425       4.255425    6[1-(0),7-(6,48),7-(7,48)]
    75        1.46328        1.46328        1.46328    6[1-(0),1-(0),6-(6,6),6-(8,8)]
    76       6.062257       6.062257       6.062257    6[6-(1,6),6-(1,6),6-(8,8)]
    77       7.194586       7.194586       7.194586    6[1-(0),6-(1,6),6-(6,6)]
    78       7.204126       7.204126       7.204126    6[1-(0),6-(1,6),6-(6,6)]
    79        6.03856        6.03856        6.03856    6[6-(1,1,6),6-(1,6),6-(1,6)]
    80       4.913725       4.913725       4.913725    6[1-(0),6-(1,6),6-(6,6)]
    81       4.908506       4.908506       4.908506    6[1-(0),6-(1,6),6-(6,6)]
    82       7.860065       7.860065       7.860065    6[6-(6,6),8-(48),8-(48)]
    83       5.504894       5.504894       5.504894    6[6-(1,1,6),8-(0),8-(48)]
    84       8.052607       8.052607       8.052607    6[1-(0),7-(6,48),7-(7,48)]
    85       6.063394       6.063394       6.063394    6[1-(0),7-(6,48),7-(7,48)]
    86       0.170079       0.170079       0.170079    6[1-(0),7-(6,48),7-(7,48)]
    87       0.247135       0.247135       0.247135    6[1-(0),7-(6,48),7-(7,48)]
    88       5.001603       5.001603       5.001603    6[1-(0),7-(6,48),7-(7,48)]
    89       5.043956       5.043956       5.043956    6[1-(0),7-(6,48),7-(7,48)]
    90       6.038863       6.038863       6.038863    6[1-(0),1-(0),6-(6,6),6-(8,8)]
    91       6.960876       6.960876       6.960876    6[6-(1,6),6-(1,6),6-(8,8)]
    92       8.093205       8.093205       8.093205    6[1-(0),6-(1,6),6-(6,6)]
    93       8.102745       8.102745       8.102745    6[1-(0),6-(1,6),6-(6,6)]
    94       6.937179       6.937179       6.937179    6[6-(1,1,6),6-(1,6),6-(1,6)]
    95       5.812344       5.812344       5.812344    6[1-(0),6-(1,6),6-(6,6)]
    96       5.807125       5.807125       5.807125    6[1-(0),6-(1,6),6-(6,6)]
    97       6.961446       6.961446       6.961446    6[6-(6,6),8-(48),8-(48)]
    98       6.403513       6.403513       6.403513    6[6-(1,1,6),8-(0),8-(48)]
    99       7.153988       7.153988       7.153988    6[1-(0),7-(6,48),7-(7,48)]
   100       6.962013       6.962013       6.962013    6[1-(0),7-(6,48),7-(7,48)]
   101       -0.72854       -0.72854       -0.72854    6[1-(0),7-(6,48),7-(7,48)]
   102      -0.651484      -0.651484      -0.651484    6[1-(0),7-(6,48),7-(7,48)]
   103       4.102984       4.102984       4.102984    6[1-(0),7-(6,48),7-(7,48)]
   104       4.145337       4.145337       4.145337    6[1-(0),7-(6,48),7-(7,48)]
   105       6.937482       6.937482       6.937482    6[1-(0),1-(0),6-(6,6),6-(8,8)]
   106       2.338505       2.338505       2.338505    6[6-(1,6),6-(1,6),6-(8,8)]
   107       1.206176       1.206176       1.206176    6[1-(0),6-(1,6),6-(6,6)]
   108       1.196636       1.196636       1.196636    6[1-(0),6-(1,6),6-(6,6)]
   109       2.362202       2.362202       2.362202    6[6-(1,1,6),6-(1,6),6-(1,6)]
   110       3.487037       3.487037       3.487037    6[1-(0),6-(1,6),6-(6,6)]
   111       3.492256       3.492256       3.492256    6[1-(0),6-(1,6),6-(6,6)]
   112       0.540697       0.540697       0.540697    6[6-(6,6),8-(48),8-(48)]
   113       2.895868       2.895868       2.895868    6[6-(1,1,6),8-(0),8-(48)]
   114       0.348155       0.348155       0.348155    6[1-(0),7-(6,48),7-(7,48)]
   115       2.337368       2.337368       2.337368    6[1-(0),7-(6,48),7-(7,48)]
   116       8.230683       8.230683       8.230683    6[1-(0),7-(6,48),7-(7,48)]
   117       8.153627       8.153627       8.153627    6[1-(0),7-(6,48),7-(7,48)]
   118       3.399159       3.399159       3.399159    6[1-(0),7-(6,48),7-(7,48)]
   119       3.356806       3.356806       3.356806    6[1-(0),7-(6,48),7-(7,48)]
   120       2.361899       2.361899       2.361899    6[1-(0),1-(0),6-(6,6),6-(8,8)]
   121       1.509749       1.509749       1.509749    7[6-(1,7),7-(6,48),48-(7,7,7)]
   122       1.634133       1.634133       1.634133    7[6-(1,7),7-(6,48),48-(7,7,8,8)]
   123       1.189816       1.189816       1.189816    7[6-(1,7),6-(1,7),48-(7,7,7)]
   124      -0.007845      -0.007845      -0.007845    7[6-(1,7),7-(6,48),48-(7,7,7)]
   125      -0.067736      -0.067736      -0.067736    7[6-(1,7),7-(6,48),48-(7,7,8,8)]
   126       8.371227       8.371227       8.371227    7[6-(1,7),6-(1,7),48-(7,8)]
   127       3.267873       3.267873       3.267873    7[6-(1,7),7-(6,48),48-(7,7,7)]
   128       3.243296       3.243296       3.243296    7[6-(1,7),7-(6,48),48-(7,7,8,8)]
   129       4.917667       4.917667       4.917667    7[6-(1,7),6-(1,7),48-(7,8)]
   130       7.789632       7.789632       7.789632    7[6-(1,7),7-(6,48),48-(7,7,7)]
   131       7.665248       7.665248       7.665248    7[6-(1,7),7-(6,48),48-(7,7,8,8)]
   132       6.312327       6.312327       6.312327    7[6-(1,7),6-(1,7),48-(7,7,7)]
   133       9.307226       9.307226       9.307226    7[6-(1,7),7-(6,48),48-(7,7,7)]
   134       9.367117       9.367117       9.367117    7[6-(1,7),7-(6,48),48-(7,7,8,8)]
   135       0.928154       0.928154       0.928154    7[6-(1,7),6-(1,7),48-(7,8)]
   136       6.031508       6.031508       6.031508    7[6-(1,7),7-(6,48),48-(7,7,7)]
   137       6.056085       6.056085       6.056085    7[6-(1,7),7-(6,48),48-(7,7,8,8)]
   138       4.381714       4.381714       4.381714    7[6-(1,7),6-(1,7),48-(7,8)]
   139       6.891013       6.891013       6.891013    7[6-(1,7),7-(6,48),48-(7,7,7)]
   140       6.766629       6.766629       6.766629    7[6-(1,7),7-(6,48),48-(7,7,8,8)]
   141       7.210946       7.210946       7.210946    7[6-(1,7),6-(1,7),48-(7,7,7)]
   142       8.408607       8.408607       8.408607    7[6-(1,7),7-(6,48),48-(7,7,7)]
   143       8.468498       8.468498       8.468498    7[6-(1,7),7-(6,48),48-(7,7,8,8)]
   144       0.029535       0.029535       0.029535    7[6-(1,7),6-(1,7),48-(7,8)]
   145       5.132889       5.132889       5.132889    7[6-(1,7),7-(6,48),48-(7,7,7)]
   146       5.157466       5.157466       5.157466    7[6-(1,7),7-(6,48),48-(7,7,8,8)]
   147       3.483095       3.483095       3.483095    7[6-(1,7),6-(1,7),48-(7,8)]
   148        0.61113        0.61113        0.61113    7[6-(1,7),7-(6,48),48-(7,7,7)]
   149       0.735514       0.735514       0.735514    7[6-(1,7),7-(6,48),48-(7,7,8,8)]
   150       2.088435       2.088435       2.088435    7[6-(1,7),6-(1,7),48-(7,7,7)]
   151      -0.906464      -0.906464      -0.906464    7[6-(1,7),7-(6,48),48-(7,7,7)]
   152      -0.966355      -0.966355      -0.966355    7[6-(1,7),7-(6,48),48-(7,7,8,8)]
   153       7.472608       7.472608       7.472608    7[6-(1,7),6-(1,7),48-(7,8)]
   154       2.369254       2.369254       2.369254    7[6-(1,7),7-(6,48),48-(7,7,7)]
   155       2.344677       2.344677       2.344677    7[6-(1,7),7-(6,48),48-(7,7,8,8)]
   156       4.019048       4.019048       4.019048    7[6-(1,7),6-(1,7),48-(7,8)]
   157       2.541433       2.541433       2.541433    8[6-(6,8),48-(7,7,7,8)]
   158       0.374739       0.374739       0.374739    8[6-(6,8),48-(7,7,7,8)]
   159       2.761985       2.761985       2.761985    8[6-(6,8)]
   160       1.645225       1.645225       1.645225    8[6-(6,8),48-(7,7)]
   161       6.757948       6.757948       6.757948    8[6-(6,8),48-(7,7,7,8)]
   162       8.924642       8.924642       8.924642    8[6-(6,8),48-(7,7,7,8)]
   163       4.740158       4.740158       4.740158    8[6-(6,8)]
   164       5.856918       5.856918       5.856918    8[6-(6,8),48-(7,7)]
   165       5.859329       5.859329       5.859329    8[6-(6,8),48-(7,7,7,8)]
   166       8.026023       8.026023       8.026023    8[6-(6,8),48-(7,7,7,8)]
   167       5.638777       5.638777       5.638777    8[6-(6,8)]
   168       6.755537       6.755537       6.755537    8[6-(6,8),48-(7,7)]
   169       1.642814       1.642814       1.642814    8[6-(6,8),48-(7,7,7,8)]
   170       -0.52388       -0.52388       -0.52388    8[6-(6,8),48-(7,7,7,8)]
   171       3.660604       3.660604       3.660604    8[6-(6,8)]
   172       2.543844       2.543844       2.543844    8[6-(6,8),48-(7,7)]
