# Supplementary material for: A collection of forcefield precursors for metal–organic frameworks
Source: RSC Adv. 2019 Nov 13;9(63):36492–507. doi: 10.1039/c9ra07327b (PMC9075174; doi:10.1039/c9ra07327b)
Supplement: RA-009-C9RA07327B-s1952 [file RA-009-C9RA07327B-s1952.txt]

PETWOC_clean

15.213500    0.000000    0.000000
7.606750    13.175277    0.000000
7.606750    4.391759    12.421771

     1      20.903197      20.903197      20.903197    92[8-(6),8-(6),8-(6),8-(6),8-(92,92),8-(92,92),8-(92,92),8-(92,92)]
     2       9.523803       9.523803       9.523803    92[8-(6),8-(6),8-(6),8-(6),8-(92,92),8-(92,92),8-(92,92),8-(92,92)]
     3        15.2135        15.2135        15.2135    92[8-(6),8-(6),8-(6),8-(6),8-(92,92),8-(92,92),8-(92,92),8-(92,92)]
     4        15.2135        15.2135        15.2135    92[8-(6),8-(6),8-(6),8-(6),8-(92,92),8-(92,92),8-(92,92),8-(92,92)]
     5      20.903197      20.903197      20.903197    92[8-(6),8-(6),8-(6),8-(6),8-(92,92),8-(92,92),8-(92,92),8-(92,92)]
     6       9.523803       9.523803       9.523803    92[8-(6),8-(6),8-(6),8-(6),8-(92,92),8-(92,92),8-(92,92),8-(92,92)]
     7      20.756082      20.756082      20.756082    1[6-(6,6)]
     8      16.404717      16.404717      16.404717    1[6-(6,6)]
     9      14.022283      14.022283      14.022283    1[6-(6,6)]
    10       9.670918       9.670918       9.670918    1[6-(6,6)]
    11      17.389183      17.389183      17.389183    1[6-(6,6)]
    12      13.037817      13.037817      13.037817    1[6-(6,6)]
    13      17.389183      17.389183      17.389183    1[6-(6,6)]
    14      13.037817      13.037817      13.037817    1[6-(6,6)]
    15        18.5804        18.5804        18.5804    1[6-(6,6)]
    16        18.5804        18.5804        18.5804    1[6-(6,6)]
    17        11.8466        11.8466        11.8466    1[6-(6,6)]
    18        11.8466        11.8466        11.8466    1[6-(6,6)]
    19        11.8466        11.8466        11.8466    1[6-(6,6)]
    20        11.8466        11.8466        11.8466    1[6-(6,6)]
    21        18.5804        18.5804        18.5804    1[6-(6,6)]
    22        18.5804        18.5804        18.5804    1[6-(6,6)]
    23      16.404717      16.404717      16.404717    1[6-(6,6)]
    24      20.756082      20.756082      20.756082    1[6-(6,6)]
    25       9.670918       9.670918       9.670918    1[6-(6,6)]
    26      14.022283      14.022283      14.022283    1[6-(6,6)]
    27      17.389183      17.389183      17.389183    1[6-(6,6)]
    28      13.037817      13.037817      13.037817    1[6-(6,6)]
    29      17.389183      17.389183      17.389183    1[6-(6,6)]
    30      13.037817      13.037817      13.037817    1[6-(6,6)]
    31      21.583392      21.583392      21.583392    6[1-(0),6-(1,6),6-(6,6)]
    32      15.917885      15.917885      15.917885    6[1-(0),6-(1,6),6-(6,6)]
    33      14.509115      14.509115      14.509115    6[1-(0),6-(1,6),6-(6,6)]
    34       8.843608       8.843608       8.843608    6[1-(0),6-(1,6),6-(6,6)]
    35      18.046254      18.046254      18.046254    6[1-(0),6-(1,6),6-(6,6)]
    36      12.380746      12.380746      12.380746    6[1-(0),6-(1,6),6-(6,6)]
    37      18.046254      18.046254      18.046254    6[1-(0),6-(1,6),6-(6,6)]
    38      12.380746      12.380746      12.380746    6[1-(0),6-(1,6),6-(6,6)]
    39      18.750639      18.750639      18.750639    6[1-(0),6-(1,6),6-(6,6)]
    40      18.750639      18.750639      18.750639    6[1-(0),6-(1,6),6-(6,6)]
    41      11.676361      11.676361      11.676361    6[1-(0),6-(1,6),6-(6,6)]
    42      11.676361      11.676361      11.676361    6[1-(0),6-(1,6),6-(6,6)]
    43      11.676361      11.676361      11.676361    6[1-(0),6-(1,6),6-(6,6)]
    44      11.676361      11.676361      11.676361    6[1-(0),6-(1,6),6-(6,6)]
    45      18.750639      18.750639      18.750639    6[1-(0),6-(1,6),6-(6,6)]
    46      18.750639      18.750639      18.750639    6[1-(0),6-(1,6),6-(6,6)]
    47      15.917885      15.917885      15.917885    6[1-(0),6-(1,6),6-(6,6)]
    48      21.583392      21.583392      21.583392    6[1-(0),6-(1,6),6-(6,6)]
    49       8.843608       8.843608       8.843608    6[1-(0),6-(1,6),6-(6,6)]
    50      14.509115      14.509115      14.509115    6[1-(0),6-(1,6),6-(6,6)]
    51      18.046254      18.046254      18.046254    6[1-(0),6-(1,6),6-(6,6)]
    52      12.380746      12.380746      12.380746    6[1-(0),6-(1,6),6-(6,6)]
    53      18.046254      18.046254      18.046254    6[1-(0),6-(1,6),6-(6,6)]
    54      12.380746      12.380746      12.380746    6[1-(0),6-(1,6),6-(6,6)]
    55        7.60675        7.60675        7.60675    6[6-(6,6),8-(92),8-(92)]
    56        7.60675        7.60675        7.60675    6[6-(1,6),6-(1,6),6-(8,8)]
    57      10.500358      10.500358      10.500358    6[6-(6,6),8-(92),8-(92)]
    58       9.000307       9.000307       9.000307    6[6-(1,6),6-(1,6),6-(8,8)]
    59       4.713142       4.713142       4.713142    6[6-(6,6),8-(92),8-(92)]
    60       6.213193       6.213193       6.213193    6[6-(1,6),6-(1,6),6-(8,8)]
    61        7.60675        7.60675        7.60675    6[6-(6,6),8-(92),8-(92)]
    62        7.60675        7.60675        7.60675    6[6-(1,6),6-(1,6),6-(8,8)]
    63       2.356571       2.356571       2.356571    6[6-(6,6),8-(92),8-(92)]
    64       3.106597       3.106597       3.106597    6[6-(1,6),6-(1,6),6-(8,8)]
    65      12.856929      12.856929      12.856929    6[6-(6,6),8-(92),8-(92)]
    66      12.106903      12.106903      12.106903    6[6-(1,6),6-(1,6),6-(8,8)]
    67       9.963321       9.963321       9.963321    6[6-(6,6),8-(92),8-(92)]
    68      10.713347      10.713347      10.713347    6[6-(1,6),6-(1,6),6-(8,8)]
    69       5.250179       5.250179       5.250179    6[6-(6,6),8-(92),8-(92)]
    70       4.500153       4.500153       4.500153    6[6-(1,6),6-(1,6),6-(8,8)]
    71       5.250179       5.250179       5.250179    6[6-(6,6),8-(92),8-(92)]
    72       4.500153       4.500153       4.500153    6[6-(1,6),6-(1,6),6-(8,8)]
    73      12.856929      12.856929      12.856929    6[6-(6,6),8-(92),8-(92)]
    74      12.106903      12.106903      12.106903    6[6-(1,6),6-(1,6),6-(8,8)]
    75       9.963321       9.963321       9.963321    6[6-(6,6),8-(92),8-(92)]
    76      10.713347      10.713347      10.713347    6[6-(1,6),6-(1,6),6-(8,8)]
    77       2.356571       2.356571       2.356571    6[6-(6,6),8-(92),8-(92)]
    78       3.106597       3.106597       3.106597    6[6-(1,6),6-(1,6),6-(8,8)]
    79      21.683802      21.683802      21.683802    8[6-(6,8),92-(8,8,8,8,8,8,8)]
    80      18.668486      18.668486      18.668486    8[6-(6,8),92-(8,8,8,8,8,8,8)]
    81      11.758514      11.758514      11.758514    8[6-(6,8),92-(8,8,8,8,8,8,8)]
    82       8.743198       8.743198       8.743198    8[6-(6,8),92-(8,8,8,8,8,8,8)]
    83      16.721158      16.721158      16.721158    8[6-(6,8),92-(8,8,8,8,8,8,8)]
    84      13.705842      13.705842      13.705842    8[6-(6,8),92-(8,8,8,8,8,8,8)]
    85      16.721158      16.721158      16.721158    8[6-(6,8),92-(8,8,8,8,8,8,8)]
    86      13.705842      13.705842      13.705842    8[6-(6,8),92-(8,8,8,8,8,8,8)]
    87      20.176144      20.176144      20.176144    8[6-(6,8),92-(8,8,8,8,8,8,8)]
    88      20.176144      20.176144      20.176144    8[6-(6,8),92-(8,8,8,8,8,8,8)]
    89      10.250856      10.250856      10.250856    8[6-(6,8),92-(8,8,8,8,8,8,8)]
    90      10.250856      10.250856      10.250856    8[6-(6,8),92-(8,8,8,8,8,8,8)]
    91      10.250856      10.250856      10.250856    8[6-(6,8),92-(8,8,8,8,8,8,8)]
    92      10.250856      10.250856      10.250856    8[6-(6,8),92-(8,8,8,8,8,8,8)]
    93      20.176144      20.176144      20.176144    8[6-(6,8),92-(8,8,8,8,8,8,8)]
    94      20.176144      20.176144      20.176144    8[6-(6,8),92-(8,8,8,8,8,8,8)]
    95      18.668486      18.668486      18.668486    8[6-(6,8),92-(8,8,8,8,8,8,8)]
    96      21.683802      21.683802      21.683802    8[6-(6,8),92-(8,8,8,8,8,8,8)]
    97       8.743198       8.743198       8.743198    8[6-(6,8),92-(8,8,8,8,8,8,8)]
    98      11.758514      11.758514      11.758514    8[6-(6,8),92-(8,8,8,8,8,8,8)]
    99      16.721158      16.721158      16.721158    8[6-(6,8),92-(8,8,8,8,8,8,8)]
   100      13.705842      13.705842      13.705842    8[6-(6,8),92-(8,8,8,8,8,8,8)]
   101      16.721158      16.721158      16.721158    8[6-(6,8),92-(8,8,8,8,8,8,8)]
   102      13.705842      13.705842      13.705842    8[6-(6,8),92-(8,8,8,8,8,8,8)]
   103      13.384837      13.384837      13.384837    8[92-(8,8,8,8,8,8,8),92-(8,8,8,8,8,8,8),92-(8,8,8,8,8,8,8)]
   104        7.60675        7.60675        7.60675    8[92-(8,8,8,8,8,8,8),92-(8,8,8,8,8,8,8),92-(8,8,8,8,8,8,8)]
   105        7.60675        7.60675        7.60675    8[92-(8,8,8,8,8,8,8),92-(8,8,8,8,8,8,8),92-(8,8,8,8,8,8,8)]
   106       1.828663       1.828663       1.828663    8[92-(8,8,8,8,8,8,8),92-(8,8,8,8,8,8,8),92-(8,8,8,8,8,8,8)]
   107       22.82025       22.82025       22.82025    8[92-(8,8,8,8,8,8,8),92-(8,8,8,8,8,8,8),92-(8,8,8,8,8,8,8)]
   108      17.042163      17.042163      17.042163    8[92-(8,8,8,8,8,8,8),92-(8,8,8,8,8,8,8),92-(8,8,8,8,8,8,8)]
   109       22.82025       22.82025       22.82025    8[92-(8,8,8,8,8,8,8),92-(8,8,8,8,8,8,8),92-(8,8,8,8,8,8,8)]
   110      28.598337      28.598337      28.598337    8[92-(8,8,8,8,8,8,8),92-(8,8,8,8,8,8,8),92-(8,8,8,8,8,8,8)]
