# Supplementary material for: A collection of forcefield precursors for metal–organic frameworks
Source: RSC Adv. 2019 Nov 13;9(63):36492–507. doi: 10.1039/c9ra07327b (PMC9075174; doi:10.1039/c9ra07327b)
Supplement: RA-009-C9RA07327B-s1953 [file RA-009-C9RA07327B-s1953.txt]

PEVJOQ_clean

9.213300    0.000000    0.000000
0.000000    14.518700    0.000000
-2.757413    -7.259302    19.132796

     1       3.353584       3.353584       3.353584    48[7-(6,6),7-(6,6),8-(6),8-(6),8-(6),8-(6)]
     2       7.708953       7.708953       7.708953    48[7-(6,6),7-(6,6),8-(6),8-(6),8-(6),8-(6)]
     3       3.102303       3.102303       3.102303    48[7-(6,6),7-(6,6),8-(6),8-(6),8-(6),8-(6)]
     4      -1.253066      -1.253066      -1.253066    48[7-(6,6),7-(6,6),8-(6),8-(6),8-(6),8-(6)]
     5       3.399316       3.399316       3.399316    1[6-(6,6)]
     6       3.123891       3.123891       3.123891    1[6-(6,6)]
     7      -1.117099      -1.117099      -1.117099    1[6-(6,6)]
     8       4.546396       4.546396       4.546396    1[6-(6,6)]
     9       6.213532       6.213532       6.213532    1[6-(7,7)]
    10       5.091529       5.091529       5.091529    1[6-(6,7)]
    11      -2.158174      -2.158174      -2.158174    1[6-(6,7)]
    12       -0.72791       -0.72791       -0.72791    1[6-(1,6,7)]
    13      -0.240999      -0.240999      -0.240999    1[6-(1,6,7)]
    14       6.223465       6.223465       6.223465    1[6-(6,6)]
    15       6.074348       6.074348       6.074348    1[6-(6,6)]
    16       0.423643       0.423643       0.423643    1[6-(6,6)]
    17       0.583627       0.583627       0.583627    1[6-(6,6)]
    18       5.820493       5.820493       5.820493    1[6-(6,6)]
    19       5.767188       5.767188       5.767188    1[6-(6,6)]
    20        0.50893        0.50893        0.50893    1[6-(6,6)]
    21       0.577158       0.577158       0.577158    1[6-(6,6)]
    22       6.950548       6.950548       6.950548    1[6-(1,6,7)]
    23       8.508498       8.508498       8.508498    1[6-(1,6,7)]
    24       7.834954       7.834954       7.834954    1[6-(7,7)]
    25       6.420612       6.420612       6.420612    1[6-(6,7)]
    26       6.365943       6.365943       6.365943    1[6-(6,7)]
    27       7.663221       7.663221       7.663221    1[6-(6,6)]
    28       7.938646       7.938646       7.938646    1[6-(6,6)]
    29       2.966336       2.966336       2.966336    1[6-(6,6)]
    30      -2.697159      -2.697159      -2.697159    1[6-(6,6)]
    31       4.849005       4.849005       4.849005    1[6-(7,7)]
    32       5.971008       5.971008       5.971008    1[6-(6,7)]
    33       4.007411       4.007411       4.007411    1[6-(6,7)]
    34       2.577147       2.577147       2.577147    1[6-(1,6,7)]
    35       2.090236       2.090236       2.090236    1[6-(1,6,7)]
    36       4.839072       4.839072       4.839072    1[6-(6,6)]
    37       4.988189       4.988189       4.988189    1[6-(6,6)]
    38       1.425594       1.425594       1.425594    1[6-(6,6)]
    39        1.26561        1.26561        1.26561    1[6-(6,6)]
    40       5.242044       5.242044       5.242044    1[6-(6,6)]
    41       5.295349       5.295349       5.295349    1[6-(6,6)]
    42       1.340307       1.340307       1.340307    1[6-(6,6)]
    43       1.272079       1.272079       1.272079    1[6-(6,6)]
    44       4.111989       4.111989       4.111989    1[6-(1,6,7)]
    45       2.554039       2.554039       2.554039    1[6-(1,6,7)]
    46       3.227583       3.227583       3.227583    1[6-(7,7)]
    47       4.641925       4.641925       4.641925    1[6-(6,7)]
    48       4.696594       4.696594       4.696594    1[6-(6,7)]
    49       3.056571       3.056571       3.056571    1[6-(6,6)]
    50       3.331996       3.331996       3.331996    1[6-(6,6)]
    51       7.572986       7.572986       7.572986    1[6-(6,6)]
    52       1.909491       1.909491       1.909491    1[6-(6,6)]
    53       0.242355       0.242355       0.242355    1[6-(7,7)]
    54       1.364358       1.364358       1.364358    1[6-(6,7)]
    55       8.614061       8.614061       8.614061    1[6-(6,7)]
    56       7.183797       7.183797       7.183797    1[6-(1,6,7)]
    57       6.696886       6.696886       6.696886    1[6-(1,6,7)]
    58       0.232422       0.232422       0.232422    1[6-(6,6)]
    59       0.381539       0.381539       0.381539    1[6-(6,6)]
    60       6.032244       6.032244       6.032244    1[6-(6,6)]
    61        5.87226        5.87226        5.87226    1[6-(6,6)]
    62       0.635394       0.635394       0.635394    1[6-(6,6)]
    63       0.688699       0.688699       0.688699    1[6-(6,6)]
    64       5.946957       5.946957       5.946957    1[6-(6,6)]
    65       5.878729       5.878729       5.878729    1[6-(6,6)]
    66      -0.494661      -0.494661      -0.494661    1[6-(1,6,7)]
    67      -2.052611      -2.052611      -2.052611    1[6-(1,6,7)]
    68      -1.379067      -1.379067      -1.379067    1[6-(7,7)]
    69       0.035275       0.035275       0.035275    1[6-(6,7)]
    70       0.089944       0.089944       0.089944    1[6-(6,7)]
    71      -1.207334      -1.207334      -1.207334    1[6-(6,6)]
    72      -1.482759      -1.482759      -1.482759    1[6-(6,6)]
    73       3.489551       3.489551       3.489551    1[6-(6,6)]
    74      -0.060254      -0.060254      -0.060254    1[6-(6,6)]
    75       1.606882       1.606882       1.606882    1[6-(7,7)]
    76       0.484879       0.484879       0.484879    1[6-(6,7)]
    77       2.448476       2.448476       2.448476    1[6-(6,7)]
    78        3.87874        3.87874        3.87874    1[6-(1,6,7)]
    79       4.365651       4.365651       4.365651    1[6-(1,6,7)]
    80       1.616815       1.616815       1.616815    1[6-(6,6)]
    81       1.467698       1.467698       1.467698    1[6-(6,6)]
    82       5.030293       5.030293       5.030293    1[6-(6,6)]
    83       5.190277       5.190277       5.190277    1[6-(6,6)]
    84       1.213843       1.213843       1.213843    1[6-(6,6)]
    85       1.160538       1.160538       1.160538    1[6-(6,6)]
    86        5.11558        5.11558        5.11558    1[6-(6,6)]
    87       5.183808       5.183808       5.183808    1[6-(6,6)]
    88       2.343898       2.343898       2.343898    1[6-(1,6,7)]
    89       3.901848       3.901848       3.901848    1[6-(1,6,7)]
    90       3.228304       3.228304       3.228304    1[6-(7,7)]
    91       1.813962       1.813962       1.813962    1[6-(6,7)]
    92       1.759293       1.759293       1.759293    1[6-(6,7)]
    93       3.241173       3.241173       3.241173    6[6-(6,6),8-(48),8-(48)]
    94       3.245205       3.245205       3.245205    6[6-(1,6),6-(1,6),6-(8,8)]
    95       3.324907       3.324907       3.324907    6[1-(0),6-(1,6),6-(6,6)]
    96       3.161108       3.161108       3.161108    6[1-(0),6-(1,6),6-(6,6)]
    97       1.526071       1.526071       1.526071    6[6-(6,6),8-(48),8-(48)]
    98        0.49503        0.49503        0.49503    6[6-(1,6),6-(1,6),6-(8,8)]
    99      -0.846162      -0.846162      -0.846162    6[1-(0),6-(1,6),6-(6,6)]
   100        3.64187        3.64187        3.64187    6[1-(0),6-(1,6),6-(6,6)]
   101       6.183514       6.183514       6.183514    6[1-(0),7-(6,48),7-(6,6)]
   102       5.566325       5.566325       5.566325    6[1-(0),6-(1,7),7-(6,48)]
   103       6.652662       6.652662       6.652662    6[1-(0),6-(1,7),7-(6,6)]
   104      -0.977293      -0.977293      -0.977293    6[1-(0),1-(0),6-(6,6),7-(6,6)]
   105       -1.17291       -1.17291       -1.17291    6[6-(1,1,7),6-(1,6),6-(1,6)]
   106       6.924329       6.924329       6.924329    6[1-(0),6-(1,6),6-(6,6)]
   107       6.835115       6.835115       6.835115    6[1-(0),6-(1,6),6-(6,6)]
   108      -1.343135      -1.343135      -1.343135    6[6-(1,6),6-(1,6),6-(6,6)]
   109      -0.258503      -0.258503      -0.258503    6[1-(0),6-(1,6),6-(6,6)]
   110      -0.163745      -0.163745      -0.163745    6[1-(0),6-(1,6),6-(6,6)]
   111       7.817347       7.817347       7.817347    6[6-(1,6),6-(1,6),6-(6,6)]
   112       6.615491       6.615491       6.615491    6[1-(0),6-(1,6),6-(6,6)]
   113       6.582126       6.582126       6.582126    6[1-(0),6-(1,6),6-(6,6)]
   114       7.740721       7.740721       7.740721    6[6-(1,1,7),6-(1,6),6-(1,6)]
   115       -0.28251       -0.28251       -0.28251    6[1-(0),6-(1,6),6-(6,6)]
   116      -0.244152      -0.244152      -0.244152    6[1-(0),6-(1,6),6-(6,6)]
   117       7.683371       7.683371       7.683371    6[1-(0),1-(0),6-(6,6),7-(6,6)]
   118       7.618849       7.618849       7.618849    6[1-(0),7-(6,48),7-(6,6)]
   119       6.744618       6.744618       6.744618    6[1-(0),6-(1,7),7-(6,48)]
   120       6.784618       6.784618       6.784618    6[1-(0),6-(1,7),7-(6,6)]
   121       7.821364       7.821364       7.821364    6[6-(6,6),8-(48),8-(48)]
   122       7.817332       7.817332       7.817332    6[6-(1,6),6-(1,6),6-(8,8)]
   123        7.73763        7.73763        7.73763    6[1-(0),6-(1,6),6-(6,6)]
   124       7.901429       7.901429       7.901429    6[1-(0),6-(1,6),6-(6,6)]
   125       0.323166       0.323166       0.323166    6[6-(6,6),8-(48),8-(48)]
   126       1.354207       1.354207       1.354207    6[6-(1,6),6-(1,6),6-(8,8)]
   127       2.695399       2.695399       2.695399    6[1-(0),6-(1,6),6-(6,6)]
   128      -1.792633      -1.792633      -1.792633    6[1-(0),6-(1,6),6-(6,6)]
   129       4.879023       4.879023       4.879023    6[1-(0),7-(6,48),7-(6,6)]
   130       5.496212       5.496212       5.496212    6[1-(0),6-(1,7),7-(6,48)]
   131       4.409875       4.409875       4.409875    6[1-(0),6-(1,7),7-(6,6)]
   132        2.82653        2.82653        2.82653    6[1-(0),1-(0),6-(6,6),7-(6,6)]
   133       3.022147       3.022147       3.022147    6[6-(1,1,7),6-(1,6),6-(1,6)]
   134       4.138208       4.138208       4.138208    6[1-(0),6-(1,6),6-(6,6)]
   135       4.227422       4.227422       4.227422    6[1-(0),6-(1,6),6-(6,6)]
   136       3.192372       3.192372       3.192372    6[6-(1,6),6-(1,6),6-(6,6)]
   137        2.10774        2.10774        2.10774    6[1-(0),6-(1,6),6-(6,6)]
   138       2.012982       2.012982       2.012982    6[1-(0),6-(1,6),6-(6,6)]
   139        3.24519        3.24519        3.24519    6[6-(1,6),6-(1,6),6-(6,6)]
   140       4.447046       4.447046       4.447046    6[1-(0),6-(1,6),6-(6,6)]
   141       4.480411       4.480411       4.480411    6[1-(0),6-(1,6),6-(6,6)]
   142       3.321816       3.321816       3.321816    6[6-(1,1,7),6-(1,6),6-(1,6)]
   143       2.131747       2.131747       2.131747    6[1-(0),6-(1,6),6-(6,6)]
   144       2.093389       2.093389       2.093389    6[1-(0),6-(1,6),6-(6,6)]
   145       3.379166       3.379166       3.379166    6[1-(0),1-(0),6-(6,6),7-(6,6)]
   146       3.443688       3.443688       3.443688    6[1-(0),7-(6,48),7-(6,6)]
   147       4.317919       4.317919       4.317919    6[1-(0),6-(1,7),7-(6,48)]
   148       4.277919       4.277919       4.277919    6[1-(0),6-(1,7),7-(6,6)]
   149       3.214714       3.214714       3.214714    6[6-(6,6),8-(48),8-(48)]
   150       3.210682       3.210682       3.210682    6[6-(1,6),6-(1,6),6-(8,8)]
   151        3.13098        3.13098        3.13098    6[1-(0),6-(1,6),6-(6,6)]
   152       3.294779       3.294779       3.294779    6[1-(0),6-(1,6),6-(6,6)]
   153       4.929816       4.929816       4.929816    6[6-(6,6),8-(48),8-(48)]
   154       5.960857       5.960857       5.960857    6[6-(1,6),6-(1,6),6-(8,8)]
   155       7.302049       7.302049       7.302049    6[1-(0),6-(1,6),6-(6,6)]
   156       2.814017       2.814017       2.814017    6[1-(0),6-(1,6),6-(6,6)]
   157       0.272373       0.272373       0.272373    6[1-(0),7-(6,48),7-(6,6)]
   158       0.889562       0.889562       0.889562    6[1-(0),6-(1,7),7-(6,48)]
   159      -0.196775      -0.196775      -0.196775    6[1-(0),6-(1,7),7-(6,6)]
   160        7.43318        7.43318        7.43318    6[1-(0),1-(0),6-(6,6),7-(6,6)]
   161       7.628797       7.628797       7.628797    6[6-(1,1,7),6-(1,6),6-(1,6)]
   162      -0.468442      -0.468442      -0.468442    6[1-(0),6-(1,6),6-(6,6)]
   163      -0.379228      -0.379228      -0.379228    6[1-(0),6-(1,6),6-(6,6)]
   164      -1.414278      -1.414278      -1.414278    6[6-(1,6),6-(1,6),6-(6,6)]
   165        6.71439        6.71439        6.71439    6[1-(0),6-(1,6),6-(6,6)]
   166       6.619632       6.619632       6.619632    6[1-(0),6-(1,6),6-(6,6)]
   167       -1.36146       -1.36146       -1.36146    6[6-(1,6),6-(1,6),6-(6,6)]
   168      -0.159604      -0.159604      -0.159604    6[1-(0),6-(1,6),6-(6,6)]
   169      -0.126239      -0.126239      -0.126239    6[1-(0),6-(1,6),6-(6,6)]
   170      -1.284834      -1.284834      -1.284834    6[6-(1,1,7),6-(1,6),6-(1,6)]
   171       6.738397       6.738397       6.738397    6[1-(0),6-(1,6),6-(6,6)]
   172       6.700039       6.700039       6.700039    6[1-(0),6-(1,6),6-(6,6)]
   173      -1.227484      -1.227484      -1.227484    6[1-(0),1-(0),6-(6,6),7-(6,6)]
   174      -1.162962      -1.162962      -1.162962    6[1-(0),7-(6,48),7-(6,6)]
   175      -0.288731      -0.288731      -0.288731    6[1-(0),6-(1,7),7-(6,48)]
   176      -0.328731      -0.328731      -0.328731    6[1-(0),6-(1,7),7-(6,6)]
   177      -1.365477      -1.365477      -1.365477    6[6-(6,6),8-(48),8-(48)]
   178      -1.361445      -1.361445      -1.361445    6[6-(1,6),6-(1,6),6-(8,8)]
   179      -1.281743      -1.281743      -1.281743    6[1-(0),6-(1,6),6-(6,6)]
   180      -1.445542      -1.445542      -1.445542    6[1-(0),6-(1,6),6-(6,6)]
   181       6.132721       6.132721       6.132721    6[6-(6,6),8-(48),8-(48)]
   182        5.10168        5.10168        5.10168    6[6-(1,6),6-(1,6),6-(8,8)]
   183       3.760488       3.760488       3.760488    6[1-(0),6-(1,6),6-(6,6)]
   184        8.24852        8.24852        8.24852    6[1-(0),6-(1,6),6-(6,6)]
   185       1.576864       1.576864       1.576864    6[1-(0),7-(6,48),7-(6,6)]
   186       0.959675       0.959675       0.959675    6[1-(0),6-(1,7),7-(6,48)]
   187       2.046012       2.046012       2.046012    6[1-(0),6-(1,7),7-(6,6)]
   188       3.629357       3.629357       3.629357    6[1-(0),1-(0),6-(6,6),7-(6,6)]
   189        3.43374        3.43374        3.43374    6[6-(1,1,7),6-(1,6),6-(1,6)]
   190       2.317679       2.317679       2.317679    6[1-(0),6-(1,6),6-(6,6)]
   191       2.228465       2.228465       2.228465    6[1-(0),6-(1,6),6-(6,6)]
   192       3.263515       3.263515       3.263515    6[6-(1,6),6-(1,6),6-(6,6)]
   193       4.348147       4.348147       4.348147    6[1-(0),6-(1,6),6-(6,6)]
   194       4.442905       4.442905       4.442905    6[1-(0),6-(1,6),6-(6,6)]
   195       3.210697       3.210697       3.210697    6[6-(1,6),6-(1,6),6-(6,6)]
   196       2.008841       2.008841       2.008841    6[1-(0),6-(1,6),6-(6,6)]
   197       1.975476       1.975476       1.975476    6[1-(0),6-(1,6),6-(6,6)]
   198       3.134071       3.134071       3.134071    6[6-(1,1,7),6-(1,6),6-(1,6)]
   199        4.32414        4.32414        4.32414    6[1-(0),6-(1,6),6-(6,6)]
   200       4.362498       4.362498       4.362498    6[1-(0),6-(1,6),6-(6,6)]
   201       3.076721       3.076721       3.076721    6[1-(0),1-(0),6-(6,6),7-(6,6)]
   202       3.012199       3.012199       3.012199    6[1-(0),7-(6,48),7-(6,6)]
   203       2.137968       2.137968       2.137968    6[1-(0),6-(1,7),7-(6,48)]
   204       2.177968       2.177968       2.177968    6[1-(0),6-(1,7),7-(6,6)]
   205       5.274656       5.274656       5.274656    7[6-(1,6),6-(1,7),48-(7,8,8,8,8)]
   206       7.057264       7.057264       7.057264    7[6-(1,1,6),6-(1,6),6-(1,7)]
   207       7.427582       7.427582       7.427582    7[6-(1,6),6-(1,7),48-(7,8,8,8,8)]
   208       7.491946       7.491946       7.491946    7[6-(1,1,6),6-(1,6),6-(1,7)]
   209       5.787881       5.787881       5.787881    7[6-(1,6),6-(1,7),48-(7,8,8,8,8)]
   210       4.005273       4.005273       4.005273    7[6-(1,1,6),6-(1,6),6-(1,7)]
   211       3.634955       3.634955       3.634955    7[6-(1,6),6-(1,7),48-(7,8,8,8,8)]
   212       3.570591       3.570591       3.570591    7[6-(1,1,6),6-(1,6),6-(1,7)]
   213       1.181231       1.181231       1.181231    7[6-(1,6),6-(1,7),48-(7,8,8,8,8)]
   214      -0.601377      -0.601377      -0.601377    7[6-(1,1,6),6-(1,6),6-(1,7)]
   215      -0.971695      -0.971695      -0.971695    7[6-(1,6),6-(1,7),48-(7,8,8,8,8)]
   216      -1.036059      -1.036059      -1.036059    7[6-(1,1,6),6-(1,6),6-(1,7)]
   217       0.668006       0.668006       0.668006    7[6-(1,6),6-(1,7),48-(7,8,8,8,8)]
   218       2.450614       2.450614       2.450614    7[6-(1,1,6),6-(1,6),6-(1,7)]
   219       2.820932       2.820932       2.820932    7[6-(1,6),6-(1,7),48-(7,8,8,8,8)]
   220       2.885296       2.885296       2.885296    7[6-(1,1,6),6-(1,6),6-(1,7)]
   221       3.429089       3.429089       3.429089    8[6-(6,8),48-(7,7,8,8,8)]
   222       3.042672       3.042672       3.042672    8[6-(6,8),48-(7,7,8,8,8)]
   223       2.717822       2.717822       2.717822    8[6-(6,8),48-(7,7,8,8,8)]
   224       1.158666       1.158666       1.158666    8[6-(6,8),48-(7,7,8,8,8)]
   225       7.633448       7.633448       7.633448    8[6-(6,8),48-(7,7,8,8,8)]
   226       8.019865       8.019865       8.019865    8[6-(6,8),48-(7,7,8,8,8)]
   227       8.344715       8.344715       8.344715    8[6-(6,8),48-(7,7,8,8,8)]
   228       0.690571       0.690571       0.690571    8[6-(6,8),48-(7,7,8,8,8)]
   229       3.026798       3.026798       3.026798    8[6-(6,8),48-(7,7,8,8,8)]
   230       3.413215       3.413215       3.413215    8[6-(6,8),48-(7,7,8,8,8)]
   231       3.738065       3.738065       3.738065    8[6-(6,8),48-(7,7,8,8,8)]
   232       5.297221       5.297221       5.297221    8[6-(6,8),48-(7,7,8,8,8)]
   233      -1.177561      -1.177561      -1.177561    8[6-(6,8),48-(7,7,8,8,8)]
   234      -1.563978      -1.563978      -1.563978    8[6-(6,8),48-(7,7,8,8,8)]
   235      -1.888828      -1.888828      -1.888828    8[6-(6,8),48-(7,7,8,8,8)]
   236       5.765316       5.765316       5.765316    8[6-(6,8),48-(7,7,8,8,8)]
