# Supplementary material for: A collection of forcefield precursors for metal–organic frameworks
Source: RSC Adv. 2019 Nov 13;9(63):36492–507. doi: 10.1039/c9ra07327b (PMC9075174; doi:10.1039/c9ra07327b)
Supplement: RA-009-C9RA07327B-s1954 [file RA-009-C9RA07327B-s1954.txt]

PEVLEJ_clean

6.662700    0.000000    0.000000
0.000000    9.674000    0.000000
-2.749657    -4.837051    9.153414

     1       6.216201       6.216201       6.216201    59[8-(6),8-(6),8-(6),8-(6),8-(6),8-(6),8-(6,6)]
     2       2.884851       2.884851       2.884851    59[8-(6),8-(6),8-(6),8-(6),8-(6),8-(6),8-(6,6)]
     3       4.446009       4.446009       4.446009    1[6-(6,6)]
     4       3.883057       3.883057       3.883057    1[6-(6,6)]
     5       4.285064       4.285064       4.285064    1[6-(6,6)]
     6      -1.937682      -1.937682      -1.937682    1[6-(1,6,8)]
     7      -0.527357      -0.527357      -0.527357    1[6-(1,6,8)]
     8       1.114659       1.114659       1.114659    1[6-(6,6)]
     9       0.551707       0.551707       0.551707    1[6-(6,6)]
    10       0.953714       0.953714       0.953714    1[6-(6,6)]
    11       1.393668       1.393668       1.393668    1[6-(1,6,8)]
    12       2.803993       2.803993       2.803993    1[6-(1,6,8)]
    13      -2.119637      -2.119637      -2.119637    6[6-(1,6),6-(6,6),8-(6,59)]
    14      -2.090637      -2.090637      -2.090637    6[6-(1,6),6-(6,8),6-(8,8)]
    15         4.3733         4.3733         4.3733    6[1-(0),6-(1,6),6-(6,6)]
    16       4.077335       4.077335       4.077335    6[1-(0),6-(1,6),6-(6,6)]
    17       4.060624       4.060624       4.060624    6[6-(1,6),6-(1,6),6-(8,8)]
    18       4.293874       4.293874       4.293874    6[1-(0),6-(6,6),6-(6,8)]
    19      -1.326488      -1.326488      -1.326488    6[1-(0),1-(0),6-(8,8),8-(6,59)]
    20      -0.981885      -0.981885      -0.981885    6[6-(1,1,8),8-(59),8-(59)]
    21      -1.777698      -1.777698      -1.777698    6[6-(6,6),8-(59),8-(59)]
    22       3.764658       3.764658       3.764658    6[6-(6,6),8-(59),8-(59)]
    23       1.211713       1.211713       1.211713    6[6-(1,6),6-(6,6),8-(6,59)]
    24       1.240713       1.240713       1.240713    6[6-(1,6),6-(6,8),6-(8,8)]
    25        1.04195        1.04195        1.04195    6[1-(0),6-(1,6),6-(6,6)]
    26       0.745985       0.745985       0.745985    6[1-(0),6-(1,6),6-(6,6)]
    27       0.729274       0.729274       0.729274    6[6-(1,6),6-(1,6),6-(8,8)]
    28       0.962524       0.962524       0.962524    6[1-(0),6-(6,6),6-(6,8)]
    29       2.004862       2.004862       2.004862    6[1-(0),1-(0),6-(8,8),8-(6,59)]
    30       2.349465       2.349465       2.349465    6[6-(1,1,8),8-(59),8-(59)]
    31       1.553652       1.553652       1.553652    6[6-(6,6),8-(59),8-(59)]
    32       0.433308       0.433308       0.433308    6[6-(6,6),8-(59),8-(59)]
    33        -1.9298        -1.9298        -1.9298    8[6-(1,1,6),6-(6,6),59-(8,8,8,8,8,8)]
    34      -0.468255      -0.468255      -0.468255    8[6-(6,8),59-(8,8,8,8,8,8)]
    35       1.546224       1.546224       1.546224    8[6-(6,8),59-(8,8,8,8,8,8)]
    36       0.768665       0.768665       0.768665    8[6-(6,8),59-(8,8,8,8,8,8)]
    37      -1.340709      -1.340709      -1.340709    8[6-(6,8),59-(8,8,8,8,8,8)]
    38       3.064406       3.064406       3.064406    8[6-(6,8),59-(8,8,8,8,8,8)]
    39       4.133876       4.133876       4.133876    8[6-(6,8),59-(8,8,8,8,8,8)]
    40        1.40155        1.40155        1.40155    8[6-(1,1,6),6-(6,6),59-(8,8,8,8,8,8)]
    41       2.863095       2.863095       2.863095    8[6-(6,8),59-(8,8,8,8,8,8)]
    42       4.877574       4.877574       4.877574    8[6-(6,8),59-(8,8,8,8,8,8)]
    43       4.100015       4.100015       4.100015    8[6-(6,8),59-(8,8,8,8,8,8)]
    44       1.990641       1.990641       1.990641    8[6-(6,8),59-(8,8,8,8,8,8)]
    45      -0.266944      -0.266944      -0.266944    8[6-(6,8),59-(8,8,8,8,8,8)]
    46       0.802526       0.802526       0.802526    8[6-(6,8),59-(8,8,8,8,8,8)]
