# Supplementary material for: A collection of forcefield precursors for metal–organic frameworks
Source: RSC Adv. 2019 Nov 13;9(63):36492–507. doi: 10.1039/c9ra07327b (PMC9075174; doi:10.1039/c9ra07327b)
Supplement: RA-009-C9RA07327B-s1955 [file RA-009-C9RA07327B-s1955.txt]

PEVLIN_clean

6.905900    0.000000    0.000000
0.000000    9.989000    0.000000
-2.734860    -4.994438    9.518971

     1       2.244801       2.244801       2.244801    60[8-(6),8-(6),8-(6),8-(6),8-(6),8-(6),8-(6,6)]
     2       5.697751       5.697751       5.697751    60[8-(6),8-(6),8-(6),8-(6),8-(6),8-(6),8-(6,6)]
     3        1.30728        1.30728        1.30728    1[6-(6,6)]
     4       1.885734       1.885734       1.885734    1[6-(6,6)]
     5       1.459112       1.459112       1.459112    1[6-(6,6)]
     6      -0.447653      -0.447653      -0.447653    1[6-(1,6,8)]
     7       0.962565       0.962565       0.962565    1[6-(1,6,8)]
     8        4.76023        4.76023        4.76023    1[6-(6,6)]
     9      -1.567216      -1.567216      -1.567216    1[6-(6,6)]
    10      -1.993838      -1.993838      -1.993838    1[6-(6,6)]
    11       3.005297       3.005297       3.005297    1[6-(1,6,8)]
    12       4.415515       4.415515       4.415515    1[6-(1,6,8)]
    13       1.183658       1.183658       1.183658    6[6-(1,6),6-(6,6),8-(6,60)]
    14       1.142504       1.142504       1.142504    6[6-(1,6),6-(6,8),6-(8,8)]
    15       1.369662       1.369662       1.369662    6[1-(0),6-(1,6),6-(6,6)]
    16       1.685433       1.685433       1.685433    6[1-(0),6-(1,6),6-(6,6)]
    17       1.697903       1.697903       1.697903    6[6-(1,6),6-(1,6),6-(8,8)]
    18       1.448756       1.448756       1.448756    6[1-(0),6-(6,6),6-(6,8)]
    19       0.337074       0.337074       0.337074    6[1-(0),1-(0),6-(8,8),8-(6,60)]
    20      -0.050463      -0.050463      -0.050463    6[6-(1,1,8),8-(60),8-(60)]
    21       0.814144       0.814144       0.814144    6[6-(6,6),8-(60),8-(60)]
    22       4.777123       4.777123       4.777123    6[6-(6,6),8-(60),8-(60)]
    23       4.636608       4.636608       4.636608    6[6-(1,6),6-(6,6),8-(6,60)]
    24       4.595454       4.595454       4.595454    6[6-(1,6),6-(6,8),6-(8,8)]
    25       4.822612       4.822612       4.822612    6[1-(0),6-(1,6),6-(6,6)]
    26      -1.767517      -1.767517      -1.767517    6[1-(0),6-(1,6),6-(6,6)]
    27      -1.755047      -1.755047      -1.755047    6[6-(1,6),6-(1,6),6-(8,8)]
    28      -2.004194      -2.004194      -2.004194    6[1-(0),6-(6,6),6-(6,8)]
    29       3.790024       3.790024       3.790024    6[1-(0),1-(0),6-(8,8),8-(6,60)]
    30       3.402487       3.402487       3.402487    6[6-(1,1,8),8-(60),8-(60)]
    31       4.267094       4.267094       4.267094    6[6-(6,6),8-(60),8-(60)]
    32       1.324173       1.324173       1.324173    6[6-(6,6),8-(60),8-(60)]
    33       0.945047       0.945047       0.945047    8[6-(1,1,6),6-(6,6),60-(8,8,8,8,8,8)]
    34       0.176519       0.176519       0.176519    8[6-(6,8),60-(8,8,8,8,8,8)]
    35      -0.563767      -0.563767      -0.563767    8[6-(6,8),60-(8,8,8,8,8,8)]
    36       1.004882       1.004882       1.004882    8[6-(6,8),60-(8,8,8,8,8,8)]
    37       0.351002       0.351002       0.351002    8[6-(6,8),60-(8,8,8,8,8,8)]
    38       5.497009       5.497009       5.497009    8[6-(6,8),60-(8,8,8,8,8,8)]
    39       4.365073       4.365073       4.365073    8[6-(6,8),60-(8,8,8,8,8,8)]
    40       4.397997       4.397997       4.397997    8[6-(1,1,6),6-(6,6),60-(8,8,8,8,8,8)]
    41       3.629469       3.629469       3.629469    8[6-(6,8),60-(8,8,8,8,8,8)]
    42       2.889183       2.889183       2.889183    8[6-(6,8),60-(8,8,8,8,8,8)]
    43       4.457832       4.457832       4.457832    8[6-(6,8),60-(8,8,8,8,8,8)]
    44       3.803952       3.803952       3.803952    8[6-(6,8),60-(8,8,8,8,8,8)]
    45       2.044059       2.044059       2.044059    8[6-(6,8),60-(8,8,8,8,8,8)]
    46       0.912123       0.912123       0.912123    8[6-(6,8),60-(8,8,8,8,8,8)]
