# Supplementary material for: A collection of forcefield precursors for metal–organic frameworks
Source: RSC Adv. 2019 Nov 13;9(63):36492–507. doi: 10.1039/c9ra07327b (PMC9075174; doi:10.1039/c9ra07327b)
Supplement: RA-009-C9RA07327B-s1956 [file RA-009-C9RA07327B-s1956.txt]

PEVPUD_clean

18.201600    0.000000    0.000000
9.100800    15.763048    0.000000
9.100800    5.254349    14.861544

     1        18.2016        18.2016        18.2016    30[8-(30,30,30),8-(6),8-(6),8-(6)]
     2      16.622429      16.622429      16.622429    30[8-(30,30,30),8-(6),8-(6),8-(6)]
     3      19.780771      19.780771      19.780771    30[8-(30,30,30),8-(6),8-(6),8-(6)]
     4        18.2016        18.2016        18.2016    30[8-(30,30,30),8-(6),8-(6),8-(6)]
     5      19.782591      19.782591      19.782591    30[8-(30,30,30),8-(6),8-(6),8-(6)]
     6        27.3024        27.3024        27.3024    30[8-(30,30,30),8-(6),8-(6),8-(6)]
     7        27.3024        27.3024        27.3024    30[8-(30,30,30),8-(6),8-(6),8-(6)]
     8      34.822209      34.822209      34.822209    30[8-(30,30,30),8-(6),8-(6),8-(6)]
     9      13.838676      13.838676      13.838676    1[6-(6,6)]
    10      11.854702      11.854702      11.854702    1[6-(6,6)]
    11      24.548498      24.548498      24.548498    1[6-(6,6)]
    12      22.564524      22.564524      22.564524    1[6-(6,6)]
    13      20.185574      20.185574      20.185574    1[6-(6,6)]
    14      16.217626      16.217626      16.217626    1[6-(6,6)]
    15        18.2016        18.2016        18.2016    1[6-(6,6)]
    16        18.2016        18.2016        18.2016    1[6-(6,6)]
    17      13.838676      13.838676      13.838676    1[6-(6,6)]
    18      11.854702      11.854702      11.854702    1[6-(6,6)]
    19      22.564524      22.564524      22.564524    1[6-(6,6)]
    20      24.548498      24.548498      24.548498    1[6-(6,6)]
    21      14.579482      14.579482      14.579482    6[6-(1,6),6-(6,6)]
    22      13.756769      13.756769      13.756769    6[1-(0),6-(6),6-(6,6)]
    23      13.505587      13.505587      13.505587    6[6-(1,6),6-(6,6)]
    24      12.580946      12.580946      12.580946    6[1-(0),6-(6),6-(6,6)]
    25      22.897613      22.897613      22.897613    6[6-(1,6),6-(6,6)]
    26      23.822254      23.822254      23.822254    6[1-(0),6-(6),6-(6,6)]
    27      21.823718      21.823718      21.823718    6[6-(1,6),6-(6,6)]
    28      22.646431      22.646431      22.646431    6[1-(0),6-(6),6-(6,6)]
    29      19.275494      19.275494      19.275494    6[6-(1,6),6-(6,6)]
    30      19.377423      19.377423      19.377423    6[1-(0),6-(6),6-(6,6)]
    31      17.127706      17.127706      17.127706    6[6-(1,6),6-(6,6)]
    32      17.025777      17.025777      17.025777    6[1-(0),6-(6),6-(6,6)]
    33        18.2016        18.2016        18.2016    6[6-(1,6),6-(6,6)]
    34        18.2016        18.2016        18.2016    6[1-(0),6-(6),6-(6,6)]
    35        18.2016        18.2016        18.2016    6[6-(1,6),6-(6,6)]
    36        18.2016        18.2016        18.2016    6[1-(0),6-(6),6-(6,6)]
    37      14.579482      14.579482      14.579482    6[6-(1,6),6-(6,6)]
    38      13.756769      13.756769      13.756769    6[1-(0),6-(6),6-(6,6)]
    39      13.505587      13.505587      13.505587    6[6-(1,6),6-(6,6)]
    40      12.580946      12.580946      12.580946    6[1-(0),6-(6),6-(6,6)]
    41      21.823718      21.823718      21.823718    6[6-(1,6),6-(6,6)]
    42      22.646431      22.646431      22.646431    6[1-(0),6-(6),6-(6,6)]
    43      22.897613      22.897613      22.897613    6[6-(1,6),6-(6,6)]
    44      23.822254      23.822254      23.822254    6[1-(0),6-(6),6-(6,6)]
    45      14.650468      14.650468      14.650468    6[6-(6),6-(6),6-(8,8)]
    46      12.753861      12.753861      12.753861    6[6-(1,6),6-(1,6),6-(8,8)]
    47      11.636283      11.636283      11.636283    6[6-(6,6),8-(30),8-(30)]
    48      15.684319      15.684319      15.684319    6[6-(6,6),8-(30),8-(30)]
    49      21.752732      21.752732      21.752732    6[6-(6),6-(6),6-(8,8)]
    50      23.649339      23.649339      23.649339    6[6-(1,6),6-(1,6),6-(8,8)]
    51      24.766917      24.766917      24.766917    6[6-(6,6),8-(30),8-(30)]
    52      20.718881      20.718881      20.718881    6[6-(6,6),8-(30),8-(30)]
    53        18.2016        18.2016        18.2016    6[6-(6),6-(6),6-(8,8)]
    54        18.2016        18.2016        18.2016    6[6-(1,6),6-(1,6),6-(8,8)]
    55        18.2016        18.2016        18.2016    6[6-(6,6),8-(30),8-(30)]
    56        18.2016        18.2016        18.2016    6[6-(6,6),8-(30),8-(30)]
    57        18.2016        18.2016        18.2016    6[6-(6),6-(6),6-(8,8)]
    58        18.2016        18.2016        18.2016    6[6-(1,6),6-(1,6),6-(8,8)]
    59        18.2016        18.2016        18.2016    6[6-(6,6),8-(30),8-(30)]
    60        18.2016        18.2016        18.2016    6[6-(6,6),8-(30),8-(30)]
    61      14.650468      14.650468      14.650468    6[6-(6),6-(6),6-(8,8)]
    62      12.753861      12.753861      12.753861    6[6-(1,6),6-(1,6),6-(8,8)]
    63      11.636283      11.636283      11.636283    6[6-(6,6),8-(30),8-(30)]
    64      15.684319      15.684319      15.684319    6[6-(6,6),8-(30),8-(30)]
    65      21.752732      21.752732      21.752732    6[6-(6),6-(6),6-(8,8)]
    66      23.649339      23.649339      23.649339    6[6-(1,6),6-(1,6),6-(8,8)]
    67      24.766917      24.766917      24.766917    6[6-(6,6),8-(30),8-(30)]
    68      20.718881      20.718881      20.718881    6[6-(6,6),8-(30),8-(30)]
    69      11.772795      11.772795      11.772795    8[6-(6,8),30-(8,8,8)]
    70       16.60532       16.60532       16.60532    8[6-(6,8),30-(8,8,8)]
    71      10.618813      10.618813      10.618813    8[6-(6,8),30-(8,8,8)]
    72      15.542346      15.542346      15.542346    8[6-(6,8),30-(8,8,8)]
    73      25.784387      25.784387      25.784387    8[6-(6,8),30-(8,8,8)]
    74      20.860854      20.860854      20.860854    8[6-(6,8),30-(8,8,8)]
    75      24.630405      24.630405      24.630405    8[6-(6,8),30-(8,8,8)]
    76       19.79788       19.79788       19.79788    8[6-(6,8),30-(8,8,8)]
    77      19.355581      19.355581      19.355581    8[6-(6,8),30-(8,8,8)]
    78      19.264573      19.264573      19.264573    8[6-(6,8),30-(8,8,8)]
    79      17.047619      17.047619      17.047619    8[6-(6,8),30-(8,8,8)]
    80      17.138627      17.138627      17.138627    8[6-(6,8),30-(8,8,8)]
    81        18.2016        18.2016        18.2016    8[6-(6,8),30-(8,8,8)]
    82        18.2016        18.2016        18.2016    8[6-(6,8),30-(8,8,8)]
    83        18.2016        18.2016        18.2016    8[6-(6,8),30-(8,8,8)]
    84        18.2016        18.2016        18.2016    8[6-(6,8),30-(8,8,8)]
    85      11.772795      11.772795      11.772795    8[6-(6,8),30-(8,8,8)]
    86       16.60532       16.60532       16.60532    8[6-(6,8),30-(8,8,8)]
    87      10.618813      10.618813      10.618813    8[6-(6,8),30-(8,8,8)]
    88      15.542346      15.542346      15.542346    8[6-(6,8),30-(8,8,8)]
    89      24.630405      24.630405      24.630405    8[6-(6,8),30-(8,8,8)]
    90       19.79788       19.79788       19.79788    8[6-(6,8),30-(8,8,8)]
    91      25.784387      25.784387      25.784387    8[6-(6,8),30-(8,8,8)]
    92      20.860854      20.860854      20.860854    8[6-(6,8),30-(8,8,8)]
    93            0.0            0.0            0.0    8[30-(8,8,8),30-(8,8,8),30-(8,8,8),30-(8,8,8)]
    94        18.2016        18.2016        18.2016    8[30-(8,8,8),30-(8,8,8),30-(8,8,8),30-(8,8,8)]
