# Supplementary material for: A collection of forcefield precursors for metal–organic frameworks
Source: RSC Adv. 2019 Nov 13;9(63):36492–507. doi: 10.1039/c9ra07327b (PMC9075174; doi:10.1039/c9ra07327b)
Supplement: RA-009-C9RA07327B-s1957 [file RA-009-C9RA07327B-s1957.txt]

PEVQAK_clean

18.126000    0.000000    0.000000
9.063000    15.697576    0.000000
9.063000    5.232525    14.799817

     1       1.570799       1.570799       1.570799    30[8-(30,30,30),8-(6),8-(6),8-(6)]
     2          9.063          9.063          9.063    30[8-(30,30,30),8-(6),8-(6),8-(6)]
     3          9.063          9.063          9.063    30[8-(30,30,30),8-(6),8-(6),8-(6)]
     4      16.555201      16.555201      16.555201    30[8-(30,30,30),8-(6),8-(6),8-(6)]
     5         18.126         18.126         18.126    30[8-(30,30,30),8-(6),8-(6),8-(6)]
     6      16.555563      16.555563      16.555563    30[8-(30,30,30),8-(6),8-(6),8-(6)]
     7      19.696437      19.696437      19.696437    30[8-(30,30,30),8-(6),8-(6),8-(6)]
     8         18.126         18.126         18.126    30[8-(30,30,30),8-(6),8-(6),8-(6)]
     9      15.329158      15.329158      15.329158    1[6-(6,6)]
    10      13.393301      13.393301      13.393301    1[6-(6,6)]
    11      22.858699      22.858699      22.858699    1[6-(6,6)]
    12      20.922842      20.922842      20.922842    1[6-(6,6)]
    13         18.126         18.126         18.126    1[6-(6,6)]
    14         18.126         18.126         18.126    1[6-(6,6)]
    15      20.061857      20.061857      20.061857    1[6-(6,6)]
    16      16.190143      16.190143      16.190143    1[6-(6,6)]
    17      13.393301      13.393301      13.393301    1[6-(6,6)]
    18      15.329158      15.329158      15.329158    1[6-(6,6)]
    19      22.858699      22.858699      22.858699    1[6-(6,6)]
    20      20.922842      20.922842      20.922842    1[6-(6,6)]
    21      13.715944      13.715944      13.715944    6[6-(1,6),6-(6,6)]
    22      14.613181      14.613181      14.613181    6[1-(0),6-(6),6-(6,6)]
    23      12.566756      12.566756      12.566756    6[6-(1,6),6-(6,6)]
    24       13.50387       13.50387       13.50387    6[1-(0),6-(6),6-(6,6)]
    25      23.685244      23.685244      23.685244    6[6-(1,6),6-(6,6)]
    26       22.74813       22.74813       22.74813    6[1-(0),6-(6),6-(6,6)]
    27      22.536056      22.536056      22.536056    6[6-(1,6),6-(6,6)]
    28      21.638819      21.638819      21.638819    6[1-(0),6-(6),6-(6,6)]
    29         18.126         18.126         18.126    6[6-(1,6),6-(6,6)]
    30         18.126         18.126         18.126    6[1-(0),6-(6),6-(6,6)]
    31         18.126         18.126         18.126    6[6-(1,6),6-(6,6)]
    32         18.126         18.126         18.126    6[1-(0),6-(6),6-(6,6)]
    33      19.275188      19.275188      19.275188    6[6-(1,6),6-(6,6)]
    34      19.235311      19.235311      19.235311    6[1-(0),6-(6),6-(6,6)]
    35      16.976812      16.976812      16.976812    6[6-(1,6),6-(6,6)]
    36      17.016689      17.016689      17.016689    6[1-(0),6-(6),6-(6,6)]
    37      12.566756      12.566756      12.566756    6[6-(1,6),6-(6,6)]
    38       13.50387       13.50387       13.50387    6[1-(0),6-(6),6-(6,6)]
    39      13.715944      13.715944      13.715944    6[6-(1,6),6-(6,6)]
    40      14.613181      14.613181      14.613181    6[1-(0),6-(6),6-(6,6)]
    41      23.685244      23.685244      23.685244    6[6-(1,6),6-(6,6)]
    42       22.74813       22.74813       22.74813    6[1-(0),6-(6),6-(6,6)]
    43      22.536056      22.536056      22.536056    6[6-(1,6),6-(6,6)]
    44      21.638819      21.638819      21.638819    6[1-(0),6-(6),6-(6,6)]
    45      11.537199      11.537199      11.537199    6[6-(6,6),8-(30),8-(30)]
    46      12.697263      12.697263      12.697263    6[6-(6),6-(6),6-(8,8)]
    47      15.559358      15.559358      15.559358    6[6-(6,6),8-(30),8-(30)]
    48      14.643995      14.643995      14.643995    6[6-(1,6),6-(1,6),6-(8,8)]
    49      24.714801      24.714801      24.714801    6[6-(6,6),8-(30),8-(30)]
    50      23.554737      23.554737      23.554737    6[6-(6),6-(6),6-(8,8)]
    51      20.692642      20.692642      20.692642    6[6-(6,6),8-(30),8-(30)]
    52      21.608005      21.608005      21.608005    6[6-(1,6),6-(1,6),6-(8,8)]
    53         18.126         18.126         18.126    6[6-(6,6),8-(30),8-(30)]
    54         18.126         18.126         18.126    6[6-(6),6-(6),6-(8,8)]
    55         18.126         18.126         18.126    6[6-(6,6),8-(30),8-(30)]
    56         18.126         18.126         18.126    6[6-(1,6),6-(1,6),6-(8,8)]
    57         18.126         18.126         18.126    6[6-(6,6),8-(30),8-(30)]
    58         18.126         18.126         18.126    6[6-(6),6-(6),6-(8,8)]
    59         18.126         18.126         18.126    6[6-(6,6),8-(30),8-(30)]
    60         18.126         18.126         18.126    6[6-(1,6),6-(1,6),6-(8,8)]
    61      11.537199      11.537199      11.537199    6[6-(6,6),8-(30),8-(30)]
    62      12.697263      12.697263      12.697263    6[6-(6),6-(6),6-(8,8)]
    63      15.559358      15.559358      15.559358    6[6-(6,6),8-(30),8-(30)]
    64      14.643995      14.643995      14.643995    6[6-(1,6),6-(1,6),6-(8,8)]
    65      24.714801      24.714801      24.714801    6[6-(6,6),8-(30),8-(30)]
    66      23.554737      23.554737      23.554737    6[6-(6),6-(6),6-(8,8)]
    67      20.692642      20.692642      20.692642    6[6-(6,6),8-(30),8-(30)]
    68      21.608005      21.608005      21.608005    6[6-(1,6),6-(1,6),6-(8,8)]
    69         18.126         18.126         18.126    8[30-(8,8,8),30-(8,8,8),30-(8,8,8),30-(8,8,8)]
    70            0.0            0.0            0.0    8[30-(8,8,8),30-(8,8,8),30-(8,8,8),30-(8,8,8)]
    71      11.689457      11.689457      11.689457    8[6-(6,8),30-(8,8,8)]
    72      16.558101      16.558101      16.558101    8[6-(6,8),30-(8,8,8)]
    73      10.587397      10.587397      10.587397    8[6-(6,8),30-(8,8,8)]
    74      15.463291      15.463291      15.463291    8[6-(6,8),30-(8,8,8)]
    75      25.664603      25.664603      25.664603    8[6-(6,8),30-(8,8,8)]
    76      20.788709      20.788709      20.788709    8[6-(6,8),30-(8,8,8)]
    77      24.562543      24.562543      24.562543    8[6-(6,8),30-(8,8,8)]
    78      19.693899      19.693899      19.693899    8[6-(6,8),30-(8,8,8)]
    79         18.126         18.126         18.126    8[6-(6,8),30-(8,8,8)]
    80         18.126         18.126         18.126    8[6-(6,8),30-(8,8,8)]
    81         18.126         18.126         18.126    8[6-(6,8),30-(8,8,8)]
    82         18.126         18.126         18.126    8[6-(6,8),30-(8,8,8)]
    83      19.228061      19.228061      19.228061    8[6-(6,8),30-(8,8,8)]
    84       19.22081       19.22081       19.22081    8[6-(6,8),30-(8,8,8)]
    85      17.023939      17.023939      17.023939    8[6-(6,8),30-(8,8,8)]
    86       17.03119       17.03119       17.03119    8[6-(6,8),30-(8,8,8)]
    87      10.587397      10.587397      10.587397    8[6-(6,8),30-(8,8,8)]
    88      15.463291      15.463291      15.463291    8[6-(6,8),30-(8,8,8)]
    89      11.689457      11.689457      11.689457    8[6-(6,8),30-(8,8,8)]
    90      16.558101      16.558101      16.558101    8[6-(6,8),30-(8,8,8)]
    91      25.664603      25.664603      25.664603    8[6-(6,8),30-(8,8,8)]
    92      20.788709      20.788709      20.788709    8[6-(6,8),30-(8,8,8)]
    93      24.562543      24.562543      24.562543    8[6-(6,8),30-(8,8,8)]
    94      19.693899      19.693899      19.693899    8[6-(6,8),30-(8,8,8)]
