# Supplementary material for: A collection of forcefield precursors for metal–organic frameworks
Source: RSC Adv. 2019 Nov 13;9(63):36492–507. doi: 10.1039/c9ra07327b (PMC9075174; doi:10.1039/c9ra07327b)
Supplement: RA-009-C9RA07327B-s1958 [file RA-009-C9RA07327B-s1958.txt]

PEVQOY_clean_h

25.543000    0.000000    0.000000
0.000000    25.543000    0.000000
0.000000    0.000000    25.543000

     1      20.272968      20.272968      20.272968    30[8-(30,30,30),8-(6),8-(6),8-(6)]
     2      20.272968      20.272968      20.272968    30[8-(30,30,30),8-(6),8-(6),8-(6)]
     3       5.270032       5.270032       5.270032    30[8-(30,30,30),8-(6),8-(6),8-(6)]
     4       5.270032       5.270032       5.270032    30[8-(30,30,30),8-(6),8-(6),8-(6)]
     5       5.270032       5.270032       5.270032    30[8-(30,30,30),8-(6),8-(6),8-(6)]
     6       5.270032       5.270032       5.270032    30[8-(30,30,30),8-(6),8-(6),8-(6)]
     7      20.272968      20.272968      20.272968    30[8-(30,30,30),8-(6),8-(6),8-(6)]
     8      20.272968      20.272968      20.272968    30[8-(30,30,30),8-(6),8-(6),8-(6)]
     9       7.501468       7.501468       7.501468    30[8-(30,30,30),8-(6),8-(6),8-(6)]
    10       7.501468       7.501468       7.501468    30[8-(30,30,30),8-(6),8-(6),8-(6)]
    11      18.041532      18.041532      18.041532    30[8-(30,30,30),8-(6),8-(6),8-(6)]
    12      18.041532      18.041532      18.041532    30[8-(30,30,30),8-(6),8-(6),8-(6)]
    13      18.041532      18.041532      18.041532    30[8-(30,30,30),8-(6),8-(6),8-(6)]
    14       7.501468       7.501468       7.501468    30[8-(30,30,30),8-(6),8-(6),8-(6)]
    15      18.041532      18.041532      18.041532    30[8-(30,30,30),8-(6),8-(6),8-(6)]
    16       7.501468       7.501468       7.501468    30[8-(30,30,30),8-(6),8-(6),8-(6)]
    17      18.041532      18.041532      18.041532    30[8-(30,30,30),8-(6),8-(6),8-(6)]
    18       7.501468       7.501468       7.501468    30[8-(30,30,30),8-(6),8-(6),8-(6)]
    19      18.041532      18.041532      18.041532    30[8-(30,30,30),8-(6),8-(6),8-(6)]
    20       7.501468       7.501468       7.501468    30[8-(30,30,30),8-(6),8-(6),8-(6)]
    21      20.272968      20.272968      20.272968    30[8-(30,30,30),8-(6),8-(6),8-(6)]
    22      20.272968      20.272968      20.272968    30[8-(30,30,30),8-(6),8-(6),8-(6)]
    23       5.270032       5.270032       5.270032    30[8-(30,30,30),8-(6),8-(6),8-(6)]
    24       5.270032       5.270032       5.270032    30[8-(30,30,30),8-(6),8-(6),8-(6)]
    25       5.270032       5.270032       5.270032    30[8-(30,30,30),8-(6),8-(6),8-(6)]
    26       5.270032       5.270032       5.270032    30[8-(30,30,30),8-(6),8-(6),8-(6)]
    27      20.272968      20.272968      20.272968    30[8-(30,30,30),8-(6),8-(6),8-(6)]
    28      20.272968      20.272968      20.272968    30[8-(30,30,30),8-(6),8-(6),8-(6)]
    29       7.501468       7.501468       7.501468    30[8-(30,30,30),8-(6),8-(6),8-(6)]
    30       7.501468       7.501468       7.501468    30[8-(30,30,30),8-(6),8-(6),8-(6)]
    31      18.041532      18.041532      18.041532    30[8-(30,30,30),8-(6),8-(6),8-(6)]
    32      18.041532      18.041532      18.041532    30[8-(30,30,30),8-(6),8-(6),8-(6)]
    33      19.984843      19.984843      19.984843    8[6-(6,8),30-(8,8,8)]
    34      19.984843      19.984843      19.984843    8[6-(6,8),30-(8,8,8)]
    35       5.558157       5.558157       5.558157    8[6-(6,8),30-(8,8,8)]
    36       5.558157       5.558157       5.558157    8[6-(6,8),30-(8,8,8)]
    37      18.329657      18.329657      18.329657    8[6-(6,8),30-(8,8,8)]
    38       5.558157       5.558157       5.558157    8[6-(6,8),30-(8,8,8)]
    39       5.558157       5.558157       5.558157    8[6-(6,8),30-(8,8,8)]
    40      18.329657      18.329657      18.329657    8[6-(6,8),30-(8,8,8)]
    41      19.984843      19.984843      19.984843    8[6-(6,8),30-(8,8,8)]
    42      19.984843      19.984843      19.984843    8[6-(6,8),30-(8,8,8)]
    43       7.213343       7.213343       7.213343    8[6-(6,8),30-(8,8,8)]
    44       7.213343       7.213343       7.213343    8[6-(6,8),30-(8,8,8)]
    45      19.984843      19.984843      19.984843    8[6-(6,8),30-(8,8,8)]
    46       7.213343       7.213343       7.213343    8[6-(6,8),30-(8,8,8)]
    47       7.213343       7.213343       7.213343    8[6-(6,8),30-(8,8,8)]
    48      19.984843      19.984843      19.984843    8[6-(6,8),30-(8,8,8)]
    49      18.329657      18.329657      18.329657    8[6-(6,8),30-(8,8,8)]
    50      18.329657      18.329657      18.329657    8[6-(6,8),30-(8,8,8)]
    51      18.329657      18.329657      18.329657    8[6-(6,8),30-(8,8,8)]
    52      18.329657      18.329657      18.329657    8[6-(6,8),30-(8,8,8)]
    53      16.201925      16.201925      16.201925    8[6-(6,8),30-(8,8,8)]
    54       3.430425       3.430425       3.430425    8[6-(6,8),30-(8,8,8)]
    55       3.430425       3.430425       3.430425    8[6-(6,8),30-(8,8,8)]
    56       9.341075       9.341075       9.341075    8[6-(6,8),30-(8,8,8)]
    57       9.341075       9.341075       9.341075    8[6-(6,8),30-(8,8,8)]
    58      22.112575      22.112575      22.112575    8[6-(6,8),30-(8,8,8)]
    59      16.201925      16.201925      16.201925    8[6-(6,8),30-(8,8,8)]
    60       3.430425       3.430425       3.430425    8[6-(6,8),30-(8,8,8)]
    61       9.341075       9.341075       9.341075    8[6-(6,8),30-(8,8,8)]
    62      22.112575      22.112575      22.112575    8[6-(6,8),30-(8,8,8)]
    63      16.201925      16.201925      16.201925    8[6-(6,8),30-(8,8,8)]
    64       3.430425       3.430425       3.430425    8[6-(6,8),30-(8,8,8)]
    65       9.341075       9.341075       9.341075    8[6-(6,8),30-(8,8,8)]
    66      22.112575      22.112575      22.112575    8[6-(6,8),30-(8,8,8)]
    67      22.112575      22.112575      22.112575    8[6-(6,8),30-(8,8,8)]
    68      16.201925      16.201925      16.201925    8[6-(6,8),30-(8,8,8)]
    69      16.201925      16.201925      16.201925    8[6-(6,8),30-(8,8,8)]
    70       3.430425       3.430425       3.430425    8[6-(6,8),30-(8,8,8)]
    71       9.341075       9.341075       9.341075    8[6-(6,8),30-(8,8,8)]
    72      22.112575      22.112575      22.112575    8[6-(6,8),30-(8,8,8)]
    73      19.984843      19.984843      19.984843    8[6-(6,8),30-(8,8,8)]
    74      19.984843      19.984843      19.984843    8[6-(6,8),30-(8,8,8)]
    75       5.558157       5.558157       5.558157    8[6-(6,8),30-(8,8,8)]
    76       5.558157       5.558157       5.558157    8[6-(6,8),30-(8,8,8)]
    77      18.329657      18.329657      18.329657    8[6-(6,8),30-(8,8,8)]
    78       5.558157       5.558157       5.558157    8[6-(6,8),30-(8,8,8)]
    79       5.558157       5.558157       5.558157    8[6-(6,8),30-(8,8,8)]
    80      18.329657      18.329657      18.329657    8[6-(6,8),30-(8,8,8)]
    81      19.984843      19.984843      19.984843    8[6-(6,8),30-(8,8,8)]
    82      19.984843      19.984843      19.984843    8[6-(6,8),30-(8,8,8)]
    83       7.213343       7.213343       7.213343    8[6-(6,8),30-(8,8,8)]
    84       7.213343       7.213343       7.213343    8[6-(6,8),30-(8,8,8)]
    85      19.984843      19.984843      19.984843    8[6-(6,8),30-(8,8,8)]
    86       7.213343       7.213343       7.213343    8[6-(6,8),30-(8,8,8)]
    87       7.213343       7.213343       7.213343    8[6-(6,8),30-(8,8,8)]
    88      19.984843      19.984843      19.984843    8[6-(6,8),30-(8,8,8)]
    89      18.329657      18.329657      18.329657    8[6-(6,8),30-(8,8,8)]
    90      18.329657      18.329657      18.329657    8[6-(6,8),30-(8,8,8)]
    91      18.329657      18.329657      18.329657    8[6-(6,8),30-(8,8,8)]
    92      18.329657      18.329657      18.329657    8[6-(6,8),30-(8,8,8)]
    93       5.558157       5.558157       5.558157    8[6-(6,8),30-(8,8,8)]
    94       5.558157       5.558157       5.558157    8[6-(6,8),30-(8,8,8)]
    95      19.984843      19.984843      19.984843    8[6-(6,8),30-(8,8,8)]
    96      19.984843      19.984843      19.984843    8[6-(6,8),30-(8,8,8)]
    97       5.558157       5.558157       5.558157    8[6-(6,8),30-(8,8,8)]
    98       5.558157       5.558157       5.558157    8[6-(6,8),30-(8,8,8)]
    99      18.329657      18.329657      18.329657    8[6-(6,8),30-(8,8,8)]
   100      18.329657      18.329657      18.329657    8[6-(6,8),30-(8,8,8)]
   101       7.213343       7.213343       7.213343    8[6-(6,8),30-(8,8,8)]
   102       7.213343       7.213343       7.213343    8[6-(6,8),30-(8,8,8)]
   103       7.213343       7.213343       7.213343    8[6-(6,8),30-(8,8,8)]
   104       7.213343       7.213343       7.213343    8[6-(6,8),30-(8,8,8)]
   105       9.341075       9.341075       9.341075    8[6-(6,8),30-(8,8,8)]
   106       3.430425       3.430425       3.430425    8[6-(6,8),30-(8,8,8)]
   107       9.341075       9.341075       9.341075    8[6-(6,8),30-(8,8,8)]
   108      22.112575      22.112575      22.112575    8[6-(6,8),30-(8,8,8)]
   109      16.201925      16.201925      16.201925    8[6-(6,8),30-(8,8,8)]
   110       3.430425       3.430425       3.430425    8[6-(6,8),30-(8,8,8)]
   111       9.341075       9.341075       9.341075    8[6-(6,8),30-(8,8,8)]
   112      22.112575      22.112575      22.112575    8[6-(6,8),30-(8,8,8)]
   113      16.201925      16.201925      16.201925    8[6-(6,8),30-(8,8,8)]
   114      22.112575      22.112575      22.112575    8[6-(6,8),30-(8,8,8)]
   115      16.201925      16.201925      16.201925    8[6-(6,8),30-(8,8,8)]
   116       3.430425       3.430425       3.430425    8[6-(6,8),30-(8,8,8)]
   117       5.558157       5.558157       5.558157    8[6-(6,8),30-(8,8,8)]
   118       5.558157       5.558157       5.558157    8[6-(6,8),30-(8,8,8)]
   119      19.984843      19.984843      19.984843    8[6-(6,8),30-(8,8,8)]
   120      19.984843      19.984843      19.984843    8[6-(6,8),30-(8,8,8)]
   121       5.558157       5.558157       5.558157    8[6-(6,8),30-(8,8,8)]
   122       5.558157       5.558157       5.558157    8[6-(6,8),30-(8,8,8)]
   123      18.329657      18.329657      18.329657    8[6-(6,8),30-(8,8,8)]
   124      18.329657      18.329657      18.329657    8[6-(6,8),30-(8,8,8)]
   125       7.213343       7.213343       7.213343    8[6-(6,8),30-(8,8,8)]
   126       7.213343       7.213343       7.213343    8[6-(6,8),30-(8,8,8)]
   127       7.213343       7.213343       7.213343    8[6-(6,8),30-(8,8,8)]
   128       7.213343       7.213343       7.213343    8[6-(6,8),30-(8,8,8)]
   129       19.15725       19.15725       19.15725    8[30-(8,8,8),30-(8,8,8),30-(8,8,8),30-(8,8,8)]
   130        6.38575        6.38575        6.38575    8[30-(8,8,8),30-(8,8,8),30-(8,8,8),30-(8,8,8)]
   131        6.38575        6.38575        6.38575    8[30-(8,8,8),30-(8,8,8),30-(8,8,8),30-(8,8,8)]
   132       19.15725       19.15725       19.15725    8[30-(8,8,8),30-(8,8,8),30-(8,8,8),30-(8,8,8)]
   133       19.15725       19.15725       19.15725    8[30-(8,8,8),30-(8,8,8),30-(8,8,8),30-(8,8,8)]
   134        6.38575        6.38575        6.38575    8[30-(8,8,8),30-(8,8,8),30-(8,8,8),30-(8,8,8)]
   135       19.15725       19.15725       19.15725    8[30-(8,8,8),30-(8,8,8),30-(8,8,8),30-(8,8,8)]
   136        6.38575        6.38575        6.38575    8[30-(8,8,8),30-(8,8,8),30-(8,8,8),30-(8,8,8)]
   137      18.449709      18.449709      18.449709    6[1-(0),6-(1,6),6-(6,6)]
   138      18.449709      18.449709      18.449709    6[1-(0),6-(1,6),6-(6,6)]
   139       7.093291       7.093291       7.093291    6[1-(0),6-(1,6),6-(6,6)]
   140       7.093291       7.093291       7.093291    6[1-(0),6-(1,6),6-(6,6)]
   141      19.864791      19.864791      19.864791    6[1-(0),6-(1,6),6-(6,6)]
   142       7.093291       7.093291       7.093291    6[1-(0),6-(1,6),6-(6,6)]
   143       7.093291       7.093291       7.093291    6[1-(0),6-(1,6),6-(6,6)]
   144      19.864791      19.864791      19.864791    6[1-(0),6-(1,6),6-(6,6)]
   145      18.449709      18.449709      18.449709    6[1-(0),6-(1,6),6-(6,6)]
   146      18.449709      18.449709      18.449709    6[1-(0),6-(1,6),6-(6,6)]
   147       5.678209       5.678209       5.678209    6[1-(0),6-(1,6),6-(6,6)]
   148       5.678209       5.678209       5.678209    6[1-(0),6-(1,6),6-(6,6)]
   149      18.449709      18.449709      18.449709    6[1-(0),6-(1,6),6-(6,6)]
   150       5.678209       5.678209       5.678209    6[1-(0),6-(1,6),6-(6,6)]
   151       5.678209       5.678209       5.678209    6[1-(0),6-(1,6),6-(6,6)]
   152      18.449709      18.449709      18.449709    6[1-(0),6-(1,6),6-(6,6)]
   153      19.864791      19.864791      19.864791    6[1-(0),6-(1,6),6-(6,6)]
   154      19.864791      19.864791      19.864791    6[1-(0),6-(1,6),6-(6,6)]
   155      19.864791      19.864791      19.864791    6[1-(0),6-(1,6),6-(6,6)]
   156      19.864791      19.864791      19.864791    6[1-(0),6-(1,6),6-(6,6)]
   157      13.379423      13.379423      13.379423    6[1-(0),6-(1,6),6-(6,6)]
   158       0.607923       0.607923       0.607923    6[1-(0),6-(1,6),6-(6,6)]
   159       0.607923       0.607923       0.607923    6[1-(0),6-(1,6),6-(6,6)]
   160      12.163577      12.163577      12.163577    6[1-(0),6-(1,6),6-(6,6)]
   161      12.163577      12.163577      12.163577    6[1-(0),6-(1,6),6-(6,6)]
   162      24.935077      24.935077      24.935077    6[1-(0),6-(1,6),6-(6,6)]
   163      13.379423      13.379423      13.379423    6[1-(0),6-(1,6),6-(6,6)]
   164       0.607923       0.607923       0.607923    6[1-(0),6-(1,6),6-(6,6)]
   165      12.163577      12.163577      12.163577    6[1-(0),6-(1,6),6-(6,6)]
   166      24.935077      24.935077      24.935077    6[1-(0),6-(1,6),6-(6,6)]
   167      13.379423      13.379423      13.379423    6[1-(0),6-(1,6),6-(6,6)]
   168       0.607923       0.607923       0.607923    6[1-(0),6-(1,6),6-(6,6)]
   169      12.163577      12.163577      12.163577    6[1-(0),6-(1,6),6-(6,6)]
   170      24.935077      24.935077      24.935077    6[1-(0),6-(1,6),6-(6,6)]
   171      24.935077      24.935077      24.935077    6[1-(0),6-(1,6),6-(6,6)]
   172      13.379423      13.379423      13.379423    6[1-(0),6-(1,6),6-(6,6)]
   173      13.379423      13.379423      13.379423    6[1-(0),6-(1,6),6-(6,6)]
   174       0.607923       0.607923       0.607923    6[1-(0),6-(1,6),6-(6,6)]
   175      12.163577      12.163577      12.163577    6[1-(0),6-(1,6),6-(6,6)]
   176      24.935077      24.935077      24.935077    6[1-(0),6-(1,6),6-(6,6)]
   177      18.449709      18.449709      18.449709    6[1-(0),6-(1,6),6-(6,6)]
   178      18.449709      18.449709      18.449709    6[1-(0),6-(1,6),6-(6,6)]
   179       7.093291       7.093291       7.093291    6[1-(0),6-(1,6),6-(6,6)]
   180       7.093291       7.093291       7.093291    6[1-(0),6-(1,6),6-(6,6)]
   181      19.864791      19.864791      19.864791    6[1-(0),6-(1,6),6-(6,6)]
   182       7.093291       7.093291       7.093291    6[1-(0),6-(1,6),6-(6,6)]
   183       7.093291       7.093291       7.093291    6[1-(0),6-(1,6),6-(6,6)]
   184      19.864791      19.864791      19.864791    6[1-(0),6-(1,6),6-(6,6)]
   185      18.449709      18.449709      18.449709    6[1-(0),6-(1,6),6-(6,6)]
   186      18.449709      18.449709      18.449709    6[1-(0),6-(1,6),6-(6,6)]
   187       5.678209       5.678209       5.678209    6[1-(0),6-(1,6),6-(6,6)]
   188       5.678209       5.678209       5.678209    6[1-(0),6-(1,6),6-(6,6)]
   189      18.449709      18.449709      18.449709    6[1-(0),6-(1,6),6-(6,6)]
   190       5.678209       5.678209       5.678209    6[1-(0),6-(1,6),6-(6,6)]
   191       5.678209       5.678209       5.678209    6[1-(0),6-(1,6),6-(6,6)]
   192      18.449709      18.449709      18.449709    6[1-(0),6-(1,6),6-(6,6)]
   193      19.864791      19.864791      19.864791    6[1-(0),6-(1,6),6-(6,6)]
   194      19.864791      19.864791      19.864791    6[1-(0),6-(1,6),6-(6,6)]
   195      19.864791      19.864791      19.864791    6[1-(0),6-(1,6),6-(6,6)]
   196      19.864791      19.864791      19.864791    6[1-(0),6-(1,6),6-(6,6)]
   197       7.093291       7.093291       7.093291    6[1-(0),6-(1,6),6-(6,6)]
   198       7.093291       7.093291       7.093291    6[1-(0),6-(1,6),6-(6,6)]
   199      18.449709      18.449709      18.449709    6[1-(0),6-(1,6),6-(6,6)]
   200      18.449709      18.449709      18.449709    6[1-(0),6-(1,6),6-(6,6)]
   201       7.093291       7.093291       7.093291    6[1-(0),6-(1,6),6-(6,6)]
   202       7.093291       7.093291       7.093291    6[1-(0),6-(1,6),6-(6,6)]
   203      19.864791      19.864791      19.864791    6[1-(0),6-(1,6),6-(6,6)]
   204      19.864791      19.864791      19.864791    6[1-(0),6-(1,6),6-(6,6)]
   205       5.678209       5.678209       5.678209    6[1-(0),6-(1,6),6-(6,6)]
   206       5.678209       5.678209       5.678209    6[1-(0),6-(1,6),6-(6,6)]
   207       5.678209       5.678209       5.678209    6[1-(0),6-(1,6),6-(6,6)]
   208       5.678209       5.678209       5.678209    6[1-(0),6-(1,6),6-(6,6)]
   209      12.163577      12.163577      12.163577    6[1-(0),6-(1,6),6-(6,6)]
   210       0.607923       0.607923       0.607923    6[1-(0),6-(1,6),6-(6,6)]
   211      12.163577      12.163577      12.163577    6[1-(0),6-(1,6),6-(6,6)]
   212      24.935077      24.935077      24.935077    6[1-(0),6-(1,6),6-(6,6)]
   213      13.379423      13.379423      13.379423    6[1-(0),6-(1,6),6-(6,6)]
   214       0.607923       0.607923       0.607923    6[1-(0),6-(1,6),6-(6,6)]
   215      12.163577      12.163577      12.163577    6[1-(0),6-(1,6),6-(6,6)]
   216      24.935077      24.935077      24.935077    6[1-(0),6-(1,6),6-(6,6)]
   217      13.379423      13.379423      13.379423    6[1-(0),6-(1,6),6-(6,6)]
   218      24.935077      24.935077      24.935077    6[1-(0),6-(1,6),6-(6,6)]
   219      13.379423      13.379423      13.379423    6[1-(0),6-(1,6),6-(6,6)]
   220       0.607923       0.607923       0.607923    6[1-(0),6-(1,6),6-(6,6)]
   221       7.093291       7.093291       7.093291    6[1-(0),6-(1,6),6-(6,6)]
   222       7.093291       7.093291       7.093291    6[1-(0),6-(1,6),6-(6,6)]
   223      18.449709      18.449709      18.449709    6[1-(0),6-(1,6),6-(6,6)]
   224      18.449709      18.449709      18.449709    6[1-(0),6-(1,6),6-(6,6)]
   225       7.093291       7.093291       7.093291    6[1-(0),6-(1,6),6-(6,6)]
   226       7.093291       7.093291       7.093291    6[1-(0),6-(1,6),6-(6,6)]
   227      19.864791      19.864791      19.864791    6[1-(0),6-(1,6),6-(6,6)]
   228      19.864791      19.864791      19.864791    6[1-(0),6-(1,6),6-(6,6)]
   229       5.678209       5.678209       5.678209    6[1-(0),6-(1,6),6-(6,6)]
   230       5.678209       5.678209       5.678209    6[1-(0),6-(1,6),6-(6,6)]
   231       5.678209       5.678209       5.678209    6[1-(0),6-(1,6),6-(6,6)]
   232       5.678209       5.678209       5.678209    6[1-(0),6-(1,6),6-(6,6)]
   233       19.15725       19.15725       19.15725    6[6-(6,6),8-(30),8-(30)]
   234       19.15725       19.15725       19.15725    6[6-(1,6),6-(1,6),6-(8,8)]
   235       19.15725       19.15725       19.15725    6[6-(6,6),8-(30),8-(30)]
   236       19.15725       19.15725       19.15725    6[6-(1,6),6-(1,6),6-(8,8)]
   237        6.38575        6.38575        6.38575    6[6-(6,6),8-(30),8-(30)]
   238        6.38575        6.38575        6.38575    6[6-(1,6),6-(1,6),6-(8,8)]
   239        6.38575        6.38575        6.38575    6[6-(6,6),8-(30),8-(30)]
   240        6.38575        6.38575        6.38575    6[6-(1,6),6-(1,6),6-(8,8)]
   241        6.38575        6.38575        6.38575    6[6-(6,6),8-(30),8-(30)]
   242        6.38575        6.38575        6.38575    6[6-(1,6),6-(1,6),6-(8,8)]
   243        6.38575        6.38575        6.38575    6[6-(6,6),8-(30),8-(30)]
   244        6.38575        6.38575        6.38575    6[6-(1,6),6-(1,6),6-(8,8)]
   245       19.15725       19.15725       19.15725    6[6-(6,6),8-(30),8-(30)]
   246       19.15725       19.15725       19.15725    6[6-(1,6),6-(1,6),6-(8,8)]
   247       19.15725       19.15725       19.15725    6[6-(6,6),8-(30),8-(30)]
   248       19.15725       19.15725       19.15725    6[6-(1,6),6-(1,6),6-(8,8)]
   249        6.38575        6.38575        6.38575    6[6-(6,6),8-(30),8-(30)]
   250        6.38575        6.38575        6.38575    6[6-(1,6),6-(1,6),6-(8,8)]
   251        6.38575        6.38575        6.38575    6[6-(6,6),8-(30),8-(30)]
   252        6.38575        6.38575        6.38575    6[6-(1,6),6-(1,6),6-(8,8)]
   253        6.38575        6.38575        6.38575    6[6-(6,6),8-(30),8-(30)]
   254        6.38575        6.38575        6.38575    6[6-(1,6),6-(1,6),6-(8,8)]
   255        6.38575        6.38575        6.38575    6[6-(6,6),8-(30),8-(30)]
   256        6.38575        6.38575        6.38575    6[6-(1,6),6-(1,6),6-(8,8)]
   257       19.15725       19.15725       19.15725    6[6-(6,6),8-(30),8-(30)]
   258       19.15725       19.15725       19.15725    6[6-(1,6),6-(1,6),6-(8,8)]
   259       19.15725       19.15725       19.15725    6[6-(6,6),8-(30),8-(30)]
   260       19.15725       19.15725       19.15725    6[6-(1,6),6-(1,6),6-(8,8)]
   261       19.15725       19.15725       19.15725    6[6-(6,6),8-(30),8-(30)]
   262       19.15725       19.15725       19.15725    6[6-(1,6),6-(1,6),6-(8,8)]
   263       19.15725       19.15725       19.15725    6[6-(6,6),8-(30),8-(30)]
   264       19.15725       19.15725       19.15725    6[6-(1,6),6-(1,6),6-(8,8)]
   265      15.647642      15.647642      15.647642    6[6-(6,6),8-(30),8-(30)]
   266      14.181474      14.181474      14.181474    6[6-(1,6),6-(1,6),6-(8,8)]
   267       2.876142       2.876142       2.876142    6[6-(6,6),8-(30),8-(30)]
   268       1.409974       1.409974       1.409974    6[6-(1,6),6-(1,6),6-(8,8)]
   269       9.895358       9.895358       9.895358    6[6-(6,6),8-(30),8-(30)]
   270      11.361526      11.361526      11.361526    6[6-(1,6),6-(1,6),6-(8,8)]
   271      22.666858      22.666858      22.666858    6[6-(6,6),8-(30),8-(30)]
   272      24.133026      24.133026      24.133026    6[6-(1,6),6-(1,6),6-(8,8)]
   273      15.647642      15.647642      15.647642    6[6-(6,6),8-(30),8-(30)]
   274      14.181474      14.181474      14.181474    6[6-(1,6),6-(1,6),6-(8,8)]
   275       2.876142       2.876142       2.876142    6[6-(6,6),8-(30),8-(30)]
   276       1.409974       1.409974       1.409974    6[6-(1,6),6-(1,6),6-(8,8)]
   277       9.895358       9.895358       9.895358    6[6-(6,6),8-(30),8-(30)]
   278      11.361526      11.361526      11.361526    6[6-(1,6),6-(1,6),6-(8,8)]
   279      22.666858      22.666858      22.666858    6[6-(6,6),8-(30),8-(30)]
   280      24.133026      24.133026      24.133026    6[6-(1,6),6-(1,6),6-(8,8)]
   281      15.647642      15.647642      15.647642    6[6-(6,6),8-(30),8-(30)]
   282      14.181474      14.181474      14.181474    6[6-(1,6),6-(1,6),6-(8,8)]
   283       2.876142       2.876142       2.876142    6[6-(6,6),8-(30),8-(30)]
   284       1.409974       1.409974       1.409974    6[6-(1,6),6-(1,6),6-(8,8)]
   285       9.895358       9.895358       9.895358    6[6-(6,6),8-(30),8-(30)]
   286      11.361526      11.361526      11.361526    6[6-(1,6),6-(1,6),6-(8,8)]
   287      22.666858      22.666858      22.666858    6[6-(6,6),8-(30),8-(30)]
   288      24.133026      24.133026      24.133026    6[6-(1,6),6-(1,6),6-(8,8)]
   289      15.647642      15.647642      15.647642    6[6-(6,6),8-(30),8-(30)]
   290      14.181474      14.181474      14.181474    6[6-(1,6),6-(1,6),6-(8,8)]
   291       2.876142       2.876142       2.876142    6[6-(6,6),8-(30),8-(30)]
   292       1.409974       1.409974       1.409974    6[6-(1,6),6-(1,6),6-(8,8)]
   293       9.895358       9.895358       9.895358    6[6-(6,6),8-(30),8-(30)]
   294      11.361526      11.361526      11.361526    6[6-(1,6),6-(1,6),6-(8,8)]
   295      22.666858      22.666858      22.666858    6[6-(6,6),8-(30),8-(30)]
   296      24.133026      24.133026      24.133026    6[6-(1,6),6-(1,6),6-(8,8)]
   297       19.15725       19.15725       19.15725    6[6-(6,6),8-(30),8-(30)]
   298       19.15725       19.15725       19.15725    6[6-(1,6),6-(1,6),6-(8,8)]
   299       19.15725       19.15725       19.15725    6[6-(6,6),8-(30),8-(30)]
   300       19.15725       19.15725       19.15725    6[6-(1,6),6-(1,6),6-(8,8)]
   301        6.38575        6.38575        6.38575    6[6-(6,6),8-(30),8-(30)]
   302        6.38575        6.38575        6.38575    6[6-(1,6),6-(1,6),6-(8,8)]
   303        6.38575        6.38575        6.38575    6[6-(6,6),8-(30),8-(30)]
   304        6.38575        6.38575        6.38575    6[6-(1,6),6-(1,6),6-(8,8)]
   305        6.38575        6.38575        6.38575    6[6-(6,6),8-(30),8-(30)]
   306        6.38575        6.38575        6.38575    6[6-(1,6),6-(1,6),6-(8,8)]
   307        6.38575        6.38575        6.38575    6[6-(6,6),8-(30),8-(30)]
   308        6.38575        6.38575        6.38575    6[6-(1,6),6-(1,6),6-(8,8)]
   309       19.15725       19.15725       19.15725    6[6-(6,6),8-(30),8-(30)]
   310       19.15725       19.15725       19.15725    6[6-(1,6),6-(1,6),6-(8,8)]
   311       19.15725       19.15725       19.15725    6[6-(6,6),8-(30),8-(30)]
   312       19.15725       19.15725       19.15725    6[6-(1,6),6-(1,6),6-(8,8)]
   313        6.38575        6.38575        6.38575    6[6-(6,6),8-(30),8-(30)]
   314        6.38575        6.38575        6.38575    6[6-(1,6),6-(1,6),6-(8,8)]
   315        6.38575        6.38575        6.38575    6[6-(6,6),8-(30),8-(30)]
   316        6.38575        6.38575        6.38575    6[6-(1,6),6-(1,6),6-(8,8)]
   317        6.38575        6.38575        6.38575    6[6-(6,6),8-(30),8-(30)]
   318        6.38575        6.38575        6.38575    6[6-(1,6),6-(1,6),6-(8,8)]
   319        6.38575        6.38575        6.38575    6[6-(6,6),8-(30),8-(30)]
   320        6.38575        6.38575        6.38575    6[6-(1,6),6-(1,6),6-(8,8)]
   321       19.15725       19.15725       19.15725    6[6-(6,6),8-(30),8-(30)]
   322       19.15725       19.15725       19.15725    6[6-(1,6),6-(1,6),6-(8,8)]
   323       19.15725       19.15725       19.15725    6[6-(6,6),8-(30),8-(30)]
   324       19.15725       19.15725       19.15725    6[6-(1,6),6-(1,6),6-(8,8)]
   325       19.15725       19.15725       19.15725    6[6-(6,6),8-(30),8-(30)]
   326       19.15725       19.15725       19.15725    6[6-(1,6),6-(1,6),6-(8,8)]
   327       19.15725       19.15725       19.15725    6[6-(6,6),8-(30),8-(30)]
   328       19.15725       19.15725       19.15725    6[6-(1,6),6-(1,6),6-(8,8)]
   329      17.698489      17.698489      17.698489    1[6-(6,6)]
   330      17.698489      17.698489      17.698489    1[6-(6,6)]
   331       7.844511       7.844511       7.844511    1[6-(6,6)]
   332       7.844511       7.844511       7.844511    1[6-(6,6)]
   333      20.616011      20.616011      20.616011    1[6-(6,6)]
   334       7.844511       7.844511       7.844511    1[6-(6,6)]
   335       7.844511       7.844511       7.844511    1[6-(6,6)]
   336      20.616011      20.616011      20.616011    1[6-(6,6)]
   337      17.698489      17.698489      17.698489    1[6-(6,6)]
   338      17.698489      17.698489      17.698489    1[6-(6,6)]
   339       4.926989       4.926989       4.926989    1[6-(6,6)]
   340       4.926989       4.926989       4.926989    1[6-(6,6)]
   341      17.698489      17.698489      17.698489    1[6-(6,6)]
   342       4.926989       4.926989       4.926989    1[6-(6,6)]
   343       4.926989       4.926989       4.926989    1[6-(6,6)]
   344      17.698489      17.698489      17.698489    1[6-(6,6)]
   345      20.616011      20.616011      20.616011    1[6-(6,6)]
   346      20.616011      20.616011      20.616011    1[6-(6,6)]
   347      20.616011      20.616011      20.616011    1[6-(6,6)]
   348      20.616011      20.616011      20.616011    1[6-(6,6)]
   349       13.79322       13.79322       13.79322    1[6-(6,6)]
   350        1.02172        1.02172        1.02172    1[6-(6,6)]
   351        1.02172        1.02172        1.02172    1[6-(6,6)]
   352       11.74978       11.74978       11.74978    1[6-(6,6)]
   353       11.74978       11.74978       11.74978    1[6-(6,6)]
   354       24.52128       24.52128       24.52128    1[6-(6,6)]
   355       13.79322       13.79322       13.79322    1[6-(6,6)]
   356        1.02172        1.02172        1.02172    1[6-(6,6)]
   357       11.74978       11.74978       11.74978    1[6-(6,6)]
   358       24.52128       24.52128       24.52128    1[6-(6,6)]
   359       13.79322       13.79322       13.79322    1[6-(6,6)]
   360        1.02172        1.02172        1.02172    1[6-(6,6)]
   361       11.74978       11.74978       11.74978    1[6-(6,6)]
   362       24.52128       24.52128       24.52128    1[6-(6,6)]
   363       24.52128       24.52128       24.52128    1[6-(6,6)]
   364       13.79322       13.79322       13.79322    1[6-(6,6)]
   365       13.79322       13.79322       13.79322    1[6-(6,6)]
   366        1.02172        1.02172        1.02172    1[6-(6,6)]
   367       11.74978       11.74978       11.74978    1[6-(6,6)]
   368       24.52128       24.52128       24.52128    1[6-(6,6)]
   369      17.698489      17.698489      17.698489    1[6-(6,6)]
   370      17.698489      17.698489      17.698489    1[6-(6,6)]
   371       7.844511       7.844511       7.844511    1[6-(6,6)]
   372       7.844511       7.844511       7.844511    1[6-(6,6)]
   373      20.616011      20.616011      20.616011    1[6-(6,6)]
   374       7.844511       7.844511       7.844511    1[6-(6,6)]
   375       7.844511       7.844511       7.844511    1[6-(6,6)]
   376      20.616011      20.616011      20.616011    1[6-(6,6)]
   377      17.698489      17.698489      17.698489    1[6-(6,6)]
   378      17.698489      17.698489      17.698489    1[6-(6,6)]
   379       4.926989       4.926989       4.926989    1[6-(6,6)]
   380       4.926989       4.926989       4.926989    1[6-(6,6)]
   381      17.698489      17.698489      17.698489    1[6-(6,6)]
   382       4.926989       4.926989       4.926989    1[6-(6,6)]
   383       4.926989       4.926989       4.926989    1[6-(6,6)]
   384      17.698489      17.698489      17.698489    1[6-(6,6)]
   385      20.616011      20.616011      20.616011    1[6-(6,6)]
   386      20.616011      20.616011      20.616011    1[6-(6,6)]
   387      20.616011      20.616011      20.616011    1[6-(6,6)]
   388      20.616011      20.616011      20.616011    1[6-(6,6)]
   389       7.844511       7.844511       7.844511    1[6-(6,6)]
   390       7.844511       7.844511       7.844511    1[6-(6,6)]
   391      17.698489      17.698489      17.698489    1[6-(6,6)]
   392      17.698489      17.698489      17.698489    1[6-(6,6)]
   393       7.844511       7.844511       7.844511    1[6-(6,6)]
   394       7.844511       7.844511       7.844511    1[6-(6,6)]
   395      20.616011      20.616011      20.616011    1[6-(6,6)]
   396      20.616011      20.616011      20.616011    1[6-(6,6)]
   397       4.926989       4.926989       4.926989    1[6-(6,6)]
   398       4.926989       4.926989       4.926989    1[6-(6,6)]
   399       4.926989       4.926989       4.926989    1[6-(6,6)]
   400       4.926989       4.926989       4.926989    1[6-(6,6)]
   401       11.74978       11.74978       11.74978    1[6-(6,6)]
   402        1.02172        1.02172        1.02172    1[6-(6,6)]
   403       11.74978       11.74978       11.74978    1[6-(6,6)]
   404       24.52128       24.52128       24.52128    1[6-(6,6)]
   405       13.79322       13.79322       13.79322    1[6-(6,6)]
   406        1.02172        1.02172        1.02172    1[6-(6,6)]
   407       11.74978       11.74978       11.74978    1[6-(6,6)]
   408       24.52128       24.52128       24.52128    1[6-(6,6)]
   409       13.79322       13.79322       13.79322    1[6-(6,6)]
   410       24.52128       24.52128       24.52128    1[6-(6,6)]
   411       13.79322       13.79322       13.79322    1[6-(6,6)]
   412        1.02172        1.02172        1.02172    1[6-(6,6)]
   413       7.844511       7.844511       7.844511    1[6-(6,6)]
   414       7.844511       7.844511       7.844511    1[6-(6,6)]
   415      17.698489      17.698489      17.698489    1[6-(6,6)]
   416      17.698489      17.698489      17.698489    1[6-(6,6)]
   417       7.844511       7.844511       7.844511    1[6-(6,6)]
   418       7.844511       7.844511       7.844511    1[6-(6,6)]
   419      20.616011      20.616011      20.616011    1[6-(6,6)]
   420      20.616011      20.616011      20.616011    1[6-(6,6)]
   421       4.926989       4.926989       4.926989    1[6-(6,6)]
   422       4.926989       4.926989       4.926989    1[6-(6,6)]
   423       4.926989       4.926989       4.926989    1[6-(6,6)]
   424       4.926989       4.926989       4.926989    1[6-(6,6)]
