# Supplementary material for: A collection of forcefield precursors for metal–organic frameworks
Source: RSC Adv. 2019 Nov 13;9(63):36492–507. doi: 10.1039/c9ra07327b (PMC9075174; doi:10.1039/c9ra07327b)
Supplement: RA-009-C9RA07327B-s1959 [file RA-009-C9RA07327B-s1959.txt]

PEVXAQ_clean

14.997600    0.000000    0.000000
0.000000    16.318100    0.000000
0.000000    -2.863023    19.482458

     1      11.149066      11.149066      11.149066    28[7-(6,6),7-(6,6),7-(6,6),8-(7),8-(7)]
     2      11.163014      11.163014      11.163014    28[7-(6,6),7-(6,6),7-(6,6),8-(7),8-(7)]
     3       3.650266       3.650266       3.650266    28[7-(6,6),7-(6,6),7-(6,6),8-(7),8-(7)]
     4       3.664214       3.664214       3.664214    28[7-(6,6),7-(6,6),7-(6,6),8-(7),8-(7)]
     5       3.848534       3.848534       3.848534    28[7-(6,6),7-(6,6),7-(6,6),8-(7),8-(7)]
     6       3.834586       3.834586       3.834586    28[7-(6,6),7-(6,6),7-(6,6),8-(7),8-(7)]
     7      11.347334      11.347334      11.347334    28[7-(6,6),7-(6,6),7-(6,6),8-(7),8-(7)]
     8      11.333386      11.333386      11.333386    28[7-(6,6),7-(6,6),7-(6,6),8-(7),8-(7)]
     9      11.363682      11.363682      11.363682    1[6-(6,7)]
    10      11.486662      11.486662      11.486662    1[6-(6,6)]
    11      11.525656      11.525656      11.525656    1[6-(6,6)]
    12      11.513658      11.513658      11.513658    1[6-(6,7)]
    13      11.696628      11.696628      11.696628    1[6-(6,7)]
    14      11.764117      11.764117      11.764117    1[6-(6,7)]
    15      11.660634      11.660634      11.660634    1[6-(6,7)]
    16      11.729623      11.729623      11.729623    1[6-(6,6)]
    17       11.74912       11.74912       11.74912    1[6-(6,6)]
    18       11.80911       11.80911       11.80911    1[6-(6,7)]
    19      13.776795      13.776795      13.776795    1[6-(6,7)]
    20       1.052832       1.052832       1.052832    1[6-(6,6)]
    21       1.849204       1.849204       1.849204    1[6-(6,6)]
    22      13.035914      13.035914      13.035914    1[6-(6,7)]
    23       1.363282       1.363282       1.363282    1[6-(6,7)]
    24        8.49764        8.49764        8.49764    1[6-(6,7)]
    25       6.213506       6.213506       6.213506    1[6-(6,6)]
    26        5.49662        5.49662        5.49662    1[6-(6,6)]
    27       9.364501       9.364501       9.364501    1[6-(6,7)]
    28       6.090525       6.090525       6.090525    1[6-(6,7)]
    29       8.632619       8.632619       8.632619    1[6-(6,7)]
    30       6.349984       6.349984       6.349984    1[6-(6,6)]
    31       5.340645       5.340645       5.340645    1[6-(6,6)]
    32       9.040553       9.040553       9.040553    1[6-(6,7)]
    33       5.673592       5.673592       5.673592    1[6-(6,7)]
    34       8.446648       8.446648       8.446648    1[6-(6,7)]
    35       6.468465       6.468465       6.468465    1[6-(6,7)]
    36       8.673112       8.673112       8.673112    1[6-(6,6)]
    37       9.168033       9.168033       9.168033    1[6-(6,6)]
    38       5.220665       5.220665       5.220665    1[6-(6,7)]
    39       3.864882       3.864882       3.864882    1[6-(6,7)]
    40       3.987862       3.987862       3.987862    1[6-(6,6)]
    41       4.026856       4.026856       4.026856    1[6-(6,6)]
    42       4.014858       4.014858       4.014858    1[6-(6,7)]
    43       4.197828       4.197828       4.197828    1[6-(6,7)]
    44       4.265317       4.265317       4.265317    1[6-(6,7)]
    45       4.161834       4.161834       4.161834    1[6-(6,7)]
    46       4.230823       4.230823       4.230823    1[6-(6,6)]
    47        4.25032        4.25032        4.25032    1[6-(6,6)]
    48        4.31031        4.31031        4.31031    1[6-(6,7)]
    49       6.277995       6.277995       6.277995    1[6-(6,7)]
    50       8.551632       8.551632       8.551632    1[6-(6,6)]
    51       9.348004       9.348004       9.348004    1[6-(6,6)]
    52       5.537114       5.537114       5.537114    1[6-(6,7)]
    53       8.862082       8.862082       8.862082    1[6-(6,7)]
    54        0.99884        0.99884        0.99884    1[6-(6,7)]
    55      13.712306      13.712306      13.712306    1[6-(6,6)]
    56       12.99542       12.99542       12.99542    1[6-(6,6)]
    57       1.865701       1.865701       1.865701    1[6-(6,7)]
    58      13.589325      13.589325      13.589325    1[6-(6,7)]
    59       1.133819       1.133819       1.133819    1[6-(6,7)]
    60      13.848784      13.848784      13.848784    1[6-(6,6)]
    61      12.839445      12.839445      12.839445    1[6-(6,6)]
    62       1.541753       1.541753       1.541753    1[6-(6,7)]
    63      13.172392      13.172392      13.172392    1[6-(6,7)]
    64       0.947848       0.947848       0.947848    1[6-(6,7)]
    65      13.967265      13.967265      13.967265    1[6-(6,7)]
    66       1.174312       1.174312       1.174312    1[6-(6,6)]
    67       1.669233       1.669233       1.669233    1[6-(6,6)]
    68      12.719465      12.719465      12.719465    1[6-(6,7)]
    69       3.633918       3.633918       3.633918    1[6-(6,7)]
    70       3.510938       3.510938       3.510938    1[6-(6,6)]
    71       3.471944       3.471944       3.471944    1[6-(6,6)]
    72       3.483942       3.483942       3.483942    1[6-(6,7)]
    73       3.300972       3.300972       3.300972    1[6-(6,7)]
    74       3.233483       3.233483       3.233483    1[6-(6,7)]
    75       3.336966       3.336966       3.336966    1[6-(6,7)]
    76       3.267977       3.267977       3.267977    1[6-(6,6)]
    77        3.24848        3.24848        3.24848    1[6-(6,6)]
    78        3.18849        3.18849        3.18849    1[6-(6,7)]
    79       1.220805       1.220805       1.220805    1[6-(6,7)]
    80      13.944768      13.944768      13.944768    1[6-(6,6)]
    81      13.148396      13.148396      13.148396    1[6-(6,6)]
    82       1.961686       1.961686       1.961686    1[6-(6,7)]
    83      13.634318      13.634318      13.634318    1[6-(6,7)]
    84        6.49996        6.49996        6.49996    1[6-(6,7)]
    85       8.784094       8.784094       8.784094    1[6-(6,6)]
    86        9.50098        9.50098        9.50098    1[6-(6,6)]
    87       5.633099       5.633099       5.633099    1[6-(6,7)]
    88       8.907075       8.907075       8.907075    1[6-(6,7)]
    89       6.364981       6.364981       6.364981    1[6-(6,7)]
    90       8.647616       8.647616       8.647616    1[6-(6,6)]
    91       9.656955       9.656955       9.656955    1[6-(6,6)]
    92       5.957047       5.957047       5.957047    1[6-(6,7)]
    93       9.324008       9.324008       9.324008    1[6-(6,7)]
    94       6.550952       6.550952       6.550952    1[6-(6,7)]
    95       8.529135       8.529135       8.529135    1[6-(6,7)]
    96       6.324488       6.324488       6.324488    1[6-(6,6)]
    97       5.829567       5.829567       5.829567    1[6-(6,6)]
    98       9.776935       9.776935       9.776935    1[6-(6,7)]
    99      11.132718      11.132718      11.132718    1[6-(6,7)]
   100      11.009738      11.009738      11.009738    1[6-(6,6)]
   101      10.970744      10.970744      10.970744    1[6-(6,6)]
   102      10.982742      10.982742      10.982742    1[6-(6,7)]
   103      10.799772      10.799772      10.799772    1[6-(6,7)]
   104      10.732283      10.732283      10.732283    1[6-(6,7)]
   105      10.835766      10.835766      10.835766    1[6-(6,7)]
   106      10.766777      10.766777      10.766777    1[6-(6,6)]
   107       10.74728       10.74728       10.74728    1[6-(6,6)]
   108       10.68729       10.68729       10.68729    1[6-(6,7)]
   109       8.719605       8.719605       8.719605    1[6-(6,7)]
   110       6.445968       6.445968       6.445968    1[6-(6,6)]
   111       5.649596       5.649596       5.649596    1[6-(6,6)]
   112       9.460486       9.460486       9.460486    1[6-(6,7)]
   113       6.135518       6.135518       6.135518    1[6-(6,7)]
   114       13.99876       13.99876       13.99876    1[6-(6,7)]
   115       1.285294       1.285294       1.285294    1[6-(6,6)]
   116        2.00218        2.00218        2.00218    1[6-(6,6)]
   117      13.131899      13.131899      13.131899    1[6-(6,7)]
   118       1.408275       1.408275       1.408275    1[6-(6,7)]
   119      13.863781      13.863781      13.863781    1[6-(6,7)]
   120       1.148816       1.148816       1.148816    1[6-(6,6)]
   121       2.158155       2.158155       2.158155    1[6-(6,6)]
   122      13.455847      13.455847      13.455847    1[6-(6,7)]
   123       1.825208       1.825208       1.825208    1[6-(6,7)]
   124      14.049752      14.049752      14.049752    1[6-(6,7)]
   125       1.030335       1.030335       1.030335    1[6-(6,7)]
   126      13.823288      13.823288      13.823288    1[6-(6,6)]
   127      13.328367      13.328367      13.328367    1[6-(6,6)]
   128       2.278135       2.278135       2.278135    1[6-(6,7)]
   129      11.411674      11.411674      11.411674    6[1-(0),6-(1,6),7-(6,28)]
   130      11.468665      11.468665      11.468665    6[1-(0),6-(1,6),6-(1,7)]
   131      11.501659      11.501659      11.501659    6[1-(0),6-(1,6),6-(6,6)]
   132       11.49866       11.49866       11.49866    6[6-(1,6),6-(1,7),6-(1,7)]
   133      11.480663      11.480663      11.480663    6[1-(0),6-(6,6),7-(6,28)]
   134      11.537654      11.537654      11.537654    6[1-(0),6-(6,6),7-(7)]
   135      11.650136      11.650136      11.650136    6[1-(0),6-(6,6),7-(7)]
   136       11.68763       11.68763       11.68763    6[1-(0),6-(1,6),7-(6,28)]
   137      11.719125      11.719125      11.719125    6[1-(0),6-(1,6),6-(1,7)]
   138      11.732622      11.732622      11.732622    6[1-(0),6-(1,6),6-(6,6)]
   139      11.723624      11.723624      11.723624    6[6-(1,6),6-(1,7),6-(1,7)]
   140       11.75062       11.75062       11.75062    6[1-(0),6-(6,6),7-(6,28)]
   141      14.090245      14.090245      14.090245    6[1-(0),6-(1,6),7-(6,28)]
   142       0.446928       0.446928       0.446928    6[1-(0),6-(1,6),6-(1,7)]
   143       0.922352       0.922352       0.922352    6[1-(0),6-(1,6),6-(6,6)]
   144       0.014998       0.014998       0.014998    6[6-(1,6),6-(1,7),6-(1,7)]
   145      13.659814      13.659814      13.659814    6[1-(0),6-(6,6),7-(6,28)]
   146       0.463426       0.463426       0.463426    6[1-(0),6-(6,6),7-(7)]
   147       8.209686       8.209686       8.209686    6[1-(0),6-(1,6),7-(6,28)]
   148       6.841905       6.841905       6.841905    6[1-(0),6-(1,6),6-(1,7)]
   149       6.418973       6.418973       6.418973    6[1-(0),6-(1,6),6-(6,6)]
   150       7.357823       7.357823       7.357823    6[6-(1,6),6-(1,7),6-(1,7)]
   151       8.715105       8.715105       8.715105    6[1-(0),6-(6,6),7-(6,28)]
   152       6.991881       6.991881       6.991881    6[1-(0),6-(6,6),7-(7)]
   153        8.24718        8.24718        8.24718    6[1-(0),6-(1,6),7-(6,28)]
   154       6.883898       6.883898       6.883898    6[1-(0),6-(1,6),6-(1,7)]
   155       6.283994       6.283994       6.283994    6[1-(0),6-(1,6),6-(6,6)]
   156       7.102863       7.102863       7.102863    6[6-(1,6),6-(1,7),6-(1,7)]
   157       8.481143       8.481143       8.481143    6[1-(0),6-(6,6),7-(6,28)]
   158       6.577947       6.577947       6.577947    6[1-(0),6-(6,6),7-(7)]
   159       7.552791       7.552791       7.552791    6[1-(0),6-(6,6),7-(7)]
   160       6.663434       6.663434       6.663434    6[1-(0),6-(1,6),7-(6,28)]
   161       7.978723       7.978723       7.978723    6[1-(0),6-(1,6),6-(1,7)]
   162       8.266677       8.266677       8.266677    6[1-(0),6-(1,6),6-(6,6)]
   163       7.239342       7.239342       7.239342    6[6-(1,6),6-(1,7),6-(1,7)]
   164        5.93455        5.93455        5.93455    6[1-(0),6-(6,6),7-(6,28)]
   165       3.912874       3.912874       3.912874    6[1-(0),6-(1,6),7-(6,28)]
   166       3.969865       3.969865       3.969865    6[1-(0),6-(1,6),6-(1,7)]
   167       4.002859       4.002859       4.002859    6[1-(0),6-(1,6),6-(6,6)]
   168        3.99986        3.99986        3.99986    6[6-(1,6),6-(1,7),6-(1,7)]
   169       3.981863       3.981863       3.981863    6[1-(0),6-(6,6),7-(6,28)]
   170       4.038854       4.038854       4.038854    6[1-(0),6-(6,6),7-(7)]
   171       4.151336       4.151336       4.151336    6[1-(0),6-(6,6),7-(7)]
   172        4.18883        4.18883        4.18883    6[1-(0),6-(1,6),7-(6,28)]
   173       4.220325       4.220325       4.220325    6[1-(0),6-(1,6),6-(1,7)]
   174       4.233822       4.233822       4.233822    6[1-(0),6-(1,6),6-(6,6)]
   175       4.224824       4.224824       4.224824    6[6-(1,6),6-(1,7),6-(1,7)]
   176        4.25182        4.25182        4.25182    6[1-(0),6-(6,6),7-(6,28)]
   177       6.591445       6.591445       6.591445    6[1-(0),6-(1,6),7-(6,28)]
   178       7.945728       7.945728       7.945728    6[1-(0),6-(1,6),6-(1,7)]
   179       8.421152       8.421152       8.421152    6[1-(0),6-(1,6),6-(6,6)]
   180       7.513798       7.513798       7.513798    6[6-(1,6),6-(1,7),6-(1,7)]
   181       6.161014       6.161014       6.161014    6[1-(0),6-(6,6),7-(6,28)]
   182       7.962226       7.962226       7.962226    6[1-(0),6-(6,6),7-(7)]
   183       0.710886       0.710886       0.710886    6[1-(0),6-(1,6),7-(6,28)]
   184      14.340705      14.340705      14.340705    6[1-(0),6-(1,6),6-(1,7)]
   185      13.917773      13.917773      13.917773    6[1-(0),6-(1,6),6-(6,6)]
   186      14.856623      14.856623      14.856623    6[6-(1,6),6-(1,7),6-(1,7)]
   187       1.216305       1.216305       1.216305    6[1-(0),6-(6,6),7-(6,28)]
   188      14.490681      14.490681      14.490681    6[1-(0),6-(6,6),7-(7)]
   189        0.74838        0.74838        0.74838    6[1-(0),6-(1,6),7-(6,28)]
   190      14.382698      14.382698      14.382698    6[1-(0),6-(1,6),6-(1,7)]
   191      13.782794      13.782794      13.782794    6[1-(0),6-(1,6),6-(6,6)]
   192      14.601663      14.601663      14.601663    6[6-(1,6),6-(1,7),6-(1,7)]
   193       0.982343       0.982343       0.982343    6[1-(0),6-(6,6),7-(6,28)]
   194      14.076747      14.076747      14.076747    6[1-(0),6-(6,6),7-(7)]
   195       0.053991       0.053991       0.053991    6[1-(0),6-(6,6),7-(7)]
   196      14.162234      14.162234      14.162234    6[1-(0),6-(1,6),7-(6,28)]
   197       0.479923       0.479923       0.479923    6[1-(0),6-(1,6),6-(1,7)]
   198       0.767877       0.767877       0.767877    6[1-(0),6-(1,6),6-(6,6)]
   199      14.738142      14.738142      14.738142    6[6-(1,6),6-(1,7),6-(1,7)]
   200       13.43335       13.43335       13.43335    6[1-(0),6-(6,6),7-(6,28)]
   201       3.585926       3.585926       3.585926    6[1-(0),6-(1,6),7-(6,28)]
   202       3.528935       3.528935       3.528935    6[1-(0),6-(1,6),6-(1,7)]
   203       3.495941       3.495941       3.495941    6[1-(0),6-(1,6),6-(6,6)]
   204        3.49894        3.49894        3.49894    6[6-(1,6),6-(1,7),6-(1,7)]
   205       3.516937       3.516937       3.516937    6[1-(0),6-(6,6),7-(6,28)]
   206       3.459946       3.459946       3.459946    6[1-(0),6-(6,6),7-(7)]
   207       3.347464       3.347464       3.347464    6[1-(0),6-(6,6),7-(7)]
   208        3.30997        3.30997        3.30997    6[1-(0),6-(1,6),7-(6,28)]
   209       3.278475       3.278475       3.278475    6[1-(0),6-(1,6),6-(1,7)]
   210       3.264978       3.264978       3.264978    6[1-(0),6-(1,6),6-(6,6)]
   211       3.273976       3.273976       3.273976    6[6-(1,6),6-(1,7),6-(1,7)]
   212        3.24698        3.24698        3.24698    6[1-(0),6-(6,6),7-(6,28)]
   213       0.907355       0.907355       0.907355    6[1-(0),6-(1,6),7-(6,28)]
   214      14.550672      14.550672      14.550672    6[1-(0),6-(1,6),6-(1,7)]
   215      14.075248      14.075248      14.075248    6[1-(0),6-(1,6),6-(6,6)]
   216      -0.014998      -0.014998      -0.014998    6[6-(1,6),6-(1,7),6-(1,7)]
   217       1.337786       1.337786       1.337786    6[1-(0),6-(6,6),7-(6,28)]
   218      14.534174      14.534174      14.534174    6[1-(0),6-(6,6),7-(7)]
   219       6.787914       6.787914       6.787914    6[1-(0),6-(1,6),7-(6,28)]
   220       8.155695       8.155695       8.155695    6[1-(0),6-(1,6),6-(1,7)]
   221       8.578627       8.578627       8.578627    6[1-(0),6-(1,6),6-(6,6)]
   222       7.639777       7.639777       7.639777    6[6-(1,6),6-(1,7),6-(1,7)]
   223       6.282495       6.282495       6.282495    6[1-(0),6-(6,6),7-(6,28)]
   224       8.005719       8.005719       8.005719    6[1-(0),6-(6,6),7-(7)]
   225        6.75042        6.75042        6.75042    6[1-(0),6-(1,6),7-(6,28)]
   226       8.113702       8.113702       8.113702    6[1-(0),6-(1,6),6-(1,7)]
   227       8.713606       8.713606       8.713606    6[1-(0),6-(1,6),6-(6,6)]
   228       7.894737       7.894737       7.894737    6[6-(1,6),6-(1,7),6-(1,7)]
   229       6.516457       6.516457       6.516457    6[1-(0),6-(6,6),7-(6,28)]
   230       8.419653       8.419653       8.419653    6[1-(0),6-(6,6),7-(7)]
   231       7.444809       7.444809       7.444809    6[1-(0),6-(6,6),7-(7)]
   232       8.334166       8.334166       8.334166    6[1-(0),6-(1,6),7-(6,28)]
   233       7.018877       7.018877       7.018877    6[1-(0),6-(1,6),6-(1,7)]
   234       6.730923       6.730923       6.730923    6[1-(0),6-(1,6),6-(6,6)]
   235       7.758258       7.758258       7.758258    6[6-(1,6),6-(1,7),6-(1,7)]
   236        9.06305        9.06305        9.06305    6[1-(0),6-(6,6),7-(6,28)]
   237      11.084726      11.084726      11.084726    6[1-(0),6-(1,6),7-(6,28)]
   238      11.027735      11.027735      11.027735    6[1-(0),6-(1,6),6-(1,7)]
   239      10.994741      10.994741      10.994741    6[1-(0),6-(1,6),6-(6,6)]
   240       10.99774       10.99774       10.99774    6[6-(1,6),6-(1,7),6-(1,7)]
   241      11.015737      11.015737      11.015737    6[1-(0),6-(6,6),7-(6,28)]
   242      10.958746      10.958746      10.958746    6[1-(0),6-(6,6),7-(7)]
   243      10.846264      10.846264      10.846264    6[1-(0),6-(6,6),7-(7)]
   244       10.80877       10.80877       10.80877    6[1-(0),6-(1,6),7-(6,28)]
   245      10.777275      10.777275      10.777275    6[1-(0),6-(1,6),6-(1,7)]
   246      10.763778      10.763778      10.763778    6[1-(0),6-(1,6),6-(6,6)]
   247      10.772776      10.772776      10.772776    6[6-(1,6),6-(1,7),6-(1,7)]
   248       10.74578       10.74578       10.74578    6[1-(0),6-(6,6),7-(6,28)]
   249       8.406155       8.406155       8.406155    6[1-(0),6-(1,6),7-(6,28)]
   250       7.051872       7.051872       7.051872    6[1-(0),6-(1,6),6-(1,7)]
   251       6.576448       6.576448       6.576448    6[1-(0),6-(1,6),6-(6,6)]
   252       7.483802       7.483802       7.483802    6[6-(1,6),6-(1,7),6-(1,7)]
   253       8.836586       8.836586       8.836586    6[1-(0),6-(6,6),7-(6,28)]
   254       7.035374       7.035374       7.035374    6[1-(0),6-(6,6),7-(7)]
   255      14.286714      14.286714      14.286714    6[1-(0),6-(1,6),7-(6,28)]
   256       0.656895       0.656895       0.656895    6[1-(0),6-(1,6),6-(1,7)]
   257       1.079827       1.079827       1.079827    6[1-(0),6-(1,6),6-(6,6)]
   258       0.140977       0.140977       0.140977    6[6-(1,6),6-(1,7),6-(1,7)]
   259      13.781295      13.781295      13.781295    6[1-(0),6-(6,6),7-(6,28)]
   260       0.506919       0.506919       0.506919    6[1-(0),6-(6,6),7-(7)]
   261       14.24922       14.24922       14.24922    6[1-(0),6-(1,6),7-(6,28)]
   262       0.614902       0.614902       0.614902    6[1-(0),6-(1,6),6-(1,7)]
   263       1.214806       1.214806       1.214806    6[1-(0),6-(1,6),6-(6,6)]
   264       0.395937       0.395937       0.395937    6[6-(1,6),6-(1,7),6-(1,7)]
   265      14.015257      14.015257      14.015257    6[1-(0),6-(6,6),7-(6,28)]
   266       0.920853       0.920853       0.920853    6[1-(0),6-(6,6),7-(7)]
   267      14.943609      14.943609      14.943609    6[1-(0),6-(6,6),7-(7)]
   268       0.835366       0.835366       0.835366    6[1-(0),6-(1,6),7-(6,28)]
   269      14.517677      14.517677      14.517677    6[1-(0),6-(1,6),6-(1,7)]
   270      14.229723      14.229723      14.229723    6[1-(0),6-(1,6),6-(6,6)]
   271       0.259458       0.259458       0.259458    6[6-(1,6),6-(1,7),6-(1,7)]
   272        1.56425        1.56425        1.56425    6[1-(0),6-(6,6),7-(6,28)]
   273      11.417673      11.417673      11.417673    7[6-(1,6),6-(1,6),28-(7,7,8,8)]
   274      11.359182      11.359182      11.359182    7[6-(1,6),7-(6)]
   275      11.431171      11.431171      11.431171    7[6-(1,6),7-(6)]
   276      11.695128      11.695128      11.695128    7[6-(1,6),6-(1,6),28-(7,7,8,8)]
   277      13.211386      13.211386      13.211386    7[6-(1,6),6-(1,6),28-(7,7,8,8)]
   278      14.679651      14.679651      14.679651    7[6-(1,6),7-(6)]
   279       9.117041       9.117041       9.117041    7[6-(1,6),6-(1,6),28-(7,7,8,8)]
   280       7.798752       7.798752       7.798752    7[6-(1,6),7-(6)]
   281       9.054051       9.054051       9.054051    7[6-(1,6),6-(1,6),28-(7,7,8,8)]
   282       7.333826       7.333826       7.333826    7[6-(1,6),7-(6)]
   283       6.721924       6.721924       6.721924    7[6-(1,6),7-(6)]
   284       5.646596       5.646596       5.646596    7[6-(1,6),6-(1,6),28-(7,7,8,8)]
   285       11.06223       11.06223       11.06223    7[8-(0),8-(28),8-(28)]
   286      10.805771      10.805771      10.805771    7[8-(0),8-(28),8-(28)]
   287       3.918873       3.918873       3.918873    7[6-(1,6),6-(1,6),28-(7,7,8,8)]
   288       3.860382       3.860382       3.860382    7[6-(1,6),7-(6)]
   289       3.932371       3.932371       3.932371    7[6-(1,6),7-(6)]
   290       4.196328       4.196328       4.196328    7[6-(1,6),6-(1,6),28-(7,7,8,8)]
   291       5.712586       5.712586       5.712586    7[6-(1,6),6-(1,6),28-(7,7,8,8)]
   292       7.180851       7.180851       7.180851    7[6-(1,6),7-(6)]
   293       1.618241       1.618241       1.618241    7[6-(1,6),6-(1,6),28-(7,7,8,8)]
   294       0.299952       0.299952       0.299952    7[6-(1,6),7-(6)]
   295       1.555251       1.555251       1.555251    7[6-(1,6),6-(1,6),28-(7,7,8,8)]
   296      14.832626      14.832626      14.832626    7[6-(1,6),7-(6)]
   297      14.220724      14.220724      14.220724    7[6-(1,6),7-(6)]
   298      13.145396      13.145396      13.145396    7[6-(1,6),6-(1,6),28-(7,7,8,8)]
   299        3.56343        3.56343        3.56343    7[8-(0),8-(28),8-(28)]
   300       3.306971       3.306971       3.306971    7[8-(0),8-(28),8-(28)]
   301       3.579927       3.579927       3.579927    7[6-(1,6),6-(1,6),28-(7,7,8,8)]
   302       3.638418       3.638418       3.638418    7[6-(1,6),7-(6)]
   303       3.566429       3.566429       3.566429    7[6-(1,6),7-(6)]
   304       3.302472       3.302472       3.302472    7[6-(1,6),6-(1,6),28-(7,7,8,8)]
   305       1.786214       1.786214       1.786214    7[6-(1,6),6-(1,6),28-(7,7,8,8)]
   306       0.317949       0.317949       0.317949    7[6-(1,6),7-(6)]
   307       5.880559       5.880559       5.880559    7[6-(1,6),6-(1,6),28-(7,7,8,8)]
   308       7.198848       7.198848       7.198848    7[6-(1,6),7-(6)]
   309       5.943549       5.943549       5.943549    7[6-(1,6),6-(1,6),28-(7,7,8,8)]
   310       7.663774       7.663774       7.663774    7[6-(1,6),7-(6)]
   311       8.275676       8.275676       8.275676    7[6-(1,6),7-(6)]
   312       9.351004       9.351004       9.351004    7[6-(1,6),6-(1,6),28-(7,7,8,8)]
   313        3.93537        3.93537        3.93537    7[8-(0),8-(28),8-(28)]
   314       4.191829       4.191829       4.191829    7[8-(0),8-(28),8-(28)]
   315      11.078727      11.078727      11.078727    7[6-(1,6),6-(1,6),28-(7,7,8,8)]
   316      11.137218      11.137218      11.137218    7[6-(1,6),7-(6)]
   317      11.065229      11.065229      11.065229    7[6-(1,6),7-(6)]
   318      10.801272      10.801272      10.801272    7[6-(1,6),6-(1,6),28-(7,7,8,8)]
   319       9.285014       9.285014       9.285014    7[6-(1,6),6-(1,6),28-(7,7,8,8)]
   320       7.816749       7.816749       7.816749    7[6-(1,6),7-(6)]
   321      13.379359      13.379359      13.379359    7[6-(1,6),6-(1,6),28-(7,7,8,8)]
   322      14.697648      14.697648      14.697648    7[6-(1,6),7-(6)]
   323      13.442349      13.442349      13.442349    7[6-(1,6),6-(1,6),28-(7,7,8,8)]
   324       0.164974       0.164974       0.164974    7[6-(1,6),7-(6)]
   325       0.776876       0.776876       0.776876    7[6-(1,6),7-(6)]
   326       1.852204       1.852204       1.852204    7[6-(1,6),6-(1,6),28-(7,7,8,8)]
   327       11.43417       11.43417       11.43417    7[8-(0),8-(28),8-(28)]
   328      11.690629      11.690629      11.690629    7[8-(0),8-(28),8-(28)]
   329      10.909254      10.909254      10.909254    8[7-(8,8),28-(7,7,7,8)]
   330      11.236202      11.236202      11.236202    8[7-(8,8),28-(7,7,7,8)]
   331      11.053231      11.053231      11.053231    8[7-(8,8)]
   332      11.224204      11.224204      11.224204    8[7-(8,8),28-(7,7,7,8)]
   333      10.600304      10.600304      10.600304    8[7-(8,8),28-(7,7,7,8)]
   334      10.610802      10.610802      10.610802    8[7-(8,8)]
   335       3.410454       3.410454       3.410454    8[7-(8,8),28-(7,7,7,8)]
   336       3.737402       3.737402       3.737402    8[7-(8,8),28-(7,7,7,8)]
   337       3.554431       3.554431       3.554431    8[7-(8,8)]
   338       3.725404       3.725404       3.725404    8[7-(8,8),28-(7,7,7,8)]
   339       3.101504       3.101504       3.101504    8[7-(8,8),28-(7,7,7,8)]
   340       3.112002       3.112002       3.112002    8[7-(8,8)]
   341       4.088346       4.088346       4.088346    8[7-(8,8),28-(7,7,7,8)]
   342       3.761398       3.761398       3.761398    8[7-(8,8),28-(7,7,7,8)]
   343       3.944369       3.944369       3.944369    8[7-(8,8)]
   344       3.773396       3.773396       3.773396    8[7-(8,8),28-(7,7,7,8)]
   345       4.397296       4.397296       4.397296    8[7-(8,8),28-(7,7,7,8)]
   346       4.386798       4.386798       4.386798    8[7-(8,8)]
   347      11.587146      11.587146      11.587146    8[7-(8,8),28-(7,7,7,8)]
   348      11.260198      11.260198      11.260198    8[7-(8,8),28-(7,7,7,8)]
   349      11.443169      11.443169      11.443169    8[7-(8,8)]
   350      11.272196      11.272196      11.272196    8[7-(8,8),28-(7,7,7,8)]
   351      11.896096      11.896096      11.896096    8[7-(8,8),28-(7,7,7,8)]
   352      11.885598      11.885598      11.885598    8[7-(8,8)]
