# Supplementary material for: A collection of forcefield precursors for metal–organic frameworks
Source: RSC Adv. 2019 Nov 13;9(63):36492–507. doi: 10.1039/c9ra07327b (PMC9075174; doi:10.1039/c9ra07327b)
Supplement: RA-009-C9RA07327B-s1960 [file RA-009-C9RA07327B-s1960.txt]

PEVYUM_clean

7.324000    0.000000    0.000000
-3.662022    8.928487    0.000000
0.000000    -1.522336    11.306979

     1       2.535558       2.535558       2.535558    27[7-(6,6),8-(6),8-(6),9-(27),9-(27)]
     2      -1.126442      -1.126442      -1.126442    27[7-(6,6),8-(6),8-(6),9-(27),9-(27)]
     3       6.249569       6.249569       6.249569    1[8-(6)]
     4       1.966488       1.966488       1.966488    1[6-(6,7)]
     5       1.962826       1.962826       1.962826    1[6-(6,6)]
     6       3.079726       3.079726       3.079726    1[6-(6,6)]
     7       3.043106       3.043106       3.043106    1[6-(6,7)]
     8       1.822196       1.822196       1.822196    1[6-(6,7)]
     9       1.866139       1.866139       1.866139    1[6-(6,6)]
    10       3.236469       3.236469       3.236469    1[6-(6,6)]
    11       3.237934       3.237934       3.237934    1[6-(6,7)]
    12       1.512406       1.512406       1.512406    1[6-(6,6,8)]
    13       2.587548       2.587548       2.587548    1[8-(6)]
    14      -1.695522      -1.695522      -1.695522    1[6-(6,7)]
    15      -1.699184      -1.699184      -1.699184    1[6-(6,6)]
    16      -0.582264      -0.582264      -0.582264    1[6-(6,6)]
    17      -0.618884      -0.618884      -0.618884    1[6-(6,7)]
    18       5.484205       5.484205       5.484205    1[6-(6,7)]
    19       5.528149       5.528149       5.528149    1[6-(6,6)]
    20       -0.42554       -0.42554       -0.42554    1[6-(6,6)]
    21      -0.424075      -0.424075      -0.424075    1[6-(6,7)]
    22      -2.149616      -2.149616      -2.149616    1[6-(6,6,8)]
    23       2.200854       2.200854       2.200854    6[1-(0),6-(1,6),7-(6)]
    24       2.186938       2.186938       2.186938    6[1-(0),6-(1,7),6-(6,6)]
    25       2.514318       2.514318       2.514318    6[6-(1,6),6-(1,6),6-(6,6)]
    26        2.84829        2.84829        2.84829    6[1-(0),6-(1,7),6-(6,6)]
    27       2.835839       2.835839       2.835839    6[1-(0),6-(1,6),7-(6)]
    28       2.132003       2.132003       2.132003    6[1-(0),6-(1,6),7-(6,27)]
    29       2.126876       2.126876       2.126876    6[1-(0),6-(1,7),6-(6,6)]
    30       2.516515       2.516515       2.516515    6[6-(1,6),6-(1,6),6-(6,6)]
    31       2.952296       2.952296       2.952296    6[1-(0),6-(1,7),6-(6,6)]
    32       2.950099       2.950099       2.950099    6[1-(0),6-(1,6),7-(6,27)]
    33       0.691381       0.691381       0.691381    6[6-(1,6,8),8-(27),8-(27)]
    34       0.684793       0.684793       0.684793    6[1-(0),6-(1,6,8),6-(8,8),8-(1)]
    35      -1.461152      -1.461152      -1.461152    6[1-(0),6-(1,6),7-(6)]
    36      -1.475067      -1.475067      -1.475067    6[1-(0),6-(1,7),6-(6,6)]
    37      -1.147682      -1.147682      -1.147682    6[6-(1,6),6-(1,6),6-(6,6)]
    38      -0.813705      -0.813705      -0.813705    6[1-(0),6-(1,7),6-(6,6)]
    39      -0.826156      -0.826156      -0.826156    6[1-(0),6-(1,6),7-(6)]
    40       5.794008       5.794008       5.794008    6[1-(0),6-(1,6),7-(6,27)]
    41       5.788881       5.788881       5.788881    6[1-(0),6-(1,7),6-(6,6)]
    42      -1.145485      -1.145485      -1.145485    6[6-(1,6),6-(1,6),6-(6,6)]
    43      -0.709709      -0.709709      -0.709709    6[1-(0),6-(1,7),6-(6,6)]
    44      -0.711906      -0.711906      -0.711906    6[1-(0),6-(1,6),7-(6,27)]
    45       4.353368       4.353368       4.353368    6[6-(1,6,8),8-(27),8-(27)]
    46      -2.977227      -2.977227      -2.977227    6[1-(0),6-(1,6,8),6-(8,8),8-(1)]
    47       2.559727       2.559727       2.559727    7[6-(1,6),6-(1,6),27-(8,8,9,9)]
    48       2.538487       2.538487       2.538487    7[6-(1,6),6-(1,6)]
    49      -1.102273      -1.102273      -1.102273    7[6-(1,6),6-(1,6),27-(8,8,9,9)]
    50      -1.123513      -1.123513      -1.123513    7[6-(1,6),6-(1,6)]
    51       1.832459       1.832459       1.832459    8[6-(6,8),27-(7,8,9,9)]
    52      -0.409418      -0.409418      -0.409418    8[6-(6,8),27-(7,8,9,9)]
    53       3.266482       3.266482       3.266482    8[1-(0),6-(1,6,6)]
    54      -1.829551      -1.829551      -1.829551    8[6-(6,8),27-(7,8,9,9)]
    55       3.252572       3.252572       3.252572    8[6-(6,8),27-(7,8,9,9)]
    56       6.928504       6.928504       6.928504    8[1-(0),6-(1,6,6)]
    57       4.368757       4.368757       4.368757    9[27-(7,8,8,9),27-(7,8,8,9)]
    58       0.706753       0.706753       0.706753    9[27-(7,8,8,9),27-(7,8,8,9)]
