# Supplementary material for: A collection of forcefield precursors for metal–organic frameworks
Source: RSC Adv. 2019 Nov 13;9(63):36492–507. doi: 10.1039/c9ra07327b (PMC9075174; doi:10.1039/c9ra07327b)
Supplement: RA-009-C9RA07327B-s1961 [file RA-009-C9RA07327B-s1961.txt]

PEVZAT_clean

7.316700    0.000000    0.000000
-3.658365    8.897450    0.000000
0.000000    -1.483305    11.298751

     1       5.049906       5.049906       5.049906    27[7-(6,6),7-(6,6),8-(6),8-(6),9-(27),9-(27)]
     2       1.391556       1.391556       1.391556    27[7-(6,6),7-(6,6),8-(6),8-(6),9-(27),9-(27)]
     3       5.759702       5.759702       5.759702    1[6-(6,7)]
     4       5.742142       5.742142       5.742142    1[6-(6,6)]
     5       4.329281       4.329281       4.329281    1[6-(6,6)]
     6       4.313184       4.313184       4.313184    1[6-(6,7)]
     7       -1.70407       -1.70407       -1.70407    1[6-(6,7)]
     8      -1.707729      -1.707729      -1.707729    1[6-(6,6)]
     9       4.490986       4.490986       4.490986    1[6-(6,6)]
    10       4.546593       4.546593       4.546593    1[6-(6,7)]
    11       2.397683       2.397683       2.397683    1[6-(6,6,8)]
    12       0.651172       0.651172       0.651172    1[8-(6)]
    13       2.101346       2.101346       2.101346    1[6-(6,7)]
    14       2.083785       2.083785       2.083785    1[6-(6,6)]
    15       0.670937       0.670937       0.670937    1[6-(6,6)]
    16        0.65484        0.65484        0.65484    1[6-(6,7)]
    17       1.954286       1.954286       1.954286    1[6-(6,7)]
    18       1.950628       1.950628       1.950628    1[6-(6,6)]
    19        0.83263        0.83263        0.83263    1[6-(6,6)]
    20       0.888237       0.888237       0.888237    1[6-(6,7)]
    21       2.397683       2.397683       2.397683    1[6-(6,6,8)]
    22       4.309536       4.309536       4.309536    1[8-(6)]
    23       5.457521       5.457521       5.457521    6[1-(0),6-(1,6),7-(6,27)]
    24       5.465569       5.465569       5.465569    6[1-(0),6-(1,7),6-(6,6)]
    25       5.063149       5.063149       5.063149    6[6-(1,6),6-(1,6),6-(6,6)]
    26       4.624877       4.624877       4.624877    6[1-(0),6-(1,7),6-(6,6)]
    27       4.623413       4.623413       4.623413    6[1-(0),6-(1,6),7-(6,27)]
    28      -1.936008      -1.936008      -1.936008    6[1-(0),6-(1,6),7-(6,27)]
    29      -1.931618      -1.931618      -1.931618    6[1-(0),6-(1,7),6-(6,6)]
    30       5.060222       5.060222       5.060222    6[6-(1,6),6-(1,6),6-(6,6)]
    31       4.730973       4.730973       4.730973    6[1-(0),6-(1,7),6-(6,6)]
    32       4.757313       4.757313       4.757313    6[1-(0),6-(1,6),7-(6,27)]
    33      -0.417064      -0.417064      -0.417064    6[6-(1,6,8),8-(27),8-(27)]
    34      -0.419261      -0.419261      -0.419261    6[1-(0),6-(1,6,8),6-(8,8),8-(1)]
    35       1.799167       1.799167       1.799167    6[1-(0),6-(1,6),7-(6,27)]
    36       1.807216       1.807216       1.807216    6[1-(0),6-(1,7),6-(6,6)]
    37       1.404799       1.404799       1.404799    6[6-(1,6),6-(1,6),6-(6,6)]
    38        0.96653        0.96653        0.96653    6[1-(0),6-(1,7),6-(6,6)]
    39       0.965067       0.965067       0.965067    6[1-(0),6-(1,6),7-(6,27)]
    40       1.722346       1.722346       1.722346    6[1-(0),6-(1,6),7-(6,27)]
    41       1.726736       1.726736       1.726736    6[1-(0),6-(1,7),6-(6,6)]
    42       1.401872       1.401872       1.401872    6[6-(1,6),6-(1,6),6-(6,6)]
    43       1.072619       1.072619       1.072619    6[1-(0),6-(1,7),6-(6,6)]
    44       1.098959       1.098959       1.098959    6[1-(0),6-(1,6),7-(6,27)]
    45       3.241295       3.241295       3.241295    6[6-(1,6,8),8-(27),8-(27)]
    46       3.239103       3.239103       3.239103    6[1-(0),6-(1,6,8),6-(8,8),8-(1)]
    47       5.039735       5.039735       5.039735    7[6-(1,6),6-(1,6),27-(7,8,8,9,9)]
    48       5.065344       5.065344       5.065344    7[6-(1,6),6-(1,6),27-(7,8,8,9,9)]
    49       1.381385       1.381385       1.381385    7[6-(1,6),6-(1,6),27-(7,8,8,9,9)]
    50       1.406994       1.406994       1.406994    7[6-(1,6),6-(1,6),27-(7,8,8,9,9)]
    51      -1.557736      -1.557736      -1.557736    8[6-(6,8),27-(7,7,8,9,9)]
    52       0.676784       0.676784       0.676784    8[6-(6,8),27-(7,7,8,9,9)]
    53       4.333681       4.333681       4.333681    8[1-(0),6-(1,6,6)]
    54       2.100621       2.100621       2.100621    8[6-(6,8),27-(7,7,8,9,9)]
    55       4.335141       4.335141       4.335141    8[6-(6,8),27-(7,7,8,9,9)]
    56       0.675317       0.675317       0.675317    8[1-(0),6-(1,6,6)]
    57      -0.444861      -0.444861      -0.444861    9[27-(7,7,8,8,9),27-(7,7,8,8,9)]
    58       3.213486       3.213486       3.213486    9[27-(7,7,8,8,9),27-(7,7,8,8,9)]
