# Supplementary material for: A collection of forcefield precursors for metal–organic frameworks
Source: RSC Adv. 2019 Nov 13;9(63):36492–507. doi: 10.1039/c9ra07327b (PMC9075174; doi:10.1039/c9ra07327b)
Supplement: RA-009-C9RA07327B-s1962 [file RA-009-C9RA07327B-s1962.txt]

PEWFII_clean

7.107000    0.000000    0.000000
-3.040510    6.552313    0.000000
-0.201770    -1.044563    9.143315

     1        1.93236        1.93236        1.93236    92[8-(6),8-(6),8-(6),8-(6),8-(6),8-(6)]
     2      -0.100885      -0.100885      -0.100885    29[8-(6),8-(6)]
     3       0.543042       0.543042       0.543042    1[6-(6,6)]
     4       3.321678       3.321678       3.321678    1[6-(6,6)]
     5      -1.195707      -1.195707      -1.195707    6[6-(1,6),6-(6,6),6-(8,8)]
     6      -0.557952      -0.557952      -0.557952    6[6-(6,6),8-(29),8-(92)]
     7       4.545219       4.545219       4.545219    6[6-(1,6),6-(6,6),6-(8,8)]
     8      -0.366652      -0.366652      -0.366652    6[1-(0),6-(6,6),6-(6,6)]
     9       3.634979       3.634979       3.634979    6[6-(6,6),8-(92),8-(92)]
    10       5.060427       5.060427       5.060427    6[6-(1,6),6-(6,6),6-(8,8)]
    11       4.422672       4.422672       4.422672    6[6-(6,6),8-(29),8-(92)]
    12      -0.680499      -0.680499      -0.680499    6[6-(1,6),6-(6,6),6-(8,8)]
    13       4.231372       4.231372       4.231372    6[1-(0),6-(6,6),6-(6,6)]
    14       0.229741       0.229741       0.229741    6[6-(6,6),8-(92),8-(92)]
    15      -0.027138      -0.027138      -0.027138    8[6-(6,8),92-(8,8,8,8,8)]
    16       4.059595       4.059595       4.059595    8[6-(6,8),92-(8,8,8,8,8)]
    17      -0.561972      -0.561972      -0.561972    8[6-(6,8),29-(8)]
    18       2.425259       2.425259       2.425259    8[6-(6,8),92-(8,8,8,8,8)]
    19       3.891858       3.891858       3.891858    8[6-(6,8),92-(8,8,8,8,8)]
    20      -0.194875      -0.194875      -0.194875    8[6-(6,8),92-(8,8,8,8,8)]
    21       4.426692       4.426692       4.426692    8[6-(6,8),29-(8)]
    22       1.439461       1.439461       1.439461    8[6-(6,8),92-(8,8,8,8,8)]
