# Supplementary material for: A collection of forcefield precursors for metal–organic frameworks
Source: RSC Adv. 2019 Nov 13;9(63):36492–507. doi: 10.1039/c9ra07327b (PMC9075174; doi:10.1039/c9ra07327b)
Supplement: RA-009-C9RA07327B-s1963 [file RA-009-C9RA07327B-s1963.txt]

PEWLUA_clean

30.926000    0.000000    0.000000
0.000054    30.926000    0.000000
15.463013    15.462986    22.551449

     1      21.615124      21.615124      21.615124    29[8-(6),8-(6),8-(6),8-(6)]
     2      20.031407      20.031407      20.031407    29[8-(6),8-(6),8-(6),8-(6)]
     3       9.311075       9.311075       9.311075    29[8-(6),8-(6),8-(6),8-(6)]
     4      10.894795      10.894795      10.894795    29[8-(6),8-(6),8-(6),8-(6)]
     5      11.200172      11.200172      11.200172    29[8-(6),8-(6),8-(6),8-(6)]
     6      12.309955      12.309955      12.309955    29[8-(6),8-(6),8-(6),8-(6)]
     7      19.725718      19.725718      19.725718    29[8-(6),8-(6),8-(6),8-(6)]
     8      18.615937      18.615937      18.615937    29[8-(6),8-(6),8-(6),8-(6)]
     9      24.773943      24.773943      24.773943    29[8-(6),8-(6),8-(6),8-(6)]
    10       26.35766       26.35766       26.35766    29[8-(6),8-(6),8-(6),8-(6)]
    11      37.077992      37.077992      37.077992    29[8-(6),8-(6),8-(6),8-(6)]
    12      35.494272      35.494272      35.494272    29[8-(6),8-(6),8-(6),8-(6)]
    13      35.188895      35.188895      35.188895    29[8-(6),8-(6),8-(6),8-(6)]
    14      34.079112      34.079112      34.079112    29[8-(6),8-(6),8-(6),8-(6)]
    15      26.663349      26.663349      26.663349    29[8-(6),8-(6),8-(6),8-(6)]
    16      27.772975      27.772975      27.772975    29[8-(6),8-(6),8-(6),8-(6)]
    17      14.131367      14.131367      14.131367    29[8-(6),8-(6),8-(6),8-(6)]
    18      13.683563      13.683563      13.683563    29[8-(6),8-(6),8-(6),8-(6)]
    19      16.794687      16.794687      16.794687    29[8-(6),8-(6),8-(6),8-(6)]
    20      17.242491      17.242491      17.242491    29[8-(6),8-(6),8-(6),8-(6)]
    21      23.176592      23.176592      23.176592    29[8-(6),8-(6),8-(6),8-(6)]
    22       25.81056       25.81056       25.81056    29[8-(6),8-(6),8-(6),8-(6)]
    23       7.749462       7.749462       7.749462    29[8-(6),8-(6),8-(6),8-(6)]
    24       5.115494       5.115494       5.115494    29[8-(6),8-(6),8-(6),8-(6)]
    25      21.948201      21.948201      21.948201    1[6-(6,6)]
    26      21.175058      21.175058      21.175058    1[6-(6,6)]
    27      19.925646      19.925646      19.925646    1[6-(6,6)]
    28      22.857422      22.857422      22.857422    1[6-(6,6)]
    29      25.523242      25.523242      25.523242    1[6-(6,6)]
    30      24.518154      24.518154      24.518154    1[6-(6,6)]
    31      26.219086      26.219086      26.219086    1[6-(6,7)]
    32      22.371886      22.371886      22.371886    1[6-(6,7)]
    33      25.786163      25.786163      25.786163    1[6-(6,7)]
    34       27.17161       27.17161       27.17161    1[6-(6,6)]
    35       29.65497       29.65497       29.65497    1[6-(6,6)]
    36      29.395184      29.395184      29.395184    1[6-(6,6)]
    37      26.952062      26.952062      26.952062    1[6-(6,6)]
    38      24.570765      24.570765      24.570765    1[6-(6,6)]
    39      26.222216      26.222216      26.222216    1[6-(6,6)]
    40        8.97784        8.97784        8.97784    1[6-(6,6)]
    41       9.750983       9.750983       9.750983    1[6-(6,6)]
    42      11.000399      11.000399      11.000399    1[6-(6,6)]
    43      38.994614      38.994614      38.994614    1[6-(6,6)]
    44      36.328789      36.328789      36.328789    1[6-(6,6)]
    45      37.333881      37.333881      37.333881    1[6-(6,6)]
    46      35.632948      35.632948      35.632948    1[6-(6,7)]
    47      39.480152      39.480152      39.480152    1[6-(6,7)]
    48      36.065923      36.065923      36.065923    1[6-(6,7)]
    49      34.680477      34.680477      34.680477    1[6-(6,6)]
    50      32.197114      32.197114      32.197114    1[6-(6,6)]
    51      32.456899      32.456899      32.456899    1[6-(6,6)]
    52      34.900022      34.900022      34.900022    1[6-(6,6)]
    53      37.281322      37.281322      37.281322    1[6-(6,6)]
    54      35.629868      35.629868      35.629868    1[6-(6,6)]
    55      14.590896      14.590896      14.590896    1[6-(6,6)]
    56      18.583444      18.583444      18.583444    1[6-(6,6)]
    57      16.236165      16.236165      16.236165    1[6-(6,6)]
    58      14.080667      14.080667      14.080667    1[6-(6,6)]
    59      14.631143      14.631143      14.631143    1[6-(6,6)]
    60      17.720654      17.720654      17.720654    1[6-(6,6)]
    61       18.95769       18.95769       18.95769    1[6-(6,7)]
    62      14.887837      14.887837      14.887837    1[6-(6,7)]
    63      43.197489      43.197489      43.197489    1[6-(6,7)]
    64      21.008082      21.008082      21.008082    1[6-(6,6)]
    65      23.349174      23.349174      23.349174    1[6-(6,6)]
    66      19.365905      19.365905      19.365905    1[6-(6,6)]
    67      37.435972      37.435972      37.435972    1[6-(6,6)]
    68      39.146186      39.146186      39.146186    1[6-(6,6)]
    69      41.431612      41.431612      41.431612    1[6-(6,6)]
    70      16.335145      16.335145      16.335145    1[6-(6,6)]
    71      12.342597      12.342597      12.342597    1[6-(6,6)]
    72       14.68988       14.68988       14.68988    1[6-(6,6)]
    73      16.845423      16.845423      16.845423    1[6-(6,6)]
    74      16.294943      16.294943      16.294943    1[6-(6,6)]
    75      13.205435      13.205435      13.205435    1[6-(6,6)]
    76      11.968397      11.968397      11.968397    1[6-(6,7)]
    77      16.038255      16.038255      16.038255    1[6-(6,7)]
    78      18.654597      18.654597      18.654597    1[6-(6,7)]
    79      40.844005      40.844005      40.844005    1[6-(6,6)]
    80       38.50291       38.50291       38.50291    1[6-(6,6)]
    81      42.486178      42.486178      42.486178    1[6-(6,6)]
    82      24.416112      24.416112      24.416112    1[6-(6,6)]
    83      22.705902      22.705902      22.705902    1[6-(6,6)]
    84      20.420471      20.420471      20.420471    1[6-(6,6)]
    85      24.440866      24.440866      24.440866    1[6-(6,6)]
    86      25.214009      25.214009      25.214009    1[6-(6,6)]
    87      26.463421      26.463421      26.463421    1[6-(6,6)]
    88      23.531645      23.531645      23.531645    1[6-(6,6)]
    89      20.865825      20.865825      20.865825    1[6-(6,6)]
    90      21.870913      21.870913      21.870913    1[6-(6,6)]
    91      20.169981      20.169981      20.169981    1[6-(6,7)]
    92      24.017181      24.017181      24.017181    1[6-(6,7)]
    93      20.602904      20.602904      20.602904    1[6-(6,7)]
    94      19.217457      19.217457      19.217457    1[6-(6,6)]
    95      16.734097      16.734097      16.734097    1[6-(6,6)]
    96      16.993883      16.993883      16.993883    1[6-(6,6)]
    97      19.437005      19.437005      19.437005    1[6-(6,6)]
    98      21.818302      21.818302      21.818302    1[6-(6,6)]
    99      20.166851      20.166851      20.166851    1[6-(6,6)]
   100      37.411227      37.411227      37.411227    1[6-(6,6)]
   101      36.638084      36.638084      36.638084    1[6-(6,6)]
   102      35.388668      35.388668      35.388668    1[6-(6,6)]
   103       7.394453       7.394453       7.394453    1[6-(6,6)]
   104      10.060278      10.060278      10.060278    1[6-(6,6)]
   105       9.055186       9.055186       9.055186    1[6-(6,6)]
   106      10.756119      10.756119      10.756119    1[6-(6,7)]
   107       6.908915       6.908915       6.908915    1[6-(6,7)]
   108      10.323144      10.323144      10.323144    1[6-(6,7)]
   109       11.70859       11.70859       11.70859    1[6-(6,6)]
   110      14.191953      14.191953      14.191953    1[6-(6,6)]
   111      13.932168      13.932168      13.932168    1[6-(6,6)]
   112      11.489045      11.489045      11.489045    1[6-(6,6)]
   113       9.107745       9.107745       9.107745    1[6-(6,6)]
   114      10.759199      10.759199      10.759199    1[6-(6,6)]
   115      31.798171      31.798171      31.798171    1[6-(6,6)]
   116      27.805623      27.805623      27.805623    1[6-(6,6)]
   117      30.152902      30.152902      30.152902    1[6-(6,6)]
   118        32.3084        32.3084        32.3084    1[6-(6,6)]
   119      31.757924      31.757924      31.757924    1[6-(6,6)]
   120      28.668413      28.668413      28.668413    1[6-(6,6)]
   121      27.431377      27.431377      27.431377    1[6-(6,7)]
   122       31.50123       31.50123       31.50123    1[6-(6,7)]
   123       3.191578       3.191578       3.191578    1[6-(6,7)]
   124      25.380985      25.380985      25.380985    1[6-(6,6)]
   125      23.039893      23.039893      23.039893    1[6-(6,6)]
   126      27.023162      27.023162      27.023162    1[6-(6,6)]
   127       8.953095       8.953095       8.953095    1[6-(6,6)]
   128       7.242881       7.242881       7.242881    1[6-(6,6)]
   129       4.957455       4.957455       4.957455    1[6-(6,6)]
   130      30.053922      30.053922      30.053922    1[6-(6,6)]
   131       34.04647       34.04647       34.04647    1[6-(6,6)]
   132      31.699187      31.699187      31.699187    1[6-(6,6)]
   133      29.543644      29.543644      29.543644    1[6-(6,6)]
   134      30.094124      30.094124      30.094124    1[6-(6,6)]
   135      33.183632      33.183632      33.183632    1[6-(6,6)]
   136       34.42067       34.42067       34.42067    1[6-(6,7)]
   137      30.350812      30.350812      30.350812    1[6-(6,7)]
   138       27.73447       27.73447       27.73447    1[6-(6,7)]
   139       5.545062       5.545062       5.545062    1[6-(6,6)]
   140       7.886157       7.886157       7.886157    1[6-(6,6)]
   141       3.902889       3.902889       3.902889    1[6-(6,6)]
   142      21.972955      21.972955      21.972955    1[6-(6,6)]
   143      23.683165      23.683165      23.683165    1[6-(6,6)]
   144      25.968596      25.968596      25.968596    1[6-(6,6)]
   145      20.882801      20.882801      20.882801    6[6-(6,6),8-(29),8-(29)]
   146      20.933521      20.933521      20.933521    6[6-(1,6),6-(1,6),6-(8,8)]
   147      21.572143      21.572143      21.572143    6[1-(0),6-(6,6),6-(6,7)]
   148      21.651624      21.651624      21.651624    6[6-(1,6),6-(1,6),7-(6,7)]
   149      21.113824      21.113824      21.113824    6[1-(0),6-(6,6),6-(6,7)]
   150       20.49283       20.49283       20.49283    6[6-(1,6),6-(1,6),6-(8,8)]
   151      20.384896      20.384896      20.384896    6[1-(0),6-(6,6),6-(6,6)]
   152      23.596557      23.596557      23.596557    6[6-(1,6),6-(1,6),6-(6,7)]
   153      23.441924      23.441924      23.441924    6[1-(0),6-(6,6),6-(6,6)]
   154      24.159406      24.159406      24.159406    6[6-(1,6),6-(1,6),6-(6,7)]
   155      25.034612      25.034612      25.034612    6[1-(0),6-(6,6),6-(6,6)]
   156      25.173782      25.173782      25.173782    6[6-(1,6),6-(1,6),6-(6,7)]
   157       24.43156       24.43156       24.43156    6[1-(0),6-(6,6),6-(6,6)]
   158      25.977859      25.977859      25.977859    6[6-(1,7),6-(6,6),7-(7)]
   159      26.438659      26.438659      26.438659    6[1-(0),6-(6,7),7-(6,7)]
   160      22.402814      22.402814      22.402814    6[1-(0),6-(6,7),7-(6,7)]
   161      22.910001      22.910001      22.910001    6[6-(1,7),6-(6,6),7-(7)]
   162      25.000642      25.000642      25.000642    6[1-(0),6-(6,7),7-(6,7)]
   163      24.097551      24.097551      24.097551    6[6-(1,7),6-(6,6),7-(7)]
   164      28.213813      28.213813      28.213813    6[6-(1,6),6-(1,6),7-(6,7)]
   165      27.815489      27.815489      27.815489    6[1-(0),6-(6,6),6-(6,7)]
   166       28.38422       28.38422       28.38422    6[6-(1,6),6-(1,6),6-(8,8)]
   167      29.301175      29.301175      29.301175    6[1-(0),6-(6,6),6-(6,6)]
   168      29.704139      29.704139      29.704139    6[6-(1,6),6-(1,6),6-(8,8)]
   169       29.13881       29.13881       29.13881    6[1-(0),6-(6,6),6-(6,7)]
   170      27.970433      27.970433      27.970433    6[6-(6,6),8-(29),8-(29)]
   171      26.538274      26.538274      26.538274    6[1-(0),6-(6,6),6-(6,6)]
   172      25.741621      25.741621      25.741621    6[6-(1,6),6-(1,6),6-(8,8)]
   173       25.10764       25.10764       25.10764    6[1-(0),6-(6,6),6-(6,7)]
   174      25.282992      25.282992      25.282992    6[6-(1,6),6-(1,6),7-(6,7)]
   175      26.099747      26.099747      26.099747    6[1-(0),6-(6,6),6-(6,7)]
   176      26.725069      26.725069      26.725069    6[6-(1,6),6-(1,6),6-(8,8)]
   177      25.621008      25.621008      25.621008    6[6-(6,6),8-(29),8-(29)]
   178      27.663363      27.663363      27.663363    6[6-(6,6),8-(29),8-(29)]
   179      30.753767      30.753767      30.753767    6[6-(6,6),8-(29),8-(29)]
   180      19.964926      19.964926      19.964926    6[6-(6,6),8-(29),8-(29)]
   181      10.043243      10.043243      10.043243    6[6-(6,6),8-(29),8-(29)]
   182       9.992522       9.992522       9.992522    6[6-(1,6),6-(1,6),6-(8,8)]
   183       9.353899       9.353899       9.353899    6[1-(0),6-(6,6),6-(6,7)]
   184       9.274417       9.274417       9.274417    6[6-(1,6),6-(1,6),7-(6,7)]
   185       9.812218       9.812218       9.812218    6[1-(0),6-(6,6),6-(6,7)]
   186      10.433213      10.433213      10.433213    6[6-(1,6),6-(1,6),6-(8,8)]
   187      10.541148      10.541148      10.541148    6[1-(0),6-(6,6),6-(6,6)]
   188      38.255479      38.255479      38.255479    6[6-(1,6),6-(1,6),6-(6,7)]
   189      38.410111      38.410111      38.410111    6[1-(0),6-(6,6),6-(6,6)]
   190      37.692628      37.692628      37.692628    6[6-(1,6),6-(1,6),6-(6,7)]
   191       36.81742       36.81742       36.81742    6[1-(0),6-(6,6),6-(6,6)]
   192      36.678251      36.678251      36.678251    6[6-(1,6),6-(1,6),6-(6,7)]
   193      37.420475      37.420475      37.420475    6[1-(0),6-(6,6),6-(6,6)]
   194      35.874173      35.874173      35.874173    6[6-(1,7),6-(6,6),7-(7)]
   195      35.413374      35.413374      35.413374    6[1-(0),6-(6,7),7-(6,7)]
   196      39.449224      39.449224      39.449224    6[1-(0),6-(6,7),7-(6,7)]
   197      38.942036      38.942036      38.942036    6[6-(1,7),6-(6,6),7-(7)]
   198      36.851444      36.851444      36.851444    6[1-(0),6-(6,7),7-(6,7)]
   199      37.754482      37.754482      37.754482    6[6-(1,7),6-(6,6),7-(7)]
   200      33.638272      33.638272      33.638272    6[6-(1,6),6-(1,6),7-(6,7)]
   201      34.036597      34.036597      34.036597    6[1-(0),6-(6,6),6-(6,7)]
   202      33.467866      33.467866      33.467866    6[6-(1,6),6-(1,6),6-(8,8)]
   203      32.550909      32.550909      32.550909    6[1-(0),6-(6,6),6-(6,6)]
   204      32.147945      32.147945      32.147945    6[6-(1,6),6-(1,6),6-(8,8)]
   205      32.713274      32.713274      32.713274    6[1-(0),6-(6,6),6-(6,7)]
   206      33.881654      33.881654      33.881654    6[6-(6,6),8-(29),8-(29)]
   207       35.31381       35.31381       35.31381    6[1-(0),6-(6,6),6-(6,6)]
   208      36.110465      36.110465      36.110465    6[6-(1,6),6-(1,6),6-(8,8)]
   209      36.744446      36.744446      36.744446    6[1-(0),6-(6,6),6-(6,7)]
   210      36.569093      36.569093      36.569093    6[6-(1,6),6-(1,6),7-(6,7)]
   211      35.752337      35.752337      35.752337    6[1-(0),6-(6,6),6-(6,7)]
   212      35.127015      35.127015      35.127015    6[6-(1,6),6-(1,6),6-(8,8)]
   213      36.231079      36.231079      36.231079    6[6-(6,6),8-(29),8-(29)]
   214      34.188719      34.188719      34.188719    6[6-(6,6),8-(29),8-(29)]
   215      31.098315      31.098315      31.098315    6[6-(6,6),8-(29),8-(29)]
   216      10.961118      10.961118      10.961118    6[6-(6,6),8-(29),8-(29)]
   217      13.891353      13.891353      13.891353    6[6-(6,6),8-(29),8-(29)]
   218      15.228593      15.228593      15.228593    6[6-(1,6),6-(1,6),6-(8,8)]
   219      15.351677      15.351677      15.351677    6[1-(0),6-(6,6),6-(6,7)]
   220      16.600159      16.600159      16.600159    6[6-(1,6),6-(1,6),7-(6,7)]
   221      17.730505      17.730505      17.730505    6[1-(0),6-(6,6),6-(6,7)]
   222      17.589485      17.589485      17.589485    6[6-(1,6),6-(1,6),6-(8,8)]
   223      16.335436      16.335436      16.335436    6[1-(0),6-(6,6),6-(6,6)]
   224      15.991892      15.991892      15.991892    6[6-(1,6),6-(1,6),6-(6,7)]
   225      14.640426      14.640426      14.640426    6[1-(0),6-(6,6),6-(6,6)]
   226       14.12396       14.12396       14.12396    6[6-(1,6),6-(1,6),6-(6,7)]
   227      14.977515      14.977515      14.977515    6[1-(0),6-(6,6),6-(6,6)]
   228      16.313519      16.313519      16.313519    6[6-(1,6),6-(1,6),6-(6,7)]
   229      16.808337      16.808337      16.808337    6[1-(0),6-(6,6),6-(6,6)]
   230      17.222741      17.222741      17.222741    6[6-(1,7),6-(6,6),7-(7)]
   231       18.44741       18.44741       18.44741    6[1-(0),6-(6,7),7-(6,7)]
   232      15.827988      15.827988      15.827988    6[1-(0),6-(6,7),7-(6,7)]
   233      16.492895      16.492895      16.492895    6[6-(1,7),6-(6,6),7-(7)]
   234      42.891323      42.891323      42.891323    6[1-(0),6-(6,7),7-(6,7)]
   235      12.716827      12.716827      12.716827    6[6-(1,7),6-(6,6),7-(7)]
   236      20.019066      20.019066      20.019066    6[6-(1,6),6-(1,6),7-(6,7)]
   237      21.109827      21.109827      21.109827    6[1-(0),6-(6,6),6-(6,7)]
   238      22.355525      22.355525      22.355525    6[6-(1,6),6-(1,6),6-(8,8)]
   239      22.493762      22.493762      22.493762    6[1-(0),6-(6,6),6-(6,6)]
   240      21.367436      21.367436      21.367436    6[6-(1,6),6-(1,6),6-(8,8)]
   241      20.130397      20.130397      20.130397    6[1-(0),6-(6,6),6-(6,7)]
   242      23.539064      23.539064      23.539064    6[6-(6,6),8-(29),8-(29)]
   243      38.206958      38.206958      38.206958    6[1-(0),6-(6,6),6-(6,6)]
   244       38.09408       38.09408       38.09408    6[6-(1,6),6-(1,6),6-(8,8)]
   245      39.220716      39.220716      39.220716    6[1-(0),6-(6,6),6-(6,7)]
   246      40.451261      40.451261      40.451261    6[6-(1,6),6-(1,6),7-(6,7)]
   247      40.582694      40.582694      40.582694    6[1-(0),6-(6,6),6-(6,7)]
   248      39.455131      39.455131      39.455131    6[6-(1,6),6-(1,6),6-(8,8)]
   249      36.785293      36.785293      36.785293    6[6-(6,6),8-(29),8-(29)]
   250      39.610377      39.610377      39.610377    6[6-(6,6),8-(29),8-(29)]
   251      21.541856      21.541856      21.541856    6[6-(6,6),8-(29),8-(29)]
   252       18.79993       18.79993       18.79993    6[6-(6,6),8-(29),8-(29)]
   253      17.034691      17.034691      17.034691    6[6-(6,6),8-(29),8-(29)]
   254       15.69745       15.69745       15.69745    6[6-(1,6),6-(1,6),6-(8,8)]
   255      15.574365      15.574365      15.574365    6[1-(0),6-(6,6),6-(6,7)]
   256      14.325882      14.325882      14.325882    6[6-(1,6),6-(1,6),7-(6,7)]
   257      13.195536      13.195536      13.195536    6[1-(0),6-(6,6),6-(6,7)]
   258      13.336559      13.336559      13.336559    6[6-(1,6),6-(1,6),6-(8,8)]
   259      14.590608      14.590608      14.590608    6[1-(0),6-(6,6),6-(6,6)]
   260      14.934197      14.934197      14.934197    6[6-(1,6),6-(1,6),6-(6,7)]
   261      16.285663      16.285663      16.285663    6[1-(0),6-(6,6),6-(6,6)]
   262      16.802128      16.802128      16.802128    6[6-(1,6),6-(1,6),6-(6,7)]
   263      15.948571      15.948571      15.948571    6[1-(0),6-(6,6),6-(6,6)]
   264      14.612568      14.612568      14.612568    6[6-(1,6),6-(1,6),6-(6,7)]
   265      14.117752      14.117752      14.117752    6[1-(0),6-(6,6),6-(6,6)]
   266      13.703345      13.703345      13.703345    6[6-(1,7),6-(6,6),7-(7)]
   267      12.478676      12.478676      12.478676    6[1-(0),6-(6,7),7-(6,7)]
   268      15.098104      15.098104      15.098104    6[1-(0),6-(6,7),7-(6,7)]
   269      14.433196      14.433196      14.433196    6[6-(1,7),6-(6,6),7-(7)]
   270      18.960763      18.960763      18.960763    6[1-(0),6-(6,7),7-(6,7)]
   271       18.20926       18.20926       18.20926    6[6-(1,7),6-(6,6),7-(7)]
   272      41.833019      41.833019      41.833019    6[6-(1,6),6-(1,6),7-(6,7)]
   273      40.742259      40.742259      40.742259    6[1-(0),6-(6,6),6-(6,7)]
   274      39.496561      39.496561      39.496561    6[6-(1,6),6-(1,6),6-(8,8)]
   275      39.358323      39.358323      39.358323    6[1-(0),6-(6,6),6-(6,6)]
   276      40.484648      40.484648      40.484648    6[6-(1,6),6-(1,6),6-(8,8)]
   277      41.721687      41.721687      41.721687    6[1-(0),6-(6,6),6-(6,7)]
   278      38.313023      38.313023      38.313023    6[6-(6,6),8-(29),8-(29)]
   279      23.645126      23.645126      23.645126    6[1-(0),6-(6,6),6-(6,6)]
   280      23.758006      23.758006      23.758006    6[6-(1,6),6-(1,6),6-(8,8)]
   281      22.631371      22.631371      22.631371    6[1-(0),6-(6,6),6-(6,7)]
   282      21.400825      21.400825      21.400825    6[6-(1,6),6-(1,6),7-(6,7)]
   283       21.26939       21.26939       21.26939    6[1-(0),6-(6,6),6-(6,7)]
   284      22.396953      22.396953      22.396953    6[6-(1,6),6-(1,6),6-(8,8)]
   285      25.066794      25.066794      25.066794    6[6-(6,6),8-(29),8-(29)]
   286      22.241705      22.241705      22.241705    6[6-(6,6),8-(29),8-(29)]
   287      40.310226      40.310226      40.310226    6[6-(6,6),8-(29),8-(29)]
   288      12.126115      12.126115      12.126115    6[6-(6,6),8-(29),8-(29)]
   289      25.506266      25.506266      25.506266    6[6-(6,6),8-(29),8-(29)]
   290      25.455546      25.455546      25.455546    6[6-(1,6),6-(1,6),6-(8,8)]
   291      24.816924      24.816924      24.816924    6[1-(0),6-(6,6),6-(6,7)]
   292      24.737443      24.737443      24.737443    6[6-(1,6),6-(1,6),7-(6,7)]
   293      25.275243      25.275243      25.275243    6[1-(0),6-(6,6),6-(6,7)]
   294      25.896237      25.896237      25.896237    6[6-(1,6),6-(1,6),6-(8,8)]
   295      26.004171      26.004171      26.004171    6[1-(0),6-(6,6),6-(6,6)]
   296       22.79251       22.79251       22.79251    6[6-(1,6),6-(1,6),6-(6,7)]
   297      22.947143      22.947143      22.947143    6[1-(0),6-(6,6),6-(6,6)]
   298      22.229661      22.229661      22.229661    6[6-(1,6),6-(1,6),6-(6,7)]
   299      21.354455      21.354455      21.354455    6[1-(0),6-(6,6),6-(6,6)]
   300      21.215285      21.215285      21.215285    6[6-(1,6),6-(1,6),6-(6,7)]
   301      21.957507      21.957507      21.957507    6[1-(0),6-(6,6),6-(6,6)]
   302      20.411208      20.411208      20.411208    6[6-(1,7),6-(6,6),7-(7)]
   303      19.950408      19.950408      19.950408    6[1-(0),6-(6,7),7-(6,7)]
   304      23.986253      23.986253      23.986253    6[1-(0),6-(6,7),7-(6,7)]
   305      23.479066      23.479066      23.479066    6[6-(1,7),6-(6,6),7-(7)]
   306      21.388425      21.388425      21.388425    6[1-(0),6-(6,7),7-(6,7)]
   307      22.291516      22.291516      22.291516    6[6-(1,7),6-(6,6),7-(7)]
   308      18.175254      18.175254      18.175254    6[6-(1,6),6-(1,6),7-(6,7)]
   309      18.573578      18.573578      18.573578    6[1-(0),6-(6,6),6-(6,7)]
   310      18.004847      18.004847      18.004847    6[6-(1,6),6-(1,6),6-(8,8)]
   311      17.087892      17.087892      17.087892    6[1-(0),6-(6,6),6-(6,6)]
   312      16.684928      16.684928      16.684928    6[6-(1,6),6-(1,6),6-(8,8)]
   313      17.250257      17.250257      17.250257    6[1-(0),6-(6,6),6-(6,7)]
   314      18.418634      18.418634      18.418634    6[6-(6,6),8-(29),8-(29)]
   315      19.850793      19.850793      19.850793    6[1-(0),6-(6,6),6-(6,6)]
   316      20.647446      20.647446      20.647446    6[6-(1,6),6-(1,6),6-(8,8)]
   317      21.281427      21.281427      21.281427    6[1-(0),6-(6,6),6-(6,7)]
   318      21.106075      21.106075      21.106075    6[6-(1,6),6-(1,6),7-(6,7)]
   319       20.28932       20.28932       20.28932    6[1-(0),6-(6,6),6-(6,7)]
   320      19.663998      19.663998      19.663998    6[6-(1,6),6-(1,6),6-(8,8)]
   321      20.768059      20.768059      20.768059    6[6-(6,6),8-(29),8-(29)]
   322      18.725704      18.725704      18.725704    6[6-(6,6),8-(29),8-(29)]
   323        15.6353        15.6353        15.6353    6[6-(6,6),8-(29),8-(29)]
   324      26.424141      26.424141      26.424141    6[6-(6,6),8-(29),8-(29)]
   325      36.345824      36.345824      36.345824    6[6-(6,6),8-(29),8-(29)]
   326      36.396545      36.396545      36.396545    6[6-(1,6),6-(1,6),6-(8,8)]
   327      37.035168      37.035168      37.035168    6[1-(0),6-(6,6),6-(6,7)]
   328       37.11465       37.11465       37.11465    6[6-(1,6),6-(1,6),7-(6,7)]
   329      36.576849      36.576849      36.576849    6[1-(0),6-(6,6),6-(6,7)]
   330      35.955854      35.955854      35.955854    6[6-(1,6),6-(1,6),6-(8,8)]
   331      35.847919      35.847919      35.847919    6[1-(0),6-(6,6),6-(6,6)]
   332       8.133588       8.133588       8.133588    6[6-(1,6),6-(1,6),6-(6,7)]
   333       7.978956       7.978956       7.978956    6[1-(0),6-(6,6),6-(6,6)]
   334       8.696439       8.696439       8.696439    6[6-(1,6),6-(1,6),6-(6,7)]
   335       9.571647       9.571647       9.571647    6[1-(0),6-(6,6),6-(6,6)]
   336       9.710816       9.710816       9.710816    6[6-(1,6),6-(1,6),6-(6,7)]
   337       8.968592       8.968592       8.968592    6[1-(0),6-(6,6),6-(6,6)]
   338      10.514894      10.514894      10.514894    6[6-(1,7),6-(6,6),7-(7)]
   339      10.975693      10.975693      10.975693    6[1-(0),6-(6,7),7-(6,7)]
   340       6.939843       6.939843       6.939843    6[1-(0),6-(6,7),7-(6,7)]
   341       7.447031       7.447031       7.447031    6[6-(1,7),6-(6,6),7-(7)]
   342       9.537623       9.537623       9.537623    6[1-(0),6-(6,7),7-(6,7)]
   343       8.634585       8.634585       8.634585    6[6-(1,7),6-(6,6),7-(7)]
   344      12.750795      12.750795      12.750795    6[6-(1,6),6-(1,6),7-(6,7)]
   345       12.35247       12.35247       12.35247    6[1-(0),6-(6,6),6-(6,7)]
   346      12.921201      12.921201      12.921201    6[6-(1,6),6-(1,6),6-(8,8)]
   347      13.838158      13.838158      13.838158    6[1-(0),6-(6,6),6-(6,6)]
   348      14.241122      14.241122      14.241122    6[6-(1,6),6-(1,6),6-(8,8)]
   349      13.675793      13.675793      13.675793    6[1-(0),6-(6,6),6-(6,7)]
   350      12.507413      12.507413      12.507413    6[6-(6,6),8-(29),8-(29)]
   351      11.075257      11.075257      11.075257    6[1-(0),6-(6,6),6-(6,6)]
   352      10.278602      10.278602      10.278602    6[6-(1,6),6-(1,6),6-(8,8)]
   353       9.644621       9.644621       9.644621    6[1-(0),6-(6,6),6-(6,7)]
   354       9.819974       9.819974       9.819974    6[6-(1,6),6-(1,6),7-(6,7)]
   355       10.63673       10.63673       10.63673    6[1-(0),6-(6,6),6-(6,7)]
   356      11.262052      11.262052      11.262052    6[6-(1,6),6-(1,6),6-(8,8)]
   357      10.157988      10.157988      10.157988    6[6-(6,6),8-(29),8-(29)]
   358      12.200348      12.200348      12.200348    6[6-(6,6),8-(29),8-(29)]
   359      15.290752      15.290752      15.290752    6[6-(6,6),8-(29),8-(29)]
   360      35.427949      35.427949      35.427949    6[6-(6,6),8-(29),8-(29)]
   361      32.497714      32.497714      32.497714    6[6-(6,6),8-(29),8-(29)]
   362      31.160474      31.160474      31.160474    6[6-(1,6),6-(1,6),6-(8,8)]
   363       31.03739       31.03739       31.03739    6[1-(0),6-(6,6),6-(6,7)]
   364      29.788908      29.788908      29.788908    6[6-(1,6),6-(1,6),7-(6,7)]
   365      28.658562      28.658562      28.658562    6[1-(0),6-(6,6),6-(6,7)]
   366      28.799582      28.799582      28.799582    6[6-(1,6),6-(1,6),6-(8,8)]
   367      30.053631      30.053631      30.053631    6[1-(0),6-(6,6),6-(6,6)]
   368      30.397175      30.397175      30.397175    6[6-(1,6),6-(1,6),6-(6,7)]
   369      31.748641      31.748641      31.748641    6[1-(0),6-(6,6),6-(6,6)]
   370      32.265107      32.265107      32.265107    6[6-(1,6),6-(1,6),6-(6,7)]
   371      31.411552      31.411552      31.411552    6[1-(0),6-(6,6),6-(6,6)]
   372      30.075548      30.075548      30.075548    6[6-(1,6),6-(1,6),6-(6,7)]
   373       29.58073       29.58073       29.58073    6[1-(0),6-(6,6),6-(6,6)]
   374      29.166326      29.166326      29.166326    6[6-(1,7),6-(6,6),7-(7)]
   375      27.941657      27.941657      27.941657    6[1-(0),6-(6,7),7-(6,7)]
   376      30.561079      30.561079      30.561079    6[1-(0),6-(6,7),7-(6,7)]
   377      29.896172      29.896172      29.896172    6[6-(1,7),6-(6,6),7-(7)]
   378       3.497744       3.497744       3.497744    6[1-(0),6-(6,7),7-(6,7)]
   379       33.67224       33.67224       33.67224    6[6-(1,7),6-(6,6),7-(7)]
   380      26.370001      26.370001      26.370001    6[6-(1,6),6-(1,6),7-(6,7)]
   381       25.27924       25.27924       25.27924    6[1-(0),6-(6,6),6-(6,7)]
   382      24.033542      24.033542      24.033542    6[6-(1,6),6-(1,6),6-(8,8)]
   383      23.895305      23.895305      23.895305    6[1-(0),6-(6,6),6-(6,6)]
   384      25.021631      25.021631      25.021631    6[6-(1,6),6-(1,6),6-(8,8)]
   385       26.25867       26.25867       26.25867    6[1-(0),6-(6,6),6-(6,7)]
   386      22.850003      22.850003      22.850003    6[6-(6,6),8-(29),8-(29)]
   387       8.182109       8.182109       8.182109    6[1-(0),6-(6,6),6-(6,6)]
   388       8.294987       8.294987       8.294987    6[6-(1,6),6-(1,6),6-(8,8)]
   389       7.168351       7.168351       7.168351    6[1-(0),6-(6,6),6-(6,7)]
   390       5.937806       5.937806       5.937806    6[6-(1,6),6-(1,6),7-(6,7)]
   391       5.806373       5.806373       5.806373    6[1-(0),6-(6,6),6-(6,7)]
   392       6.933936       6.933936       6.933936    6[6-(1,6),6-(1,6),6-(8,8)]
   393       9.603774       9.603774       9.603774    6[6-(6,6),8-(29),8-(29)]
   394        6.77869        6.77869        6.77869    6[6-(6,6),8-(29),8-(29)]
   395      24.847211      24.847211      24.847211    6[6-(6,6),8-(29),8-(29)]
   396      27.589137      27.589137      27.589137    6[6-(6,6),8-(29),8-(29)]
   397      29.354376      29.354376      29.354376    6[6-(6,6),8-(29),8-(29)]
   398      30.691617      30.691617      30.691617    6[6-(1,6),6-(1,6),6-(8,8)]
   399      30.814702      30.814702      30.814702    6[1-(0),6-(6,6),6-(6,7)]
   400      32.063185      32.063185      32.063185    6[6-(1,6),6-(1,6),7-(6,7)]
   401      33.193531      33.193531      33.193531    6[1-(0),6-(6,6),6-(6,7)]
   402      33.052508      33.052508      33.052508    6[6-(1,6),6-(1,6),6-(8,8)]
   403      31.798459      31.798459      31.798459    6[1-(0),6-(6,6),6-(6,6)]
   404       31.45487       31.45487       31.45487    6[6-(1,6),6-(1,6),6-(6,7)]
   405      30.103404      30.103404      30.103404    6[1-(0),6-(6,6),6-(6,6)]
   406      29.586939      29.586939      29.586939    6[6-(1,6),6-(1,6),6-(6,7)]
   407      30.440496      30.440496      30.440496    6[1-(0),6-(6,6),6-(6,6)]
   408      31.776499      31.776499      31.776499    6[6-(1,6),6-(1,6),6-(6,7)]
   409      32.271315      32.271315      32.271315    6[1-(0),6-(6,6),6-(6,6)]
   410      32.685722      32.685722      32.685722    6[6-(1,7),6-(6,6),7-(7)]
   411      33.910391      33.910391      33.910391    6[1-(0),6-(6,7),7-(6,7)]
   412      31.290963      31.290963      31.290963    6[1-(0),6-(6,7),7-(6,7)]
   413      31.955871      31.955871      31.955871    6[6-(1,7),6-(6,6),7-(7)]
   414      27.428304      27.428304      27.428304    6[1-(0),6-(6,7),7-(6,7)]
   415      28.179807      28.179807      28.179807    6[6-(1,7),6-(6,6),7-(7)]
   416       4.556048       4.556048       4.556048    6[6-(1,6),6-(1,6),7-(6,7)]
   417       5.646808       5.646808       5.646808    6[1-(0),6-(6,6),6-(6,7)]
   418       6.892506       6.892506       6.892506    6[6-(1,6),6-(1,6),6-(8,8)]
   419       7.030744       7.030744       7.030744    6[1-(0),6-(6,6),6-(6,6)]
   420       5.904419       5.904419       5.904419    6[6-(1,6),6-(1,6),6-(8,8)]
   421        4.66738        4.66738        4.66738    6[1-(0),6-(6,6),6-(6,7)]
   422       8.076044       8.076044       8.076044    6[6-(6,6),8-(29),8-(29)]
   423      22.743941      22.743941      22.743941    6[1-(0),6-(6,6),6-(6,6)]
   424      22.631061      22.631061      22.631061    6[6-(1,6),6-(1,6),6-(8,8)]
   425      23.757696      23.757696      23.757696    6[1-(0),6-(6,6),6-(6,7)]
   426      24.988242      24.988242      24.988242    6[6-(1,6),6-(1,6),7-(6,7)]
   427      25.119677      25.119677      25.119677    6[1-(0),6-(6,6),6-(6,7)]
   428      23.992114      23.992114      23.992114    6[6-(1,6),6-(1,6),6-(8,8)]
   429      21.322273      21.322273      21.322273    6[6-(6,6),8-(29),8-(29)]
   430      24.147362      24.147362      24.147362    6[6-(6,6),8-(29),8-(29)]
   431       6.078841       6.078841       6.078841    6[6-(6,6),8-(29),8-(29)]
   432      34.262952      34.262952      34.262952    6[6-(6,6),8-(29),8-(29)]
   433      26.537618      26.537618      26.537618    7[6-(6,6),7-(7)]
   434       27.32314       27.32314       27.32314    7[7-(6),7-(6,6)]
   435      27.273661      27.273661      27.273661    7[6-(1,6),6-(6,6),7-(7)]
   436      22.752281      22.752281      22.752281    7[6-(6,6),7-(7)]
   437       22.14304       22.14304       22.14304    7[7-(6),7-(6,6)]
   438      21.942019      21.942019      21.942019    7[6-(1,6),6-(6,6),7-(7)]
   439      24.515102      24.515102      24.515102    7[6-(1,6),6-(6,6),7-(7)]
   440      23.377026      23.377026      23.377026    7[7-(6),7-(6,6)]
   441      23.132659      23.132659      23.132659    7[6-(6,6),7-(7)]
   442      35.314412      35.314412      35.314412    7[6-(6,6),7-(7)]
   443      34.528944      34.528944      34.528944    7[7-(6),7-(6,6)]
   444      34.578424      34.578424      34.578424    7[6-(1,6),6-(6,6),7-(7)]
   445      39.099756      39.099756      39.099756    7[6-(6,6),7-(7)]
   446       8.782999       8.782999       8.782999    7[7-(6),7-(6,6)]
   447        8.98402        8.98402        8.98402    7[6-(1,6),6-(6,6),7-(7)]
   448      37.336984      37.336984      37.336984    7[6-(1,6),6-(6,6),7-(7)]
   449      38.475062      38.475062      38.475062    7[7-(6),7-(6,6)]
   450      38.719375      38.719375      38.719375    7[6-(6,6),7-(7)]
   451      16.873276      16.873276      16.873276    7[6-(6,6),7-(7)]
   452      17.862906      17.862906      17.862906    7[7-(6),7-(6,6)]
   453      18.833983      18.833983      18.833983    7[6-(1,6),6-(6,6),7-(7)]
   454      17.813436      17.813436      17.813436    7[6-(6,6),7-(7)]
   455      17.992754      17.992754      17.992754    7[7-(6),7-(6,6)]
   456      16.758808      16.758808      16.758808    7[6-(1,6),6-(6,6),7-(7)]
   457      41.629543      41.629543      41.629543    7[6-(1,6),6-(6,6),7-(7)]
   458      41.595527      41.595527      41.595527    7[7-(6),7-(6,6)]
   459      11.881827      11.881827      11.881827    7[6-(6,6),7-(7)]
   460      14.052809      14.052809      14.052809    7[6-(6,6),7-(7)]
   461      43.989178      43.989178      43.989178    7[7-(6),7-(6,6)]
   462      43.018102      43.018102      43.018102    7[6-(1,6),6-(6,6),7-(7)]
   463      13.112655      13.112655      13.112655    7[6-(6,6),7-(7)]
   464      12.933284      12.933284      12.933284    7[7-(6),7-(6,6)]
   465      14.167231      14.167231      14.167231    7[6-(1,6),6-(6,6),7-(7)]
   466      20.222543      20.222543      20.222543    7[6-(1,6),6-(6,6),7-(7)]
   467       20.25656       20.25656       20.25656    7[7-(6),7-(6,6)]
   468      19.044261      19.044261      19.044261    7[6-(6,6),7-(7)]
   469      19.851449      19.851449      19.851449    7[6-(6,6),7-(7)]
   470      19.065927      19.065927      19.065927    7[7-(6),7-(6,6)]
   471      19.115406      19.115406      19.115406    7[6-(1,6),6-(6,6),7-(7)]
   472      23.636786      23.636786      23.636786    7[6-(6,6),7-(7)]
   473      24.246027      24.246027      24.246027    7[7-(6),7-(6,6)]
   474      24.447048      24.447048      24.447048    7[6-(1,6),6-(6,6),7-(7)]
   475      21.873965      21.873965      21.873965    7[6-(1,6),6-(6,6),7-(7)]
   476      23.012041      23.012041      23.012041    7[7-(6),7-(6,6)]
   477      23.256408      23.256408      23.256408    7[6-(6,6),7-(7)]
   478      11.074655      11.074655      11.074655    7[6-(6,6),7-(7)]
   479      11.860123      11.860123      11.860123    7[7-(6),7-(6,6)]
   480      11.810643      11.810643      11.810643    7[6-(1,6),6-(6,6),7-(7)]
   481       7.289311       7.289311       7.289311    7[6-(6,6),7-(7)]
   482      37.606068      37.606068      37.606068    7[7-(6),7-(6,6)]
   483      37.405047      37.405047      37.405047    7[6-(1,6),6-(6,6),7-(7)]
   484       9.052083       9.052083       9.052083    7[6-(1,6),6-(6,6),7-(7)]
   485       7.914005       7.914005       7.914005    7[7-(6),7-(6,6)]
   486       7.669692       7.669692       7.669692    7[6-(6,6),7-(7)]
   487      29.515791      29.515791      29.515791    7[6-(6,6),7-(7)]
   488      28.526161      28.526161      28.526161    7[7-(6),7-(6,6)]
   489      27.555084      27.555084      27.555084    7[6-(1,6),6-(6,6),7-(7)]
   490      28.575631      28.575631      28.575631    7[6-(6,6),7-(7)]
   491      28.396313      28.396313      28.396313    7[7-(6),7-(6,6)]
   492      29.630259      29.630259      29.630259    7[6-(1,6),6-(6,6),7-(7)]
   493       4.759524       4.759524       4.759524    7[6-(1,6),6-(6,6),7-(7)]
   494        4.79354        4.79354        4.79354    7[7-(6),7-(6,6)]
   495       34.50724       34.50724       34.50724    7[6-(6,6),7-(7)]
   496      32.336258      32.336258      32.336258    7[6-(6,6),7-(7)]
   497       2.399889       2.399889       2.399889    7[7-(6),7-(6,6)]
   498       3.370965       3.370965       3.370965    7[6-(1,6),6-(6,6),7-(7)]
   499      33.276412      33.276412      33.276412    7[6-(6,6),7-(7)]
   500      33.455783      33.455783      33.455783    7[7-(6),7-(6,6)]
   501      32.221836      32.221836      32.221836    7[6-(1,6),6-(6,6),7-(7)]
   502      26.166524      26.166524      26.166524    7[6-(1,6),6-(6,6),7-(7)]
   503      26.132507      26.132507      26.132507    7[7-(6),7-(6,6)]
   504      27.344806      27.344806      27.344806    7[6-(6,6),7-(7)]
   505      21.591623      21.591623      21.591623    8[6-(6,8),29-(8,8,8)]
   506      20.121712      20.121712      20.121712    8[6-(6,8),29-(8,8,8)]
   507      19.394651      19.394651      19.394651    8[6-(6,8),29-(8,8,8)]
   508      20.153885      20.153885      20.153885    8[6-(6,8),29-(8,8,8)]
   509      25.012694      25.012694      25.012694    8[6-(6,8),29-(8,8,8)]
   510      26.177983      26.177983      26.177983    8[6-(6,8),29-(8,8,8)]
   511      27.859436      27.859436      27.859436    8[6-(6,8),29-(8,8,8)]
   512      28.209514      28.209514      28.209514    8[6-(6,8),29-(8,8,8)]
   513      31.293733      31.293733      31.293733    8[6-(6,8),29-(8,8,8)]
   514      30.965921      30.965921      30.965921    8[6-(6,8),29-(8,8,8)]
   515      27.256661      27.256661      27.256661    8[6-(6,8),29-(8,8,8)]
   516      28.359483      28.359483      28.359483    8[6-(6,8),29-(8,8,8)]
   517       9.334421       9.334421       9.334421    8[6-(6,8),29-(8,8,8)]
   518      10.804333      10.804333      10.804333    8[6-(6,8),29-(8,8,8)]
   519      11.531395      11.531395      11.531395    8[6-(6,8),29-(8,8,8)]
   520      10.772158      10.772158      10.772158    8[6-(6,8),29-(8,8,8)]
   521      36.839394      36.839394      36.839394    8[6-(6,8),29-(8,8,8)]
   522      35.674103      35.674103      35.674103    8[6-(6,8),29-(8,8,8)]
   523      33.992646      33.992646      33.992646    8[6-(6,8),29-(8,8,8)]
   524      33.642567      33.642567      33.642567    8[6-(6,8),29-(8,8,8)]
   525      30.558349      30.558349      30.558349    8[6-(6,8),29-(8,8,8)]
   526      30.886161      30.886161      30.886161    8[6-(6,8),29-(8,8,8)]
   527      34.595427      34.595427      34.595427    8[6-(6,8),29-(8,8,8)]
   528      33.492603      33.492603      33.492603    8[6-(6,8),29-(8,8,8)]
   529      12.975324      12.975324      12.975324    8[6-(6,8),29-(8,8,8)]
   530      13.824555      13.824555      13.824555    8[6-(6,8),29-(8,8,8)]
   531       18.59984       18.59984       18.59984    8[6-(6,8),29-(8,8,8)]
   532      19.925017      19.925017      19.925017    8[6-(6,8),29-(8,8,8)]
   533      36.784676      36.784676      36.784676    8[6-(6,8),29-(8,8,8)]
   534      35.796587      35.796587      35.796587    8[6-(6,8),29-(8,8,8)]
   535      40.785255      40.785255      40.785255    8[6-(6,8),29-(8,8,8)]
   536      38.563221      38.563221      38.563221    8[6-(6,8),29-(8,8,8)]
   537       20.48635       20.48635       20.48635    8[6-(6,8),29-(8,8,8)]
   538      22.707456      22.707456      22.707456    8[6-(6,8),29-(8,8,8)]
   539       23.33279       23.33279       23.33279    8[6-(6,8),29-(8,8,8)]
   540      24.657966      24.657966      24.657966    8[6-(6,8),29-(8,8,8)]
   541       17.95072       17.95072       17.95072    8[6-(6,8),29-(8,8,8)]
   542       17.10149       17.10149       17.10149    8[6-(6,8),29-(8,8,8)]
   543      12.326205      12.326205      12.326205    8[6-(6,8),29-(8,8,8)]
   544      11.001027      11.001027      11.001027    8[6-(6,8),29-(8,8,8)]
   545      25.067412      25.067412      25.067412    8[6-(6,8),29-(8,8,8)]
   546      26.055499      26.055499      26.055499    8[6-(6,8),29-(8,8,8)]
   547      21.066827      21.066827      21.066827    8[6-(6,8),29-(8,8,8)]
   548       23.28886       23.28886       23.28886    8[6-(6,8),29-(8,8,8)]
   549      41.365731      41.365731      41.365731    8[6-(6,8),29-(8,8,8)]
   550      39.144625      39.144625      39.144625    8[6-(6,8),29-(8,8,8)]
   551      38.519298      38.519298      38.519298    8[6-(6,8),29-(8,8,8)]
   552       37.19412       37.19412       37.19412    8[6-(6,8),29-(8,8,8)]
   553      24.797444      24.797444      24.797444    8[6-(6,8),29-(8,8,8)]
   554      26.267355      26.267355      26.267355    8[6-(6,8),29-(8,8,8)]
   555      26.994416      26.994416      26.994416    8[6-(6,8),29-(8,8,8)]
   556      26.235182      26.235182      26.235182    8[6-(6,8),29-(8,8,8)]
   557      21.376373      21.376373      21.376373    8[6-(6,8),29-(8,8,8)]
   558      20.211084      20.211084      20.211084    8[6-(6,8),29-(8,8,8)]
   559      18.529631      18.529631      18.529631    8[6-(6,8),29-(8,8,8)]
   560      18.179553      18.179553      18.179553    8[6-(6,8),29-(8,8,8)]
   561      15.095334      15.095334      15.095334    8[6-(6,8),29-(8,8,8)]
   562      15.423146      15.423146      15.423146    8[6-(6,8),29-(8,8,8)]
   563      19.132406      19.132406      19.132406    8[6-(6,8),29-(8,8,8)]
   564      18.029584      18.029584      18.029584    8[6-(6,8),29-(8,8,8)]
   565      37.054646      37.054646      37.054646    8[6-(6,8),29-(8,8,8)]
   566      35.584734      35.584734      35.584734    8[6-(6,8),29-(8,8,8)]
   567      34.857672      34.857672      34.857672    8[6-(6,8),29-(8,8,8)]
   568      35.616909      35.616909      35.616909    8[6-(6,8),29-(8,8,8)]
   569       9.549673       9.549673       9.549673    8[6-(6,8),29-(8,8,8)]
   570      10.714964      10.714964      10.714964    8[6-(6,8),29-(8,8,8)]
   571      12.396421      12.396421      12.396421    8[6-(6,8),29-(8,8,8)]
   572        12.7465        12.7465        12.7465    8[6-(6,8),29-(8,8,8)]
   573      15.830718      15.830718      15.830718    8[6-(6,8),29-(8,8,8)]
   574      15.502906      15.502906      15.502906    8[6-(6,8),29-(8,8,8)]
   575       11.79364       11.79364       11.79364    8[6-(6,8),29-(8,8,8)]
   576      12.896464      12.896464      12.896464    8[6-(6,8),29-(8,8,8)]
   577      33.413743      33.413743      33.413743    8[6-(6,8),29-(8,8,8)]
   578      32.564512      32.564512      32.564512    8[6-(6,8),29-(8,8,8)]
   579      27.789227      27.789227      27.789227    8[6-(6,8),29-(8,8,8)]
   580       26.46405       26.46405       26.46405    8[6-(6,8),29-(8,8,8)]
   581       9.604391       9.604391       9.604391    8[6-(6,8),29-(8,8,8)]
   582       10.59248       10.59248       10.59248    8[6-(6,8),29-(8,8,8)]
   583       5.603812       5.603812       5.603812    8[6-(6,8),29-(8,8,8)]
   584       7.825846       7.825846       7.825846    8[6-(6,8),29-(8,8,8)]
   585      25.902717      25.902717      25.902717    8[6-(6,8),29-(8,8,8)]
   586      23.681611      23.681611      23.681611    8[6-(6,8),29-(8,8,8)]
   587      23.056277      23.056277      23.056277    8[6-(6,8),29-(8,8,8)]
   588      21.731101      21.731101      21.731101    8[6-(6,8),29-(8,8,8)]
   589      28.438347      28.438347      28.438347    8[6-(6,8),29-(8,8,8)]
   590      29.287577      29.287577      29.287577    8[6-(6,8),29-(8,8,8)]
   591      34.062862      34.062862      34.062862    8[6-(6,8),29-(8,8,8)]
   592       35.38804       35.38804       35.38804    8[6-(6,8),29-(8,8,8)]
   593      21.321655      21.321655      21.321655    8[6-(6,8),29-(8,8,8)]
   594      20.333568      20.333568      20.333568    8[6-(6,8),29-(8,8,8)]
   595       25.32224       25.32224       25.32224    8[6-(6,8),29-(8,8,8)]
   596      23.100207      23.100207      23.100207    8[6-(6,8),29-(8,8,8)]
   597       5.023336       5.023336       5.023336    8[6-(6,8),29-(8,8,8)]
   598       7.244442       7.244442       7.244442    8[6-(6,8),29-(8,8,8)]
   599       7.869769       7.869769       7.869769    8[6-(6,8),29-(8,8,8)]
   600       9.194947       9.194947       9.194947    8[6-(6,8),29-(8,8,8)]
