# Supplementary material for: A collection of forcefield precursors for metal–organic frameworks
Source: RSC Adv. 2019 Nov 13;9(63):36492–507. doi: 10.1039/c9ra07327b (PMC9075174; doi:10.1039/c9ra07327b)
Supplement: RA-009-C9RA07327B-s1964 [file RA-009-C9RA07327B-s1964.txt]

PEWXUL_clean

8.632000    0.000000    0.000000
-1.642054    13.420316    0.000000
-1.642054    -1.467567    13.339832

     1       4.831946       4.831946       4.831946    28[7-(6),7-(6),7-(6,6),7-(6,6),7-(6,6),7-(6,6)]
     2       0.515946       0.515946       0.515946    28[7-(6),7-(6),7-(6,6),7-(6,6),7-(6,6),7-(6,6)]
     3       3.182875       3.182875       3.182875    1[6-(6,7)]
     4       1.641814       1.641814       1.641814    1[6-(6,6)]
     5       5.120669       5.120669       5.120669    1[6-(6,6)]
     6       6.573957       6.573957       6.573957    1[6-(6,7)]
     7       2.769991       2.769991       2.769991    1[6-(1,6,6)]
     8       3.418471       3.418471       3.418471    1[6-(1,6,6)]
     9       3.670583       3.670583       3.670583    1[6-(6,7)]
    10       3.634535       3.634535       3.634535    1[6-(6,6)]
    11       5.895778       5.895778       5.895778    1[6-(6,6)]
    12       6.004324       6.004324       6.004324    1[6-(6,7)]
    13       4.824952       4.824952       4.824952    1[6-(1,6,6)]
    14       5.472898       5.472898       5.472898    1[6-(1,6,6)]
    15       6.481017       6.481017       6.481017    1[6-(6,7)]
    16      -0.609922      -0.609922      -0.609922    1[6-(6,6)]
    17       4.543223       4.543223       4.543223    1[6-(6,6)]
    18       3.089935       3.089935       3.089935    1[6-(6,7)]
    19       6.893901       6.893901       6.893901    1[6-(1,6,6)]
    20       6.245421       6.245421       6.245421    1[6-(1,6,6)]
    21       5.993309       5.993309       5.993309    1[6-(6,7)]
    22       6.029357       6.029357       6.029357    1[6-(6,6)]
    23       3.768114       3.768114       3.768114    1[6-(6,6)]
    24       3.659568       3.659568       3.659568    1[6-(6,7)]
    25        4.83894        4.83894        4.83894    1[6-(1,6,6)]
    26       4.190994       4.190994       4.190994    1[6-(1,6,6)]
    27       2.165017       2.165017       2.165017    1[6-(6,7)]
    28       3.706078       3.706078       3.706078    1[6-(6,6)]
    29       0.227223       0.227223       0.227223    1[6-(6,6)]
    30      -1.226065      -1.226065      -1.226065    1[6-(6,7)]
    31       2.577901       2.577901       2.577901    1[6-(1,6,6)]
    32       1.929421       1.929421       1.929421    1[6-(1,6,6)]
    33       1.677309       1.677309       1.677309    1[6-(6,7)]
    34       1.713357       1.713357       1.713357    1[6-(6,6)]
    35      -0.547886      -0.547886      -0.547886    1[6-(6,6)]
    36      -0.656432      -0.656432      -0.656432    1[6-(6,7)]
    37        0.52294        0.52294        0.52294    1[6-(1,6,6)]
    38      -0.125006      -0.125006      -0.125006    1[6-(1,6,6)]
    39      -1.133125      -1.133125      -1.133125    1[6-(6,7)]
    40       5.957814       5.957814       5.957814    1[6-(6,6)]
    41       0.804669       0.804669       0.804669    1[6-(6,6)]
    42       2.257957       2.257957       2.257957    1[6-(6,7)]
    43      -1.546009      -1.546009      -1.546009    1[6-(1,6,6)]
    44      -0.897529      -0.897529      -0.897529    1[6-(1,6,6)]
    45      -0.645417      -0.645417      -0.645417    1[6-(6,7)]
    46      -0.681465      -0.681465      -0.681465    1[6-(6,6)]
    47       1.579778       1.579778       1.579778    1[6-(6,6)]
    48       1.688324       1.688324       1.688324    1[6-(6,7)]
    49       0.508952       0.508952       0.508952    1[6-(1,6,6)]
    50       1.156898       1.156898       1.156898    1[6-(1,6,6)]
    51        3.92852        3.92852        3.92852    6[1-(0),6-(1,6),7-(6,28)]
    52       3.994602       3.994602       3.994602    6[1-(0),6-(1,7),6-(6,6)]
    53       3.409846       3.409846       3.409846    6[6-(1,1,6),6-(1,6),6-(1,6)]
    54       6.016535       6.016535       6.016535    6[1-(0),6-(1,7),6-(6,6)]
    55       5.903174       5.903174       5.903174    6[1-(0),6-(1,6),7-(6,28)]
    56       3.505044       3.505044       3.505044    6[1-(0),1-(0),6-(1,1,6),6-(6,6)]
    57        5.47903        5.47903        5.47903    6[1-(0),6-(1,6),7-(6,28)]
    58       5.422658       5.422658       5.422658    6[1-(0),6-(1,7),6-(6,6)]
    59       4.747051       4.747051       4.747051    6[6-(1,1,6),6-(1,6),6-(1,6)]
    60       4.108112       4.108112       4.108112    6[1-(0),6-(1,7),6-(6,6)]
    61       4.152344       4.152344       4.152344    6[1-(0),6-(1,6),7-(6,28)]
    62       4.702134       4.702134       4.702134    6[1-(0),1-(0),6-(1,1,6),6-(6,6)]
    63       1.680112       1.680112       1.680112    6[7-(28),7-(6)]
    64       5.735372       5.735372       5.735372    6[1-(0),6-(1,6),7-(6,28)]
    65       7.311344       7.311344       7.311344    6[1-(0),6-(1,7),6-(6,6)]
    66       6.254046       6.254046       6.254046    6[6-(1,1,6),6-(1,6),6-(1,6)]
    67       3.647357       3.647357       3.647357    6[1-(0),6-(1,7),6-(6,6)]
    68       3.760718       3.760718       3.760718    6[1-(0),6-(1,6),7-(6,28)]
    69       6.158848       6.158848       6.158848    6[1-(0),1-(0),6-(1,1,6),6-(6,6)]
    70       4.184862       4.184862       4.184862    6[1-(0),6-(1,6),7-(6,28)]
    71       4.241234       4.241234       4.241234    6[1-(0),6-(1,7),6-(6,6)]
    72       4.916841       4.916841       4.916841    6[6-(1,1,6),6-(1,6),6-(1,6)]
    73        5.55578        5.55578        5.55578    6[1-(0),6-(1,7),6-(6,6)]
    74       5.511548       5.511548       5.511548    6[1-(0),6-(1,6),7-(6,28)]
    75       4.961758       4.961758       4.961758    6[1-(0),1-(0),6-(1,1,6),6-(6,6)]
    76       -0.64822       -0.64822       -0.64822    6[7-(28),7-(6)]
    77       1.419372       1.419372       1.419372    6[1-(0),6-(1,6),7-(6,28)]
    78       2.995344       2.995344       2.995344    6[1-(0),6-(1,7),6-(6,6)]
    79       1.938046       1.938046       1.938046    6[6-(1,1,6),6-(1,6),6-(1,6)]
    80      -0.668643      -0.668643      -0.668643    6[1-(0),6-(1,7),6-(6,6)]
    81      -0.555282      -0.555282      -0.555282    6[1-(0),6-(1,6),7-(6,28)]
    82       1.842848       1.842848       1.842848    6[1-(0),1-(0),6-(1,1,6),6-(6,6)]
    83      -0.131138      -0.131138      -0.131138    6[1-(0),6-(1,6),7-(6,28)]
    84      -0.074766      -0.074766      -0.074766    6[1-(0),6-(1,7),6-(6,6)]
    85       0.600841       0.600841       0.600841    6[6-(1,1,6),6-(1,6),6-(1,6)]
    86        1.23978        1.23978        1.23978    6[1-(0),6-(1,7),6-(6,6)]
    87       1.195548       1.195548       1.195548    6[1-(0),6-(1,6),7-(6,28)]
    88       0.645758       0.645758       0.645758    6[1-(0),1-(0),6-(1,1,6),6-(6,6)]
    89        3.66778        3.66778        3.66778    6[7-(28),7-(6)]
    90       -0.38748       -0.38748       -0.38748    6[1-(0),6-(1,6),7-(6,28)]
    91      -0.321398      -0.321398      -0.321398    6[1-(0),6-(1,7),6-(6,6)]
    92      -0.906154      -0.906154      -0.906154    6[6-(1,1,6),6-(1,6),6-(1,6)]
    93       1.700535       1.700535       1.700535    6[1-(0),6-(1,7),6-(6,6)]
    94       1.587174       1.587174       1.587174    6[1-(0),6-(1,6),7-(6,28)]
    95      -0.810956      -0.810956      -0.810956    6[1-(0),1-(0),6-(1,1,6),6-(6,6)]
    96        1.16303        1.16303        1.16303    6[1-(0),6-(1,6),7-(6,28)]
    97       1.106658       1.106658       1.106658    6[1-(0),6-(1,7),6-(6,6)]
    98       0.431051       0.431051       0.431051    6[6-(1,1,6),6-(1,6),6-(1,6)]
    99      -0.207888      -0.207888      -0.207888    6[1-(0),6-(1,7),6-(6,6)]
   100      -0.163656      -0.163656      -0.163656    6[1-(0),6-(1,6),7-(6,28)]
   101       0.386134       0.386134       0.386134    6[1-(0),1-(0),6-(1,1,6),6-(6,6)]
   102       5.996112       5.996112       5.996112    6[7-(28),7-(6)]
   103       4.881549       4.881549       4.881549    7[6-(1,6),6-(1,6),28-(7,7,7,7,7)]
   104       4.832276       4.832276       4.832276    7[6-(1,6),6-(1,6),28-(7,7,7,7,7)]
   105       2.761824       2.761824       2.761824    7[6-(7),28-(7,7,7,7,7)]
   106       4.782343       4.782343       4.782343    7[6-(1,6),6-(1,6),28-(7,7,7,7,7)]
   107       4.831616       4.831616       4.831616    7[6-(1,6),6-(1,6),28-(7,7,7,7,7)]
   108       6.902068       6.902068       6.902068    7[6-(7),28-(7,7,7,7,7)]
   109       0.515946       0.515946       0.515946    7[6-(7),6-(7)]
   110       0.466343       0.466343       0.466343    7[6-(1,6),6-(1,6),28-(7,7,7,7,7)]
   111       0.515616       0.515616       0.515616    7[6-(1,6),6-(1,6),28-(7,7,7,7,7)]
   112       2.586068       2.586068       2.586068    7[6-(7),28-(7,7,7,7,7)]
   113       0.565549       0.565549       0.565549    7[6-(1,6),6-(1,6),28-(7,7,7,7,7)]
   114       0.516276       0.516276       0.516276    7[6-(1,6),6-(1,6),28-(7,7,7,7,7)]
   115      -1.554176      -1.554176      -1.554176    7[6-(7),28-(7,7,7,7,7)]
   116       4.831946       4.831946       4.831946    7[6-(7),6-(7)]
