# Supplementary material for: A collection of forcefield precursors for metal–organic frameworks
Source: RSC Adv. 2019 Nov 13;9(63):36492–507. doi: 10.1039/c9ra07327b (PMC9075174; doi:10.1039/c9ra07327b)
Supplement: RA-009-C9RA07327B-s1965 [file RA-009-C9RA07327B-s1965.txt]

PEWXUL01_clean

8.630000    0.000000    0.000000
-1.620124    13.417038    0.000000
-1.620124    -1.355544    13.348386

     1       4.852376       4.852376       4.852376    28[7-(6),7-(6),7-(6,6),7-(6,6),7-(6,6),7-(6,6)]
     2       0.537376       0.537376       0.537376    28[7-(6),7-(6),7-(6,6),7-(6,6),7-(6,6),7-(6,6)]
     3       3.140484       3.140484       3.140484    1[6-(6,7)]
     4       1.652324       1.652324       1.652324    1[6-(6,6)]
     5       5.205697       5.205697       5.205697    1[6-(6,6)]
     6       6.618029       6.618029       6.618029    1[6-(6,7)]
     7       3.497385       3.497385       3.497385    1[6-(1,6,6)]
     8       2.808282       2.808282       2.808282    1[6-(1,6,6)]
     9        6.04997        6.04997        6.04997    1[6-(6,7)]
    10       5.900108       5.900108       5.900108    1[6-(6,6)]
    11       3.649752       3.649752       3.649752    1[6-(6,6)]
    12       3.723276       3.723276       3.723276    1[6-(6,7)]
    13       5.522455       5.522455       5.522455    1[6-(1,6,6)]
    14       4.829794       4.829794       4.829794    1[6-(1,6,6)]
    15      -2.065732      -2.065732      -2.065732    1[6-(6,7)]
    16      -0.577572      -0.577572      -0.577572    1[6-(6,6)]
    17       4.499055       4.499055       4.499055    1[6-(6,6)]
    18       3.086723       3.086723       3.086723    1[6-(6,7)]
    19       6.207367       6.207367       6.207367    1[6-(1,6,6)]
    20        6.89647        6.89647        6.89647    1[6-(1,6,6)]
    21       3.654782       3.654782       3.654782    1[6-(6,7)]
    22       3.804644       3.804644       3.804644    1[6-(6,6)]
    23          6.055          6.055          6.055    1[6-(6,6)]
    24       5.981476       5.981476       5.981476    1[6-(6,7)]
    25       4.182297       4.182297       4.182297    1[6-(1,6,6)]
    26       4.874958       4.874958       4.874958    1[6-(1,6,6)]
    27       2.249268       2.249268       2.249268    1[6-(6,7)]
    28       3.737428       3.737428       3.737428    1[6-(6,6)]
    29       0.184055       0.184055       0.184055    1[6-(6,6)]
    30      -1.228277      -1.228277      -1.228277    1[6-(6,7)]
    31       1.892367       1.892367       1.892367    1[6-(1,6,6)]
    32        2.58147        2.58147        2.58147    1[6-(1,6,6)]
    33      -0.660218      -0.660218      -0.660218    1[6-(6,7)]
    34      -0.510356      -0.510356      -0.510356    1[6-(6,6)]
    35           1.74           1.74           1.74    1[6-(6,6)]
    36       1.666476       1.666476       1.666476    1[6-(6,7)]
    37      -0.132703      -0.132703      -0.132703    1[6-(1,6,6)]
    38       0.559958       0.559958       0.559958    1[6-(1,6,6)]
    39      -1.174516      -1.174516      -1.174516    1[6-(6,7)]
    40       5.967324       5.967324       5.967324    1[6-(6,6)]
    41       0.890697       0.890697       0.890697    1[6-(6,6)]
    42       2.303029       2.303029       2.303029    1[6-(6,7)]
    43      -0.817615      -0.817615      -0.817615    1[6-(1,6,6)]
    44      -1.506718      -1.506718      -1.506718    1[6-(1,6,6)]
    45        1.73497        1.73497        1.73497    1[6-(6,7)]
    46       1.585108       1.585108       1.585108    1[6-(6,6)]
    47      -0.665248      -0.665248      -0.665248    1[6-(6,6)]
    48      -0.591724      -0.591724      -0.591724    1[6-(6,7)]
    49       1.207455       1.207455       1.207455    1[6-(1,6,6)]
    50       0.514794       0.514794       0.514794    1[6-(1,6,6)]
    51         3.9078         3.9078         3.9078    6[1-(0),6-(1,6),7-(6,28)]
    52       3.966695       3.966695       3.966695    6[1-(0),6-(1,7),6-(6,6)]
    53       3.431154       3.431154       3.431154    6[6-(1,1,6),6-(1,6),6-(1,6)]
    54       6.064123       6.064123       6.064123    6[1-(0),6-(1,7),6-(6,6)]
    55        5.92476        5.92476        5.92476    6[1-(0),6-(1,6),7-(6,28)]
    56       3.535056       3.535056       3.535056    6[1-(0),1-(0),6-(1,1,6),6-(6,6)]
    57       5.500602       5.500602       5.500602    6[1-(0),6-(1,6),7-(6,28)]
    58       5.441059       5.441059       5.441059    6[1-(0),6-(1,7),6-(6,6)]
    59       4.771757       4.771757       4.771757    6[6-(1,1,6),6-(1,6),6-(1,6)]
    60       4.148745       4.148745       4.148745    6[1-(0),6-(1,7),6-(6,6)]
    61       4.204313       4.204313       4.204313    6[1-(0),6-(1,6),7-(6,28)]
    62       4.733654       4.733654       4.733654    6[1-(0),1-(0),6-(1,1,6),6-(6,6)]
    63        1.68549        1.68549        1.68549    6[7-(28),7-(6)]
    64       5.796952       5.796952       5.796952    6[1-(0),6-(1,6),7-(6,28)]
    65       5.738057       5.738057       5.738057    6[1-(0),6-(1,7),6-(6,6)]
    66       6.273598       6.273598       6.273598    6[6-(1,1,6),6-(1,6),6-(1,6)]
    67       3.640629       3.640629       3.640629    6[1-(0),6-(1,7),6-(6,6)]
    68       3.779992       3.779992       3.779992    6[1-(0),6-(1,6),7-(6,28)]
    69       6.169696       6.169696       6.169696    6[1-(0),1-(0),6-(1,1,6),6-(6,6)]
    70        4.20415        4.20415        4.20415    6[1-(0),6-(1,6),7-(6,28)]
    71       4.263693       4.263693       4.263693    6[1-(0),6-(1,7),6-(6,6)]
    72       4.932995       4.932995       4.932995    6[6-(1,1,6),6-(1,6),6-(1,6)]
    73       5.556007       5.556007       5.556007    6[1-(0),6-(1,7),6-(6,6)]
    74       5.500439       5.500439       5.500439    6[1-(0),6-(1,6),7-(6,28)]
    75       4.971098       4.971098       4.971098    6[1-(0),1-(0),6-(1,1,6),6-(6,6)]
    76      -0.610738      -0.610738      -0.610738    6[7-(28),7-(6)]
    77       1.481952       1.481952       1.481952    6[1-(0),6-(1,6),7-(6,28)]
    78       1.423057       1.423057       1.423057    6[1-(0),6-(1,7),6-(6,6)]
    79       1.958598       1.958598       1.958598    6[6-(1,1,6),6-(1,6),6-(1,6)]
    80      -0.674371      -0.674371      -0.674371    6[1-(0),6-(1,7),6-(6,6)]
    81      -0.535008      -0.535008      -0.535008    6[1-(0),6-(1,6),7-(6,28)]
    82       1.854696       1.854696       1.854696    6[1-(0),1-(0),6-(1,1,6),6-(6,6)]
    83       -0.11085       -0.11085       -0.11085    6[1-(0),6-(1,6),7-(6,28)]
    84      -0.051307      -0.051307      -0.051307    6[1-(0),6-(1,7),6-(6,6)]
    85       0.617995       0.617995       0.617995    6[6-(1,1,6),6-(1,6),6-(1,6)]
    86       1.241007       1.241007       1.241007    6[1-(0),6-(1,7),6-(6,6)]
    87       1.185439       1.185439       1.185439    6[1-(0),6-(1,6),7-(6,28)]
    88       0.656098       0.656098       0.656098    6[1-(0),1-(0),6-(1,1,6),6-(6,6)]
    89       3.704262       3.704262       3.704262    6[7-(28),7-(6)]
    90        -0.4072        -0.4072        -0.4072    6[1-(0),6-(1,6),7-(6,28)]
    91      -0.348305      -0.348305      -0.348305    6[1-(0),6-(1,7),6-(6,6)]
    92      -0.883846      -0.883846      -0.883846    6[6-(1,1,6),6-(1,6),6-(1,6)]
    93       1.749123       1.749123       1.749123    6[1-(0),6-(1,7),6-(6,6)]
    94        1.60976        1.60976        1.60976    6[1-(0),6-(1,6),7-(6,28)]
    95      -0.779944      -0.779944      -0.779944    6[1-(0),1-(0),6-(1,1,6),6-(6,6)]
    96       1.185602       1.185602       1.185602    6[1-(0),6-(1,6),7-(6,28)]
    97       1.126059       1.126059       1.126059    6[1-(0),6-(1,7),6-(6,6)]
    98       0.456757       0.456757       0.456757    6[6-(1,1,6),6-(1,6),6-(1,6)]
    99      -0.166255      -0.166255      -0.166255    6[1-(0),6-(1,7),6-(6,6)]
   100      -0.110687      -0.110687      -0.110687    6[1-(0),6-(1,6),7-(6,28)]
   101       0.418654       0.418654       0.418654    6[1-(0),1-(0),6-(1,1,6),6-(6,6)]
   102        6.00049        6.00049        6.00049    6[7-(28),7-(6)]
   103       4.888724       4.888724       4.888724    7[6-(1,6),6-(1,6),28-(7,7,7,7,7)]
   104       4.857857       4.857857       4.857857    7[6-(1,6),6-(1,6),28-(7,7,7,7,7)]
   105       2.787111       2.787111       2.787111    7[6-(7),28-(7,7,7,7,7)]
   106       4.816028       4.816028       4.816028    7[6-(1,6),6-(1,6),28-(7,7,7,7,7)]
   107       4.846895       4.846895       4.846895    7[6-(1,6),6-(1,6),28-(7,7,7,7,7)]
   108       6.917641       6.917641       6.917641    7[6-(7),28-(7,7,7,7,7)]
   109       0.537376       0.537376       0.537376    7[6-(7),6-(7)]
   110       0.501028       0.501028       0.501028    7[6-(1,6),6-(1,6),28-(7,7,7,7,7)]
   111       0.531895       0.531895       0.531895    7[6-(1,6),6-(1,6),28-(7,7,7,7,7)]
   112       2.602641       2.602641       2.602641    7[6-(7),28-(7,7,7,7,7)]
   113       0.573724       0.573724       0.573724    7[6-(1,6),6-(1,6),28-(7,7,7,7,7)]
   114       0.542857       0.542857       0.542857    7[6-(1,6),6-(1,6),28-(7,7,7,7,7)]
   115      -1.527889      -1.527889      -1.527889    7[6-(7),28-(7,7,7,7,7)]
   116       4.852376       4.852376       4.852376    7[6-(7),6-(7)]
