# Supplementary material for: A collection of forcefield precursors for metal–organic frameworks
Source: RSC Adv. 2019 Nov 13;9(63):36492–507. doi: 10.1039/c9ra07327b (PMC9075174; doi:10.1039/c9ra07327b)
Supplement: RA-009-C9RA07327B-s1966 [file RA-009-C9RA07327B-s1966.txt]

PEXBIF_clean

12.262400    0.000000    0.000000
-3.294716    11.811490    0.000000
5.458786    5.165472    14.548546

     1      10.695943      10.695943      10.695943    48[7-(6,6),7-(6,6),8-(6),8-(6)]
     2       4.051217       4.051217       4.051217    48[7-(6,6),7-(6,6),8-(6),8-(6)]
     3       3.730527       3.730527       3.730527    48[7-(6,6),7-(6,6),8-(6),8-(6)]
     4      10.375253      10.375253      10.375253    48[7-(6,6),7-(6,6),8-(6),8-(6)]
     5       1.787671       1.787671       1.787671    1[6-(6,6)]
     6       3.182477       3.182477       3.182477    1[6-(6,6)]
     7         6.0533         6.0533         6.0533    1[6-(6,7)]
     8        8.61905        8.61905        8.61905    1[6-(7,7)]
     9      10.158471      10.158471      10.158471    1[6-(6,7)]
    10       8.648278       8.648278       8.648278    1[6-(6,7)]
    11       7.046368       7.046368       7.046368    1[6-(1,6,7)]
    12       6.645937       6.645937       6.645937    1[6-(1,6,7)]
    13       8.415012       8.415012       8.415012    1[6-(1,6,6)]
    14       7.478747       7.478747       7.478747    1[6-(1,6,6)]
    15      -0.027727      -0.027727      -0.027727    1[6-(1,6,6)]
    16       3.867238       3.867238       3.867238    1[6-(1,6,6)]
    17       2.888626       2.888626       2.888626    1[6-(1,6,7)]
    18      13.792269      13.792269      13.792269    1[6-(1,6,7)]
    19      12.039817      12.039817      12.039817    1[6-(7,7)]
    20       1.850765       1.850765       1.850765    1[6-(6,7)]
    21       3.423012       3.423012       3.423012    1[6-(6,7)]
    22       6.018333       6.018333       6.018333    1[6-(6,6)]
    23       7.486012       7.486012       7.486012    1[6-(6,6)]
    24       9.287341       9.287341       9.287341    1[6-(6,7)]
    25       8.833637       8.833637       8.833637    1[6-(7,7)]
    26      11.856974      11.856974      11.856974    1[6-(6,7)]
    27      12.086582      12.086582      12.086582    1[6-(6,7)]
    28        5.96374        5.96374        5.96374    1[6-(1,6,7)]
    29      10.700932      10.700932      10.700932    1[6-(1,6,7)]
    30       10.06896       10.06896       10.06896    1[6-(1,6,6)]
    31       9.127392       9.127392       9.127392    1[6-(1,6,6)]
    32       9.566288       9.566288       9.566288    1[6-(1,6,6)]
    33       -1.49565       -1.49565       -1.49565    1[6-(1,6,6)]
    34      11.047676      11.047676      11.047676    1[6-(1,6,7)]
    35      10.907036      10.907036      10.907036    1[6-(1,6,7)]
    36       0.759383       0.759383       0.759383    1[6-(7,7)]
    37       3.365373       3.365373       3.365373    1[6-(6,7)]
    38       1.167181       1.167181       1.167181    1[6-(6,7)]
    39      12.638799      12.638799      12.638799    1[6-(6,6)]
    40      11.243993      11.243993      11.243993    1[6-(6,6)]
    41        8.37317        8.37317        8.37317    1[6-(6,7)]
    42        5.80742        5.80742        5.80742    1[6-(7,7)]
    43       4.267999       4.267999       4.267999    1[6-(6,7)]
    44       5.778192       5.778192       5.778192    1[6-(6,7)]
    45       7.380102       7.380102       7.380102    1[6-(1,6,7)]
    46       7.780533       7.780533       7.780533    1[6-(1,6,7)]
    47       6.011458       6.011458       6.011458    1[6-(1,6,6)]
    48       6.947723       6.947723       6.947723    1[6-(1,6,6)]
    49      14.454197      14.454197      14.454197    1[6-(1,6,6)]
    50      10.559232      10.559232      10.559232    1[6-(1,6,6)]
    51      11.537844      11.537844      11.537844    1[6-(1,6,7)]
    52       0.634201       0.634201       0.634201    1[6-(1,6,7)]
    53       2.386653       2.386653       2.386653    1[6-(7,7)]
    54      12.575705      12.575705      12.575705    1[6-(6,7)]
    55      11.003458      11.003458      11.003458    1[6-(6,7)]
    56       8.408137       8.408137       8.408137    1[6-(6,6)]
    57       6.940458       6.940458       6.940458    1[6-(6,6)]
    58       5.139129       5.139129       5.139129    1[6-(6,7)]
    59       5.592833       5.592833       5.592833    1[6-(7,7)]
    60       2.569496       2.569496       2.569496    1[6-(6,7)]
    61       2.339888       2.339888       2.339888    1[6-(6,7)]
    62        8.46273        8.46273        8.46273    1[6-(1,6,7)]
    63       3.725538       3.725538       3.725538    1[6-(1,6,7)]
    64        4.35751        4.35751        4.35751    1[6-(1,6,6)]
    65       5.299078       5.299078       5.299078    1[6-(1,6,6)]
    66       4.860182       4.860182       4.860182    1[6-(1,6,6)]
    67       15.92212       15.92212       15.92212    1[6-(1,6,6)]
    68       3.378794       3.378794       3.378794    1[6-(1,6,7)]
    69       3.519434       3.519434       3.519434    1[6-(1,6,7)]
    70      13.667087      13.667087      13.667087    1[6-(7,7)]
    71      11.061097      11.061097      11.061097    1[6-(6,7)]
    72      13.259289      13.259289      13.259289    1[6-(6,7)]
    73      -0.268648      -0.268648      -0.268648    6[6-(6,6),8-(0),8-(48)]
    74       0.572322       0.572322       0.572322    6[6-(1,6),6-(6,7),6-(8,8)]
    75       1.656192       1.656192       1.656192    6[1-(0),6-(1,6),6-(6,6)]
    76       2.489295       2.489295       2.489295    6[1-(0),6-(1,6),6-(1,7)]
    77       2.199634       2.199634       2.199634    6[1-(0),6-(1,6),7-(6)]
    78       0.267112       0.267112       0.267112    6[6-(6,6),6-(8,8),7-(6)]
    79      -0.916812      -0.916812      -0.916812    6[6-(6,7),8-(0),8-(48)]
    80       8.803653       8.803653       8.803653    6[1-(0),7-(6,48),7-(6,6)]
    81       9.653627       9.653627       9.653627    6[1-(0),6-(1,7),7-(6,48)]
    82       8.840243       8.840243       8.840243    6[1-(0),6-(1,7),7-(6,6)]
    83       7.394004       7.394004       7.394004    6[1-(0),1-(0),6-(1,1,6),7-(6,6)]
    84       8.139597       8.139597       8.139597    6[1-(0),1-(0),6-(1,1,6),6-(1,1,7)]
    85        3.03283        3.03283        3.03283    6[1-(0),1-(0),6-(1,1,6),6-(1,1,7)]
    86       2.274531       2.274531       2.274531    6[1-(0),1-(0),6-(1,1,6),7-(6,6)]
    87      12.751188      12.751188      12.751188    6[1-(0),7-(6,48),7-(6,6)]
    88       1.620239       1.620239       1.620239    6[1-(0),6-(1,7),7-(6,48)]
    89       2.496603       2.496603       2.496603    6[1-(0),6-(1,7),7-(6,6)]
    90       6.042576       6.042576       6.042576    6[6-(6,6),8-(0),8-(48)]
    91        7.05971        7.05971        7.05971    6[6-(1,6),6-(6,7),6-(8,8)]
    92       6.759615       6.759615       6.759615    6[1-(0),6-(1,6),6-(6,6)]
    93       7.616024       7.616024       7.616024    6[1-(0),6-(1,6),6-(1,7)]
    94       8.723537       8.723537       8.723537    6[1-(0),6-(1,6),7-(6)]
    95        8.24734        8.24734        8.24734    6[6-(6,6),6-(8,8),7-(6)]
    96       8.751513       8.751513       8.751513    6[6-(6,7),8-(0),8-(48)]
    97       9.622925       9.622925       9.622925    6[1-(0),7-(6,48),7-(6,6)]
    98      11.271348      11.271348      11.271348    6[1-(0),6-(1,7),7-(6,48)]
    99      11.399601      11.399601      11.399601    6[1-(0),6-(1,7),7-(6,6)]
   100       9.936723       9.936723       9.936723    6[1-(0),1-(0),6-(1,1,6),7-(6,6)]
   101       9.348962       9.348962       9.348962    6[1-(0),1-(0),6-(1,1,6),6-(1,1,7)]
   102      10.519655      10.519655      10.519655    6[1-(0),1-(0),6-(1,1,6),6-(1,1,7)]
   103      11.274368      11.274368      11.274368    6[1-(0),1-(0),6-(1,1,6),7-(6,6)]
   104       1.143863       1.143863       1.143863    6[1-(0),7-(6,48),7-(6,6)]
   105       2.559234       2.559234       2.559234    6[1-(0),6-(1,7),7-(6,48)]
   106       1.354653       1.354653       1.354653    6[1-(0),6-(1,7),7-(6,6)]
   107      14.695118      14.695118      14.695118    6[6-(6,6),8-(0),8-(48)]
   108      13.854148      13.854148      13.854148    6[6-(1,6),6-(6,7),6-(8,8)]
   109      12.770278      12.770278      12.770278    6[1-(0),6-(1,6),6-(6,6)]
   110      11.937175      11.937175      11.937175    6[1-(0),6-(1,6),6-(1,7)]
   111      12.226836      12.226836      12.226836    6[1-(0),6-(1,6),7-(6)]
   112      14.159358      14.159358      14.159358    6[6-(6,6),6-(8,8),7-(6)]
   113      15.343282      15.343282      15.343282    6[6-(6,7),8-(0),8-(48)]
   114       5.622817       5.622817       5.622817    6[1-(0),7-(6,48),7-(6,6)]
   115       4.772843       4.772843       4.772843    6[1-(0),6-(1,7),7-(6,48)]
   116       5.586227       5.586227       5.586227    6[1-(0),6-(1,7),7-(6,6)]
   117       7.032466       7.032466       7.032466    6[1-(0),1-(0),6-(1,1,6),7-(6,6)]
   118       6.286873       6.286873       6.286873    6[1-(0),1-(0),6-(1,1,6),6-(1,1,7)]
   119       11.39364       11.39364       11.39364    6[1-(0),1-(0),6-(1,1,6),6-(1,1,7)]
   120      12.151939      12.151939      12.151939    6[1-(0),1-(0),6-(1,1,6),7-(6,6)]
   121       1.675282       1.675282       1.675282    6[1-(0),7-(6,48),7-(6,6)]
   122      12.806231      12.806231      12.806231    6[1-(0),6-(1,7),7-(6,48)]
   123      11.929867      11.929867      11.929867    6[1-(0),6-(1,7),7-(6,6)]
   124       8.383894       8.383894       8.383894    6[6-(6,6),8-(0),8-(48)]
   125        7.36676        7.36676        7.36676    6[6-(1,6),6-(6,7),6-(8,8)]
   126       7.666855       7.666855       7.666855    6[1-(0),6-(1,6),6-(6,6)]
   127       6.810446       6.810446       6.810446    6[1-(0),6-(1,6),6-(1,7)]
   128       5.702933       5.702933       5.702933    6[1-(0),6-(1,6),7-(6)]
   129        6.17913        6.17913        6.17913    6[6-(6,6),6-(8,8),7-(6)]
   130       5.674957       5.674957       5.674957    6[6-(6,7),8-(0),8-(48)]
   131       4.803545       4.803545       4.803545    6[1-(0),7-(6,48),7-(6,6)]
   132       3.155122       3.155122       3.155122    6[1-(0),6-(1,7),7-(6,48)]
   133       3.026869       3.026869       3.026869    6[1-(0),6-(1,7),7-(6,6)]
   134       4.489747       4.489747       4.489747    6[1-(0),1-(0),6-(1,1,6),7-(6,6)]
   135       5.077508       5.077508       5.077508    6[1-(0),1-(0),6-(1,1,6),6-(1,1,7)]
   136       3.906815       3.906815       3.906815    6[1-(0),1-(0),6-(1,1,6),6-(1,1,7)]
   137       3.152102       3.152102       3.152102    6[1-(0),1-(0),6-(1,1,6),7-(6,6)]
   138      13.282607      13.282607      13.282607    6[1-(0),7-(6,48),7-(6,6)]
   139      11.867236      11.867236      11.867236    6[1-(0),6-(1,7),7-(6,48)]
   140      13.071817      13.071817      13.071817    6[1-(0),6-(1,7),7-(6,6)]
   141       9.658548       9.658548       9.658548    7[6-(1,6),6-(1,7),48-(7,8,8)]
   142       8.289909       8.289909       8.289909    7[6-(1,1,6),6-(1,6),6-(1,7)]
   143       1.763289       1.763289       1.763289    7[6-(1,1,6),6-(1,6),6-(1,7)]
   144      12.634456      12.634456      12.634456    7[6-(1,6),6-(1,7),48-(7,8,8)]
   145       4.432589       4.432589       4.432589    7[6-(1,6),6-(6,6)]
   146       4.727932       4.727932       4.727932    7[6-(1,6),6-(1,7),48-(7,8,8)]
   147      10.333958      10.333958      10.333958    7[6-(1,1,6),6-(1,6),6-(1,7)]
   148       0.471991       0.471991       0.471991    7[6-(1,1,6),6-(1,6),6-(1,7)]
   149       2.446123       2.446123       2.446123    7[6-(1,6),6-(1,7),48-(7,8,8)]
   150       9.028426       9.028426       9.028426    7[6-(1,6),6-(6,6)]
   151       4.767922       4.767922       4.767922    7[6-(1,6),6-(1,7),48-(7,8,8)]
   152       6.136561       6.136561       6.136561    7[6-(1,1,6),6-(1,6),6-(1,7)]
   153      12.663181      12.663181      12.663181    7[6-(1,1,6),6-(1,6),6-(1,7)]
   154       1.792014       1.792014       1.792014    7[6-(1,6),6-(1,7),48-(7,8,8)]
   155       9.993881       9.993881       9.993881    7[6-(1,6),6-(6,6)]
   156       9.698538       9.698538       9.698538    7[6-(1,6),6-(1,7),48-(7,8,8)]
   157       4.092512       4.092512       4.092512    7[6-(1,1,6),6-(1,6),6-(1,7)]
   158      13.954479      13.954479      13.954479    7[6-(1,1,6),6-(1,6),6-(1,7)]
   159      11.980347      11.980347      11.980347    7[6-(1,6),6-(1,7),48-(7,8,8)]
   160       5.398044       5.398044       5.398044    7[6-(1,6),6-(6,6)]
   161      11.355028      11.355028      11.355028    8[6-(6,8),48-(7,7,8)]
   162      -0.205525      -0.205525      -0.205525    8[6-(6,8)]
   163       2.287096       2.287096       2.287096    8[6-(6,8),48-(7,7,8)]
   164      -1.875257      -1.875257      -1.875257    8[6-(6,8)]
   165       5.935188       5.935188       5.935188    8[6-(6,8),48-(7,7,8)]
   166       5.367856       5.367856       5.367856    8[6-(6,8)]
   167       9.669142       9.669142       9.669142    8[6-(6,8),48-(7,7,8)]
   168       8.233877       8.233877       8.233877    8[6-(6,8)]
   169       3.071442       3.071442       3.071442    8[6-(6,8),48-(7,7,8)]
   170      14.631995      14.631995      14.631995    8[6-(6,8)]
   171      12.139374      12.139374      12.139374    8[6-(6,8),48-(7,7,8)]
   172       4.039327       4.039327       4.039327    8[6-(6,8)]
   173       8.491282       8.491282       8.491282    8[6-(6,8),48-(7,7,8)]
   174       9.058614       9.058614       9.058614    8[6-(6,8)]
   175       4.757328       4.757328       4.757328    8[6-(6,8),48-(7,7,8)]
   176       6.192593       6.192593       6.192593    8[6-(6,8)]
