# Supplementary material for: A collection of forcefield precursors for metal–organic frameworks
Source: RSC Adv. 2019 Nov 13;9(63):36492–507. doi: 10.1039/c9ra07327b (PMC9075174; doi:10.1039/c9ra07327b)
Supplement: RA-009-C9RA07327B-s1967 [file RA-009-C9RA07327B-s1967.txt]

PEXTUI_clean

10.226000    0.000000    0.000000
0.000000    10.814000    0.000000
-4.898559    0.000000    29.471673

     1      -4.093076      -4.093076      -4.093076    48[8-(6),8-(6),8-(6),8-(6),8-(6)]
     2       3.286642       3.286642       3.286642    48[8-(6),8-(6),8-(6),8-(6),8-(6)]
     3       6.971237       6.971237       6.971237    48[8-(6),8-(6),8-(6),8-(6),8-(6)]
     4      -0.408481      -0.408481      -0.408481    48[8-(6),8-(6),8-(6),8-(6),8-(6)]
     5       9.420517       9.420517       9.420517    48[8-(6),8-(6),8-(6),8-(6),8-(6)]
     6       2.040799       2.040799       2.040799    48[8-(6),8-(6),8-(6),8-(6),8-(6)]
     7      -1.643796      -1.643796      -1.643796    48[8-(6),8-(6),8-(6),8-(6),8-(6)]
     8       5.735922       5.735922       5.735922    48[8-(6),8-(6),8-(6),8-(6),8-(6)]
     9          5.113          5.113          5.113    48[8-(6),8-(6)]
    10        2.66372        2.66372        2.66372    48[8-(6),8-(6)]
    11        3.02642        3.02642        3.02642    1[6-(6,6)]
    12      -0.960618      -0.960618      -0.960618    1[6-(6,6)]
    13       0.737781       0.737781       0.737781    1[6-(6,6)]
    14      -1.683909      -1.683909      -1.683909    1[6-(6,6)]
    15       0.181637       0.181637       0.181637    1[6-(6,6)]
    16       6.406124       6.406124       6.406124    1[6-(6,6)]
    17      -0.148258      -0.148258      -0.148258    1[6-(6,6)]
    18        3.83878        3.83878        3.83878    1[6-(6,6)]
    19       2.140381       2.140381       2.140381    1[6-(6,6)]
    20       4.562071       4.562071       4.562071    1[6-(6,6)]
    21       2.696524       2.696524       2.696524    1[6-(6,6)]
    22      -3.527963      -3.527963      -3.527963    1[6-(6,6)]
    23       2.301021       2.301021       2.301021    1[6-(6,6)]
    24       6.288059       6.288059       6.288059    1[6-(6,6)]
    25        4.58966        4.58966        4.58966    1[6-(6,6)]
    26        7.01135        7.01135        7.01135    1[6-(6,6)]
    27       5.145804       5.145804       5.145804    1[6-(6,6)]
    28      -1.078683      -1.078683      -1.078683    1[6-(6,6)]
    29       5.475699       5.475699       5.475699    1[6-(6,6)]
    30       1.488661       1.488661       1.488661    1[6-(6,6)]
    31        3.18706        3.18706        3.18706    1[6-(6,6)]
    32        0.76537        0.76537        0.76537    1[6-(6,6)]
    33       2.630917       2.630917       2.630917    1[6-(6,6)]
    34       8.855404       8.855404       8.855404    1[6-(6,6)]
    35        3.31223        3.31223        3.31223    6[6-(6,6),8-(48),8-(48)]
    36       2.078834       2.078834       2.078834    6[6-(1,6),6-(1,6),6-(8,8)]
    37       2.186026       2.186026       2.186026    6[1-(0),6-(6,6),6-(6,6)]
    38       1.060579       1.060579       1.060579    6[6-(1,6),6-(1,6),6-(8,8)]
    39      -0.198745      -0.198745      -0.198745    6[1-(0),6-(6,6),6-(6,6)]
    40      -0.318796      -0.318796      -0.318796    6[6-(1,6),6-(1,6),6-(8,8)]
    41       0.817857       0.817857       0.817857    6[1-(0),6-(6,6),6-(6,6)]
    42       1.186808       1.186808       1.186808    6[6-(6,6),8-(0),8-(48)]
    43      -1.677783      -1.677783      -1.677783    6[6-(6,6),8-(48),8-(48)]
    44       5.993591       5.993591       5.993591    6[6-(6,6),8-(48),8-(48)]
    45      -2.946863      -2.946863      -2.946863    6[6-(1,6),6-(1,6),6-(8,8)]
    46      -1.722998      -1.722998      -1.722998    6[1-(0),6-(6,6),6-(6,6)]
    47      -0.543141      -0.543141      -0.543141    6[6-(1,6),6-(1,6),6-(8,8)]
    48       -0.60681       -0.60681       -0.60681    6[1-(0),6-(6,6),6-(6,6)]
    49      -1.826266      -1.826266      -1.826266    6[6-(1,6),6-(1,6),6-(8,8)]
    50      -2.995493      -2.995493      -2.995493    6[1-(0),6-(6,6),6-(6,6)]
    51       0.815793       0.815793       0.815793    6[6-(6,6),8-(48),8-(48)]
    52      -1.883721      -1.883721      -1.883721    6[6-(6,6),8-(48),8-(48)]
    53      -0.434068      -0.434068      -0.434068    6[6-(6,6),8-(48),8-(48)]
    54       0.799327       0.799327       0.799327    6[6-(1,6),6-(1,6),6-(8,8)]
    55       0.692136       0.692136       0.692136    6[1-(0),6-(6,6),6-(6,6)]
    56       1.817583       1.817583       1.817583    6[6-(1,6),6-(1,6),6-(8,8)]
    57       3.076907       3.076907       3.076907    6[1-(0),6-(6,6),6-(6,6)]
    58       3.196957       3.196957       3.196957    6[6-(1,6),6-(1,6),6-(8,8)]
    59       2.060304       2.060304       2.060304    6[1-(0),6-(6,6),6-(6,6)]
    60       1.691354       1.691354       1.691354    6[6-(6,6),8-(0),8-(48)]
    61       4.555945       4.555945       4.555945    6[6-(6,6),8-(48),8-(48)]
    62       -3.11543       -3.11543       -3.11543    6[6-(6,6),8-(48),8-(48)]
    63       5.825024       5.825024       5.825024    6[6-(1,6),6-(1,6),6-(8,8)]
    64       4.601159       4.601159       4.601159    6[1-(0),6-(6,6),6-(6,6)]
    65       3.421302       3.421302       3.421302    6[6-(1,6),6-(1,6),6-(8,8)]
    66       3.484972       3.484972       3.484972    6[1-(0),6-(6,6),6-(6,6)]
    67       4.704428       4.704428       4.704428    6[6-(1,6),6-(1,6),6-(8,8)]
    68       5.873655       5.873655       5.873655    6[1-(0),6-(6,6),6-(6,6)]
    69       2.062369       2.062369       2.062369    6[6-(6,6),8-(48),8-(48)]
    70       4.761882       4.761882       4.761882    6[6-(6,6),8-(48),8-(48)]
    71       2.015211       2.015211       2.015211    6[6-(6,6),8-(48),8-(48)]
    72       3.248607       3.248607       3.248607    6[6-(1,6),6-(1,6),6-(8,8)]
    73       3.141415       3.141415       3.141415    6[1-(0),6-(6,6),6-(6,6)]
    74       4.266862       4.266862       4.266862    6[6-(1,6),6-(1,6),6-(8,8)]
    75       5.526186       5.526186       5.526186    6[1-(0),6-(6,6),6-(6,6)]
    76       5.646237       5.646237       5.646237    6[6-(1,6),6-(1,6),6-(8,8)]
    77       4.509584       4.509584       4.509584    6[1-(0),6-(6,6),6-(6,6)]
    78       4.140633       4.140633       4.140633    6[6-(6,6),8-(0),8-(48)]
    79       7.005224       7.005224       7.005224    6[6-(6,6),8-(48),8-(48)]
    80       -0.66615       -0.66615       -0.66615    6[6-(6,6),8-(48),8-(48)]
    81       8.274304       8.274304       8.274304    6[6-(1,6),6-(1,6),6-(8,8)]
    82       7.050439       7.050439       7.050439    6[1-(0),6-(6,6),6-(6,6)]
    83       5.870582       5.870582       5.870582    6[6-(1,6),6-(1,6),6-(8,8)]
    84       5.934251       5.934251       5.934251    6[1-(0),6-(6,6),6-(6,6)]
    85       7.153707       7.153707       7.153707    6[6-(1,6),6-(1,6),6-(8,8)]
    86       8.322934       8.322934       8.322934    6[1-(0),6-(6,6),6-(6,6)]
    87       4.511648       4.511648       4.511648    6[6-(6,6),8-(48),8-(48)]
    88       7.211162       7.211162       7.211162    6[6-(6,6),8-(48),8-(48)]
    89       5.761509       5.761509       5.761509    6[6-(6,6),8-(48),8-(48)]
    90       4.528114       4.528114       4.528114    6[6-(1,6),6-(1,6),6-(8,8)]
    91       4.635305       4.635305       4.635305    6[1-(0),6-(6,6),6-(6,6)]
    92       3.509858       3.509858       3.509858    6[6-(1,6),6-(1,6),6-(8,8)]
    93       2.250534       2.250534       2.250534    6[1-(0),6-(6,6),6-(6,6)]
    94       2.130484       2.130484       2.130484    6[6-(1,6),6-(1,6),6-(8,8)]
    95       3.267137       3.267137       3.267137    6[1-(0),6-(6,6),6-(6,6)]
    96       3.636087       3.636087       3.636087    6[6-(6,6),8-(0),8-(48)]
    97       0.771496       0.771496       0.771496    6[6-(6,6),8-(48),8-(48)]
    98       8.442871       8.442871       8.442871    6[6-(6,6),8-(48),8-(48)]
    99      -0.497583      -0.497583      -0.497583    6[6-(1,6),6-(1,6),6-(8,8)]
   100       0.726282       0.726282       0.726282    6[1-(0),6-(6,6),6-(6,6)]
   101       1.906139       1.906139       1.906139    6[6-(1,6),6-(1,6),6-(8,8)]
   102       1.842469       1.842469       1.842469    6[1-(0),6-(6,6),6-(6,6)]
   103       0.623013       0.623013       0.623013    6[6-(1,6),6-(1,6),6-(8,8)]
   104      -0.546214      -0.546214      -0.546214    6[1-(0),6-(6,6),6-(6,6)]
   105       3.265072       3.265072       3.265072    6[6-(6,6),8-(48),8-(48)]
   106       0.565559       0.565559       0.565559    6[6-(6,6),8-(48),8-(48)]
   107       3.205174       3.205174       3.205174    8[6-(6,8),48-(8,8,8,8)]
   108       4.388837       4.388837       4.388837    8[6-(6,8),48-(8,8,8,8)]
   109       0.140688       0.140688       0.140688    8[6-(6,8),48-(8)]
   110       2.279068       2.279068       2.279068    8[6-(6,8)]
   111      -2.664525      -2.664525      -2.664525    8[6-(6,8),48-(8,8,8,8)]
   112      -1.778196      -1.778196      -1.778196    8[6-(6,8),48-(8,8,8,8)]
   113      -4.202559      -4.202559      -4.202559    8[6-(6,8),48-(8,8,8,8)]
   114       4.932485       4.932485       4.932485    8[6-(6,8),48-(8,8,8,8)]
   115       0.911457       0.911457       0.911457    8[6-(6,8),48-(8,8,8,8)]
   116       1.801993       1.801993       1.801993    8[6-(6,8),48-(8,8,8,8)]
   117      -2.984831      -2.984831      -2.984831    8[6-(6,8),48-(8,8,8,8)]
   118       -0.79529       -0.79529       -0.79529    8[6-(6,8),48-(8,8,8,8)]
   119      -0.327013      -0.327013      -0.327013    8[6-(6,8),48-(8,8,8,8)]
   120      -1.510676      -1.510676      -1.510676    8[6-(6,8),48-(8,8,8,8)]
   121       2.737474       2.737474       2.737474    8[6-(6,8),48-(8)]
   122       0.599093       0.599093       0.599093    8[6-(6,8)]
   123       5.542686       5.542686       5.542686    8[6-(6,8),48-(8,8,8,8)]
   124       4.656357       4.656357       4.656357    8[6-(6,8),48-(8,8,8,8)]
   125        7.08072        7.08072        7.08072    8[6-(6,8),48-(8,8,8,8)]
   126      -2.054323      -2.054323      -2.054323    8[6-(6,8),48-(8,8,8,8)]
   127       1.966705       1.966705       1.966705    8[6-(6,8),48-(8,8,8,8)]
   128       1.076169       1.076169       1.076169    8[6-(6,8),48-(8,8,8,8)]
   129       5.862992       5.862992       5.862992    8[6-(6,8),48-(8,8,8,8)]
   130       3.673452       3.673452       3.673452    8[6-(6,8),48-(8,8,8,8)]
   131       2.122267       2.122267       2.122267    8[6-(6,8),48-(8,8,8,8)]
   132       0.938604       0.938604       0.938604    8[6-(6,8),48-(8,8,8,8)]
   133       5.186753       5.186753       5.186753    8[6-(6,8),48-(8)]
   134       3.048373       3.048373       3.048373    8[6-(6,8)]
   135       7.991966       7.991966       7.991966    8[6-(6,8),48-(8,8,8,8)]
   136       7.105637       7.105637       7.105637    8[6-(6,8),48-(8,8,8,8)]
   137           9.53           9.53           9.53    8[6-(6,8),48-(8,8,8,8)]
   138       0.394956       0.394956       0.394956    8[6-(6,8),48-(8,8,8,8)]
   139       4.415984       4.415984       4.415984    8[6-(6,8),48-(8,8,8,8)]
   140       3.525448       3.525448       3.525448    8[6-(6,8),48-(8,8,8,8)]
   141       8.312272       8.312272       8.312272    8[6-(6,8),48-(8,8,8,8)]
   142       6.122731       6.122731       6.122731    8[6-(6,8),48-(8,8,8,8)]
   143       5.654454       5.654454       5.654454    8[6-(6,8),48-(8,8,8,8)]
   144       6.838117       6.838117       6.838117    8[6-(6,8),48-(8,8,8,8)]
   145       2.589967       2.589967       2.589967    8[6-(6,8),48-(8)]
   146       4.728348       4.728348       4.728348    8[6-(6,8)]
   147      -0.215245      -0.215245      -0.215245    8[6-(6,8),48-(8,8,8,8)]
   148       0.671084       0.671084       0.671084    8[6-(6,8),48-(8,8,8,8)]
   149      -1.753279      -1.753279      -1.753279    8[6-(6,8),48-(8,8,8,8)]
   150       7.381764       7.381764       7.381764    8[6-(6,8),48-(8,8,8,8)]
   151       3.360736       3.360736       3.360736    8[6-(6,8),48-(8,8,8,8)]
   152       4.251272       4.251272       4.251272    8[6-(6,8),48-(8,8,8,8)]
   153      -0.535551      -0.535551      -0.535551    8[6-(6,8),48-(8,8,8,8)]
   154       1.653989       1.653989       1.653989    8[6-(6,8),48-(8,8,8,8)]
