# Supplementary material for: A collection of forcefield precursors for metal–organic frameworks
Source: RSC Adv. 2019 Nov 13;9(63):36492–507. doi: 10.1039/c9ra07327b (PMC9075174; doi:10.1039/c9ra07327b)
Supplement: RA-009-C9RA07327B-s1968 [file RA-009-C9RA07327B-s1968.txt]

PEYPIU_clean

10.894700    0.000000    0.000000
0.448313    10.961636    0.000000
0.240238    2.049956    13.836000

     1       8.363882       8.363882       8.363882    30[7-(6,6),8-(6),8-(6),8-(6),8-(6)]
     2       8.352199       8.352199       8.352199    30[7-(6,6),8-(6),8-(6),8-(6),8-(6)]
     3       3.219369       3.219369       3.219369    30[7-(6,6),8-(6),8-(6),8-(6),8-(6)]
     4       3.231052       3.231052       3.231052    30[7-(6,6),8-(6),8-(6),8-(6),8-(6)]
     5       6.372583       6.372583       6.372583    1[6-(6,7)]
     6        6.26415        6.26415        6.26415    1[6-(6,6)]
     7       6.450496       6.450496       6.450496    1[6-(6,7)]
     8      10.190922      10.190922      10.190922    1[6-(6,6)]
     9      10.236972      10.236972      10.236972    1[6-(6,7)]
    10       8.788461       8.788461       8.788461    1[6-(6,6)]
    11       6.205175       6.205175       6.205175    1[6-(6,6)]
    12       1.790367       1.790367       1.790367    1[6-(6,6)]
    13      10.230413      10.230413      10.230413    1[6-(6,6)]
    14       8.688013       8.688013       8.688013    1[6-(6,6)]
    15      10.305561      10.305561      10.305561    1[6-(6,7)]
    16       4.039026       4.039026       4.039026    1[6-(6,6)]
    17       2.857577       2.857577       2.857577    1[6-(1,8,8)]
    18       2.649394       2.649394       2.649394    1[6-(1,8,8)]
    19       6.902997       6.902997       6.902997    1[6-(1,8,8)]
    20       5.872389       5.872389       5.872389    1[6-(1,8,8)]
    21       5.210668       5.210668       5.210668    1[6-(6,7)]
    22       5.319101       5.319101       5.319101    1[6-(6,6)]
    23       5.132755       5.132755       5.132755    1[6-(6,7)]
    24       1.392329       1.392329       1.392329    1[6-(6,6)]
    25       1.346279       1.346279       1.346279    1[6-(6,7)]
    26        2.79479        2.79479        2.79479    1[6-(6,6)]
    27       5.378076       5.378076       5.378076    1[6-(6,6)]
    28       9.792884       9.792884       9.792884    1[6-(6,6)]
    29       1.352838       1.352838       1.352838    1[6-(6,6)]
    30       2.895238       2.895238       2.895238    1[6-(6,6)]
    31        1.27769        1.27769        1.27769    1[6-(6,7)]
    32       7.544225       7.544225       7.544225    1[6-(6,6)]
    33       8.725674       8.725674       8.725674    1[6-(1,8,8)]
    34       8.933857       8.933857       8.933857    1[6-(1,8,8)]
    35       4.440016       4.440016       4.440016    1[6-(1,8,8)]
    36       5.710862       5.710862       5.710862    1[6-(1,8,8)]
    37       8.267938       8.267938       8.267938    6[6-(6,6),8-(30),8-(30)]
    38       8.203343       8.203343       8.203343    6[6-(1,6),6-(6,8),6-(8,8)]
    39      10.895071      10.895071      10.895071    6[6-(6,6),8-(30),8-(30)]
    40       7.728081       7.728081       7.728081    6[6-(6,6),6-(6,8),8-(6)]
    41       8.210789       8.210789       8.210789    6[6-(1,6),6-(1,6),6-(6,6)]
    42       2.190854       2.190854       2.190854    6[6-(6,6),6-(6,8),8-(6)]
    43       7.161079       7.161079       7.161079    6[1-(0),6-(1,6),7-(6,30)]
    44       7.091824       7.091824       7.091824    6[1-(0),6-(1,7),6-(6,6)]
    45       8.246018       8.246018       8.246018    6[6-(1,6),6-(1,6),6-(6,6)]
    46       1.489535       1.489535       1.489535    6[6-(1,6),6-(6,8),6-(8,8)]
    47       7.024753       7.024753       7.024753    6[1-(0),6-(1,6),7-(6,30)]
    48       9.361438       9.361438       9.361438    6[1-(0),6-(1,7),6-(6,6)]
    49       9.423005       9.423005       9.423005    6[1-(0),6-(1,6),7-(6,30)]
    50       8.522496       8.522496       8.522496    6[1-(0),6-(1,6),6-(6,6)]
    51       7.013972       7.013972       7.013972    6[1-(0),6-(1,7),6-(6,6)]
    52       7.792646       7.792646       7.792646    6[6-(6,6),6-(6,8),8-(6)]
    53       3.591606       3.591606       3.591606    6[6-(6,6),6-(6,8),8-(6)]
    54       2.234722       2.234722       2.234722    6[1-(0),6-(1,6),6-(6,6)]
    55       5.800169       5.800169       5.800169    6[6-(6,6),8-(30),8-(30)]
    56       4.342416       4.342416       4.342416    6[6-(1,6),6-(6,8),6-(8,8)]
    57       8.076607       8.076607       8.076607    6[6-(1,6),6-(6,8),6-(8,8)]
    58       9.428497       9.428497       9.428497    6[1-(0),6-(1,7),6-(6,6)]
    59       8.460005       8.460005       8.460005    6[1-(0),6-(1,6),6-(6,6)]
    60       9.277133       9.277133       9.277133    6[1-(0),6-(1,6),7-(6,30)]
    61       3.584358       3.584358       3.584358    6[1-(0),6-(1,6),6-(6,6)]
    62       8.463202       8.463202       8.463202    6[6-(6,6),8-(30),8-(30)]
    63       2.882658       2.882658       2.882658    6[1-(0),1-(0),8-(6),8-(6)]
    64       6.840689       6.840689       6.840689    6[1-(0),1-(0),8-(6),8-(6)]
    65       3.315313       3.315313       3.315313    6[6-(6,6),8-(30),8-(30)]
    66       3.379908       3.379908       3.379908    6[6-(1,6),6-(6,8),6-(8,8)]
    67        0.68818        0.68818        0.68818    6[6-(6,6),8-(30),8-(30)]
    68        3.85517        3.85517        3.85517    6[6-(6,6),6-(6,8),8-(6)]
    69       3.372462       3.372462       3.372462    6[6-(1,6),6-(1,6),6-(6,6)]
    70       9.392397       9.392397       9.392397    6[6-(6,6),6-(6,8),8-(6)]
    71       4.422172       4.422172       4.422172    6[1-(0),6-(1,6),7-(6,30)]
    72       4.491427       4.491427       4.491427    6[1-(0),6-(1,7),6-(6,6)]
    73       3.337233       3.337233       3.337233    6[6-(1,6),6-(1,6),6-(6,6)]
    74      10.093716      10.093716      10.093716    6[6-(1,6),6-(6,8),6-(8,8)]
    75       4.558498       4.558498       4.558498    6[1-(0),6-(1,6),7-(6,30)]
    76       2.221813       2.221813       2.221813    6[1-(0),6-(1,7),6-(6,6)]
    77       2.160246       2.160246       2.160246    6[1-(0),6-(1,6),7-(6,30)]
    78       3.060755       3.060755       3.060755    6[1-(0),6-(1,6),6-(6,6)]
    79       4.569279       4.569279       4.569279    6[1-(0),6-(1,7),6-(6,6)]
    80       3.790605       3.790605       3.790605    6[6-(6,6),6-(6,8),8-(6)]
    81       7.991645       7.991645       7.991645    6[6-(6,6),6-(6,8),8-(6)]
    82       9.348529       9.348529       9.348529    6[1-(0),6-(1,6),6-(6,6)]
    83       5.783082       5.783082       5.783082    6[6-(6,6),8-(30),8-(30)]
    84       7.240835       7.240835       7.240835    6[6-(1,6),6-(6,8),6-(8,8)]
    85       3.506644       3.506644       3.506644    6[6-(1,6),6-(6,8),6-(8,8)]
    86       2.154754       2.154754       2.154754    6[1-(0),6-(1,7),6-(6,6)]
    87       3.123246       3.123246       3.123246    6[1-(0),6-(1,6),6-(6,6)]
    88       2.306118       2.306118       2.306118    6[1-(0),6-(1,6),7-(6,30)]
    89       7.998893       7.998893       7.998893    6[1-(0),6-(1,6),6-(6,6)]
    90       3.120049       3.120049       3.120049    6[6-(6,6),8-(30),8-(30)]
    91       8.700593       8.700593       8.700593    6[1-(0),1-(0),8-(6),8-(6)]
    92       4.742562       4.742562       4.742562    6[1-(0),1-(0),8-(6),8-(6)]
    93       8.311362       8.311362       8.311362    7[6-(1,6),6-(1,6),30-(8,8,8,8)]
    94       8.379707       8.379707       8.379707    7[6-(1,6),6-(1,6),30-(8,8,8,8)]
    95       3.271889       3.271889       3.271889    7[6-(1,6),6-(1,6),30-(8,8,8,8)]
    96       3.203544       3.203544       3.203544    7[6-(1,6),6-(1,6),30-(8,8,8,8)]
    97       8.349391       8.349391       8.349391    8[6-(6,8),30-(7,8,8,8)]
    98       10.34137       10.34137       10.34137    8[6-(6,8),30-(7,8,8,8)]
    99      10.314934      10.314934      10.314934    8[6-(6,8),30-(7,8,8,8)]
   100       6.372516       6.372516       6.372516    8[6-(6,8),30-(7,8,8,8)]
   101        6.37901        6.37901        6.37901    8[6-(6,8),30-(7,8,8,8)]
   102       8.489635       8.489635       8.489635    8[6-(6,8),30-(7,8,8,8)]
   103       8.409404       8.409404       8.409404    8[6-(6,8),30-(7,8,8,8)]
   104       8.207039       8.207039       8.207039    8[6-(6,8),30-(7,8,8,8)]
   105       1.750729       1.750729       1.750729    8[6-(1,1,8),6-(6,6)]
   106       4.046467       4.046467       4.046467    8[6-(1,1,8),6-(6,6)]
   107       7.275679       7.275679       7.275679    8[6-(1,1,8),6-(6,6)]
   108       7.417205       7.417205       7.417205    8[6-(1,1,8),6-(6,6)]
   109        3.23386        3.23386        3.23386    8[6-(6,8),30-(7,8,8,8)]
   110       1.241881       1.241881       1.241881    8[6-(6,8),30-(7,8,8,8)]
   111       1.268317       1.268317       1.268317    8[6-(6,8),30-(7,8,8,8)]
   112       5.210735       5.210735       5.210735    8[6-(6,8),30-(7,8,8,8)]
   113       5.204241       5.204241       5.204241    8[6-(6,8),30-(7,8,8,8)]
   114       3.093616       3.093616       3.093616    8[6-(6,8),30-(7,8,8,8)]
   115       3.173847       3.173847       3.173847    8[6-(6,8),30-(7,8,8,8)]
   116       3.376212       3.376212       3.376212    8[6-(6,8),30-(7,8,8,8)]
   117       9.832522       9.832522       9.832522    8[6-(1,1,8),6-(6,6)]
   118       7.536784       7.536784       7.536784    8[6-(1,1,8),6-(6,6)]
   119       3.859259       3.859259       3.859259    8[6-(1,1,8),6-(6,6)]
   120       4.166046       4.166046       4.166046    8[6-(1,1,8),6-(6,6)]
