# Supplementary material for: A collection of forcefield precursors for metal–organic frameworks
Source: RSC Adv. 2019 Nov 13;9(63):36492–507. doi: 10.1039/c9ra07327b (PMC9075174; doi:10.1039/c9ra07327b)
Supplement: RA-009-C9RA07327B-s1969 [file RA-009-C9RA07327B-s1969.txt]

PEYSIW_clean

8.630000    0.000000    0.000000
-1.657697    13.431088    0.000000
-1.657697    -1.016463    13.392570

     1       4.814803       4.814803       4.814803    28[7-(6),7-(6),7-(6,6),7-(6,6),7-(6,6),7-(6,6)]
     2       0.499803       0.499803       0.499803    28[7-(6),7-(6),7-(6,6),7-(6,6),7-(6,6),7-(6,6)]
     3       6.647436       6.647436       6.647436    1[6-(6,7)]
     4       5.132764       5.132764       5.132764    1[6-(6,6)]
     5       1.443213       1.443213       1.443213    1[6-(6,6)]
     6       3.117061       3.117061       3.117061    1[6-(6,7)]
     7       2.631211       2.631211       2.631211    1[6-(1,6,6)]
     8       3.403538       3.403538       3.403538    1[6-(1,6,6)]
     9       3.649673       3.649673       3.649673    1[6-(6,7)]
    10       3.563553       3.563553       3.563553    1[6-(6,6)]
    11       5.901047       5.901047       5.901047    1[6-(6,6)]
    12       5.883039       5.883039       5.883039    1[6-(6,7)]
    13       4.512604       4.512604       4.512604    1[6-(1,6,6)]
    14       5.312499       5.312499       5.312499    1[6-(1,6,6)]
    15        2.98217        2.98217        2.98217    1[6-(6,7)]
    16       4.496842       4.496842       4.496842    1[6-(6,6)]
    17      -0.443607      -0.443607      -0.443607    1[6-(6,6)]
    18       6.512545       6.512545       6.512545    1[6-(6,7)]
    19       6.998395       6.998395       6.998395    1[6-(1,6,6)]
    20       6.226068       6.226068       6.226068    1[6-(1,6,6)]
    21       5.979933       5.979933       5.979933    1[6-(6,7)]
    22       6.066053       6.066053       6.066053    1[6-(6,6)]
    23       3.728559       3.728559       3.728559    1[6-(6,6)]
    24       3.746567       3.746567       3.746567    1[6-(6,7)]
    25       5.117002       5.117002       5.117002    1[6-(1,6,6)]
    26       4.317107       4.317107       4.317107    1[6-(1,6,6)]
    27       -1.33283       -1.33283       -1.33283    1[6-(6,7)]
    28       0.181842       0.181842       0.181842    1[6-(6,6)]
    29       3.871393       3.871393       3.871393    1[6-(6,6)]
    30       2.197545       2.197545       2.197545    1[6-(6,7)]
    31       2.683395       2.683395       2.683395    1[6-(1,6,6)]
    32       1.911068       1.911068       1.911068    1[6-(1,6,6)]
    33       1.664933       1.664933       1.664933    1[6-(6,7)]
    34       1.751053       1.751053       1.751053    1[6-(6,6)]
    35      -0.586441      -0.586441      -0.586441    1[6-(6,6)]
    36      -0.568433      -0.568433      -0.568433    1[6-(6,7)]
    37       0.802002       0.802002       0.802002    1[6-(1,6,6)]
    38       0.002107       0.002107       0.002107    1[6-(1,6,6)]
    39       2.332436       2.332436       2.332436    1[6-(6,7)]
    40       0.817764       0.817764       0.817764    1[6-(6,6)]
    41       5.758213       5.758213       5.758213    1[6-(6,6)]
    42      -1.197939      -1.197939      -1.197939    1[6-(6,7)]
    43      -1.683789      -1.683789      -1.683789    1[6-(1,6,6)]
    44      -0.911462      -0.911462      -0.911462    1[6-(1,6,6)]
    45      -0.665327      -0.665327      -0.665327    1[6-(6,7)]
    46      -0.751447      -0.751447      -0.751447    1[6-(6,6)]
    47       1.586047       1.586047       1.586047    1[6-(6,6)]
    48       1.568039       1.568039       1.568039    1[6-(6,7)]
    49       0.197604       0.197604       0.197604    1[6-(1,6,6)]
    50       0.997499       0.997499       0.997499    1[6-(1,6,6)]
    51       5.846105       5.846105       5.846105    6[1-(0),6-(1,6),7-(6,28)]
    52       5.976672       5.976672       5.976672    6[1-(0),6-(1,7),6-(6,6)]
    53       3.307749       3.307749       3.307749    6[6-(1,1,6),6-(1,6),6-(1,6)]
    54       3.905955       3.905955       3.905955    6[1-(0),6-(1,7),6-(6,6)]
    55       3.844429       3.844429       3.844429    6[1-(0),6-(1,6),7-(6,28)]
    56       3.431002       3.431002       3.431002    6[1-(0),1-(0),6-(1,1,6),6-(6,6)]
    57        4.12032        4.12032        4.12032    6[1-(0),6-(1,6),7-(6,28)]
    58       4.057477       4.057477       4.057477    6[1-(0),6-(1,7),6-(6,6)]
    59       4.692732       4.692732       4.692732    6[6-(1,1,6),6-(1,6),6-(1,6)]
    60       5.376252       5.376252       5.376252    6[1-(0),6-(1,7),6-(6,6)]
    61       5.436462       5.436462       5.436462    6[1-(0),6-(1,6),7-(6,28)]
    62       4.522381       4.522381       4.522381    6[1-(0),1-(0),6-(1,1,6),6-(6,6)]
    63      -0.720342      -0.720342      -0.720342    6[7-(28),7-(6)]
    64       3.783501       3.783501       3.783501    6[1-(0),6-(1,6),7-(6,28)]
    65       3.652934       3.652934       3.652934    6[1-(0),6-(1,7),6-(6,6)]
    66       6.321857       6.321857       6.321857    6[6-(1,1,6),6-(1,6),6-(1,6)]
    67       5.723651       5.723651       5.723651    6[1-(0),6-(1,7),6-(6,6)]
    68       5.785177       5.785177       5.785177    6[1-(0),6-(1,6),7-(6,28)]
    69       6.198604       6.198604       6.198604    6[1-(0),1-(0),6-(1,1,6),6-(6,6)]
    70       5.509286       5.509286       5.509286    6[1-(0),6-(1,6),7-(6,28)]
    71       5.572129       5.572129       5.572129    6[1-(0),6-(1,7),6-(6,6)]
    72       4.936874       4.936874       4.936874    6[6-(1,1,6),6-(1,6),6-(1,6)]
    73       4.253354       4.253354       4.253354    6[1-(0),6-(1,7),6-(6,6)]
    74       4.193144       4.193144       4.193144    6[1-(0),6-(1,6),7-(6,28)]
    75       5.107225       5.107225       5.107225    6[1-(0),1-(0),6-(1,1,6),6-(6,6)]
    76       1.719948       1.719948       1.719948    6[7-(28),7-(6)]
    77      -0.531499      -0.531499      -0.531499    6[1-(0),6-(1,6),7-(6,28)]
    78      -0.662066      -0.662066      -0.662066    6[1-(0),6-(1,7),6-(6,6)]
    79       2.006857       2.006857       2.006857    6[6-(1,1,6),6-(1,6),6-(1,6)]
    80       1.408651       1.408651       1.408651    6[1-(0),6-(1,7),6-(6,6)]
    81       1.470177       1.470177       1.470177    6[1-(0),6-(1,6),7-(6,28)]
    82       1.883604       1.883604       1.883604    6[1-(0),1-(0),6-(1,1,6),6-(6,6)]
    83       1.194286       1.194286       1.194286    6[1-(0),6-(1,6),7-(6,28)]
    84       1.257129       1.257129       1.257129    6[1-(0),6-(1,7),6-(6,6)]
    85       0.621874       0.621874       0.621874    6[6-(1,1,6),6-(1,6),6-(1,6)]
    86      -0.061646      -0.061646      -0.061646    6[1-(0),6-(1,7),6-(6,6)]
    87      -0.121856      -0.121856      -0.121856    6[1-(0),6-(1,6),7-(6,28)]
    88       0.792225       0.792225       0.792225    6[1-(0),1-(0),6-(1,1,6),6-(6,6)]
    89       6.034948       6.034948       6.034948    6[7-(28),7-(6)]
    90       1.531105       1.531105       1.531105    6[1-(0),6-(1,6),7-(6,28)]
    91       1.661672       1.661672       1.661672    6[1-(0),6-(1,7),6-(6,6)]
    92      -1.007251      -1.007251      -1.007251    6[6-(1,1,6),6-(1,6),6-(1,6)]
    93      -0.409045      -0.409045      -0.409045    6[1-(0),6-(1,7),6-(6,6)]
    94      -0.470571      -0.470571      -0.470571    6[1-(0),6-(1,6),7-(6,28)]
    95      -0.883998      -0.883998      -0.883998    6[1-(0),1-(0),6-(1,1,6),6-(6,6)]
    96       -0.19468       -0.19468       -0.19468    6[1-(0),6-(1,6),7-(6,28)]
    97      -0.257523      -0.257523      -0.257523    6[1-(0),6-(1,7),6-(6,6)]
    98       0.377732       0.377732       0.377732    6[6-(1,1,6),6-(1,6),6-(1,6)]
    99       1.061252       1.061252       1.061252    6[1-(0),6-(1,7),6-(6,6)]
   100       1.121462       1.121462       1.121462    6[1-(0),6-(1,6),7-(6,28)]
   101       0.207381       0.207381       0.207381    6[1-(0),1-(0),6-(1,1,6),6-(6,6)]
   102       3.594658       3.594658       3.594658    6[7-(28),7-(6)]
   103       4.820803       4.820803       4.820803    7[6-(1,6),6-(1,6),28-(7,7,7,7,7)]
   104       4.780281       4.780281       4.780281    7[6-(1,6),6-(1,6),28-(7,7,7,7,7)]
   105       6.865096       6.865096       6.865096    7[6-(7),28-(7,7,7,7,7)]
   106       4.808803       4.808803       4.808803    7[6-(1,6),6-(1,6),28-(7,7,7,7,7)]
   107       4.849325       4.849325       4.849325    7[6-(1,6),6-(1,6),28-(7,7,7,7,7)]
   108        2.76451        2.76451        2.76451    7[6-(7),28-(7,7,7,7,7)]
   109       0.499803       0.499803       0.499803    7[6-(7),6-(7)]
   110       0.493803       0.493803       0.493803    7[6-(1,6),6-(1,6),28-(7,7,7,7,7)]
   111       0.534325       0.534325       0.534325    7[6-(1,6),6-(1,6),28-(7,7,7,7,7)]
   112       -1.55049       -1.55049       -1.55049    7[6-(7),28-(7,7,7,7,7)]
   113       0.505803       0.505803       0.505803    7[6-(1,6),6-(1,6),28-(7,7,7,7,7)]
   114       0.465281       0.465281       0.465281    7[6-(1,6),6-(1,6),28-(7,7,7,7,7)]
   115       2.550096       2.550096       2.550096    7[6-(7),28-(7,7,7,7,7)]
   116       4.814803       4.814803       4.814803    7[6-(7),6-(7)]
