# Supplementary material for: A collection of forcefield precursors for metal–organic frameworks
Source: RSC Adv. 2019 Nov 13;9(63):36492–507. doi: 10.1039/c9ra07327b (PMC9075174; doi:10.1039/c9ra07327b)
Supplement: RA-009-C9RA07327B-s1970 [file RA-009-C9RA07327B-s1970.txt]

PIBNUK_clean

25.641500    0.000000    0.000000
0.000000    25.641500    0.000000
0.000000    0.000000    25.641500

     1      16.025938      16.025938      16.025938    30[8-(6),8-(6),8-(6),8-(6),8-(6),8-(6)]
     2      22.436312      22.436312      22.436312    30[8-(6),8-(6),8-(6),8-(6),8-(6),8-(6)]
     3       9.615563       9.615563       9.615563    30[8-(6),8-(6),8-(6),8-(6),8-(6),8-(6)]
     4       3.205188       3.205188       3.205188    30[8-(6),8-(6),8-(6),8-(6),8-(6),8-(6)]
     5      13.974105      13.974105      13.974105    30[8-(6),8-(6),8-(6)]
     6      24.488145      24.488145      24.488145    30[8-(6),8-(6),8-(6)]
     7      11.667395      11.667395      11.667395    30[8-(6),8-(6),8-(6)]
     8       1.153355       1.153355       1.153355    30[8-(6),8-(6),8-(6)]
     9       18.07777       18.07777       18.07777    30[8-(6),8-(6),8-(6)]
    10       20.38448       20.38448       20.38448    30[8-(6),8-(6),8-(6)]
    11        5.25702        5.25702        5.25702    30[8-(6),8-(6),8-(6)]
    12        7.56373        7.56373        7.56373    30[8-(6),8-(6),8-(6)]
    13       18.80804       18.80804       18.80804    1[6-(6,6)]
    14      17.102881      17.102881      17.102881    1[6-(6,6)]
    15       17.63366       17.63366       17.63366    1[6-(6,6)]
    16      19.364461      19.364461      19.364461    1[6-(6,6)]
    17       19.65421       19.65421       19.65421    1[6-(6,6)]
    18      21.359369      21.359369      21.359369    1[6-(6,6)]
    19       20.82859       20.82859       20.82859    1[6-(6,6)]
    20      19.097789      19.097789      19.097789    1[6-(6,6)]
    21        6.83346        6.83346        6.83346    1[6-(6,6)]
    22       8.538619       8.538619       8.538619    1[6-(6,6)]
    23        8.00784        8.00784        8.00784    1[6-(6,6)]
    24       6.277039       6.277039       6.277039    1[6-(6,6)]
    25        5.98729        5.98729        5.98729    1[6-(6,6)]
    26       4.282131       4.282131       4.282131    1[6-(6,6)]
    27        4.81291        4.81291        4.81291    1[6-(6,6)]
    28       6.543711       6.543711       6.543711    1[6-(6,6)]
    29       3.435961       3.435961       3.435961    1[6-(6,6)]
    30       1.959011       1.959011       1.959011    1[6-(6,6)]
    31       0.012821       0.012821       0.012821    1[6-(6,6)]
    32       1.438488       1.438488       1.438488    1[6-(6,6)]
    33      16.256711      16.256711      16.256711    1[6-(6,6)]
    34      14.779761      14.779761      14.779761    1[6-(6,6)]
    35      12.833571      12.833571      12.833571    1[6-(6,6)]
    36      14.259238      14.259238      14.259238    1[6-(6,6)]
    37       9.384789       9.384789       9.384789    1[6-(6,6)]
    38      10.861739      10.861739      10.861739    1[6-(6,6)]
    39      12.807929      12.807929      12.807929    1[6-(6,6)]
    40      11.382262      11.382262      11.382262    1[6-(6,6)]
    41      22.205539      22.205539      22.205539    1[6-(6,6)]
    42      23.682489      23.682489      23.682489    1[6-(6,6)]
    43      -0.012821      -0.012821      -0.012821    1[6-(6,6)]
    44      24.203012      24.203012      24.203012    1[6-(6,6)]
    45       10.96687       10.96687       10.96687    1[6-(6,6)]
    46      11.556624      11.556624      11.556624    1[6-(6,6)]
    47       8.115535       8.115535       8.115535    1[6-(6,6)]
    48       7.541165       7.541165       7.541165    1[6-(6,6)]
    49       14.67463       14.67463       14.67463    1[6-(6,6)]
    50      14.084876      14.084876      14.084876    1[6-(6,6)]
    51      17.525965      17.525965      17.525965    1[6-(6,6)]
    52      18.100335      18.100335      18.100335    1[6-(6,6)]
    53       23.78762       23.78762       23.78762    1[6-(6,6)]
    54      24.377374      24.377374      24.377374    1[6-(6,6)]
    55      20.936285      20.936285      20.936285    1[6-(6,6)]
    56      20.361915      20.361915      20.361915    1[6-(6,6)]
    57        1.85388        1.85388        1.85388    1[6-(6,6)]
    58       1.264126       1.264126       1.264126    1[6-(6,6)]
    59       4.705215       4.705215       4.705215    1[6-(6,6)]
    60       5.279585       5.279585       5.279585    1[6-(6,6)]
    61      17.377245      17.377245      17.377245    1[6-(6,6)]
    62      17.966999      17.966999      17.966999    1[6-(6,6)]
    63       14.52591       14.52591       14.52591    1[6-(6,6)]
    64       13.95154       13.95154       13.95154    1[6-(6,6)]
    65      21.085005      21.085005      21.085005    1[6-(6,6)]
    66      20.495251      20.495251      20.495251    1[6-(6,6)]
    67       23.93634       23.93634       23.93634    1[6-(6,6)]
    68       24.51071       24.51071       24.51071    1[6-(6,6)]
    69       4.556495       4.556495       4.556495    1[6-(6,6)]
    70       5.146249       5.146249       5.146249    1[6-(6,6)]
    71        1.70516        1.70516        1.70516    1[6-(6,6)]
    72        1.13079        1.13079        1.13079    1[6-(6,6)]
    73       8.264255       8.264255       8.264255    1[6-(6,6)]
    74       7.674501       7.674501       7.674501    1[6-(6,6)]
    75       11.11559       11.11559       11.11559    1[6-(6,6)]
    76       11.68996       11.68996       11.68996    1[6-(6,6)]
    77      25.218415      25.218415      25.218415    1[6-(6,6)]
    78      23.513256      23.513256      23.513256    1[6-(6,6)]
    79      24.044035      24.044035      24.044035    1[6-(6,6)]
    80       0.133336       0.133336       0.133336    1[6-(6,6)]
    81       0.423085       0.423085       0.423085    1[6-(6,6)]
    82       2.128245       2.128245       2.128245    1[6-(6,6)]
    83       1.597465       1.597465       1.597465    1[6-(6,6)]
    84      25.508164      25.508164      25.508164    1[6-(6,6)]
    85      13.243835      13.243835      13.243835    1[6-(6,6)]
    86      14.948994      14.948994      14.948994    1[6-(6,6)]
    87      14.418215      14.418215      14.418215    1[6-(6,6)]
    88      12.687414      12.687414      12.687414    1[6-(6,6)]
    89      12.397665      12.397665      12.397665    1[6-(6,6)]
    90      10.692506      10.692506      10.692506    1[6-(6,6)]
    91      11.223285      11.223285      11.223285    1[6-(6,6)]
    92      12.954086      12.954086      12.954086    1[6-(6,6)]
    93       9.846336       9.846336       9.846336    1[6-(6,6)]
    94       8.369386       8.369386       8.369386    1[6-(6,6)]
    95       6.423196       6.423196       6.423196    1[6-(6,6)]
    96       7.848863       7.848863       7.848863    1[6-(6,6)]
    97      22.667086      22.667086      22.667086    1[6-(6,6)]
    98      21.190136      21.190136      21.190136    1[6-(6,6)]
    99      19.243946      19.243946      19.243946    1[6-(6,6)]
   100      20.669613      20.669613      20.669613    1[6-(6,6)]
   101      15.795164      15.795164      15.795164    1[6-(6,6)]
   102      17.272114      17.272114      17.272114    1[6-(6,6)]
   103      19.218304      19.218304      19.218304    1[6-(6,6)]
   104      17.792637      17.792637      17.792637    1[6-(6,6)]
   105       2.974414       2.974414       2.974414    1[6-(6,6)]
   106       4.451364       4.451364       4.451364    1[6-(6,6)]
   107       6.397554       6.397554       6.397554    1[6-(6,6)]
   108       4.971887       4.971887       4.971887    1[6-(6,6)]
   109      19.307024      19.307024      19.307024    6[6-(1,6),6-(1,6),6-(7,7)]
   110       18.59419       18.59419       18.59419    6[1-(0),6-(1,6),6-(6,6)]
   111      17.563402      17.563402      17.563402    6[1-(0),6-(1,6),6-(6,6)]
   112      17.227755      17.227755      17.227755    6[6-(1,6),6-(1,6),6-(8,8)]
   113      17.886485      17.886485      17.886485    6[1-(0),6-(1,6),6-(6,6)]
   114      18.923171      18.923171      18.923171    6[1-(0),6-(1,6),6-(6,6)]
   115      20.416532      20.416532      20.416532    6[6-(6,6),7-(6),7-(6)]
   116      16.130042      16.130042      16.130042    6[6-(6,6),8-(30),8-(30)]
   117      19.155226      19.155226      19.155226    6[6-(1,6),6-(1,6),6-(7,7)]
   118       19.86806       19.86806       19.86806    6[1-(0),6-(1,6),6-(6,6)]
   119      20.898848      20.898848      20.898848    6[1-(0),6-(1,6),6-(6,6)]
   120      21.234495      21.234495      21.234495    6[6-(1,6),6-(1,6),6-(8,8)]
   121      20.575765      20.575765      20.575765    6[1-(0),6-(1,6),6-(6,6)]
   122      19.539079      19.539079      19.539079    6[1-(0),6-(1,6),6-(6,6)]
   123      18.045718      18.045718      18.045718    6[6-(6,6),7-(6),7-(6)]
   124      22.332208      22.332208      22.332208    6[6-(6,6),8-(30),8-(30)]
   125       6.334476       6.334476       6.334476    6[6-(1,6),6-(1,6),6-(7,7)]
   126        7.04731        7.04731        7.04731    6[1-(0),6-(1,6),6-(6,6)]
   127       8.078098       8.078098       8.078098    6[1-(0),6-(1,6),6-(6,6)]
   128       8.413745       8.413745       8.413745    6[6-(1,6),6-(1,6),6-(8,8)]
   129       7.755015       7.755015       7.755015    6[1-(0),6-(1,6),6-(6,6)]
   130       6.718329       6.718329       6.718329    6[1-(0),6-(1,6),6-(6,6)]
   131       5.224968       5.224968       5.224968    6[6-(6,6),7-(6),7-(6)]
   132       9.511458       9.511458       9.511458    6[6-(6,6),8-(30),8-(30)]
   133       6.486274       6.486274       6.486274    6[6-(1,6),6-(1,6),6-(7,7)]
   134        5.77344        5.77344        5.77344    6[1-(0),6-(1,6),6-(6,6)]
   135       4.742652       4.742652       4.742652    6[1-(0),6-(1,6),6-(6,6)]
   136       4.407005       4.407005       4.407005    6[6-(1,6),6-(1,6),6-(8,8)]
   137       5.065735       5.065735       5.065735    6[1-(0),6-(1,6),6-(6,6)]
   138       6.102421       6.102421       6.102421    6[1-(0),6-(1,6),6-(6,6)]
   139       7.595782       7.595782       7.595782    6[6-(6,6),7-(6),7-(6)]
   140       3.309292       3.309292       3.309292    6[6-(6,6),8-(30),8-(30)]
   141       2.539278       2.539278       2.539278    6[6-(1,6),6-(1,6),6-(7,7)]
   142       2.718255       2.718255       2.718255    6[1-(0),6-(1,6),6-(6,6)]
   143       1.851829       1.851829       1.851829    6[1-(0),6-(1,6),6-(6,6)]
   144       0.831297       0.831297       0.831297    6[6-(1,6),6-(1,6),6-(8,8)]
   145       0.697449       0.697449       0.697449    6[1-(0),6-(1,6),6-(6,6)]
   146       1.542849       1.542849       1.542849    6[1-(0),6-(1,6),6-(6,6)]
   147       3.432628       3.432628       3.432628    6[6-(6,6),7-(6),7-(6)]
   148      25.502523      25.502523      25.502523    6[6-(6,6),8-(30),8-(30)]
   149      15.360028      15.360028      15.360028    6[6-(1,6),6-(1,6),6-(7,7)]
   150      15.539005      15.539005      15.539005    6[1-(0),6-(1,6),6-(6,6)]
   151      14.672579      14.672579      14.672579    6[1-(0),6-(1,6),6-(6,6)]
   152      13.652047      13.652047      13.652047    6[6-(1,6),6-(1,6),6-(8,8)]
   153      13.518199      13.518199      13.518199    6[1-(0),6-(1,6),6-(6,6)]
   154      14.363599      14.363599      14.363599    6[1-(0),6-(1,6),6-(6,6)]
   155      16.253378      16.253378      16.253378    6[6-(6,6),7-(6),7-(6)]
   156      12.681773      12.681773      12.681773    6[6-(6,6),8-(30),8-(30)]
   157      10.281472      10.281472      10.281472    6[6-(1,6),6-(1,6),6-(7,7)]
   158      10.102495      10.102495      10.102495    6[1-(0),6-(1,6),6-(6,6)]
   159      10.968921      10.968921      10.968921    6[1-(0),6-(1,6),6-(6,6)]
   160      11.989453      11.989453      11.989453    6[6-(1,6),6-(1,6),6-(8,8)]
   161      12.123301      12.123301      12.123301    6[1-(0),6-(1,6),6-(6,6)]
   162      11.277901      11.277901      11.277901    6[1-(0),6-(1,6),6-(6,6)]
   163       9.388122       9.388122       9.388122    6[6-(6,6),7-(6),7-(6)]
   164      12.959727      12.959727      12.959727    6[6-(6,6),8-(30),8-(30)]
   165      23.102222      23.102222      23.102222    6[6-(1,6),6-(1,6),6-(7,7)]
   166      22.923245      22.923245      22.923245    6[1-(0),6-(1,6),6-(6,6)]
   167      23.789671      23.789671      23.789671    6[1-(0),6-(1,6),6-(6,6)]
   168      24.810203      24.810203      24.810203    6[6-(1,6),6-(1,6),6-(8,8)]
   169      24.944051      24.944051      24.944051    6[1-(0),6-(1,6),6-(6,6)]
   170      24.098651      24.098651      24.098651    6[1-(0),6-(1,6),6-(6,6)]
   171      22.208872      22.208872      22.208872    6[6-(6,6),7-(6),7-(6)]
   172       0.138977       0.138977       0.138977    6[6-(6,6),8-(30),8-(30)]
   173       9.232222       9.232222       9.232222    6[6-(1,6),6-(1,6),6-(7,7)]
   174      10.398397      10.398397      10.398397    6[1-(0),6-(1,6),6-(6,6)]
   175      10.743788      10.743788      10.743788    6[1-(0),6-(1,6),6-(6,6)]
   176       9.879414       9.879414       9.879414    6[6-(1,6),6-(1,6),6-(8,8)]
   177       8.709905       8.709905       8.709905    6[1-(0),6-(1,6),6-(6,6)]
   178       8.364514       8.364514       8.364514    6[1-(0),6-(1,6),6-(6,6)]
   179       8.911447       8.911447       8.911447    6[6-(6,6),7-(6),7-(6)]
   180      10.251215      10.251215      10.251215    6[6-(6,6),8-(30),8-(30)]
   181      16.409278      16.409278      16.409278    6[6-(1,6),6-(1,6),6-(7,7)]
   182      15.243103      15.243103      15.243103    6[1-(0),6-(1,6),6-(6,6)]
   183      14.897711      14.897711      14.897711    6[1-(0),6-(1,6),6-(6,6)]
   184      15.762086      15.762086      15.762086    6[6-(1,6),6-(1,6),6-(8,8)]
   185      16.931595      16.931595      16.931595    6[1-(0),6-(1,6),6-(6,6)]
   186      17.276986      17.276986      17.276986    6[1-(0),6-(1,6),6-(6,6)]
   187      16.730053      16.730053      16.730053    6[6-(6,6),7-(6),7-(6)]
   188      15.390285      15.390285      15.390285    6[6-(6,6),8-(30),8-(30)]
   189      22.052972      22.052972      22.052972    6[6-(1,6),6-(1,6),6-(7,7)]
   190      23.219147      23.219147      23.219147    6[1-(0),6-(1,6),6-(6,6)]
   191      23.564539      23.564539      23.564539    6[1-(0),6-(1,6),6-(6,6)]
   192      22.700164      22.700164      22.700164    6[6-(1,6),6-(1,6),6-(8,8)]
   193      21.530655      21.530655      21.530655    6[1-(0),6-(1,6),6-(6,6)]
   194      21.185264      21.185264      21.185264    6[1-(0),6-(1,6),6-(6,6)]
   195      21.732197      21.732197      21.732197    6[6-(6,6),7-(6),7-(6)]
   196      23.071965      23.071965      23.071965    6[6-(6,6),8-(30),8-(30)]
   197       3.588528       3.588528       3.588528    6[6-(1,6),6-(1,6),6-(7,7)]
   198       2.422353       2.422353       2.422353    6[1-(0),6-(1,6),6-(6,6)]
   199       2.076961       2.076961       2.076961    6[1-(0),6-(1,6),6-(6,6)]
   200       2.941336       2.941336       2.941336    6[6-(1,6),6-(1,6),6-(8,8)]
   201       4.110845       4.110845       4.110845    6[1-(0),6-(1,6),6-(6,6)]
   202       4.456236       4.456236       4.456236    6[1-(0),6-(1,6),6-(6,6)]
   203       3.909303       3.909303       3.909303    6[6-(6,6),7-(6),7-(6)]
   204       2.569535       2.569535       2.569535    6[6-(6,6),8-(30),8-(30)]
   205      15.642597      15.642597      15.642597    6[6-(1,6),6-(1,6),6-(7,7)]
   206      16.808772      16.808772      16.808772    6[1-(0),6-(1,6),6-(6,6)]
   207      17.154164      17.154164      17.154164    6[1-(0),6-(1,6),6-(6,6)]
   208      16.289789      16.289789      16.289789    6[6-(1,6),6-(1,6),6-(8,8)]
   209       15.12028       15.12028       15.12028    6[1-(0),6-(1,6),6-(6,6)]
   210      14.774889      14.774889      14.774889    6[1-(0),6-(1,6),6-(6,6)]
   211      15.321822      15.321822      15.321822    6[6-(6,6),7-(6),7-(6)]
   212       16.66159       16.66159       16.66159    6[6-(6,6),8-(30),8-(30)]
   213      22.819653      22.819653      22.819653    6[6-(1,6),6-(1,6),6-(7,7)]
   214      21.653478      21.653478      21.653478    6[1-(0),6-(1,6),6-(6,6)]
   215      21.308086      21.308086      21.308086    6[1-(0),6-(1,6),6-(6,6)]
   216      22.172461      22.172461      22.172461    6[6-(1,6),6-(1,6),6-(8,8)]
   217       23.34197       23.34197       23.34197    6[1-(0),6-(1,6),6-(6,6)]
   218      23.687361      23.687361      23.687361    6[1-(0),6-(1,6),6-(6,6)]
   219      23.140428      23.140428      23.140428    6[6-(6,6),7-(6),7-(6)]
   220       21.80066       21.80066       21.80066    6[6-(6,6),8-(30),8-(30)]
   221       2.821847       2.821847       2.821847    6[6-(1,6),6-(1,6),6-(7,7)]
   222       3.988022       3.988022       3.988022    6[1-(0),6-(1,6),6-(6,6)]
   223       4.333413       4.333413       4.333413    6[1-(0),6-(1,6),6-(6,6)]
   224       3.469039       3.469039       3.469039    6[6-(1,6),6-(1,6),6-(8,8)]
   225        2.29953        2.29953        2.29953    6[1-(0),6-(1,6),6-(6,6)]
   226       1.954139       1.954139       1.954139    6[1-(0),6-(1,6),6-(6,6)]
   227       2.501072       2.501072       2.501072    6[6-(6,6),7-(6),7-(6)]
   228        3.84084        3.84084        3.84084    6[6-(6,6),8-(30),8-(30)]
   229       9.998903       9.998903       9.998903    6[6-(1,6),6-(1,6),6-(7,7)]
   230       8.832728       8.832728       8.832728    6[1-(0),6-(1,6),6-(6,6)]
   231       8.487337       8.487337       8.487337    6[1-(0),6-(1,6),6-(6,6)]
   232       9.351711       9.351711       9.351711    6[6-(1,6),6-(1,6),6-(8,8)]
   233       10.52122       10.52122       10.52122    6[1-(0),6-(1,6),6-(6,6)]
   234      10.866611      10.866611      10.866611    6[1-(0),6-(1,6),6-(6,6)]
   235      10.319678      10.319678      10.319678    6[6-(6,6),7-(6),7-(6)]
   236        8.97991        8.97991        8.97991    6[6-(6,6),8-(30),8-(30)]
   237       0.075899       0.075899       0.075899    6[6-(1,6),6-(1,6),6-(7,7)]
   238      25.004565      25.004565      25.004565    6[1-(0),6-(1,6),6-(6,6)]
   239      23.973777      23.973777      23.973777    6[1-(0),6-(1,6),6-(6,6)]
   240       23.63813       23.63813       23.63813    6[6-(1,6),6-(1,6),6-(8,8)]
   241       24.29686       24.29686       24.29686    6[1-(0),6-(1,6),6-(6,6)]
   242      25.333546      25.333546      25.333546    6[1-(0),6-(1,6),6-(6,6)]
   243       1.185407       1.185407       1.185407    6[6-(6,6),7-(6),7-(6)]
   244      22.540417      22.540417      22.540417    6[6-(6,6),8-(30),8-(30)]
   245      25.565601      25.565601      25.565601    6[6-(1,6),6-(1,6),6-(7,7)]
   246       0.636935       0.636935       0.636935    6[1-(0),6-(1,6),6-(6,6)]
   247       1.667723       1.667723       1.667723    6[1-(0),6-(1,6),6-(6,6)]
   248        2.00337        2.00337        2.00337    6[6-(1,6),6-(1,6),6-(8,8)]
   249        1.34464        1.34464        1.34464    6[1-(0),6-(1,6),6-(6,6)]
   250       0.307954       0.307954       0.307954    6[1-(0),6-(1,6),6-(6,6)]
   251      24.456093      24.456093      24.456093    6[6-(6,6),7-(6),7-(6)]
   252       3.101083       3.101083       3.101083    6[6-(6,6),8-(30),8-(30)]
   253      12.744851      12.744851      12.744851    6[6-(1,6),6-(1,6),6-(7,7)]
   254      13.457685      13.457685      13.457685    6[1-(0),6-(1,6),6-(6,6)]
   255      14.488473      14.488473      14.488473    6[1-(0),6-(1,6),6-(6,6)]
   256       14.82412       14.82412       14.82412    6[6-(1,6),6-(1,6),6-(8,8)]
   257       14.16539       14.16539       14.16539    6[1-(0),6-(1,6),6-(6,6)]
   258      13.128704      13.128704      13.128704    6[1-(0),6-(1,6),6-(6,6)]
   259      11.635343      11.635343      11.635343    6[6-(6,6),7-(6),7-(6)]
   260      15.921833      15.921833      15.921833    6[6-(6,6),8-(30),8-(30)]
   261      12.896649      12.896649      12.896649    6[6-(1,6),6-(1,6),6-(7,7)]
   262      12.183815      12.183815      12.183815    6[1-(0),6-(1,6),6-(6,6)]
   263      11.153027      11.153027      11.153027    6[1-(0),6-(1,6),6-(6,6)]
   264       10.81738       10.81738       10.81738    6[6-(1,6),6-(1,6),6-(8,8)]
   265       11.47611       11.47611       11.47611    6[1-(0),6-(1,6),6-(6,6)]
   266      12.512796      12.512796      12.512796    6[1-(0),6-(1,6),6-(6,6)]
   267      14.006157      14.006157      14.006157    6[6-(6,6),7-(6),7-(6)]
   268       9.719667       9.719667       9.719667    6[6-(6,6),8-(30),8-(30)]
   269       8.949653       8.949653       8.949653    6[6-(1,6),6-(1,6),6-(7,7)]
   270        9.12863        9.12863        9.12863    6[1-(0),6-(1,6),6-(6,6)]
   271       8.262204       8.262204       8.262204    6[1-(0),6-(1,6),6-(6,6)]
   272       7.241672       7.241672       7.241672    6[6-(1,6),6-(1,6),6-(8,8)]
   273       7.107824       7.107824       7.107824    6[1-(0),6-(1,6),6-(6,6)]
   274       7.953224       7.953224       7.953224    6[1-(0),6-(1,6),6-(6,6)]
   275       9.843003       9.843003       9.843003    6[6-(6,6),7-(6),7-(6)]
   276       6.271398       6.271398       6.271398    6[6-(6,6),8-(30),8-(30)]
   277      21.770403      21.770403      21.770403    6[6-(1,6),6-(1,6),6-(7,7)]
   278       21.94938       21.94938       21.94938    6[1-(0),6-(1,6),6-(6,6)]
   279      21.082954      21.082954      21.082954    6[1-(0),6-(1,6),6-(6,6)]
   280      20.062422      20.062422      20.062422    6[6-(1,6),6-(1,6),6-(8,8)]
   281      19.928574      19.928574      19.928574    6[1-(0),6-(1,6),6-(6,6)]
   282      20.773974      20.773974      20.773974    6[1-(0),6-(1,6),6-(6,6)]
   283      22.663753      22.663753      22.663753    6[6-(6,6),7-(6),7-(6)]
   284      19.092148      19.092148      19.092148    6[6-(6,6),8-(30),8-(30)]
   285      16.691847      16.691847      16.691847    6[6-(1,6),6-(1,6),6-(7,7)]
   286       16.51287       16.51287       16.51287    6[1-(0),6-(1,6),6-(6,6)]
   287      17.379296      17.379296      17.379296    6[1-(0),6-(1,6),6-(6,6)]
   288      18.399828      18.399828      18.399828    6[6-(1,6),6-(1,6),6-(8,8)]
   289      18.533676      18.533676      18.533676    6[1-(0),6-(1,6),6-(6,6)]
   290      17.688276      17.688276      17.688276    6[1-(0),6-(1,6),6-(6,6)]
   291      15.798497      15.798497      15.798497    6[6-(6,6),7-(6),7-(6)]
   292      19.370102      19.370102      19.370102    6[6-(6,6),8-(30),8-(30)]
   293       3.871097       3.871097       3.871097    6[6-(1,6),6-(1,6),6-(7,7)]
   294        3.69212        3.69212        3.69212    6[1-(0),6-(1,6),6-(6,6)]
   295       4.558546       4.558546       4.558546    6[1-(0),6-(1,6),6-(6,6)]
   296       5.579078       5.579078       5.579078    6[6-(1,6),6-(1,6),6-(8,8)]
   297       5.712926       5.712926       5.712926    6[1-(0),6-(1,6),6-(6,6)]
   298       4.867526       4.867526       4.867526    6[1-(0),6-(1,6),6-(6,6)]
   299       2.977747       2.977747       2.977747    6[6-(6,6),7-(6),7-(6)]
   300       6.549352       6.549352       6.549352    6[6-(6,6),8-(30),8-(30)]
   301      21.160648      21.160648      21.160648    7[6-(6,7),6-(6,7)]
   302      17.301602      17.301602      17.301602    7[6-(6,7),6-(6,7)]
   303       4.480852       4.480852       4.480852    7[6-(6,7),6-(6,7)]
   304       8.339898       8.339898       8.339898    7[6-(6,7),6-(6,7)]
   305       3.119545       3.119545       3.119545    7[6-(6,7),6-(6,7)]
   306      15.940295      15.940295      15.940295    7[6-(6,7),6-(6,7)]
   307       9.701205       9.701205       9.701205    7[6-(6,7),6-(6,7)]
   308      22.521955      22.521955      22.521955    7[6-(6,7),6-(6,7)]
   309       7.828863       7.828863       7.828863    7[6-(6,7),6-(6,7)]
   310      17.812637      17.812637      17.812637    7[6-(6,7),6-(6,7)]
   311      20.649613      20.649613      20.649613    7[6-(6,7),6-(6,7)]
   312       4.991887       4.991887       4.991887    7[6-(6,7),6-(6,7)]
   313      14.239238      14.239238      14.239238    7[6-(6,7),6-(6,7)]
   314      24.223012      24.223012      24.223012    7[6-(6,7),6-(6,7)]
   315       1.418488       1.418488       1.418488    7[6-(6,7),6-(6,7)]
   316      11.402262      11.402262      11.402262    7[6-(6,7),6-(6,7)]
   317       1.929523       1.929523       1.929523    7[6-(6,7),6-(6,7)]
   318      23.711977      23.711977      23.711977    7[6-(6,7),6-(6,7)]
   319      10.891227      10.891227      10.891227    7[6-(6,7),6-(6,7)]
   320      14.750273      14.750273      14.750273    7[6-(6,7),6-(6,7)]
   321        9.52992        9.52992        9.52992    7[6-(6,7),6-(6,7)]
   322       22.35067       22.35067       22.35067    7[6-(6,7),6-(6,7)]
   323       16.11158       16.11158       16.11158    7[6-(6,7),6-(6,7)]
   324        3.29083        3.29083        3.29083    7[6-(6,7),6-(6,7)]
   325      15.963629      15.963629      15.963629    8[6-(6,8),30-(8,8,8,8,8)]
   326      15.423362      15.423362      15.423362    8[6-(6,8),30-(8,8)]
   327      22.498621      22.498621      22.498621    8[6-(6,8),30-(8,8,8,8,8)]
   328      23.038888      23.038888      23.038888    8[6-(6,8),30-(8,8)]
   329       9.677871       9.677871       9.677871    8[6-(6,8),30-(8,8,8,8,8)]
   330      10.218138      10.218138      10.218138    8[6-(6,8),30-(8,8)]
   331       3.142879       3.142879       3.142879    8[6-(6,8),30-(8,8,8,8,8)]
   332       2.602612       2.602612       2.602612    8[6-(6,8),30-(8,8)]
   333        24.5143        24.5143        24.5143    8[6-(6,8),30-(8,8,8,8,8)]
   334       0.084104       0.084104       0.084104    8[6-(6,8),30-(8,8)]
   335       11.69355       11.69355       11.69355    8[6-(6,8),30-(8,8,8,8,8)]
   336      12.904854      12.904854      12.904854    8[6-(6,8),30-(8,8)]
   337       13.94795       13.94795       13.94795    8[6-(6,8),30-(8,8,8,8,8)]
   338      12.736646      12.736646      12.736646    8[6-(6,8),30-(8,8)]
   339         1.1272         1.1272         1.1272    8[6-(6,8),30-(8,8,8,8,8)]
   340      25.557396      25.557396      25.557396    8[6-(6,8),30-(8,8)]
   341       9.507868       9.507868       9.507868    8[6-(6,8),30-(8,8,8,8,8)]
   342      11.253285      11.253285      11.253285    8[6-(6,8),30-(8,8)]
   343      16.133632      16.133632      16.133632    8[6-(6,8),30-(8,8,8,8,8)]
   344      14.388215      14.388215      14.388215    8[6-(6,8),30-(8,8)]
   345      22.328618      22.328618      22.328618    8[6-(6,8),30-(8,8,8,8,8)]
   346      24.074035      24.074035      24.074035    8[6-(6,8),30-(8,8)]
   347       3.312882       3.312882       3.312882    8[6-(6,8),30-(8,8,8,8,8)]
   348       1.567465       1.567465       1.567465    8[6-(6,8),30-(8,8)]
   349      15.918243      15.918243      15.918243    8[6-(6,8),30-(8,8,8,8,8)]
   350       17.66366       17.66366       17.66366    8[6-(6,8),30-(8,8)]
   351      22.544007      22.544007      22.544007    8[6-(6,8),30-(8,8,8,8,8)]
   352       20.79859       20.79859       20.79859    8[6-(6,8),30-(8,8)]
   353       3.097493       3.097493       3.097493    8[6-(6,8),30-(8,8,8,8,8)]
   354        4.84291        4.84291        4.84291    8[6-(6,8),30-(8,8)]
   355       9.723257       9.723257       9.723257    8[6-(6,8),30-(8,8,8,8,8)]
   356        7.97784        7.97784        7.97784    8[6-(6,8),30-(8,8)]
   357      22.374004      22.374004      22.374004    8[6-(6,8),30-(8,8,8,8,8)]
   358      21.833737      21.833737      21.833737    8[6-(6,8),30-(8,8)]
   359       3.267496       3.267496       3.267496    8[6-(6,8),30-(8,8,8,8,8)]
   360       3.807763       3.807763       3.807763    8[6-(6,8),30-(8,8)]
   361      16.088246      16.088246      16.088246    8[6-(6,8),30-(8,8,8,8,8)]
   362      16.628513      16.628513      16.628513    8[6-(6,8),30-(8,8)]
   363       9.553254       9.553254       9.553254    8[6-(6,8),30-(8,8,8,8,8)]
   364       9.012987       9.012987       9.012987    8[6-(6,8),30-(8,8)]
   365       5.283175       5.283175       5.283175    8[6-(6,8),30-(8,8,8,8,8)]
   366       6.494479       6.494479       6.494479    8[6-(6,8),30-(8,8)]
   367      18.103925      18.103925      18.103925    8[6-(6,8),30-(8,8,8,8,8)]
   368      19.315229      19.315229      19.315229    8[6-(6,8),30-(8,8)]
   369      20.358325      20.358325      20.358325    8[6-(6,8),30-(8,8,8,8,8)]
   370      19.147021      19.147021      19.147021    8[6-(6,8),30-(8,8)]
   371       7.537575       7.537575       7.537575    8[6-(6,8),30-(8,8,8,8,8)]
   372       6.326271       6.326271       6.326271    8[6-(6,8),30-(8,8)]
