# Supplementary material for: A collection of forcefield precursors for metal–organic frameworks
Source: RSC Adv. 2019 Nov 13;9(63):36492–507. doi: 10.1039/c9ra07327b (PMC9075174; doi:10.1039/c9ra07327b)
Supplement: RA-009-C9RA07327B-s1971 [file RA-009-C9RA07327B-s1971.txt]

PIBNUK01_clean

25.634900    0.000000    0.000000
0.000000    25.634900    0.000000
0.000000    0.000000    25.634900

     1       3.204362       3.204362       3.204362    30[8-(6),8-(6),8-(6),8-(6),8-(6),8-(6)]
     2       9.613087       9.613087       9.613087    30[8-(6),8-(6),8-(6),8-(6),8-(6),8-(6)]
     3      22.430537      22.430537      22.430537    30[8-(6),8-(6),8-(6),8-(6),8-(6),8-(6)]
     4      16.021812      16.021812      16.021812    30[8-(6),8-(6),8-(6),8-(6),8-(6),8-(6)]
     5       1.147674       1.147674       1.147674    30[8-(6),8-(6),8-(6)]
     6      11.669776      11.669776      11.669776    30[8-(6),8-(6),8-(6)]
     7      24.487226      24.487226      24.487226    30[8-(6),8-(6),8-(6)]
     8      13.965124      13.965124      13.965124    30[8-(6),8-(6),8-(6)]
     9       7.556399       7.556399       7.556399    30[8-(6),8-(6),8-(6)]
    10       5.261051       5.261051       5.261051    30[8-(6),8-(6),8-(6)]
    11      20.373849      20.373849      20.373849    30[8-(6),8-(6),8-(6)]
    12      18.078501      18.078501      18.078501    30[8-(6),8-(6),8-(6)]
    13       4.827052       4.827052       4.827052    1[6-(6,6)]
    14        6.54459        6.54459        6.54459    1[6-(6,6)]
    15       5.978059       5.978059       5.978059    1[6-(6,6)]
    16       4.278465       4.278465       4.278465    1[6-(6,6)]
    17       7.990398       7.990398       7.990398    1[6-(6,6)]
    18        6.27286        6.27286        6.27286    1[6-(6,6)]
    19       6.839391       6.839391       6.839391    1[6-(6,6)]
    20       8.538985       8.538985       8.538985    1[6-(6,6)]
    21      20.807848      20.807848      20.807848    1[6-(6,6)]
    22       19.09031       19.09031       19.09031    1[6-(6,6)]
    23      19.656841      19.656841      19.656841    1[6-(6,6)]
    24      21.356435      21.356435      21.356435    1[6-(6,6)]
    25      17.644502      17.644502      17.644502    1[6-(6,6)]
    26       19.36204       19.36204       19.36204    1[6-(6,6)]
    27      18.795509      18.795509      18.795509    1[6-(6,6)]
    28      17.095915      17.095915      17.095915    1[6-(6,6)]
    29      -0.017944      -0.017944      -0.017944    1[6-(6,6)]
    30       1.412483       1.412483       1.412483    1[6-(6,6)]
    31        3.42995        3.42995        3.42995    1[6-(6,6)]
    32       1.958506       1.958506       1.958506    1[6-(6,6)]
    33      12.799506      12.799506      12.799506    1[6-(6,6)]
    34      14.229933      14.229933      14.229933    1[6-(6,6)]
    35        16.2474        16.2474        16.2474    1[6-(6,6)]
    36      14.775956      14.775956      14.775956    1[6-(6,6)]
    37      12.835394      12.835394      12.835394    1[6-(6,6)]
    38      11.404967      11.404967      11.404967    1[6-(6,6)]
    39         9.3875         9.3875         9.3875    1[6-(6,6)]
    40      10.858944      10.858944      10.858944    1[6-(6,6)]
    41       0.017944       0.017944       0.017944    1[6-(6,6)]
    42      24.222417      24.222417      24.222417    1[6-(6,6)]
    43       22.20495       22.20495       22.20495    1[6-(6,6)]
    44      23.676394      23.676394      23.676394    1[6-(6,6)]
    45       17.50351       17.50351       17.50351    1[6-(6,6)]
    46      18.100803      18.100803      18.100803    1[6-(6,6)]
    47      14.650345      14.650345      14.650345    1[6-(6,6)]
    48      14.081251      14.081251      14.081251    1[6-(6,6)]
    49        8.13139        8.13139        8.13139    1[6-(6,6)]
    50       7.534097       7.534097       7.534097    1[6-(6,6)]
    51      10.984555      10.984555      10.984555    1[6-(6,6)]
    52      11.553649      11.553649      11.553649    1[6-(6,6)]
    53        4.68606        4.68606        4.68606    1[6-(6,6)]
    54       5.283353       5.283353       5.283353    1[6-(6,6)]
    55       1.832895       1.832895       1.832895    1[6-(6,6)]
    56       1.263801       1.263801       1.263801    1[6-(6,6)]
    57       20.94884       20.94884       20.94884    1[6-(6,6)]
    58      20.351547      20.351547      20.351547    1[6-(6,6)]
    59      23.802005      23.802005      23.802005    1[6-(6,6)]
    60      24.371099      24.371099      24.371099    1[6-(6,6)]
    61      11.094785      11.094785      11.094785    1[6-(6,6)]
    62      11.692078      11.692078      11.692078    1[6-(6,6)]
    63        8.24162        8.24162        8.24162    1[6-(6,6)]
    64       7.672526       7.672526       7.672526    1[6-(6,6)]
    65       1.722665       1.722665       1.722665    1[6-(6,6)]
    66       1.125372       1.125372       1.125372    1[6-(6,6)]
    67        4.57583        4.57583        4.57583    1[6-(6,6)]
    68       5.144924       5.144924       5.144924    1[6-(6,6)]
    69      23.912235      23.912235      23.912235    1[6-(6,6)]
    70      24.509528      24.509528      24.509528    1[6-(6,6)]
    71       21.05907       21.05907       21.05907    1[6-(6,6)]
    72      20.489976      20.489976      20.489976    1[6-(6,6)]
    73      14.540115      14.540115      14.540115    1[6-(6,6)]
    74      13.942822      13.942822      13.942822    1[6-(6,6)]
    75       17.39328       17.39328       17.39328    1[6-(6,6)]
    76      17.962374      17.962374      17.962374    1[6-(6,6)]
    77      24.053227      24.053227      24.053227    1[6-(6,6)]
    78       0.135865       0.135865       0.135865    1[6-(6,6)]
    79      25.204234      25.204234      25.204234    1[6-(6,6)]
    80       23.50464       23.50464       23.50464    1[6-(6,6)]
    81       1.581673       1.581673       1.581673    1[6-(6,6)]
    82      25.499035      25.499035      25.499035    1[6-(6,6)]
    83       0.430666       0.430666       0.430666    1[6-(6,6)]
    84        2.13026        2.13026        2.13026    1[6-(6,6)]
    85      14.399123      14.399123      14.399123    1[6-(6,6)]
    86      12.681585      12.681585      12.681585    1[6-(6,6)]
    87      13.248116      13.248116      13.248116    1[6-(6,6)]
    88       14.94771       14.94771       14.94771    1[6-(6,6)]
    89      11.235777      11.235777      11.235777    1[6-(6,6)]
    90      12.953315      12.953315      12.953315    1[6-(6,6)]
    91      12.386784      12.386784      12.386784    1[6-(6,6)]
    92       10.68719       10.68719       10.68719    1[6-(6,6)]
    93      19.208231      19.208231      19.208231    1[6-(6,6)]
    94      20.638658      20.638658      20.638658    1[6-(6,6)]
    95      22.656125      22.656125      22.656125    1[6-(6,6)]
    96      21.184681      21.184681      21.184681    1[6-(6,6)]
    97       6.390781       6.390781       6.390781    1[6-(6,6)]
    98       7.821208       7.821208       7.821208    1[6-(6,6)]
    99       9.838675       9.838675       9.838675    1[6-(6,6)]
   100       8.367231       8.367231       8.367231    1[6-(6,6)]
   101       6.426669       6.426669       6.426669    1[6-(6,6)]
   102       4.996242       4.996242       4.996242    1[6-(6,6)]
   103       2.978775       2.978775       2.978775    1[6-(6,6)]
   104       4.450219       4.450219       4.450219    1[6-(6,6)]
   105      19.244119      19.244119      19.244119    1[6-(6,6)]
   106      17.813692      17.813692      17.813692    1[6-(6,6)]
   107      15.796225      15.796225      15.796225    1[6-(6,6)]
   108      17.267669      17.267669      17.267669    1[6-(6,6)]
   109       7.603568       7.603568       7.603568    6[6-(6,6),7-(6),7-(6)]
   110       3.285881       3.285881       3.285881    6[6-(6,6),8-(30),8-(30)]
   111       4.386388       4.386388       4.386388    6[6-(1,6),6-(1,6),6-(8,8)]
   112         5.0652         5.0652         5.0652    6[1-(0),6-(1,6),6-(6,6)]
   113       6.101619       6.101619       6.101619    6[1-(0),6-(1,6),6-(6,6)]
   114       6.460764       6.460764       6.460764    6[6-(1,6),6-(1,6),6-(7,7)]
   115       5.758624       5.758624       5.758624    6[1-(0),6-(1,6),6-(6,6)]
   116        4.73451        4.73451        4.73451    6[1-(0),6-(1,6),6-(6,6)]
   117       5.213882       5.213882       5.213882    6[6-(6,6),7-(6),7-(6)]
   118       9.531569       9.531569       9.531569    6[6-(6,6),8-(30),8-(30)]
   119       8.431062       8.431062       8.431062    6[6-(1,6),6-(1,6),6-(8,8)]
   120        7.75225        7.75225        7.75225    6[1-(0),6-(1,6),6-(6,6)]
   121       6.715831       6.715831       6.715831    6[1-(0),6-(1,6),6-(6,6)]
   122       6.356686       6.356686       6.356686    6[6-(1,6),6-(1,6),6-(7,7)]
   123       7.058826       7.058826       7.058826    6[1-(0),6-(1,6),6-(6,6)]
   124        8.08294        8.08294        8.08294    6[1-(0),6-(1,6),6-(6,6)]
   125      18.031332      18.031332      18.031332    6[6-(6,6),7-(6),7-(6)]
   126      22.349019      22.349019      22.349019    6[6-(6,6),8-(30),8-(30)]
   127      21.248512      21.248512      21.248512    6[6-(1,6),6-(1,6),6-(8,8)]
   128        20.5697        20.5697        20.5697    6[1-(0),6-(1,6),6-(6,6)]
   129      19.533281      19.533281      19.533281    6[1-(0),6-(1,6),6-(6,6)]
   130      19.174136      19.174136      19.174136    6[6-(1,6),6-(1,6),6-(7,7)]
   131      19.876276      19.876276      19.876276    6[1-(0),6-(1,6),6-(6,6)]
   132       20.90039       20.90039       20.90039    6[1-(0),6-(1,6),6-(6,6)]
   133      20.421018      20.421018      20.421018    6[6-(6,6),7-(6),7-(6)]
   134      16.103331      16.103331      16.103331    6[6-(6,6),8-(30),8-(30)]
   135      17.203838      17.203838      17.203838    6[6-(1,6),6-(1,6),6-(8,8)]
   136       17.88265       17.88265       17.88265    6[1-(0),6-(1,6),6-(6,6)]
   137      18.919069      18.919069      18.919069    6[1-(0),6-(1,6),6-(6,6)]
   138      19.278214      19.278214      19.278214    6[6-(1,6),6-(1,6),6-(7,7)]
   139      18.576074      18.576074      18.576074    6[1-(0),6-(1,6),6-(6,6)]
   140       17.55196       17.55196       17.55196    6[1-(0),6-(1,6),6-(6,6)]
   141       3.422772       3.422772       3.422772    6[6-(6,6),7-(6),7-(6)]
   142      25.475195      25.475195      25.475195    6[6-(6,6),8-(30),8-(30)]
   143       0.826469       0.826469       0.826469    6[6-(1,6),6-(1,6),6-(8,8)]
   144       0.674454       0.674454       0.674454    6[1-(0),6-(1,6),6-(6,6)]
   145       1.519893       1.519893       1.519893    6[1-(0),6-(1,6),6-(6,6)]
   146       2.530677       2.530677       2.530677    6[6-(1,6),6-(1,6),6-(7,7)]
   147        2.72499        2.72499        2.72499    6[1-(0),6-(1,6),6-(6,6)]
   148        1.85571        1.85571        1.85571    6[1-(0),6-(1,6),6-(6,6)]
   149      16.240222      16.240222      16.240222    6[6-(6,6),7-(6),7-(6)]
   150      12.657745      12.657745      12.657745    6[6-(6,6),8-(30),8-(30)]
   151      13.643919      13.643919      13.643919    6[6-(1,6),6-(1,6),6-(8,8)]
   152      13.491904      13.491904      13.491904    6[1-(0),6-(1,6),6-(6,6)]
   153      14.337343      14.337343      14.337343    6[1-(0),6-(1,6),6-(6,6)]
   154      15.348127      15.348127      15.348127    6[6-(1,6),6-(1,6),6-(7,7)]
   155       15.54244       15.54244       15.54244    6[1-(0),6-(1,6),6-(6,6)]
   156       14.67316       14.67316       14.67316    6[1-(0),6-(1,6),6-(6,6)]
   157       9.394678       9.394678       9.394678    6[6-(6,6),7-(6),7-(6)]
   158      12.977155      12.977155      12.977155    6[6-(6,6),8-(30),8-(30)]
   159      11.990981      11.990981      11.990981    6[6-(1,6),6-(1,6),6-(8,8)]
   160      12.142996      12.142996      12.142996    6[1-(0),6-(1,6),6-(6,6)]
   161      11.297557      11.297557      11.297557    6[1-(0),6-(1,6),6-(6,6)]
   162      10.286773      10.286773      10.286773    6[6-(1,6),6-(1,6),6-(7,7)]
   163       10.09246       10.09246       10.09246    6[1-(0),6-(1,6),6-(6,6)]
   164       10.96174       10.96174       10.96174    6[1-(0),6-(1,6),6-(6,6)]
   165      22.212128      22.212128      22.212128    6[6-(6,6),7-(6),7-(6)]
   166       0.159705       0.159705       0.159705    6[6-(6,6),8-(30),8-(30)]
   167      24.808431      24.808431      24.808431    6[6-(1,6),6-(1,6),6-(8,8)]
   168      24.960446      24.960446      24.960446    6[1-(0),6-(1,6),6-(6,6)]
   169      24.115007      24.115007      24.115007    6[1-(0),6-(1,6),6-(6,6)]
   170      23.104223      23.104223      23.104223    6[6-(1,6),6-(1,6),6-(7,7)]
   171       22.90991       22.90991       22.90991    6[1-(0),6-(1,6),6-(6,6)]
   172       23.77919       23.77919       23.77919    6[1-(0),6-(1,6),6-(6,6)]
   173      16.711904      16.711904      16.711904    6[6-(6,6),7-(6),7-(6)]
   174      15.396321      15.396321      15.396321    6[6-(6,6),8-(30),8-(30)]
   175       15.75726       15.75726       15.75726    6[6-(1,6),6-(1,6),6-(8,8)]
   176      16.928775      16.928775      16.928775    6[1-(0),6-(1,6),6-(6,6)]
   177      17.289715      17.289715      17.289715    6[1-(0),6-(1,6),6-(6,6)]
   178       16.40813       16.40813       16.40813    6[6-(1,6),6-(1,6),6-(7,7)]
   179      15.216364      15.216364      15.216364    6[1-(0),6-(1,6),6-(6,6)]
   180      14.886186      14.886186      14.886186    6[1-(0),6-(1,6),6-(6,6)]
   181       8.922996       8.922996       8.922996    6[6-(6,6),7-(6),7-(6)]
   182      10.238579      10.238579      10.238579    6[6-(6,6),8-(30),8-(30)]
   183        9.87764        9.87764        9.87764    6[6-(1,6),6-(1,6),6-(8,8)]
   184       8.706125       8.706125       8.706125    6[1-(0),6-(1,6),6-(6,6)]
   185       8.345185       8.345185       8.345185    6[1-(0),6-(1,6),6-(6,6)]
   186        9.22677        9.22677        9.22677    6[6-(1,6),6-(1,6),6-(7,7)]
   187      10.418536      10.418536      10.418536    6[1-(0),6-(1,6),6-(6,6)]
   188      10.748714      10.748714      10.748714    6[1-(0),6-(1,6),6-(6,6)]
   189       3.894454       3.894454       3.894454    6[6-(6,6),7-(6),7-(6)]
   190       2.578871       2.578871       2.578871    6[6-(6,6),8-(30),8-(30)]
   191        2.93981        2.93981        2.93981    6[6-(1,6),6-(1,6),6-(8,8)]
   192       4.111325       4.111325       4.111325    6[1-(0),6-(1,6),6-(6,6)]
   193       4.472265       4.472265       4.472265    6[1-(0),6-(1,6),6-(6,6)]
   194        3.59068        3.59068        3.59068    6[6-(1,6),6-(1,6),6-(7,7)]
   195       2.398914       2.398914       2.398914    6[1-(0),6-(1,6),6-(6,6)]
   196       2.068736       2.068736       2.068736    6[1-(0),6-(1,6),6-(6,6)]
   197      21.740446      21.740446      21.740446    6[6-(6,6),7-(6),7-(6)]
   198      23.056029      23.056029      23.056029    6[6-(6,6),8-(30),8-(30)]
   199       22.69509       22.69509       22.69509    6[6-(1,6),6-(1,6),6-(8,8)]
   200      21.523575      21.523575      21.523575    6[1-(0),6-(1,6),6-(6,6)]
   201      21.162635      21.162635      21.162635    6[1-(0),6-(1,6),6-(6,6)]
   202       22.04422       22.04422       22.04422    6[6-(1,6),6-(1,6),6-(7,7)]
   203      23.235986      23.235986      23.235986    6[1-(0),6-(1,6),6-(6,6)]
   204      23.566164      23.566164      23.566164    6[1-(0),6-(1,6),6-(6,6)]
   205      10.303179      10.303179      10.303179    6[6-(6,6),7-(6),7-(6)]
   206       8.987596       8.987596       8.987596    6[6-(6,6),8-(30),8-(30)]
   207       9.348535       9.348535       9.348535    6[6-(1,6),6-(1,6),6-(8,8)]
   208       10.52005       10.52005       10.52005    6[1-(0),6-(1,6),6-(6,6)]
   209       10.88099       10.88099       10.88099    6[1-(0),6-(1,6),6-(6,6)]
   210       9.999405       9.999405       9.999405    6[6-(1,6),6-(1,6),6-(7,7)]
   211       8.807639       8.807639       8.807639    6[1-(0),6-(1,6),6-(6,6)]
   212       8.477461       8.477461       8.477461    6[1-(0),6-(1,6),6-(6,6)]
   213       2.514271       2.514271       2.514271    6[6-(6,6),7-(6),7-(6)]
   214       3.829854       3.829854       3.829854    6[6-(6,6),8-(30),8-(30)]
   215       3.468915       3.468915       3.468915    6[6-(1,6),6-(1,6),6-(8,8)]
   216         2.2974         2.2974         2.2974    6[1-(0),6-(1,6),6-(6,6)]
   217        1.93646        1.93646        1.93646    6[1-(0),6-(1,6),6-(6,6)]
   218       2.818045       2.818045       2.818045    6[6-(1,6),6-(1,6),6-(7,7)]
   219       4.009811       4.009811       4.009811    6[1-(0),6-(1,6),6-(6,6)]
   220       4.339989       4.339989       4.339989    6[1-(0),6-(1,6),6-(6,6)]
   221      23.120629      23.120629      23.120629    6[6-(6,6),7-(6),7-(6)]
   222      21.805046      21.805046      21.805046    6[6-(6,6),8-(30),8-(30)]
   223      22.165985      22.165985      22.165985    6[6-(1,6),6-(1,6),6-(8,8)]
   224        23.3375        23.3375        23.3375    6[1-(0),6-(1,6),6-(6,6)]
   225       23.69844       23.69844       23.69844    6[1-(0),6-(1,6),6-(6,6)]
   226      22.816855      22.816855      22.816855    6[6-(1,6),6-(1,6),6-(7,7)]
   227      21.625089      21.625089      21.625089    6[1-(0),6-(1,6),6-(6,6)]
   228      21.294911      21.294911      21.294911    6[1-(0),6-(1,6),6-(6,6)]
   229      15.331721      15.331721      15.331721    6[6-(6,6),7-(6),7-(6)]
   230      16.647304      16.647304      16.647304    6[6-(6,6),8-(30),8-(30)]
   231      16.286365      16.286365      16.286365    6[6-(1,6),6-(1,6),6-(8,8)]
   232       15.11485       15.11485       15.11485    6[1-(0),6-(1,6),6-(6,6)]
   233       14.75391       14.75391       14.75391    6[1-(0),6-(1,6),6-(6,6)]
   234      15.635495      15.635495      15.635495    6[6-(1,6),6-(1,6),6-(7,7)]
   235      16.827261      16.827261      16.827261    6[1-(0),6-(1,6),6-(6,6)]
   236      17.157439      17.157439      17.157439    6[1-(0),6-(1,6),6-(6,6)]
   237       1.194843       1.194843       1.194843    6[6-(6,6),7-(6),7-(6)]
   238      22.512056      22.512056      22.512056    6[6-(6,6),8-(30),8-(30)]
   239      23.612563      23.612563      23.612563    6[6-(1,6),6-(1,6),6-(8,8)]
   240      24.291375      24.291375      24.291375    6[1-(0),6-(1,6),6-(6,6)]
   241      25.327794      25.327794      25.327794    6[1-(0),6-(1,6),6-(6,6)]
   242       0.052039       0.052039       0.052039    6[6-(1,6),6-(1,6),6-(7,7)]
   243      24.984799      24.984799      24.984799    6[1-(0),6-(1,6),6-(6,6)]
   244      23.960685      23.960685      23.960685    6[1-(0),6-(1,6),6-(6,6)]
   245      24.440057      24.440057      24.440057    6[6-(6,6),7-(6),7-(6)]
   246       3.122844       3.122844       3.122844    6[6-(6,6),8-(30),8-(30)]
   247       2.022337       2.022337       2.022337    6[6-(1,6),6-(1,6),6-(8,8)]
   248       1.343525       1.343525       1.343525    6[1-(0),6-(1,6),6-(6,6)]
   249       0.307106       0.307106       0.307106    6[1-(0),6-(1,6),6-(6,6)]
   250      25.582861      25.582861      25.582861    6[6-(1,6),6-(1,6),6-(7,7)]
   251       0.650101       0.650101       0.650101    6[1-(0),6-(1,6),6-(6,6)]
   252       1.674215       1.674215       1.674215    6[1-(0),6-(1,6),6-(6,6)]
   253      11.622607      11.622607      11.622607    6[6-(6,6),7-(6),7-(6)]
   254      15.940294      15.940294      15.940294    6[6-(6,6),8-(30),8-(30)]
   255      14.839787      14.839787      14.839787    6[6-(1,6),6-(1,6),6-(8,8)]
   256      14.160975      14.160975      14.160975    6[1-(0),6-(1,6),6-(6,6)]
   257      13.124556      13.124556      13.124556    6[1-(0),6-(1,6),6-(6,6)]
   258      12.765411      12.765411      12.765411    6[6-(1,6),6-(1,6),6-(7,7)]
   259      13.467551      13.467551      13.467551    6[1-(0),6-(1,6),6-(6,6)]
   260      14.491665      14.491665      14.491665    6[1-(0),6-(1,6),6-(6,6)]
   261      14.012293      14.012293      14.012293    6[6-(6,6),7-(6),7-(6)]
   262       9.694606       9.694606       9.694606    6[6-(6,6),8-(30),8-(30)]
   263      10.795113      10.795113      10.795113    6[6-(1,6),6-(1,6),6-(8,8)]
   264      11.473925      11.473925      11.473925    6[1-(0),6-(1,6),6-(6,6)]
   265      12.510344      12.510344      12.510344    6[1-(0),6-(1,6),6-(6,6)]
   266      12.869489      12.869489      12.869489    6[6-(1,6),6-(1,6),6-(7,7)]
   267      12.167349      12.167349      12.167349    6[1-(0),6-(1,6),6-(6,6)]
   268      11.143235      11.143235      11.143235    6[1-(0),6-(1,6),6-(6,6)]
   269      22.648947      22.648947      22.648947    6[6-(6,6),7-(6),7-(6)]
   270       19.06647       19.06647       19.06647    6[6-(6,6),8-(30),8-(30)]
   271      20.052644      20.052644      20.052644    6[6-(1,6),6-(1,6),6-(8,8)]
   272      19.900629      19.900629      19.900629    6[1-(0),6-(1,6),6-(6,6)]
   273      20.746068      20.746068      20.746068    6[1-(0),6-(1,6),6-(6,6)]
   274      21.756852      21.756852      21.756852    6[6-(1,6),6-(1,6),6-(7,7)]
   275      21.951165      21.951165      21.951165    6[1-(0),6-(1,6),6-(6,6)]
   276      21.081885      21.081885      21.081885    6[1-(0),6-(1,6),6-(6,6)]
   277       9.831497       9.831497       9.831497    6[6-(6,6),7-(6),7-(6)]
   278        6.24902        6.24902        6.24902    6[6-(6,6),8-(30),8-(30)]
   279       7.235194       7.235194       7.235194    6[6-(1,6),6-(1,6),6-(8,8)]
   280       7.083179       7.083179       7.083179    6[1-(0),6-(1,6),6-(6,6)]
   281       7.928618       7.928618       7.928618    6[1-(0),6-(1,6),6-(6,6)]
   282       8.939402       8.939402       8.939402    6[6-(1,6),6-(1,6),6-(7,7)]
   283       9.133715       9.133715       9.133715    6[1-(0),6-(1,6),6-(6,6)]
   284       8.264435       8.264435       8.264435    6[1-(0),6-(1,6),6-(6,6)]
   285       2.985953       2.985953       2.985953    6[6-(6,6),7-(6),7-(6)]
   286        6.56843        6.56843        6.56843    6[6-(6,6),8-(30),8-(30)]
   287       5.582256       5.582256       5.582256    6[6-(1,6),6-(1,6),6-(8,8)]
   288       5.734271       5.734271       5.734271    6[1-(0),6-(1,6),6-(6,6)]
   289       4.888832       4.888832       4.888832    6[1-(0),6-(1,6),6-(6,6)]
   290       3.878048       3.878048       3.878048    6[6-(1,6),6-(1,6),6-(7,7)]
   291       3.683735       3.683735       3.683735    6[1-(0),6-(1,6),6-(6,6)]
   292       4.553015       4.553015       4.553015    6[1-(0),6-(1,6),6-(6,6)]
   293      15.803403      15.803403      15.803403    6[6-(6,6),7-(6),7-(6)]
   294       19.38588       19.38588       19.38588    6[6-(6,6),8-(30),8-(30)]
   295      18.399706      18.399706      18.399706    6[6-(1,6),6-(1,6),6-(8,8)]
   296      18.551721      18.551721      18.551721    6[1-(0),6-(1,6),6-(6,6)]
   297      17.706282      17.706282      17.706282    6[1-(0),6-(1,6),6-(6,6)]
   298      16.695498      16.695498      16.695498    6[6-(1,6),6-(1,6),6-(7,7)]
   299      16.501185      16.501185      16.501185    6[1-(0),6-(1,6),6-(6,6)]
   300      17.370465      17.370465      17.370465    6[1-(0),6-(1,6),6-(6,6)]
   301        8.34134        8.34134        8.34134    7[6-(6,7),6-(6,7)]
   302        4.47611        4.47611        4.47611    7[6-(6,7),6-(6,7)]
   303       17.29356       17.29356       17.29356    7[6-(6,7),6-(6,7)]
   304       21.15879       21.15879       21.15879    7[6-(6,7),6-(6,7)]
   305       3.118742       3.118742       3.118742    7[6-(6,7),6-(6,7)]
   306      15.936192      15.936192      15.936192    7[6-(6,7),6-(6,7)]
   307       9.698708       9.698708       9.698708    7[6-(6,7),6-(6,7)]
   308      22.516158      22.516158      22.516158    7[6-(6,7),6-(6,7)]
   309      17.802413      17.802413      17.802413    7[6-(6,7),6-(6,7)]
   310       7.832487       7.832487       7.832487    7[6-(6,7),6-(6,7)]
   311       4.984963       4.984963       4.984963    7[6-(6,7),6-(6,7)]
   312      20.649937      20.649937      20.649937    7[6-(6,7),6-(6,7)]
   313      11.393688      11.393688      11.393688    7[6-(6,7),6-(6,7)]
   314       1.423762       1.423762       1.423762    7[6-(6,7),6-(6,7)]
   315      24.211138      24.211138      24.211138    7[6-(6,7),6-(6,7)]
   316      14.241212      14.241212      14.241212    7[6-(6,7),6-(6,7)]
   317       1.932615       1.932615       1.932615    7[6-(6,7),6-(6,7)]
   318      23.702285      23.702285      23.702285    7[6-(6,7),6-(6,7)]
   319      10.884835      10.884835      10.884835    7[6-(6,7),6-(6,7)]
   320      14.750065      14.750065      14.750065    7[6-(6,7),6-(6,7)]
   321      22.344917      22.344917      22.344917    7[6-(6,7),6-(6,7)]
   322       9.527467       9.527467       9.527467    7[6-(6,7),6-(6,7)]
   323       3.289983       3.289983       3.289983    7[6-(6,7),6-(6,7)]
   324      16.107433      16.107433      16.107433    7[6-(6,7),6-(6,7)]
   325       3.143608       3.143608       3.143608    8[6-(6,8),30-(8,8,8,8,8)]
   326       2.592457       2.592457       2.592457    8[6-(6,8),30-(8,8)]
   327       9.673842       9.673842       9.673842    8[6-(6,8),30-(8,8,8,8,8)]
   328      10.224993      10.224993      10.224993    8[6-(6,8),30-(8,8)]
   329      22.491292      22.491292      22.491292    8[6-(6,8),30-(8,8,8,8,8)]
   330      23.042443      23.042443      23.042443    8[6-(6,8),30-(8,8)]
   331      15.961058      15.961058      15.961058    8[6-(6,8),30-(8,8,8,8,8)]
   332      15.409907      15.409907      15.409907    8[6-(6,8),30-(8,8)]
   333       24.49953       24.49953       24.49953    8[6-(6,8),30-(8,8,8,8,8)]
   334        0.08639        0.08639        0.08639    8[6-(6,8),30-(8,8)]
   335       11.68208       11.68208       11.68208    8[6-(6,8),30-(8,8,8,8,8)]
   336       12.90384       12.90384       12.90384    8[6-(6,8),30-(8,8)]
   337       13.95282       13.95282       13.95282    8[6-(6,8),30-(8,8,8,8,8)]
   338       12.73106       12.73106       12.73106    8[6-(6,8),30-(8,8)]
   339        1.13537        1.13537        1.13537    8[6-(6,8),30-(8,8,8,8,8)]
   340       25.54851       25.54851       25.54851    8[6-(6,8),30-(8,8)]
   341       16.12871       16.12871       16.12871    8[6-(6,8),30-(8,8,8,8,8)]
   342      14.380154      14.380154      14.380154    8[6-(6,8),30-(8,8)]
   343        9.50619        9.50619        9.50619    8[6-(6,8),30-(8,8,8,8,8)]
   344      11.254746      11.254746      11.254746    8[6-(6,8),30-(8,8)]
   345        3.31126        3.31126        3.31126    8[6-(6,8),30-(8,8,8,8,8)]
   346       1.562704       1.562704       1.562704    8[6-(6,8),30-(8,8)]
   347       22.32364       22.32364       22.32364    8[6-(6,8),30-(8,8,8,8,8)]
   348      24.072196      24.072196      24.072196    8[6-(6,8),30-(8,8)]
   349       9.719985       9.719985       9.719985    8[6-(6,8),30-(8,8,8,8,8)]
   350       7.971429       7.971429       7.971429    8[6-(6,8),30-(8,8)]
   351       3.097465       3.097465       3.097465    8[6-(6,8),30-(8,8,8,8,8)]
   352       4.846021       4.846021       4.846021    8[6-(6,8),30-(8,8)]
   353      22.537435      22.537435      22.537435    8[6-(6,8),30-(8,8,8,8,8)]
   354      20.788879      20.788879      20.788879    8[6-(6,8),30-(8,8)]
   355      15.914915      15.914915      15.914915    8[6-(6,8),30-(8,8,8,8,8)]
   356      17.663471      17.663471      17.663471    8[6-(6,8),30-(8,8)]
   357      22.369783      22.369783      22.369783    8[6-(6,8),30-(8,8,8,8,8)]
   358      21.818632      21.818632      21.818632    8[6-(6,8),30-(8,8)]
   359       3.265117       3.265117       3.265117    8[6-(6,8),30-(8,8,8,8,8)]
   360       3.816268       3.816268       3.816268    8[6-(6,8),30-(8,8)]
   361      16.082567      16.082567      16.082567    8[6-(6,8),30-(8,8,8,8,8)]
   362      16.633718      16.633718      16.633718    8[6-(6,8),30-(8,8)]
   363       9.552333       9.552333       9.552333    8[6-(6,8),30-(8,8,8,8,8)]
   364       9.001182       9.001182       9.001182    8[6-(6,8),30-(8,8)]
   365      18.090805      18.090805      18.090805    8[6-(6,8),30-(8,8,8,8,8)]
   366      19.312565      19.312565      19.312565    8[6-(6,8),30-(8,8)]
   367       5.273355       5.273355       5.273355    8[6-(6,8),30-(8,8,8,8,8)]
   368       6.495115       6.495115       6.495115    8[6-(6,8),30-(8,8)]
   369       7.544095       7.544095       7.544095    8[6-(6,8),30-(8,8,8,8,8)]
   370       6.322335       6.322335       6.322335    8[6-(6,8),30-(8,8)]
   371      20.361545      20.361545      20.361545    8[6-(6,8),30-(8,8,8,8,8)]
   372      19.139785      19.139785      19.139785    8[6-(6,8),30-(8,8)]
