# Supplementary material for: A collection of forcefield precursors for metal–organic frameworks
Source: RSC Adv. 2019 Nov 13;9(63):36492–507. doi: 10.1039/c9ra07327b (PMC9075174; doi:10.1039/c9ra07327b)
Supplement: RA-009-C9RA07327B-s1972 [file RA-009-C9RA07327B-s1972.txt]

PIBPIA_clean

26.001000    0.000000    0.000000
0.000000    26.001000    0.000000
0.000000    0.000000    26.001000

     1      22.750875      22.750875      22.750875    48[8-(6),8-(6),8-(6),8-(6),8-(6),8-(6)]
     2      16.250625      16.250625      16.250625    48[8-(6),8-(6),8-(6),8-(6),8-(6),8-(6)]
     3       3.250125       3.250125       3.250125    48[8-(6),8-(6),8-(6),8-(6),8-(6),8-(6)]
     4       9.750375       9.750375       9.750375    48[8-(6),8-(6),8-(6),8-(6),8-(6),8-(6)]
     5      20.638294      20.638294      20.638294    48[8-(6),8-(6),8-(6)]
     6      18.363206      18.363206      18.363206    48[8-(6),8-(6),8-(6)]
     7       5.362706       5.362706       5.362706    48[8-(6),8-(6),8-(6)]
     8       7.637794       7.637794       7.637794    48[8-(6),8-(6),8-(6)]
     9      14.138044      14.138044      14.138044    48[8-(6),8-(6),8-(6)]
    10      24.863456      24.863456      24.863456    48[8-(6),8-(6),8-(6)]
    11       1.137544       1.137544       1.137544    48[8-(6),8-(6),8-(6)]
    12      11.862956      11.862956      11.862956    48[8-(6),8-(6),8-(6)]
    13      24.422739      24.422739      24.422739    1[6-(6,6)]
    14      25.566783      25.566783      25.566783    1[6-(6,6)]
    15       0.153406       0.153406       0.153406    1[6-(6,6)]
    16       23.90792       23.90792       23.90792    1[6-(6,6)]
    17      14.578761      14.578761      14.578761    1[6-(6,6)]
    18      13.434717      13.434717      13.434717    1[6-(6,6)]
    19      12.847094      12.847094      12.847094    1[6-(6,6)]
    20       15.09358       15.09358       15.09358    1[6-(6,6)]
    21       1.578261       1.578261       1.578261    1[6-(6,6)]
    22       0.434217       0.434217       0.434217    1[6-(6,6)]
    23      25.847594      25.847594      25.847594    1[6-(6,6)]
    24       2.093081       2.093081       2.093081    1[6-(6,6)]
    25      11.422239      11.422239      11.422239    1[6-(6,6)]
    26      12.566283      12.566283      12.566283    1[6-(6,6)]
    27      13.153906      13.153906      13.153906    1[6-(6,6)]
    28      10.907419      10.907419      10.907419    1[6-(6,6)]
    29       24.43314       24.43314       24.43314    1[6-(6,6)]
    30      21.393623      21.393623      21.393623    1[6-(6,6)]
    31      24.804954      24.804954      24.804954    1[6-(6,6)]
    32      20.863202      20.863202      20.863202    1[6-(6,6)]
    33       11.43264       11.43264       11.43264    1[6-(6,6)]
    34       8.393123       8.393123       8.393123    1[6-(6,6)]
    35      11.804454      11.804454      11.804454    1[6-(6,6)]
    36       7.862702       7.862702       7.862702    1[6-(6,6)]
    37       14.56836       14.56836       14.56836    1[6-(6,6)]
    38      17.607877      17.607877      17.607877    1[6-(6,6)]
    39      14.196546      14.196546      14.196546    1[6-(6,6)]
    40      18.138298      18.138298      18.138298    1[6-(6,6)]
    41        1.56786        1.56786        1.56786    1[6-(6,6)]
    42       4.607377       4.607377       4.607377    1[6-(6,6)]
    43       1.196046       1.196046       1.196046    1[6-(6,6)]
    44       5.137798       5.137798       5.137798    1[6-(6,6)]
    45      19.469549      19.469549      19.469549    1[6-(6,6)]
    46      15.982815      15.982815      15.982815    1[6-(6,6)]
    47      18.065495      18.065495      18.065495    1[6-(6,6)]
    48      17.568876      17.568876      17.568876    1[6-(6,6)]
    49       6.531451       6.531451       6.531451    1[6-(6,6)]
    50      10.018185      10.018185      10.018185    1[6-(6,6)]
    51       7.935505       7.935505       7.935505    1[6-(6,6)]
    52       8.432124       8.432124       8.432124    1[6-(6,6)]
    53       6.469049       6.469049       6.469049    1[6-(6,6)]
    54       2.982315       2.982315       2.982315    1[6-(6,6)]
    55       5.064995       5.064995       5.064995    1[6-(6,6)]
    56       4.568376       4.568376       4.568376    1[6-(6,6)]
    57      19.531951      19.531951      19.531951    1[6-(6,6)]
    58      23.018685      23.018685      23.018685    1[6-(6,6)]
    59      20.936005      20.936005      20.936005    1[6-(6,6)]
    60      21.432624      21.432624      21.432624    1[6-(6,6)]
    61      12.969299      12.969299      12.969299    1[6-(6,6)]
    62       9.482565       9.482565       9.482565    1[6-(6,6)]
    63      11.565245      11.565245      11.565245    1[6-(6,6)]
    64      11.068626      11.068626      11.068626    1[6-(6,6)]
    65       0.031201       0.031201       0.031201    1[6-(6,6)]
    66       3.517935       3.517935       3.517935    1[6-(6,6)]
    67       1.435255       1.435255       1.435255    1[6-(6,6)]
    68       1.931874       1.931874       1.931874    1[6-(6,6)]
    69      -0.031201      -0.031201      -0.031201    1[6-(6,6)]
    70      22.483065      22.483065      22.483065    1[6-(6,6)]
    71      24.565745      24.565745      24.565745    1[6-(6,6)]
    72      24.069126      24.069126      24.069126    1[6-(6,6)]
    73      13.031701      13.031701      13.031701    1[6-(6,6)]
    74      16.518435      16.518435      16.518435    1[6-(6,6)]
    75      14.435755      14.435755      14.435755    1[6-(6,6)]
    76      14.932374      14.932374      14.932374    1[6-(6,6)]
    77      17.922489      17.922489      17.922489    1[6-(6,6)]
    78      19.066533      19.066533      19.066533    1[6-(6,6)]
    79      19.654156      19.654156      19.654156    1[6-(6,6)]
    80       17.40767       17.40767       17.40767    1[6-(6,6)]
    81       8.078511       8.078511       8.078511    1[6-(6,6)]
    82       6.934467       6.934467       6.934467    1[6-(6,6)]
    83       6.346844       6.346844       6.346844    1[6-(6,6)]
    84       8.593331       8.593331       8.593331    1[6-(6,6)]
    85      21.079011      21.079011      21.079011    1[6-(6,6)]
    86      19.934967      19.934967      19.934967    1[6-(6,6)]
    87      19.347344      19.347344      19.347344    1[6-(6,6)]
    88      21.593831      21.593831      21.593831    1[6-(6,6)]
    89       4.921989       4.921989       4.921989    1[6-(6,6)]
    90       6.066033       6.066033       6.066033    1[6-(6,6)]
    91       6.653656       6.653656       6.653656    1[6-(6,6)]
    92        4.40717        4.40717        4.40717    1[6-(6,6)]
    93       17.93289       17.93289       17.93289    1[6-(6,6)]
    94      14.893373      14.893373      14.893373    1[6-(6,6)]
    95      18.304704      18.304704      18.304704    1[6-(6,6)]
    96      14.362952      14.362952      14.362952    1[6-(6,6)]
    97        4.93239        4.93239        4.93239    1[6-(6,6)]
    98       1.892873       1.892873       1.892873    1[6-(6,6)]
    99       5.304204       5.304204       5.304204    1[6-(6,6)]
   100       1.362452       1.362452       1.362452    1[6-(6,6)]
   101        8.06811        8.06811        8.06811    1[6-(6,6)]
   102      11.107627      11.107627      11.107627    1[6-(6,6)]
   103       7.696296       7.696296       7.696296    1[6-(6,6)]
   104      11.638048      11.638048      11.638048    1[6-(6,6)]
   105       21.06861       21.06861       21.06861    1[6-(6,6)]
   106      24.108127      24.108127      24.108127    1[6-(6,6)]
   107      20.696796      20.696796      20.696796    1[6-(6,6)]
   108      24.638548      24.638548      24.638548    1[6-(6,6)]
   109       1.196046       1.196046       1.196046    6[6-(6,6),7-(6),7-(6)]
   110      24.680149      24.680149      24.680149    6[1-(0),6-(1,6),6-(6,6)]
   111      25.384776      25.384776      25.384776    6[1-(0),6-(1,6),6-(6,6)]
   112      25.673387      25.673387      25.673387    6[1-(0),6-(1,6),6-(6,6)]
   113       0.098804       0.098804       0.098804    6[6-(1,6),6-(1,6),6-(7,7)]
   114      24.066526      24.066526      24.066526    6[6-(1,6),6-(1,6),6-(8,8)]
   115       22.86788       22.86788       22.86788    6[6-(6,6),8-(48),8-(48)]
   116      24.370737      24.370737      24.370737    6[1-(0),6-(1,6),6-(6,6)]
   117      11.804454      11.804454      11.804454    6[6-(6,6),7-(6),7-(6)]
   118      14.321351      14.321351      14.321351    6[1-(0),6-(1,6),6-(6,6)]
   119      13.616724      13.616724      13.616724    6[1-(0),6-(1,6),6-(6,6)]
   120      13.328113      13.328113      13.328113    6[1-(0),6-(1,6),6-(6,6)]
   121      12.901696      12.901696      12.901696    6[6-(1,6),6-(1,6),6-(7,7)]
   122      14.934974      14.934974      14.934974    6[6-(1,6),6-(1,6),6-(8,8)]
   123      16.133621      16.133621      16.133621    6[6-(6,6),8-(48),8-(48)]
   124      14.630763      14.630763      14.630763    6[1-(0),6-(1,6),6-(6,6)]
   125      24.804954      24.804954      24.804954    6[6-(6,6),7-(6),7-(6)]
   126       1.320851       1.320851       1.320851    6[1-(0),6-(1,6),6-(6,6)]
   127       0.616224       0.616224       0.616224    6[1-(0),6-(1,6),6-(6,6)]
   128       0.327613       0.327613       0.327613    6[1-(0),6-(1,6),6-(6,6)]
   129      25.902196      25.902196      25.902196    6[6-(1,6),6-(1,6),6-(7,7)]
   130       1.934474       1.934474       1.934474    6[6-(1,6),6-(1,6),6-(8,8)]
   131       3.133121       3.133121       3.133121    6[6-(6,6),8-(48),8-(48)]
   132       1.630263       1.630263       1.630263    6[1-(0),6-(1,6),6-(6,6)]
   133      14.196546      14.196546      14.196546    6[6-(6,6),7-(6),7-(6)]
   134      11.679649      11.679649      11.679649    6[1-(0),6-(1,6),6-(6,6)]
   135      12.384276      12.384276      12.384276    6[1-(0),6-(1,6),6-(6,6)]
   136      12.672887      12.672887      12.672887    6[1-(0),6-(1,6),6-(6,6)]
   137      13.099304      13.099304      13.099304    6[6-(1,6),6-(1,6),6-(7,7)]
   138      11.066026      11.066026      11.066026    6[6-(1,6),6-(1,6),6-(8,8)]
   139        9.86738        9.86738        9.86738    6[6-(6,6),8-(48),8-(48)]
   140      11.370237      11.370237      11.370237    6[1-(0),6-(1,6),6-(6,6)]
   141      23.452902      23.452902      23.452902    6[6-(6,6),7-(6),7-(6)]
   142      23.816916      23.816916      23.816916    6[1-(0),6-(1,6),6-(6,6)]
   143      21.968245      21.968245      21.968245    6[1-(0),6-(1,6),6-(6,6)]
   144      24.017124      24.017124      24.017124    6[1-(0),6-(1,6),6-(6,6)]
   145       23.15389       23.15389       23.15389    6[6-(1,6),6-(1,6),6-(7,7)]
   146      22.566268      22.566268      22.566268    6[6-(1,6),6-(1,6),6-(8,8)]
   147      21.981245      21.981245      21.981245    6[6-(6,6),8-(48),8-(48)]
   148      21.666633      21.666633      21.666633    6[1-(0),6-(1,6),6-(6,6)]
   149      10.452402      10.452402      10.452402    6[6-(6,6),7-(6),7-(6)]
   150      10.816416      10.816416      10.816416    6[1-(0),6-(1,6),6-(6,6)]
   151       8.967745       8.967745       8.967745    6[1-(0),6-(1,6),6-(6,6)]
   152      11.016624      11.016624      11.016624    6[1-(0),6-(1,6),6-(6,6)]
   153      10.153391      10.153391      10.153391    6[6-(1,6),6-(1,6),6-(7,7)]
   154       9.565768       9.565768       9.565768    6[6-(1,6),6-(1,6),6-(8,8)]
   155       8.980745       8.980745       8.980745    6[6-(6,6),8-(48),8-(48)]
   156       8.666133       8.666133       8.666133    6[1-(0),6-(1,6),6-(6,6)]
   157      15.548598      15.548598      15.548598    6[6-(6,6),7-(6),7-(6)]
   158      15.184584      15.184584      15.184584    6[1-(0),6-(1,6),6-(6,6)]
   159      17.033255      17.033255      17.033255    6[1-(0),6-(1,6),6-(6,6)]
   160      14.984376      14.984376      14.984376    6[1-(0),6-(1,6),6-(6,6)]
   161       15.84761       15.84761       15.84761    6[6-(1,6),6-(1,6),6-(7,7)]
   162      16.435232      16.435232      16.435232    6[6-(1,6),6-(1,6),6-(8,8)]
   163      17.020255      17.020255      17.020255    6[6-(6,6),8-(48),8-(48)]
   164      17.334867      17.334867      17.334867    6[1-(0),6-(1,6),6-(6,6)]
   165       2.548098       2.548098       2.548098    6[6-(6,6),7-(6),7-(6)]
   166       2.184084       2.184084       2.184084    6[1-(0),6-(1,6),6-(6,6)]
   167       4.032755       4.032755       4.032755    6[1-(0),6-(1,6),6-(6,6)]
   168       1.983876       1.983876       1.983876    6[1-(0),6-(1,6),6-(6,6)]
   169       2.847109       2.847109       2.847109    6[6-(1,6),6-(1,6),6-(7,7)]
   170       3.434732       3.434732       3.434732    6[6-(1,6),6-(1,6),6-(8,8)]
   171       4.019755       4.019755       4.019755    6[6-(6,6),8-(48),8-(48)]
   172       4.334367       4.334367       4.334367    6[1-(0),6-(1,6),6-(6,6)]
   173      15.998415      15.998415      15.998415    6[6-(6,6),7-(6),7-(6)]
   174      18.822124      18.822124      18.822124    6[1-(0),6-(1,6),6-(6,6)]
   175      16.690042      16.690042      16.690042    6[1-(0),6-(1,6),6-(6,6)]
   176      17.956291      17.956291      17.956291    6[1-(0),6-(1,6),6-(6,6)]
   177      16.861649      16.861649      16.861649    6[6-(1,6),6-(1,6),6-(7,7)]
   178      18.645317      18.645317      18.645317    6[6-(1,6),6-(1,6),6-(8,8)]
   179      19.485149      19.485149      19.485149    6[6-(6,6),8-(48),8-(48)]
   180      17.628678      17.628678      17.628678    6[1-(0),6-(1,6),6-(6,6)]
   181      10.002585      10.002585      10.002585    6[6-(6,6),7-(6),7-(6)]
   182       7.178876       7.178876       7.178876    6[1-(0),6-(1,6),6-(6,6)]
   183       9.310958       9.310958       9.310958    6[1-(0),6-(1,6),6-(6,6)]
   184       8.044709       8.044709       8.044709    6[1-(0),6-(1,6),6-(6,6)]
   185       9.139352       9.139352       9.139352    6[6-(1,6),6-(1,6),6-(7,7)]
   186       7.355683       7.355683       7.355683    6[6-(1,6),6-(1,6),6-(8,8)]
   187       6.515851       6.515851       6.515851    6[6-(6,6),8-(48),8-(48)]
   188       8.372322       8.372322       8.372322    6[1-(0),6-(1,6),6-(6,6)]
   189       2.997915       2.997915       2.997915    6[6-(6,6),7-(6),7-(6)]
   190       5.821624       5.821624       5.821624    6[1-(0),6-(1,6),6-(6,6)]
   191       3.689542       3.689542       3.689542    6[1-(0),6-(1,6),6-(6,6)]
   192       4.955791       4.955791       4.955791    6[1-(0),6-(1,6),6-(6,6)]
   193       3.861149       3.861149       3.861149    6[6-(1,6),6-(1,6),6-(7,7)]
   194       5.644817       5.644817       5.644817    6[6-(1,6),6-(1,6),6-(8,8)]
   195       6.484649       6.484649       6.484649    6[6-(6,6),8-(48),8-(48)]
   196       4.628178       4.628178       4.628178    6[1-(0),6-(1,6),6-(6,6)]
   197      23.003085      23.003085      23.003085    6[6-(6,6),7-(6),7-(6)]
   198      20.179376      20.179376      20.179376    6[1-(0),6-(1,6),6-(6,6)]
   199      22.311458      22.311458      22.311458    6[1-(0),6-(1,6),6-(6,6)]
   200      21.045209      21.045209      21.045209    6[1-(0),6-(1,6),6-(6,6)]
   201      22.139852      22.139852      22.139852    6[6-(1,6),6-(1,6),6-(7,7)]
   202      20.356183      20.356183      20.356183    6[6-(1,6),6-(1,6),6-(8,8)]
   203      19.516351      19.516351      19.516351    6[6-(6,6),8-(48),8-(48)]
   204      21.372822      21.372822      21.372822    6[1-(0),6-(1,6),6-(6,6)]
   205       9.498165       9.498165       9.498165    6[6-(6,6),7-(6),7-(6)]
   206      12.321874      12.321874      12.321874    6[1-(0),6-(1,6),6-(6,6)]
   207      10.189792      10.189792      10.189792    6[1-(0),6-(1,6),6-(6,6)]
   208      11.456041      11.456041      11.456041    6[1-(0),6-(1,6),6-(6,6)]
   209      10.361399      10.361399      10.361399    6[6-(1,6),6-(1,6),6-(7,7)]
   210      12.145067      12.145067      12.145067    6[6-(1,6),6-(1,6),6-(8,8)]
   211      12.984899      12.984899      12.984899    6[6-(6,6),8-(48),8-(48)]
   212      11.128428      11.128428      11.128428    6[1-(0),6-(1,6),6-(6,6)]
   213       3.502335       3.502335       3.502335    6[6-(6,6),7-(6),7-(6)]
   214       0.678626       0.678626       0.678626    6[1-(0),6-(1,6),6-(6,6)]
   215       2.810708       2.810708       2.810708    6[1-(0),6-(1,6),6-(6,6)]
   216       1.544459       1.544459       1.544459    6[1-(0),6-(1,6),6-(6,6)]
   217       2.639102       2.639102       2.639102    6[6-(1,6),6-(1,6),6-(7,7)]
   218       0.855433       0.855433       0.855433    6[6-(1,6),6-(1,6),6-(8,8)]
   219       0.015601       0.015601       0.015601    6[6-(6,6),8-(48),8-(48)]
   220       1.872072       1.872072       1.872072    6[1-(0),6-(1,6),6-(6,6)]
   221      22.498665      22.498665      22.498665    6[6-(6,6),7-(6),7-(6)]
   222      25.322374      25.322374      25.322374    6[1-(0),6-(1,6),6-(6,6)]
   223      23.190292      23.190292      23.190292    6[1-(0),6-(1,6),6-(6,6)]
   224      24.456541      24.456541      24.456541    6[1-(0),6-(1,6),6-(6,6)]
   225      23.361899      23.361899      23.361899    6[6-(1,6),6-(1,6),6-(7,7)]
   226      25.145567      25.145567      25.145567    6[6-(1,6),6-(1,6),6-(8,8)]
   227      -0.015601      -0.015601      -0.015601    6[6-(6,6),8-(48),8-(48)]
   228      24.128928      24.128928      24.128928    6[1-(0),6-(1,6),6-(6,6)]
   229      16.502835      16.502835      16.502835    6[6-(6,6),7-(6),7-(6)]
   230      13.679126      13.679126      13.679126    6[1-(0),6-(1,6),6-(6,6)]
   231      15.811208      15.811208      15.811208    6[1-(0),6-(1,6),6-(6,6)]
   232      14.544959      14.544959      14.544959    6[1-(0),6-(1,6),6-(6,6)]
   233      15.639602      15.639602      15.639602    6[6-(1,6),6-(1,6),6-(7,7)]
   234      13.855933      13.855933      13.855933    6[6-(1,6),6-(1,6),6-(8,8)]
   235      13.016101      13.016101      13.016101    6[6-(6,6),8-(48),8-(48)]
   236      14.872572      14.872572      14.872572    6[1-(0),6-(1,6),6-(6,6)]
   237      20.696796      20.696796      20.696796    6[6-(6,6),7-(6),7-(6)]
   238      18.179899      18.179899      18.179899    6[1-(0),6-(1,6),6-(6,6)]
   239      18.884526      18.884526      18.884526    6[1-(0),6-(1,6),6-(6,6)]
   240      19.173137      19.173137      19.173137    6[1-(0),6-(1,6),6-(6,6)]
   241      19.599554      19.599554      19.599554    6[6-(1,6),6-(1,6),6-(7,7)]
   242      17.566276      17.566276      17.566276    6[6-(1,6),6-(1,6),6-(8,8)]
   243      16.367629      16.367629      16.367629    6[6-(6,6),8-(48),8-(48)]
   244      17.870487      17.870487      17.870487    6[1-(0),6-(1,6),6-(6,6)]
   245       5.304204       5.304204       5.304204    6[6-(6,6),7-(6),7-(6)]
   246       7.821101       7.821101       7.821101    6[1-(0),6-(1,6),6-(6,6)]
   247       7.116474       7.116474       7.116474    6[1-(0),6-(1,6),6-(6,6)]
   248       6.827863       6.827863       6.827863    6[1-(0),6-(1,6),6-(6,6)]
   249       6.401446       6.401446       6.401446    6[6-(1,6),6-(1,6),6-(7,7)]
   250       8.434724       8.434724       8.434724    6[6-(1,6),6-(1,6),6-(8,8)]
   251       9.633371       9.633371       9.633371    6[6-(6,6),8-(48),8-(48)]
   252       8.130513       8.130513       8.130513    6[1-(0),6-(1,6),6-(6,6)]
   253      18.304704      18.304704      18.304704    6[6-(6,6),7-(6),7-(6)]
   254      20.821601      20.821601      20.821601    6[1-(0),6-(1,6),6-(6,6)]
   255      20.116974      20.116974      20.116974    6[1-(0),6-(1,6),6-(6,6)]
   256      19.828363      19.828363      19.828363    6[1-(0),6-(1,6),6-(6,6)]
   257      19.401946      19.401946      19.401946    6[6-(1,6),6-(1,6),6-(7,7)]
   258      21.435224      21.435224      21.435224    6[6-(1,6),6-(1,6),6-(8,8)]
   259      22.633871      22.633871      22.633871    6[6-(6,6),8-(48),8-(48)]
   260      21.131013      21.131013      21.131013    6[1-(0),6-(1,6),6-(6,6)]
   261       7.696296       7.696296       7.696296    6[6-(6,6),7-(6),7-(6)]
   262       5.179399       5.179399       5.179399    6[1-(0),6-(1,6),6-(6,6)]
   263       5.884026       5.884026       5.884026    6[1-(0),6-(1,6),6-(6,6)]
   264       6.172637       6.172637       6.172637    6[1-(0),6-(1,6),6-(6,6)]
   265       6.599054       6.599054       6.599054    6[6-(1,6),6-(1,6),6-(7,7)]
   266       4.565776       4.565776       4.565776    6[6-(1,6),6-(1,6),6-(8,8)]
   267        3.36713        3.36713        3.36713    6[6-(6,6),8-(48),8-(48)]
   268       4.869987       4.869987       4.869987    6[1-(0),6-(1,6),6-(6,6)]
   269      16.952652      16.952652      16.952652    6[6-(6,6),7-(6),7-(6)]
   270      17.316666      17.316666      17.316666    6[1-(0),6-(1,6),6-(6,6)]
   271      15.467995      15.467995      15.467995    6[1-(0),6-(1,6),6-(6,6)]
   272      17.516874      17.516874      17.516874    6[1-(0),6-(1,6),6-(6,6)]
   273      16.653641      16.653641      16.653641    6[6-(1,6),6-(1,6),6-(7,7)]
   274      16.066018      16.066018      16.066018    6[6-(1,6),6-(1,6),6-(8,8)]
   275      15.480995      15.480995      15.480995    6[6-(6,6),8-(48),8-(48)]
   276      15.166383      15.166383      15.166383    6[1-(0),6-(1,6),6-(6,6)]
   277       3.952152       3.952152       3.952152    6[6-(6,6),7-(6),7-(6)]
   278       4.316166       4.316166       4.316166    6[1-(0),6-(1,6),6-(6,6)]
   279       2.467495       2.467495       2.467495    6[1-(0),6-(1,6),6-(6,6)]
   280       4.516374       4.516374       4.516374    6[1-(0),6-(1,6),6-(6,6)]
   281       3.653141       3.653141       3.653141    6[6-(1,6),6-(1,6),6-(7,7)]
   282       3.065518       3.065518       3.065518    6[6-(1,6),6-(1,6),6-(8,8)]
   283       2.480495       2.480495       2.480495    6[6-(6,6),8-(48),8-(48)]
   284       2.165883       2.165883       2.165883    6[1-(0),6-(1,6),6-(6,6)]
   285       9.048348       9.048348       9.048348    6[6-(6,6),7-(6),7-(6)]
   286       8.684334       8.684334       8.684334    6[1-(0),6-(1,6),6-(6,6)]
   287      10.533005      10.533005      10.533005    6[1-(0),6-(1,6),6-(6,6)]
   288       8.484126       8.484126       8.484126    6[1-(0),6-(1,6),6-(6,6)]
   289        9.34736        9.34736        9.34736    6[6-(1,6),6-(1,6),6-(7,7)]
   290       9.934982       9.934982       9.934982    6[6-(1,6),6-(1,6),6-(8,8)]
   291      10.520005      10.520005      10.520005    6[6-(6,6),8-(48),8-(48)]
   292      10.834617      10.834617      10.834617    6[1-(0),6-(1,6),6-(6,6)]
   293      22.048848      22.048848      22.048848    6[6-(6,6),7-(6),7-(6)]
   294      21.684834      21.684834      21.684834    6[1-(0),6-(1,6),6-(6,6)]
   295      23.533505      23.533505      23.533505    6[1-(0),6-(1,6),6-(6,6)]
   296      21.484626      21.484626      21.484626    6[1-(0),6-(1,6),6-(6,6)]
   297       22.34786       22.34786       22.34786    6[6-(1,6),6-(1,6),6-(7,7)]
   298      22.935482      22.935482      22.935482    6[6-(1,6),6-(1,6),6-(8,8)]
   299      23.520505      23.520505      23.520505    6[6-(6,6),8-(48),8-(48)]
   300      23.835117      23.835117      23.835117    6[1-(0),6-(1,6),6-(6,6)]
   301       1.482057       1.482057       1.482057    7[6-(6,7),6-(6,7)]
   302      11.518443      11.518443      11.518443    7[6-(6,7),6-(6,7)]
   303      24.518943      24.518943      24.518943    7[6-(6,7),6-(6,7)]
   304      14.482557      14.482557      14.482557    7[6-(6,7),6-(6,7)]
   305      22.706673      22.706673      22.706673    7[6-(6,7),6-(6,7)]
   306       9.706173       9.706173       9.706173    7[6-(6,7),6-(6,7)]
   307      16.294827      16.294827      16.294827    7[6-(6,7),6-(6,7)]
   308       3.294327       3.294327       3.294327    7[6-(6,7),6-(6,7)]
   309      14.929774      14.929774      14.929774    7[6-(6,7),6-(6,7)]
   310      11.071226      11.071226      11.071226    7[6-(6,7),6-(6,7)]
   311       1.929274       1.929274       1.929274    7[6-(6,7),6-(6,7)]
   312      24.071726      24.071726      24.071726    7[6-(6,7),6-(6,7)]
   313       8.429524       8.429524       8.429524    7[6-(6,7),6-(6,7)]
   314       4.570976       4.570976       4.570976    7[6-(6,7),6-(6,7)]
   315      21.430024      21.430024      21.430024    7[6-(6,7),6-(6,7)]
   316      17.571476      17.571476      17.571476    7[6-(6,7),6-(6,7)]
   317      20.982807      20.982807      20.982807    7[6-(6,7),6-(6,7)]
   318       5.018193       5.018193       5.018193    7[6-(6,7),6-(6,7)]
   319      18.018693      18.018693      18.018693    7[6-(6,7),6-(6,7)]
   320       7.982307       7.982307       7.982307    7[6-(6,7),6-(6,7)]
   321      16.206423      16.206423      16.206423    7[6-(6,7),6-(6,7)]
   322       3.205923       3.205923       3.205923    7[6-(6,7),6-(6,7)]
   323       9.794577       9.794577       9.794577    7[6-(6,7),6-(6,7)]
   324      22.795077      22.795077      22.795077    7[6-(6,7),6-(6,7)]
   325      22.173653      22.173653      22.173653    8[6-(6,8),48-(8,8)]
   326      22.680672      22.680672      22.680672    8[6-(6,8),48-(8,8,8,8,8)]
   327      16.827847      16.827847      16.827847    8[6-(6,8),48-(8,8)]
   328      16.320828      16.320828      16.320828    8[6-(6,8),48-(8,8,8,8,8)]
   329       3.827347       3.827347       3.827347    8[6-(6,8),48-(8,8)]
   330       3.320328       3.320328       3.320328    8[6-(6,8),48-(8,8,8,8,8)]
   331       9.173153       9.173153       9.173153    8[6-(6,8),48-(8,8)]
   332       9.680172       9.680172       9.680172    8[6-(6,8),48-(8,8,8,8,8)]
   333      21.076411      21.076411      21.076411    8[6-(6,8),48-(8,8)]
   334      22.766476      22.766476      22.766476    8[6-(6,8),48-(8,8,8,8,8)]
   335       8.075911       8.075911       8.075911    8[6-(6,8),48-(8,8)]
   336       9.765976       9.765976       9.765976    8[6-(6,8),48-(8,8,8,8,8)]
   337      17.925089      17.925089      17.925089    8[6-(6,8),48-(8,8)]
   338      16.235024      16.235024      16.235024    8[6-(6,8),48-(8,8,8,8,8)]
   339       4.924589       4.924589       4.924589    8[6-(6,8),48-(8,8)]
   340       3.234524       3.234524       3.234524    8[6-(6,8),48-(8,8,8,8,8)]
   341       19.24074       19.24074       19.24074    8[6-(6,8),48-(8,8)]
   342      20.431586      20.431586      20.431586    8[6-(6,8),48-(8,8,8,8,8)]
   343        6.76026        6.76026        6.76026    8[6-(6,8),48-(8,8)]
   344       5.569414       5.569414       5.569414    8[6-(6,8),48-(8,8,8,8,8)]
   345        6.24024        6.24024        6.24024    8[6-(6,8),48-(8,8)]
   346       7.431086       7.431086       7.431086    8[6-(6,8),48-(8,8,8,8,8)]
   347       19.76076       19.76076       19.76076    8[6-(6,8),48-(8,8)]
   348      18.569914      18.569914      18.569914    8[6-(6,8),48-(8,8,8,8,8)]
   349       12.74049       12.74049       12.74049    8[6-(6,8),48-(8,8)]
   350      13.931336      13.931336      13.931336    8[6-(6,8),48-(8,8,8,8,8)]
   351        0.26001        0.26001        0.26001    8[6-(6,8),48-(8,8)]
   352      25.070164      25.070164      25.070164    8[6-(6,8),48-(8,8,8,8,8)]
   353       25.74099       25.74099       25.74099    8[6-(6,8),48-(8,8)]
   354       0.930836       0.930836       0.930836    8[6-(6,8),48-(8,8,8,8,8)]
   355       13.26051       13.26051       13.26051    8[6-(6,8),48-(8,8)]
   356      12.069664      12.069664      12.069664    8[6-(6,8),48-(8,8,8,8,8)]
   357      15.673403      15.673403      15.673403    8[6-(6,8),48-(8,8)]
   358      16.180422      16.180422      16.180422    8[6-(6,8),48-(8,8,8,8,8)]
   359      10.327597      10.327597      10.327597    8[6-(6,8),48-(8,8)]
   360       9.820578       9.820578       9.820578    8[6-(6,8),48-(8,8,8,8,8)]
   361      23.328097      23.328097      23.328097    8[6-(6,8),48-(8,8)]
   362      22.821078      22.821078      22.821078    8[6-(6,8),48-(8,8,8,8,8)]
   363       2.672903       2.672903       2.672903    8[6-(6,8),48-(8,8)]
   364       3.179922       3.179922       3.179922    8[6-(6,8),48-(8,8,8,8,8)]
   365      14.576161      14.576161      14.576161    8[6-(6,8),48-(8,8)]
   366      16.266226      16.266226      16.266226    8[6-(6,8),48-(8,8,8,8,8)]
   367       1.575661       1.575661       1.575661    8[6-(6,8),48-(8,8)]
   368       3.265726       3.265726       3.265726    8[6-(6,8),48-(8,8,8,8,8)]
   369      11.424839      11.424839      11.424839    8[6-(6,8),48-(8,8)]
   370       9.734774       9.734774       9.734774    8[6-(6,8),48-(8,8,8,8,8)]
   371      24.425339      24.425339      24.425339    8[6-(6,8),48-(8,8)]
   372      22.735274      22.735274      22.735274    8[6-(6,8),48-(8,8,8,8,8)]
