# Supplementary material for: A collection of forcefield precursors for metal–organic frameworks
Source: RSC Adv. 2019 Nov 13;9(63):36492–507. doi: 10.1039/c9ra07327b (PMC9075174; doi:10.1039/c9ra07327b)
Supplement: RA-009-C9RA07327B-s1973 [file RA-009-C9RA07327B-s1973.txt]

PICTIG_clean

9.766900    0.000000    0.000000
-4.883564    16.659465    0.000000
0.000000    -1.170444    18.188379

     1      -1.942618      -1.942618      -1.942618    30[8-(6),8-(6),8-(6),8-(6,30)]
     2       2.940876       2.940876       2.940876    30[8-(6),8-(6),8-(6),8-(6,30)]
     3       6.825954       6.825954       6.825954    30[8-(6),8-(6),8-(6),8-(6,30)]
     4        1.94246        1.94246        1.94246    30[8-(6),8-(6),8-(6),8-(6,30)]
     5      -2.441782      -2.441782      -2.441782    30[8-(6),8-(6),8-(6),8-(6),8-(6,30),8-(6,30)]
     6       2.441668       2.441668       2.441668    30[8-(6),8-(6),8-(6),8-(6),8-(6,30),8-(6,30)]
     7       2.424079       2.424079       2.424079    1[6-(6,6)]
     8       5.911847       5.911847       5.911847    1[6-(6,6)]
     9       0.623071       0.623071       0.623071    1[6-(6,6)]
    10       4.198706       4.198706       4.198706    1[6-(6,6)]
    11       4.862882       4.862882       4.862882    1[6-(6,6)]
    12       5.297483       5.297483       5.297483    1[6-(6,6)]
    13      -1.497374      -1.497374      -1.497374    1[6-(6,6)]
    14        1.01956        1.01956        1.01956    1[6-(6,6)]
    15       7.307547       7.307547       7.307547    1[6-(6,6)]
    16       1.028398       1.028398       1.028398    1[6-(6,6)]
    17       5.506521       5.506521       5.506521    1[6-(6,6)]
    18      -0.684689      -0.684689      -0.684689    1[6-(6,6)]
    19      -0.020567      -0.020567      -0.020567    1[6-(6,6)]
    20       0.414087       0.414087       0.414087    1[6-(6,6)]
    21       3.386179       3.386179       3.386179    1[6-(6,6)]
    22       5.903104       5.903104       5.903104    1[6-(6,6)]
    23       2.459257       2.459257       2.459257    1[6-(6,6)]
    24      -1.028511      -1.028511      -1.028511    1[6-(6,6)]
    25       4.260265       4.260265       4.260265    1[6-(6,6)]
    26        0.68463        0.68463        0.68463    1[6-(6,6)]
    27       0.020454       0.020454       0.020454    1[6-(6,6)]
    28      -0.414147      -0.414147      -0.414147    1[6-(6,6)]
    29        6.38071        6.38071        6.38071    1[6-(6,6)]
    30       3.863776       3.863776       3.863776    1[6-(6,6)]
    31      -2.424211      -2.424211      -2.424211    1[6-(6,6)]
    32       3.854938       3.854938       3.854938    1[6-(6,6)]
    33      -0.623185      -0.623185      -0.623185    1[6-(6,6)]
    34       5.568025       5.568025       5.568025    1[6-(6,6)]
    35       4.903903       4.903903       4.903903    1[6-(6,6)]
    36       4.469249       4.469249       4.469249    1[6-(6,6)]
    37       1.497157       1.497157       1.497157    1[6-(6,6)]
    38      -1.019768      -1.019768      -1.019768    1[6-(6,6)]
    39      -0.673034      -0.673034      -0.673034    6[6-(6,6),8-(0),8-(30)]
    40       2.433849       2.433849       2.433849    6[1-(0),6-(1,6),6-(6,6)]
    41       1.340933       1.340933       1.340933    6[6-(1,6),6-(1,6),6-(8,8)]
    42       4.413591       4.413591       4.413591    6[6-(1,6),6-(1,6),6-(8,8)]
    43       5.571954       5.571954       5.571954    6[1-(0),6-(1,6),6-(6,6)]
    44       5.711613       5.711613       5.711613    6[6-(1,6),6-(1,6),6-(8,8)]
    45       3.689863       3.689863       3.689863    6[6-(6,6),8-(30),8-(30)]
    46       1.356565       1.356565       1.356565    6[1-(0),6-(1,6),6-(6,6)]
    47       4.549343       4.549343       4.549343    6[1-(0),6-(1,6),6-(6,6)]
    48        6.41776        6.41776        6.41776    6[6-(6,6),8-(30),8-(30)]
    49       4.941012       4.941012       4.941012    6[1-(0),6-(1,6),6-(6,6)]
    50       5.201772       5.201772       5.201772    6[1-(0),6-(1,6),6-(6,6)]
    51       0.161085       0.161085       0.161085    6[6-(6,6),8-(0),8-(30,30)]
    52      -0.302879      -0.302879      -0.302879    6[6-(1,6),6-(1,6),6-(8,8)]
    53      -0.895735      -0.895735      -0.895735    6[1-(0),6-(1,6),6-(6,6)]
    54       0.597626       0.597626       0.597626    6[1-(0),6-(1,6),6-(6,6)]
    55       4.210491       4.210491       4.210491    6[6-(6,6),8-(0),8-(30)]
    56        7.31731        7.31731        7.31731    6[1-(0),6-(1,6),6-(6,6)]
    57       6.224394       6.224394       6.224394    6[6-(1,6),6-(1,6),6-(8,8)]
    58      -0.469831      -0.469831      -0.469831    6[6-(1,6),6-(1,6),6-(8,8)]
    59       0.688515       0.688515       0.688515    6[1-(0),6-(1,6),6-(6,6)]
    60        0.82819        0.82819        0.82819    6[6-(1,6),6-(1,6),6-(8,8)]
    61      -1.193558      -1.193558      -1.193558    6[6-(6,6),8-(30),8-(30)]
    62       6.240015       6.240015       6.240015    6[1-(0),6-(1,6),6-(6,6)]
    63      -0.334063      -0.334063      -0.334063    6[1-(0),6-(1,6),6-(6,6)]
    64       1.534336       1.534336       1.534336    6[6-(6,6),8-(30),8-(30)]
    65       0.057574       0.057574       0.057574    6[1-(0),6-(1,6),6-(6,6)]
    66       0.318366       0.318366       0.318366    6[1-(0),6-(1,6),6-(6,6)]
    67       5.044558       5.044558       5.044558    6[6-(6,6),8-(0),8-(30,30)]
    68       4.580667       4.580667       4.580667    6[6-(1,6),6-(1,6),6-(8,8)]
    69       3.987822       3.987822       3.987822    6[1-(0),6-(1,6),6-(6,6)]
    70       5.481178       5.481178       5.481178    6[1-(0),6-(1,6),6-(6,6)]
    71        5.55637        5.55637        5.55637    6[6-(6,6),8-(0),8-(30)]
    72       2.449487       2.449487       2.449487    6[1-(0),6-(1,6),6-(6,6)]
    73       3.542403       3.542403       3.542403    6[6-(1,6),6-(1,6),6-(8,8)]
    74       0.469745       0.469745       0.469745    6[6-(1,6),6-(1,6),6-(8,8)]
    75      -0.688618      -0.688618      -0.688618    6[1-(0),6-(1,6),6-(6,6)]
    76      -0.828277      -0.828277      -0.828277    6[6-(1,6),6-(1,6),6-(8,8)]
    77       1.193473       1.193473       1.193473    6[6-(6,6),8-(30),8-(30)]
    78       3.526771       3.526771       3.526771    6[1-(0),6-(1,6),6-(6,6)]
    79       0.333993       0.333993       0.333993    6[1-(0),6-(1,6),6-(6,6)]
    80      -1.534424      -1.534424      -1.534424    6[6-(6,6),8-(30),8-(30)]
    81      -0.057676      -0.057676      -0.057676    6[1-(0),6-(1,6),6-(6,6)]
    82      -0.318436      -0.318436      -0.318436    6[1-(0),6-(1,6),6-(6,6)]
    83       4.722251       4.722251       4.722251    6[6-(6,6),8-(0),8-(30,30)]
    84       5.186215       5.186215       5.186215    6[6-(1,6),6-(1,6),6-(8,8)]
    85       5.779071       5.779071       5.779071    6[1-(0),6-(1,6),6-(6,6)]
    86        4.28571        4.28571        4.28571    6[1-(0),6-(1,6),6-(6,6)]
    87       0.672845       0.672845       0.672845    6[6-(6,6),8-(0),8-(30)]
    88      -2.433974      -2.433974      -2.433974    6[1-(0),6-(1,6),6-(6,6)]
    89      -1.341058      -1.341058      -1.341058    6[6-(1,6),6-(1,6),6-(8,8)]
    90       5.353167       5.353167       5.353167    6[6-(1,6),6-(1,6),6-(8,8)]
    91       4.194821       4.194821       4.194821    6[1-(0),6-(1,6),6-(6,6)]
    92       4.055146       4.055146       4.055146    6[6-(1,6),6-(1,6),6-(8,8)]
    93       6.076894       6.076894       6.076894    6[6-(6,6),8-(30),8-(30)]
    94      -1.356679      -1.356679      -1.356679    6[1-(0),6-(1,6),6-(6,6)]
    95       5.217399       5.217399       5.217399    6[1-(0),6-(1,6),6-(6,6)]
    96          3.349          3.349          3.349    6[6-(6,6),8-(30),8-(30)]
    97       4.825762       4.825762       4.825762    6[1-(0),6-(1,6),6-(6,6)]
    98        4.56497        4.56497        4.56497    6[1-(0),6-(1,6),6-(6,6)]
    99      -0.161222      -0.161222      -0.161222    6[6-(6,6),8-(0),8-(30,30)]
   100       0.302669       0.302669       0.302669    6[6-(1,6),6-(1,6),6-(8,8)]
   101       0.895514       0.895514       0.895514    6[1-(0),6-(1,6),6-(6,6)]
   102      -0.597842      -0.597842      -0.597842    6[1-(0),6-(1,6),6-(6,6)]
   103      -3.111812      -3.111812      -3.111812    8[6-(6,8),30-(8,8,8)]
   104       6.741052       6.741052       6.741052    8[6-(6,8),30-(8,8,8,8,8)]
   105       3.746518       3.746518       3.746518    8[6-(6,8),30-(8,8,8,8,8)]
   106       0.206008       0.206008       0.206008    8[6-(6,8)]
   107       3.055007       3.055007       3.055007    8[6-(6,8),30-(8,8,8)]
   108      -0.861508      -0.861508      -0.861508    8[6-(6,8),30-(8,8,8),30-(8,8,8,8,8)]
   109      -1.472941      -1.472941      -1.472941    8[6-(6,8),30-(8,8,8)]
   110      -0.185661      -0.185661      -0.185661    8[6-(6,8)]
   111       1.771679       1.771679       1.771679    8[6-(6,8),30-(8,8,8)]
   112       1.857613       1.857613       1.857613    8[6-(6,8),30-(8,8,8,8,8)]
   113      -1.136916      -1.136916      -1.136916    8[6-(6,8),30-(8,8,8,8,8)]
   114       5.089492       5.089492       5.089492    8[6-(6,8)]
   115       7.938501       7.938501       7.938501    8[6-(6,8),30-(8,8,8)]
   116       4.021963       4.021963       4.021963    8[6-(6,8),30-(8,8,8),30-(8,8,8,8,8)]
   117        3.41058        3.41058        3.41058    8[6-(6,8),30-(8,8,8)]
   118       4.697854       4.697854       4.697854    8[6-(6,8)]
   119       7.995148       7.995148       7.995148    8[6-(6,8),30-(8,8,8)]
   120      -1.857716      -1.857716      -1.857716    8[6-(6,8),30-(8,8,8,8,8)]
   121       1.136818       1.136818       1.136818    8[6-(6,8),30-(8,8,8,8,8)]
   122       4.677328       4.677328       4.677328    8[6-(6,8)]
   123       1.828329       1.828329       1.828329    8[6-(6,8),30-(8,8,8)]
   124       5.744844       5.744844       5.744844    8[6-(6,8),30-(8,8,8),30-(8,8,8,8,8)]
   125       6.356277       6.356277       6.356277    8[6-(6,8),30-(8,8,8)]
   126       5.068997       5.068997       5.068997    8[6-(6,8)]
   127       3.111657       3.111657       3.111657    8[6-(6,8),30-(8,8,8)]
   128       3.025723       3.025723       3.025723    8[6-(6,8),30-(8,8,8,8,8)]
   129       6.020252       6.020252       6.020252    8[6-(6,8),30-(8,8,8,8,8)]
   130      -0.206156      -0.206156      -0.206156    8[6-(6,8)]
   131      -3.055165      -3.055165      -3.055165    8[6-(6,8),30-(8,8,8)]
   132       0.861373       0.861373       0.861373    8[6-(6,8),30-(8,8,8),30-(8,8,8,8,8)]
   133       1.472756       1.472756       1.472756    8[6-(6,8),30-(8,8,8)]
   134       0.185482       0.185482       0.185482    8[6-(6,8)]
