# Supplementary material for: A collection of forcefield precursors for metal–organic frameworks
Source: RSC Adv. 2019 Nov 13;9(63):36492–507. doi: 10.1039/c9ra07327b (PMC9075174; doi:10.1039/c9ra07327b)
Supplement: RA-009-C9RA07327B-s1974 [file RA-009-C9RA07327B-s1974.txt]

PIDMEV_clean

14.791700    0.000000    0.000000
-6.424091    13.323867    0.000000
-3.570221    -5.684916    15.419148

     1      -1.298317      -1.298317      -1.298317    30[8-(6),8-(6),8-(6),8-(6)]
     2      -3.956774      -3.956774      -3.956774    30[8-(6),8-(6),8-(6),8-(6)]
     3       6.095705       6.095705       6.095705    30[8-(6),8-(6),8-(6),8-(6)]
     4       8.754162       8.754162       8.754162    30[8-(6),8-(6),8-(6),8-(6)]
     5      -2.120064      -2.120064      -2.120064    30[8-(6),8-(6),8-(6),8-(6)]
     6       6.917452       6.917452       6.917452    30[8-(6),8-(6),8-(6),8-(6)]
     7       0.827048       0.827048       0.827048    1[6-(6,6)]
     8       2.740504       2.740504       2.740504    1[6-(6,6)]
     9       4.736501       4.736501       4.736501    1[6-(6,6)]
    10       2.774772       2.774772       2.774772    1[6-(6,6)]
    11      -5.303317      -5.303317      -5.303317    1[6-(6,6)]
    12        7.49088        7.49088        7.49088    1[6-(6,6)]
    13       5.655103       5.655103       5.655103    1[6-(6,6)]
    14       7.662702       7.662702       7.662702    1[6-(6,6)]
    15       6.949207       6.949207       6.949207    1[6-(6,6)]
    16       7.221333       7.221333       7.221333    1[6-(6,6)]
    17       6.524947       6.524947       6.524947    1[6-(6,6)]
    18       6.293622       6.293622       6.293622    1[6-(6,6)]
    19        1.11171        1.11171        1.11171    1[6-(6,6)]
    20        3.03407        3.03407        3.03407    1[6-(6,6)]
    21       0.910777       0.910777       0.910777    1[6-(6,6)]
    22      -1.039685      -1.039685      -1.039685    1[6-(6,6)]
    23      -1.923146      -1.923146      -1.923146    1[6-(6,6)]
    24       4.304735       4.304735       4.304735    1[6-(6,6)]
    25       2.614447       2.614447       2.614447    1[6-(6,6)]
    26       2.876938       2.876938       2.876938    1[6-(6,6)]
    27       5.756169       5.756169       5.756169    1[6-(6,6)]
    28       3.837697       3.837697       3.837697    1[6-(6,6)]
    29       5.792576       5.792576       5.792576    1[6-(6,6)]
    30       7.725408       7.725408       7.725408    1[6-(6,6)]
    31        3.97034        3.97034        3.97034    1[6-(6,6)]
    32       2.056884       2.056884       2.056884    1[6-(6,6)]
    33       0.060887       0.060887       0.060887    1[6-(6,6)]
    34       2.022616       2.022616       2.022616    1[6-(6,6)]
    35      10.100705      10.100705      10.100705    1[6-(6,6)]
    36      -2.693492      -2.693492      -2.693492    1[6-(6,6)]
    37      -0.857715      -0.857715      -0.857715    1[6-(6,6)]
    38      -2.865314      -2.865314      -2.865314    1[6-(6,6)]
    39      -2.151819      -2.151819      -2.151819    1[6-(6,6)]
    40      -2.423945      -2.423945      -2.423945    1[6-(6,6)]
    41      -1.727559      -1.727559      -1.727559    1[6-(6,6)]
    42      -1.496234      -1.496234      -1.496234    1[6-(6,6)]
    43       3.685678       3.685678       3.685678    1[6-(6,6)]
    44       1.763318       1.763318       1.763318    1[6-(6,6)]
    45       3.886611       3.886611       3.886611    1[6-(6,6)]
    46       5.837073       5.837073       5.837073    1[6-(6,6)]
    47       6.720534       6.720534       6.720534    1[6-(6,6)]
    48       0.492653       0.492653       0.492653    1[6-(6,6)]
    49       2.182941       2.182941       2.182941    1[6-(6,6)]
    50        1.92045        1.92045        1.92045    1[6-(6,6)]
    51      -0.958781      -0.958781      -0.958781    1[6-(6,6)]
    52       0.959691       0.959691       0.959691    1[6-(6,6)]
    53      -0.995188      -0.995188      -0.995188    1[6-(6,6)]
    54       -2.92802       -2.92802       -2.92802    1[6-(6,6)]
    55       0.307896       0.307896       0.307896    6[6-(6,6),8-(30),8-(30)]
    56       1.593249       1.593249       1.593249    6[6-(1,6),6-(1,6),6-(8,8)]
    57       1.611527       1.611527       1.611527    6[1-(0),6-(1,6),6-(6,6)]
    58       2.754358       2.754358       2.754358    6[1-(0),6-(1,6),6-(6,7)]
    59       3.947277       3.947277       3.947277    6[6-(1,6),6-(1,6),7-(6,6)]
    60       3.950382       3.950382       3.950382    6[1-(0),6-(1,6),6-(6,7)]
    61       2.769103       2.769103       2.769103    6[1-(0),6-(1,6),6-(6,6)]
    62      -4.679916      -4.679916      -4.679916    6[6-(6,6),8-(30),8-(30)]
    63      -5.997645      -5.997645      -5.997645    6[6-(1,6),6-(1,6),6-(8,8)]
    64      -6.072707      -6.072707      -6.072707    6[1-(0),6-(1,6),6-(6,6)]
    65       7.522425       7.522425       7.522425    6[1-(0),6-(1,6),6-(6,7)]
    66       6.367153       6.367153       6.367153    6[6-(1,6),6-(1,6),7-(6,6)]
    67       6.429376       6.429376       6.429376    6[1-(0),6-(1,6),6-(6,7)]
    68        7.62851        7.62851        7.62851    6[1-(0),6-(1,6),6-(6,6)]
    69       4.572649       4.572649       4.572649    6[6-(6,6),8-(30),8-(30)]
    70       4.766956       4.766956       4.766956    6[6-(1,6),6-(1,6),6-(8,8)]
    71       4.002919       4.002919       4.002919    6[1-(0),6-(1,6),6-(6,6)]
    72        4.15404        4.15404        4.15404    6[1-(0),6-(1,6),6-(6,7)]
    73       5.057049       5.057049       5.057049    6[6-(1,6),6-(1,6),7-(6,6)]
    74       5.879514       5.879514       5.879514    6[1-(0),6-(1,6),6-(6,7)]
    75       5.736027       5.736027       5.736027    6[1-(0),6-(1,6),6-(6,6)]
    76      -1.398328      -1.398328      -1.398328    6[6-(6,6),8-(30),8-(30)]
    77      -0.165791      -0.165791      -0.165791    6[6-(1,6),6-(1,6),6-(8,8)]
    78       1.068935       1.068935       1.068935    6[1-(0),6-(1,6),6-(6,6)]
    79       2.218683       2.218683       2.218683    6[1-(0),6-(1,6),6-(6,7)]
    80       2.193906       2.193906       2.193906    6[6-(1,6),6-(1,6),7-(6,6)]
    81       0.954768       0.954768       0.954768    6[1-(0),6-(1,6),6-(6,7)]
    82      -0.215935      -0.215935      -0.215935    6[1-(0),6-(1,6),6-(6,6)]
    83      -2.474838      -2.474838      -2.474838    6[6-(6,6),8-(30),8-(30)]
    84      -2.687616      -2.687616      -2.687616    6[6-(1,6),6-(1,6),6-(8,8)]
    85      -2.284558      -2.284558      -2.284558    6[1-(0),6-(1,6),6-(6,6)]
    86       4.014357       4.014357       4.014357    6[1-(0),6-(1,6),6-(6,7)]
    87       3.452847       3.452847       3.452847    6[6-(1,6),6-(1,6),7-(6,6)]
    88        3.01256        3.01256        3.01256    6[1-(0),6-(1,6),6-(6,7)]
    89        3.16275        3.16275        3.16275    6[1-(0),6-(1,6),6-(6,6)]
    90       8.152218       8.152218       8.152218    6[6-(6,6),8-(30),8-(30)]
    91        6.92258        6.92258        6.92258    6[6-(1,6),6-(1,6),6-(8,8)]
    92       5.763618       5.763618       5.763618    6[1-(0),6-(1,6),6-(6,6)]
    93       4.607717       4.607717       4.607717    6[1-(0),6-(1,6),6-(6,7)]
    94       4.597045       4.597045       4.597045    6[6-(1,6),6-(1,6),7-(6,6)]
    95       5.777774       5.777774       5.777774    6[1-(0),6-(1,6),6-(6,7)]
    96       6.932406       6.932406       6.932406    6[1-(0),6-(1,6),6-(6,6)]
    97       4.489492       4.489492       4.489492    6[6-(6,6),8-(30),8-(30)]
    98       3.204139       3.204139       3.204139    6[6-(1,6),6-(1,6),6-(8,8)]
    99       3.185861       3.185861       3.185861    6[1-(0),6-(1,6),6-(6,6)]
   100        2.04303        2.04303        2.04303    6[1-(0),6-(1,6),6-(6,7)]
   101       0.850111       0.850111       0.850111    6[6-(1,6),6-(1,6),7-(6,6)]
   102       0.847006       0.847006       0.847006    6[1-(0),6-(1,6),6-(6,7)]
   103       2.028285       2.028285       2.028285    6[1-(0),6-(1,6),6-(6,6)]
   104       9.477304       9.477304       9.477304    6[6-(6,6),8-(30),8-(30)]
   105      10.795033      10.795033      10.795033    6[6-(1,6),6-(1,6),6-(8,8)]
   106      10.870095      10.870095      10.870095    6[1-(0),6-(1,6),6-(6,6)]
   107      -2.725037      -2.725037      -2.725037    6[1-(0),6-(1,6),6-(6,7)]
   108      -1.569765      -1.569765      -1.569765    6[6-(1,6),6-(1,6),7-(6,6)]
   109      -1.631988      -1.631988      -1.631988    6[1-(0),6-(1,6),6-(6,7)]
   110      -2.831122      -2.831122      -2.831122    6[1-(0),6-(1,6),6-(6,6)]
   111       0.224739       0.224739       0.224739    6[6-(6,6),8-(30),8-(30)]
   112       0.030432       0.030432       0.030432    6[6-(1,6),6-(1,6),6-(8,8)]
   113       0.794469       0.794469       0.794469    6[1-(0),6-(1,6),6-(6,6)]
   114       0.643348       0.643348       0.643348    6[1-(0),6-(1,6),6-(6,7)]
   115      -0.259661      -0.259661      -0.259661    6[6-(1,6),6-(1,6),7-(6,6)]
   116      -1.082126      -1.082126      -1.082126    6[1-(0),6-(1,6),6-(6,7)]
   117      -0.938639      -0.938639      -0.938639    6[1-(0),6-(1,6),6-(6,6)]
   118       6.195716       6.195716       6.195716    6[6-(6,6),8-(30),8-(30)]
   119       4.963179       4.963179       4.963179    6[6-(1,6),6-(1,6),6-(8,8)]
   120       3.728453       3.728453       3.728453    6[1-(0),6-(1,6),6-(6,6)]
   121       2.578705       2.578705       2.578705    6[1-(0),6-(1,6),6-(6,7)]
   122       2.603482       2.603482       2.603482    6[6-(1,6),6-(1,6),7-(6,6)]
   123        3.84262        3.84262        3.84262    6[1-(0),6-(1,6),6-(6,7)]
   124       5.013323       5.013323       5.013323    6[1-(0),6-(1,6),6-(6,6)]
   125       7.272226       7.272226       7.272226    6[6-(6,6),8-(30),8-(30)]
   126       7.485004       7.485004       7.485004    6[6-(1,6),6-(1,6),6-(8,8)]
   127       7.081946       7.081946       7.081946    6[1-(0),6-(1,6),6-(6,6)]
   128       0.783031       0.783031       0.783031    6[1-(0),6-(1,6),6-(6,7)]
   129       1.344541       1.344541       1.344541    6[6-(1,6),6-(1,6),7-(6,6)]
   130       1.784828       1.784828       1.784828    6[1-(0),6-(1,6),6-(6,7)]
   131       1.634638       1.634638       1.634638    6[1-(0),6-(1,6),6-(6,6)]
   132       -3.35483       -3.35483       -3.35483    6[6-(6,6),8-(30),8-(30)]
   133      -2.125192      -2.125192      -2.125192    6[6-(1,6),6-(1,6),6-(8,8)]
   134       -0.96623       -0.96623       -0.96623    6[1-(0),6-(1,6),6-(6,6)]
   135       0.189671       0.189671       0.189671    6[1-(0),6-(1,6),6-(6,7)]
   136       0.200343       0.200343       0.200343    6[6-(1,6),6-(1,6),7-(6,6)]
   137      -0.980386      -0.980386      -0.980386    6[1-(0),6-(1,6),6-(6,7)]
   138      -2.135018      -2.135018      -2.135018    6[1-(0),6-(1,6),6-(6,6)]
   139       5.138018       5.138018       5.138018    7[6-(6,6),6-(6,6),6-(6,6)]
   140       3.383576       3.383576       3.383576    7[6-(6,6),6-(6,6),6-(6,6)]
   141       -0.34063       -0.34063       -0.34063    7[6-(6,6),6-(6,6),6-(6,6)]
   142       1.413812       1.413812       1.413812    7[6-(6,6),6-(6,6),6-(6,6)]
   143      -0.707105      -0.707105      -0.707105    8[6-(6,8),30-(8,8,8)]
   144       0.295833       0.295833       0.295833    8[6-(6,8),30-(8,8,8)]
   145      -3.707909      -3.707909      -3.707909    8[6-(6,8),30-(8,8,8)]
   146      -4.603271      -4.603271      -4.603271    8[6-(6,8),30-(8,8,8)]
   147       7.172823       7.172823       7.172823    8[6-(6,8),30-(8,8,8)]
   148       5.347966       5.347966       5.347966    8[6-(6,8),30-(8,8,8)]
   149      -1.257842      -1.257842      -1.257842    8[6-(6,8),30-(8,8,8)]
   150      -2.504337      -2.504337      -2.504337    8[6-(6,8),30-(8,8,8)]
   151      -2.136557      -2.136557      -2.136557    8[6-(6,8),30-(8,8,8)]
   152      -2.671564      -2.671564      -2.671564    8[6-(6,8),30-(8,8,8)]
   153       8.050019       8.050019       8.050019    8[6-(6,8),30-(8,8,8)]
   154       9.197215       9.197215       9.197215    8[6-(6,8),30-(8,8,8)]
   155       5.504493       5.504493       5.504493    8[6-(6,8),30-(8,8,8)]
   156       4.501555       4.501555       4.501555    8[6-(6,8),30-(8,8,8)]
   157       8.505297       8.505297       8.505297    8[6-(6,8),30-(8,8,8)]
   158       9.400659       9.400659       9.400659    8[6-(6,8),30-(8,8,8)]
   159      -2.375435      -2.375435      -2.375435    8[6-(6,8),30-(8,8,8)]
   160      -0.550578      -0.550578      -0.550578    8[6-(6,8),30-(8,8,8)]
   161        6.05523        6.05523        6.05523    8[6-(6,8),30-(8,8,8)]
   162       7.301725       7.301725       7.301725    8[6-(6,8),30-(8,8,8)]
   163       6.933945       6.933945       6.933945    8[6-(6,8),30-(8,8,8)]
   164       7.468952       7.468952       7.468952    8[6-(6,8),30-(8,8,8)]
   165      -3.252631      -3.252631      -3.252631    8[6-(6,8),30-(8,8,8)]
   166      -4.399827      -4.399827      -4.399827    8[6-(6,8),30-(8,8,8)]
