# Supplementary material for: A collection of forcefield precursors for metal–organic frameworks
Source: RSC Adv. 2019 Nov 13;9(63):36492–507. doi: 10.1039/c9ra07327b (PMC9075174; doi:10.1039/c9ra07327b)
Supplement: RA-009-C9RA07327B-s1975 [file RA-009-C9RA07327B-s1975.txt]

PIDMEV01_clean

14.811200    0.000000    0.000000
-6.491409    13.312898    0.000000
-3.675927    -5.882027    15.036173

     1      -5.561719      -5.561719      -5.561719    30[8-(6),8-(6),8-(6),8-(6)]
     2       0.120102       0.120102       0.120102    30[8-(6),8-(6),8-(6),8-(6)]
     3      10.205583      10.205583      10.205583    30[8-(6),8-(6),8-(6),8-(6)]
     4       4.523762       4.523762       4.523762    30[8-(6),8-(6),8-(6),8-(6)]
     5       8.417899       8.417899       8.417899    30[8-(6),8-(6),8-(6),8-(6)]
     6      -3.774035      -3.774035      -3.774035    30[8-(6),8-(6),8-(6),8-(6)]
     7      11.375285      11.375285      11.375285    1[6-(6,6)]
     8      -7.989518      -7.989518      -7.989518    1[6-(6,6)]
     9       0.453407       0.453407       0.453407    1[6-(6,6)]
    10      -1.495374      -1.495374      -1.495374    1[6-(6,6)]
    11       5.257324       5.257324       5.257324    1[6-(6,6)]
    12       3.223037       3.223037       3.223037    1[6-(6,6)]
    13       1.382799       1.382799       1.382799    1[6-(6,6)]
    14       3.403878       3.403878       3.403878    1[6-(6,6)]
    15      -3.733083      -3.733083      -3.733083    1[6-(6,6)]
    16      -3.462075      -3.462075      -3.462075    1[6-(6,6)]
    17      -4.228779      -4.228779      -4.228779    1[6-(6,6)]
    18      -4.449046      -4.449046      -4.449046    1[6-(6,6)]
    19      11.672354      11.672354      11.672354    1[6-(6,6)]
    20      -7.690986      -7.690986      -7.690986    1[6-(6,6)]
    21       4.964193       4.964193       4.964193    1[6-(6,6)]
    22       3.027378       3.027378       3.027378    1[6-(6,6)]
    23        8.67706        8.67706        8.67706    1[6-(6,6)]
    24       8.427706       8.427706       8.427706    1[6-(6,6)]
    25       6.625198       6.625198       6.625198    1[6-(6,6)]
    26       6.904801       6.904801       6.904801    1[6-(6,6)]
    27      -4.982371      -4.982371      -4.982371    1[6-(6,6)]
    28      -6.906461      -6.906461      -6.906461    1[6-(6,6)]
    29      -4.950168      -4.950168      -4.950168    1[6-(6,6)]
    30      -3.017171      -3.017171      -3.017171    1[6-(6,6)]
    31      -6.731421      -6.731421      -6.731421    1[6-(6,6)]
    32      12.633382      12.633382      12.633382    1[6-(6,6)]
    33       4.190457       4.190457       4.190457    1[6-(6,6)]
    34       6.139238       6.139238       6.139238    1[6-(6,6)]
    35       -0.61346       -0.61346       -0.61346    1[6-(6,6)]
    36       1.420827       1.420827       1.420827    1[6-(6,6)]
    37       3.261065       3.261065       3.261065    1[6-(6,6)]
    38       1.239986       1.239986       1.239986    1[6-(6,6)]
    39       8.376947       8.376947       8.376947    1[6-(6,6)]
    40       8.105939       8.105939       8.105939    1[6-(6,6)]
    41       8.872643       8.872643       8.872643    1[6-(6,6)]
    42        9.09291        9.09291        9.09291    1[6-(6,6)]
    43       -7.02849       -7.02849       -7.02849    1[6-(6,6)]
    44       12.33485       12.33485       12.33485    1[6-(6,6)]
    45      -0.320329      -0.320329      -0.320329    1[6-(6,6)]
    46       1.616486       1.616486       1.616486    1[6-(6,6)]
    47      -4.033196      -4.033196      -4.033196    1[6-(6,6)]
    48      -3.783842      -3.783842      -3.783842    1[6-(6,6)]
    49      -1.981334      -1.981334      -1.981334    1[6-(6,6)]
    50      -2.260937      -2.260937      -2.260937    1[6-(6,6)]
    51       9.626235       9.626235       9.626235    1[6-(6,6)]
    52      11.550325      11.550325      11.550325    1[6-(6,6)]
    53       9.594032       9.594032       9.594032    1[6-(6,6)]
    54       7.661035       7.661035       7.661035    1[6-(6,6)]
    55      -3.966356      -3.966356      -3.966356    6[6-(6,6),8-(30),8-(30)]
    56      -2.675328      -2.675328      -2.675328    6[6-(1,6),6-(1,6),6-(8,8)]
    57      -2.652274      -2.652274      -2.652274    6[1-(0),6-(1,6),6-(6,6)]
    58      -1.491413      -1.491413      -1.491413    6[1-(0),6-(1,6),6-(6,7)]
    59      -0.306106      -0.306106      -0.306106    6[6-(1,6),6-(1,6),7-(6,6)]
    60      -0.327812      -0.327812      -0.327812    6[1-(0),6-(1,6),6-(6,7)]
    61      -1.498427      -1.498427      -1.498427    6[1-(0),6-(1,6),6-(6,6)]
    62       5.865642       5.865642       5.865642    6[6-(6,6),8-(30),8-(30)]
    63       4.541215       4.541215       4.541215    6[6-(1,6),6-(1,6),6-(8,8)]
    64       4.482845       4.482845       4.482845    6[1-(0),6-(1,6),6-(6,6)]
    65        3.26007        3.26007        3.26007    6[1-(0),6-(1,6),6-(6,7)]
    66       2.103752       2.103752       2.103752    6[6-(1,6),6-(1,6),7-(6,6)]
    67       2.161296       2.161296       2.161296    6[1-(0),6-(1,6),6-(6,7)]
    68       3.369597       3.369597       3.369597    6[1-(0),6-(1,6),6-(6,6)]
    69      -6.173063      -6.173063      -6.173063    6[6-(6,6),8-(30),8-(30)]
    70      -5.975405      -5.975405      -5.975405    6[6-(1,6),6-(1,6),6-(8,8)]
    71      -6.768449      -6.768449      -6.768449    6[1-(0),6-(1,6),6-(6,6)]
    72      -6.620261      -6.620261      -6.620261    6[1-(0),6-(1,6),6-(6,7)]
    73      -5.682017      -5.682017      -5.682017    6[6-(1,6),6-(1,6),7-(6,6)]
    74      -4.870407      -4.870407      -4.870407    6[1-(0),6-(1,6),6-(6,7)]
    75      -5.008897      -5.008897      -5.008897    6[1-(0),6-(1,6),6-(6,6)]
    76       2.668522       2.668522       2.668522    6[6-(6,6),8-(30),8-(30)]
    77       3.898019       3.898019       3.898019    6[6-(1,6),6-(1,6),6-(8,8)]
    78       5.137783       5.137783       5.137783    6[1-(0),6-(1,6),6-(6,6)]
    79       6.304019       6.304019       6.304019    6[1-(0),6-(1,6),6-(6,7)]
    80       6.264793       6.264793       6.264793    6[6-(1,6),6-(1,6),7-(6,6)]
    81       5.012176       5.012176       5.012176    6[1-(0),6-(1,6),6-(6,7)]
    82        3.84973        3.84973        3.84973    6[1-(0),6-(1,6),6-(6,6)]
    83        8.04616        8.04616        8.04616    6[6-(6,6),8-(30),8-(30)]
    84       7.833392       7.833392       7.833392    6[6-(1,6),6-(1,6),6-(8,8)]
    85       8.277338       8.277338       8.277338    6[1-(0),6-(1,6),6-(6,6)]
    86       8.124818       8.124818       8.124818    6[1-(0),6-(1,6),6-(6,7)]
    87        7.52367        7.52367        7.52367    6[6-(1,6),6-(1,6),7-(6,6)]
    88       7.051151       7.051151       7.051151    6[1-(0),6-(1,6),6-(6,7)]
    89       7.213034       7.213034       7.213034    6[1-(0),6-(1,6),6-(6,6)]
    90      -2.584093      -2.584093      -2.584093    6[6-(6,6),8-(30),8-(30)]
    91      -3.804275      -3.804275      -3.804275    6[6-(1,6),6-(1,6),6-(8,8)]
    92      -4.975332      -4.975332      -4.975332    6[1-(0),6-(1,6),6-(6,6)]
    93      -6.134969      -6.134969      -6.134969    6[1-(0),6-(1,6),6-(6,7)]
    94      -6.138028      -6.138028      -6.138028    6[6-(1,6),6-(1,6),7-(6,6)]
    95      -4.962531      -4.962531      -4.962531    6[1-(0),6-(1,6),6-(6,7)]
    96      -3.803645      -3.803645      -3.803645    6[1-(0),6-(1,6),6-(6,6)]
    97        8.61022        8.61022        8.61022    6[6-(6,6),8-(30),8-(30)]
    98       7.319192       7.319192       7.319192    6[6-(1,6),6-(1,6),6-(8,8)]
    99       7.296138       7.296138       7.296138    6[1-(0),6-(1,6),6-(6,6)]
   100       6.135277       6.135277       6.135277    6[1-(0),6-(1,6),6-(6,7)]
   101        4.94997        4.94997        4.94997    6[6-(1,6),6-(1,6),7-(6,6)]
   102       4.971676       4.971676       4.971676    6[1-(0),6-(1,6),6-(6,7)]
   103       6.142291       6.142291       6.142291    6[1-(0),6-(1,6),6-(6,6)]
   104      -1.221778      -1.221778      -1.221778    6[6-(6,6),8-(30),8-(30)]
   105       0.102649       0.102649       0.102649    6[6-(1,6),6-(1,6),6-(8,8)]
   106       0.161019       0.161019       0.161019    6[1-(0),6-(1,6),6-(6,6)]
   107       1.383794       1.383794       1.383794    6[1-(0),6-(1,6),6-(6,7)]
   108       2.540112       2.540112       2.540112    6[6-(1,6),6-(1,6),7-(6,6)]
   109       2.482568       2.482568       2.482568    6[1-(0),6-(1,6),6-(6,7)]
   110       1.274267       1.274267       1.274267    6[1-(0),6-(1,6),6-(6,6)]
   111      10.816927      10.816927      10.816927    6[6-(6,6),8-(30),8-(30)]
   112      10.619269      10.619269      10.619269    6[6-(1,6),6-(1,6),6-(8,8)]
   113      11.412313      11.412313      11.412313    6[1-(0),6-(1,6),6-(6,6)]
   114      11.264125      11.264125      11.264125    6[1-(0),6-(1,6),6-(6,7)]
   115      10.325881      10.325881      10.325881    6[6-(1,6),6-(1,6),7-(6,6)]
   116       9.514271       9.514271       9.514271    6[1-(0),6-(1,6),6-(6,7)]
   117       9.652761       9.652761       9.652761    6[1-(0),6-(1,6),6-(6,6)]
   118       1.975342       1.975342       1.975342    6[6-(6,6),8-(30),8-(30)]
   119       0.745845       0.745845       0.745845    6[6-(1,6),6-(1,6),6-(8,8)]
   120      -0.493919      -0.493919      -0.493919    6[1-(0),6-(1,6),6-(6,6)]
   121      -1.660155      -1.660155      -1.660155    6[1-(0),6-(1,6),6-(6,7)]
   122      -1.620929      -1.620929      -1.620929    6[6-(1,6),6-(1,6),7-(6,6)]
   123      -0.368312      -0.368312      -0.368312    6[1-(0),6-(1,6),6-(6,7)]
   124       0.794134       0.794134       0.794134    6[1-(0),6-(1,6),6-(6,6)]
   125      -3.402296      -3.402296      -3.402296    6[6-(6,6),8-(30),8-(30)]
   126      -3.189528      -3.189528      -3.189528    6[6-(1,6),6-(1,6),6-(8,8)]
   127      -3.633474      -3.633474      -3.633474    6[1-(0),6-(1,6),6-(6,6)]
   128      -3.480954      -3.480954      -3.480954    6[1-(0),6-(1,6),6-(6,7)]
   129      -2.879806      -2.879806      -2.879806    6[6-(1,6),6-(1,6),7-(6,6)]
   130      -2.407287      -2.407287      -2.407287    6[1-(0),6-(1,6),6-(6,7)]
   131       -2.56917       -2.56917       -2.56917    6[1-(0),6-(1,6),6-(6,6)]
   132       7.227957       7.227957       7.227957    6[6-(6,6),8-(30),8-(30)]
   133       8.448139       8.448139       8.448139    6[6-(1,6),6-(1,6),6-(8,8)]
   134       9.619196       9.619196       9.619196    6[1-(0),6-(1,6),6-(6,6)]
   135      10.778833      10.778833      10.778833    6[1-(0),6-(1,6),6-(6,7)]
   136      10.781892      10.781892      10.781892    6[6-(1,6),6-(1,6),7-(6,6)]
   137       9.606395       9.606395       9.606395    6[1-(0),6-(1,6),6-(6,7)]
   138       8.447509       8.447509       8.447509    6[1-(0),6-(1,6),6-(6,6)]
   139       0.877818       0.877818       0.877818    7[6-(6,6),6-(6,6),6-(6,6)]
   140       7.449718       7.449718       7.449718    7[6-(6,6),6-(6,6),6-(6,6)]
   141       3.766046       3.766046       3.766046    7[6-(6,6),6-(6,6),6-(6,6)]
   142      -2.805854      -2.805854      -2.805854    7[6-(6,6),6-(6,6),6-(6,6)]
   143       9.832428       9.832428       9.832428    8[6-(6,8),30-(8,8,8)]
   144      -3.975921      -3.975921      -3.975921    8[6-(6,8),30-(8,8,8)]
   145       6.838096       6.838096       6.838096    8[6-(6,8),30-(8,8,8)]
   146       5.947234       5.947234       5.947234    8[6-(6,8),30-(8,8,8)]
   147      -3.495793      -3.495793      -3.495793    8[6-(6,8),30-(8,8,8)]
   148      -5.356898      -5.356898      -5.356898    8[6-(6,8),30-(8,8,8)]
   149       9.306609       9.306609       9.306609    8[6-(6,8),30-(8,8,8)]
   150       1.549049       1.549049       1.549049    8[6-(6,8),30-(8,8,8)]
   151       8.414919       8.414919       8.414919    8[6-(6,8),30-(8,8,8)]
   152       7.839736       7.839736       7.839736    8[6-(6,8),30-(8,8,8)]
   153      -2.697432      -2.697432      -2.697432    8[6-(6,8),30-(8,8,8)]
   154      -1.525629      -1.525629      -1.525629    8[6-(6,8),30-(8,8,8)]
   155      -5.188564      -5.188564      -5.188564    8[6-(6,8),30-(8,8,8)]
   156       8.619785       8.619785       8.619785    8[6-(6,8),30-(8,8,8)]
   157      -2.194232      -2.194232      -2.194232    8[6-(6,8),30-(8,8,8)]
   158       -1.30337       -1.30337       -1.30337    8[6-(6,8),30-(8,8,8)]
   159       8.139657       8.139657       8.139657    8[6-(6,8),30-(8,8,8)]
   160      10.000762      10.000762      10.000762    8[6-(6,8),30-(8,8,8)]
   161      -4.662745      -4.662745      -4.662745    8[6-(6,8),30-(8,8,8)]
   162       3.094815       3.094815       3.094815    8[6-(6,8),30-(8,8,8)]
   163      -3.771055      -3.771055      -3.771055    8[6-(6,8),30-(8,8,8)]
   164      -3.195872      -3.195872      -3.195872    8[6-(6,8),30-(8,8,8)]
   165       7.341296       7.341296       7.341296    8[6-(6,8),30-(8,8,8)]
   166       6.169493       6.169493       6.169493    8[6-(6,8),30-(8,8,8)]
