# Supplementary material for: A collection of forcefield precursors for metal–organic frameworks
Source: RSC Adv. 2019 Nov 13;9(63):36492–507. doi: 10.1039/c9ra07327b (PMC9075174; doi:10.1039/c9ra07327b)
Supplement: RA-009-C9RA07327B-s1976 [file RA-009-C9RA07327B-s1976.txt]

PIFPIE_clean

14.720100    0.000000    0.000000
-6.420982    13.245842    0.000000
-3.610131    -5.761965    15.362510

     1      -1.512102      -1.512102      -1.512102    30[8-(6),8-(6),8-(6),8-(6)]
     2      -4.036731      -4.036731      -4.036731    30[8-(6),8-(6),8-(6),8-(6)]
     3       6.201089       6.201089       6.201089    30[8-(6),8-(6),8-(6),8-(6)]
     4       8.725718       8.725718       8.725718    30[8-(6),8-(6),8-(6),8-(6)]
     5      -2.180986      -2.180986      -2.180986    30[8-(6),8-(6),8-(6),8-(6)]
     6       6.869973       6.869973       6.869973    30[8-(6),8-(6),8-(6),8-(6)]
     7        0.69142        0.69142        0.69142    1[6-(6,6)]
     8       2.622344       2.622344       2.622344    1[6-(6,6)]
     9       4.614296       4.614296       4.614296    1[6-(6,6)]
    10       2.674502       2.674502       2.674502    1[6-(6,6)]
    11      -5.358984      -5.358984      -5.358984    1[6-(6,6)]
    12       7.342924       7.342924       7.342924    1[6-(6,6)]
    13       5.516655       5.516655       5.516655    1[6-(6,6)]
    14       7.534961       7.534961       7.534961    1[6-(6,6)]
    15       6.791019       6.791019       6.791019    1[6-(6,6)]
    16       7.074065       7.074065       7.074065    1[6-(6,6)]
    17       6.415103       6.415103       6.415103    1[6-(6,6)]
    18       6.212771       6.212771       6.212771    1[6-(6,6)]
    19       0.995917       0.995917       0.995917    1[6-(6,6)]
    20       2.954951       2.954951       2.954951    1[6-(6,6)]
    21       0.916489       0.916489       0.916489    1[6-(6,6)]
    22      -1.054818      -1.054818      -1.054818    1[6-(6,6)]
    23      -1.947096      -1.947096      -1.947096    1[6-(6,6)]
    24       4.263808       4.263808       4.263808    1[6-(6,6)]
    25       2.521462       2.521462       2.521462    1[6-(6,6)]
    26       2.761024       2.761024       2.761024    1[6-(6,6)]
    27       5.669047       5.669047       5.669047    1[6-(6,6)]
    28       3.766594       3.766594       3.766594    1[6-(6,6)]
    29       5.779351       5.779351       5.779351    1[6-(6,6)]
    30       7.711023       7.711023       7.711023    1[6-(6,6)]
    31       3.997567       3.997567       3.997567    1[6-(6,6)]
    32       2.066643       2.066643       2.066643    1[6-(6,6)]
    33       0.074691       0.074691       0.074691    1[6-(6,6)]
    34       2.014485       2.014485       2.014485    1[6-(6,6)]
    35      10.047971      10.047971      10.047971    1[6-(6,6)]
    36      -2.653937      -2.653937      -2.653937    1[6-(6,6)]
    37      -0.827668      -0.827668      -0.827668    1[6-(6,6)]
    38      -2.845974      -2.845974      -2.845974    1[6-(6,6)]
    39      -2.102032      -2.102032      -2.102032    1[6-(6,6)]
    40      -2.385078      -2.385078      -2.385078    1[6-(6,6)]
    41      -1.726116      -1.726116      -1.726116    1[6-(6,6)]
    42      -1.523784      -1.523784      -1.523784    1[6-(6,6)]
    43        3.69307        3.69307        3.69307    1[6-(6,6)]
    44       1.734036       1.734036       1.734036    1[6-(6,6)]
    45       3.772498       3.772498       3.772498    1[6-(6,6)]
    46       5.743805       5.743805       5.743805    1[6-(6,6)]
    47       6.636083       6.636083       6.636083    1[6-(6,6)]
    48       0.425179       0.425179       0.425179    1[6-(6,6)]
    49       2.167525       2.167525       2.167525    1[6-(6,6)]
    50       1.927963       1.927963       1.927963    1[6-(6,6)]
    51       -0.98006       -0.98006       -0.98006    1[6-(6,6)]
    52       0.922393       0.922393       0.922393    1[6-(6,6)]
    53      -1.090364      -1.090364      -1.090364    1[6-(6,6)]
    54      -3.022036      -3.022036      -3.022036    1[6-(6,6)]
    55       0.221964       0.221964       0.221964    6[6-(6,6),8-(30),8-(30)]
    56       1.483493       1.483493       1.483493    6[6-(1,6),6-(1,6),6-(8,8)]
    57       1.481218       1.481218       1.481218    6[1-(0),6-(1,6),6-(6,6)]
    58         2.6412         2.6412         2.6412    6[1-(0),6-(1,6),6-(6,7)]
    59       3.818488       3.818488       3.818488    6[6-(1,6),6-(1,6),7-(6,6)]
    60       3.827736       3.827736       3.827736    6[1-(0),6-(1,6),6-(6,7)]
    61       2.658501       2.658501       2.658501    6[1-(0),6-(1,6),6-(6,6)]
    62      -4.753344      -4.753344      -4.753344    6[6-(6,6),8-(30),8-(30)]
    63      -6.064073      -6.064073      -6.064073    6[6-(1,6),6-(1,6),6-(8,8)]
    64       -6.12999       -6.12999       -6.12999    6[1-(0),6-(1,6),6-(6,6)]
    65       7.378284       7.378284       7.378284    6[1-(0),6-(1,6),6-(6,7)]
    66        6.24288        6.24288        6.24288    6[6-(1,6),6-(1,6),7-(6,6)]
    67       6.294473       6.294473       6.294473    6[1-(0),6-(1,6),6-(6,7)]
    68       7.505052       7.505052       7.505052    6[1-(0),6-(1,6),6-(6,6)]
    69       4.439392       4.439392       4.439392    6[6-(6,6),8-(30),8-(30)]
    70       4.649012       4.649012       4.649012    6[6-(1,6),6-(1,6),6-(8,8)]
    71       3.840104       3.840104       3.840104    6[1-(0),6-(1,6),6-(6,6)]
    72       3.992932       3.992932       3.992932    6[1-(0),6-(1,6),6-(6,7)]
    73       4.934533       4.934533       4.934533    6[6-(1,6),6-(1,6),7-(6,6)]
    74       5.764273       5.764273       5.764273    6[1-(0),6-(1,6),6-(6,7)]
    75       5.630506       5.630506       5.630506    6[1-(0),6-(1,6),6-(6,6)]
    76      -1.476621      -1.476621      -1.476621    6[6-(6,6),8-(30),8-(30)]
    77      -0.228703      -0.228703      -0.228703    6[6-(1,6),6-(1,6),6-(8,8)]
    78       0.973116       0.973116       0.973116    6[1-(0),6-(1,6),6-(6,6)]
    79       2.149647       2.149647       2.149647    6[1-(0),6-(1,6),6-(6,7)]
    80       2.146535       2.146535       2.146535    6[6-(1,6),6-(1,6),7-(6,6)]
    81       0.939855       0.939855       0.939855    6[1-(0),6-(1,6),6-(6,7)]
    82      -0.243912      -0.243912      -0.243912    6[1-(0),6-(1,6),6-(6,6)]
    83       -2.57895       -2.57895       -2.57895    6[6-(6,6),8-(30),8-(30)]
    84      -2.769662      -2.769662      -2.769662    6[6-(1,6),6-(1,6),6-(8,8)]
    85       -2.32997       -2.32997       -2.32997    6[1-(0),6-(1,6),6-(6,6)]
    86       3.967144       3.967144       3.967144    6[1-(0),6-(1,6),6-(6,7)]
    87       3.407879       3.407879       3.407879    6[6-(1,6),6-(1,6),7-(6,6)]
    88        2.93431        2.93431        2.93431    6[1-(0),6-(1,6),6-(6,7)]
    89       3.069995       3.069995       3.069995    6[1-(0),6-(1,6),6-(6,6)]
    90       8.111924       8.111924       8.111924    6[6-(6,6),8-(30),8-(30)]
    91       6.880767       6.880767       6.880767    6[6-(1,6),6-(1,6),6-(8,8)]
    92       5.698184       5.698184       5.698184    6[1-(0),6-(1,6),6-(6,6)]
    93        4.55088        4.55088        4.55088    6[1-(0),6-(1,6),6-(6,7)]
    94       4.558936       4.558936       4.558936    6[6-(1,6),6-(1,6),7-(6,6)]
    95       5.749438       5.749438       5.749438    6[1-(0),6-(1,6),6-(6,7)]
    96       6.906433       6.906433       6.906433    6[1-(0),6-(1,6),6-(6,6)]
    97       4.467023       4.467023       4.467023    6[6-(6,6),8-(30),8-(30)]
    98       3.205494       3.205494       3.205494    6[6-(1,6),6-(1,6),6-(8,8)]
    99       3.207769       3.207769       3.207769    6[1-(0),6-(1,6),6-(6,6)]
   100       2.047787       2.047787       2.047787    6[1-(0),6-(1,6),6-(6,7)]
   101       0.870499       0.870499       0.870499    6[6-(1,6),6-(1,6),7-(6,6)]
   102       0.861251       0.861251       0.861251    6[1-(0),6-(1,6),6-(6,7)]
   103       2.030486       2.030486       2.030486    6[1-(0),6-(1,6),6-(6,6)]
   104       9.442331       9.442331       9.442331    6[6-(6,6),8-(30),8-(30)]
   105       10.75306       10.75306       10.75306    6[6-(1,6),6-(1,6),6-(8,8)]
   106      10.818977      10.818977      10.818977    6[1-(0),6-(1,6),6-(6,6)]
   107      -2.689297      -2.689297      -2.689297    6[1-(0),6-(1,6),6-(6,7)]
   108      -1.553893      -1.553893      -1.553893    6[6-(1,6),6-(1,6),7-(6,6)]
   109      -1.605486      -1.605486      -1.605486    6[1-(0),6-(1,6),6-(6,7)]
   110      -2.816065      -2.816065      -2.816065    6[1-(0),6-(1,6),6-(6,6)]
   111       0.249595       0.249595       0.249595    6[6-(6,6),8-(30),8-(30)]
   112       0.039975       0.039975       0.039975    6[6-(1,6),6-(1,6),6-(8,8)]
   113       0.848883       0.848883       0.848883    6[1-(0),6-(1,6),6-(6,6)]
   114       0.696055       0.696055       0.696055    6[1-(0),6-(1,6),6-(6,7)]
   115      -0.245546      -0.245546      -0.245546    6[6-(1,6),6-(1,6),7-(6,6)]
   116      -1.075286      -1.075286      -1.075286    6[1-(0),6-(1,6),6-(6,7)]
   117      -0.941519      -0.941519      -0.941519    6[1-(0),6-(1,6),6-(6,6)]
   118       6.165608       6.165608       6.165608    6[6-(6,6),8-(30),8-(30)]
   119        4.91769        4.91769        4.91769    6[6-(1,6),6-(1,6),6-(8,8)]
   120       3.715871       3.715871       3.715871    6[1-(0),6-(1,6),6-(6,6)]
   121        2.53934        2.53934        2.53934    6[1-(0),6-(1,6),6-(6,7)]
   122       2.542452       2.542452       2.542452    6[6-(1,6),6-(1,6),7-(6,6)]
   123       3.749132       3.749132       3.749132    6[1-(0),6-(1,6),6-(6,7)]
   124       4.932899       4.932899       4.932899    6[1-(0),6-(1,6),6-(6,6)]
   125       7.267937       7.267937       7.267937    6[6-(6,6),8-(30),8-(30)]
   126       7.458649       7.458649       7.458649    6[6-(1,6),6-(1,6),6-(8,8)]
   127       7.018957       7.018957       7.018957    6[1-(0),6-(1,6),6-(6,6)]
   128       0.721843       0.721843       0.721843    6[1-(0),6-(1,6),6-(6,7)]
   129       1.281108       1.281108       1.281108    6[6-(1,6),6-(1,6),7-(6,6)]
   130       1.754677       1.754677       1.754677    6[1-(0),6-(1,6),6-(6,7)]
   131       1.618992       1.618992       1.618992    6[1-(0),6-(1,6),6-(6,6)]
   132      -3.422937      -3.422937      -3.422937    6[6-(6,6),8-(30),8-(30)]
   133       -2.19178       -2.19178       -2.19178    6[6-(1,6),6-(1,6),6-(8,8)]
   134      -1.009197      -1.009197      -1.009197    6[1-(0),6-(1,6),6-(6,6)]
   135       0.138107       0.138107       0.138107    6[1-(0),6-(1,6),6-(6,7)]
   136       0.130051       0.130051       0.130051    6[6-(1,6),6-(1,6),7-(6,6)]
   137      -1.060451      -1.060451      -1.060451    6[1-(0),6-(1,6),6-(6,7)]
   138      -2.217446      -2.217446      -2.217446    6[1-(0),6-(1,6),6-(6,6)]
   139       5.012737       5.012737       5.012737    7[6-(6,6),6-(6,6),6-(6,6)]
   140        3.35053        3.35053        3.35053    7[6-(6,6),6-(6,6),6-(6,6)]
   141       -0.32375       -0.32375       -0.32375    7[6-(6,6),6-(6,6),6-(6,6)]
   142       1.338457       1.338457       1.338457    7[6-(6,6),6-(6,6),6-(6,6)]
   143      -0.783142      -0.783142      -0.783142    8[6-(6,8),30-(8,8,8)]
   144        0.21111        0.21111        0.21111    8[6-(6,8),30-(8,8,8)]
   145      -3.773336      -3.773336      -3.773336    8[6-(6,8),30-(8,8,8)]
   146      -4.684295      -4.684295      -4.684295    8[6-(6,8),30-(8,8,8)]
   147        6.94403        6.94403        6.94403    8[6-(6,8),30-(8,8,8)]
   148       5.325044       5.325044       5.325044    8[6-(6,8),30-(8,8,8)]
   149      -1.368319      -1.368319      -1.368319    8[6-(6,8),30-(8,8,8)]
   150      -2.562143      -2.562143      -2.562143    8[6-(6,8),30-(8,8,8)]
   151      -2.227071      -2.227071      -2.227071    8[6-(6,8),30-(8,8,8)]
   152       -2.77696       -2.77696       -2.77696    8[6-(6,8),30-(8,8,8)]
   153       7.947683       7.947683       7.947683    8[6-(6,8),30-(8,8,8)]
   154       9.198734       9.198734       9.198734    8[6-(6,8),30-(8,8,8)]
   155       5.472129       5.472129       5.472129    8[6-(6,8),30-(8,8,8)]
   156       4.477877       4.477877       4.477877    8[6-(6,8),30-(8,8,8)]
   157       8.462323       8.462323       8.462323    8[6-(6,8),30-(8,8,8)]
   158       9.373282       9.373282       9.373282    8[6-(6,8),30-(8,8,8)]
   159       1.355088       1.355088       1.355088    8[6-(6,8),30-(8,8,8)]
   160      -0.636057      -0.636057      -0.636057    8[6-(6,8),30-(8,8,8)]
   161       6.057306       6.057306       6.057306    8[6-(6,8),30-(8,8,8)]
   162        7.25113        7.25113        7.25113    8[6-(6,8),30-(8,8,8)]
   163       6.916058       6.916058       6.916058    8[6-(6,8),30-(8,8,8)]
   164       7.465947       7.465947       7.465947    8[6-(6,8),30-(8,8,8)]
   165      -3.258696      -3.258696      -3.258696    8[6-(6,8),30-(8,8,8)]
   166      -4.509747      -4.509747      -4.509747    8[6-(6,8),30-(8,8,8)]
