# Supplementary material for: A collection of forcefield precursors for metal–organic frameworks
Source: RSC Adv. 2019 Nov 13;9(63):36492–507. doi: 10.1039/c9ra07327b (PMC9075174; doi:10.1039/c9ra07327b)
Supplement: RA-009-C9RA07327B-s1977 [file RA-009-C9RA07327B-s1977.txt]

PIGXAF_clean

16.037100    0.000000    0.000000
-5.345642    15.119943    0.000000
-5.345642    -7.559848    13.094326

     1      -1.336345      -1.336345      -1.336345    48[8-(6),8-(6),8-(6),8-(6),8-(6,48),8-(6,48),8-(6,48),8-(6,48)]
     2       -4.00921       -4.00921       -4.00921    48[8-(6),8-(6),8-(6),8-(6),8-(6,48),8-(6,48),8-(6,48),8-(6,48)]
     3       9.355004       9.355004       9.355004    48[8-(6),8-(6),8-(6),8-(6),8-(6,48),8-(6,48),8-(6,48),8-(6,48)]
     4       1.336454       1.336454       1.336454    48[8-(6),8-(6),8-(6),8-(6),8-(6,48),8-(6,48),8-(6,48),8-(6,48)]
     5        4.00934        4.00934        4.00934    48[8-(6),8-(6),8-(6),8-(6),8-(6,48),8-(6,48),8-(6,48),8-(6,48)]
     6       6.682205       6.682205       6.682205    48[8-(6),8-(6),8-(6),8-(6),8-(6,48),8-(6,48),8-(6,48),8-(6,48)]
     7      -3.553754      -3.553754      -3.553754    48[8-(6),8-(6),8-(6),8-(6),8-(6,48),8-(6,48)]
     8       3.553841       3.553841       3.553841    48[8-(6),8-(6),8-(6),8-(6),8-(6,48),8-(6,48)]
     9       7.137632       7.137632       7.137632    48[8-(6),8-(6),8-(6),8-(6),8-(6,48),8-(6,48)]
    10      -1.791816      -1.791816      -1.791816    48[8-(6),8-(6),8-(6),8-(6),8-(6,48),8-(6,48)]
    11       1.791932       1.791932       1.791932    48[8-(6),8-(6),8-(6),8-(6),8-(6,48),8-(6,48)]
    12      -7.137487      -7.137487      -7.137487    48[8-(6),8-(6),8-(6),8-(6),8-(6,48),8-(6,48)]
    13       9.810482       9.810482       9.810482    48[8-(6),8-(6),8-(6),8-(6),8-(6,48),8-(6,48)]
    14       0.881063       0.881063       0.881063    48[8-(6),8-(6),8-(6),8-(6),8-(6,48),8-(6,48)]
    15       4.464796       4.464796       4.464796    48[8-(6),8-(6),8-(6),8-(6),8-(6,48),8-(6,48)]
    16      11.572391      11.572391      11.572391    48[8-(6),8-(6),8-(6),8-(6),8-(6,48),8-(6,48)]
    17      -0.880918      -0.880918      -0.880918    48[8-(6),8-(6),8-(6),8-(6),8-(6,48),8-(6,48)]
    18       6.226734       6.226734       6.226734    48[8-(6),8-(6),8-(6),8-(6),8-(6,48),8-(6,48)]
    19      -0.383757      -0.383757      -0.383757    6[6-(8,8),8-(48),8-(48,48)]
    20       0.898145       0.898145       0.898145    6[6-(8,8),8-(48),8-(48)]
    21      -4.506342      -4.506342      -4.506342    6[6-(8,8),8-(48),8-(48,48)]
    22      -4.154589      -4.154589      -4.154589    6[6-(8,8),8-(48),8-(48)]
    23       2.026051       2.026051       2.026051    6[6-(8,8),8-(48),8-(48,48)]
    24       1.129043       1.129043       1.129043    6[6-(8,8),8-(48),8-(48)]
    25      -2.481421      -2.481421      -2.481421    6[6-(8,8),8-(48),8-(48,48)]
    26      -3.218066      -3.218066      -3.218066    6[6-(8,8),8-(48),8-(48)]
    27      10.307631      10.307631      10.307631    6[6-(8,8),8-(48),8-(48,48)]
    28      11.589523      11.589523      11.589523    6[6-(8,8),8-(48),8-(48)]
    29       6.185005       6.185005       6.185005    6[6-(8,8),8-(48),8-(48,48)]
    30        6.53674        6.53674        6.53674    6[6-(8,8),8-(48),8-(48)]
    31      -3.319607      -3.319607      -3.319607    6[6-(8,8),8-(48),8-(48,48)]
    32      -4.216607      -4.216607      -4.216607    6[6-(8,8),8-(48),8-(48)]
    33       2.864245       2.864245       2.864245    6[6-(8,8),8-(48),8-(48,48)]
    34       2.127617       2.127617       2.127617    6[6-(8,8),8-(48),8-(48)]
    35       4.961936       4.961936       4.961936    6[6-(8,8),8-(48),8-(48,48)]
    36       6.243838       6.243838       6.243838    6[6-(8,8),8-(48),8-(48)]
    37       0.839336       0.839336       0.839336    6[6-(8,8),8-(48),8-(48,48)]
    38       1.191088       1.191088       1.191088    6[6-(8,8),8-(48),8-(48)]
    39        7.37179        7.37179        7.37179    6[6-(8,8),8-(48),8-(48,48)]
    40       6.474774       6.474774       6.474774    6[6-(8,8),8-(48),8-(48)]
    41      -7.827073      -7.827073      -7.827073    6[6-(8,8),8-(48),8-(48,48)]
    42      -8.563711      -8.563711      -8.563711    6[6-(8,8),8-(48),8-(48)]
    43      -3.056614      -3.056614      -3.056614    6[6-(8,8),8-(48),8-(48,48)]
    44      -1.774712      -1.774712      -1.774712    6[6-(8,8),8-(48),8-(48)]
    45       8.857886       8.857886       8.857886    6[6-(8,8),8-(48),8-(48,48)]
    46       9.209638       9.209638       9.209638    6[6-(8,8),8-(48),8-(48)]
    47       -0.64676       -0.64676       -0.64676    6[6-(8,8),8-(48),8-(48,48)]
    48      -1.543776      -1.543776      -1.543776    6[6-(8,8),8-(48),8-(48)]
    49       0.191477       0.191477       0.191477    6[6-(8,8),8-(48),8-(48,48)]
    50      -0.545161      -0.545161      -0.545161    6[6-(8,8),8-(48),8-(48)]
    51       7.634793       7.634793       7.634793    6[6-(8,8),8-(48),8-(48,48)]
    52       8.916695       8.916695       8.916695    6[6-(8,8),8-(48),8-(48)]
    53       3.512208       3.512208       3.512208    6[6-(8,8),8-(48),8-(48,48)]
    54       3.863961       3.863961       3.863961    6[6-(8,8),8-(48),8-(48)]
    55      10.044601      10.044601      10.044601    6[6-(8,8),8-(48),8-(48,48)]
    56       9.147593       9.147593       9.147593    6[6-(8,8),8-(48),8-(48)]
    57       5.537129       5.537129       5.537129    6[6-(8,8),8-(48),8-(48,48)]
    58       4.800484       4.800484       4.800484    6[6-(8,8),8-(48),8-(48)]
    59       2.289081       2.289081       2.289081    6[6-(8,8),8-(48),8-(48,48)]
    60       3.570973       3.570973       3.570973    6[6-(8,8),8-(48),8-(48)]
    61      -1.833545      -1.833545      -1.833545    6[6-(8,8),8-(48),8-(48,48)]
    62       -1.48181       -1.48181       -1.48181    6[6-(8,8),8-(48),8-(48)]
    63       4.698943       4.698943       4.698943    6[6-(8,8),8-(48),8-(48,48)]
    64       3.801943       3.801943       3.801943    6[6-(8,8),8-(48),8-(48)]
    65      10.882795      10.882795      10.882795    6[6-(8,8),8-(48),8-(48,48)]
    66      10.146167      10.146167      10.146167    6[6-(8,8),8-(48),8-(48)]
    67      -1.431509      -1.431509      -1.431509    8[6-(6,8),48-(8,8,8,8,8),48-(8,8,8,8,8,8,8)]
    68       0.794444       0.794444       0.794444    8[6-(6,8),48-(8,8,8,8,8,8,8)]
    69       1.960866       1.960866       1.960866    8[6-(6,8),48-(8,8,8,8,8)]
    70      -0.322822      -0.322822      -0.322822    8[6-(6,8),48-(8,8,8,8,8)]
    71      -3.556951      -3.556951      -3.556951    8[6-(6,8),48-(8,8,8,8,8),48-(8,8,8,8,8,8,8)]
    72      -2.958221      -2.958221      -2.958221    8[6-(6,8),48-(8,8,8,8,8,8,8)]
    73      -5.093289      -5.093289      -5.093289    8[6-(6,8),48-(8,8,8,8,8)]
    74      -5.683465      -5.683465      -5.683465    8[6-(6,8),48-(8,8,8,8,8)]
    75       2.312572       2.312572       2.312572    8[6-(6,8),48-(8,8,8,8,8),48-(8,8,8,8,8,8,8)]
    76      -4.594015      -4.594015      -4.594015    8[6-(6,8),48-(8,8,8,8,8,8,8)]
    77       0.829692       0.829692       0.829692    8[6-(6,8),48-(8,8,8,8,8)]
    78       2.377807       2.377807       2.377807    8[6-(6,8),48-(8,8,8,8,8)]
    79       -2.66958       -2.66958       -2.66958    8[6-(6,8),48-(8,8,8,8,8),48-(8,8,8,8,8,8,8)]
    80      -3.933318      -3.933318      -3.933318    8[6-(6,8),48-(8,8,8,8,8,8,8)]
    81      -8.388379      -8.388379      -8.388379    8[6-(6,8),48-(8,8,8,8,8)]
    82      -1.716988      -1.716988      -1.716988    8[6-(6,8),48-(8,8,8,8,8)]
    83       9.259869       9.259869       9.259869    8[6-(6,8),48-(8,8,8,8,8),48-(8,8,8,8,8,8,8)]
    84      11.485807      11.485807      11.485807    8[6-(6,8),48-(8,8,8,8,8,8,8)]
    85      -3.384847      -3.384847      -3.384847    8[6-(6,8),48-(8,8,8,8,8)]
    86      -5.668519      -5.668519      -5.668519    8[6-(6,8),48-(8,8,8,8,8)]
    87       7.134407       7.134407       7.134407    8[6-(6,8),48-(8,8,8,8,8),48-(8,8,8,8,8,8,8)]
    88       7.733106       7.733106       7.733106    8[6-(6,8),48-(8,8,8,8,8,8,8)]
    89       5.598029       5.598029       5.598029    8[6-(6,8),48-(8,8,8,8,8)]
    90       5.007884       5.007884       5.007884    8[6-(6,8),48-(8,8,8,8,8)]
    91      -3.033077      -3.033077      -3.033077    8[6-(6,8),48-(8,8,8,8,8),48-(8,8,8,8,8,8,8)]
    92       0.751635       0.751635       0.751635    8[6-(6,8),48-(8,8,8,8,8,8,8)]
    93      -4.515967      -4.515967      -4.515967    8[6-(6,8),48-(8,8,8,8,8)]
    94      -2.967867      -2.967867      -2.967867    8[6-(6,8),48-(8,8,8,8,8)]
    95       2.676075       2.676075       2.676075    8[6-(6,8),48-(8,8,8,8,8),48-(8,8,8,8,8,8,8)]
    96       1.412367       1.412367       1.412367    8[6-(6,8),48-(8,8,8,8,8,8,8)]
    97       2.302958       2.302958       2.302958    8[6-(6,8),48-(8,8,8,8,8)]
    98       3.628675       3.628675       3.628675    8[6-(6,8),48-(8,8,8,8,8)]
    99       3.914179       3.914179       3.914179    8[6-(6,8),48-(8,8,8,8,8),48-(8,8,8,8,8,8,8)]
   100       6.140135       6.140135       6.140135    8[6-(6,8),48-(8,8,8,8,8,8,8)]
   101       7.306563       7.306563       7.306563    8[6-(6,8),48-(8,8,8,8,8)]
   102       5.022874       5.022874       5.022874    8[6-(6,8),48-(8,8,8,8,8)]
   103       1.788732       1.788732       1.788732    8[6-(6,8),48-(8,8,8,8,8),48-(8,8,8,8,8,8,8)]
   104       2.387459       2.387459       2.387459    8[6-(6,8),48-(8,8,8,8,8,8,8)]
   105       0.252385       0.252385       0.252385    8[6-(6,8),48-(8,8,8,8,8)]
   106       -0.33779       -0.33779       -0.33779    8[6-(6,8),48-(8,8,8,8,8)]
   107       7.658328       7.658328       7.658328    8[6-(6,8),48-(8,8,8,8,8),48-(8,8,8,8,8,8,8)]
   108       6.097369       6.097369       6.097369    8[6-(6,8),48-(8,8,8,8,8,8,8)]
   109       6.175407       6.175407       6.175407    8[6-(6,8),48-(8,8,8,8,8)]
   110       7.723536       7.723536       7.723536    8[6-(6,8),48-(8,8,8,8,8)]
   111      -8.015248      -8.015248      -8.015248    8[6-(6,8),48-(8,8,8,8,8),48-(8,8,8,8,8,8,8)]
   112       6.758127       6.758127       6.758127    8[6-(6,8),48-(8,8,8,8,8,8,8)]
   113      -3.042723      -3.042723      -3.042723    8[6-(6,8),48-(8,8,8,8,8)]
   114      -1.716988      -1.716988      -1.716988    8[6-(6,8),48-(8,8,8,8,8)]
   115      -4.104371      -4.104371      -4.104371    8[6-(6,8),48-(8,8,8,8,8),48-(8,8,8,8,8,8,8)]
   116      -1.878415      -1.878415      -1.878415    8[6-(6,8),48-(8,8,8,8,8,8,8)]
   117      -0.711987      -0.711987      -0.711987    8[6-(6,8),48-(8,8,8,8,8)]
   118      -2.995676      -2.995676      -2.995676    8[6-(6,8),48-(8,8,8,8,8)]
   119       9.807282       9.807282       9.807282    8[6-(6,8),48-(8,8,8,8,8),48-(8,8,8,8,8,8,8)]
   120      -5.631091      -5.631091      -5.631091    8[6-(6,8),48-(8,8,8,8,8,8,8)]
   121       8.270935       8.270935       8.270935    8[6-(6,8),48-(8,8,8,8,8)]
   122        7.68076        7.68076        7.68076    8[6-(6,8),48-(8,8,8,8,8)]
   123      -0.360222      -0.360222      -0.360222    8[6-(6,8),48-(8,8,8,8,8),48-(8,8,8,8,8,8,8)]
   124      -1.921181      -1.921181      -1.921181    8[6-(6,8),48-(8,8,8,8,8,8,8)]
   125      -1.843143      -1.843143      -1.843143    8[6-(6,8),48-(8,8,8,8,8)]
   126      -0.295014      -0.295014      -0.295014    8[6-(6,8),48-(8,8,8,8,8)]
   127       0.003302       0.003302       0.003302    8[6-(6,8),48-(8,8,8,8,8),48-(8,8,8,8,8,8,8)]
   128      -1.260423      -1.260423      -1.260423    8[6-(6,8),48-(8,8,8,8,8,8,8)]
   129       4.975827       4.975827       4.975827    8[6-(6,8),48-(8,8,8,8,8)]
   130       6.301562       6.301562       6.301562    8[6-(6,8),48-(8,8,8,8,8)]
   131       6.587041       6.587041       6.587041    8[6-(6,8),48-(8,8,8,8,8),48-(8,8,8,8,8,8,8)]
   132       8.812994       8.812994       8.812994    8[6-(6,8),48-(8,8,8,8,8,8,8)]
   133       9.979416       9.979416       9.979416    8[6-(6,8),48-(8,8,8,8,8)]
   134       7.695728       7.695728       7.695728    8[6-(6,8),48-(8,8,8,8,8)]
   135       4.461599       4.461599       4.461599    8[6-(6,8),48-(8,8,8,8,8),48-(8,8,8,8,8,8,8)]
   136       5.060329       5.060329       5.060329    8[6-(6,8),48-(8,8,8,8,8,8,8)]
   137       2.925261       2.925261       2.925261    8[6-(6,8),48-(8,8,8,8,8)]
   138       2.335085       2.335085       2.335085    8[6-(6,8),48-(8,8,8,8,8)]
   139      10.331122      10.331122      10.331122    8[6-(6,8),48-(8,8,8,8,8),48-(8,8,8,8,8,8,8)]
   140       3.424535       3.424535       3.424535    8[6-(6,8),48-(8,8,8,8,8,8,8)]
   141       8.848242       8.848242       8.848242    8[6-(6,8),48-(8,8,8,8,8)]
   142      10.396357      10.396357      10.396357    8[6-(6,8),48-(8,8,8,8,8)]
   143        5.34897        5.34897        5.34897    8[6-(6,8),48-(8,8,8,8,8),48-(8,8,8,8,8,8,8)]
   144       4.085232       4.085232       4.085232    8[6-(6,8),48-(8,8,8,8,8,8,8)]
   145      -0.369829      -0.369829      -0.369829    8[6-(6,8),48-(8,8,8,8,8)]
   146       6.301562       6.301562       6.301562    8[6-(6,8),48-(8,8,8,8,8)]
   147       1.241319       1.241319       1.241319    8[6-(6,8),48-(8,8,8,8,8),48-(8,8,8,8,8,8,8)]
   148       3.467257       3.467257       3.467257    8[6-(6,8),48-(8,8,8,8,8,8,8)]
   149       4.633703       4.633703       4.633703    8[6-(6,8),48-(8,8,8,8,8)]
   150       2.350031       2.350031       2.350031    8[6-(6,8),48-(8,8,8,8,8)]
   151      -0.884143      -0.884143      -0.884143    8[6-(6,8),48-(8,8,8,8,8),48-(8,8,8,8,8,8,8)]
   152      -0.285444      -0.285444      -0.285444    8[6-(6,8),48-(8,8,8,8,8,8,8)]
   153      13.616579      13.616579      13.616579    8[6-(6,8),48-(8,8,8,8,8)]
   154      -3.010666      -3.010666      -3.010666    8[6-(6,8),48-(8,8,8,8,8)]
   155       4.985473       4.985473       4.985473    8[6-(6,8),48-(8,8,8,8,8),48-(8,8,8,8,8,8,8)]
   156       8.770185       8.770185       8.770185    8[6-(6,8),48-(8,8,8,8,8,8,8)]
   157       3.502583       3.502583       3.502583    8[6-(6,8),48-(8,8,8,8,8)]
   158       5.050683       5.050683       5.050683    8[6-(6,8),48-(8,8,8,8,8)]
   159      10.694625      10.694625      10.694625    8[6-(6,8),48-(8,8,8,8,8),48-(8,8,8,8,8,8,8)]
   160       9.430917       9.430917       9.430917    8[6-(6,8),48-(8,8,8,8,8,8,8)]
   161      10.321508      10.321508      10.321508    8[6-(6,8),48-(8,8,8,8,8)]
   162      11.647225      11.647225      11.647225    8[6-(6,8),48-(8,8,8,8,8)]
