# Supplementary material for: A collection of forcefield precursors for metal–organic frameworks
Source: RSC Adv. 2019 Nov 13;9(63):36492–507. doi: 10.1039/c9ra07327b (PMC9075174; doi:10.1039/c9ra07327b)
Supplement: RA-009-C9RA07327B-s1978 [file RA-009-C9RA07327B-s1978.txt]

PIGXUZ_clean

13.840000    0.000000    0.000000
6.919974    14.039978    0.000000
6.920004    3.087867    18.863042

     1       4.430737       4.430737       4.430737    27[7-(6,6),8-(27,27),8-(27,27),8-(6),8-(6),8-(6)]
     2      15.508826      15.508826      15.508826    27[7-(6,6),8-(27,27),8-(6),8-(6)]
     3      18.270731      18.270731      18.270731    27[7-(6,6),8-(27,27),8-(27,27),8-(6),8-(6),8-(6)]
     4      15.508822      15.508822      15.508822    27[7-(6,6),8-(27,27),8-(6),8-(6)]
     5      23.249241      23.249241      23.249241    27[7-(6,6),8-(27,27),8-(27,27),8-(6),8-(6),8-(6)]
     6      12.171152      12.171152      12.171152    27[7-(6,6),8-(27,27),8-(6),8-(6)]
     7       9.409247       9.409247       9.409247    27[7-(6,6),8-(27,27),8-(27,27),8-(6),8-(6),8-(6)]
     8      12.171156      12.171156      12.171156    27[7-(6,6),8-(27,27),8-(6),8-(6)]
     9      13.464933      13.464933      13.464933    1[6-(6,7)]
    10      11.203477      11.203477      11.203477    1[6-(6,6)]
    11      10.802119      10.802119      10.802119    1[6-(6,6)]
    12      13.082951      13.082951      13.082951    1[6-(6,7)]
    13       8.708126       8.708126       8.708126    1[6-(6,6)]
    14       6.474351       6.474351       6.474351    1[6-(6,7)]
    15         6.9892         6.9892         6.9892    1[6-(6,7)]
    16       9.246503       9.246503       9.246503    1[6-(6,6)]
    17       6.113124       6.113124       6.113124    1[6-(6,6)]
    18       7.015488       7.015488       7.015488    1[6-(6,6)]
    19       5.708989       5.708989       5.708989    1[6-(6,6)]
    20      17.359501      17.359501      17.359501    1[6-(6,6)]
    21      11.553624      11.553624      11.553624    1[6-(6,6)]
    22       9.312928       9.312928       9.312928    1[6-(6,6)]
    23        7.70195        7.70195        7.70195    1[6-(6,6)]
    24       8.367652       8.367652       8.367652    1[6-(6,6)]
    25       5.804488       5.804488       5.804488    1[6-(6,6)]
    26       6.540772       6.540772       6.540772    1[6-(6,6)]
    27      18.928953      18.928953      18.928953    1[6-(6,6)]
    28      16.739466      16.739466      16.739466    1[6-(6,6)]
    29      15.762369      15.762369      15.762369    1[7-(6,6)]
    30      12.880876      12.880876      12.880876    1[7-(6,6)]
    31      15.313952      15.313952      15.313952    1[7-(6,6)]
    32       6.544928       6.544928       6.544928    1[6-(6,7)]
    33       4.283472       4.283472       4.283472    1[6-(6,6)]
    34      10.802114      10.802114      10.802114    1[6-(6,6)]
    35      13.082946      13.082946      13.082946    1[6-(6,7)]
    36       8.708123       8.708123       8.708123    1[6-(6,6)]
    37      20.314346      20.314346      20.314346    1[6-(6,7)]
    38      13.909189      13.909189      13.909189    1[6-(6,7)]
    39      16.166494      16.166494      16.166494    1[6-(6,6)]
    40      13.033121      13.033121      13.033121    1[6-(6,6)]
    41      13.935493      13.935493      13.935493    1[6-(6,6)]
    42         12.629         12.629         12.629    1[6-(6,6)]
    43      10.439512      10.439512      10.439512    1[6-(6,6)]
    44       4.633629       4.633629       4.633629    1[6-(6,6)]
    45       2.392933       2.392933       2.392933    1[6-(6,6)]
    46      14.621959      14.621959      14.621959    1[6-(6,6)]
    47      15.287665      15.287665      15.287665    1[6-(6,6)]
    48      12.724493      12.724493      12.724493    1[6-(6,6)]
    49      20.380759      20.380759      20.380759    1[6-(6,6)]
    50      18.928946      18.928946      18.928946    1[6-(6,6)]
    51      16.739457      16.739457      16.739457    1[6-(6,6)]
    52       8.842372       8.842372       8.842372    1[7-(6,6)]
    53       5.960889       5.960889       5.960889    1[7-(6,6)]
    54      15.313961      15.313961      15.313961    1[7-(6,6)]
    55      14.215045      14.215045      14.215045    1[6-(6,7)]
    56      16.476501      16.476501      16.476501    1[6-(6,6)]
    57      16.877859      16.877859      16.877859    1[6-(6,6)]
    58      14.597027      14.597027      14.597027    1[6-(6,7)]
    59      18.971852      18.971852      18.971852    1[6-(6,6)]
    60      21.205627      21.205627      21.205627    1[6-(6,7)]
    61      20.690778      20.690778      20.690778    1[6-(6,7)]
    62      18.433475      18.433475      18.433475    1[6-(6,6)]
    63      21.566854      21.566854      21.566854    1[6-(6,6)]
    64       20.66449       20.66449       20.66449    1[6-(6,6)]
    65      21.970989      21.970989      21.970989    1[6-(6,6)]
    66      10.320477      10.320477      10.320477    1[6-(6,6)]
    67      16.126354      16.126354      16.126354    1[6-(6,6)]
    68       18.36705       18.36705       18.36705    1[6-(6,6)]
    69      19.978028      19.978028      19.978028    1[6-(6,6)]
    70      19.312326      19.312326      19.312326    1[6-(6,6)]
    71       21.87549       21.87549       21.87549    1[6-(6,6)]
    72      21.139206      21.139206      21.139206    1[6-(6,6)]
    73       8.751025       8.751025       8.751025    1[6-(6,6)]
    74      10.940512      10.940512      10.940512    1[6-(6,6)]
    75      11.917609      11.917609      11.917609    1[7-(6,6)]
    76      14.799102      14.799102      14.799102    1[7-(6,6)]
    77      12.366026      12.366026      12.366026    1[7-(6,6)]
    78       21.13505       21.13505       21.13505    1[6-(6,7)]
    79      23.396506      23.396506      23.396506    1[6-(6,6)]
    80      16.877864      16.877864      16.877864    1[6-(6,6)]
    81      14.597032      14.597032      14.597032    1[6-(6,7)]
    82      18.971855      18.971855      18.971855    1[6-(6,6)]
    83       7.365632       7.365632       7.365632    1[6-(6,7)]
    84      13.770789      13.770789      13.770789    1[6-(6,7)]
    85      11.513484      11.513484      11.513484    1[6-(6,6)]
    86      14.646857      14.646857      14.646857    1[6-(6,6)]
    87      13.744485      13.744485      13.744485    1[6-(6,6)]
    88      15.050978      15.050978      15.050978    1[6-(6,6)]
    89      17.240466      17.240466      17.240466    1[6-(6,6)]
    90      23.046349      23.046349      23.046349    1[6-(6,6)]
    91      25.287045      25.287045      25.287045    1[6-(6,6)]
    92      13.058019      13.058019      13.058019    1[6-(6,6)]
    93       5.472339       5.472339       5.472339    1[6-(6,6)]
    94      14.955485      14.955485      14.955485    1[6-(6,6)]
    95       7.299219       7.299219       7.299219    1[6-(6,6)]
    96       8.751032       8.751032       8.751032    1[6-(6,6)]
    97      10.940521      10.940521      10.940521    1[6-(6,6)]
    98      18.837606      18.837606      18.837606    1[7-(6,6)]
    99      21.719089      21.719089      21.719089    1[7-(6,6)]
   100      12.366017      12.366017      12.366017    1[7-(6,6)]
   101      12.921021      12.921021      12.921021    6[1-(0),6-(1,6),7-(6,27)]
   102      11.563317      11.563317      11.563317    6[1-(0),6-(1,7),6-(6,6)]
   103      10.724614      10.724614      10.724614    6[6-(1,6),6-(1,6),6-(6,6)]
   104      11.326655      11.326655      11.326655    6[1-(0),6-(1,7),6-(6,6)]
   105      12.699583      12.699583      12.699583    6[1-(0),6-(1,6),7-(6,27)]
   106       9.261727       9.261727       9.261727    6[6-(1,6),6-(1,6),6-(6,6)]
   107       8.385654       8.385654       8.385654    6[1-(0),6-(1,7),6-(6,6)]
   108       7.043175       7.043175       7.043175    6[1-(0),6-(1,6),7-(6,27)]
   109       7.344887       7.344887       7.344887    6[1-(0),6-(1,6),7-(6,27)]
   110       8.705359       8.705359       8.705359    6[1-(0),6-(1,7),6-(6,6)]
   111      17.561572      17.561572      17.561572    6[6-(6,6),8-(0),8-(27)]
   112       4.251642       4.251642       4.251642    6[6-(1,6),6-(6,7),6-(8,8)]
   113       5.578898       5.578898       5.578898    6[1-(0),6-(1,6),6-(6,6)]
   114       6.128344       6.128344       6.128344    6[1-(0),6-(1,6),6-(1,6)]
   115       5.344998       5.344998       5.344998    6[1-(0),6-(1,6),6-(1,6)]
   116       17.87435       17.87435       17.87435    6[1-(0),6-(1,6),6-(6,7)]
   117      17.298608      17.298608      17.298608    6[6-(1,6),6-(6,6),7-(1,6)]
   118      14.999782      14.999782      14.999782    6[6-(7,8),7-(1,6),8-(0)]
   119      13.707127      13.707127      13.707127    6[6-(7,8),7-(1,6),8-(0)]
   120      11.319725      11.319725      11.319725    6[6-(1,6),6-(6,6),7-(1,6)]
   121      10.915599      10.915599      10.915599    6[1-(0),6-(1,6),6-(6,7)]
   122       9.573119       9.573119       9.573119    6[1-(0),6-(1,6),6-(1,6)]
   123       8.607086       8.607086       8.607086    6[1-(0),6-(1,6),6-(1,6)]
   124       9.012597       9.012597       9.012597    6[1-(0),6-(1,6),6-(6,6)]
   125      10.352308      10.352308      10.352308    6[6-(1,6),6-(6,7),6-(8,8)]
   126      10.660939      10.660939      10.660939    6[6-(6,6),8-(27),8-(27)]
   127      17.330442      17.330442      17.330442    6[6-(6,6),8-(27),8-(27)]
   128       17.71796       17.71796       17.71796    6[6-(1,6),6-(6,7),6-(8,8)]
   129      19.050751      19.050751      19.050751    6[1-(0),6-(1,6),6-(6,6)]
   130      19.497781      19.497781      19.497781    6[1-(0),6-(1,6),6-(1,6)]
   131      18.624475      18.624475      18.624475    6[1-(0),6-(1,6),6-(1,6)]
   132      17.317979      17.317979      17.317979    6[1-(0),6-(1,6),6-(6,7)]
   133      16.840501      16.840501      16.840501    6[6-(1,6),6-(6,6),7-(1,6)]
   134        14.4877        14.4877        14.4877    6[6-(7,8),7-(1,6),8-(0)]
   135       6.001016       6.001016       6.001016    6[1-(0),6-(1,6),7-(6,27)]
   136       4.643312       4.643312       4.643312    6[1-(0),6-(1,7),6-(6,6)]
   137      10.724611      10.724611      10.724611    6[6-(1,6),6-(1,6),6-(6,6)]
   138       11.32665       11.32665       11.32665    6[1-(0),6-(1,7),6-(6,6)]
   139      12.699578      12.699578      12.699578    6[1-(0),6-(1,6),7-(6,27)]
   140       9.261722       9.261722       9.261722    6[6-(1,6),6-(1,6),6-(6,6)]
   141      22.225651      22.225651      22.225651    6[1-(0),6-(1,7),6-(6,6)]
   142       20.88317       20.88317       20.88317    6[1-(0),6-(1,6),7-(6,27)]
   143      14.264878      14.264878      14.264878    6[1-(0),6-(1,6),7-(6,27)]
   144       15.62535       15.62535       15.62535    6[1-(0),6-(1,7),6-(6,6)]
   145      10.641569      10.641569      10.641569    6[6-(6,6),8-(0),8-(27)]
   146      11.171643      11.171643      11.171643    6[6-(1,6),6-(6,7),6-(8,8)]
   147      12.498899      12.498899      12.498899    6[1-(0),6-(1,6),6-(6,6)]
   148      13.048349      13.048349      13.048349    6[1-(0),6-(1,6),6-(1,6)]
   149      12.265007      12.265007      12.265007    6[1-(0),6-(1,6),6-(1,6)]
   150      10.954359      10.954359      10.954359    6[1-(0),6-(1,6),6-(6,7)]
   151      10.378613      10.378613      10.378613    6[6-(1,6),6-(6,6),7-(1,6)]
   152       8.079791       8.079791       8.079791    6[6-(7,8),7-(1,6),8-(0)]
   153       6.787134       6.787134       6.787134    6[6-(7,8),7-(1,6),8-(0)]
   154       4.399736       4.399736       4.399736    6[6-(1,6),6-(6,6),7-(1,6)]
   155       3.995606       3.995606       3.995606    6[1-(0),6-(1,6),6-(6,7)]
   156       2.653126       2.653126       2.653126    6[1-(0),6-(1,6),6-(1,6)]
   157      15.527095      15.527095      15.527095    6[1-(0),6-(1,6),6-(1,6)]
   158       2.092608       2.092608       2.092608    6[1-(0),6-(1,6),6-(6,6)]
   159       3.432321       3.432321       3.432321    6[6-(1,6),6-(6,7),6-(8,8)]
   160      10.660928      10.660928      10.660928    6[6-(6,6),8-(27),8-(27)]
   161      17.330447      17.330447      17.330447    6[6-(6,6),8-(27),8-(27)]
   162      10.797965      10.797965      10.797965    6[6-(1,6),6-(6,7),6-(8,8)]
   163      12.130758      12.130758      12.130758    6[1-(0),6-(1,6),6-(6,6)]
   164      19.497766      19.497766      19.497766    6[1-(0),6-(1,6),6-(1,6)]
   165      18.624464      18.624464      18.624464    6[1-(0),6-(1,6),6-(1,6)]
   166      17.317968      17.317968      17.317968    6[1-(0),6-(1,6),6-(6,7)]
   167       9.920512       9.920512       9.920512    6[6-(1,6),6-(6,6),7-(1,6)]
   168      14.487687      14.487687      14.487687    6[6-(7,8),7-(1,6),8-(0)]
   169      14.758957      14.758957      14.758957    6[1-(0),6-(1,6),7-(6,27)]
   170      16.116661      16.116661      16.116661    6[1-(0),6-(1,7),6-(6,6)]
   171      16.955364      16.955364      16.955364    6[6-(1,6),6-(1,6),6-(6,6)]
   172      16.353323      16.353323      16.353323    6[1-(0),6-(1,7),6-(6,6)]
   173      14.980395      14.980395      14.980395    6[1-(0),6-(1,6),7-(6,27)]
   174      18.418251      18.418251      18.418251    6[6-(1,6),6-(1,6),6-(6,6)]
   175      19.294324      19.294324      19.294324    6[1-(0),6-(1,7),6-(6,6)]
   176      20.636803      20.636803      20.636803    6[1-(0),6-(1,6),7-(6,27)]
   177      20.335091      20.335091      20.335091    6[1-(0),6-(1,6),7-(6,27)]
   178      18.974619      18.974619      18.974619    6[1-(0),6-(1,7),6-(6,6)]
   179      10.118406      10.118406      10.118406    6[6-(6,6),8-(0),8-(27)]
   180      23.428336      23.428336      23.428336    6[6-(1,6),6-(6,7),6-(8,8)]
   181       22.10108       22.10108       22.10108    6[1-(0),6-(1,6),6-(6,6)]
   182      21.551634      21.551634      21.551634    6[1-(0),6-(1,6),6-(1,6)]
   183       22.33498       22.33498       22.33498    6[1-(0),6-(1,6),6-(1,6)]
   184       9.805628       9.805628       9.805628    6[1-(0),6-(1,6),6-(6,7)]
   185       10.38137       10.38137       10.38137    6[6-(1,6),6-(6,6),7-(1,6)]
   186      12.680196      12.680196      12.680196    6[6-(7,8),7-(1,6),8-(0)]
   187      13.972851      13.972851      13.972851    6[6-(7,8),7-(1,6),8-(0)]
   188      16.360253      16.360253      16.360253    6[6-(1,6),6-(6,6),7-(1,6)]
   189      16.764379      16.764379      16.764379    6[1-(0),6-(1,6),6-(6,7)]
   190      18.106859      18.106859      18.106859    6[1-(0),6-(1,6),6-(1,6)]
   191      19.072892      19.072892      19.072892    6[1-(0),6-(1,6),6-(1,6)]
   192      18.667381      18.667381      18.667381    6[1-(0),6-(1,6),6-(6,6)]
   193       17.32767       17.32767       17.32767    6[6-(1,6),6-(6,7),6-(8,8)]
   194      17.019039      17.019039      17.019039    6[6-(6,6),8-(27),8-(27)]
   195      10.349536      10.349536      10.349536    6[6-(6,6),8-(27),8-(27)]
   196       9.962018       9.962018       9.962018    6[6-(1,6),6-(6,7),6-(8,8)]
   197       8.629227       8.629227       8.629227    6[1-(0),6-(1,6),6-(6,6)]
   198       8.182197       8.182197       8.182197    6[1-(0),6-(1,6),6-(1,6)]
   199       9.055503       9.055503       9.055503    6[1-(0),6-(1,6),6-(1,6)]
   200      10.361999      10.361999      10.361999    6[1-(0),6-(1,6),6-(6,7)]
   201      10.839477      10.839477      10.839477    6[6-(1,6),6-(6,6),7-(1,6)]
   202      13.192278      13.192278      13.192278    6[6-(7,8),7-(1,6),8-(0)]
   203      21.678962      21.678962      21.678962    6[1-(0),6-(1,6),7-(6,27)]
   204      23.036666      23.036666      23.036666    6[1-(0),6-(1,7),6-(6,6)]
   205      16.955367      16.955367      16.955367    6[6-(1,6),6-(1,6),6-(6,6)]
   206      16.353328      16.353328      16.353328    6[1-(0),6-(1,7),6-(6,6)]
   207        14.9804        14.9804        14.9804    6[1-(0),6-(1,6),7-(6,27)]
   208       4.578256       4.578256       4.578256    6[6-(1,6),6-(1,6),6-(6,6)]
   209       5.454327       5.454327       5.454327    6[1-(0),6-(1,7),6-(6,6)]
   210       6.796808       6.796808       6.796808    6[1-(0),6-(1,6),7-(6,27)]
   211        13.4151        13.4151        13.4151    6[1-(0),6-(1,6),7-(6,27)]
   212      12.054628      12.054628      12.054628    6[1-(0),6-(1,7),6-(6,6)]
   213      17.038409      17.038409      17.038409    6[6-(6,6),8-(0),8-(27)]
   214      16.508335      16.508335      16.508335    6[6-(1,6),6-(6,7),6-(8,8)]
   215      15.181079      15.181079      15.181079    6[1-(0),6-(1,6),6-(6,6)]
   216      14.631629      14.631629      14.631629    6[1-(0),6-(1,6),6-(1,6)]
   217      15.414971      15.414971      15.414971    6[1-(0),6-(1,6),6-(1,6)]
   218      16.725619      16.725619      16.725619    6[1-(0),6-(1,6),6-(6,7)]
   219      17.301365      17.301365      17.301365    6[6-(1,6),6-(6,6),7-(1,6)]
   220      19.600187      19.600187      19.600187    6[6-(7,8),7-(1,6),8-(0)]
   221      20.892844      20.892844      20.892844    6[6-(7,8),7-(1,6),8-(0)]
   222      23.280242      23.280242      23.280242    6[6-(1,6),6-(6,6),7-(1,6)]
   223      23.684372      23.684372      23.684372    6[1-(0),6-(1,6),6-(6,7)]
   224      25.026852      25.026852      25.026852    6[1-(0),6-(1,6),6-(1,6)]
   225      12.152883      12.152883      12.152883    6[1-(0),6-(1,6),6-(1,6)]
   226       25.58737       25.58737       25.58737    6[1-(0),6-(1,6),6-(6,6)]
   227      24.247657      24.247657      24.247657    6[6-(1,6),6-(6,7),6-(8,8)]
   228       17.01905       17.01905       17.01905    6[6-(6,6),8-(27),8-(27)]
   229      10.349531      10.349531      10.349531    6[6-(6,6),8-(27),8-(27)]
   230      16.882013      16.882013      16.882013    6[6-(1,6),6-(6,7),6-(8,8)]
   231       15.54922       15.54922       15.54922    6[1-(0),6-(1,6),6-(6,6)]
   232       8.182212       8.182212       8.182212    6[1-(0),6-(1,6),6-(1,6)]
   233       9.055514       9.055514       9.055514    6[1-(0),6-(1,6),6-(1,6)]
   234       10.36201       10.36201       10.36201    6[1-(0),6-(1,6),6-(6,7)]
   235      17.759466      17.759466      17.759466    6[6-(1,6),6-(6,6),7-(1,6)]
   236      13.192291      13.192291      13.192291    6[6-(7,8),7-(1,6),8-(0)]
   237      13.502025      13.502025      13.502025    7[6-(1,6),6-(1,6),27-(8,8,8)]
   238       6.513934       6.513934       6.513934    7[6-(1,6),6-(1,6),27-(8,8,8,8,8)]
   239       15.97412       15.97412       15.97412    7[1-(0),6-(6,6),6-(6,8)]
   240      12.678813      12.678813      12.678813    7[1-(0),6-(6,6),6-(6,8)]
   241       15.50771       15.50771       15.50771    7[1-(0),6-(6,6),6-(6,8)]
   242      13.502022      13.502022      13.502022    7[6-(1,6),6-(1,6),27-(8,8,8)]
   243      20.353928      20.353928      20.353928    7[6-(1,6),6-(1,6),27-(8,8,8,8,8)]
   244       9.054125       9.054125       9.054125    7[1-(0),6-(6,6),6-(6,8)]
   245       5.758824       5.758824       5.758824    7[1-(0),6-(6,6),6-(6,8)]
   246       8.587719       8.587719       8.587719    7[1-(0),6-(6,6),6-(6,8)]
   247      14.177953      14.177953      14.177953    7[6-(1,6),6-(1,6),27-(8,8,8)]
   248      21.166044      21.166044      21.166044    7[6-(1,6),6-(1,6),27-(8,8,8,8,8)]
   249      11.705858      11.705858      11.705858    7[1-(0),6-(6,6),6-(6,8)]
   250      15.001165      15.001165      15.001165    7[1-(0),6-(6,6),6-(6,8)]
   251      12.172268      12.172268      12.172268    7[1-(0),6-(6,6),6-(6,8)]
   252      14.177956      14.177956      14.177956    7[6-(1,6),6-(1,6),27-(8,8,8)]
   253        7.32605        7.32605        7.32605    7[6-(1,6),6-(1,6),27-(8,8,8,8,8)]
   254      18.625853      18.625853      18.625853    7[1-(0),6-(6,6),6-(6,8)]
   255      21.921154      21.921154      21.921154    7[1-(0),6-(6,6),6-(6,8)]
   256      19.092259      19.092259      19.092259    7[1-(0),6-(6,6),6-(6,8)]
   257      11.478182      11.478182      11.478182    8[27-(7,8,8),27-(7,8,8,8,8),27-(7,8,8,8,8)]
   258       4.569274       4.569274       4.569274    8[6-(6,8),27-(7,8,8,8,8)]
   259      16.341715      16.341715      16.341715    8[6-(6,8)]
   260      11.855191      11.855191      11.855191    8[6-(6,8),27-(7,8,8)]
   261       9.734488       9.734488       9.734488    8[6-(6,8),27-(7,8,8,8,8)]
   262      13.684984      13.684984      13.684984    8[6-(6,7)]
   263      15.048221      15.048221      15.048221    8[6-(6,7)]
   264      16.123041      16.123041      16.123041    8[6-(6,8),27-(7,8,8)]
   265       18.20181       18.20181       18.20181    8[6-(6,8),27-(7,8,8,8,8)]
   266       14.52645       14.52645       14.52645    8[6-(6,7)]
   267      18.398193      18.398193      18.398193    8[27-(7,8,8),27-(7,8,8,8,8),27-(7,8,8,8,8)]
   268      11.489267      11.489267      11.489267    8[6-(6,8),27-(7,8,8,8,8)]
   269       9.421711       9.421711       9.421711    8[6-(6,8)]
   270      11.855183      11.855183      11.855183    8[6-(6,8),27-(7,8,8)]
   271       9.734479       9.734479       9.734479    8[6-(6,8),27-(7,8,8,8,8)]
   272       6.764989       6.764989       6.764989    8[6-(6,7)]
   273       8.128232       8.128232       8.128232    8[6-(6,7)]
   274      16.123045      16.123045      16.123045    8[6-(6,8),27-(7,8,8)]
   275      18.201811      18.201811      18.201811    8[6-(6,8),27-(7,8,8,8,8)]
   276      14.526441      14.526441      14.526441    8[6-(6,7)]
   277      16.201796      16.201796      16.201796    8[27-(7,8,8),27-(7,8,8,8,8),27-(7,8,8,8,8)]
   278      23.110704      23.110704      23.110704    8[6-(6,8),27-(7,8,8,8,8)]
   279      11.338263      11.338263      11.338263    8[6-(6,8)]
   280      15.824787      15.824787      15.824787    8[6-(6,8),27-(7,8,8)]
   281       17.94549       17.94549       17.94549    8[6-(6,8),27-(7,8,8,8,8)]
   282      13.994994      13.994994      13.994994    8[6-(6,7)]
   283      12.631757      12.631757      12.631757    8[6-(6,7)]
   284      11.556937      11.556937      11.556937    8[6-(6,8),27-(7,8,8)]
   285       9.478168       9.478168       9.478168    8[6-(6,8),27-(7,8,8,8,8)]
   286      13.153528      13.153528      13.153528    8[6-(6,7)]
   287       9.281785       9.281785       9.281785    8[27-(7,8,8),27-(7,8,8,8,8),27-(7,8,8,8,8)]
   288      16.190711      16.190711      16.190711    8[6-(6,8),27-(7,8,8,8,8)]
   289      18.258267      18.258267      18.258267    8[6-(6,8)]
   290      15.824795      15.824795      15.824795    8[6-(6,8),27-(7,8,8)]
   291      17.945499      17.945499      17.945499    8[6-(6,8),27-(7,8,8,8,8)]
   292      20.914989      20.914989      20.914989    8[6-(6,7)]
   293      19.551746      19.551746      19.551746    8[6-(6,7)]
   294      11.556933      11.556933      11.556933    8[6-(6,8),27-(7,8,8)]
   295       9.478167       9.478167       9.478167    8[6-(6,8),27-(7,8,8,8,8)]
   296      13.153537      13.153537      13.153537    8[6-(6,7)]
