# Supplementary material for: A collection of forcefield precursors for metal–organic frameworks
Source: RSC Adv. 2019 Nov 13;9(63):36492–507. doi: 10.1039/c9ra07327b (PMC9075174; doi:10.1039/c9ra07327b)
Supplement: RA-009-C9RA07327B-s1979 [file RA-009-C9RA07327B-s1979.txt]

PIHJOH_clean

8.581000    0.000000    0.000000
3.280181    11.903104    0.000000
-3.280223    -2.470530    11.643887

     1       6.435711       6.435711       6.435711    25[7-(6,6),7-(6,6),8-(6),8-(6),8-(6),8-(6)]
     2       2.145247       2.145247       2.145247    25[7-(6,6),7-(6,6),8-(6),8-(6),8-(6),8-(6)]
     3       0.284046       0.284046       0.284046    1[6-(6,6)]
     4       6.178059       6.178059       6.178059    1[6-(6,7)]
     5      -1.173718      -1.173718      -1.173718    1[6-(6,6)]
     6       0.812731       0.812731       0.812731    1[6-(6,7)]
     7       2.138507       2.138507       2.138507    1[6-(6,6)]
     8       3.578602       3.578602       3.578602    1[6-(6,6)]
     9       3.020388       3.020388       3.020388    1[6-(6,6)]
    10       4.303413       4.303413       4.303413    1[6-(6,6)]
    11       4.006399       4.006399       4.006399    1[6-(6,6)]
    12       6.693377       6.693377       6.693377    1[6-(6,7)]
    13       5.464162       5.464162       5.464162    1[6-(6,6)]
    14       3.477697       3.477697       3.477697    1[6-(6,7)]
    15       2.151928       2.151928       2.151928    1[6-(6,6)]
    16       9.292855       9.292855       9.292855    1[6-(6,6)]
    17       1.270059       1.270059       1.270059    1[6-(6,6)]
    18       8.568042       8.568042       8.568042    1[6-(6,6)]
    19       8.296912       8.296912       8.296912    1[6-(6,6)]
    20       2.402899       2.402899       2.402899    1[6-(6,7)]
    21       9.754676       9.754676       9.754676    1[6-(6,6)]
    22       7.768227       7.768227       7.768227    1[6-(6,7)]
    23       6.442451       6.442451       6.442451    1[6-(6,6)]
    24       5.002356       5.002356       5.002356    1[6-(6,6)]
    25        5.56057        5.56057        5.56057    1[6-(6,6)]
    26       4.277545       4.277545       4.277545    1[6-(6,6)]
    27       4.574559       4.574559       4.574559    1[6-(6,6)]
    28       1.887581       1.887581       1.887581    1[6-(6,7)]
    29       3.116796       3.116796       3.116796    1[6-(6,6)]
    30       5.103261       5.103261       5.103261    1[6-(6,7)]
    31        6.42903        6.42903        6.42903    1[6-(6,6)]
    32      -0.711897      -0.711897      -0.711897    1[6-(6,6)]
    33       7.310899       7.310899       7.310899    1[6-(6,6)]
    34       0.012916       0.012916       0.012916    1[6-(6,6)]
    35       1.871579       1.871579       1.871579    6[6-(1,6),6-(1,6),6-(8,8)]
    36        1.44287        1.44287        1.44287    6[6-(6,6),8-(25),8-(25)]
    37       1.092952       1.092952       1.092952    6[1-(0),6-(6,6),6-(6,6)]
    38       1.493141       1.493141       1.493141    6[6-(1,6),6-(1,6),6-(6,6)]
    39       0.658725       0.658725       0.658725    6[6-(1,6),6-(1,6),6-(6,6)]
    40       7.105526       7.105526       7.105526    6[1-(0),6-(1,6),7-(6,25)]
    41      -0.741342      -0.741342      -0.741342    6[1-(0),6-(1,7),6-(6,6)]
    42       0.405458       0.405458       0.405458    6[1-(0),6-(1,6),7-(6,25)]
    43        1.21374        1.21374        1.21374    6[1-(0),6-(1,7),6-(6,6)]
    44        3.05897        3.05897        3.05897    6[1-(0),6-(1,6),6-(6,6)]
    45       3.476282       3.476282       3.476282    6[1-(0),6-(1,6),6-(1,6)]
    46       2.714062       2.714062       2.714062    6[1-(0),6-(1,6),6-(6,6)]
    47       2.418872       2.418872       2.418872    6[6-(1,6),6-(1,6),6-(8,8)]
    48       2.847582       2.847582       2.847582    6[6-(6,6),8-(25),8-(25)]
    49       3.197495       3.197495       3.197495    6[1-(0),6-(6,6),6-(6,6)]
    50       2.797304       2.797304       2.797304    6[6-(1,6),6-(1,6),6-(6,6)]
    51       3.631716       3.631716       3.631716    6[6-(1,6),6-(1,6),6-(6,6)]
    52        5.76591        5.76591        5.76591    6[1-(0),6-(1,6),7-(6,25)]
    53       5.031783       5.031783       5.031783    6[1-(0),6-(1,7),6-(6,6)]
    54       3.884973       3.884973       3.884973    6[1-(0),6-(1,6),7-(6,25)]
    55       3.076695       3.076695       3.076695    6[1-(0),6-(1,7),6-(6,6)]
    56       9.812484       9.812484       9.812484    6[1-(0),6-(1,6),6-(6,6)]
    57        9.39517        9.39517        9.39517    6[1-(0),6-(1,6),6-(1,6)]
    58       1.576386       1.576386       1.576386    6[1-(0),6-(1,6),6-(6,6)]
    59       6.709379       6.709379       6.709379    6[6-(1,6),6-(1,6),6-(8,8)]
    60       7.138088       7.138088       7.138088    6[6-(6,6),8-(25),8-(25)]
    61       7.488006       7.488006       7.488006    6[1-(0),6-(6,6),6-(6,6)]
    62       7.087817       7.087817       7.087817    6[6-(1,6),6-(1,6),6-(6,6)]
    63       7.922233       7.922233       7.922233    6[6-(1,6),6-(1,6),6-(6,6)]
    64       1.475432       1.475432       1.475432    6[1-(0),6-(1,6),7-(6,25)]
    65         9.3223         9.3223         9.3223    6[1-(0),6-(1,7),6-(6,6)]
    66         8.1755         8.1755         8.1755    6[1-(0),6-(1,6),7-(6,25)]
    67       7.367218       7.367218       7.367218    6[1-(0),6-(1,7),6-(6,6)]
    68       5.521988       5.521988       5.521988    6[1-(0),6-(1,6),6-(6,6)]
    69       5.104676       5.104676       5.104676    6[1-(0),6-(1,6),6-(1,6)]
    70       5.866896       5.866896       5.866896    6[1-(0),6-(1,6),6-(6,6)]
    71       6.162086       6.162086       6.162086    6[6-(1,6),6-(1,6),6-(8,8)]
    72       5.733376       5.733376       5.733376    6[6-(6,6),8-(25),8-(25)]
    73       5.383463       5.383463       5.383463    6[1-(0),6-(6,6),6-(6,6)]
    74       5.783654       5.783654       5.783654    6[6-(1,6),6-(1,6),6-(6,6)]
    75       4.949242       4.949242       4.949242    6[6-(1,6),6-(1,6),6-(6,6)]
    76       2.815048       2.815048       2.815048    6[1-(0),6-(1,6),7-(6,25)]
    77       3.549175       3.549175       3.549175    6[1-(0),6-(1,7),6-(6,6)]
    78       4.695985       4.695985       4.695985    6[1-(0),6-(1,6),7-(6,25)]
    79       5.504263       5.504263       5.504263    6[1-(0),6-(1,7),6-(6,6)]
    80      -1.231526      -1.231526      -1.231526    6[1-(0),6-(1,6),6-(6,6)]
    81      -0.814212      -0.814212      -0.814212    6[1-(0),6-(1,6),6-(1,6)]
    82       7.004572       7.004572       7.004572    6[1-(0),6-(1,6),6-(6,6)]
    83       7.651829       7.651829       7.651829    7[6-(1,6),6-(1,6),25-(7,8,8,8,8)]
    84       5.219602       5.219602       5.219602    7[6-(1,6),6-(1,6),25-(7,8,8,8,8)]
    85       0.929129       0.929129       0.929129    7[6-(1,6),6-(1,6),25-(7,8,8,8,8)]
    86       3.361356       3.361356       3.361356    7[6-(1,6),6-(1,6),25-(7,8,8,8,8)]
    87       3.615117       3.615117       3.615117    8[6-(6,8),25-(7,7,8,8,8)]
    88       2.221407       2.221407       2.221407    8[6-(6,8),25-(7,7,8,8,8)]
    89       0.675375       0.675375       0.675375    8[6-(6,8),25-(7,7,8,8,8)]
    90      10.650049      10.650049      10.650049    8[6-(6,8),25-(7,7,8,8,8)]
    91       4.965841       4.965841       4.965841    8[6-(6,8),25-(7,7,8,8,8)]
    92       6.359551       6.359551       6.359551    8[6-(6,8),25-(7,7,8,8,8)]
    93       7.905583       7.905583       7.905583    8[6-(6,8),25-(7,7,8,8,8)]
    94      -2.069091      -2.069091      -2.069091    8[6-(6,8),25-(7,7,8,8,8)]
