# Supplementary material for: A collection of forcefield precursors for metal–organic frameworks
Source: RSC Adv. 2019 Nov 13;9(63):36492–507. doi: 10.1039/c9ra07327b (PMC9075174; doi:10.1039/c9ra07327b)
Supplement: RA-009-C9RA07327B-s1980 [file RA-009-C9RA07327B-s1980.txt]

PIHNUQ_clean

10.363000    0.000000    0.000000
0.712410    12.722870    0.000000
-0.712410    -3.866291    12.121189

     1       9.040013       9.040013       9.040013    30[7-(6,6),8-(6),8-(6),8-(6),8-(6)]
     2       6.504487       6.504487       6.504487    30[7-(6,6),8-(6),8-(6),8-(6),8-(6)]
     3       1.322987       1.322987       1.322987    30[7-(6,6),8-(6),8-(6),8-(6),8-(6)]
     4       3.858513       3.858513       3.858513    30[7-(6,6),8-(6),8-(6),8-(6),8-(6)]
     5       7.875271       7.875271       7.875271    1[6-(6,6)]
     6       7.496695       7.496695       7.496695    1[6-(6,6)]
     7       0.454165       0.454165       0.454165    1[6-(6,6)]
     8       0.772933       0.772933       0.772933    1[6-(6,6)]
     9       7.592032       7.592032       7.592032    1[6-(1,6,8)]
    10       7.850138       7.850138       7.850138    1[6-(1,6,8)]
    11       7.507625       7.507625       7.507625    1[6-(6,7)]
    12        6.01387        6.01387        6.01387    1[6-(6,6)]
    13       6.347175       6.347175       6.347175    1[6-(6,6)]
    14       7.863106       7.863106       7.863106    1[6-(6,7)]
    15       4.237133       4.237133       4.237133    1[6-(1,6,6)]
    16       4.879234       4.879234       4.879234    1[6-(1,6,6)]
    17       7.669229       7.669229       7.669229    1[6-(6,6)]
    18       8.047805       8.047805       8.047805    1[6-(6,6)]
    19       4.727335       4.727335       4.727335    1[6-(6,6)]
    20       4.408567       4.408567       4.408567    1[6-(6,6)]
    21       7.952468       7.952468       7.952468    1[6-(1,6,8)]
    22       7.694362       7.694362       7.694362    1[6-(1,6,8)]
    23       8.036875       8.036875       8.036875    1[6-(6,7)]
    24        9.53063        9.53063        9.53063    1[6-(6,6)]
    25       9.197325       9.197325       9.197325    1[6-(6,6)]
    26       7.681394       7.681394       7.681394    1[6-(6,7)]
    27       0.944367       0.944367       0.944367    1[6-(1,6,6)]
    28       0.302266       0.302266       0.302266    1[6-(1,6,6)]
    29       2.487729       2.487729       2.487729    1[6-(6,6)]
    30       2.866305       2.866305       2.866305    1[6-(6,6)]
    31       9.908835       9.908835       9.908835    1[6-(6,6)]
    32       9.590067       9.590067       9.590067    1[6-(6,6)]
    33       2.770968       2.770968       2.770968    1[6-(1,6,8)]
    34       2.512862       2.512862       2.512862    1[6-(1,6,8)]
    35       2.855375       2.855375       2.855375    1[6-(6,7)]
    36        4.34913        4.34913        4.34913    1[6-(6,6)]
    37       4.015825       4.015825       4.015825    1[6-(6,6)]
    38       2.499894       2.499894       2.499894    1[6-(6,7)]
    39       6.125867       6.125867       6.125867    1[6-(1,6,6)]
    40       5.483766       5.483766       5.483766    1[6-(1,6,6)]
    41       2.693771       2.693771       2.693771    1[6-(6,6)]
    42       2.315195       2.315195       2.315195    1[6-(6,6)]
    43       5.635665       5.635665       5.635665    1[6-(6,6)]
    44       5.954433       5.954433       5.954433    1[6-(6,6)]
    45       2.410532       2.410532       2.410532    1[6-(1,6,8)]
    46       2.668638       2.668638       2.668638    1[6-(1,6,8)]
    47       2.326125       2.326125       2.326125    1[6-(6,7)]
    48        0.83237        0.83237        0.83237    1[6-(6,6)]
    49       1.165675       1.165675       1.165675    1[6-(6,6)]
    50       2.681606       2.681606       2.681606    1[6-(6,7)]
    51       9.418633       9.418633       9.418633    1[6-(1,6,6)]
    52      10.060734      10.060734      10.060734    1[6-(1,6,6)]
    53       9.736006       9.736006       9.736006    6[6-(6,6),8-(30),8-(30)]
    54        9.54092        9.54092        9.54092    6[6-(1,6),6-(1,6),6-(8,8)]
    55       8.460315       8.460315       8.460315    6[1-(0),6-(1,6),6-(6,6)]
    56       8.234154       8.234154       8.234154    6[1-(0),6-(1,6),6-(6,8)]
    57       9.116112       9.116112       9.116112    6[6-(1,6),6-(1,6),8-(6)]
    58      -0.148277      -0.148277      -0.148277    6[1-(0),6-(1,6),6-(6,8)]
    59       0.046977       0.046977       0.046977    6[1-(0),6-(1,6),6-(6,6)]
    60       7.765421       7.765421       7.765421    6[1-(0),1-(0),6-(8,8),8-(6)]
    61       6.577528       6.577528       6.577528    6[6-(1,1,8),8-(30),8-(30)]
    62       7.144481       7.144481       7.144481    6[1-(0),6-(1,6),7-(6,30)]
    63       6.242145       6.242145       6.242145    6[1-(0),6-(1,7),6-(6,6)]
    64       5.681806       5.681806       5.681806    6[6-(1,1,6),6-(1,6),6-(1,6)]
    65       6.731395       6.731395       6.731395    6[1-(0),6-(1,7),6-(6,6)]
    66       7.645441       7.645441       7.645441    6[1-(0),6-(1,6),7-(6,30)]
    67       4.769871       4.769871       4.769871    6[1-(0),1-(0),6-(1,1,6),6-(6,6)]
    68       5.808494       5.808494       5.808494    6[6-(6,6),8-(30),8-(30)]
    69        6.00358        6.00358        6.00358    6[6-(1,6),6-(1,6),6-(8,8)]
    70       7.084185       7.084185       7.084185    6[1-(0),6-(1,6),6-(6,6)]
    71       7.310346       7.310346       7.310346    6[1-(0),6-(1,6),6-(6,8)]
    72       6.428388       6.428388       6.428388    6[6-(1,6),6-(1,6),8-(6)]
    73       5.329777       5.329777       5.329777    6[1-(0),6-(1,6),6-(6,8)]
    74       5.134523       5.134523       5.134523    6[1-(0),6-(1,6),6-(6,6)]
    75       7.779079       7.779079       7.779079    6[1-(0),1-(0),6-(8,8),8-(6)]
    76       8.966972       8.966972       8.966972    6[6-(1,1,8),8-(30),8-(30)]
    77       8.400019       8.400019       8.400019    6[1-(0),6-(1,6),7-(6,30)]
    78       9.302355       9.302355       9.302355    6[1-(0),6-(1,7),6-(6,6)]
    79       9.862694       9.862694       9.862694    6[6-(1,1,6),6-(1,6),6-(1,6)]
    80       8.813105       8.813105       8.813105    6[1-(0),6-(1,7),6-(6,6)]
    81       7.899059       7.899059       7.899059    6[1-(0),6-(1,6),7-(6,30)]
    82       0.411629       0.411629       0.411629    6[1-(0),1-(0),6-(1,1,6),6-(6,6)]
    83       0.626994       0.626994       0.626994    6[6-(6,6),8-(30),8-(30)]
    84        0.82208        0.82208        0.82208    6[6-(1,6),6-(1,6),6-(8,8)]
    85       1.902685       1.902685       1.902685    6[1-(0),6-(1,6),6-(6,6)]
    86       2.128846       2.128846       2.128846    6[1-(0),6-(1,6),6-(6,8)]
    87       1.246888       1.246888       1.246888    6[6-(1,6),6-(1,6),8-(6)]
    88      10.511277      10.511277      10.511277    6[1-(0),6-(1,6),6-(6,8)]
    89      10.316023      10.316023      10.316023    6[1-(0),6-(1,6),6-(6,6)]
    90       2.597579       2.597579       2.597579    6[1-(0),1-(0),6-(8,8),8-(6)]
    91       3.785472       3.785472       3.785472    6[6-(1,1,8),8-(30),8-(30)]
    92       3.218519       3.218519       3.218519    6[1-(0),6-(1,6),7-(6,30)]
    93       4.120855       4.120855       4.120855    6[1-(0),6-(1,7),6-(6,6)]
    94       4.681194       4.681194       4.681194    6[6-(1,1,6),6-(1,6),6-(1,6)]
    95       3.631605       3.631605       3.631605    6[1-(0),6-(1,7),6-(6,6)]
    96       2.717559       2.717559       2.717559    6[1-(0),6-(1,6),7-(6,30)]
    97       5.593129       5.593129       5.593129    6[1-(0),1-(0),6-(1,1,6),6-(6,6)]
    98       4.554506       4.554506       4.554506    6[6-(6,6),8-(30),8-(30)]
    99        4.35942        4.35942        4.35942    6[6-(1,6),6-(1,6),6-(8,8)]
   100       3.278815       3.278815       3.278815    6[1-(0),6-(1,6),6-(6,6)]
   101       3.052654       3.052654       3.052654    6[1-(0),6-(1,6),6-(6,8)]
   102       3.934612       3.934612       3.934612    6[6-(1,6),6-(1,6),8-(6)]
   103       5.033223       5.033223       5.033223    6[1-(0),6-(1,6),6-(6,8)]
   104       5.228477       5.228477       5.228477    6[1-(0),6-(1,6),6-(6,6)]
   105       2.583921       2.583921       2.583921    6[1-(0),1-(0),6-(8,8),8-(6)]
   106       1.396028       1.396028       1.396028    6[6-(1,1,8),8-(30),8-(30)]
   107       1.962981       1.962981       1.962981    6[1-(0),6-(1,6),7-(6,30)]
   108       1.060645       1.060645       1.060645    6[1-(0),6-(1,7),6-(6,6)]
   109       0.500306       0.500306       0.500306    6[6-(1,1,6),6-(1,6),6-(1,6)]
   110       1.549895       1.549895       1.549895    6[1-(0),6-(1,7),6-(6,6)]
   111       2.463941       2.463941       2.463941    6[1-(0),6-(1,6),7-(6,30)]
   112       9.951371       9.951371       9.951371    6[1-(0),1-(0),6-(1,1,6),6-(6,6)]
   113       7.518796       7.518796       7.518796    7[6-(1,6),6-(1,6),30-(8,8,8,8)]
   114       8.025704       8.025704       8.025704    7[6-(1,6),6-(1,6),30-(8,8,8,8)]
   115       2.844204       2.844204       2.844204    7[6-(1,6),6-(1,6),30-(8,8,8,8)]
   116       2.337296       2.337296       2.337296    7[6-(1,6),6-(1,6),30-(8,8,8,8)]
   117       9.122047       9.122047       9.122047    8[6-(6,8),30-(7,8,8,8)]
   118        0.14047        0.14047        0.14047    8[6-(6,8),30-(7,8,8,8)]
   119       8.991312       8.991312       8.991312    8[6-(1,1,6),6-(6,6)]
   120       5.450971       5.450971       5.450971    8[6-(6,8),30-(7,8,8,8)]
   121       6.815721       6.815721       6.815721    8[6-(6,8),30-(7,8,8,8)]
   122       6.422453       6.422453       6.422453    8[6-(6,8),30-(7,8,8,8)]
   123        5.04103        5.04103        5.04103    8[6-(6,8),30-(7,8,8,8)]
   124       6.553188       6.553188       6.553188    8[6-(1,1,6),6-(6,6)]
   125      10.093529      10.093529      10.093529    8[6-(6,8),30-(7,8,8,8)]
   126       8.728779       8.728779       8.728779    8[6-(6,8),30-(7,8,8,8)]
   127       1.240953       1.240953       1.240953    8[6-(6,8),30-(7,8,8,8)]
   128       10.22253       10.22253       10.22253    8[6-(6,8),30-(7,8,8,8)]
   129       1.371688       1.371688       1.371688    8[6-(1,1,6),6-(6,6)]
   130       4.912029       4.912029       4.912029    8[6-(6,8),30-(7,8,8,8)]
   131       3.547279       3.547279       3.547279    8[6-(6,8),30-(7,8,8,8)]
   132       3.940547       3.940547       3.940547    8[6-(6,8),30-(7,8,8,8)]
   133        5.32197        5.32197        5.32197    8[6-(6,8),30-(7,8,8,8)]
   134       3.809812       3.809812       3.809812    8[6-(1,1,6),6-(6,6)]
   135       0.269471       0.269471       0.269471    8[6-(6,8),30-(7,8,8,8)]
   136       1.634221       1.634221       1.634221    8[6-(6,8),30-(7,8,8,8)]
