# Supplementary material for: A collection of forcefield precursors for metal–organic frameworks
Source: RSC Adv. 2019 Nov 13;9(63):36492–507. doi: 10.1039/c9ra07327b (PMC9075174; doi:10.1039/c9ra07327b)
Supplement: RA-009-C9RA07327B-s1981 [file RA-009-C9RA07327B-s1981.txt]

PIHWAG_clean

8.206000    0.000000    0.000000
0.313119    14.179843    0.000000
-0.313119    -4.852455    13.323725

     1       0.194508       0.194508       0.194508    57[8-(6),8-(6),8-(6),8-(6,57),8-(6,57),8-(6,57),8-(6,57),8-(6,57),8-(6,57)]
     2       4.297508       4.297508       4.297508    57[8-(6),8-(6),8-(6),8-(6,57),8-(6,57),8-(6,57),8-(6,57),8-(6,57),8-(6,57)]
     3       4.068632       4.068632       4.068632    1[6-(6,6)]
     4       3.478334       3.478334       3.478334    1[6-(6,6)]
     5       2.168236       2.168236       2.168236    1[6-(6,6)]
     6       3.740758       3.740758       3.740758    1[6-(6,6)]
     7       4.286154       4.286154       4.286154    1[6-(6,6)]
     8       6.494288       6.494288       6.494288    1[6-(6,6)]
     9        5.14245        5.14245        5.14245    1[6-(6,6)]
    10       0.251357       0.251357       0.251357    1[6-(6,6)]
    11       0.945087       0.945087       0.945087    1[6-(6,6)]
    12      -0.034368      -0.034368      -0.034368    1[6-(6,6)]
    13       7.581334       7.581334       7.581334    1[6-(6,6)]
    14       6.271236       6.271236       6.271236    1[6-(6,6)]
    15       7.843758       7.843758       7.843758    1[6-(6,6)]
    16       0.183154       0.183154       0.183154    1[6-(6,6)]
    17       2.391288       2.391288       2.391288    1[6-(6,6)]
    18        1.03945        1.03945        1.03945    1[6-(6,6)]
    19       4.354357       4.354357       4.354357    1[6-(6,6)]
    20       5.048087       5.048087       5.048087    1[6-(6,6)]
    21       3.100137       3.100137       3.100137    6[6-(1,6),6-(1,6),6-(6,16)]
    22       3.741092       3.741092       3.741092    6[1-(0),6-(6,6),6-(6,6)]
    23       3.919605       3.919605       3.919605    6[6-(1,6),6-(1,6),6-(6,16)]
    24        3.39013        3.39013        3.39013    6[1-(0),6-(6,6),6-(6,6)]
    25       2.734029       2.734029       2.734029    6[6-(1,6),6-(1,6),6-(6,16)]
    26       2.600141       2.600141       2.600141    6[1-(0),6-(6,6),6-(6,6)]
    27       2.944482       2.944482       2.944482    6[6-(1,6),6-(6,6),16-(6)]
    28       2.363794       2.363794       2.363794    6[6-(1,6),6-(8,8),16-(6)]
    29       3.331073       3.331073       3.331073    6[1-(0),6-(1,6),6-(6,16)]
    30       3.651729       3.651729       3.651729    6[1-(0),6-(1,6),6-(6,16)]
    31       2.071179       2.071179       2.071179    6[6-(6,16),8-(57),8-(57,57)]
    32       4.674178       4.674178       4.674178    6[6-(1,6),6-(6,6),16-(6)]
    33       5.949375       5.949375       5.949375    6[6-(1,6),6-(8,8),16-(6)]
    34       6.005331       6.005331       6.005331    6[1-(0),6-(1,6),6-(6,16)]
    35       5.239151       5.239151       5.239151    6[1-(0),6-(1,6),6-(6,16)]
    36       6.624832       6.624832       6.624832    6[6-(6,16),8-(57),8-(57,57)]
    37       2.154316       2.154316       2.154316    6[6-(1,6),6-(6,6),16-(6)]
    38       1.458575       1.458575       1.458575    6[6-(1,6),6-(8,8),16-(6)]
    39        0.86905        0.86905        0.86905    6[1-(0),6-(1,6),6-(6,16)]
    40       1.262545       1.262545       1.262545    6[1-(0),6-(1,6),6-(6,16)]
    41       1.469409       1.469409       1.469409    6[6-(6,16),8-(57),8-(57,57)]
    42       7.203137       7.203137       7.203137    6[6-(1,6),6-(1,6),6-(6,16)]
    43       7.844092       7.844092       7.844092    6[1-(0),6-(6,6),6-(6,6)]
    44       8.022605       8.022605       8.022605    6[6-(1,6),6-(1,6),6-(6,16)]
    45        7.49313        7.49313        7.49313    6[1-(0),6-(6,6),6-(6,6)]
    46       6.837029       6.837029       6.837029    6[6-(1,6),6-(1,6),6-(6,16)]
    47       6.703141       6.703141       6.703141    6[1-(0),6-(6,6),6-(6,6)]
    48       7.047482       7.047482       7.047482    6[6-(1,6),6-(6,6),16-(6)]
    49       6.466794       6.466794       6.466794    6[6-(1,6),6-(8,8),16-(6)]
    50       7.434073       7.434073       7.434073    6[1-(0),6-(1,6),6-(6,16)]
    51       7.754729       7.754729       7.754729    6[1-(0),6-(1,6),6-(6,16)]
    52       6.174179       6.174179       6.174179    6[6-(6,16),8-(57),8-(57,57)]
    53       0.571178       0.571178       0.571178    6[6-(1,6),6-(6,6),16-(6)]
    54       1.846375       1.846375       1.846375    6[6-(1,6),6-(8,8),16-(6)]
    55       1.902331       1.902331       1.902331    6[1-(0),6-(1,6),6-(6,16)]
    56       1.136151       1.136151       1.136151    6[1-(0),6-(1,6),6-(6,16)]
    57       2.521832       2.521832       2.521832    6[6-(6,16),8-(57),8-(57,57)]
    58       6.257316       6.257316       6.257316    6[6-(1,6),6-(6,6),16-(6)]
    59       5.561575       5.561575       5.561575    6[6-(1,6),6-(8,8),16-(6)]
    60        4.97205        4.97205        4.97205    6[1-(0),6-(1,6),6-(6,16)]
    61       5.365545       5.365545       5.365545    6[1-(0),6-(1,6),6-(6,16)]
    62       5.572409       5.572409       5.572409    6[6-(6,16),8-(57),8-(57,57)]
    63       1.834401       1.834401       1.834401    16[6-(6,6),6-(6,6)]
    64       4.969152       4.969152       4.969152    16[6-(6,6),6-(6,6)]
    65       2.538093       2.538093       2.538093    16[6-(6,6),6-(6,6)]
    66       5.937401       5.937401       5.937401    16[6-(6,6),6-(6,6)]
    67       0.866152       0.866152       0.866152    16[6-(6,6),6-(6,6)]
    68       6.641093       6.641093       6.641093    16[6-(6,6),6-(6,6)]
    69       2.574958       2.574958       2.574958    8[6-(6,8),57-(8,8,8,8,8,8,8,8),57-(8,8,8,8,8,8,8,8)]
    70       1.071712       1.071712       1.071712    8[6-(6,8),57-(8,8,8,8,8,8,8,8)]
    71       7.548493       7.548493       7.548493    8[6-(6,8),57-(8,8,8,8,8,8,8,8)]
    72       6.254285       6.254285       6.254285    8[6-(6,8),57-(8,8,8,8,8,8,8,8),57-(8,8,8,8,8,8,8,8)]
    73       0.584539       0.584539       0.584539    8[6-(6,8),57-(8,8,8,8,8,8,8,8)]
    74       2.125509       2.125509       2.125509    8[6-(6,8),57-(8,8,8,8,8,8,8,8),57-(8,8,8,8,8,8,8,8)]
    75       6.677958       6.677958       6.677958    8[6-(6,8),57-(8,8,8,8,8,8,8,8),57-(8,8,8,8,8,8,8,8)]
    76       5.174712       5.174712       5.174712    8[6-(6,8),57-(8,8,8,8,8,8,8,8)]
    77       3.445493       3.445493       3.445493    8[6-(6,8),57-(8,8,8,8,8,8,8,8)]
    78       2.151285       2.151285       2.151285    8[6-(6,8),57-(8,8,8,8,8,8,8,8),57-(8,8,8,8,8,8,8,8)]
    79       4.687539       4.687539       4.687539    8[6-(6,8),57-(8,8,8,8,8,8,8,8)]
    80       6.228509       6.228509       6.228509    8[6-(6,8),57-(8,8,8,8,8,8,8,8),57-(8,8,8,8,8,8,8,8)]
