# Supplementary material for: A collection of forcefield precursors for metal–organic frameworks
Source: RSC Adv. 2019 Nov 13;9(63):36492–507. doi: 10.1039/c9ra07327b (PMC9075174; doi:10.1039/c9ra07327b)
Supplement: RA-009-C9RA07327B-s1982 [file RA-009-C9RA07327B-s1982.txt]

PIJJOI_clean

16.204500    0.000000    0.000000
0.000000    17.602200    0.000000
0.000000    0.000000    17.902500

     1       4.452835       4.452835       4.452835    30[7-(6,7),7-(6,7),8-(6),8-(6)]
     2      12.555085      12.555085      12.555085    30[7-(6,7),7-(6,7),8-(6),8-(6)]
     3      12.555085      12.555085      12.555085    30[7-(6,7),7-(6,7),8-(6),8-(6)]
     4       4.452835       4.452835       4.452835    30[7-(6,7),7-(6,7),8-(6),8-(6)]
     5       3.649415       3.649415       3.649415    30[7-(6,7),7-(6,7),8-(6),8-(6)]
     6      11.751665      11.751665      11.751665    30[7-(6,7),7-(6,7),8-(6),8-(6)]
     7      11.751665      11.751665      11.751665    30[7-(6,7),7-(6,7),8-(6),8-(6)]
     8       3.649415       3.649415       3.649415    30[7-(6,7),7-(6,7),8-(6),8-(6)]
     9        4.64583        4.64583        4.64583    1[7-(6,7)]
    10       2.430675       2.430675       2.430675    1[7-(6,7)]
    11       3.649253       3.649253       3.649253    1[6-(1,1,6)]
    12       5.209747       5.209747       5.209747    1[6-(1,1,6)]
    13       4.553465       4.553465       4.553465    1[6-(1,1,6)]
    14       4.239097       4.239097       4.239097    1[6-(1,1,6)]
    15       3.391602       3.391602       3.391602    1[6-(1,1,6)]
    16       4.953716       4.953716       4.953716    1[6-(1,1,6)]
    17       1.555632       1.555632       1.555632    1[6-(1,1,6)]
    18       0.832911       0.832911       0.832911    1[6-(1,1,6)]
    19       1.664202       1.664202       1.664202    1[6-(1,1,6)]
    20       6.632502       6.632502       6.632502    1[6-(1,1,6)]
    21       6.421843       6.421843       6.421843    1[6-(1,1,6)]
    22        5.86927        5.86927        5.86927    1[6-(1,1,6)]
    23       1.361178       1.361178       1.361178    1[6-(6,6)]
    24      16.037594      16.037594      16.037594    1[6-(6,6)]
    25      14.519232      14.519232      14.519232    1[6-(6,6)]
    26      15.961432      15.961432      15.961432    1[6-(6,6)]
    27       12.74808       12.74808       12.74808    1[7-(6,7)]
    28      10.532925      10.532925      10.532925    1[7-(6,7)]
    29      11.751503      11.751503      11.751503    1[6-(1,1,6)]
    30      13.311997      13.311997      13.311997    1[6-(1,1,6)]
    31      12.655714      12.655714      12.655714    1[6-(1,1,6)]
    32      12.341347      12.341347      12.341347    1[6-(1,1,6)]
    33      11.493852      11.493852      11.493852    1[6-(1,1,6)]
    34      13.055966      13.055966      13.055966    1[6-(1,1,6)]
    35       9.657882       9.657882       9.657882    1[6-(1,1,6)]
    36       8.935161       8.935161       8.935161    1[6-(1,1,6)]
    37       9.766452       9.766452       9.766452    1[6-(1,1,6)]
    38      14.734752      14.734752      14.734752    1[6-(1,1,6)]
    39      14.524093      14.524093      14.524093    1[6-(1,1,6)]
    40       13.97152       13.97152       13.97152    1[6-(1,1,6)]
    41       9.463428       9.463428       9.463428    1[6-(6,6)]
    42       7.935344       7.935344       7.935344    1[6-(6,6)]
    43       6.416982       6.416982       6.416982    1[6-(6,6)]
    44       7.859182       7.859182       7.859182    1[6-(6,6)]
    45       12.74808       12.74808       12.74808    1[7-(6,7)]
    46      10.532925      10.532925      10.532925    1[7-(6,7)]
    47      11.751503      11.751503      11.751503    1[6-(1,1,6)]
    48      13.311997      13.311997      13.311997    1[6-(1,1,6)]
    49      12.655714      12.655714      12.655714    1[6-(1,1,6)]
    50      12.341347      12.341347      12.341347    1[6-(1,1,6)]
    51      11.493852      11.493852      11.493852    1[6-(1,1,6)]
    52      13.055966      13.055966      13.055966    1[6-(1,1,6)]
    53       9.657882       9.657882       9.657882    1[6-(1,1,6)]
    54       8.935161       8.935161       8.935161    1[6-(1,1,6)]
    55       9.766452       9.766452       9.766452    1[6-(1,1,6)]
    56      14.734752      14.734752      14.734752    1[6-(1,1,6)]
    57      14.524093      14.524093      14.524093    1[6-(1,1,6)]
    58       13.97152       13.97152       13.97152    1[6-(1,1,6)]
    59       9.463428       9.463428       9.463428    1[6-(6,6)]
    60       7.935344       7.935344       7.935344    1[6-(6,6)]
    61       6.416982       6.416982       6.416982    1[6-(6,6)]
    62       7.859182       7.859182       7.859182    1[6-(6,6)]
    63        4.64583        4.64583        4.64583    1[7-(6,7)]
    64       2.430675       2.430675       2.430675    1[7-(6,7)]
    65       3.649253       3.649253       3.649253    1[6-(1,1,6)]
    66       5.209747       5.209747       5.209747    1[6-(1,1,6)]
    67       4.553465       4.553465       4.553465    1[6-(1,1,6)]
    68       4.239097       4.239097       4.239097    1[6-(1,1,6)]
    69       3.391602       3.391602       3.391602    1[6-(1,1,6)]
    70       4.953716       4.953716       4.953716    1[6-(1,1,6)]
    71       1.555632       1.555632       1.555632    1[6-(1,1,6)]
    72       0.832911       0.832911       0.832911    1[6-(1,1,6)]
    73       1.664202       1.664202       1.664202    1[6-(1,1,6)]
    74       6.632502       6.632502       6.632502    1[6-(1,1,6)]
    75       6.421843       6.421843       6.421843    1[6-(1,1,6)]
    76        5.86927        5.86927        5.86927    1[6-(1,1,6)]
    77       1.361178       1.361178       1.361178    1[6-(6,6)]
    78      16.037594      16.037594      16.037594    1[6-(6,6)]
    79      14.519232      14.519232      14.519232    1[6-(6,6)]
    80      15.961432      15.961432      15.961432    1[6-(6,6)]
    81        3.45642        3.45642        3.45642    1[7-(6,7)]
    82       5.671575       5.671575       5.671575    1[7-(6,7)]
    83       4.452997       4.452997       4.452997    1[6-(1,1,6)]
    84       2.892503       2.892503       2.892503    1[6-(1,1,6)]
    85       3.548786       3.548786       3.548786    1[6-(1,1,6)]
    86       3.863153       3.863153       3.863153    1[6-(1,1,6)]
    87       4.710648       4.710648       4.710648    1[6-(1,1,6)]
    88       3.148534       3.148534       3.148534    1[6-(1,1,6)]
    89       6.546618       6.546618       6.546618    1[6-(1,1,6)]
    90       7.269339       7.269339       7.269339    1[6-(1,1,6)]
    91       6.438048       6.438048       6.438048    1[6-(1,1,6)]
    92       1.469748       1.469748       1.469748    1[6-(1,1,6)]
    93       1.680407       1.680407       1.680407    1[6-(1,1,6)]
    94        2.23298        2.23298        2.23298    1[6-(1,1,6)]
    95       6.741072       6.741072       6.741072    1[6-(6,6)]
    96       8.269156       8.269156       8.269156    1[6-(6,6)]
    97       9.787518       9.787518       9.787518    1[6-(6,6)]
    98       8.345318       8.345318       8.345318    1[6-(6,6)]
    99       11.55867       11.55867       11.55867    1[7-(6,7)]
   100      13.773825      13.773825      13.773825    1[7-(6,7)]
   101      12.555247      12.555247      12.555247    1[6-(1,1,6)]
   102      10.994753      10.994753      10.994753    1[6-(1,1,6)]
   103      11.651035      11.651035      11.651035    1[6-(1,1,6)]
   104      11.965403      11.965403      11.965403    1[6-(1,1,6)]
   105      12.812898      12.812898      12.812898    1[6-(1,1,6)]
   106      11.250784      11.250784      11.250784    1[6-(1,1,6)]
   107      14.648868      14.648868      14.648868    1[6-(1,1,6)]
   108      15.371589      15.371589      15.371589    1[6-(1,1,6)]
   109      14.540298      14.540298      14.540298    1[6-(1,1,6)]
   110       9.571998       9.571998       9.571998    1[6-(1,1,6)]
   111       9.782657       9.782657       9.782657    1[6-(1,1,6)]
   112       10.33523       10.33523       10.33523    1[6-(1,1,6)]
   113      14.843322      14.843322      14.843322    1[6-(6,6)]
   114       0.166906       0.166906       0.166906    1[6-(6,6)]
   115       1.685268       1.685268       1.685268    1[6-(6,6)]
   116       0.243067       0.243067       0.243067    1[6-(6,6)]
   117       11.55867       11.55867       11.55867    1[7-(6,7)]
   118      13.773825      13.773825      13.773825    1[7-(6,7)]
   119      12.555247      12.555247      12.555247    1[6-(1,1,6)]
   120      10.994753      10.994753      10.994753    1[6-(1,1,6)]
   121      11.651035      11.651035      11.651035    1[6-(1,1,6)]
   122      11.965403      11.965403      11.965403    1[6-(1,1,6)]
   123      12.812898      12.812898      12.812898    1[6-(1,1,6)]
   124      11.250784      11.250784      11.250784    1[6-(1,1,6)]
   125      14.648868      14.648868      14.648868    1[6-(1,1,6)]
   126      15.371589      15.371589      15.371589    1[6-(1,1,6)]
   127      14.540298      14.540298      14.540298    1[6-(1,1,6)]
   128       9.571998       9.571998       9.571998    1[6-(1,1,6)]
   129       9.782657       9.782657       9.782657    1[6-(1,1,6)]
   130       10.33523       10.33523       10.33523    1[6-(1,1,6)]
   131      14.843322      14.843322      14.843322    1[6-(6,6)]
   132       0.166906       0.166906       0.166906    1[6-(6,6)]
   133       1.685268       1.685268       1.685268    1[6-(6,6)]
   134       0.243067       0.243067       0.243067    1[6-(6,6)]
   135        3.45642        3.45642        3.45642    1[7-(6,7)]
   136       5.671575       5.671575       5.671575    1[7-(6,7)]
   137       4.452997       4.452997       4.452997    1[6-(1,1,6)]
   138       2.892503       2.892503       2.892503    1[6-(1,1,6)]
   139       3.548786       3.548786       3.548786    1[6-(1,1,6)]
   140       3.863153       3.863153       3.863153    1[6-(1,1,6)]
   141       4.710648       4.710648       4.710648    1[6-(1,1,6)]
   142       3.148534       3.148534       3.148534    1[6-(1,1,6)]
   143       6.546618       6.546618       6.546618    1[6-(1,1,6)]
   144       7.269339       7.269339       7.269339    1[6-(1,1,6)]
   145       6.438048       6.438048       6.438048    1[6-(1,1,6)]
   146       1.469748       1.469748       1.469748    1[6-(1,1,6)]
   147       1.680407       1.680407       1.680407    1[6-(1,1,6)]
   148        2.23298        2.23298        2.23298    1[6-(1,1,6)]
   149       6.741072       6.741072       6.741072    1[6-(6,6)]
   150       8.269156       8.269156       8.269156    1[6-(6,6)]
   151       9.787518       9.787518       9.787518    1[6-(6,6)]
   152       8.345318       8.345318       8.345318    1[6-(6,6)]
   153        4.46434        4.46434        4.46434    6[1-(0),1-(0),1-(0),6-(6,7)]
   154       4.431931       4.431931       4.431931    6[6-(1,1,1),6-(6,6),7-(7,30)]
   155       4.231481       4.231481       4.231481    6[6-(6,6),6-(6,7),6-(6,7)]
   156       4.325953       4.325953       4.325953    6[6-(1,1,1),6-(6,6),7-(1,7)]
   157       4.218031       4.218031       4.218031    6[1-(0),1-(0),1-(0),6-(6,7)]
   158       1.612348       1.612348       1.612348    6[1-(0),1-(0),1-(0),6-(6,7)]
   159       2.834491       2.834491       2.834491    6[6-(1,1,1),6-(6,6),7-(1,7)]
   160       3.948226       3.948226       3.948226    6[6-(6,6),6-(6,7),6-(6,7)]
   161       4.743381       4.743381       4.743381    6[6-(1,1,1),6-(6,6),7-(7,30)]
   162       6.031315       6.031315       6.031315    6[1-(0),1-(0),1-(0),6-(6,7)]
   163       1.742308       1.742308       1.742308    6[6-(6,6),8-(0),8-(30)]
   164       0.721748       0.721748       0.721748    6[6-(1,6),6-(1,6),6-(8,8)]
   165        0.74006        0.74006        0.74006    6[1-(0),6-(1,6),6-(6,6)]
   166       16.04051       16.04051       16.04051    6[1-(0),6-(1,6),6-(6,6)]
   167      15.123822      15.123822      15.123822    6[1-(0),6-(1,6),6-(6,6)]
   168      15.997569      15.997569      15.997569    6[1-(0),6-(1,6),6-(6,6)]
   169      14.134861      14.134861      14.134861    6[6-(6,6),8-(0),8-(30)]
   170      15.140837      15.140837      15.140837    6[6-(1,6),6-(1,6),6-(8,8)]
   171       12.56659       12.56659       12.56659    6[1-(0),1-(0),1-(0),6-(6,7)]
   172      12.534181      12.534181      12.534181    6[6-(1,1,1),6-(6,6),7-(7,30)]
   173      12.333731      12.333731      12.333731    6[6-(6,6),6-(6,7),6-(6,7)]
   174      12.428203      12.428203      12.428203    6[6-(1,1,1),6-(6,6),7-(1,7)]
   175      12.320281      12.320281      12.320281    6[1-(0),1-(0),1-(0),6-(6,7)]
   176       9.714598       9.714598       9.714598    6[1-(0),1-(0),1-(0),6-(6,7)]
   177      10.936741      10.936741      10.936741    6[6-(1,1,1),6-(6,6),7-(1,7)]
   178      12.050476      12.050476      12.050476    6[6-(6,6),6-(6,7),6-(6,7)]
   179      12.845631      12.845631      12.845631    6[6-(1,1,1),6-(6,6),7-(7,30)]
   180      14.133565      14.133565      14.133565    6[1-(0),1-(0),1-(0),6-(6,7)]
   181       9.844558       9.844558       9.844558    6[6-(6,6),8-(0),8-(30)]
   182       8.823998       8.823998       8.823998    6[6-(1,6),6-(1,6),6-(8,8)]
   183        8.84231        8.84231        8.84231    6[1-(0),6-(1,6),6-(6,6)]
   184        7.93826        7.93826        7.93826    6[1-(0),6-(1,6),6-(6,6)]
   185       7.021572       7.021572       7.021572    6[1-(0),6-(1,6),6-(6,6)]
   186       7.895319       7.895319       7.895319    6[1-(0),6-(1,6),6-(6,6)]
   187       6.032611       6.032611       6.032611    6[6-(6,6),8-(0),8-(30)]
   188       7.038587       7.038587       7.038587    6[6-(1,6),6-(1,6),6-(8,8)]
   189       12.56659       12.56659       12.56659    6[1-(0),1-(0),1-(0),6-(6,7)]
   190      12.534181      12.534181      12.534181    6[6-(1,1,1),6-(6,6),7-(7,30)]
   191      12.333731      12.333731      12.333731    6[6-(6,6),6-(6,7),6-(6,7)]
   192      12.428203      12.428203      12.428203    6[6-(1,1,1),6-(6,6),7-(1,7)]
   193      12.320281      12.320281      12.320281    6[1-(0),1-(0),1-(0),6-(6,7)]
   194       9.714598       9.714598       9.714598    6[1-(0),1-(0),1-(0),6-(6,7)]
   195      10.936741      10.936741      10.936741    6[6-(1,1,1),6-(6,6),7-(1,7)]
   196      12.050476      12.050476      12.050476    6[6-(6,6),6-(6,7),6-(6,7)]
   197      12.845631      12.845631      12.845631    6[6-(1,1,1),6-(6,6),7-(7,30)]
   198      14.133565      14.133565      14.133565    6[1-(0),1-(0),1-(0),6-(6,7)]
   199       9.844558       9.844558       9.844558    6[6-(6,6),8-(0),8-(30)]
   200       8.823998       8.823998       8.823998    6[6-(1,6),6-(1,6),6-(8,8)]
   201        8.84231        8.84231        8.84231    6[1-(0),6-(1,6),6-(6,6)]
   202        7.93826        7.93826        7.93826    6[1-(0),6-(1,6),6-(6,6)]
   203       7.021572       7.021572       7.021572    6[1-(0),6-(1,6),6-(6,6)]
   204       7.895319       7.895319       7.895319    6[1-(0),6-(1,6),6-(6,6)]
   205       6.032611       6.032611       6.032611    6[6-(6,6),8-(0),8-(30)]
   206       7.038587       7.038587       7.038587    6[6-(1,6),6-(1,6),6-(8,8)]
   207        4.46434        4.46434        4.46434    6[1-(0),1-(0),1-(0),6-(6,7)]
   208       4.431931       4.431931       4.431931    6[6-(1,1,1),6-(6,6),7-(7,30)]
   209       4.231481       4.231481       4.231481    6[6-(6,6),6-(6,7),6-(6,7)]
   210       4.325953       4.325953       4.325953    6[6-(1,1,1),6-(6,6),7-(1,7)]
   211       4.218031       4.218031       4.218031    6[1-(0),1-(0),1-(0),6-(6,7)]
   212       1.612348       1.612348       1.612348    6[1-(0),1-(0),1-(0),6-(6,7)]
   213       2.834491       2.834491       2.834491    6[6-(1,1,1),6-(6,6),7-(1,7)]
   214       3.948226       3.948226       3.948226    6[6-(6,6),6-(6,7),6-(6,7)]
   215       4.743381       4.743381       4.743381    6[6-(1,1,1),6-(6,6),7-(7,30)]
   216       6.031315       6.031315       6.031315    6[1-(0),1-(0),1-(0),6-(6,7)]
   217       1.742308       1.742308       1.742308    6[6-(6,6),8-(0),8-(30)]
   218       0.721748       0.721748       0.721748    6[6-(1,6),6-(1,6),6-(8,8)]
   219        0.74006        0.74006        0.74006    6[1-(0),6-(1,6),6-(6,6)]
   220       16.04051       16.04051       16.04051    6[1-(0),6-(1,6),6-(6,6)]
   221      15.123822      15.123822      15.123822    6[1-(0),6-(1,6),6-(6,6)]
   222      15.997569      15.997569      15.997569    6[1-(0),6-(1,6),6-(6,6)]
   223      14.134861      14.134861      14.134861    6[6-(6,6),8-(0),8-(30)]
   224      15.140837      15.140837      15.140837    6[6-(1,6),6-(1,6),6-(8,8)]
   225        3.63791        3.63791        3.63791    6[1-(0),1-(0),1-(0),6-(6,7)]
   226       3.670319       3.670319       3.670319    6[6-(1,1,1),6-(6,6),7-(7,30)]
   227       3.870769       3.870769       3.870769    6[6-(6,6),6-(6,7),6-(6,7)]
   228       3.776297       3.776297       3.776297    6[6-(1,1,1),6-(6,6),7-(1,7)]
   229       3.884219       3.884219       3.884219    6[1-(0),1-(0),1-(0),6-(6,7)]
   230       6.489902       6.489902       6.489902    6[1-(0),1-(0),1-(0),6-(6,7)]
   231       5.267759       5.267759       5.267759    6[6-(1,1,1),6-(6,6),7-(1,7)]
   232       4.154024       4.154024       4.154024    6[6-(6,6),6-(6,7),6-(6,7)]
   233       3.358869       3.358869       3.358869    6[6-(1,1,1),6-(6,6),7-(7,30)]
   234       2.070935       2.070935       2.070935    6[1-(0),1-(0),1-(0),6-(6,7)]
   235       6.359942       6.359942       6.359942    6[6-(6,6),8-(0),8-(30)]
   236       7.380502       7.380502       7.380502    6[6-(1,6),6-(1,6),6-(8,8)]
   237        7.36219        7.36219        7.36219    6[1-(0),6-(1,6),6-(6,6)]
   238        8.26624        8.26624        8.26624    6[1-(0),6-(1,6),6-(6,6)]
   239       9.182928       9.182928       9.182928    6[1-(0),6-(1,6),6-(6,6)]
   240       8.309181       8.309181       8.309181    6[1-(0),6-(1,6),6-(6,6)]
   241      10.171889      10.171889      10.171889    6[6-(6,6),8-(0),8-(30)]
   242       9.165913       9.165913       9.165913    6[6-(1,6),6-(1,6),6-(8,8)]
   243       11.74016       11.74016       11.74016    6[1-(0),1-(0),1-(0),6-(6,7)]
   244      11.772569      11.772569      11.772569    6[6-(1,1,1),6-(6,6),7-(7,30)]
   245      11.973019      11.973019      11.973019    6[6-(6,6),6-(6,7),6-(6,7)]
   246      11.878547      11.878547      11.878547    6[6-(1,1,1),6-(6,6),7-(1,7)]
   247      11.986469      11.986469      11.986469    6[1-(0),1-(0),1-(0),6-(6,7)]
   248      14.592152      14.592152      14.592152    6[1-(0),1-(0),1-(0),6-(6,7)]
   249      13.370009      13.370009      13.370009    6[6-(1,1,1),6-(6,6),7-(1,7)]
   250      12.256274      12.256274      12.256274    6[6-(6,6),6-(6,7),6-(6,7)]
   251      11.461119      11.461119      11.461119    6[6-(1,1,1),6-(6,6),7-(7,30)]
   252      10.173185      10.173185      10.173185    6[1-(0),1-(0),1-(0),6-(6,7)]
   253      14.462192      14.462192      14.462192    6[6-(6,6),8-(0),8-(30)]
   254      15.482752      15.482752      15.482752    6[6-(1,6),6-(1,6),6-(8,8)]
   255       15.46444       15.46444       15.46444    6[1-(0),6-(1,6),6-(6,6)]
   256        0.16399        0.16399        0.16399    6[1-(0),6-(1,6),6-(6,6)]
   257       1.080678       1.080678       1.080678    6[1-(0),6-(1,6),6-(6,6)]
   258       0.206931       0.206931       0.206931    6[1-(0),6-(1,6),6-(6,6)]
   259       2.069639       2.069639       2.069639    6[6-(6,6),8-(0),8-(30)]
   260       1.063663       1.063663       1.063663    6[6-(1,6),6-(1,6),6-(8,8)]
   261       11.74016       11.74016       11.74016    6[1-(0),1-(0),1-(0),6-(6,7)]
   262      11.772569      11.772569      11.772569    6[6-(1,1,1),6-(6,6),7-(7,30)]
   263      11.973019      11.973019      11.973019    6[6-(6,6),6-(6,7),6-(6,7)]
   264      11.878547      11.878547      11.878547    6[6-(1,1,1),6-(6,6),7-(1,7)]
   265      11.986469      11.986469      11.986469    6[1-(0),1-(0),1-(0),6-(6,7)]
   266      14.592152      14.592152      14.592152    6[1-(0),1-(0),1-(0),6-(6,7)]
   267      13.370009      13.370009      13.370009    6[6-(1,1,1),6-(6,6),7-(1,7)]
   268      12.256274      12.256274      12.256274    6[6-(6,6),6-(6,7),6-(6,7)]
   269      11.461119      11.461119      11.461119    6[6-(1,1,1),6-(6,6),7-(7,30)]
   270      10.173185      10.173185      10.173185    6[1-(0),1-(0),1-(0),6-(6,7)]
   271      14.462192      14.462192      14.462192    6[6-(6,6),8-(0),8-(30)]
   272      15.482752      15.482752      15.482752    6[6-(1,6),6-(1,6),6-(8,8)]
   273       15.46444       15.46444       15.46444    6[1-(0),6-(1,6),6-(6,6)]
   274        0.16399        0.16399        0.16399    6[1-(0),6-(1,6),6-(6,6)]
   275       1.080678       1.080678       1.080678    6[1-(0),6-(1,6),6-(6,6)]
   276       0.206931       0.206931       0.206931    6[1-(0),6-(1,6),6-(6,6)]
   277       2.069639       2.069639       2.069639    6[6-(6,6),8-(0),8-(30)]
   278       1.063663       1.063663       1.063663    6[6-(1,6),6-(1,6),6-(8,8)]
   279        3.63791        3.63791        3.63791    6[1-(0),1-(0),1-(0),6-(6,7)]
   280       3.670319       3.670319       3.670319    6[6-(1,1,1),6-(6,6),7-(7,30)]
   281       3.870769       3.870769       3.870769    6[6-(6,6),6-(6,7),6-(6,7)]
   282       3.776297       3.776297       3.776297    6[6-(1,1,1),6-(6,6),7-(1,7)]
   283       3.884219       3.884219       3.884219    6[1-(0),1-(0),1-(0),6-(6,7)]
   284       6.489902       6.489902       6.489902    6[1-(0),1-(0),1-(0),6-(6,7)]
   285       5.267759       5.267759       5.267759    6[6-(1,1,1),6-(6,6),7-(1,7)]
   286       4.154024       4.154024       4.154024    6[6-(6,6),6-(6,7),6-(6,7)]
   287       3.358869       3.358869       3.358869    6[6-(1,1,1),6-(6,6),7-(7,30)]
   288       2.070935       2.070935       2.070935    6[1-(0),1-(0),1-(0),6-(6,7)]
   289       6.359942       6.359942       6.359942    6[6-(6,6),8-(0),8-(30)]
   290       7.380502       7.380502       7.380502    6[6-(1,6),6-(1,6),6-(8,8)]
   291        7.36219        7.36219        7.36219    6[1-(0),6-(1,6),6-(6,6)]
   292        8.26624        8.26624        8.26624    6[1-(0),6-(1,6),6-(6,6)]
   293       9.182928       9.182928       9.182928    6[1-(0),6-(1,6),6-(6,6)]
   294       8.309181       8.309181       8.309181    6[1-(0),6-(1,6),6-(6,6)]
   295      10.171889      10.171889      10.171889    6[6-(6,6),8-(0),8-(30)]
   296       9.165913       9.165913       9.165913    6[6-(1,6),6-(1,6),6-(8,8)]
   297       4.637728       4.637728       4.637728    7[6-(6,6),7-(1,6),30-(7,8,8)]
   298        4.55784        4.55784        4.55784    7[1-(0),6-(6,6),7-(6,30)]
   299       4.148676       4.148676       4.148676    7[6-(6,6),7-(1,6),30-(7,8,8)]
   300       2.994268       2.994268       2.994268    7[1-(0),6-(6,6),7-(6,30)]
   301      12.739978      12.739978      12.739978    7[6-(6,6),7-(1,6),30-(7,8,8)]
   302       12.66009       12.66009       12.66009    7[1-(0),6-(6,6),7-(6,30)]
   303      12.250926      12.250926      12.250926    7[6-(6,6),7-(1,6),30-(7,8,8)]
   304      11.096518      11.096518      11.096518    7[1-(0),6-(6,6),7-(6,30)]
   305      12.739978      12.739978      12.739978    7[6-(6,6),7-(1,6),30-(7,8,8)]
   306       12.66009       12.66009       12.66009    7[1-(0),6-(6,6),7-(6,30)]
   307      12.250926      12.250926      12.250926    7[6-(6,6),7-(1,6),30-(7,8,8)]
   308      11.096518      11.096518      11.096518    7[1-(0),6-(6,6),7-(6,30)]
   309       4.637728       4.637728       4.637728    7[6-(6,6),7-(1,6),30-(7,8,8)]
   310        4.55784        4.55784        4.55784    7[1-(0),6-(6,6),7-(6,30)]
   311       4.148676       4.148676       4.148676    7[6-(6,6),7-(1,6),30-(7,8,8)]
   312       2.994268       2.994268       2.994268    7[1-(0),6-(6,6),7-(6,30)]
   313       3.464522       3.464522       3.464522    7[6-(6,6),7-(1,6),30-(7,8,8)]
   314        3.54441        3.54441        3.54441    7[1-(0),6-(6,6),7-(6,30)]
   315       3.953574       3.953574       3.953574    7[6-(6,6),7-(1,6),30-(7,8,8)]
   316       5.107982       5.107982       5.107982    7[1-(0),6-(6,6),7-(6,30)]
   317      11.566772      11.566772      11.566772    7[6-(6,6),7-(1,6),30-(7,8,8)]
   318       11.64666       11.64666       11.64666    7[1-(0),6-(6,6),7-(6,30)]
   319      12.055824      12.055824      12.055824    7[6-(6,6),7-(1,6),30-(7,8,8)]
   320      13.210232      13.210232      13.210232    7[1-(0),6-(6,6),7-(6,30)]
   321      11.566772      11.566772      11.566772    7[6-(6,6),7-(1,6),30-(7,8,8)]
   322       11.64666       11.64666       11.64666    7[1-(0),6-(6,6),7-(6,30)]
   323      12.055824      12.055824      12.055824    7[6-(6,6),7-(1,6),30-(7,8,8)]
   324      13.210232      13.210232      13.210232    7[1-(0),6-(6,6),7-(6,30)]
   325       3.464522       3.464522       3.464522    7[6-(6,6),7-(1,6),30-(7,8,8)]
   326        3.54441        3.54441        3.54441    7[1-(0),6-(6,6),7-(6,30)]
   327       3.953574       3.953574       3.953574    7[6-(6,6),7-(1,6),30-(7,8,8)]
   328       5.107982       5.107982       5.107982    7[1-(0),6-(6,6),7-(6,30)]
   329       2.800138       2.800138       2.800138    8[6-(6,8),30-(7,7,8)]
   330       1.536349       1.536349       1.536349    8[6-(6,8)]
   331      14.133079      14.133079      14.133079    8[6-(6,8),30-(7,7,8)]
   332      13.378921      13.378921      13.378921    8[6-(6,8)]
   333      10.902388      10.902388      10.902388    8[6-(6,8),30-(7,7,8)]
   334       9.638599       9.638599       9.638599    8[6-(6,8)]
   335       6.030829       6.030829       6.030829    8[6-(6,8),30-(7,7,8)]
   336       5.276671       5.276671       5.276671    8[6-(6,8)]
   337      10.902388      10.902388      10.902388    8[6-(6,8),30-(7,7,8)]
   338       9.638599       9.638599       9.638599    8[6-(6,8)]
   339       6.030829       6.030829       6.030829    8[6-(6,8),30-(7,7,8)]
   340       5.276671       5.276671       5.276671    8[6-(6,8)]
   341       2.800138       2.800138       2.800138    8[6-(6,8),30-(7,7,8)]
   342       1.536349       1.536349       1.536349    8[6-(6,8)]
   343      14.133079      14.133079      14.133079    8[6-(6,8),30-(7,7,8)]
   344      13.378921      13.378921      13.378921    8[6-(6,8)]
   345       5.302112       5.302112       5.302112    8[6-(6,8),30-(7,7,8)]
   346       6.565901       6.565901       6.565901    8[6-(6,8)]
   347      10.173671      10.173671      10.173671    8[6-(6,8),30-(7,7,8)]
   348      10.927829      10.927829      10.927829    8[6-(6,8)]
   349      13.404362      13.404362      13.404362    8[6-(6,8),30-(7,7,8)]
   350      14.668151      14.668151      14.668151    8[6-(6,8)]
   351       2.071421       2.071421       2.071421    8[6-(6,8),30-(7,7,8)]
   352       2.825579       2.825579       2.825579    8[6-(6,8)]
   353      13.404362      13.404362      13.404362    8[6-(6,8),30-(7,7,8)]
   354      14.668151      14.668151      14.668151    8[6-(6,8)]
   355       2.071421       2.071421       2.071421    8[6-(6,8),30-(7,7,8)]
   356       2.825579       2.825579       2.825579    8[6-(6,8)]
   357       5.302112       5.302112       5.302112    8[6-(6,8),30-(7,7,8)]
   358       6.565901       6.565901       6.565901    8[6-(6,8)]
   359      10.173671      10.173671      10.173671    8[6-(6,8),30-(7,7,8)]
   360      10.927829      10.927829      10.927829    8[6-(6,8)]
