# Supplementary material for: A collection of forcefield precursors for metal–organic frameworks
Source: RSC Adv. 2019 Nov 13;9(63):36492–507. doi: 10.1039/c9ra07327b (PMC9075174; doi:10.1039/c9ra07327b)
Supplement: RA-009-C9RA07327B-s1983 [file RA-009-C9RA07327B-s1983.txt]

PIJROR_clean

8.172000    0.000000    0.000000
0.259563    14.194527    0.000000
-0.259563    -4.907772    13.319098

     1       3.483401       3.483401       3.483401    58[8-(6),8-(6),8-(6),8-(6,58),8-(6,58),8-(6,58),8-(6,58),8-(6,58),8-(6,58)]
     2       7.569401       7.569401       7.569401    58[8-(6),8-(6),8-(6),8-(6,58),8-(6,58),8-(6,58),8-(6,58),8-(6,58),8-(6,58)]
     3       7.228719       7.228719       7.228719    1[6-(6,6)]
     4       7.822576       7.822576       7.822576    1[6-(6,6)]
     5       0.934516       0.934516       0.934516    1[6-(6,6)]
     6       7.843865       7.843865       7.843865    1[6-(6,6)]
     7       7.019176       7.019176       7.019176    1[6-(6,6)]
     8       5.103689       5.103689       5.103689    1[6-(6,6)]
     9       6.136208       6.136208       6.136208    1[6-(6,6)]
    10       2.847218       2.847218       2.847218    1[6-(6,6)]
    11       2.167152       2.167152       2.167152    1[6-(6,6)]
    12       3.142719       3.142719       3.142719    1[6-(6,6)]
    13       3.736576       3.736576       3.736576    1[6-(6,6)]
    14       5.020516       5.020516       5.020516    1[6-(6,6)]
    15       3.757865       3.757865       3.757865    1[6-(6,6)]
    16       2.933176       2.933176       2.933176    1[6-(6,6)]
    17       1.017689       1.017689       1.017689    1[6-(6,6)]
    18       2.050208       2.050208       2.050208    1[6-(6,6)]
    19       6.933218       6.933218       6.933218    1[6-(6,6)]
    20       6.253152       6.253152       6.253152    1[6-(6,6)]
    21        0.03463        0.03463        0.03463    6[6-(1,6),6-(1,6),6-(6,16)]
    22       7.557811       7.557811       7.557811    6[1-(0),6-(6,6),6-(6,6)]
    23       7.388194       7.388194       7.388194    6[6-(1,6),6-(1,6),6-(6,16)]
    24       7.908047       7.908047       7.908047    6[1-(0),6-(6,6),6-(6,6)]
    25        0.37838        0.37838        0.37838    6[6-(1,6),6-(1,6),6-(6,16)]
    26       0.511223       0.511223       0.511223    6[1-(0),6-(6,6),6-(6,6)]
    27       0.174128       0.174128       0.174128    6[6-(1,6),6-(6,6),16-(6)]
    28       0.754677       0.754677       0.754677    6[6-(1,6),6-(8,8),16-(6)]
    29       7.981749       7.981749       7.981749    6[1-(0),6-(1,6),6-(6,16)]
    30       7.657456       7.657456       7.657456    6[1-(0),6-(1,6),6-(6,16)]
    31       1.361711       1.361711       1.361711    6[6-(6,16),8-(58),8-(58,58)]
    32        6.65545        6.65545        6.65545    6[6-(1,6),6-(6,6),16-(6)]
    33       5.398844       5.398844       5.398844    6[6-(1,6),6-(8,8),16-(6)]
    34        5.58885        5.58885        5.58885    6[1-(0),6-(1,6),6-(6,16)]
    35       6.060656       6.060656       6.060656    6[1-(0),6-(1,6),6-(6,16)]
    36       5.000313       5.000313       5.000313    6[6-(6,16),8-(58),8-(58,58)]
    37       0.965568       0.965568       0.965568    6[6-(1,6),6-(6,6),16-(6)]
    38       1.625412       1.625412       1.625412    6[6-(1,6),6-(8,8),16-(6)]
    39         2.2337         2.2337         2.2337    6[1-(0),6-(1,6),6-(6,16)]
    40       1.848869       1.848869       1.848869    6[1-(0),6-(1,6),6-(6,16)]
    41       1.930971       1.930971       1.930971    6[6-(6,16),8-(58),8-(58,58)]
    42        4.12063        4.12063        4.12063    6[6-(1,6),6-(1,6),6-(6,16)]
    43       3.471811       3.471811       3.471811    6[1-(0),6-(6,6),6-(6,6)]
    44       3.302194       3.302194       3.302194    6[6-(1,6),6-(1,6),6-(6,16)]
    45       3.822047       3.822047       3.822047    6[1-(0),6-(6,6),6-(6,6)]
    46        4.46438        4.46438        4.46438    6[6-(1,6),6-(1,6),6-(6,16)]
    47       4.597223       4.597223       4.597223    6[1-(0),6-(6,6),6-(6,6)]
    48       4.260128       4.260128       4.260128    6[6-(1,6),6-(6,6),16-(6)]
    49       4.840677       4.840677       4.840677    6[6-(1,6),6-(8,8),16-(6)]
    50       3.895749       3.895749       3.895749    6[1-(0),6-(1,6),6-(6,16)]
    51       3.571456       3.571456       3.571456    6[1-(0),6-(1,6),6-(6,16)]
    52       5.447711       5.447711       5.447711    6[6-(6,16),8-(58),8-(58,58)]
    53        2.56945        2.56945        2.56945    6[6-(1,6),6-(6,6),16-(6)]
    54       1.312844       1.312844       1.312844    6[6-(1,6),6-(8,8),16-(6)]
    55        1.50285        1.50285        1.50285    6[1-(0),6-(1,6),6-(6,16)]
    56       1.974656       1.974656       1.974656    6[1-(0),6-(1,6),6-(6,16)]
    57       0.914313       0.914313       0.914313    6[6-(6,16),8-(58),8-(58,58)]
    58       5.051568       5.051568       5.051568    6[6-(1,6),6-(6,6),16-(6)]
    59       5.711412       5.711412       5.711412    6[6-(1,6),6-(8,8),16-(6)]
    60         6.3197         6.3197         6.3197    6[1-(0),6-(1,6),6-(6,16)]
    61       5.934869       5.934869       5.934869    6[1-(0),6-(1,6),6-(6,16)]
    62       6.016971       6.016971       6.016971    6[6-(6,16),8-(58),8-(58,58)]
    63       1.285057       1.285057       1.285057    16[6-(6,6),6-(6,6)]
    64       6.366823       6.366823       6.366823    16[6-(6,6),6-(6,6)]
    65       0.580331       0.580331       0.580331    16[6-(6,6),6-(6,6)]
    66       5.371057       5.371057       5.371057    16[6-(6,6),6-(6,6)]
    67       2.280823       2.280823       2.280823    16[6-(6,6),6-(6,6)]
    68       4.666331       4.666331       4.666331    16[6-(6,6),6-(6,6)]
    69       1.104181       1.104181       1.104181    8[6-(6,8),58-(8,8,8,8,8,8,8,8),58-(8,8,8,8,8,8,8,8)]
    70       2.375851       2.375851       2.375851    8[6-(6,8),58-(8,8,8,8,8,8,8,8)]
    71       4.056455       4.056455       4.056455    8[6-(6,8),58-(8,8,8,8,8,8,8,8)]
    72       5.380472       5.380472       5.380472    8[6-(6,8),58-(8,8,8,8,8,8,8,8),58-(8,8,8,8,8,8,8,8)]
    73       2.834739       2.834739       2.834739    8[6-(6,8),58-(8,8,8,8,8,8,8,8)]
    74       1.546574       1.546574       1.546574    8[6-(6,8),58-(8,8,8,8,8,8,8,8),58-(8,8,8,8,8,8,8,8)]
    75       5.190181       5.190181       5.190181    8[6-(6,8),58-(8,8,8,8,8,8,8,8),58-(8,8,8,8,8,8,8,8)]
    76       6.461851       6.461851       6.461851    8[6-(6,8),58-(8,8,8,8,8,8,8,8)]
    77      -0.029545      -0.029545      -0.029545    8[6-(6,8),58-(8,8,8,8,8,8,8,8)]
    78       1.294472       1.294472       1.294472    8[6-(6,8),58-(8,8,8,8,8,8,8,8),58-(8,8,8,8,8,8,8,8)]
    79       6.920739       6.920739       6.920739    8[6-(6,8),58-(8,8,8,8,8,8,8,8)]
    80       5.632574       5.632574       5.632574    8[6-(6,8),58-(8,8,8,8,8,8,8,8),58-(8,8,8,8,8,8,8,8)]
