# Supplementary material for: A collection of forcefield precursors for metal–organic frameworks
Source: RSC Adv. 2019 Nov 13;9(63):36492–507. doi: 10.1039/c9ra07327b (PMC9075174; doi:10.1039/c9ra07327b)
Supplement: RA-009-C9RA07327B-s1984 [file RA-009-C9RA07327B-s1984.txt]

PILWIS_clean

11.253500    0.000000    0.000000
2.045573    11.066024    0.000000
5.506307    4.581742    19.268588

     1       8.229215       8.229215       8.229215    48[7-(6,6),8-(6),8-(6),8-(6),8-(6)]
     2       8.247372       8.247372       8.247372    48[7-(6,6),8-(6),8-(6),8-(6),8-(6)]
     3      10.576165      10.576165      10.576165    48[7-(6,6),8-(6),8-(6),8-(6),8-(6)]
     4      10.558008      10.558008      10.558008    48[7-(6,6),8-(6),8-(6),8-(6),8-(6)]
     5       6.918642       6.918642       6.918642    1[6-(6,7)]
     6       7.783989       7.783989       7.783989    1[6-(6,6)]
     7      12.725141      12.725141      12.725141    1[6-(6,6)]
     8      15.042405      15.042405      15.042405    1[6-(6,6)]
     9      10.593327      10.593327      10.593327    1[6-(1,6,7)]
    10      10.281347      10.281347      10.281347    1[6-(1,6,7)]
    11       6.077508       6.077508       6.077508    1[6-(6,7)]
    12        9.29891        9.29891        9.29891    1[6-(1,1,6)]
    13      10.324392      10.324392      10.324392    1[6-(1,1,6)]
    14       8.829587       8.829587       8.829587    1[6-(1,1,6)]
    15       9.600855       9.600855       9.600855    1[6-(6,6)]
    16      16.148987      16.148987      16.148987    1[6-(6,6)]
    17       8.102234       8.102234       8.102234    1[6-(6,6)]
    18      11.530374      11.530374      11.530374    1[6-(6,6)]
    19      15.003534      15.003534      15.003534    1[6-(6,6)]
    20       6.238746       6.238746       6.238746    1[6-(6,6)]
    21      12.667162      12.667162      12.667162    1[6-(6,6)]
    22      12.186933      12.186933      12.186933    1[6-(6,7)]
    23       2.979204       2.979204       2.979204    1[6-(6,6)]
    24       8.385887       8.385887       8.385887    1[6-(6,6)]
    25       7.834704       7.834704       7.834704    1[6-(6,6)]
    26       3.748067       3.748067       3.748067    1[6-(1,6,7)]
    27       2.570204       2.570204       2.570204    1[6-(1,6,7)]
    28      17.388908      17.388908      17.388908    1[6-(6,7)]
    29      10.232038      10.232038      10.232038    1[6-(1,1,6)]
    30      10.118141      10.118141      10.118141    1[6-(1,1,6)]
    31      10.797124      10.797124      10.797124    1[6-(1,1,6)]
    32       5.919153       5.919153       5.919153    1[6-(6,6)]
    33       4.884695       4.884695       4.884695    1[6-(6,6)]
    34       7.410408       7.410408       7.410408    1[6-(6,6)]
    35       5.996929       5.996929       5.996929    1[6-(6,6)]
    36       4.052285       4.052285       4.052285    1[6-(6,6)]
    37       4.448942       4.448942       4.448942    1[6-(6,6)]
    38       4.559963       4.559963       4.559963    1[6-(6,6)]
    39      11.886738      11.886738      11.886738    1[6-(6,7)]
    40      11.021391      11.021391      11.021391    1[6-(6,6)]
    41       6.080239       6.080239       6.080239    1[6-(6,6)]
    42       3.762975       3.762975       3.762975    1[6-(6,6)]
    43       8.212053       8.212053       8.212053    1[6-(1,6,7)]
    44       8.524033       8.524033       8.524033    1[6-(1,6,7)]
    45      12.727872      12.727872      12.727872    1[6-(6,7)]
    46        9.50647        9.50647        9.50647    1[6-(1,1,6)]
    47       8.480988       8.480988       8.480988    1[6-(1,1,6)]
    48       9.975793       9.975793       9.975793    1[6-(1,1,6)]
    49       9.204525       9.204525       9.204525    1[6-(6,6)]
    50       2.656393       2.656393       2.656393    1[6-(6,6)]
    51      10.703146      10.703146      10.703146    1[6-(6,6)]
    52       7.275006       7.275006       7.275006    1[6-(6,6)]
    53       3.801846       3.801846       3.801846    1[6-(6,6)]
    54      12.566634      12.566634      12.566634    1[6-(6,6)]
    55       6.138218       6.138218       6.138218    1[6-(6,6)]
    56       6.618447       6.618447       6.618447    1[6-(6,7)]
    57      15.826176      15.826176      15.826176    1[6-(6,6)]
    58      10.419493      10.419493      10.419493    1[6-(6,6)]
    59      10.970676      10.970676      10.970676    1[6-(6,6)]
    60      15.057313      15.057313      15.057313    1[6-(1,6,7)]
    61      16.235176      16.235176      16.235176    1[6-(1,6,7)]
    62       1.416472       1.416472       1.416472    1[6-(6,7)]
    63       8.573342       8.573342       8.573342    1[6-(1,1,6)]
    64       8.687239       8.687239       8.687239    1[6-(1,1,6)]
    65       8.008256       8.008256       8.008256    1[6-(1,1,6)]
    66      12.886227      12.886227      12.886227    1[6-(6,6)]
    67      13.920685      13.920685      13.920685    1[6-(6,6)]
    68      11.394972      11.394972      11.394972    1[6-(6,6)]
    69      12.808451      12.808451      12.808451    1[6-(6,6)]
    70      14.753095      14.753095      14.753095    1[6-(6,6)]
    71      14.356438      14.356438      14.356438    1[6-(6,6)]
    72      14.245417      14.245417      14.245417    1[6-(6,6)]
    73      12.467561      12.467561      12.467561    6[6-(1,6),6-(6,6),6-(8,8)]
    74      15.265853      15.265853      15.265853    6[6-(1,6),6-(6,6),6-(8,8)]
    75        6.87423        6.87423        6.87423    6[1-(0),6-(1,7),7-(6,6)]
    76      14.575259      14.575259      14.575259    6[6-(1,6),6-(6,6),6-(6,6)]
    77      10.975103      10.975103      10.975103    6[6-(6,6),8-(48),8-(48)]
    78      16.780425      16.780425      16.780425    6[6-(6,6),8-(48),8-(48)]
    79        7.85941        7.85941        7.85941    6[1-(0),6-(1,6),6-(6,6)]
    80      13.177436      13.177436      13.177436    6[1-(0),6-(1,6),6-(6,6)]
    81      13.147149      13.147149      13.147149    6[6-(1,6),6-(6,6),6-(6,6)]
    82       9.083182       9.083182       9.083182    6[6-(1,1,1),7-(6,48),7-(6,6)]
    83      14.578907      14.578907      14.578907    6[1-(0),6-(1,6),6-(6,6)]
    84        8.85797        8.85797        8.85797    6[6-(1,1,7),6-(1,6),6-(1,6)]
    85       7.022097       7.022097       7.022097    6[6-(1,6),6-(1,6),6-(6,6)]
    86       9.886691       9.886691       9.886691    6[1-(0),1-(0),6-(6,6),7-(6,6)]
    87       8.449261       8.449261       8.449261    6[1-(0),6-(1,7),7-(6,48)]
    88       9.412995       9.412995       9.412995    6[1-(0),1-(0),1-(0),6-(7,7)]
    89       8.936752       8.936752       8.936752    6[1-(0),6-(1,6),6-(6,6)]
    90      15.224555      15.224555      15.224555    6[1-(0),6-(1,6),6-(6,6)]
    91       8.024246       8.024246       8.024246    6[1-(0),6-(1,6),6-(6,6)]
    92      12.460057      12.460057      12.460057    6[1-(0),6-(1,6),6-(6,6)]
    93      14.543141      14.543141      14.543141    6[1-(0),6-(1,6),6-(1,6)]
    94       6.928486       6.928486       6.928486    6[1-(0),6-(1,6),6-(6,6)]
    95      13.133357      13.133357      13.133357    6[1-(0),6-(1,6),6-(1,6)]
    96       7.339625       7.339625       7.339625    6[6-(1,6),6-(6,6),6-(8,8)]
    97       6.666523       6.666523       6.666523    6[6-(1,6),6-(6,6),6-(8,8)]
    98       1.537687       1.537687       1.537687    6[1-(0),6-(1,7),7-(6,6)]
    99       6.099314       6.099314       6.099314    6[6-(1,6),6-(6,6),6-(6,6)]
   100       7.789746       7.789746       7.789746    6[6-(6,6),8-(48),8-(48)]
   101       6.437377       6.437377       6.437377    6[6-(6,6),8-(48),8-(48)]
   102       3.877982       3.877982       3.877982    6[1-(0),6-(1,6),6-(6,6)]
   103       7.824939       7.824939       7.824939    6[1-(0),6-(1,6),6-(6,6)]
   104       6.439047       6.439047       6.439047    6[6-(1,6),6-(6,6),6-(6,6)]
   105       8.781132       8.781132       8.781132    6[6-(1,1,1),7-(6,48),7-(6,6)]
   106       7.491587       7.491587       7.491587    6[1-(0),6-(1,6),6-(6,6)]
   107       4.260611       4.260611       4.260611    6[6-(1,1,7),6-(1,6),6-(1,6)]
   108       6.083592       6.083592       6.083592    6[6-(1,6),6-(1,6),6-(6,6)]
   109        3.29082        3.29082        3.29082    6[1-(0),1-(0),6-(6,6),7-(6,6)]
   110       6.879189       6.879189       6.879189    6[1-(0),6-(1,7),7-(6,48)]
   111      10.099537      10.099537      10.099537    6[1-(0),1-(0),1-(0),6-(7,7)]
   112       5.609058       5.609058       5.609058    6[1-(0),6-(1,6),6-(6,6)]
   113       5.147997       5.147997       5.147997    6[1-(0),6-(1,6),6-(6,6)]
   114       6.514197       6.514197       6.514197    6[1-(0),6-(1,6),6-(6,6)]
   115       5.809405       5.809405       5.809405    6[1-(0),6-(1,6),6-(6,6)]
   116       4.628698       4.628698       4.628698    6[1-(0),6-(1,6),6-(1,6)]
   117       4.761025       4.761025       4.761025    6[1-(0),6-(1,6),6-(6,6)]
   118       4.940897       4.940897       4.940897    6[1-(0),6-(1,6),6-(1,6)]
   119       6.337819       6.337819       6.337819    6[6-(1,6),6-(6,6),6-(8,8)]
   120       3.539527       3.539527       3.539527    6[6-(1,6),6-(6,6),6-(8,8)]
   121       9.885577       9.885577       9.885577    6[1-(0),6-(1,7),7-(6,6)]
   122       4.230121       4.230121       4.230121    6[6-(1,6),6-(6,6),6-(6,6)]
   123       7.830277       7.830277       7.830277    6[6-(6,6),8-(48),8-(48)]
   124       2.024955       2.024955       2.024955    6[6-(6,6),8-(48),8-(48)]
   125       10.94597       10.94597       10.94597    6[1-(0),6-(1,6),6-(6,6)]
   126       5.627944       5.627944       5.627944    6[1-(0),6-(1,6),6-(6,6)]
   127       5.658231       5.658231       5.658231    6[6-(1,6),6-(6,6),6-(6,6)]
   128       9.722198       9.722198       9.722198    6[6-(1,1,1),7-(6,48),7-(6,6)]
   129       4.226473       4.226473       4.226473    6[1-(0),6-(1,6),6-(6,6)]
   130        9.94741        9.94741        9.94741    6[6-(1,1,7),6-(1,6),6-(1,6)]
   131      11.783283      11.783283      11.783283    6[6-(1,6),6-(1,6),6-(6,6)]
   132       8.918689       8.918689       8.918689    6[1-(0),1-(0),6-(6,6),7-(6,6)]
   133      10.356119      10.356119      10.356119    6[1-(0),6-(1,7),7-(6,48)]
   134       9.392385       9.392385       9.392385    6[1-(0),1-(0),1-(0),6-(7,7)]
   135       9.868628       9.868628       9.868628    6[1-(0),6-(1,6),6-(6,6)]
   136       3.580825       3.580825       3.580825    6[1-(0),6-(1,6),6-(6,6)]
   137      10.781134      10.781134      10.781134    6[1-(0),6-(1,6),6-(6,6)]
   138       6.345323       6.345323       6.345323    6[1-(0),6-(1,6),6-(6,6)]
   139       4.262239       4.262239       4.262239    6[1-(0),6-(1,6),6-(1,6)]
   140      11.876894      11.876894      11.876894    6[1-(0),6-(1,6),6-(6,6)]
   141       5.672023       5.672023       5.672023    6[1-(0),6-(1,6),6-(1,6)]
   142      11.465755      11.465755      11.465755    6[6-(1,6),6-(6,6),6-(8,8)]
   143      12.138857      12.138857      12.138857    6[6-(1,6),6-(6,6),6-(8,8)]
   144       6.014193       6.014193       6.014193    6[1-(0),6-(1,7),7-(6,6)]
   145      12.706066      12.706066      12.706066    6[6-(1,6),6-(6,6),6-(6,6)]
   146      11.015634      11.015634      11.015634    6[6-(6,6),8-(48),8-(48)]
   147      12.368003      12.368003      12.368003    6[6-(6,6),8-(48),8-(48)]
   148      14.927398      14.927398      14.927398    6[1-(0),6-(1,6),6-(6,6)]
   149      10.980441      10.980441      10.980441    6[1-(0),6-(1,6),6-(6,6)]
   150      12.366333      12.366333      12.366333    6[6-(1,6),6-(6,6),6-(6,6)]
   151      10.024248      10.024248      10.024248    6[6-(1,1,1),7-(6,48),7-(6,6)]
   152      11.313793      11.313793      11.313793    6[1-(0),6-(1,6),6-(6,6)]
   153      14.544769      14.544769      14.544769    6[6-(1,1,7),6-(1,6),6-(1,6)]
   154      12.721788      12.721788      12.721788    6[6-(1,6),6-(1,6),6-(6,6)]
   155       15.51456       15.51456       15.51456    6[1-(0),1-(0),6-(6,6),7-(6,6)]
   156      11.926191      11.926191      11.926191    6[1-(0),6-(1,7),7-(6,48)]
   157       8.705843       8.705843       8.705843    6[1-(0),1-(0),1-(0),6-(7,7)]
   158      13.196322      13.196322      13.196322    6[1-(0),6-(1,6),6-(6,6)]
   159      13.657383      13.657383      13.657383    6[1-(0),6-(1,6),6-(6,6)]
   160      12.291183      12.291183      12.291183    6[1-(0),6-(1,6),6-(6,6)]
   161      12.995975      12.995975      12.995975    6[1-(0),6-(1,6),6-(6,6)]
   162      14.176682      14.176682      14.176682    6[1-(0),6-(1,6),6-(1,6)]
   163      14.044355      14.044355      14.044355    6[1-(0),6-(1,6),6-(6,6)]
   164      13.864483      13.864483      13.864483    6[1-(0),6-(1,6),6-(1,6)]
   165       8.539426       8.539426       8.539426    7[6-(1,6),6-(6,7),48-(8,8,8,8)]
   166       9.311277       9.311277       9.311277    7[6-(1,1,6),6-(1,6),6-(6,7)]
   167       8.004471       8.004471       8.004471    7[6-(1,6),6-(6,7),48-(8,8,8,8)]
   168       2.726294       2.726294       2.726294    7[6-(1,1,6),6-(1,6),6-(6,7)]
   169      10.265954      10.265954      10.265954    7[6-(1,6),6-(6,7),48-(8,8,8,8)]
   170       9.494103       9.494103       9.494103    7[6-(1,1,6),6-(1,6),6-(6,7)]
   171      10.800909      10.800909      10.800909    7[6-(1,6),6-(6,7),48-(8,8,8,8)]
   172      16.079086      16.079086      16.079086    7[6-(1,1,6),6-(1,6),6-(6,7)]
   173      10.404641      10.404641      10.404641    8[6-(6,8),48-(7,8,8,8)]
   174       10.41863       10.41863       10.41863    8[6-(6,8),48-(7,8,8,8)]
   175        6.12826        6.12826        6.12826    8[6-(6,8),48-(7,8,8,8)]
   176       6.048383       6.048383       6.048383    8[6-(6,8),48-(7,8,8,8)]
   177       7.999256       7.999256       7.999256    8[6-(6,8),48-(7,8,8,8)]
   178       7.939228       7.939228       7.939228    8[6-(6,8),48-(7,8,8,8)]
   179       8.435932       8.435932       8.435932    8[6-(6,8),48-(7,8,8,8)]
   180       8.407156       8.407156       8.407156    8[6-(6,8),48-(7,8,8,8)]
   181       8.400739       8.400739       8.400739    8[6-(6,8),48-(7,8,8,8)]
   182        8.38675        8.38675        8.38675    8[6-(6,8),48-(7,8,8,8)]
   183       12.67712       12.67712       12.67712    8[6-(6,8),48-(7,8,8,8)]
   184      12.756997      12.756997      12.756997    8[6-(6,8),48-(7,8,8,8)]
   185      10.806124      10.806124      10.806124    8[6-(6,8),48-(7,8,8,8)]
   186      10.866152      10.866152      10.866152    8[6-(6,8),48-(7,8,8,8)]
   187      10.369448      10.369448      10.369448    8[6-(6,8),48-(7,8,8,8)]
   188      10.398224      10.398224      10.398224    8[6-(6,8),48-(7,8,8,8)]
