# Supplementary material for: A collection of forcefield precursors for metal–organic frameworks
Source: RSC Adv. 2019 Nov 13;9(63):36492–507. doi: 10.1039/c9ra07327b (PMC9075174; doi:10.1039/c9ra07327b)
Supplement: RA-009-C9RA07327B-s1985 [file RA-009-C9RA07327B-s1985.txt]

PIXHOV_clean

7.651300    0.000000    0.000000
0.000000    13.951900    0.000000
0.000000    -2.325319    14.108762

     1       3.064805       3.064805       3.064805    30[7-(6,6),7-(6,6),8-(6),8-(6)]
     2       4.586495       4.586495       4.586495    30[7-(6,6),7-(6,6),8-(6),8-(6)]
     3       4.021523       4.021523       4.021523    1[6-(6,7)]
     4       5.900683       5.900683       5.900683    1[6-(6,6)]
     5       7.232009       7.232009       7.232009    1[6-(6,6)]
     6       5.290874       5.290874       5.290874    1[6-(6,7)]
     7       0.434594       0.434594       0.434594    1[6-(6,6)]
     8       1.395597       1.395597       1.395597    1[6-(6,6)]
     9       2.293095       2.293095       2.293095    1[6-(6,6)]
    10       3.461448       3.461448       3.461448    1[6-(6,6)]
    11       2.072737       2.072737       2.072737    1[6-(6,6)]
    12       7.258023       7.258023       7.258023    1[6-(6,6)]
    13       4.021523       4.021523       4.021523    1[6-(6,7)]
    14       5.900683       5.900683       5.900683    1[6-(6,6)]
    15       7.232009       7.232009       7.232009    1[6-(6,6)]
    16       5.290874       5.290874       5.290874    1[6-(6,7)]
    17       0.434594       0.434594       0.434594    1[6-(6,6)]
    18       1.395597       1.395597       1.395597    1[6-(6,6)]
    19       2.293095       2.293095       2.293095    1[6-(6,6)]
    20       3.461448       3.461448       3.461448    1[6-(6,6)]
    21       2.072737       2.072737       2.072737    1[6-(6,6)]
    22       7.258023       7.258023       7.258023    1[6-(6,6)]
    23       3.629777       3.629777       3.629777    1[6-(6,7)]
    24       1.750617       1.750617       1.750617    1[6-(6,6)]
    25       0.419291       0.419291       0.419291    1[6-(6,6)]
    26       2.360426       2.360426       2.360426    1[6-(6,7)]
    27       7.216706       7.216706       7.216706    1[6-(6,6)]
    28       6.255703       6.255703       6.255703    1[6-(6,6)]
    29       5.358205       5.358205       5.358205    1[6-(6,6)]
    30       4.189852       4.189852       4.189852    1[6-(6,6)]
    31       5.578563       5.578563       5.578563    1[6-(6,6)]
    32       0.393277       0.393277       0.393277    1[6-(6,6)]
    33       3.629777       3.629777       3.629777    1[6-(6,7)]
    34       1.750617       1.750617       1.750617    1[6-(6,6)]
    35       0.419291       0.419291       0.419291    1[6-(6,6)]
    36       2.360426       2.360426       2.360426    1[6-(6,7)]
    37       7.216706       7.216706       7.216706    1[6-(6,6)]
    38       6.255703       6.255703       6.255703    1[6-(6,6)]
    39       5.358205       5.358205       5.358205    1[6-(6,6)]
    40       4.189852       4.189852       4.189852    1[6-(6,6)]
    41       5.578563       5.578563       5.578563    1[6-(6,6)]
    42       0.393277       0.393277       0.393277    1[6-(6,6)]
    43       4.671119       4.671119       4.671119    6[1-(0),6-(1,6),7-(6,30)]
    44       5.806572       5.806572       5.806572    6[1-(0),6-(1,7),6-(6,6)]
    45       6.818839       6.818839       6.818839    6[6-(1,6),6-(1,6),6-(1,6)]
    46       6.597716       6.597716       6.597716    6[1-(0),6-(1,7),6-(6,6)]
    47       5.425537       5.425537       5.425537    6[1-(0),6-(1,6),7-(6,30)]
    48       0.387921       0.387921       0.387921    6[1-(0),6-(1,6),6-(6,6)]
    49       1.433088       1.433088       1.433088    6[1-(0),6-(1,6),6-(6,6)]
    50       2.652706       2.652706       2.652706    6[6-(1,6),6-(1,6),6-(1,6)]
    51       2.902903       2.902903       2.902903    6[1-(0),6-(1,6),6-(6,6)]
    52       3.604527       3.604527       3.604527    6[1-(0),6-(1,6),6-(6,6)]
    53       2.068912       2.068912       2.068912    6[6-(6,6),8-(0),8-(30)]
    54       1.003851       1.003851       1.003851    6[6-(1,6),6-(1,6),6-(8,8)]
    55       1.228799       1.228799       1.228799    6[1-(0),6-(1,6),6-(6,6)]
    56       7.427882       7.427882       7.427882    6[1-(0),6-(1,6),6-(6,6)]
    57       4.671119       4.671119       4.671119    6[1-(0),6-(1,6),7-(6,30)]
    58       5.806572       5.806572       5.806572    6[1-(0),6-(1,7),6-(6,6)]
    59       6.818839       6.818839       6.818839    6[6-(1,6),6-(1,6),6-(1,6)]
    60       6.597716       6.597716       6.597716    6[1-(0),6-(1,7),6-(6,6)]
    61       5.425537       5.425537       5.425537    6[1-(0),6-(1,6),7-(6,30)]
    62       0.387921       0.387921       0.387921    6[1-(0),6-(1,6),6-(6,6)]
    63       1.433088       1.433088       1.433088    6[1-(0),6-(1,6),6-(6,6)]
    64       2.652706       2.652706       2.652706    6[6-(1,6),6-(1,6),6-(1,6)]
    65       2.902903       2.902903       2.902903    6[1-(0),6-(1,6),6-(6,6)]
    66       3.604527       3.604527       3.604527    6[1-(0),6-(1,6),6-(6,6)]
    67       2.068912       2.068912       2.068912    6[6-(6,6),8-(0),8-(30)]
    68       1.003851       1.003851       1.003851    6[6-(1,6),6-(1,6),6-(8,8)]
    69       1.228799       1.228799       1.228799    6[1-(0),6-(1,6),6-(6,6)]
    70       7.427882       7.427882       7.427882    6[1-(0),6-(1,6),6-(6,6)]
    71       2.980181       2.980181       2.980181    6[1-(0),6-(1,6),7-(6,30)]
    72       1.844728       1.844728       1.844728    6[1-(0),6-(1,7),6-(6,6)]
    73       0.832461       0.832461       0.832461    6[6-(1,6),6-(1,6),6-(1,6)]
    74       1.053584       1.053584       1.053584    6[1-(0),6-(1,7),6-(6,6)]
    75       2.225763       2.225763       2.225763    6[1-(0),6-(1,6),7-(6,30)]
    76       7.263379       7.263379       7.263379    6[1-(0),6-(1,6),6-(6,6)]
    77       6.218212       6.218212       6.218212    6[1-(0),6-(1,6),6-(6,6)]
    78       4.998594       4.998594       4.998594    6[6-(1,6),6-(1,6),6-(1,6)]
    79       4.748397       4.748397       4.748397    6[1-(0),6-(1,6),6-(6,6)]
    80       4.046773       4.046773       4.046773    6[1-(0),6-(1,6),6-(6,6)]
    81       5.582388       5.582388       5.582388    6[6-(6,6),8-(0),8-(30)]
    82       6.647449       6.647449       6.647449    6[6-(1,6),6-(1,6),6-(8,8)]
    83       6.422501       6.422501       6.422501    6[1-(0),6-(1,6),6-(6,6)]
    84       0.223418       0.223418       0.223418    6[1-(0),6-(1,6),6-(6,6)]
    85       2.980181       2.980181       2.980181    6[1-(0),6-(1,6),7-(6,30)]
    86       1.844728       1.844728       1.844728    6[1-(0),6-(1,7),6-(6,6)]
    87       0.832461       0.832461       0.832461    6[6-(1,6),6-(1,6),6-(1,6)]
    88       1.053584       1.053584       1.053584    6[1-(0),6-(1,7),6-(6,6)]
    89       2.225763       2.225763       2.225763    6[1-(0),6-(1,6),7-(6,30)]
    90       7.263379       7.263379       7.263379    6[1-(0),6-(1,6),6-(6,6)]
    91       6.218212       6.218212       6.218212    6[1-(0),6-(1,6),6-(6,6)]
    92       4.998594       4.998594       4.998594    6[6-(1,6),6-(1,6),6-(1,6)]
    93       4.748397       4.748397       4.748397    6[1-(0),6-(1,6),6-(6,6)]
    94       4.046773       4.046773       4.046773    6[1-(0),6-(1,6),6-(6,6)]
    95       5.582388       5.582388       5.582388    6[6-(6,6),8-(0),8-(30)]
    96       6.647449       6.647449       6.647449    6[6-(1,6),6-(1,6),6-(8,8)]
    97       6.422501       6.422501       6.422501    6[1-(0),6-(1,6),6-(6,6)]
    98       0.223418       0.223418       0.223418    6[1-(0),6-(1,6),6-(6,6)]
    99       4.466064       4.466064       4.466064    7[6-(1,6),6-(1,6),30-(7,8,8)]
   100       4.466064       4.466064       4.466064    7[6-(1,6),6-(1,6),30-(7,8,8)]
   101       3.185236       3.185236       3.185236    7[6-(1,6),6-(1,6),30-(7,8,8)]
   102       3.185236       3.185236       3.185236    7[6-(1,6),6-(1,6),30-(7,8,8)]
   103       1.820244       1.820244       1.820244    8[6-(6,8),30-(7,7,8)]
   104       3.141624       3.141624       3.141624    8[6-(6,8)]
   105       1.820244       1.820244       1.820244    8[6-(6,8),30-(7,7,8)]
   106       3.141624       3.141624       3.141624    8[6-(6,8)]
   107       5.831056       5.831056       5.831056    8[6-(6,8),30-(7,7,8)]
   108       4.509676       4.509676       4.509676    8[6-(6,8)]
   109       5.831056       5.831056       5.831056    8[6-(6,8),30-(7,7,8)]
   110       4.509676       4.509676       4.509676    8[6-(6,8)]
