# Supplementary material for: A collection of forcefield precursors for metal–organic frameworks
Source: RSC Adv. 2019 Nov 13;9(63):36492–507. doi: 10.1039/c9ra07327b (PMC9075174; doi:10.1039/c9ra07327b)
Supplement: RA-009-C9RA07327B-s1986 [file RA-009-C9RA07327B-s1986.txt]

PIXPET_clean

7.622900    0.000000    0.000000
0.000000    13.915900    0.000000
0.000000    -2.301004    14.096131

     1       3.050685       3.050685       3.050685    30[7-(6,6),7-(6,6),8-(6),8-(6)]
     2       4.572215       4.572215       4.572215    30[7-(6,6),7-(6,6),8-(6),8-(6)]
     3       3.988301       3.988301       3.988301    1[6-(6,7)]
     4       5.872682       5.872682       5.872682    1[6-(6,6)]
     5       7.215075       7.215075       7.215075    1[6-(6,6)]
     6       5.269711       5.269711       5.269711    1[6-(6,7)]
     7       0.444415       0.444415       0.444415    1[6-(6,6)]
     8       1.382794       1.382794       1.382794    1[6-(6,6)]
     9       2.268575       2.268575       2.268575    1[6-(6,6)]
    10       3.418108       3.418108       3.418108    1[6-(6,6)]
    11       2.099347       2.099347       2.099347    1[6-(6,6)]
    12       7.215837       7.215837       7.215837    1[6-(6,6)]
    13       3.988301       3.988301       3.988301    1[6-(6,7)]
    14       5.872682       5.872682       5.872682    1[6-(6,6)]
    15       7.215075       7.215075       7.215075    1[6-(6,6)]
    16       5.269711       5.269711       5.269711    1[6-(6,7)]
    17       0.444415       0.444415       0.444415    1[6-(6,6)]
    18       1.382794       1.382794       1.382794    1[6-(6,6)]
    19       2.268575       2.268575       2.268575    1[6-(6,6)]
    20       3.418108       3.418108       3.418108    1[6-(6,6)]
    21       2.099347       2.099347       2.099347    1[6-(6,6)]
    22       7.215837       7.215837       7.215837    1[6-(6,6)]
    23       3.634599       3.634599       3.634599    1[6-(6,7)]
    24       1.750218       1.750218       1.750218    1[6-(6,6)]
    25       0.407825       0.407825       0.407825    1[6-(6,6)]
    26       2.353189       2.353189       2.353189    1[6-(6,7)]
    27       7.178485       7.178485       7.178485    1[6-(6,6)]
    28       6.240106       6.240106       6.240106    1[6-(6,6)]
    29       5.354325       5.354325       5.354325    1[6-(6,6)]
    30       4.204792       4.204792       4.204792    1[6-(6,6)]
    31       5.523553       5.523553       5.523553    1[6-(6,6)]
    32       0.407063       0.407063       0.407063    1[6-(6,6)]
    33       3.634599       3.634599       3.634599    1[6-(6,7)]
    34       1.750218       1.750218       1.750218    1[6-(6,6)]
    35       0.407825       0.407825       0.407825    1[6-(6,6)]
    36       2.353189       2.353189       2.353189    1[6-(6,7)]
    37       7.178485       7.178485       7.178485    1[6-(6,6)]
    38       6.240106       6.240106       6.240106    1[6-(6,6)]
    39       5.354325       5.354325       5.354325    1[6-(6,6)]
    40       4.204792       4.204792       4.204792    1[6-(6,6)]
    41       5.523553       5.523553       5.523553    1[6-(6,6)]
    42       0.407063       0.407063       0.407063    1[6-(6,6)]
    43       4.656067       4.656067       4.656067    6[1-(0),6-(1,6),7-(6,30)]
    44       5.775871       5.775871       5.775871    6[1-(0),6-(1,7),6-(6,6)]
    45       6.791242       6.791242       6.791242    6[6-(1,6),6-(1,6),6-(1,6)]
    46       6.561792       6.561792       6.561792    6[1-(0),6-(1,7),6-(6,6)]
    47       5.405398       5.405398       5.405398    6[1-(0),6-(1,6),7-(6,30)]
    48       0.384956       0.384956       0.384956    6[1-(0),6-(1,6),6-(6,6)]
    49       1.425482       1.425482       1.425482    6[1-(0),6-(1,6),6-(6,6)]
    50       2.629138       2.629138       2.629138    6[6-(1,6),6-(1,6),6-(1,6)]
    51       2.898227       2.898227       2.898227    6[1-(0),6-(1,6),6-(6,6)]
    52       3.576665       3.576665       3.576665    6[1-(0),6-(1,6),6-(6,6)]
    53       2.065044       2.065044       2.065044    6[6-(6,6),8-(0),8-(30)]
    54       0.999362       0.999362       0.999362    6[6-(1,6),6-(1,6),6-(8,8)]
    55        1.23491        1.23491        1.23491    6[1-(0),6-(1,6),6-(6,6)]
    56       7.385066       7.385066       7.385066    6[1-(0),6-(1,6),6-(6,6)]
    57       4.656067       4.656067       4.656067    6[1-(0),6-(1,6),7-(6,30)]
    58       5.775871       5.775871       5.775871    6[1-(0),6-(1,7),6-(6,6)]
    59       6.791242       6.791242       6.791242    6[6-(1,6),6-(1,6),6-(1,6)]
    60       6.561792       6.561792       6.561792    6[1-(0),6-(1,7),6-(6,6)]
    61       5.405398       5.405398       5.405398    6[1-(0),6-(1,6),7-(6,30)]
    62       0.384956       0.384956       0.384956    6[1-(0),6-(1,6),6-(6,6)]
    63       1.425482       1.425482       1.425482    6[1-(0),6-(1,6),6-(6,6)]
    64       2.629138       2.629138       2.629138    6[6-(1,6),6-(1,6),6-(1,6)]
    65       2.898227       2.898227       2.898227    6[1-(0),6-(1,6),6-(6,6)]
    66       3.576665       3.576665       3.576665    6[1-(0),6-(1,6),6-(6,6)]
    67       2.065044       2.065044       2.065044    6[6-(6,6),8-(0),8-(30)]
    68       0.999362       0.999362       0.999362    6[6-(1,6),6-(1,6),6-(8,8)]
    69        1.23491        1.23491        1.23491    6[1-(0),6-(1,6),6-(6,6)]
    70       7.385066       7.385066       7.385066    6[1-(0),6-(1,6),6-(6,6)]
    71       2.966833       2.966833       2.966833    6[1-(0),6-(1,6),7-(6,30)]
    72       1.847029       1.847029       1.847029    6[1-(0),6-(1,7),6-(6,6)]
    73       0.831658       0.831658       0.831658    6[6-(1,6),6-(1,6),6-(1,6)]
    74       1.061108       1.061108       1.061108    6[1-(0),6-(1,7),6-(6,6)]
    75       2.217502       2.217502       2.217502    6[1-(0),6-(1,6),7-(6,30)]
    76       7.237944       7.237944       7.237944    6[1-(0),6-(1,6),6-(6,6)]
    77       6.197418       6.197418       6.197418    6[1-(0),6-(1,6),6-(6,6)]
    78       4.993762       4.993762       4.993762    6[6-(1,6),6-(1,6),6-(1,6)]
    79       4.724673       4.724673       4.724673    6[1-(0),6-(1,6),6-(6,6)]
    80       4.046235       4.046235       4.046235    6[1-(0),6-(1,6),6-(6,6)]
    81       5.557856       5.557856       5.557856    6[6-(6,6),8-(0),8-(30)]
    82       6.623538       6.623538       6.623538    6[6-(1,6),6-(1,6),6-(8,8)]
    83        6.38799        6.38799        6.38799    6[1-(0),6-(1,6),6-(6,6)]
    84       0.237834       0.237834       0.237834    6[1-(0),6-(1,6),6-(6,6)]
    85       2.966833       2.966833       2.966833    6[1-(0),6-(1,6),7-(6,30)]
    86       1.847029       1.847029       1.847029    6[1-(0),6-(1,7),6-(6,6)]
    87       0.831658       0.831658       0.831658    6[6-(1,6),6-(1,6),6-(1,6)]
    88       1.061108       1.061108       1.061108    6[1-(0),6-(1,7),6-(6,6)]
    89       2.217502       2.217502       2.217502    6[1-(0),6-(1,6),7-(6,30)]
    90       7.237944       7.237944       7.237944    6[1-(0),6-(1,6),6-(6,6)]
    91       6.197418       6.197418       6.197418    6[1-(0),6-(1,6),6-(6,6)]
    92       4.993762       4.993762       4.993762    6[6-(1,6),6-(1,6),6-(1,6)]
    93       4.724673       4.724673       4.724673    6[1-(0),6-(1,6),6-(6,6)]
    94       4.046235       4.046235       4.046235    6[1-(0),6-(1,6),6-(6,6)]
    95       5.557856       5.557856       5.557856    6[6-(6,6),8-(0),8-(30)]
    96       6.623538       6.623538       6.623538    6[6-(1,6),6-(1,6),6-(8,8)]
    97        6.38799        6.38799        6.38799    6[1-(0),6-(1,6),6-(6,6)]
    98       0.237834       0.237834       0.237834    6[1-(0),6-(1,6),6-(6,6)]
    99       4.455585       4.455585       4.455585    7[6-(1,6),6-(1,6),30-(7,8,8)]
   100       4.455585       4.455585       4.455585    7[6-(1,6),6-(1,6),30-(7,8,8)]
   101       3.167315       3.167315       3.167315    7[6-(1,6),6-(1,6),30-(7,8,8)]
   102       3.167315       3.167315       3.167315    7[6-(1,6),6-(1,6),30-(7,8,8)]
   103       1.809676       1.809676       1.809676    8[6-(6,8),30-(7,7,8)]
   104       3.147495       3.147495       3.147495    8[6-(6,8)]
   105       1.809676       1.809676       1.809676    8[6-(6,8),30-(7,7,8)]
   106       3.147495       3.147495       3.147495    8[6-(6,8)]
   107       5.813224       5.813224       5.813224    8[6-(6,8),30-(7,7,8)]
   108       4.475405       4.475405       4.475405    8[6-(6,8)]
   109       5.813224       5.813224       5.813224    8[6-(6,8),30-(7,7,8)]
   110       4.475405       4.475405       4.475405    8[6-(6,8)]
