# Supplementary material for: A collection of forcefield precursors for metal–organic frameworks
Source: RSC Adv. 2019 Nov 13;9(63):36492–507. doi: 10.1039/c9ra07327b (PMC9075174; doi:10.1039/c9ra07327b)
Supplement: RA-009-C9RA07327B-s1987 [file RA-009-C9RA07327B-s1987.txt]

PIYZAZ_clean

8.995000    0.000000    0.000000
4.497500    7.789899    0.000000
4.497500    2.596633    7.344387

     1        6.74625        6.74625        6.74625    48[6-(6),6-(6),6-(6),6-(6)]
     2       11.24375       11.24375       11.24375    48[6-(6),6-(6),6-(6),6-(6)]
     3        6.74625        6.74625        6.74625    6[6-(48),48-(6,6,6)]
     4       8.517545       8.517545       8.517545    6[6-(48),48-(6,6,6)]
     5       4.974955       4.974955       4.974955    6[6-(48),48-(6,6,6)]
     6        6.74625        6.74625        6.74625    6[6-(48),48-(6,6,6)]
     7       9.472455       9.472455       9.472455    6[6-(48),48-(6,6,6)]
     8       11.24375       11.24375       11.24375    6[6-(48),48-(6,6,6)]
     9      13.015045      13.015045      13.015045    6[6-(48),48-(6,6,6)]
    10       11.24375       11.24375       11.24375    6[6-(48),48-(6,6,6)]
