# Supplementary material for: A collection of forcefield precursors for metal–organic frameworks
Source: RSC Adv. 2019 Nov 13;9(63):36492–507. doi: 10.1039/c9ra07327b (PMC9075174; doi:10.1039/c9ra07327b)
Supplement: RA-009-C9RA07327B-s1988 [file RA-009-C9RA07327B-s1988.txt]

PIZNOB_clean_h

8.714000    0.000000    0.000000
3.111978    9.792406    0.000000
4.115582    -0.482354    8.353738

     1       9.642937       9.642937       9.642937    63[8-(6),8-(6),8-(6),8-(6),8-(6),8-(6)]
     2       2.183041       2.183041       2.183041    63[8-(6),8-(6),8-(6),8-(6),8-(6),8-(6)]
     3       7.806324       7.806324       7.806324    6[6-(1,6),8-(63),8-(63)]
     4       7.030197       7.030197       7.030197    6[1-(0),6-(1,6),6-(8,8)]
     5       7.624195       7.624195       7.624195    6[1-(0),6-(1,6),6-(8,8)]
     6       6.856989       6.856989       6.856989    6[6-(1,6),8-(63),8-(63)]
     7       13.82384       13.82384       13.82384    6[6-(1,6),8-(63),8-(63)]
     8      13.860498      13.860498      13.860498    6[1-(0),6-(1,6),6-(8,8)]
     9       8.135236       8.135236       8.135236    6[6-(1,6),8-(63),8-(63)]
    10       8.911363       8.911363       8.911363    6[1-(0),6-(1,6),6-(8,8)]
    11       8.317365       8.317365       8.317365    6[1-(0),6-(1,6),6-(8,8)]
    12       9.084571       9.084571       9.084571    6[6-(1,6),8-(63),8-(63)]
    13        2.11772        2.11772        2.11772    6[6-(1,6),8-(63),8-(63)]
    14       2.081062       2.081062       2.081062    6[1-(0),6-(1,6),6-(8,8)]
    15        7.20879        7.20879        7.20879    8[6-(6,8),63-(8,8,8,8,8)]
    16       9.053247       9.053247       9.053247    8[6-(6,8),63-(8,8,8,8,8)]
    17       7.485441       7.485441       7.485441    8[6-(6,8),63-(8,8,8,8,8)]
    18      14.336172      14.336172      14.336172    8[6-(6,8),63-(8,8,8,8,8)]
    19      10.722034      10.722034      10.722034    8[6-(6,8),63-(8,8,8,8,8)]
    20      12.746841      12.746841      12.746841    8[6-(6,8),63-(8,8,8,8,8)]
    21        8.73277        8.73277        8.73277    8[6-(6,8),63-(8,8,8,8,8)]
    22       6.888313       6.888313       6.888313    8[6-(6,8),63-(8,8,8,8,8)]
    23       8.456119       8.456119       8.456119    8[6-(6,8),63-(8,8,8,8,8)]
    24       1.605388       1.605388       1.605388    8[6-(6,8),63-(8,8,8,8,8)]
    25       5.219526       5.219526       5.219526    8[6-(6,8),63-(8,8,8,8,8)]
    26       3.194719       3.194719       3.194719    8[6-(6,8),63-(8,8,8,8,8)]
    27       5.895146       5.895146       5.895146    1[6-(6,6)]
    28       8.761959       8.761959       8.761959    1[6-(6,6)]
    29      12.957209      12.957209      12.957209    1[6-(6,6)]
    30      10.046414      10.046414      10.046414    1[6-(6,6)]
    31       7.179601       7.179601       7.179601    1[6-(6,6)]
    32       3.003372       3.003372       3.003372    1[6-(6,6)]
