# Supplementary material for: A collection of forcefield precursors for metal–organic frameworks
Source: RSC Adv. 2019 Nov 13;9(63):36492–507. doi: 10.1039/c9ra07327b (PMC9075174; doi:10.1039/c9ra07327b)
Supplement: RA-009-C9RA07327B-s1989 [file RA-009-C9RA07327B-s1989.txt]

PIZPAP_clean_h

8.523000    0.000000    0.000000
-3.697125    9.036977    0.000000
0.000000    0.000000    17.314000

     1       7.089616       7.089616       7.089616    65[8-(6),8-(6),8-(6),8-(6),8-(6),8-(6)]
     2      -0.415179      -0.415179      -0.415179    65[8-(6),8-(6),8-(6),8-(6),8-(6),8-(6)]
     3      -2.263741      -2.263741      -2.263741    65[8-(6),8-(6),8-(6),8-(6),8-(6),8-(6)]
     4       5.241054       5.241054       5.241054    65[8-(6),8-(6),8-(6),8-(6),8-(6),8-(6)]
     5       7.636322       7.636322       7.636322    6[6-(1,6),8-(65),8-(65)]
     6       7.962165       7.962165       7.962165    6[1-(0),6-(1,6),6-(8,8)]
     7       4.007197       4.007197       4.007197    6[6-(1,6),8-(65),8-(65)]
     8       2.801334       2.801334       2.801334    6[1-(0),6-(1,6),6-(8,8)]
     9      -0.886265      -0.886265      -0.886265    6[1-(0),6-(1,6),6-(8,8)]
    10      -2.104781      -2.104781      -2.104781    6[6-(1,6),8-(65),8-(65)]
    11      -0.961884      -0.961884      -0.961884    6[6-(1,6),8-(65),8-(65)]
    12      -1.287728      -1.287728      -1.287728    6[1-(0),6-(1,6),6-(8,8)]
    13        2.66724        2.66724        2.66724    6[6-(1,6),8-(65),8-(65)]
    14       3.873103       3.873103       3.873103    6[1-(0),6-(1,6),6-(8,8)]
    15       3.863578       3.863578       3.863578    6[1-(0),6-(1,6),6-(8,8)]
    16       5.082093       5.082093       5.082093    6[6-(1,6),8-(65),8-(65)]
    17      -2.810447      -2.810447      -2.810447    6[6-(1,6),8-(65),8-(65)]
    18       -3.13629       -3.13629       -3.13629    6[1-(0),6-(1,6),6-(8,8)]
    19       0.818678       0.818678       0.818678    6[6-(1,6),8-(65),8-(65)]
    20       2.024541       2.024541       2.024541    6[1-(0),6-(1,6),6-(8,8)]
    21        5.71214        5.71214        5.71214    6[1-(0),6-(1,6),6-(8,8)]
    22       6.930656       6.930656       6.930656    6[6-(1,6),8-(65),8-(65)]
    23       5.787759       5.787759       5.787759    6[6-(1,6),8-(65),8-(65)]
    24       6.113603       6.113603       6.113603    6[1-(0),6-(1,6),6-(8,8)]
    25       2.158635       2.158635       2.158635    6[6-(1,6),8-(65),8-(65)]
    26       0.952772       0.952772       0.952772    6[1-(0),6-(1,6),6-(8,8)]
    27       0.962297       0.962297       0.962297    6[1-(0),6-(1,6),6-(8,8)]
    28      -0.256218      -0.256218      -0.256218    6[6-(1,6),8-(65),8-(65)]
    29        4.68476        4.68476        4.68476    8[6-(6,8),65-(8,8,8,8,8)]
    30       6.595399       6.595399       6.595399    8[6-(6,8),65-(8,8,8,8,8)]
    31       5.097733       5.097733       5.097733    8[6-(6,8),65-(8,8,8,8,8)]
    32       3.846581       3.846581       3.846581    8[6-(6,8),65-(8,8,8,8,8)]
    33      -3.215114      -3.215114      -3.215114    8[6-(6,8),65-(8,8,8,8,8)]
    34      -1.951652      -1.951652      -1.951652    8[6-(6,8),65-(8,8,8,8,8)]
    35      -1.707447      -1.707447      -1.707447    8[6-(6,8),65-(8,8,8,8,8)]
    36       0.079038       0.079038       0.079038    8[6-(6,8),65-(8,8,8,8,8)]
    37       1.576705       1.576705       1.576705    8[6-(6,8),65-(8,8,8,8,8)]
    38       2.827857       2.827857       2.827857    8[6-(6,8),65-(8,8,8,8,8)]
    39       6.192426       6.192426       6.192426    8[6-(6,8),65-(8,8,8,8,8)]
    40       4.928964       4.928964       4.928964    8[6-(6,8),65-(8,8,8,8,8)]
    41       0.141115       0.141115       0.141115    8[6-(6,8),65-(8,8,8,8,8)]
    42      -1.769524      -1.769524      -1.769524    8[6-(6,8),65-(8,8,8,8,8)]
    43      -0.271858      -0.271858      -0.271858    8[6-(6,8),65-(8,8,8,8,8)]
    44       0.979294       0.979294       0.979294    8[6-(6,8),65-(8,8,8,8,8)]
    45       8.040989       8.040989       8.040989    8[6-(6,8),65-(8,8,8,8,8)]
    46       6.777527       6.777527       6.777527    8[6-(6,8),65-(8,8,8,8,8)]
    47       6.533322       6.533322       6.533322    8[6-(6,8),65-(8,8,8,8,8)]
    48       4.746837       4.746837       4.746837    8[6-(6,8),65-(8,8,8,8,8)]
    49        3.24917        3.24917        3.24917    8[6-(6,8),65-(8,8,8,8,8)]
    50       1.998018       1.998018       1.998018    8[6-(6,8),65-(8,8,8,8,8)]
    51      -1.366551      -1.366551      -1.366551    8[6-(6,8),65-(8,8,8,8,8)]
    52      -0.103089      -0.103089      -0.103089    8[6-(6,8),65-(8,8,8,8,8)]
    53       7.230605       7.230605       7.230605    1[6-(6,6)]
    54       1.848847       1.848847       1.848847    1[6-(6,6)]
    55       0.083476       0.083476       0.083476    1[6-(6,6)]
    56      -0.556167      -0.556167      -0.556167    1[6-(6,6)]
    57       4.825591       4.825591       4.825591    1[6-(6,6)]
    58       2.893837       2.893837       2.893837    1[6-(6,6)]
    59       -2.40473       -2.40473       -2.40473    1[6-(6,6)]
    60       2.977028       2.977028       2.977028    1[6-(6,6)]
    61       4.742399       4.742399       4.742399    1[6-(6,6)]
    62       5.372103       5.372103       5.372103    1[6-(6,6)]
    63       0.000284       0.000284       0.000284    1[6-(6,6)]
    64       1.932038       1.932038       1.932038    1[6-(6,6)]
