# Supplementary material for: A collection of forcefield precursors for metal–organic frameworks
Source: RSC Adv. 2019 Nov 13;9(63):36492–507. doi: 10.1039/c9ra07327b (PMC9075174; doi:10.1039/c9ra07327b)
Supplement: RA-009-C9RA07327B-s1990 [file RA-009-C9RA07327B-s1990.txt]

PIZPET_clean_h

8.486000    0.000000    0.000000
-3.686902    9.011988    0.000000
0.000000    0.000000    17.271000

     1       7.071855       7.071855       7.071855    39[8-(6),8-(6),8-(6),8-(6),8-(6),8-(6)]
     2      -0.429306      -0.429306      -0.429306    39[8-(6),8-(6),8-(6),8-(6),8-(6),8-(6)]
     3      -2.272757      -2.272757      -2.272757    39[8-(6),8-(6),8-(6),8-(6),8-(6),8-(6)]
     4       5.228404       5.228404       5.228404    39[8-(6),8-(6),8-(6),8-(6),8-(6),8-(6)]
     5       7.576626       7.576626       7.576626    6[6-(1,6),8-(39),8-(39)]
     6       7.926185       7.926185       7.926185    6[1-(0),6-(1,6),6-(8,8)]
     7       2.184754       2.184754       2.184754    6[6-(1,6),8-(39),8-(39)]
     8       0.984957       0.984957       0.984957    6[1-(0),6-(1,6),6-(8,8)]
     9      -0.882348      -0.882348      -0.882348    6[1-(0),6-(1,6),6-(8,8)]
    10       -2.11517       -2.11517       -2.11517    6[6-(1,6),8-(39),8-(39)]
    11      -0.934077      -0.934077      -0.934077    6[6-(1,6),8-(39),8-(39)]
    12      -1.283636      -1.283636      -1.283636    6[1-(0),6-(1,6),6-(8,8)]
    13       0.770893       0.770893       0.770893    6[6-(1,6),8-(39),8-(39)]
    14        1.97069        1.97069        1.97069    6[1-(0),6-(1,6),6-(8,8)]
    15       3.837995       3.837995       3.837995    6[1-(0),6-(1,6),6-(8,8)]
    16       5.070817       5.070817       5.070817    6[6-(1,6),8-(39),8-(39)]
    17      -2.777528      -2.777528      -2.777528    6[6-(1,6),8-(39),8-(39)]
    18      -3.127087      -3.127087      -3.127087    6[1-(0),6-(1,6),6-(8,8)]
    19       2.614344       2.614344       2.614344    6[6-(1,6),8-(39),8-(39)]
    20       3.814141       3.814141       3.814141    6[1-(0),6-(1,6),6-(8,8)]
    21       5.681446       5.681446       5.681446    6[1-(0),6-(1,6),6-(8,8)]
    22       6.914268       6.914268       6.914268    6[6-(1,6),8-(39),8-(39)]
    23       5.733175       5.733175       5.733175    6[6-(1,6),8-(39),8-(39)]
    24       6.082734       6.082734       6.082734    6[1-(0),6-(1,6),6-(8,8)]
    25       4.028205       4.028205       4.028205    6[6-(1,6),8-(39),8-(39)]
    26       2.828408       2.828408       2.828408    6[1-(0),6-(1,6),6-(8,8)]
    27       0.961103       0.961103       0.961103    6[1-(0),6-(1,6),6-(8,8)]
    28      -0.271719      -0.271719      -0.271719    6[6-(1,6),8-(39),8-(39)]
    29       4.663568       4.663568       4.663568    8[6-(6,8),39-(8,8,8,8,8)]
    30       6.569808       6.569808       6.569808    8[6-(6,8),39-(8,8,8,8,8)]
    31       3.273278       3.273278       3.273278    8[6-(6,8),39-(8,8,8,8,8)]
    32        2.02902        2.02902        2.02902    8[6-(6,8),39-(8,8,8,8,8)]
    33      -3.200523      -3.200523      -3.200523    8[6-(6,8),39-(8,8,8,8,8)]
    34      -1.949791      -1.949791      -1.949791    8[6-(6,8),39-(8,8,8,8,8)]
    35      -1.707921      -1.707921      -1.707921    8[6-(6,8),39-(8,8,8,8,8)]
    36       0.072741       0.072741       0.072741    8[6-(6,8),39-(8,8,8,8,8)]
    37      -0.317631      -0.317631      -0.317631    8[6-(6,8),39-(8,8,8,8,8)]
    38       0.926627       0.926627       0.926627    8[6-(6,8),39-(8,8,8,8,8)]
    39        6.15617        6.15617        6.15617    8[6-(6,8),39-(8,8,8,8,8)]
    40       4.905438       4.905438       4.905438    8[6-(6,8),39-(8,8,8,8,8)]
    41        0.13553        0.13553        0.13553    8[6-(6,8),39-(8,8,8,8,8)]
    42       -1.77071       -1.77071       -1.77071    8[6-(6,8),39-(8,8,8,8,8)]
    43        1.52582        1.52582        1.52582    8[6-(6,8),39-(8,8,8,8,8)]
    44       2.770078       2.770078       2.770078    8[6-(6,8),39-(8,8,8,8,8)]
    45       7.999621       7.999621       7.999621    8[6-(6,8),39-(8,8,8,8,8)]
    46       6.748889       6.748889       6.748889    8[6-(6,8),39-(8,8,8,8,8)]
    47       6.507019       6.507019       6.507019    8[6-(6,8),39-(8,8,8,8,8)]
    48       4.726357       4.726357       4.726357    8[6-(6,8),39-(8,8,8,8,8)]
    49       5.116729       5.116729       5.116729    8[6-(6,8),39-(8,8,8,8,8)]
    50       3.872471       3.872471       3.872471    8[6-(6,8),39-(8,8,8,8,8)]
    51      -1.357072      -1.357072      -1.357072    8[6-(6,8),39-(8,8,8,8,8)]
    52       -0.10634       -0.10634       -0.10634    8[6-(6,8),39-(8,8,8,8,8)]
    53       7.218317       7.218317       7.218317    1[6-(6,6)]
    54       0.038517       0.038517       0.038517    1[6-(6,6)]
    55       0.104404       0.104404       0.104404    1[6-(6,6)]
    56      -0.575768      -0.575768      -0.575768    1[6-(6,6)]
    57        2.91713        2.91713        2.91713    1[6-(6,6)]
    58       2.851243       2.851243       2.851243    1[6-(6,6)]
    59      -2.419219      -2.419219      -2.419219    1[6-(6,6)]
    60       4.741632       4.741632       4.741632    1[6-(6,6)]
    61       4.727349       4.727349       4.727349    1[6-(6,6)]
    62        5.32774        5.32774        5.32774    1[6-(6,6)]
    63       1.900917       1.900917       1.900917    1[6-(6,6)]
    64         1.9152         1.9152         1.9152    1[6-(6,6)]
