# Supplementary material for: A collection of forcefield precursors for metal–organic frameworks
Source: RSC Adv. 2019 Nov 13;9(63):36492–507. doi: 10.1039/c9ra07327b (PMC9075174; doi:10.1039/c9ra07327b)
Supplement: RA-009-C9RA07327B-s1991 [file RA-009-C9RA07327B-s1991.txt]

PIZPIX_clean_h

8.478000    0.000000    0.000000
-3.675696    8.971192    0.000000
0.000000    0.000000    17.243000

     1       7.063119       7.063119       7.063119    68[8-(6),8-(6),8-(6),8-(6),8-(6),8-(6)]
     2      -0.422967      -0.422967      -0.422967    68[8-(6),8-(6),8-(6),8-(6),8-(6),8-(6)]
     3      -2.260815      -2.260815      -2.260815    68[8-(6),8-(6),8-(6),8-(6),8-(6),8-(6)]
     4       5.225271       5.225271       5.225271    68[8-(6),8-(6),8-(6),8-(6),8-(6),8-(6)]
     5       7.578184       7.578184       7.578184    6[6-(1,6),8-(68),8-(68)]
     6       7.907006       7.907006       7.907006    6[1-(0),6-(1,6),6-(8,8)]
     7       4.035941       4.035941       4.035941    6[6-(1,6),8-(68),8-(68)]
     8       2.814698       2.814698       2.814698    6[1-(0),6-(1,6),6-(8,8)]
     9      -0.883194      -0.883194      -0.883194    6[1-(0),6-(1,6),6-(8,8)]
    10      -0.257014      -0.257014      -0.257014    6[6-(1,6),8-(68),8-(68)]
    11      -0.938032      -0.938032      -0.938032    6[6-(1,6),8-(68),8-(68)]
    12      -1.266854      -1.266854      -1.266854    6[1-(0),6-(1,6),6-(8,8)]
    13       2.604211       2.604211       2.604211    6[6-(1,6),8-(68),8-(68)]
    14       3.825454       3.825454       3.825454    6[1-(0),6-(1,6),6-(8,8)]
    15        3.84765        3.84765        3.84765    6[1-(0),6-(1,6),6-(8,8)]
    16       6.897166       6.897166       6.897166    6[6-(1,6),8-(68),8-(68)]
    17       -2.77588       -2.77588       -2.77588    6[6-(1,6),8-(68),8-(68)]
    18      -3.104702      -3.104702      -3.104702    6[1-(0),6-(1,6),6-(8,8)]
    19       0.766363       0.766363       0.766363    6[6-(1,6),8-(68),8-(68)]
    20       1.987606       1.987606       1.987606    6[1-(0),6-(1,6),6-(8,8)]
    21       5.685498       5.685498       5.685498    6[1-(0),6-(1,6),6-(8,8)]
    22       5.059318       5.059318       5.059318    6[6-(1,6),8-(68),8-(68)]
    23       5.740336       5.740336       5.740336    6[6-(1,6),8-(68),8-(68)]
    24       6.069158       6.069158       6.069158    6[1-(0),6-(1,6),6-(8,8)]
    25       2.198093       2.198093       2.198093    6[6-(1,6),8-(68),8-(68)]
    26        0.97685        0.97685        0.97685    6[1-(0),6-(1,6),6-(8,8)]
    27       0.954654       0.954654       0.954654    6[1-(0),6-(1,6),6-(8,8)]
    28      -2.094862      -2.094862      -2.094862    6[6-(1,6),8-(68),8-(68)]
    29        4.65671        4.65671        4.65671    8[6-(6,8),68-(8,8,8,8,8)]
    30       6.567706       6.567706       6.567706    8[6-(6,8),68-(8,8,8,8,8)]
    31       5.127743       5.127743       5.127743    8[6-(6,8),68-(8,8,8,8,8)]
    32       3.865414       3.865414       3.865414    8[6-(6,8),68-(8,8,8,8,8)]
    33      -1.351407      -1.351407      -1.351407    8[6-(6,8),68-(8,8,8,8,8)]
    34      -0.150273      -0.150273      -0.150273    8[6-(6,8),68-(8,8,8,8,8)]
    35      -1.692254      -1.692254      -1.692254    8[6-(6,8),68-(8,8,8,8,8)]
    36       0.072446       0.072446       0.072446    8[6-(6,8),68-(8,8,8,8,8)]
    37       1.512409       1.512409       1.512409    8[6-(6,8),68-(8,8,8,8,8)]
    38       2.774738       2.774738       2.774738    8[6-(6,8),68-(8,8,8,8,8)]
    39       7.991559       7.991559       7.991559    8[6-(6,8),68-(8,8,8,8,8)]
    40       6.790425       6.790425       6.790425    8[6-(6,8),68-(8,8,8,8,8)]
    41       0.145594       0.145594       0.145594    8[6-(6,8),68-(8,8,8,8,8)]
    42      -1.765402      -1.765402      -1.765402    8[6-(6,8),68-(8,8,8,8,8)]
    43      -0.325439      -0.325439      -0.325439    8[6-(6,8),68-(8,8,8,8,8)]
    44        0.93689        0.93689        0.93689    8[6-(6,8),68-(8,8,8,8,8)]
    45       6.153711       6.153711       6.153711    8[6-(6,8),68-(8,8,8,8,8)]
    46       4.952577       4.952577       4.952577    8[6-(6,8),68-(8,8,8,8,8)]
    47       6.494558       6.494558       6.494558    8[6-(6,8),68-(8,8,8,8,8)]
    48       4.729858       4.729858       4.729858    8[6-(6,8),68-(8,8,8,8,8)]
    49       3.289895       3.289895       3.289895    8[6-(6,8),68-(8,8,8,8,8)]
    50       2.027566       2.027566       2.027566    8[6-(6,8),68-(8,8,8,8,8)]
    51      -3.189255      -3.189255      -3.189255    8[6-(6,8),68-(8,8,8,8,8)]
    52      -1.988121      -1.988121      -1.988121    8[6-(6,8),68-(8,8,8,8,8)]
    53       7.192207       7.192207       7.192207    1[6-(6,6)]
    54       1.868167       1.868167       1.868167    1[6-(6,6)]
    55       0.072149       0.072149       0.072149    1[6-(6,6)]
    56      -0.552055      -0.552055      -0.552055    1[6-(6,6)]
    57       4.771985       4.771985       4.771985    1[6-(6,6)]
    58       2.892307       2.892307       2.892307    1[6-(6,6)]
    59      -2.389903      -2.389903      -2.389903    1[6-(6,6)]
    60       2.934137       2.934137       2.934137    1[6-(6,6)]
    61        4.69388        4.69388        4.69388    1[6-(6,6)]
    62       5.328629       5.328629       5.328629    1[6-(6,6)]
    63       0.030319       0.030319       0.030319    1[6-(6,6)]
    64       1.909997       1.909997       1.909997    1[6-(6,6)]
