# Supplementary material for: A collection of forcefield precursors for metal–organic frameworks
Source: RSC Adv. 2019 Nov 13;9(63):36492–507. doi: 10.1039/c9ra07327b (PMC9075174; doi:10.1039/c9ra07327b)
Supplement: RA-009-C9RA07327B-s1992 [file RA-009-C9RA07327B-s1992.txt]

PIZPOD_clean_h

8.426000    0.000000    0.000000
-3.628891    8.919013    0.000000
0.000000    0.000000    17.159000

     1        7.02033        7.02033        7.02033    71[8-(6),8-(6),8-(6),8-(6),8-(6),8-(6)]
     2      -0.408775      -0.408775      -0.408775    71[8-(6),8-(6),8-(6),8-(6),8-(6),8-(6)]
     3      -2.223221      -2.223221      -2.223221    71[8-(6),8-(6),8-(6),8-(6),8-(6),8-(6)]
     4       5.205884       5.205884       5.205884    71[8-(6),8-(6),8-(6),8-(6),8-(6),8-(6)]
     5       7.546229       7.546229       7.546229    6[6-(1,6),8-(71),8-(71)]
     6       7.851944       7.851944       7.851944    6[1-(0),6-(1,6),6-(8,8)]
     7       4.034494       4.034494       4.034494    6[6-(1,6),8-(71),8-(71)]
     8       2.810047       2.810047       2.810047    6[1-(0),6-(1,6),6-(8,8)]
     9      -0.847203      -0.847203      -0.847203    6[1-(0),6-(1,6),6-(8,8)]
    10      -0.245162      -0.245162      -0.245162    6[6-(1,6),8-(71),8-(71)]
    11      -0.934674      -0.934674      -0.934674    6[6-(1,6),8-(71),8-(71)]
    12      -1.240389      -1.240389      -1.240389    6[1-(0),6-(1,6),6-(8,8)]
    13        2.57706        2.57706        2.57706    6[6-(1,6),8-(71),8-(71)]
    14       3.801508       3.801508       3.801508    6[1-(0),6-(1,6),6-(8,8)]
    15       3.829866       3.829866       3.829866    6[1-(0),6-(1,6),6-(8,8)]
    16       6.856717       6.856717       6.856717    6[6-(1,6),8-(71),8-(71)]
    17       -2.74912       -2.74912       -2.74912    6[6-(1,6),8-(71),8-(71)]
    18      -3.054835      -3.054835      -3.054835    6[1-(0),6-(1,6),6-(8,8)]
    19       0.762615       0.762615       0.762615    6[6-(1,6),8-(71),8-(71)]
    20       1.987062       1.987062       1.987062    6[1-(0),6-(1,6),6-(8,8)]
    21       5.644312       5.644312       5.644312    6[1-(0),6-(1,6),6-(8,8)]
    22       5.042271       5.042271       5.042271    6[6-(1,6),8-(71),8-(71)]
    23       5.731783       5.731783       5.731783    6[6-(1,6),8-(71),8-(71)]
    24       6.037498       6.037498       6.037498    6[1-(0),6-(1,6),6-(8,8)]
    25       2.220049       2.220049       2.220049    6[6-(1,6),8-(71),8-(71)]
    26       0.995601       0.995601       0.995601    6[1-(0),6-(1,6),6-(8,8)]
    27       0.967243       0.967243       0.967243    6[1-(0),6-(1,6),6-(8,8)]
    28      -2.059608      -2.059608      -2.059608    6[6-(1,6),8-(71),8-(71)]
    29         4.6743         4.6743         4.6743    8[6-(6,8),71-(8,8,8,8,8)]
    30        6.51779        6.51779        6.51779    8[6-(6,8),71-(8,8,8,8,8)]
    31       5.092688       5.092688       5.092688    8[6-(6,8),71-(8,8,8,8,8)]
    32       3.896246       3.896246       3.896246    8[6-(6,8),71-(8,8,8,8,8)]
    33      -1.349544      -1.349544      -1.349544    8[6-(6,8),71-(8,8,8,8,8)]
    34      -0.115427      -0.115427      -0.115427    8[6-(6,8),71-(8,8,8,8,8)]
    35      -1.691637      -1.691637      -1.691637    8[6-(6,8),71-(8,8,8,8,8)]
    36       0.093765       0.093765       0.093765    8[6-(6,8),71-(8,8,8,8,8)]
    37       1.518867       1.518867       1.518867    8[6-(6,8),71-(8,8,8,8,8)]
    38       2.715308       2.715308       2.715308    8[6-(6,8),71-(8,8,8,8,8)]
    39       7.961099       7.961099       7.961099    8[6-(6,8),71-(8,8,8,8,8)]
    40       6.726982       6.726982       6.726982    8[6-(6,8),71-(8,8,8,8,8)]
    41       0.122809       0.122809       0.122809    8[6-(6,8),71-(8,8,8,8,8)]
    42      -1.720681      -1.720681      -1.720681    8[6-(6,8),71-(8,8,8,8,8)]
    43      -0.295579      -0.295579      -0.295579    8[6-(6,8),71-(8,8,8,8,8)]
    44       0.900863       0.900863       0.900863    8[6-(6,8),71-(8,8,8,8,8)]
    45       6.146653       6.146653       6.146653    8[6-(6,8),71-(8,8,8,8,8)]
    46       4.912536       4.912536       4.912536    8[6-(6,8),71-(8,8,8,8,8)]
    47       6.488746       6.488746       6.488746    8[6-(6,8),71-(8,8,8,8,8)]
    48       4.703344       4.703344       4.703344    8[6-(6,8),71-(8,8,8,8,8)]
    49       3.278242       3.278242       3.278242    8[6-(6,8),71-(8,8,8,8,8)]
    50       2.081801       2.081801       2.081801    8[6-(6,8),71-(8,8,8,8,8)]
    51       -3.16399       -3.16399       -3.16399    8[6-(6,8),71-(8,8,8,8,8)]
    52      -1.929873      -1.929873      -1.929873    8[6-(6,8),71-(8,8,8,8,8)]
    53       7.148361       7.148361       7.148361    1[6-(6,6)]
    54       1.864265       1.864265       1.864265    1[6-(6,6)]
    55       0.107709       0.107709       0.107709    1[6-(6,6)]
    56      -0.536806      -0.536806      -0.536806    1[6-(6,6)]
    57       4.747289       4.747289       4.747289    1[6-(6,6)]
    58       2.874954       2.874954       2.874954    1[6-(6,6)]
    59      -2.351252      -2.351252      -2.351252    1[6-(6,6)]
    60       2.932844       2.932844       2.932844    1[6-(6,6)]
    61       4.650541       4.650541       4.650541    1[6-(6,6)]
    62       5.337204       5.337204       5.337204    1[6-(6,6)]
    63        0.04982        0.04982        0.04982    1[6-(6,6)]
    64       1.922155       1.922155       1.922155    1[6-(6,6)]
