# Supplementary material for: A collection of forcefield precursors for metal–organic frameworks
Source: RSC Adv. 2019 Nov 13;9(63):36492–507. doi: 10.1039/c9ra07327b (PMC9075174; doi:10.1039/c9ra07327b)
Supplement: RA-009-C9RA07327B-s1993 [file RA-009-C9RA07327B-s1993.txt]

POCPAZ_clean

13.542200    0.000000    0.000000
0.000000    21.157300    0.000000
0.000000    0.000000    24.011200

     1       4.911756       4.911756       4.911756    27[7-(6,6),7-(6,6),8-(1,1,27),8-(6),8-(6)]
     2        4.96132        4.96132        4.96132    27[7-(6,6),7-(6,6),8-(1,1,27),8-(6),8-(6)]
     3       8.630444       8.630444       8.630444    27[7-(6,6),7-(6,6),8-(1,1,27),8-(6),8-(6)]
     4        8.58088        8.58088        8.58088    27[7-(6,6),7-(6,6),8-(1,1,27),8-(6),8-(6)]
     5       1.859344       1.859344       1.859344    27[7-(6,6),7-(6,6),8-(1,1,27),8-(6),8-(6)]
     6        1.80978        1.80978        1.80978    27[7-(6,6),7-(6,6),8-(1,1,27),8-(6),8-(6)]
     7      11.682856      11.682856      11.682856    27[7-(6,6),7-(6,6),8-(1,1,27),8-(6),8-(6)]
     8       11.73242       11.73242       11.73242    27[7-(6,6),7-(6,6),8-(1,1,27),8-(6),8-(6)]
     9       6.665471       6.665471       6.665471    1[8-(1,27,27)]
    10       6.567967       6.567967       6.567967    1[8-(1,27,27)]
    11       1.518081       1.518081       1.518081    1[6-(6,6)]
    12      12.576641      12.576641      12.576641    1[6-(6,6)]
    13        2.03133        2.03133        2.03133    1[6-(6,6)]
    14       1.929763       1.929763       1.929763    1[6-(6,6)]
    15      12.450699      12.450699      12.450699    1[6-(6,6)]
    16       1.408389       1.408389       1.408389    1[6-(6,6)]
    17       9.953517       9.953517       9.953517    1[6-(6,7)]
    18      10.709172      10.709172      10.709172    1[6-(6,6)]
    19      10.055084      10.055084      10.055084    1[6-(6,6)]
    20       9.298075       9.298075       9.298075    1[6-(6,7)]
    21      11.791194      11.791194      11.791194    1[6-(1,6,6)]
    22      10.646878      10.646878      10.646878    1[6-(1,6,6)]
    23      10.491142      10.491142      10.491142    1[6-(1,6,6)]
    24      10.225715      10.225715      10.225715    1[6-(1,6,6)]
    25       8.539711       8.539711       8.539711    1[6-(1,6,6)]
    26       8.290535       8.290535       8.290535    1[6-(1,6,6)]
    27       0.216675       0.216675       0.216675    1[6-(6,7)]
    28       1.419223       1.419223       1.419223    1[6-(6,6)]
    29       0.232926       0.232926       0.232926    1[6-(6,6)]
    30       12.62133       12.62133       12.62133    1[6-(6,7)]
    31       1.304114       1.304114       1.304114    1[6-(1,6,6)]
    32       2.625833       2.625833       2.625833    1[6-(1,6,6)]
    33       1.306822       1.306822       1.306822    1[6-(1,6,6)]
    34       2.559476       2.559476       2.559476    1[6-(1,6,6)]
    35        2.59604        2.59604        2.59604    1[6-(1,6,6)]
    36       3.841922       3.841922       3.841922    1[6-(1,6,6)]
    37       5.980236       5.980236       5.980236    1[6-(6,7)]
    38       7.154344       7.154344       7.154344    1[6-(6,6)]
    39       8.370434       8.370434       8.370434    1[6-(6,6)]
    40       7.169241       7.169241       7.169241    1[6-(6,7)]
    41       3.871715       3.871715       3.871715    1[6-(6,7)]
    42       3.321902       3.321902       3.321902    1[6-(6,6)]
    43       3.216272       3.216272       3.216272    1[6-(6,6)]
    44       3.920467       3.920467       3.920467    1[6-(6,7)]
    45       6.876729       6.876729       6.876729    1[8-(1,27,27)]
    46       6.974233       6.974233       6.974233    1[8-(1,27,27)]
    47      12.024119      12.024119      12.024119    1[6-(6,6)]
    48       0.965559       0.965559       0.965559    1[6-(6,6)]
    49       11.51087       11.51087       11.51087    1[6-(6,6)]
    50      11.612436      11.612436      11.612436    1[6-(6,6)]
    51       1.091501       1.091501       1.091501    1[6-(6,6)]
    52      12.133811      12.133811      12.133811    1[6-(6,6)]
    53       3.588683       3.588683       3.588683    1[6-(6,7)]
    54       2.833028       2.833028       2.833028    1[6-(6,6)]
    55       3.487117       3.487117       3.487117    1[6-(6,6)]
    56       4.244125       4.244125       4.244125    1[6-(6,7)]
    57       1.751006       1.751006       1.751006    1[6-(1,6,6)]
    58       2.895322       2.895322       2.895322    1[6-(1,6,6)]
    59       3.051058       3.051058       3.051058    1[6-(1,6,6)]
    60       3.316485       3.316485       3.316485    1[6-(1,6,6)]
    61       5.002489       5.002489       5.002489    1[6-(1,6,6)]
    62       5.251665       5.251665       5.251665    1[6-(1,6,6)]
    63      13.325525      13.325525      13.325525    1[6-(6,7)]
    64      12.122977      12.122977      12.122977    1[6-(6,6)]
    65      13.309274      13.309274      13.309274    1[6-(6,6)]
    66        0.92087        0.92087        0.92087    1[6-(6,7)]
    67      12.238086      12.238086      12.238086    1[6-(1,6,6)]
    68      10.916367      10.916367      10.916367    1[6-(1,6,6)]
    69      12.235378      12.235378      12.235378    1[6-(1,6,6)]
    70      10.982724      10.982724      10.982724    1[6-(1,6,6)]
    71       10.94616       10.94616       10.94616    1[6-(1,6,6)]
    72       9.700278       9.700278       9.700278    1[6-(1,6,6)]
    73       7.561964       7.561964       7.561964    1[6-(6,7)]
    74       6.387856       6.387856       6.387856    1[6-(6,6)]
    75       5.171766       5.171766       5.171766    1[6-(6,6)]
    76       6.372959       6.372959       6.372959    1[6-(6,7)]
    77       9.670485       9.670485       9.670485    1[6-(6,7)]
    78      10.220298      10.220298      10.220298    1[6-(6,6)]
    79      10.325927      10.325927      10.325927    1[6-(6,6)]
    80       9.621733       9.621733       9.621733    1[6-(6,7)]
    81       0.105629       0.105629       0.105629    1[8-(1,27,27)]
    82       0.203133       0.203133       0.203133    1[8-(1,27,27)]
    83       5.253019       5.253019       5.253019    1[6-(6,6)]
    84       7.736659       7.736659       7.736659    1[6-(6,6)]
    85        4.73977        4.73977        4.73977    1[6-(6,6)]
    86       4.841336       4.841336       4.841336    1[6-(6,6)]
    87       7.862601       7.862601       7.862601    1[6-(6,6)]
    88       5.362711       5.362711       5.362711    1[6-(6,6)]
    89      10.359783      10.359783      10.359783    1[6-(6,7)]
    90       9.604128       9.604128       9.604128    1[6-(6,6)]
    91      10.258217      10.258217      10.258217    1[6-(6,6)]
    92      11.015225      11.015225      11.015225    1[6-(6,7)]
    93       8.522106       8.522106       8.522106    1[6-(1,6,6)]
    94       9.666422       9.666422       9.666422    1[6-(1,6,6)]
    95       9.822158       9.822158       9.822158    1[6-(1,6,6)]
    96      10.087585      10.087585      10.087585    1[6-(1,6,6)]
    97      11.773589      11.773589      11.773589    1[6-(1,6,6)]
    98      12.022765      12.022765      12.022765    1[6-(1,6,6)]
    99       6.554425       6.554425       6.554425    1[6-(6,7)]
   100       5.351877       5.351877       5.351877    1[6-(6,6)]
   101       6.538174       6.538174       6.538174    1[6-(6,6)]
   102        7.69197        7.69197        7.69197    1[6-(6,7)]
   103       5.466986       5.466986       5.466986    1[6-(1,6,6)]
   104       4.145267       4.145267       4.145267    1[6-(1,6,6)]
   105       5.464278       5.464278       5.464278    1[6-(1,6,6)]
   106       4.211624       4.211624       4.211624    1[6-(1,6,6)]
   107        4.17506        4.17506        4.17506    1[6-(1,6,6)]
   108       2.929178       2.929178       2.929178    1[6-(1,6,6)]
   109       0.790864       0.790864       0.790864    1[6-(6,7)]
   110      13.158956      13.158956      13.158956    1[6-(6,6)]
   111      11.942866      11.942866      11.942866    1[6-(6,6)]
   112      13.144059      13.144059      13.144059    1[6-(6,7)]
   113       2.899385       2.899385       2.899385    1[6-(6,7)]
   114       3.449198       3.449198       3.449198    1[6-(6,6)]
   115       3.554828       3.554828       3.554828    1[6-(6,6)]
   116       2.850633       2.850633       2.850633    1[6-(6,7)]
   117      13.436571      13.436571      13.436571    1[8-(1,27,27)]
   118      13.339067      13.339067      13.339067    1[8-(1,27,27)]
   119       8.289181       8.289181       8.289181    1[6-(6,6)]
   120       5.805541       5.805541       5.805541    1[6-(6,6)]
   121        8.80243        8.80243        8.80243    1[6-(6,6)]
   122       8.700863       8.700863       8.700863    1[6-(6,6)]
   123       5.679599       5.679599       5.679599    1[6-(6,6)]
   124       8.179489       8.179489       8.179489    1[6-(6,6)]
   125       3.182417       3.182417       3.182417    1[6-(6,7)]
   126       3.938072       3.938072       3.938072    1[6-(6,6)]
   127       3.283983       3.283983       3.283983    1[6-(6,6)]
   128       2.526975       2.526975       2.526975    1[6-(6,7)]
   129       5.020094       5.020094       5.020094    1[6-(1,6,6)]
   130       3.875778       3.875778       3.875778    1[6-(1,6,6)]
   131       3.720042       3.720042       3.720042    1[6-(1,6,6)]
   132       3.454615       3.454615       3.454615    1[6-(1,6,6)]
   133       1.768611       1.768611       1.768611    1[6-(1,6,6)]
   134       1.519435       1.519435       1.519435    1[6-(1,6,6)]
   135       6.987775       6.987775       6.987775    1[6-(6,7)]
   136       8.190323       8.190323       8.190323    1[6-(6,6)]
   137       7.004026       7.004026       7.004026    1[6-(6,6)]
   138        5.85023        5.85023        5.85023    1[6-(6,7)]
   139       8.075214       8.075214       8.075214    1[6-(1,6,6)]
   140       9.396933       9.396933       9.396933    1[6-(1,6,6)]
   141       8.077922       8.077922       8.077922    1[6-(1,6,6)]
   142       9.330576       9.330576       9.330576    1[6-(1,6,6)]
   143        9.36714        9.36714        9.36714    1[6-(1,6,6)]
   144      10.613022      10.613022      10.613022    1[6-(1,6,6)]
   145      12.751336      12.751336      12.751336    1[6-(6,7)]
   146       0.383244       0.383244       0.383244    1[6-(6,6)]
   147       1.599334       1.599334       1.599334    1[6-(6,6)]
   148       0.398141       0.398141       0.398141    1[6-(6,7)]
   149      10.642815      10.642815      10.642815    1[6-(6,7)]
   150      10.093002      10.093002      10.093002    1[6-(6,6)]
   151       9.987373       9.987373       9.987373    1[6-(6,6)]
   152      10.691567      10.691567      10.691567    1[6-(6,7)]
   153       3.204085       3.204085       3.204085    6[6-(6,6),8-(27),8-(27)]
   154       1.974453       1.974453       1.974453    6[6-(1,6),6-(1,6),6-(8,8)]
   155       1.264841       1.264841       1.264841    6[1-(0),6-(6,6),6-(6,7)]
   156       0.171986       0.171986       0.171986    6[6-(1,6),6-(1,6),7-(8,8)]
   157      13.297086      13.297086      13.297086    6[1-(0),6-(6,7),6-(6,7)]
   158       0.450955       0.450955       0.450955    6[6-(1,6),6-(1,6),7-(8,8)]
   159       1.569541       1.569541       1.569541    6[1-(0),6-(6,6),6-(6,7)]
   160       3.126894       3.126894       3.126894    6[6-(6,6),8-(27),8-(27)]
   161       1.882366       1.882366       1.882366    6[6-(1,6),6-(1,6),6-(8,8)]
   162       1.467974       1.467974       1.467974    6[1-(0),6-(6,6),6-(6,7)]
   163       0.375119       0.375119       0.375119    6[6-(1,6),6-(1,6),7-(8,8)]
   164      13.183332      13.183332      13.183332    6[1-(0),6-(6,7),6-(6,7)]
   165       0.079899       0.079899       0.079899    6[6-(1,6),6-(1,6),7-(8,8)]
   166       1.160567       1.160567       1.160567    6[1-(0),6-(6,6),6-(6,7)]
   167       9.977893       9.977893       9.977893    6[1-(0),6-(1,6),7-(6,27)]
   168      10.419369      10.419369      10.419369    6[1-(0),6-(1,7),6-(6,6)]
   169      10.430202      10.430202      10.430202    6[6-(1,1,6),6-(1,6),6-(1,6)]
   170      10.030708      10.030708      10.030708    6[1-(0),6-(1,7),6-(6,6)]
   171       9.593294       9.593294       9.593294    6[1-(0),6-(1,6),7-(6,27)]
   172      10.835114      10.835114      10.835114    6[1-(0),1-(0),6-(1,1,6),6-(6,6)]
   173      10.102481      10.102481      10.102481    6[1-(0),1-(0),6-(1,1,6),6-(1,1,6)]
   174       8.658883       8.658883       8.658883    6[1-(0),1-(0),6-(1,1,6),6-(6,6)]
   175       0.215321       0.215321       0.215321    6[1-(0),6-(1,6),7-(6,27)]
   176       0.954725       0.954725       0.954725    6[1-(0),6-(1,7),6-(6,6)]
   177       0.995352       0.995352       0.995352    6[6-(1,1,6),6-(1,6),6-(1,6)]
   178       0.249176       0.249176       0.249176    6[1-(0),6-(1,7),6-(6,6)]
   179      13.095307      13.095307      13.095307    6[1-(0),6-(1,6),7-(6,27)]
   180       1.798404       1.798404       1.798404    6[1-(0),1-(0),6-(1,1,6),6-(6,6)]
   181       2.130188       2.130188       2.130188    6[1-(0),1-(0),6-(1,1,6),6-(1,1,6)]
   182       3.000952       3.000952       3.000952    6[1-(0),1-(0),6-(1,1,6),6-(6,6)]
   183       6.454213       6.454213       6.454213    6[1-(0),6-(1,6),7-(6,27)]
   184        7.16247        7.16247        7.16247    6[1-(0),6-(1,7),6-(6,6)]
   185       7.886977       7.886977       7.886977    6[6-(1,1,6),6-(1,6),6-(1,6)]
   186       7.877498       7.877498       7.877498    6[1-(0),6-(1,7),6-(6,6)]
   187        7.15299        7.15299        7.15299    6[1-(0),6-(1,6),7-(6,27)]
   188       3.795879       3.795879       3.795879    6[1-(0),6-(1,6),7-(6,27)]
   189       3.450553       3.450553       3.450553    6[1-(0),6-(1,7),6-(6,6)]
   190       3.294817       3.294817       3.294817    6[6-(1,1,6),6-(1,6),6-(1,6)]
   191       3.405863       3.405863       3.405863    6[1-(0),6-(1,7),6-(6,6)]
   192       3.799941       3.799941       3.799941    6[1-(0),6-(1,6),7-(6,27)]
   193      10.338115      10.338115      10.338115    6[6-(6,6),8-(27),8-(27)]
   194      11.567747      11.567747      11.567747    6[6-(1,6),6-(1,6),6-(8,8)]
   195      12.277359      12.277359      12.277359    6[1-(0),6-(6,6),6-(6,7)]
   196      13.370214      13.370214      13.370214    6[6-(1,6),6-(1,6),7-(8,8)]
   197       0.245114       0.245114       0.245114    6[1-(0),6-(6,7),6-(6,7)]
   198      13.091245      13.091245      13.091245    6[6-(1,6),6-(1,6),7-(8,8)]
   199      11.972659      11.972659      11.972659    6[1-(0),6-(6,6),6-(6,7)]
   200      10.415306      10.415306      10.415306    6[6-(6,6),8-(27),8-(27)]
   201      11.659834      11.659834      11.659834    6[6-(1,6),6-(1,6),6-(8,8)]
   202      12.074226      12.074226      12.074226    6[1-(0),6-(6,6),6-(6,7)]
   203      13.167081      13.167081      13.167081    6[6-(1,6),6-(1,6),7-(8,8)]
   204       0.358868       0.358868       0.358868    6[1-(0),6-(6,7),6-(6,7)]
   205      13.462301      13.462301      13.462301    6[6-(1,6),6-(1,6),7-(8,8)]
   206      12.381633      12.381633      12.381633    6[1-(0),6-(6,6),6-(6,7)]
   207       3.564307       3.564307       3.564307    6[1-(0),6-(1,6),7-(6,27)]
   208       3.122831       3.122831       3.122831    6[1-(0),6-(1,7),6-(6,6)]
   209       3.111998       3.111998       3.111998    6[6-(1,1,6),6-(1,6),6-(1,6)]
   210       3.511492       3.511492       3.511492    6[1-(0),6-(1,7),6-(6,6)]
   211       3.948906       3.948906       3.948906    6[1-(0),6-(1,6),7-(6,27)]
   212       2.707086       2.707086       2.707086    6[1-(0),1-(0),6-(1,1,6),6-(6,6)]
   213       3.439719       3.439719       3.439719    6[1-(0),1-(0),6-(1,1,6),6-(1,1,6)]
   214       4.883317       4.883317       4.883317    6[1-(0),1-(0),6-(1,1,6),6-(6,6)]
   215      13.326879      13.326879      13.326879    6[1-(0),6-(1,6),7-(6,27)]
   216      12.587475      12.587475      12.587475    6[1-(0),6-(1,7),6-(6,6)]
   217      12.546848      12.546848      12.546848    6[6-(1,1,6),6-(1,6),6-(1,6)]
   218      13.293024      13.293024      13.293024    6[1-(0),6-(1,7),6-(6,6)]
   219       0.446893       0.446893       0.446893    6[1-(0),6-(1,6),7-(6,27)]
   220      11.743796      11.743796      11.743796    6[1-(0),1-(0),6-(1,1,6),6-(6,6)]
   221      11.412012      11.412012      11.412012    6[1-(0),1-(0),6-(1,1,6),6-(1,1,6)]
   222      10.541248      10.541248      10.541248    6[1-(0),1-(0),6-(1,1,6),6-(6,6)]
   223       7.087987       7.087987       7.087987    6[1-(0),6-(1,6),7-(6,27)]
   224        6.37973        6.37973        6.37973    6[1-(0),6-(1,7),6-(6,6)]
   225       5.655223       5.655223       5.655223    6[6-(1,1,6),6-(1,6),6-(1,6)]
   226       5.664702       5.664702       5.664702    6[1-(0),6-(1,7),6-(6,6)]
   227        6.38921        6.38921        6.38921    6[1-(0),6-(1,6),7-(6,27)]
   228       9.746321       9.746321       9.746321    6[1-(0),6-(1,6),7-(6,27)]
   229      10.091647      10.091647      10.091647    6[1-(0),6-(1,7),6-(6,6)]
   230      10.247383      10.247383      10.247383    6[6-(1,1,6),6-(1,6),6-(1,6)]
   231      10.136337      10.136337      10.136337    6[1-(0),6-(1,7),6-(6,6)]
   232       9.742259       9.742259       9.742259    6[1-(0),6-(1,6),7-(6,27)]
   233       3.567015       3.567015       3.567015    6[6-(6,6),8-(27),8-(27)]
   234       4.796647       4.796647       4.796647    6[6-(1,6),6-(1,6),6-(8,8)]
   235       5.506259       5.506259       5.506259    6[1-(0),6-(6,6),6-(6,7)]
   236       6.599114       6.599114       6.599114    6[6-(1,6),6-(1,6),7-(8,8)]
   237       7.016214       7.016214       7.016214    6[1-(0),6-(6,7),6-(6,7)]
   238       6.320145       6.320145       6.320145    6[6-(1,6),6-(1,6),7-(8,8)]
   239       5.201559       5.201559       5.201559    6[1-(0),6-(6,6),6-(6,7)]
   240       3.644206       3.644206       3.644206    6[6-(6,6),8-(27),8-(27)]
   241       4.888734       4.888734       4.888734    6[6-(1,6),6-(1,6),6-(8,8)]
   242       5.303126       5.303126       5.303126    6[1-(0),6-(6,6),6-(6,7)]
   243       6.395981       6.395981       6.395981    6[6-(1,6),6-(1,6),7-(8,8)]
   244       7.129968       7.129968       7.129968    6[1-(0),6-(6,7),6-(6,7)]
   245       6.691201       6.691201       6.691201    6[6-(1,6),6-(1,6),7-(8,8)]
   246       5.610533       5.610533       5.610533    6[1-(0),6-(6,6),6-(6,7)]
   247      10.335407      10.335407      10.335407    6[1-(0),6-(1,6),7-(6,27)]
   248       9.893931       9.893931       9.893931    6[1-(0),6-(1,7),6-(6,6)]
   249       9.883098       9.883098       9.883098    6[6-(1,1,6),6-(1,6),6-(1,6)]
   250      10.282592      10.282592      10.282592    6[1-(0),6-(1,7),6-(6,6)]
   251      10.720006      10.720006      10.720006    6[1-(0),6-(1,6),7-(6,27)]
   252       9.478186       9.478186       9.478186    6[1-(0),1-(0),6-(1,1,6),6-(6,6)]
   253      10.210819      10.210819      10.210819    6[1-(0),1-(0),6-(1,1,6),6-(1,1,6)]
   254      11.654417      11.654417      11.654417    6[1-(0),1-(0),6-(1,1,6),6-(6,6)]
   255       6.555779       6.555779       6.555779    6[1-(0),6-(1,6),7-(6,27)]
   256       5.816375       5.816375       5.816375    6[1-(0),6-(1,7),6-(6,6)]
   257       5.775748       5.775748       5.775748    6[6-(1,1,6),6-(1,6),6-(1,6)]
   258       6.521924       6.521924       6.521924    6[1-(0),6-(1,7),6-(6,6)]
   259       7.217993       7.217993       7.217993    6[1-(0),6-(1,6),7-(6,27)]
   260       4.972696       4.972696       4.972696    6[1-(0),1-(0),6-(1,1,6),6-(6,6)]
   261       4.640912       4.640912       4.640912    6[1-(0),1-(0),6-(1,1,6),6-(1,1,6)]
   262       3.770148       3.770148       3.770148    6[1-(0),1-(0),6-(1,1,6),6-(6,6)]
   263       0.316887       0.316887       0.316887    6[1-(0),6-(1,6),7-(6,27)]
   264       13.15083       13.15083       13.15083    6[1-(0),6-(1,7),6-(6,6)]
   265      12.426323      12.426323      12.426323    6[6-(1,1,6),6-(1,6),6-(1,6)]
   266      12.435802      12.435802      12.435802    6[1-(0),6-(1,7),6-(6,6)]
   267       13.16031       13.16031       13.16031    6[1-(0),6-(1,6),7-(6,27)]
   268       2.975221       2.975221       2.975221    6[1-(0),6-(1,6),7-(6,27)]
   269       3.320547       3.320547       3.320547    6[1-(0),6-(1,7),6-(6,6)]
   270       3.476283       3.476283       3.476283    6[6-(1,1,6),6-(1,6),6-(1,6)]
   271       3.365237       3.365237       3.365237    6[1-(0),6-(1,7),6-(6,6)]
   272       2.971159       2.971159       2.971159    6[1-(0),6-(1,6),7-(6,27)]
   273       9.975185       9.975185       9.975185    6[6-(6,6),8-(27),8-(27)]
   274       8.745553       8.745553       8.745553    6[6-(1,6),6-(1,6),6-(8,8)]
   275       8.035941       8.035941       8.035941    6[1-(0),6-(6,6),6-(6,7)]
   276       6.943086       6.943086       6.943086    6[6-(1,6),6-(1,6),7-(8,8)]
   277       6.525986       6.525986       6.525986    6[1-(0),6-(6,7),6-(6,7)]
   278       7.222055       7.222055       7.222055    6[6-(1,6),6-(1,6),7-(8,8)]
   279       8.340641       8.340641       8.340641    6[1-(0),6-(6,6),6-(6,7)]
   280       9.897994       9.897994       9.897994    6[6-(6,6),8-(27),8-(27)]
   281       8.653466       8.653466       8.653466    6[6-(1,6),6-(1,6),6-(8,8)]
   282       8.239074       8.239074       8.239074    6[1-(0),6-(6,6),6-(6,7)]
   283       7.146219       7.146219       7.146219    6[6-(1,6),6-(1,6),7-(8,8)]
   284       6.412232       6.412232       6.412232    6[1-(0),6-(6,7),6-(6,7)]
   285       6.850999       6.850999       6.850999    6[6-(1,6),6-(1,6),7-(8,8)]
   286       7.931667       7.931667       7.931667    6[1-(0),6-(6,6),6-(6,7)]
   287       3.206793       3.206793       3.206793    6[1-(0),6-(1,6),7-(6,27)]
   288       3.648269       3.648269       3.648269    6[1-(0),6-(1,7),6-(6,6)]
   289       3.659102       3.659102       3.659102    6[6-(1,1,6),6-(1,6),6-(1,6)]
   290       3.259608       3.259608       3.259608    6[1-(0),6-(1,7),6-(6,6)]
   291       2.822194       2.822194       2.822194    6[1-(0),6-(1,6),7-(6,27)]
   292       4.064014       4.064014       4.064014    6[1-(0),1-(0),6-(1,1,6),6-(6,6)]
   293       3.331381       3.331381       3.331381    6[1-(0),1-(0),6-(1,1,6),6-(1,1,6)]
   294       1.887783       1.887783       1.887783    6[1-(0),1-(0),6-(1,1,6),6-(6,6)]
   295       6.986421       6.986421       6.986421    6[1-(0),6-(1,6),7-(6,27)]
   296       7.725825       7.725825       7.725825    6[1-(0),6-(1,7),6-(6,6)]
   297       7.766452       7.766452       7.766452    6[6-(1,1,6),6-(1,6),6-(1,6)]
   298       7.020276       7.020276       7.020276    6[1-(0),6-(1,7),6-(6,6)]
   299       6.324207       6.324207       6.324207    6[1-(0),6-(1,6),7-(6,27)]
   300       8.569504       8.569504       8.569504    6[1-(0),1-(0),6-(1,1,6),6-(6,6)]
   301       8.901288       8.901288       8.901288    6[1-(0),1-(0),6-(1,1,6),6-(1,1,6)]
   302       9.772052       9.772052       9.772052    6[1-(0),1-(0),6-(1,1,6),6-(6,6)]
   303      13.225313      13.225313      13.225313    6[1-(0),6-(1,6),7-(6,27)]
   304        0.39137        0.39137        0.39137    6[1-(0),6-(1,7),6-(6,6)]
   305       1.115877       1.115877       1.115877    6[6-(1,1,6),6-(1,6),6-(1,6)]
   306       1.106398       1.106398       1.106398    6[1-(0),6-(1,7),6-(6,6)]
   307        0.38189        0.38189        0.38189    6[1-(0),6-(1,6),7-(6,27)]
   308      10.566979      10.566979      10.566979    6[1-(0),6-(1,6),7-(6,27)]
   309      10.221653      10.221653      10.221653    6[1-(0),6-(1,7),6-(6,6)]
   310      10.065917      10.065917      10.065917    6[6-(1,1,6),6-(1,6),6-(1,6)]
   311      10.176963      10.176963      10.176963    6[1-(0),6-(1,7),6-(6,6)]
   312      10.571041      10.571041      10.571041    6[1-(0),6-(1,6),7-(6,27)]
   313      13.004575      13.004575      13.004575    7[6-(6,6),8-(0),8-(0)]
   314       0.047398       0.047398       0.047398    7[6-(6,6),8-(0),8-(0)]
   315      13.483969      13.483969      13.483969    7[6-(6,6),8-(0),8-(0)]
   316      12.904362      12.904362      12.904362    7[6-(6,6),8-(0),8-(0)]
   317       9.578398       9.578398       9.578398    7[6-(1,6),6-(1,6),27-(7,8,8,8)]
   318       13.03843       13.03843       13.03843    7[6-(1,6),6-(1,6),27-(7,8,8,8)]
   319       6.410877       6.410877       6.410877    7[6-(1,6),6-(1,6),27-(7,8,8,8)]
   320       4.023388       4.023388       4.023388    7[6-(1,6),6-(1,6),27-(7,8,8,8)]
   321       0.537625       0.537625       0.537625    7[6-(6,6),8-(0),8-(0)]
   322      13.494802      13.494802      13.494802    7[6-(6,6),8-(0),8-(0)]
   323       0.058231       0.058231       0.058231    7[6-(6,6),8-(0),8-(0)]
   324       0.637838       0.637838       0.637838    7[6-(6,6),8-(0),8-(0)]
   325       3.963802       3.963802       3.963802    7[6-(1,6),6-(1,6),27-(7,8,8,8)]
   326        0.50377        0.50377        0.50377    7[6-(1,6),6-(1,6),27-(7,8,8,8)]
   327       7.131323       7.131323       7.131323    7[6-(1,6),6-(1,6),27-(7,8,8,8)]
   328       9.518812       9.518812       9.518812    7[6-(1,6),6-(1,6),27-(7,8,8,8)]
   329       7.308725       7.308725       7.308725    7[6-(6,6),8-(0),8-(0)]
   330       6.723702       6.723702       6.723702    7[6-(6,6),8-(0),8-(0)]
   331       6.829331       6.829331       6.829331    7[6-(6,6),8-(0),8-(0)]
   332       7.408938       7.408938       7.408938    7[6-(6,6),8-(0),8-(0)]
   333      10.734902      10.734902      10.734902    7[6-(1,6),6-(1,6),27-(7,8,8,8)]
   334        7.27487        7.27487        7.27487    7[6-(1,6),6-(1,6),27-(7,8,8,8)]
   335       0.360223       0.360223       0.360223    7[6-(1,6),6-(1,6),27-(7,8,8,8)]
   336       2.747712       2.747712       2.747712    7[6-(1,6),6-(1,6),27-(7,8,8,8)]
   337       6.233475       6.233475       6.233475    7[6-(6,6),8-(0),8-(0)]
   338       6.818498       6.818498       6.818498    7[6-(6,6),8-(0),8-(0)]
   339       6.712869       6.712869       6.712869    7[6-(6,6),8-(0),8-(0)]
   340       6.133262       6.133262       6.133262    7[6-(6,6),8-(0),8-(0)]
   341       2.807298       2.807298       2.807298    7[6-(1,6),6-(1,6),27-(7,8,8,8)]
   342        6.26733        6.26733        6.26733    7[6-(1,6),6-(1,6),27-(7,8,8,8)]
   343      13.181977      13.181977      13.181977    7[6-(1,6),6-(1,6),27-(7,8,8,8)]
   344      10.794488      10.794488      10.794488    7[6-(1,6),6-(1,6),27-(7,8,8,8)]
   345        6.04253        6.04253        6.04253    8[1-(0),1-(0),27-(7,7,8,8),27-(7,7,8,8)]
   346       3.527743       3.527743       3.527743    8[6-(6,8),27-(7,7,8,8)]
   347       3.822963       3.822963       3.822963    8[6-(6,8),27-(7,7,8,8)]
   348      12.179855      12.179855      12.179855    8[7-(6,8)]
   349      13.275419      13.275419      13.275419    8[7-(6,8)]
   350      12.764878      12.764878      12.764878    8[7-(6,8)]
   351       0.560647       0.560647       0.560647    8[7-(6,8)]
   352       3.702437       3.702437       3.702437    8[6-(6,8),27-(7,7,8,8)]
   353       3.485762       3.485762       3.485762    8[6-(6,8),27-(7,7,8,8)]
   354      12.640289      12.640289      12.640289    8[7-(6,8)]
   355       0.449601       0.449601       0.449601    8[7-(6,8)]
   356       12.04037       12.04037       12.04037    8[7-(6,8)]
   357      13.259168      13.259168      13.259168    8[7-(6,8)]
   358        7.49967        7.49967        7.49967    8[1-(0),1-(0),27-(7,7,8,8),27-(7,7,8,8)]
   359      10.014457      10.014457      10.014457    8[6-(6,8),27-(7,7,8,8)]
   360       9.719237       9.719237       9.719237    8[6-(6,8),27-(7,7,8,8)]
   361       1.362345       1.362345       1.362345    8[7-(6,8)]
   362       0.266781       0.266781       0.266781    8[7-(6,8)]
   363       0.777322       0.777322       0.777322    8[7-(6,8)]
   364      12.981553      12.981553      12.981553    8[7-(6,8)]
   365       9.839763       9.839763       9.839763    8[6-(6,8),27-(7,7,8,8)]
   366      10.056438      10.056438      10.056438    8[6-(6,8),27-(7,7,8,8)]
   367       0.901911       0.901911       0.901911    8[7-(6,8)]
   368      13.092599      13.092599      13.092599    8[7-(6,8)]
   369        1.50183        1.50183        1.50183    8[7-(6,8)]
   370       0.283032       0.283032       0.283032    8[7-(6,8)]
   371        0.72857        0.72857        0.72857    8[1-(0),1-(0),27-(7,7,8,8),27-(7,7,8,8)]
   372       3.243357       3.243357       3.243357    8[6-(6,8),27-(7,7,8,8)]
   373       2.948137       2.948137       2.948137    8[6-(6,8),27-(7,7,8,8)]
   374       8.133445       8.133445       8.133445    8[7-(6,8)]
   375       7.037881       7.037881       7.037881    8[7-(6,8)]
   376       7.548422       7.548422       7.548422    8[7-(6,8)]
   377       6.210453       6.210453       6.210453    8[7-(6,8)]
   378       3.068663       3.068663       3.068663    8[6-(6,8),27-(7,7,8,8)]
   379       3.285338       3.285338       3.285338    8[6-(6,8),27-(7,7,8,8)]
   380       7.673011       7.673011       7.673011    8[7-(6,8)]
   381       6.321499       6.321499       6.321499    8[7-(6,8)]
   382        8.27293        8.27293        8.27293    8[7-(6,8)]
   383       7.054132       7.054132       7.054132    8[7-(6,8)]
   384       12.81363       12.81363       12.81363    8[1-(0),1-(0),27-(7,7,8,8),27-(7,7,8,8)]
   385      10.298843      10.298843      10.298843    8[6-(6,8),27-(7,7,8,8)]
   386      10.594063      10.594063      10.594063    8[6-(6,8),27-(7,7,8,8)]
   387       5.408755       5.408755       5.408755    8[7-(6,8)]
   388       6.504319       6.504319       6.504319    8[7-(6,8)]
   389       5.993778       5.993778       5.993778    8[7-(6,8)]
   390       7.331747       7.331747       7.331747    8[7-(6,8)]
   391      10.473537      10.473537      10.473537    8[6-(6,8),27-(7,7,8,8)]
   392      10.256862      10.256862      10.256862    8[6-(6,8),27-(7,7,8,8)]
   393       5.869189       5.869189       5.869189    8[7-(6,8)]
   394       7.220701       7.220701       7.220701    8[7-(6,8)]
   395        5.26927        5.26927        5.26927    8[7-(6,8)]
   396       6.488068       6.488068       6.488068    8[7-(6,8)]
