# Supplementary material for: A collection of forcefield precursors for metal–organic frameworks
Source: RSC Adv. 2019 Nov 13;9(63):36492–507. doi: 10.1039/c9ra07327b (PMC9075174; doi:10.1039/c9ra07327b)
Supplement: RA-009-C9RA07327B-s1994 [file RA-009-C9RA07327B-s1994.txt]

POKGEC_clean

14.496200    0.000000    0.000000
-1.203859    14.446125    0.000000
-0.300856    -0.326970    16.107873

     1       6.612719       6.612719       6.612719    28[7-(6,6),7-(6,6),8-(6),8-(6),8-(6)]
     2      11.127113      11.127113      11.127113    28[7-(6,6),7-(6,6),8-(6),8-(6),8-(6)]
     3       6.378766       6.378766       6.378766    28[7-(6,6),7-(6,6),8-(6),8-(6),8-(6)]
     4       1.864372       1.864372       1.864372    28[7-(6,6),7-(6,6),8-(6),8-(6),8-(6)]
     5      12.590359      12.590359      12.590359    28[7-(6,6),7-(6,6),8-(6),8-(6)]
     6       0.401126       0.401126       0.401126    28[7-(6,6),7-(6,6),8-(6),8-(6)]
     7       5.222051       5.222051       5.222051    1[6-(7,7)]
     8        9.19257        9.19257        9.19257    1[6-(7,7)]
     9       0.710786       0.710786       0.710786    1[6-(6,6)]
    10      10.665272      10.665272      10.665272    1[6-(6,7)]
    11       2.831537       2.831537       2.831537    1[6-(6,6)]
    12       4.580586       4.580586       4.580586    1[6-(6,6)]
    13       3.635177       3.635177       3.635177    1[6-(7,7)]
    14      -0.542445      -0.542445      -0.542445    1[6-(6,7)]
    15       0.278215       0.278215       0.278215    1[6-(6,7)]
    16       9.072918       9.072918       9.072918    1[6-(6,7)]
    17       8.189048       8.189048       8.189048    1[6-(6,6)]
    18       7.341864       7.341864       7.341864    1[6-(6,7)]
    19        6.71803        6.71803        6.71803    1[6-(6,6)]
    20       8.760749       8.760749       8.760749    1[6-(6,7)]
    21       3.073503       3.073503       3.073503    1[6-(6,6)]
    22       4.544287       4.544287       4.544287    1[6-(6,6)]
    23       5.830316       5.830316       5.830316    1[6-(6,6)]
    24       1.772822       1.772822       1.772822    1[6-(6,6)]
    25      13.104021      13.104021      13.104021    1[6-(7,7)]
    26      -0.380733      -0.380733      -0.380733    1[6-(7,7)]
    27       9.451255       9.451255       9.451255    1[6-(6,6)]
    28       10.27329       10.27329       10.27329    1[6-(6,7)]
    29      11.020019      11.020019      11.020019    1[6-(6,6)]
    30       8.796828       8.796828       8.796828    1[6-(6,6)]
    31       4.636577       4.636577       4.636577    1[6-(7,7)]
    32       4.569489       4.569489       4.569489    1[6-(6,7)]
    33        2.87218        2.87218        2.87218    1[6-(6,7)]
    34       13.44507       13.44507       13.44507    1[6-(6,7)]
    35       0.271107       0.271107       0.271107    1[6-(6,6)]
    36       0.923611       0.923611       0.923611    1[6-(6,7)]
    37      11.787023      11.787023      11.787023    1[6-(6,6)]
    38      10.538728      10.538728      10.538728    1[6-(6,7)]
    39      -0.372129      -0.372129      -0.372129    1[6-(6,6)]
    40       3.969248       3.969248       3.969248    1[6-(6,6)]
    41       2.607859       2.607859       2.607859    1[6-(6,6)]
    42       1.013332       1.013332       1.013332    1[6-(6,6)]
    43       7.769434       7.769434       7.769434    1[6-(7,7)]
    44       3.798915       3.798915       3.798915    1[6-(7,7)]
    45      12.280699      12.280699      12.280699    1[6-(6,6)]
    46       2.326213       2.326213       2.326213    1[6-(6,7)]
    47      10.159948      10.159948      10.159948    1[6-(6,6)]
    48       8.410899       8.410899       8.410899    1[6-(6,6)]
    49       9.356308       9.356308       9.356308    1[6-(7,7)]
    50       13.53393       13.53393       13.53393    1[6-(6,7)]
    51       12.71327       12.71327       12.71327    1[6-(6,7)]
    52       3.918567       3.918567       3.918567    1[6-(6,7)]
    53       4.802437       4.802437       4.802437    1[6-(6,6)]
    54       5.649621       5.649621       5.649621    1[6-(6,7)]
    55       6.273455       6.273455       6.273455    1[6-(6,6)]
    56       4.230736       4.230736       4.230736    1[6-(6,7)]
    57       9.917982       9.917982       9.917982    1[6-(6,6)]
    58       8.447198       8.447198       8.447198    1[6-(6,6)]
    59       7.161169       7.161169       7.161169    1[6-(6,6)]
    60      11.218663      11.218663      11.218663    1[6-(6,6)]
    61      -0.112536      -0.112536      -0.112536    1[6-(7,7)]
    62      13.372218      13.372218      13.372218    1[6-(7,7)]
    63        3.54023        3.54023        3.54023    1[6-(6,6)]
    64       2.718195       2.718195       2.718195    1[6-(6,7)]
    65       1.971466       1.971466       1.971466    1[6-(6,6)]
    66       4.194657       4.194657       4.194657    1[6-(6,6)]
    67       8.354908       8.354908       8.354908    1[6-(7,7)]
    68       8.421996       8.421996       8.421996    1[6-(6,7)]
    69      10.119305      10.119305      10.119305    1[6-(6,7)]
    70      -0.453585      -0.453585      -0.453585    1[6-(6,7)]
    71      12.720378      12.720378      12.720378    1[6-(6,6)]
    72      12.067874      12.067874      12.067874    1[6-(6,7)]
    73       1.204462       1.204462       1.204462    1[6-(6,6)]
    74       2.452757       2.452757       2.452757    1[6-(6,7)]
    75      13.363614      13.363614      13.363614    1[6-(6,6)]
    76       9.022237       9.022237       9.022237    1[6-(6,6)]
    77      10.383626      10.383626      10.383626    1[6-(6,6)]
    78      11.978153      11.978153      11.978153    1[6-(6,6)]
    79         6.1173         6.1173         6.1173    6[1-(0),7-(6,28),7-(6,6)]
    80       0.335145       0.335145       0.335145    6[6-(6,6),8-(0),8-(28)]
    81       2.196249       2.196249       2.196249    6[6-(6,6),8-(28),8-(28)]
    82      10.221705      10.221705      10.221705    6[1-(0),7-(6,28),7-(6,6)]
    83       4.580991       4.580991       4.580991    6[6-(1,6),6-(1,6),7-(6,6)]
    84        1.50949        1.50949        1.50949    6[1-(0),6-(6,6),6-(6,6)]
    85       1.576858       1.576858       1.576858    6[6-(1,6),6-(1,6),6-(8,8)]
    86      10.360621      10.360621      10.360621    6[1-(0),6-(1,7),7-(6,28)]
    87       3.044197       3.044197       3.044197    6[6-(1,6),6-(1,6),7-(6,6)]
    88       2.620517       2.620517       2.620517    6[6-(1,6),6-(1,6),6-(8,8)]
    89       2.779044       2.779044       2.779044    6[1-(0),6-(6,6),6-(6,6)]
    90         3.8945         3.8945         3.8945    6[6-(1,6),6-(1,6),6-(8,8)]
    91        3.82481        3.82481        3.82481    6[1-(0),6-(6,6),6-(6,6)]
    92       2.729341       2.729341       2.729341    6[1-(0),7-(6,28),7-(6,6)]
    93       0.612093       0.612093       0.612093    6[1-(0),6-(1,7),7-(6,28)]
    94       0.889862       0.889862       0.889862    6[1-(0),6-(1,7),7-(6,6)]
    95       8.213912       8.213912       8.213912    6[6-(1,6),6-(1,6),7-(6,6)]
    96       5.180995       5.180995       5.180995    6[6-(6,6),8-(0),8-(28)]
    97       8.225521       8.225521       8.225521    6[1-(0),6-(1,7),7-(6,28)]
    98       7.324688       7.324688       7.324688    6[1-(0),6-(1,6),6-(6,7)]
    99       6.741115       6.741115       6.741115    6[1-(0),6-(1,7),7-(6,6)]
   100       6.934067       6.934067       6.934067    6[1-(0),6-(1,6),6-(6,7)]
   101       9.307645       9.307645       9.307645    6[1-(0),6-(1,7),7-(6,6)]
   102       3.383281       3.383281       3.383281    6[1-(0),6-(1,6),6-(6,7)]
   103       4.235809       4.235809       4.235809    6[1-(0),6-(1,6),6-(6,7)]
   104       5.012964       5.012964       5.012964    6[1-(0),6-(1,6),6-(6,7)]
   105        2.60289        2.60289        2.60289    6[1-(0),6-(1,6),6-(6,7)]
   106      13.430237      13.430237      13.430237    6[1-(0),7-(6,28),7-(6,6)]
   107      10.859961      10.859961      10.859961    6[6-(6,6),8-(0),8-(28)]
   108       8.054299       8.054299       8.054299    6[6-(6,6),8-(28),8-(28)]
   109      13.191187      13.191187      13.191187    6[1-(0),7-(6,28),7-(6,6)]
   110       0.977793       0.977793       0.977793    6[6-(1,6),6-(1,6),7-(6,6)]
   111       9.563155       9.563155       9.563155    6[1-(0),6-(6,6),6-(6,6)]
   112       10.32475       10.32475       10.32475    6[6-(1,6),6-(1,6),6-(8,8)]
   113      11.083483      11.083483      11.083483    6[1-(0),6-(1,7),7-(6,28)]
   114       2.618208       2.618208       2.618208    6[6-(1,6),6-(1,6),7-(6,6)]
   115        8.96081        8.96081        8.96081    6[6-(1,6),6-(1,6),6-(8,8)]
   116      10.510449      10.510449      10.510449    6[1-(0),6-(6,6),6-(6,6)]
   117       9.944495       9.944495       9.944495    6[6-(1,6),6-(1,6),6-(8,8)]
   118       9.169523       9.169523       9.169523    6[1-(0),6-(6,6),6-(6,6)]
   119       4.408869       4.408869       4.408869    6[1-(0),7-(6,28),7-(6,6)]
   120       4.368929       4.368929       4.368929    6[1-(0),6-(1,7),7-(6,28)]
   121       3.428617       3.428617       3.428617    6[1-(0),6-(1,7),7-(6,6)]
   122      13.179952      13.179952      13.179952    6[6-(1,6),6-(1,6),7-(6,6)]
   123      10.096126      10.096126      10.096126    6[6-(6,6),8-(0),8-(28)]
   124      13.623645      13.623645      13.623645    6[1-(0),6-(1,7),7-(6,28)]
   125      -0.142517      -0.142517      -0.142517    6[1-(0),6-(1,6),6-(6,7)]
   126       0.224395       0.224395       0.224395    6[1-(0),6-(1,7),7-(6,6)]
   127       12.57579       12.57579       12.57579    6[1-(0),6-(1,6),6-(6,7)]
   128      11.222716      11.222716      11.222716    6[1-(0),6-(1,7),7-(6,6)]
   129       0.514438       0.514438       0.514438    6[1-(0),6-(1,6),6-(6,7)]
   130       3.081382       3.081382       3.081382    6[1-(0),6-(1,6),6-(6,7)]
   131       2.266547       2.266547       2.266547    6[1-(0),6-(1,6),6-(6,7)]
   132       1.345068       1.345068       1.345068    6[1-(0),6-(1,6),6-(6,7)]
   133       6.874185       6.874185       6.874185    6[1-(0),7-(6,28),7-(6,6)]
   134       12.65634       12.65634       12.65634    6[6-(6,6),8-(0),8-(28)]
   135      10.795236      10.795236      10.795236    6[6-(6,6),8-(28),8-(28)]
   136        2.76978        2.76978        2.76978    6[1-(0),7-(6,28),7-(6,6)]
   137       8.410494       8.410494       8.410494    6[6-(1,6),6-(1,6),7-(6,6)]
   138      11.481995      11.481995      11.481995    6[1-(0),6-(6,6),6-(6,6)]
   139      11.414627      11.414627      11.414627    6[6-(1,6),6-(1,6),6-(8,8)]
   140       2.630864       2.630864       2.630864    6[1-(0),6-(1,7),7-(6,28)]
   141       9.947288       9.947288       9.947288    6[6-(1,6),6-(1,6),7-(6,6)]
   142      10.370968      10.370968      10.370968    6[6-(1,6),6-(1,6),6-(8,8)]
   143      10.212441      10.212441      10.212441    6[1-(0),6-(6,6),6-(6,6)]
   144       9.096985       9.096985       9.096985    6[6-(1,6),6-(1,6),6-(8,8)]
   145       9.166675       9.166675       9.166675    6[1-(0),6-(6,6),6-(6,6)]
   146      10.262144      10.262144      10.262144    6[1-(0),7-(6,28),7-(6,6)]
   147      12.379392      12.379392      12.379392    6[1-(0),6-(1,7),7-(6,28)]
   148      12.101623      12.101623      12.101623    6[1-(0),6-(1,7),7-(6,6)]
   149       4.777573       4.777573       4.777573    6[6-(1,6),6-(1,6),7-(6,6)]
   150        7.81049        7.81049        7.81049    6[6-(6,6),8-(0),8-(28)]
   151       4.765964       4.765964       4.765964    6[1-(0),6-(1,7),7-(6,28)]
   152       5.666797       5.666797       5.666797    6[1-(0),6-(1,6),6-(6,7)]
   153        6.25037        6.25037        6.25037    6[1-(0),6-(1,7),7-(6,6)]
   154       6.057418       6.057418       6.057418    6[1-(0),6-(1,6),6-(6,7)]
   155        3.68384        3.68384        3.68384    6[1-(0),6-(1,7),7-(6,6)]
   156       9.608204       9.608204       9.608204    6[1-(0),6-(1,6),6-(6,7)]
   157       8.755676       8.755676       8.755676    6[1-(0),6-(1,6),6-(6,7)]
   158       7.978521       7.978521       7.978521    6[1-(0),6-(1,6),6-(6,7)]
   159      10.388595      10.388595      10.388595    6[1-(0),6-(1,6),6-(6,7)]
   160      -0.438752      -0.438752      -0.438752    6[1-(0),7-(6,28),7-(6,6)]
   161       2.131524       2.131524       2.131524    6[6-(6,6),8-(0),8-(28)]
   162       4.937186       4.937186       4.937186    6[6-(6,6),8-(28),8-(28)]
   163      -0.199702      -0.199702      -0.199702    6[1-(0),7-(6,28),7-(6,6)]
   164      12.013692      12.013692      12.013692    6[6-(1,6),6-(1,6),7-(6,6)]
   165        3.42833        3.42833        3.42833    6[1-(0),6-(6,6),6-(6,6)]
   166       2.666735       2.666735       2.666735    6[6-(1,6),6-(1,6),6-(8,8)]
   167       1.908002       1.908002       1.908002    6[1-(0),6-(1,7),7-(6,28)]
   168      10.373277      10.373277      10.373277    6[6-(1,6),6-(1,6),7-(6,6)]
   169       4.030675       4.030675       4.030675    6[6-(1,6),6-(1,6),6-(8,8)]
   170       2.481036       2.481036       2.481036    6[1-(0),6-(6,6),6-(6,6)]
   171        3.04699        3.04699        3.04699    6[6-(1,6),6-(1,6),6-(8,8)]
   172       3.821962       3.821962       3.821962    6[1-(0),6-(6,6),6-(6,6)]
   173       8.582616       8.582616       8.582616    6[1-(0),7-(6,28),7-(6,6)]
   174       8.622556       8.622556       8.622556    6[1-(0),6-(1,7),7-(6,28)]
   175       9.562868       9.562868       9.562868    6[1-(0),6-(1,7),7-(6,6)]
   176      -0.188467      -0.188467      -0.188467    6[6-(1,6),6-(1,6),7-(6,6)]
   177       2.895359       2.895359       2.895359    6[6-(6,6),8-(0),8-(28)]
   178       -0.63216       -0.63216       -0.63216    6[1-(0),6-(1,7),7-(6,28)]
   179      13.134002      13.134002      13.134002    6[1-(0),6-(1,6),6-(6,7)]
   180       12.76709       12.76709       12.76709    6[1-(0),6-(1,7),7-(6,6)]
   181       0.415695       0.415695       0.415695    6[1-(0),6-(1,6),6-(6,7)]
   182       1.768769       1.768769       1.768769    6[1-(0),6-(1,7),7-(6,6)]
   183      12.477047      12.477047      12.477047    6[1-(0),6-(1,6),6-(6,7)]
   184       9.910103       9.910103       9.910103    6[1-(0),6-(1,6),6-(6,7)]
   185      10.724938      10.724938      10.724938    6[1-(0),6-(1,6),6-(6,7)]
   186      11.646417      11.646417      11.646417    6[1-(0),6-(1,6),6-(6,7)]
   187      10.914997      10.914997      10.914997    7[6-(1,6),6-(1,7),28-(7,8,8)]
   188       9.212292       9.212292       9.212292    7[6-(1,6),6-(1,7),6-(6,6)]
   189       1.471231       1.471231       1.471231    7[6-(1,6),6-(1,7),28-(7,8,8,8)]
   190       2.257878       2.257878       2.257878    7[6-(1,6),6-(1,7),6-(6,6)]
   191        7.08933        7.08933        7.08933    7[6-(1,6),6-(1,7),28-(7,8,8,8)]
   192       5.385589       5.385589       5.385589    7[6-(1,6),6-(1,7),6-(6,6)]
   193      12.325194      12.325194      12.325194    7[6-(1,6),6-(1,7),28-(7,8,8)]
   194      12.574073      12.574073      12.574073    7[6-(1,6),6-(1,7),6-(6,6)]
   195       4.970481       4.970481       4.970481    7[6-(1,6),6-(1,7),28-(7,8,8,8)]
   196       3.467327       3.467327       3.467327    7[6-(1,6),6-(1,7),6-(6,6)]
   197      12.822448      12.822448      12.822448    7[6-(1,6),6-(1,7),28-(7,8,8,8)]
   198       0.094695       0.094695       0.094695    7[6-(1,6),6-(1,7),6-(6,6)]
   199       2.076488       2.076488       2.076488    7[6-(1,6),6-(1,7),28-(7,8,8)]
   200       3.779193       3.779193       3.779193    7[6-(1,6),6-(1,7),6-(6,6)]
   201      11.520254      11.520254      11.520254    7[6-(1,6),6-(1,7),28-(7,8,8,8)]
   202      10.733607      10.733607      10.733607    7[6-(1,6),6-(1,7),6-(6,6)]
   203       5.902155       5.902155       5.902155    7[6-(1,6),6-(1,7),28-(7,8,8,8)]
   204       7.605896       7.605896       7.605896    7[6-(1,6),6-(1,7),6-(6,6)]
   205       0.666291       0.666291       0.666291    7[6-(1,6),6-(1,7),28-(7,8,8)]
   206       0.417412       0.417412       0.417412    7[6-(1,6),6-(1,7),6-(6,6)]
   207       8.021004       8.021004       8.021004    7[6-(1,6),6-(1,7),28-(7,8,8,8)]
   208       9.524158       9.524158       9.524158    7[6-(1,6),6-(1,7),6-(6,6)]
   209       0.169037       0.169037       0.169037    7[6-(1,6),6-(1,7),28-(7,8,8,8)]
   210       12.89679       12.89679       12.89679    7[6-(1,6),6-(1,7),6-(6,6)]
   211      13.758614      13.758614      13.758614    8[6-(6,8),28-(7,7,8)]
   212       0.318518       0.318518       0.318518    8[6-(6,8)]
   213       1.096529       1.096529       1.096529    8[6-(6,8),28-(7,7,8,8)]
   214       3.189943       3.189943       3.189943    8[6-(6,8),28-(7,7,8,8)]
   215       6.234047       6.234047       6.234047    8[6-(6,8)]
   216       5.120999       5.120999       5.120999    8[6-(6,8),28-(7,7,8,8)]
   217      11.860135      11.860135      11.860135    8[6-(6,8),28-(7,7,8)]
   218      11.443988      11.443988      11.443988    8[6-(6,8)]
   219       7.855937       7.855937       7.855937    8[6-(6,8),28-(7,7,8,8)]
   220       7.437091       7.437091       7.437091    8[6-(6,8),28-(7,7,8,8)]
   221       9.749576       9.749576       9.749576    8[6-(6,8)]
   222      10.585048      10.585048      10.585048    8[6-(6,8),28-(7,7,8,8)]
   223      -0.767129      -0.767129      -0.767129    8[6-(6,8),28-(7,7,8)]
   224      12.672967      12.672967      12.672967    8[6-(6,8)]
   225      11.894956      11.894956      11.894956    8[6-(6,8),28-(7,7,8,8)]
   226       9.801542       9.801542       9.801542    8[6-(6,8),28-(7,7,8,8)]
   227       6.757438       6.757438       6.757438    8[6-(6,8)]
   228       7.870486       7.870486       7.870486    8[6-(6,8),28-(7,7,8,8)]
   229        1.13135        1.13135        1.13135    8[6-(6,8),28-(7,7,8)]
   230       1.547497       1.547497       1.547497    8[6-(6,8)]
   231       5.135548       5.135548       5.135548    8[6-(6,8),28-(7,7,8,8)]
   232       5.554394       5.554394       5.554394    8[6-(6,8),28-(7,7,8,8)]
   233       3.241909       3.241909       3.241909    8[6-(6,8)]
   234       2.406437       2.406437       2.406437    8[6-(6,8),28-(7,7,8,8)]
