# Supplementary material for: A collection of forcefield precursors for metal–organic frameworks
Source: RSC Adv. 2019 Nov 13;9(63):36492–507. doi: 10.1039/c9ra07327b (PMC9075174; doi:10.1039/c9ra07327b)
Supplement: RA-009-C9RA07327B-s1995 [file RA-009-C9RA07327B-s1995.txt]

PORVUO_clean

6.222600    0.000000    0.000000
-3.111411    14.368992    0.000000
0.000000    -3.794946    17.088180

     1        2.71604        2.71604        2.71604    30[7-(6,6),7-(6,6),8-(6),8-(6)]
     2        3.50656        3.50656        3.50656    30[7-(6,6),7-(6,6),8-(6),8-(6)]
     3      -0.458005      -0.458005      -0.458005    1[6-(6,6)]
     4       4.528151       4.528151       4.528151    1[6-(6,6)]
     5       1.347761       1.347761       1.347761    1[6-(6,6)]
     6       2.574249       2.574249       2.574249    1[6-(6,6)]
     7      -0.636634      -0.636634      -0.636634    1[6-(6,6)]
     8       5.225729       5.225729       5.225729    1[6-(6,7)]
     9       0.495308       0.495308       0.495308    1[6-(6,6)]
    10        1.34087        1.34087        1.34087    1[6-(6,6)]
    11        -0.1482        -0.1482        -0.1482    1[6-(6,7)]
    12       2.653227       2.653227       2.653227    1[6-(6,6)]
    13        1.41681        1.41681        1.41681    1[6-(6,6)]
    14       4.459059       4.459059       4.459059    1[6-(6,6)]
    15      -0.537081      -0.537081      -0.537081    1[6-(6,6)]
    16       2.474679       2.474679       2.474679    1[6-(6,6)]
    17       2.114339       2.114339       2.114339    1[6-(6,7)]
    18      -2.616081      -2.616081      -2.616081    1[6-(6,6)]
    19       4.452259       4.452259       4.452259    1[6-(6,6)]
    20       2.963193       2.963193       2.963193    1[6-(6,7)]
    21       3.569194       3.569194       3.569194    1[6-(6,6)]
    22      -1.416962      -1.416962      -1.416962    1[6-(6,6)]
    23       1.763428       1.763428       1.763428    1[6-(6,6)]
    24        0.53694        0.53694        0.53694    1[6-(6,6)]
    25       3.747823       3.747823       3.747823    1[6-(6,6)]
    26       -2.11454       -2.11454       -2.11454    1[6-(6,7)]
    27       2.615881       2.615881       2.615881    1[6-(6,6)]
    28       1.770319       1.770319       1.770319    1[6-(6,6)]
    29       3.259389       3.259389       3.259389    1[6-(6,7)]
    30       0.457962       0.457962       0.457962    1[6-(6,6)]
    31       1.694379       1.694379       1.694379    1[6-(6,6)]
    32       -1.34787       -1.34787       -1.34787    1[6-(6,6)]
    33        3.64827        3.64827        3.64827    1[6-(6,6)]
    34        0.63651        0.63651        0.63651    1[6-(6,6)]
    35        0.99685        0.99685        0.99685    1[6-(6,7)]
    36        5.72727        5.72727        5.72727    1[6-(6,6)]
    37       -1.34107       -1.34107       -1.34107    1[6-(6,6)]
    38       0.147996       0.147996       0.147996    1[6-(6,7)]
    39       1.996812       1.996812       1.996812    6[6-(6,6),8-(0),8-(30)]
    40       1.178531       1.178531       1.178531    6[6-(1,6),6-(1,6),6-(8,8)]
    41      -0.092122      -0.092122      -0.092122    6[1-(0),6-(1,6),6-(6,6)]
    42      -0.833242      -0.833242      -0.833242    6[1-(0),6-(1,6),6-(6,6)]
    43      -0.296242      -0.296242      -0.296242    6[6-(1,6),6-(1,6),6-(1,6)]
    44       0.982501       0.982501       0.982501    6[1-(0),6-(1,6),6-(6,6)]
    45       1.722376       1.722376       1.722376    6[1-(0),6-(1,6),6-(6,6)]
    46      -1.005628      -1.005628      -1.005628    6[1-(0),6-(1,6),6-(6,6)]
    47       5.067679       5.067679       5.067679    6[1-(0),6-(1,6),7-(6,30)]
    48       5.968089       5.968089       5.968089    6[1-(0),6-(1,7),6-(6,6)]
    49       5.751549       5.751549       5.751549    6[6-(1,6),6-(1,6),6-(6,6)]
    50       1.512609       1.512609       1.512609    6[1-(0),6-(1,7),6-(6,6)]
    51       0.646423       0.646423       0.646423    6[1-(0),6-(1,6),7-(6,30)]
    52      -1.114558      -1.114558      -1.114558    6[6-(6,6),8-(0),8-(30)]
    53      -1.932821      -1.932821      -1.932821    6[6-(1,6),6-(1,6),6-(8,8)]
    54       3.019122       3.019122       3.019122    6[1-(0),6-(1,6),6-(6,6)]
    55       2.278019       2.278019       2.278019    6[1-(0),6-(1,6),6-(6,6)]
    56        2.81504        2.81504        2.81504    6[6-(1,6),6-(1,6),6-(1,6)]
    57       4.093785       4.093785       4.093785    6[1-(0),6-(1,6),6-(6,6)]
    58      -1.388956      -1.388956      -1.388956    6[1-(0),6-(1,6),6-(6,6)]
    59       2.105672       2.105672       2.105672    6[1-(0),6-(1,6),6-(6,6)]
    60       1.956281       1.956281       1.956281    6[1-(0),6-(1,6),7-(6,30)]
    61       2.856691       2.856691       2.856691    6[1-(0),6-(1,7),6-(6,6)]
    62       5.751549       5.751549       5.751549    6[6-(1,6),6-(1,6),6-(6,6)]
    63       4.624008       4.624008       4.624008    6[1-(0),6-(1,7),6-(6,6)]
    64       3.757823       3.757823       3.757823    6[1-(0),6-(1,6),7-(6,30)]
    65       1.114377       1.114377       1.114377    6[6-(6,6),8-(0),8-(30)]
    66       1.932658       1.932658       1.932658    6[6-(1,6),6-(1,6),6-(8,8)]
    67       3.203311       3.203311       3.203311    6[1-(0),6-(1,6),6-(6,6)]
    68       3.944431       3.944431       3.944431    6[1-(0),6-(1,6),6-(6,6)]
    69       3.407431       3.407431       3.407431    6[6-(1,6),6-(1,6),6-(1,6)]
    70       2.128688       2.128688       2.128688    6[1-(0),6-(1,6),6-(6,6)]
    71       1.388813       1.388813       1.388813    6[1-(0),6-(1,6),6-(6,6)]
    72       4.116817       4.116817       4.116817    6[1-(0),6-(1,6),6-(6,6)]
    73       -1.95649       -1.95649       -1.95649    6[1-(0),6-(1,6),7-(6,30)]
    74        -2.8569        -2.8569        -2.8569    6[1-(0),6-(1,7),6-(6,6)]
    75       0.471051       0.471051       0.471051    6[6-(1,6),6-(1,6),6-(6,6)]
    76        1.59858        1.59858        1.59858    6[1-(0),6-(1,7),6-(6,6)]
    77       2.464766       2.464766       2.464766    6[1-(0),6-(1,6),7-(6,30)]
    78       4.225747       4.225747       4.225747    6[6-(6,6),8-(0),8-(30)]
    79        5.04401        5.04401        5.04401    6[6-(1,6),6-(1,6),6-(8,8)]
    80       0.092067       0.092067       0.092067    6[1-(0),6-(1,6),6-(6,6)]
    81        0.83317        0.83317        0.83317    6[1-(0),6-(1,6),6-(6,6)]
    82       0.296149       0.296149       0.296149    6[6-(1,6),6-(1,6),6-(1,6)]
    83      -0.982596      -0.982596      -0.982596    6[1-(0),6-(1,6),6-(6,6)]
    84       4.500145       4.500145       4.500145    6[1-(0),6-(1,6),6-(6,6)]
    85       1.005517       1.005517       1.005517    6[1-(0),6-(1,6),6-(6,6)]
    86       1.154908       1.154908       1.154908    6[1-(0),6-(1,6),7-(6,30)]
    87       0.254498       0.254498       0.254498    6[1-(0),6-(1,7),6-(6,6)]
    88       0.471051       0.471051       0.471051    6[6-(1,6),6-(1,6),6-(6,6)]
    89      -1.512819      -1.512819      -1.512819    6[1-(0),6-(1,7),6-(6,6)]
    90      -0.646634      -0.646634      -0.646634    6[1-(0),6-(1,6),7-(6,30)]
    91       3.968774       3.968774       3.968774    7[6-(1,6),6-(1,6),30-(7,8,8)]
    92       3.968775       3.968775       3.968775    7[6-(1,6),6-(1,6),30-(7,8,8)]
    93       2.253826       2.253826       2.253826    7[6-(1,6),6-(1,6),30-(7,8,8)]
    94       2.253825       2.253825       2.253825    7[6-(1,6),6-(1,6),30-(7,8,8)]
    95       1.437409       1.437409       1.437409    8[6-(6,8),30-(7,7,8)]
    96       3.169771       3.169771       3.169771    8[6-(6,8)]
    97      -1.673979      -1.673979      -1.673979    8[6-(6,8),30-(7,7,8)]
    98       0.058403       0.058403       0.058403    8[6-(6,8)]
    99        1.67378        1.67378        1.67378    8[6-(6,8),30-(7,7,8)]
   100      -0.058582      -0.058582      -0.058582    8[6-(6,8)]
   101       4.785168       4.785168       4.785168    8[6-(6,8),30-(7,7,8)]
   102       3.052786       3.052786       3.052786    8[6-(6,8)]
