# Supplementary material for: A collection of forcefield precursors for metal–organic frameworks
Source: RSC Adv. 2019 Nov 13;9(63):36492–507. doi: 10.1039/c9ra07327b (PMC9075174; doi:10.1039/c9ra07327b)
Supplement: RA-009-C9RA07327B-s1996 [file RA-009-C9RA07327B-s1996.txt]

POXHIU_clean

9.113700    0.000000    0.000000
-4.530968    8.535883    0.000000
0.000000    0.000000    22.259000

     1       4.036704       4.036704       4.036704    67[8-(6),8-(6),8-(6),8-(6),8-(6),8-(6),8-(6),8-(6)]
     2       5.102878       5.102878       5.102878    67[8-(6),8-(6),8-(6),8-(6),8-(6),8-(6),8-(6),8-(6)]
     3       0.546028       0.546028       0.546028    67[8-(6),8-(6),8-(6),8-(6),8-(6),8-(6),8-(6),8-(6)]
     4      -0.520146      -0.520146      -0.520146    67[8-(6),8-(6),8-(6),8-(6),8-(6),8-(6),8-(6),8-(6)]
     5      -2.973065      -2.973065      -2.973065    47[7-(6,6),7-(6,6)]
     6       2.998947       2.998947       2.998947    47[7-(6,6),7-(6,6)]
     7       7.555797       7.555797       7.555797    47[7-(6,6),7-(6,6)]
     8       1.583785       1.583785       1.583785    47[7-(6,6),7-(6,6)]
     9       7.584833       7.584833       7.584833    1[6-(6,6)]
    10       6.632081       6.632081       6.632081    1[6-(6,6)]
    11       3.335959       3.335959       3.335959    1[6-(6,7)]
    12      -2.736773      -2.736773      -2.736773    1[6-(6,7)]
    13       6.087148       6.087148       6.087148    1[6-(6,7)]
    14       -0.47456       -0.47456       -0.47456    1[6-(6,6)]
    15       0.074691       0.074691       0.074691    1[6-(6,6)]
    16       -0.87974       -0.87974       -0.87974    1[6-(6,7)]
    17       1.554749       1.554749       1.554749    1[6-(6,6)]
    18       2.507501       2.507501       2.507501    1[6-(6,6)]
    19       5.803623       5.803623       5.803623    1[6-(6,7)]
    20       2.762655       2.762655       2.762655    1[6-(6,7)]
    21       3.052434       3.052434       3.052434    1[6-(6,7)]
    22       0.500442       0.500442       0.500442    1[6-(6,6)]
    23      -0.048809      -0.048809      -0.048809    1[6-(6,6)]
    24       0.905622       0.905622       0.905622    1[6-(6,7)]
    25      -3.002101      -3.002101      -3.002101    1[6-(6,6)]
    26      -2.049349      -2.049349      -2.049349    1[6-(6,6)]
    27       1.246773       1.246773       1.246773    1[6-(6,7)]
    28       7.319505       7.319505       7.319505    1[6-(6,7)]
    29      -1.504416      -1.504416      -1.504416    1[6-(6,7)]
    30       5.057292       5.057292       5.057292    1[6-(6,6)]
    31       4.508041       4.508041       4.508041    1[6-(6,6)]
    32       5.462472       5.462472       5.462472    1[6-(6,7)]
    33       3.027983       3.027983       3.027983    1[6-(6,6)]
    34       2.075231       2.075231       2.075231    1[6-(6,6)]
    35      -1.220891      -1.220891      -1.220891    1[6-(6,7)]
    36       1.820077       1.820077       1.820077    1[6-(6,7)]
    37       1.530298       1.530298       1.530298    1[6-(6,7)]
    38        4.08229        4.08229        4.08229    1[6-(6,6)]
    39       4.631541       4.631541       4.631541    1[6-(6,6)]
    40        3.67711        3.67711        3.67711    1[6-(6,7)]
    41       0.930043       0.930043       0.930043    6[6-(6,6),8-(67),8-(67)]
    42        0.26056        0.26056        0.26056    6[6-(1,6),6-(1,7),6-(8,8)]
    43       8.072414       8.072414       8.072414    6[1-(0),6-(1,6),6-(6,6)]
    44       7.505805       7.505805       7.505805    6[1-(0),6-(1,6),6-(1,7)]
    45       3.720222       3.720222       3.720222    6[1-(0),6-(1,6),7-(6,47)]
    46      -3.602186      -3.602186      -3.602186    6[1-(0),6-(6,6),7-(6,47)]
    47      -2.381884      -2.381884      -2.381884    6[1-(0),6-(6,6),7-(6,47)]
    48      -1.820769      -1.820769      -1.820769    6[6-(1,6),6-(1,7),6-(8,8)]
    49        -0.8759        -0.8759        -0.8759    6[1-(0),6-(1,6),6-(6,6)]
    50      -0.540303      -0.540303      -0.540303    6[1-(0),6-(1,6),6-(1,7)]
    51       -1.12902       -1.12902       -1.12902    6[1-(0),6-(1,6),7-(6,47)]
    52      -2.243176      -2.243176      -2.243176    6[6-(6,6),8-(67),8-(67)]
    53       4.596689       4.596689       4.596689    6[6-(8,8),8-(67),8-(67)]
    54      -2.376154      -2.376154      -2.376154    6[6-(8,8),8-(67),8-(67)]
    55      -0.904161      -0.904161      -0.904161    6[6-(6,6),8-(67),8-(67)]
    56      -0.234678      -0.234678      -0.234678    6[6-(1,6),6-(1,7),6-(8,8)]
    57       1.067168       1.067168       1.067168    6[1-(0),6-(1,6),6-(6,6)]
    58       1.633777       1.633777       1.633777    6[1-(0),6-(1,6),6-(1,7)]
    59        5.41936        5.41936        5.41936    6[1-(0),6-(1,6),7-(6,47)]
    60       3.628068       3.628068       3.628068    6[1-(0),6-(6,6),7-(6,47)]
    61       2.407766       2.407766       2.407766    6[1-(0),6-(6,6),7-(6,47)]
    62       1.846651       1.846651       1.846651    6[6-(1,6),6-(1,7),6-(8,8)]
    63       0.901782       0.901782       0.901782    6[1-(0),6-(1,6),6-(6,6)]
    64       0.566185       0.566185       0.566185    6[1-(0),6-(1,6),6-(1,7)]
    65       1.154902       1.154902       1.154902    6[1-(0),6-(1,6),7-(6,47)]
    66       2.269058       2.269058       2.269058    6[6-(6,6),8-(67),8-(67)]
    67       4.542893       4.542893       4.542893    6[6-(8,8),8-(67),8-(67)]
    68       2.402036       2.402036       2.402036    6[6-(8,8),8-(67),8-(67)]
    69       3.652689       3.652689       3.652689    6[6-(6,6),8-(67),8-(67)]
    70       4.322172       4.322172       4.322172    6[6-(1,6),6-(1,7),6-(8,8)]
    71      -3.489682      -3.489682      -3.489682    6[1-(0),6-(1,6),6-(6,6)]
    72      -2.923073      -2.923073      -2.923073    6[1-(0),6-(1,6),6-(1,7)]
    73        0.86251        0.86251        0.86251    6[1-(0),6-(1,6),7-(6,47)]
    74       8.184918       8.184918       8.184918    6[1-(0),6-(6,6),7-(6,47)]
    75       6.964616       6.964616       6.964616    6[1-(0),6-(6,6),7-(6,47)]
    76       6.403501       6.403501       6.403501    6[6-(1,6),6-(1,7),6-(8,8)]
    77       5.458632       5.458632       5.458632    6[1-(0),6-(1,6),6-(6,6)]
    78       5.123035       5.123035       5.123035    6[1-(0),6-(1,6),6-(1,7)]
    79       5.711752       5.711752       5.711752    6[1-(0),6-(1,6),7-(6,47)]
    80       6.825908       6.825908       6.825908    6[6-(6,6),8-(67),8-(67)]
    81      -0.013957      -0.013957      -0.013957    6[6-(8,8),8-(67),8-(67)]
    82      -2.154814      -2.154814      -2.154814    6[6-(8,8),8-(67),8-(67)]
    83       5.486893       5.486893       5.486893    6[6-(6,6),8-(67),8-(67)]
    84        4.81741        4.81741        4.81741    6[6-(1,6),6-(1,7),6-(8,8)]
    85       3.515564       3.515564       3.515564    6[1-(0),6-(1,6),6-(6,6)]
    86       2.948955       2.948955       2.948955    6[1-(0),6-(1,6),6-(1,7)]
    87      -0.836628      -0.836628      -0.836628    6[1-(0),6-(1,6),7-(6,47)]
    88       0.954664       0.954664       0.954664    6[1-(0),6-(6,6),7-(6,47)]
    89       2.174966       2.174966       2.174966    6[1-(0),6-(6,6),7-(6,47)]
    90       2.736081       2.736081       2.736081    6[6-(1,6),6-(1,7),6-(8,8)]
    91        3.68095        3.68095        3.68095    6[1-(0),6-(1,6),6-(6,6)]
    92       4.016547       4.016547       4.016547    6[1-(0),6-(1,6),6-(1,7)]
    93        3.42783        3.42783        3.42783    6[1-(0),6-(1,6),7-(6,47)]
    94       2.313674       2.313674       2.313674    6[6-(6,6),8-(67),8-(67)]
    95       0.039839       0.039839       0.039839    6[6-(8,8),8-(67),8-(67)]
    96       2.180696       2.180696       2.180696    6[6-(8,8),8-(67),8-(67)]
    97       4.979614       4.979614       4.979614    7[6-(1,6),6-(1,6),47-(7)]
    98      -2.049834      -2.049834      -2.049834    7[6-(1,6),6-(1,6),47-(7)]
    99       4.159968       4.159968       4.159968    7[6-(1,6),6-(1,6),47-(7)]
   100       2.075716       2.075716       2.075716    7[6-(1,6),6-(1,6),47-(7)]
   101      -0.396882      -0.396882      -0.396882    7[6-(1,6),6-(1,6),47-(7)]
   102       6.632566       6.632566       6.632566    7[6-(1,6),6-(1,6),47-(7)]
   103       0.422764       0.422764       0.422764    7[6-(1,6),6-(1,6),47-(7)]
   104       2.507016       2.507016       2.507016    7[6-(1,6),6-(1,6),47-(7)]
   105        2.02601        2.02601        2.02601    8[6-(6,8),67-(8,8,8,8,8,8,8)]
   106       0.340064       0.340064       0.340064    8[6-(6,8),67-(8,8,8,8,8,8,8)]
   107       5.897708       5.897708       5.897708    8[6-(6,8),67-(8,8,8,8,8,8,8)]
   108      -1.607358      -1.607358      -1.607358    8[6-(6,8),67-(8,8,8,8,8,8,8)]
   109      -1.564856      -1.564856      -1.564856    8[6-(6,8),67-(8,8,8,8,8,8,8)]
   110        5.77214        5.77214        5.77214    8[6-(6,8),67-(8,8,8,8,8,8,8)]
   111        4.61753        4.61753        4.61753    8[6-(6,8),67-(8,8,8,8,8,8,8)]
   112       0.108512       0.108512       0.108512    8[6-(6,8),67-(8,8,8,8,8,8,8)]
   113      -2.000128      -2.000128      -2.000128    8[6-(6,8),67-(8,8,8,8,8,8,8)]
   114      -0.314182      -0.314182      -0.314182    8[6-(6,8),67-(8,8,8,8,8,8,8)]
   115       3.241874       3.241874       3.241874    8[6-(6,8),67-(8,8,8,8,8,8,8)]
   116        1.63324        1.63324        1.63324    8[6-(6,8),67-(8,8,8,8,8,8,8)]
   117       1.590738       1.590738       1.590738    8[6-(6,8),67-(8,8,8,8,8,8,8)]
   118       3.367442       3.367442       3.367442    8[6-(6,8),67-(8,8,8,8,8,8,8)]
   119       4.522052       4.522052       4.522052    8[6-(6,8),67-(8,8,8,8,8,8,8)]
   120       -0.08263       -0.08263       -0.08263    8[6-(6,8),67-(8,8,8,8,8,8,8)]
   121       2.556722       2.556722       2.556722    8[6-(6,8),67-(8,8,8,8,8,8,8)]
   122       4.242668       4.242668       4.242668    8[6-(6,8),67-(8,8,8,8,8,8,8)]
   123      -1.314976      -1.314976      -1.314976    8[6-(6,8),67-(8,8,8,8,8,8,8)]
   124        6.19009        6.19009        6.19009    8[6-(6,8),67-(8,8,8,8,8,8,8)]
   125       6.147588       6.147588       6.147588    8[6-(6,8),67-(8,8,8,8,8,8,8)]
   126      -1.189408      -1.189408      -1.189408    8[6-(6,8),67-(8,8,8,8,8,8,8)]
   127      -0.034798      -0.034798      -0.034798    8[6-(6,8),67-(8,8,8,8,8,8,8)]
   128        4.47422        4.47422        4.47422    8[6-(6,8),67-(8,8,8,8,8,8,8)]
   129        6.58286        6.58286        6.58286    8[6-(6,8),67-(8,8,8,8,8,8,8)]
   130       4.896914       4.896914       4.896914    8[6-(6,8),67-(8,8,8,8,8,8,8)]
   131       1.340858       1.340858       1.340858    8[6-(6,8),67-(8,8,8,8,8,8,8)]
   132       2.949492       2.949492       2.949492    8[6-(6,8),67-(8,8,8,8,8,8,8)]
   133       2.991994       2.991994       2.991994    8[6-(6,8),67-(8,8,8,8,8,8,8)]
   134        1.21529        1.21529        1.21529    8[6-(6,8),67-(8,8,8,8,8,8,8)]
   135        0.06068        0.06068        0.06068    8[6-(6,8),67-(8,8,8,8,8,8,8)]
   136       4.665362       4.665362       4.665362    8[6-(6,8),67-(8,8,8,8,8,8,8)]
