# Supplementary material for: A collection of forcefield precursors for metal–organic frameworks
Source: RSC Adv. 2019 Nov 13;9(63):36492–507. doi: 10.1039/c9ra07327b (PMC9075174; doi:10.1039/c9ra07327b)
Supplement: RA-009-C9RA07327B-s1997 [file RA-009-C9RA07327B-s1997.txt]

POXHOA_clean

9.126200    0.000000    0.000000
-4.525286    8.556887    0.000000
0.000000    0.000000    22.273300

     1       4.042504       4.042504       4.042504    66[8-(6),8-(6),8-(6),8-(6),8-(6),8-(6),8-(6),8-(6)]
     2        5.12151        5.12151        5.12151    66[8-(6),8-(6),8-(6),8-(6),8-(6),8-(6),8-(6),8-(6)]
     3        0.55841        0.55841        0.55841    66[8-(6),8-(6),8-(6),8-(6),8-(6),8-(6),8-(6),8-(6)]
     4      -0.520596      -0.520596      -0.520596    66[8-(6),8-(6),8-(6),8-(6),8-(6),8-(6),8-(6),8-(6)]
     5      -2.963155      -2.963155      -2.963155    47[7-(6,6),7-(6,6)]
     6       3.000969       3.000969       3.000969    47[7-(6,6),7-(6,6)]
     7       7.564069       7.564069       7.564069    47[7-(6,6),7-(6,6)]
     8       1.599945       1.599945       1.599945    47[7-(6,6),7-(6,6)]
     9       7.596544       7.596544       7.596544    1[6-(6,6)]
    10       6.632941       6.632941       6.632941    1[6-(6,6)]
    11       3.358556       3.358556       3.358556    1[6-(6,7)]
    12      -2.726198      -2.726198      -2.726198    1[6-(6,7)]
    13       6.114092       6.114092       6.114092    1[6-(6,7)]
    14      -0.472434      -0.472434      -0.472434    1[6-(6,6)]
    15       0.070646       0.070646       0.070646    1[6-(6,6)]
    16      -0.867346      -0.867346      -0.867346    1[6-(6,7)]
    17        1.56747        1.56747        1.56747    1[6-(6,6)]
    18       2.531073       2.531073       2.531073    1[6-(6,6)]
    19       5.805458       5.805458       5.805458    1[6-(6,7)]
    20       2.764012       2.764012       2.764012    1[6-(6,7)]
    21       3.049922       3.049922       3.049922    1[6-(6,7)]
    22       0.510248       0.510248       0.510248    1[6-(6,6)]
    23      -0.032832      -0.032832      -0.032832    1[6-(6,6)]
    24        0.90516        0.90516        0.90516    1[6-(6,7)]
    25       -2.99563       -2.99563       -2.99563    1[6-(6,6)]
    26      -2.032027      -2.032027      -2.032027    1[6-(6,6)]
    27       1.242358       1.242358       1.242358    1[6-(6,7)]
    28       7.327112       7.327112       7.327112    1[6-(6,7)]
    29      -1.513178      -1.513178      -1.513178    1[6-(6,7)]
    30       5.073348       5.073348       5.073348    1[6-(6,6)]
    31       4.530268       4.530268       4.530268    1[6-(6,6)]
    32        5.46826        5.46826        5.46826    1[6-(6,7)]
    33       3.033444       3.033444       3.033444    1[6-(6,6)]
    34       2.069841       2.069841       2.069841    1[6-(6,6)]
    35      -1.204544      -1.204544      -1.204544    1[6-(6,7)]
    36       1.836902       1.836902       1.836902    1[6-(6,7)]
    37       1.550992       1.550992       1.550992    1[6-(6,7)]
    38       4.090666       4.090666       4.090666    1[6-(6,6)]
    39       4.633746       4.633746       4.633746    1[6-(6,6)]
    40       3.695754       3.695754       3.695754    1[6-(6,7)]
    41       0.933756       0.933756       0.933756    6[6-(6,6),8-(66),8-(66)]
    42       0.258676       0.258676       0.258676    6[6-(1,6),6-(1,7),6-(8,8)]
    43       8.081913       8.081913       8.081913    6[1-(0),6-(1,6),6-(6,6)]
    44       7.510488       7.510488       7.510488    6[1-(0),6-(1,6),6-(1,7)]
    45       3.737837       3.737837       3.737837    6[1-(0),6-(1,6),7-(6,47)]
    46      -3.594008      -3.594008      -3.594008    6[1-(0),6-(6,6),7-(6,47)]
    47      -2.373863      -2.373863      -2.373863    6[1-(0),6-(6,6),7-(6,47)]
    48      -1.814805      -1.814805      -1.814805    6[6-(1,6),6-(1,7),6-(8,8)]
    49      -0.872729      -0.872729      -0.872729    6[1-(0),6-(1,6),6-(6,6)]
    50      -0.541986      -0.541986      -0.541986    6[1-(0),6-(1,6),6-(1,7)]
    51       -1.12134       -1.12134       -1.12134    6[1-(0),6-(1,6),7-(6,47)]
    52      -2.250589      -2.250589      -2.250589    6[6-(6,6),8-(66),8-(66)]
    53       4.603565       4.603565       4.603565    6[6-(8,8),8-(66),8-(66)]
    54      -2.371823      -2.371823      -2.371823    6[6-(8,8),8-(66),8-(66)]
    55      -0.895942      -0.895942      -0.895942    6[6-(6,6),8-(66),8-(66)]
    56      -0.220862      -0.220862      -0.220862    6[6-(1,6),6-(1,7),6-(8,8)]
    57       1.082101       1.082101       1.082101    6[1-(0),6-(1,6),6-(6,6)]
    58       1.653526       1.653526       1.653526    6[1-(0),6-(1,6),6-(1,7)]
    59       5.426177       5.426177       5.426177    6[1-(0),6-(1,6),7-(6,47)]
    60       3.631822       3.631822       3.631822    6[1-(0),6-(6,6),7-(6,47)]
    61       2.411677       2.411677       2.411677    6[1-(0),6-(6,6),7-(6,47)]
    62       1.852619       1.852619       1.852619    6[6-(1,6),6-(1,7),6-(8,8)]
    63       0.910543       0.910543       0.910543    6[1-(0),6-(1,6),6-(6,6)]
    64         0.5798         0.5798         0.5798    6[1-(0),6-(1,6),6-(1,7)]
    65       1.159154       1.159154       1.159154    6[1-(0),6-(1,6),7-(6,47)]
    66       2.288403       2.288403       2.288403    6[6-(6,6),8-(66),8-(66)]
    67       4.560449       4.560449       4.560449    6[6-(8,8),8-(66),8-(66)]
    68       2.409637       2.409637       2.409637    6[6-(8,8),8-(66),8-(66)]
    69       3.667158       3.667158       3.667158    6[6-(6,6),8-(66),8-(66)]
    70       4.342238       4.342238       4.342238    6[6-(1,6),6-(1,7),6-(8,8)]
    71      -3.480999      -3.480999      -3.480999    6[1-(0),6-(1,6),6-(6,6)]
    72      -2.909574      -2.909574      -2.909574    6[1-(0),6-(1,6),6-(1,7)]
    73       0.863077       0.863077       0.863077    6[1-(0),6-(1,6),7-(6,47)]
    74       8.194922       8.194922       8.194922    6[1-(0),6-(6,6),7-(6,47)]
    75       6.974777       6.974777       6.974777    6[1-(0),6-(6,6),7-(6,47)]
    76       6.415719       6.415719       6.415719    6[6-(1,6),6-(1,7),6-(8,8)]
    77       5.473643       5.473643       5.473643    6[1-(0),6-(1,6),6-(6,6)]
    78         5.1429         5.1429         5.1429    6[1-(0),6-(1,6),6-(1,7)]
    79       5.722254       5.722254       5.722254    6[1-(0),6-(1,6),7-(6,47)]
    80       6.851503       6.851503       6.851503    6[6-(6,6),8-(66),8-(66)]
    81      -0.002651      -0.002651      -0.002651    6[6-(8,8),8-(66),8-(66)]
    82      -2.153463      -2.153463      -2.153463    6[6-(8,8),8-(66),8-(66)]
    83       5.496856       5.496856       5.496856    6[6-(6,6),8-(66),8-(66)]
    84       4.821776       4.821776       4.821776    6[6-(1,6),6-(1,7),6-(8,8)]
    85       3.518813       3.518813       3.518813    6[1-(0),6-(1,6),6-(6,6)]
    86       2.947388       2.947388       2.947388    6[1-(0),6-(1,6),6-(1,7)]
    87      -0.825263      -0.825263      -0.825263    6[1-(0),6-(1,6),7-(6,47)]
    88       0.969092       0.969092       0.969092    6[1-(0),6-(6,6),7-(6,47)]
    89       2.189237       2.189237       2.189237    6[1-(0),6-(6,6),7-(6,47)]
    90       2.748295       2.748295       2.748295    6[6-(1,6),6-(1,7),6-(8,8)]
    91       3.690371       3.690371       3.690371    6[1-(0),6-(1,6),6-(6,6)]
    92       4.021114       4.021114       4.021114    6[1-(0),6-(1,6),6-(1,7)]
    93        3.44176        3.44176        3.44176    6[1-(0),6-(1,6),7-(6,47)]
    94       2.312511       2.312511       2.312511    6[6-(6,6),8-(66),8-(66)]
    95       0.040465       0.040465       0.040465    6[6-(8,8),8-(66),8-(66)]
    96       2.191277       2.191277       2.191277    6[6-(8,8),8-(66),8-(66)]
    97       4.990952       4.990952       4.990952    7[6-(1,6),6-(1,6),47-(7)]
    98      -2.041212      -2.041212      -2.041212    7[6-(1,6),6-(1,6),47-(7)]
    99       4.173062       4.173062       4.173062    7[6-(1,6),6-(1,6),47-(7)]
   100       2.079026       2.079026       2.079026    7[6-(1,6),6-(1,6),47-(7)]
   101      -0.390038      -0.390038      -0.390038    7[6-(1,6),6-(1,6),47-(7)]
   102       6.642126       6.642126       6.642126    7[6-(1,6),6-(1,6),47-(7)]
   103       0.427852       0.427852       0.427852    7[6-(1,6),6-(1,6),47-(7)]
   104       2.521888       2.521888       2.521888    7[6-(1,6),6-(1,6),47-(7)]
   105       2.025819       2.025819       2.025819    8[6-(6,8),66-(8,8,8,8,8,8,8)]
   106       0.341283       0.341283       0.341283    8[6-(6,8),66-(8,8,8,8,8,8,8)]
   107       5.902541       5.902541       5.902541    8[6-(6,8),66-(8,8,8,8,8,8,8)]
   108       -1.61689       -1.61689       -1.61689    8[6-(6,8),66-(8,8,8,8,8,8,8)]
   109      -1.565593      -1.565593      -1.565593    8[6-(6,8),66-(8,8,8,8,8,8,8)]
   110       5.784602       5.784602       5.784602    8[6-(6,8),66-(8,8,8,8,8,8,8)]
   111       4.630128       4.630128       4.630128    8[6-(6,8),66-(8,8,8,8,8,8,8)]
   112       0.116883       0.116883       0.116883    8[6-(6,8),66-(8,8,8,8,8,8,8)]
   113      -1.988005      -1.988005      -1.988005    8[6-(6,8),66-(8,8,8,8,8,8,8)]
   114      -0.303469      -0.303469      -0.303469    8[6-(6,8),66-(8,8,8,8,8,8,8)]
   115       3.261473       3.261473       3.261473    8[6-(6,8),66-(8,8,8,8,8,8,8)]
   116       1.654704       1.654704       1.654704    8[6-(6,8),66-(8,8,8,8,8,8,8)]
   117       1.603407       1.603407       1.603407    8[6-(6,8),66-(8,8,8,8,8,8,8)]
   118       3.379412       3.379412       3.379412    8[6-(6,8),66-(8,8,8,8,8,8,8)]
   119       4.533886       4.533886       4.533886    8[6-(6,8),66-(8,8,8,8,8,8,8)]
   120      -0.079069      -0.079069      -0.079069    8[6-(6,8),66-(8,8,8,8,8,8,8)]
   121       2.575095       2.575095       2.575095    8[6-(6,8),66-(8,8,8,8,8,8,8)]
   122       4.259631       4.259631       4.259631    8[6-(6,8),66-(8,8,8,8,8,8,8)]
   123      -1.301627      -1.301627      -1.301627    8[6-(6,8),66-(8,8,8,8,8,8,8)]
   124       6.217804       6.217804       6.217804    8[6-(6,8),66-(8,8,8,8,8,8,8)]
   125       6.166507       6.166507       6.166507    8[6-(6,8),66-(8,8,8,8,8,8,8)]
   126      -1.183688      -1.183688      -1.183688    8[6-(6,8),66-(8,8,8,8,8,8,8)]
   127      -0.029214      -0.029214      -0.029214    8[6-(6,8),66-(8,8,8,8,8,8,8)]
   128       4.484031       4.484031       4.484031    8[6-(6,8),66-(8,8,8,8,8,8,8)]
   129       6.588919       6.588919       6.588919    8[6-(6,8),66-(8,8,8,8,8,8,8)]
   130       4.904383       4.904383       4.904383    8[6-(6,8),66-(8,8,8,8,8,8,8)]
   131       1.339441       1.339441       1.339441    8[6-(6,8),66-(8,8,8,8,8,8,8)]
   132        2.94621        2.94621        2.94621    8[6-(6,8),66-(8,8,8,8,8,8,8)]
   133       2.997507       2.997507       2.997507    8[6-(6,8),66-(8,8,8,8,8,8,8)]
   134       1.221502       1.221502       1.221502    8[6-(6,8),66-(8,8,8,8,8,8,8)]
   135       0.067028       0.067028       0.067028    8[6-(6,8),66-(8,8,8,8,8,8,8)]
   136       4.679983       4.679983       4.679983    8[6-(6,8),66-(8,8,8,8,8,8,8)]
