# Supplementary material for: A collection of forcefield precursors for metal–organic frameworks
Source: RSC Adv. 2019 Nov 13;9(63):36492–507. doi: 10.1039/c9ra07327b (PMC9075174; doi:10.1039/c9ra07327b)
Supplement: RA-009-C9RA07327B-s1998 [file RA-009-C9RA07327B-s1998.txt]

POXHUG_clean

9.158100    0.000000    0.000000
-4.481739    8.614847    0.000000
0.000000    0.000000    22.335800

     1       4.060602       4.060602       4.060602    63[8-(6),8-(6),8-(6),8-(6),8-(6),8-(6),8-(6),8-(6)]
     2       5.194809       5.194809       5.194809    63[8-(6),8-(6),8-(6),8-(6),8-(6),8-(6),8-(6),8-(6)]
     3       0.615759       0.615759       0.615759    63[8-(6),8-(6),8-(6),8-(6),8-(6),8-(6),8-(6),8-(6)]
     4      -0.518448      -0.518448      -0.518448    63[8-(6),8-(6),8-(6),8-(6),8-(6),8-(6),8-(6),8-(6)]
     5      -2.894671      -2.894671      -2.894671    47[7-(6,6),7-(6,6)]
     6       2.991982       2.991982       2.991982    47[7-(6,6),7-(6,6)]
     7       7.571032       7.571032       7.571032    47[7-(6,6),7-(6,6)]
     8       1.684379       1.684379       1.684379    47[7-(6,6),7-(6,6)]
     9       7.618228       7.618228       7.618228    1[6-(6,6)]
    10        6.66873        6.66873        6.66873    1[6-(6,6)]
    11       3.444637       3.444637       3.444637    1[6-(6,7)]
    12      -2.683143      -2.683143      -2.683143    1[6-(6,7)]
    13       6.190373       6.190373       6.190373    1[6-(6,7)]
    14      -0.470217      -0.470217      -0.470217    1[6-(6,6)]
    15       0.086368       0.086368       0.086368    1[6-(6,6)]
    16      -0.820184      -0.820184      -0.820184    1[6-(6,7)]
    17       1.637183       1.637183       1.637183    1[6-(6,6)]
    18       2.586681       2.586681       2.586681    1[6-(6,6)]
    19       5.810774       5.810774       5.810774    1[6-(6,7)]
    20       2.780454       2.780454       2.780454    1[6-(6,7)]
    21       3.065038       3.065038       3.065038    1[6-(6,7)]
    22       0.567528       0.567528       0.567528    1[6-(6,6)]
    23       0.010943       0.010943       0.010943    1[6-(6,6)]
    24       0.917495       0.917495       0.917495    1[6-(6,7)]
    25      -2.941867      -2.941867      -2.941867    1[6-(6,6)]
    26      -1.992369      -1.992369      -1.992369    1[6-(6,6)]
    27       1.231724       1.231724       1.231724    1[6-(6,7)]
    28       7.359504       7.359504       7.359504    1[6-(6,7)]
    29      -1.514012      -1.514012      -1.514012    1[6-(6,7)]
    30       5.146578       5.146578       5.146578    1[6-(6,6)]
    31       4.589993       4.589993       4.589993    1[6-(6,6)]
    32       5.496545       5.496545       5.496545    1[6-(6,7)]
    33       3.039178       3.039178       3.039178    1[6-(6,6)]
    34        2.08968        2.08968        2.08968    1[6-(6,6)]
    35      -1.134413      -1.134413      -1.134413    1[6-(6,7)]
    36       1.895907       1.895907       1.895907    1[6-(6,7)]
    37       1.611323       1.611323       1.611323    1[6-(6,7)]
    38       4.108833       4.108833       4.108833    1[6-(6,6)]
    39       4.665418       4.665418       4.665418    1[6-(6,6)]
    40       3.758866       3.758866       3.758866    1[6-(6,7)]
    41       0.922504       0.922504       0.922504    6[6-(6,6),8-(63),8-(63)]
    42       0.251347       0.251347       0.251347    6[6-(1,6),6-(1,7),6-(8,8)]
    43       8.110222       8.110222       8.110222    6[1-(0),6-(1,6),6-(6,6)]
    44       7.548863       7.548863       7.548863    6[1-(0),6-(1,6),6-(1,7)]
    45       3.824631       3.824631       3.824631    6[1-(0),6-(1,6),7-(6,47)]
    46      -3.547241      -3.547241      -3.547241    6[1-(0),6-(6,6),7-(6,47)]
    47      -2.333607      -2.333607      -2.333607    6[1-(0),6-(6,6),7-(6,47)]
    48      -1.795238      -1.795238      -1.795238    6[6-(1,6),6-(1,7),6-(8,8)]
    49      -0.860339      -0.860339      -0.860339    6[1-(0),6-(1,6),6-(6,6)]
    50      -0.521915      -0.521915      -0.521915    6[1-(0),6-(1,6),6-(1,7)]
    51      -1.081212      -1.081212      -1.081212    6[1-(0),6-(1,6),7-(6,47)]
    52      -2.264449      -2.264449      -2.264449    6[6-(6,6),8-(63),8-(63)]
    53       4.616032       4.616032       4.616032    6[6-(8,8),8-(63),8-(63)]
    54      -2.359362      -2.359362      -2.359362    6[6-(8,8),8-(63),8-(63)]
    55      -0.825193      -0.825193      -0.825193    6[6-(6,6),8-(63),8-(63)]
    56      -0.154036      -0.154036      -0.154036    6[6-(1,6),6-(1,7),6-(8,8)]
    57       1.145189       1.145189       1.145189    6[1-(0),6-(1,6),6-(6,6)]
    58       1.706548       1.706548       1.706548    6[1-(0),6-(1,6),6-(1,7)]
    59        5.43078        5.43078        5.43078    6[1-(0),6-(1,6),7-(6,47)]
    60       3.644552       3.644552       3.644552    6[1-(0),6-(6,6),7-(6,47)]
    61       2.430918       2.430918       2.430918    6[1-(0),6-(6,6),7-(6,47)]
    62       1.892549       1.892549       1.892549    6[6-(1,6),6-(1,7),6-(8,8)]
    63        0.95765        0.95765        0.95765    6[1-(0),6-(1,6),6-(6,6)]
    64       0.619226       0.619226       0.619226    6[1-(0),6-(1,6),6-(1,7)]
    65       1.178523       1.178523       1.178523    6[1-(0),6-(1,6),7-(6,47)]
    66        2.36176        2.36176        2.36176    6[6-(6,6),8-(63),8-(63)]
    67       4.639379       4.639379       4.639379    6[6-(8,8),8-(63),8-(63)]
    68       2.456673       2.456673       2.456673    6[6-(8,8),8-(63),8-(63)]
    69       3.753857       3.753857       3.753857    6[6-(6,6),8-(63),8-(63)]
    70       4.425014       4.425014       4.425014    6[6-(1,6),6-(1,7),6-(8,8)]
    71      -3.433861      -3.433861      -3.433861    6[1-(0),6-(1,6),6-(6,6)]
    72      -2.872502      -2.872502      -2.872502    6[1-(0),6-(1,6),6-(1,7)]
    73        0.85173        0.85173        0.85173    6[1-(0),6-(1,6),7-(6,47)]
    74       8.223602       8.223602       8.223602    6[1-(0),6-(6,6),7-(6,47)]
    75       7.009968       7.009968       7.009968    6[1-(0),6-(6,6),7-(6,47)]
    76       6.471599       6.471599       6.471599    6[6-(1,6),6-(1,7),6-(8,8)]
    77         5.5367         5.5367         5.5367    6[1-(0),6-(1,6),6-(6,6)]
    78       5.198276       5.198276       5.198276    6[1-(0),6-(1,6),6-(1,7)]
    79       5.757573       5.757573       5.757573    6[1-(0),6-(1,6),7-(6,47)]
    80        6.94081        6.94081        6.94081    6[6-(6,6),8-(63),8-(63)]
    81       0.060329       0.060329       0.060329    6[6-(8,8),8-(63),8-(63)]
    82      -2.122377      -2.122377      -2.122377    6[6-(8,8),8-(63),8-(63)]
    83       5.501554       5.501554       5.501554    6[6-(6,6),8-(63),8-(63)]
    84       4.830397       4.830397       4.830397    6[6-(1,6),6-(1,7),6-(8,8)]
    85       3.531172       3.531172       3.531172    6[1-(0),6-(1,6),6-(6,6)]
    86       2.969813       2.969813       2.969813    6[1-(0),6-(1,6),6-(1,7)]
    87      -0.754419      -0.754419      -0.754419    6[1-(0),6-(1,6),7-(6,47)]
    88       1.031809       1.031809       1.031809    6[1-(0),6-(6,6),7-(6,47)]
    89       2.245443       2.245443       2.245443    6[1-(0),6-(6,6),7-(6,47)]
    90       2.783812       2.783812       2.783812    6[6-(1,6),6-(1,7),6-(8,8)]
    91       3.718711       3.718711       3.718711    6[1-(0),6-(1,6),6-(6,6)]
    92       4.057135       4.057135       4.057135    6[1-(0),6-(1,6),6-(1,7)]
    93       3.497838       3.497838       3.497838    6[1-(0),6-(1,6),7-(6,47)]
    94       2.314601       2.314601       2.314601    6[6-(6,6),8-(63),8-(63)]
    95       0.036982       0.036982       0.036982    6[6-(8,8),8-(63),8-(63)]
    96       2.219688       2.219688       2.219688    6[6-(8,8),8-(63),8-(63)]
    97       5.088665       5.088665       5.088665    7[6-(1,6),6-(1,6),47-(7)]
    98      -1.989864      -1.989864      -1.989864    7[6-(1,6),6-(1,6),47-(7)]
    99       4.166746       4.166746       4.166746    7[6-(1,6),6-(1,6),47-(7)]
   100       2.087175       2.087175       2.087175    7[6-(1,6),6-(1,6),47-(7)]
   101      -0.412304      -0.412304      -0.412304    7[6-(1,6),6-(1,6),47-(7)]
   102       6.666225       6.666225       6.666225    7[6-(1,6),6-(1,6),47-(7)]
   103       0.509615       0.509615       0.509615    7[6-(1,6),6-(1,6),47-(7)]
   104       2.589186       2.589186       2.589186    7[6-(1,6),6-(1,6),47-(7)]
   105       2.024695       2.024695       2.024695    8[6-(6,8),63-(8,8,8,8,8,8,8)]
   106       0.334111       0.334111       0.334111    8[6-(6,8),63-(8,8,8,8,8,8,8)]
   107       5.919258       5.919258       5.919258    8[6-(6,8),63-(8,8,8,8,8,8,8)]
   108      -1.651122      -1.651122      -1.651122    8[6-(6,8),63-(8,8,8,8,8,8,8)]
   109      -1.555974      -1.555974      -1.555974    8[6-(6,8),63-(8,8,8,8,8,8,8)]
   110       5.837106       5.837106       5.837106    8[6-(6,8),63-(8,8,8,8,8,8,8)]
   111       4.659761       4.659761       4.659761    8[6-(6,8),63-(8,8,8,8,8,8,8)]
   112       0.161548       0.161548       0.161548    8[6-(6,8),63-(8,8,8,8,8,8,8)]
   113      -1.927384      -1.927384      -1.927384    8[6-(6,8),63-(8,8,8,8,8,8,8)]
   114        -0.2368        -0.2368        -0.2368    8[6-(6,8),63-(8,8,8,8,8,8,8)]
   115       3.336153       3.336153       3.336153    8[6-(6,8),63-(8,8,8,8,8,8,8)]
   116       1.748433       1.748433       1.748433    8[6-(6,8),63-(8,8,8,8,8,8,8)]
   117       1.653285       1.653285       1.653285    8[6-(6,8),63-(8,8,8,8,8,8,8)]
   118       3.418305       3.418305       3.418305    8[6-(6,8),63-(8,8,8,8,8,8,8)]
   119        4.59565        4.59565        4.59565    8[6-(6,8),63-(8,8,8,8,8,8,8)]
   120      -0.064237      -0.064237      -0.064237    8[6-(6,8),63-(8,8,8,8,8,8,8)]
   121       2.651666       2.651666       2.651666    8[6-(6,8),63-(8,8,8,8,8,8,8)]
   122        4.34225        4.34225        4.34225    8[6-(6,8),63-(8,8,8,8,8,8,8)]
   123      -1.242897      -1.242897      -1.242897    8[6-(6,8),63-(8,8,8,8,8,8,8)]
   124       6.327483       6.327483       6.327483    8[6-(6,8),63-(8,8,8,8,8,8,8)]
   125       6.232335       6.232335       6.232335    8[6-(6,8),63-(8,8,8,8,8,8,8)]
   126      -1.160745      -1.160745      -1.160745    8[6-(6,8),63-(8,8,8,8,8,8,8)]
   127         0.0166         0.0166         0.0166    8[6-(6,8),63-(8,8,8,8,8,8,8)]
   128       4.514813       4.514813       4.514813    8[6-(6,8),63-(8,8,8,8,8,8,8)]
   129       6.603745       6.603745       6.603745    8[6-(6,8),63-(8,8,8,8,8,8,8)]
   130       4.913161       4.913161       4.913161    8[6-(6,8),63-(8,8,8,8,8,8,8)]
   131       1.340208       1.340208       1.340208    8[6-(6,8),63-(8,8,8,8,8,8,8)]
   132       2.927928       2.927928       2.927928    8[6-(6,8),63-(8,8,8,8,8,8,8)]
   133       3.023076       3.023076       3.023076    8[6-(6,8),63-(8,8,8,8,8,8,8)]
   134       1.258056       1.258056       1.258056    8[6-(6,8),63-(8,8,8,8,8,8,8)]
   135       0.080711       0.080711       0.080711    8[6-(6,8),63-(8,8,8,8,8,8,8)]
   136       4.740598       4.740598       4.740598    8[6-(6,8),63-(8,8,8,8,8,8,8)]
