# Supplementary material for: A collection of forcefield precursors for metal–organic frameworks
Source: RSC Adv. 2019 Nov 13;9(63):36492–507. doi: 10.1039/c9ra07327b (PMC9075174; doi:10.1039/c9ra07327b)
Supplement: RA-009-C9RA07327B-s1999 [file RA-009-C9RA07327B-s1999.txt]

PUDSIR_clean

14.860200    0.000000    0.000000
-7.430142    17.402048    0.000000
0.000000    -4.555493    29.423435

     1       1.439929       1.439929       1.439929    63[8-(6),8-(6),8-(6),8-(6),8-(6),8-(6)]
     2       0.793723       0.793723       0.793723    63[8-(6),8-(6),8-(6),8-(6),8-(6),8-(6)]
     3      -1.439978      -1.439978      -1.439978    63[8-(6),8-(6),8-(6),8-(6),8-(6),8-(6)]
     4      -0.793792      -0.793792      -0.793792    63[8-(6),8-(6),8-(6),8-(6),8-(6),8-(6)]
     5       8.870036       8.870036       8.870036    63[8-(6),8-(6),8-(6),8-(6),8-(6),8-(6)]
     6        8.22385        8.22385        8.22385    63[8-(6),8-(6),8-(6),8-(6),8-(6),8-(6)]
     7       5.990129       5.990129       5.990129    63[8-(6),8-(6),8-(6),8-(6),8-(6),8-(6)]
     8       6.636335       6.636335       6.636335    63[8-(6),8-(6),8-(6),8-(6),8-(6),8-(6)]
     9       0.270422       0.270422       0.270422    1[6-(6,6)]
    10       2.429617       2.429617       2.429617    1[6-(6,6)]
    11       2.423673       2.423673       2.423673    1[6-(6,6)]
    12       1.921399       1.921399       1.921399    1[6-(6,6)]
    13       -0.89759       -0.89759       -0.89759    1[6-(6,6)]
    14       1.066937       1.066937       1.066937    1[6-(6,6)]
    15       5.367468       5.367468       5.367468    1[6-(6,6)]
    16       5.374908       5.374908       5.374908    1[6-(6,6)]
    17       7.713894       7.713894       7.713894    1[6-(6,6)]
    18      -4.697344      -4.697344      -4.697344    1[6-(6,6)]
    19      -2.481687      -2.481687      -2.481687    1[6-(6,6)]
    20      -3.553098      -3.553098      -3.553098    1[6-(6,6)]
    21      -0.872308      -0.872308      -0.872308    1[6-(6,6)]
    22       -0.70439       -0.70439       -0.70439    1[6-(6,6)]
    23      -2.046262      -2.046262      -2.046262    1[6-(6,6)]
    24      11.357643      11.357643      11.357643    1[6-(6,6)]
    25      10.607209      10.607209      10.607209    1[6-(6,6)]
    26      10.109391      10.109391      10.109391    1[6-(6,6)]
    27       -0.27049       -0.27049       -0.27049    1[6-(6,6)]
    28      -2.429668      -2.429668      -2.429668    1[6-(6,6)]
    29      -2.423724      -2.423724      -2.423724    1[6-(6,6)]
    30      -1.921449      -1.921449      -1.921449    1[6-(6,6)]
    31       0.897522       0.897522       0.897522    1[6-(6,6)]
    32      -1.066988      -1.066988      -1.066988    1[6-(6,6)]
    33       -5.36754       -5.36754       -5.36754    1[6-(6,6)]
    34        9.48524        9.48524        9.48524    1[6-(6,6)]
    35       7.146234       7.146234       7.146234    1[6-(6,6)]
    36       4.697274       4.697274       4.697274    1[6-(6,6)]
    37        2.48162        2.48162        2.48162    1[6-(6,6)]
    38        3.55305        3.55305        3.55305    1[6-(6,6)]
    39        0.87228        0.87228        0.87228    1[6-(6,6)]
    40       0.704357       0.704357       0.704357    1[6-(6,6)]
    41       2.046237       2.046237       2.046237    1[6-(6,6)]
    42       3.502542       3.502542       3.502542    1[6-(6,6)]
    43       4.252987       4.252987       4.252987    1[6-(6,6)]
    44       4.750803       4.750803       4.750803    1[6-(6,6)]
    45       7.700548       7.700548       7.700548    1[6-(6,6)]
    46       9.859726       9.859726       9.859726    1[6-(6,6)]
    47       9.853782       9.853782       9.853782    1[6-(6,6)]
    48       9.351507       9.351507       9.351507    1[6-(6,6)]
    49       6.532536       6.532536       6.532536    1[6-(6,6)]
    50       8.497046       8.497046       8.497046    1[6-(6,6)]
    51      12.797598      12.797598      12.797598    1[6-(6,6)]
    52      -2.055182      -2.055182      -2.055182    1[6-(6,6)]
    53       0.283824       0.283824       0.283824    1[6-(6,6)]
    54       2.732784       2.732784       2.732784    1[6-(6,6)]
    55       4.948438       4.948438       4.948438    1[6-(6,6)]
    56       3.877008       3.877008       3.877008    1[6-(6,6)]
    57       6.557778       6.557778       6.557778    1[6-(6,6)]
    58       6.725701       6.725701       6.725701    1[6-(6,6)]
    59       5.383821       5.383821       5.383821    1[6-(6,6)]
    60       3.927516       3.927516       3.927516    1[6-(6,6)]
    61       3.177071       3.177071       3.177071    1[6-(6,6)]
    62       2.679255       2.679255       2.679255    1[6-(6,6)]
    63       7.159636       7.159636       7.159636    1[6-(6,6)]
    64       5.000441       5.000441       5.000441    1[6-(6,6)]
    65       5.006385       5.006385       5.006385    1[6-(6,6)]
    66       5.508659       5.508659       5.508659    1[6-(6,6)]
    67       8.327648       8.327648       8.327648    1[6-(6,6)]
    68       6.363121       6.363121       6.363121    1[6-(6,6)]
    69        2.06259        2.06259        2.06259    1[6-(6,6)]
    70        2.05515        2.05515        2.05515    1[6-(6,6)]
    71      -0.283836      -0.283836      -0.283836    1[6-(6,6)]
    72      12.127402      12.127402      12.127402    1[6-(6,6)]
    73       9.911745       9.911745       9.911745    1[6-(6,6)]
    74      10.983156      10.983156      10.983156    1[6-(6,6)]
    75       8.302366       8.302366       8.302366    1[6-(6,6)]
    76       8.134448       8.134448       8.134448    1[6-(6,6)]
    77        9.47632        9.47632        9.47632    1[6-(6,6)]
    78      -3.927585      -3.927585      -3.927585    1[6-(6,6)]
    79      -3.177151      -3.177151      -3.177151    1[6-(6,6)]
    80      -2.679333      -2.679333      -2.679333    1[6-(6,6)]
    81       1.344818       1.344818       1.344818    6[6-(6,6),8-(63),8-(63)]
    82        1.34036        1.34036        1.34036    6[6-(1,6),6-(1,6),6-(8,8)]
    83       0.682051       0.682051       0.682051    6[1-(0),6-(6,16),6-(6,6)]
    84       1.973407       1.973407       1.973407    6[1-(0),6-(1,6),6-(6,6)]
    85       0.637471       0.637471       0.637471    6[6-(1,6),6-(6,6),16-(6,8,8)]
    86       1.952603       1.952603       1.952603    6[1-(0),6-(1,6),6-(6,6)]
    87       1.231881       1.231881       1.231881    6[6-(1,6),6-(6,16),6-(6,6)]
    88       0.948052       0.948052       0.948052    6[6-(1,6),6-(6,16),6-(6,6)]
    89        0.11142        0.11142        0.11142    6[6-(1,6),6-(6,6),16-(6,8,8)]
    90       1.328475       1.328475       1.328475    6[1-(0),6-(1,6),6-(6,6)]
    91      -0.362621      -0.362621      -0.362621    6[1-(0),6-(6,16),6-(6,6)]
    92       0.821742       0.821742       0.821742    6[1-(0),6-(1,6),6-(6,6)]
    93      -0.043124      -0.043124      -0.043124    6[6-(1,6),6-(1,6),6-(8,8)]
    94      -0.682112      -0.682112      -0.682112    6[6-(6,6),8-(63),8-(63)]
    95       3.664494       3.664494       3.664494    6[6-(6,6),8-(63),8-(63)]
    96       5.166861       5.166861       5.166861    6[6-(1,6),6-(1,6),6-(8,8)]
    97       5.854885       5.854885       5.854885    6[1-(0),6-(1,6),6-(6,6)]
    98       5.834087       5.834087       5.834087    6[1-(0),6-(6,16),6-(6,6)]
    99       7.250258       7.250258       7.250258    6[1-(0),6-(1,6),6-(6,6)]
   100       7.251749       7.251749       7.251749    6[6-(1,6),6-(6,6),16-(6,8,8)]
   101       7.930858       7.930858       7.930858    6[6-(1,6),6-(6,16),6-(6,6)]
   102      -5.429948      -5.429948      -5.429948    6[6-(1,6),6-(6,16),6-(6,6)]
   103      -4.469981      -4.469981      -4.469981    6[1-(0),6-(1,6),6-(6,6)]
   104       9.752722       9.752722       9.752722    6[6-(1,6),6-(6,6),16-(6,8,8)]
   105      -3.166741      -3.166741      -3.166741    6[1-(0),6-(1,6),6-(6,6)]
   106      -3.774517      -3.774517      -3.774517    6[1-(0),6-(6,16),6-(6,6)]
   107      -2.808606      -2.808606      -2.808606    6[6-(1,6),6-(1,6),6-(8,8)]
   108      -1.340418      -1.340418      -1.340418    6[6-(6,6),8-(63),8-(63)]
   109        0.20208        0.20208        0.20208    6[6-(6,6),8-(63),8-(63)]
   110      -0.661295      -0.661295      -0.661295    6[6-(1,6),6-(1,6),6-(8,8)]
   111      -1.108585      -1.108585      -1.108585    6[1-(0),6-(6,16),6-(6,6)]
   112      -1.013481      -1.013481      -1.013481    6[1-(0),6-(1,6),6-(6,6)]
   113      -1.916977      -1.916977      -1.916977    6[6-(1,6),6-(6,6),16-(6,8,8)]
   114      -1.809985      -1.809985      -1.809985    6[1-(0),6-(1,6),6-(6,6)]
   115      12.601439      12.601439      12.601439    6[6-(1,6),6-(6,16),6-(6,6)]
   116      11.763327      11.763327      11.763327    6[6-(1,6),6-(6,16),6-(6,6)]
   117      11.524079      11.524079      11.524079    6[6-(1,6),6-(6,6),16-(6,8,8)]
   118      11.219445      11.219445      11.219445    6[1-(0),6-(1,6),6-(6,6)]
   119      10.761754      10.761754      10.761754    6[1-(0),6-(6,16),6-(6,6)]
   120      10.471979      10.471979      10.471979    6[1-(0),6-(1,6),6-(6,6)]
   121      10.238676      10.238676      10.238676    6[6-(1,6),6-(1,6),6-(8,8)]
   122       2.032835       2.032835       2.032835    6[6-(6,6),8-(63),8-(63)]
   123      -1.344878      -1.344878      -1.344878    6[6-(6,6),8-(63),8-(63)]
   124       -1.34042       -1.34042       -1.34042    6[6-(1,6),6-(1,6),6-(8,8)]
   125      -0.682115      -0.682115      -0.682115    6[1-(0),6-(6,16),6-(6,6)]
   126      -1.973462      -1.973462      -1.973462    6[1-(0),6-(1,6),6-(6,6)]
   127      -0.637534      -0.637534      -0.637534    6[6-(1,6),6-(6,6),16-(6,8,8)]
   128      -1.952657      -1.952657      -1.952657    6[1-(0),6-(1,6),6-(6,6)]
   129       -1.23194       -1.23194       -1.23194    6[6-(1,6),6-(6,16),6-(6,6)]
   130       -0.94811       -0.94811       -0.94811    6[6-(1,6),6-(6,16),6-(6,6)]
   131      -0.111483      -0.111483      -0.111483    6[6-(1,6),6-(6,6),16-(6,8,8)]
   132      -1.328529      -1.328529      -1.328529    6[1-(0),6-(1,6),6-(6,6)]
   133       0.362557       0.362557       0.362557    6[1-(0),6-(6,16),6-(6,6)]
   134      -0.821796      -0.821796      -0.821796    6[1-(0),6-(1,6),6-(6,6)]
   135       0.043065       0.043065       0.043065    6[6-(1,6),6-(1,6),6-(8,8)]
   136       0.682054       0.682054       0.682054    6[6-(6,6),8-(63),8-(63)]
   137      -3.664556      -3.664556      -3.664556    6[6-(6,6),8-(63),8-(63)]
   138      -5.166922      -5.166922      -5.166922    6[6-(1,6),6-(1,6),6-(8,8)]
   139      -5.854953      -5.854953      -5.854953    6[1-(0),6-(1,6),6-(6,6)]
   140       9.026058       9.026058       9.026058    6[1-(0),6-(6,16),6-(6,6)]
   141       7.609875       7.609875       7.609875    6[1-(0),6-(1,6),6-(6,6)]
   142       7.608394       7.608394       7.608394    6[6-(1,6),6-(6,6),16-(6,8,8)]
   143        6.92928        6.92928        6.92928    6[6-(1,6),6-(6,16),6-(6,6)]
   144       5.429887       5.429887       5.429887    6[6-(1,6),6-(6,16),6-(6,6)]
   145       4.469915       4.469915       4.469915    6[1-(0),6-(1,6),6-(6,6)]
   146       5.107423       5.107423       5.107423    6[6-(1,6),6-(6,6),16-(6,8,8)]
   147       3.166677       3.166677       3.166677    6[1-(0),6-(1,6),6-(6,6)]
   148       3.774465       3.774465       3.774465    6[1-(0),6-(6,16),6-(6,6)]
   149       2.808549       2.808549       2.808549    6[6-(1,6),6-(1,6),6-(8,8)]
   150       1.340362       1.340362       1.340362    6[6-(6,6),8-(63),8-(63)]
   151      -0.202117      -0.202117      -0.202117    6[6-(6,6),8-(63),8-(63)]
   152       0.661263       0.661263       0.661263    6[6-(1,6),6-(1,6),6-(8,8)]
   153       1.108557       1.108557       1.108557    6[1-(0),6-(6,16),6-(6,6)]
   154        1.01345        1.01345        1.01345    6[1-(0),6-(1,6),6-(6,6)]
   155       1.916955       1.916955       1.916955    6[6-(1,6),6-(6,6),16-(6,8,8)]
   156        1.80996        1.80996        1.80996    6[1-(0),6-(1,6),6-(6,6)]
   157        2.25874        2.25874        2.25874    6[6-(1,6),6-(6,16),6-(6,6)]
   158       3.096858       3.096858       3.096858    6[6-(1,6),6-(6,16),6-(6,6)]
   159       3.336109       3.336109       3.336109    6[6-(1,6),6-(6,6),16-(6,8,8)]
   160       3.640743       3.640743       3.640743    6[1-(0),6-(1,6),6-(6,6)]
   161        4.09844        4.09844        4.09844    6[1-(0),6-(6,16),6-(6,6)]
   162       4.388213       4.388213       4.388213    6[1-(0),6-(1,6),6-(6,6)]
   163        4.62152        4.62152        4.62152    6[6-(1,6),6-(1,6),6-(8,8)]
   164      -2.032916      -2.032916      -2.032916    6[6-(6,6),8-(63),8-(63)]
   165       8.774936       8.774936       8.774936    6[6-(6,6),8-(63),8-(63)]
   166       8.770478       8.770478       8.770478    6[6-(1,6),6-(1,6),6-(8,8)]
   167       8.112173       8.112173       8.112173    6[1-(0),6-(6,16),6-(6,6)]
   168        9.40352        9.40352        9.40352    6[1-(0),6-(1,6),6-(6,6)]
   169       8.067592       8.067592       8.067592    6[6-(1,6),6-(6,6),16-(6,8,8)]
   170       9.382715       9.382715       9.382715    6[1-(0),6-(1,6),6-(6,6)]
   171       8.661998       8.661998       8.661998    6[6-(1,6),6-(6,16),6-(6,6)]
   172       8.378168       8.378168       8.378168    6[6-(1,6),6-(6,16),6-(6,6)]
   173       7.541541       7.541541       7.541541    6[6-(1,6),6-(6,6),16-(6,8,8)]
   174       8.758587       8.758587       8.758587    6[1-(0),6-(1,6),6-(6,6)]
   175       7.067501       7.067501       7.067501    6[1-(0),6-(6,16),6-(6,6)]
   176       8.251854       8.251854       8.251854    6[1-(0),6-(1,6),6-(6,6)]
   177       7.386993       7.386993       7.386993    6[6-(1,6),6-(1,6),6-(8,8)]
   178       6.748004       6.748004       6.748004    6[6-(6,6),8-(63),8-(63)]
   179      11.094614      11.094614      11.094614    6[6-(6,6),8-(63),8-(63)]
   180       12.59698       12.59698       12.59698    6[6-(1,6),6-(1,6),6-(8,8)]
   181      13.285011      13.285011      13.285011    6[1-(0),6-(1,6),6-(6,6)]
   182         -1.596         -1.596         -1.596    6[1-(0),6-(6,16),6-(6,6)]
   183      -0.179817      -0.179817      -0.179817    6[1-(0),6-(1,6),6-(6,6)]
   184      -0.178336      -0.178336      -0.178336    6[6-(1,6),6-(6,6),16-(6,8,8)]
   185       0.500778       0.500778       0.500778    6[6-(1,6),6-(6,16),6-(6,6)]
   186       2.000171       2.000171       2.000171    6[6-(1,6),6-(6,16),6-(6,6)]
   187       2.960143       2.960143       2.960143    6[1-(0),6-(1,6),6-(6,6)]
   188       2.322635       2.322635       2.322635    6[6-(1,6),6-(6,6),16-(6,8,8)]
   189       4.263381       4.263381       4.263381    6[1-(0),6-(1,6),6-(6,6)]
   190       3.655593       3.655593       3.655593    6[1-(0),6-(6,16),6-(6,6)]
   191       4.621509       4.621509       4.621509    6[6-(1,6),6-(1,6),6-(8,8)]
   192       6.089696       6.089696       6.089696    6[6-(6,6),8-(63),8-(63)]
   193       7.632175       7.632175       7.632175    6[6-(6,6),8-(63),8-(63)]
   194       6.768795       6.768795       6.768795    6[6-(1,6),6-(1,6),6-(8,8)]
   195       6.321501       6.321501       6.321501    6[1-(0),6-(6,16),6-(6,6)]
   196       6.416608       6.416608       6.416608    6[1-(0),6-(1,6),6-(6,6)]
   197       5.513103       5.513103       5.513103    6[6-(1,6),6-(6,6),16-(6,8,8)]
   198       5.620098       5.620098       5.620098    6[1-(0),6-(1,6),6-(6,6)]
   199       5.171318       5.171318       5.171318    6[6-(1,6),6-(6,16),6-(6,6)]
   200         4.3332         4.3332         4.3332    6[6-(1,6),6-(6,16),6-(6,6)]
   201       4.093949       4.093949       4.093949    6[6-(1,6),6-(6,6),16-(6,8,8)]
   202       3.789315       3.789315       3.789315    6[1-(0),6-(1,6),6-(6,6)]
   203       3.331618       3.331618       3.331618    6[1-(0),6-(6,16),6-(6,6)]
   204       3.041845       3.041845       3.041845    6[1-(0),6-(1,6),6-(6,6)]
   205       2.808538       2.808538       2.808538    6[6-(1,6),6-(1,6),6-(8,8)]
   206       9.462974       9.462974       9.462974    6[6-(6,6),8-(63),8-(63)]
   207        6.08524        6.08524        6.08524    6[6-(6,6),8-(63),8-(63)]
   208       6.089698       6.089698       6.089698    6[6-(1,6),6-(1,6),6-(8,8)]
   209       6.748007       6.748007       6.748007    6[1-(0),6-(6,16),6-(6,6)]
   210       5.456651       5.456651       5.456651    6[1-(0),6-(1,6),6-(6,6)]
   211       6.792587       6.792587       6.792587    6[6-(1,6),6-(6,6),16-(6,8,8)]
   212       5.477455       5.477455       5.477455    6[1-(0),6-(1,6),6-(6,6)]
   213       6.198177       6.198177       6.198177    6[6-(1,6),6-(6,16),6-(6,6)]
   214       6.482006       6.482006       6.482006    6[6-(1,6),6-(6,16),6-(6,6)]
   215       7.318638       7.318638       7.318638    6[6-(1,6),6-(6,6),16-(6,8,8)]
   216       6.101583       6.101583       6.101583    6[1-(0),6-(1,6),6-(6,6)]
   217       7.792679       7.792679       7.792679    6[1-(0),6-(6,16),6-(6,6)]
   218       6.608316       6.608316       6.608316    6[1-(0),6-(1,6),6-(6,6)]
   219       7.473182       7.473182       7.473182    6[6-(1,6),6-(1,6),6-(8,8)]
   220        8.11217        8.11217        8.11217    6[6-(6,6),8-(63),8-(63)]
   221       3.765564       3.765564       3.765564    6[6-(6,6),8-(63),8-(63)]
   222       2.263197       2.263197       2.263197    6[6-(1,6),6-(1,6),6-(8,8)]
   223       1.575173       1.575173       1.575173    6[1-(0),6-(1,6),6-(6,6)]
   224       1.595971       1.595971       1.595971    6[1-(0),6-(6,16),6-(6,6)]
   225         0.1798         0.1798         0.1798    6[1-(0),6-(1,6),6-(6,6)]
   226       0.178309       0.178309       0.178309    6[6-(1,6),6-(6,6),16-(6,8,8)]
   227        -0.5008        -0.5008        -0.5008    6[6-(1,6),6-(6,16),6-(6,6)]
   228      -2.000194      -2.000194      -2.000194    6[6-(1,6),6-(6,16),6-(6,6)]
   229      11.900039      11.900039      11.900039    6[1-(0),6-(1,6),6-(6,6)]
   230      -2.322664      -2.322664      -2.322664    6[6-(1,6),6-(6,6),16-(6,8,8)]
   231      10.596799      10.596799      10.596799    6[1-(0),6-(1,6),6-(6,6)]
   232      11.204575      11.204575      11.204575    6[1-(0),6-(6,16),6-(6,6)]
   233      10.238664      10.238664      10.238664    6[6-(1,6),6-(1,6),6-(8,8)]
   234       8.770476       8.770476       8.770476    6[6-(6,6),8-(63),8-(63)]
   235       7.227978       7.227978       7.227978    6[6-(6,6),8-(63),8-(63)]
   236       8.091353       8.091353       8.091353    6[6-(1,6),6-(1,6),6-(8,8)]
   237       8.538643       8.538643       8.538643    6[1-(0),6-(6,16),6-(6,6)]
   238       8.443539       8.443539       8.443539    6[1-(0),6-(1,6),6-(6,6)]
   239      -5.513165      -5.513165      -5.513165    6[6-(1,6),6-(6,6),16-(6,8,8)]
   240       9.240043       9.240043       9.240043    6[1-(0),6-(1,6),6-(6,6)]
   241      -5.171381      -5.171381      -5.171381    6[6-(1,6),6-(6,16),6-(6,6)]
   242      -4.333269      -4.333269      -4.333269    6[6-(1,6),6-(6,16),6-(6,6)]
   243      -4.094021      -4.094021      -4.094021    6[6-(1,6),6-(6,6),16-(6,8,8)]
   244      -3.789387      -3.789387      -3.789387    6[1-(0),6-(1,6),6-(6,6)]
   245      -3.331696      -3.331696      -3.331696    6[1-(0),6-(6,16),6-(6,6)]
   246      -3.041921      -3.041921      -3.041921    6[1-(0),6-(1,6),6-(6,6)]
   247      -2.808618      -2.808618      -2.808618    6[6-(1,6),6-(1,6),6-(8,8)]
   248       5.397223       5.397223       5.397223    6[6-(6,6),8-(63),8-(63)]
   249      -0.290848      -0.290848      -0.290848    16[6-(6,6),6-(6,6),8-(0),8-(0)]
   250       8.346355       8.346355       8.346355    16[6-(6,6),6-(6,6),8-(0),8-(0)]
   251      12.286554      12.286554      12.286554    16[6-(6,6),6-(6,6),8-(0),8-(0)]
   252        0.29078        0.29078        0.29078    16[6-(6,6),6-(6,6),8-(0),8-(0)]
   253       6.513795       6.513795       6.513795    16[6-(6,6),6-(6,6),8-(0),8-(0)]
   254        2.57363        2.57363        2.57363    16[6-(6,6),6-(6,6),8-(0),8-(0)]
   255       7.139278       7.139278       7.139278    16[6-(6,6),6-(6,6),8-(0),8-(0)]
   256       0.916263       0.916263       0.916263    16[6-(6,6),6-(6,6),8-(0),8-(0)]
   257       4.856428       4.856428       4.856428    16[6-(6,6),6-(6,6),8-(0),8-(0)]
   258       7.720906       7.720906       7.720906    16[6-(6,6),6-(6,6),8-(0),8-(0)]
   259      -0.916297      -0.916297      -0.916297    16[6-(6,6),6-(6,6),8-(0),8-(0)]
   260      -4.856496      -4.856496      -4.856496    16[6-(6,6),6-(6,6),8-(0),8-(0)]
   261        1.12637        1.12637        1.12637    8[6-(6,8),63-(8,8,8,8,8)]
   262       1.566238       1.566238       1.566238    8[6-(6,8),63-(8,8,8,8,8)]
   263       0.288251       0.288251       0.288251    8[16-(6,6,8)]
   264      -1.688153      -1.688153      -1.688153    8[16-(6,6,8)]
   265      -1.142781      -1.142781      -1.142781    8[6-(6,8),63-(8,8,8,8,8)]
   266      -0.713316      -0.713316      -0.713316    8[6-(6,8),63-(8,8,8,8,8)]
   267       3.113178       3.113178       3.113178    8[6-(6,8),63-(8,8,8,8,8)]
   268       3.077519       3.077519       3.077519    8[6-(6,8),63-(8,8,8,8,8)]
   269       8.306828       8.306828       8.306828    8[16-(6,6,8)]
   270       8.219154       8.219154       8.219154    8[16-(6,6,8)]
   271      -0.499333      -0.499333      -0.499333    8[6-(6,8),63-(8,8,8,8,8)]
   272      -1.019435      -1.019435      -1.019435    8[6-(6,8),63-(8,8,8,8,8)]
   273       0.509686       0.509686       0.509686    8[6-(6,8),63-(8,8,8,8,8)]
   274       0.570611       0.570611       0.570611    8[6-(6,8),63-(8,8,8,8,8)]
   275      13.344454      13.344454      13.344454    8[16-(6,6,8)]
   276      11.311575      11.311575      11.311575    8[16-(6,6,8)]
   277       1.888692       1.888692       1.888692    8[6-(6,8),63-(8,8,8,8,8)]
   278       1.514214       1.514214       1.514214    8[6-(6,8),63-(8,8,8,8,8)]
   279      -1.126436      -1.126436      -1.126436    8[6-(6,8),63-(8,8,8,8,8)]
   280      -1.566293      -1.566293      -1.566293    8[6-(6,8),63-(8,8,8,8,8)]
   281      -0.288325      -0.288325      -0.288325    8[16-(6,6,8)]
   282       1.688085       1.688085       1.688085    8[16-(6,6,8)]
   283       1.142718       1.142718       1.142718    8[6-(6,8),63-(8,8,8,8,8)]
   284       0.713263       0.713263       0.713263    8[6-(6,8),63-(8,8,8,8,8)]
   285      -3.113246      -3.113246      -3.113246    8[6-(6,8),63-(8,8,8,8,8)]
   286      -3.077576      -3.077576      -3.077576    8[6-(6,8),63-(8,8,8,8,8)]
   287       6.553325       6.553325       6.553325    8[16-(6,6,8)]
   288       6.641001       6.641001       6.641001    8[16-(6,6,8)]
   289       0.499273       0.499273       0.499273    8[6-(6,8),63-(8,8,8,8,8)]
   290       1.019385       1.019385       1.019385    8[6-(6,8),63-(8,8,8,8,8)]
   291      -0.509724      -0.509724      -0.509724    8[6-(6,8),63-(8,8,8,8,8)]
   292      -0.570652      -0.570652      -0.570652    8[6-(6,8),63-(8,8,8,8,8)]
   293       1.515734       1.515734       1.515734    8[16-(6,6,8)]
   294       3.548607       3.548607       3.548607    8[16-(6,6,8)]
   295      -1.888771      -1.888771      -1.888771    8[6-(6,8),63-(8,8,8,8,8)]
   296      -1.514294      -1.514294      -1.514294    8[6-(6,8),63-(8,8,8,8,8)]
   297       8.556494       8.556494       8.556494    8[6-(6,8),63-(8,8,8,8,8)]
   298       8.996351       8.996351       8.996351    8[6-(6,8),63-(8,8,8,8,8)]
   299       7.718383       7.718383       7.718383    8[16-(6,6,8)]
   300       5.741973       5.741973       5.741973    8[16-(6,6,8)]
   301        6.28734        6.28734        6.28734    8[6-(6,8),63-(8,8,8,8,8)]
   302       6.716795       6.716795       6.716795    8[6-(6,8),63-(8,8,8,8,8)]
   303      10.543304      10.543304      10.543304    8[6-(6,8),63-(8,8,8,8,8)]
   304      10.507634      10.507634      10.507634    8[6-(6,8),63-(8,8,8,8,8)]
   305       0.876733       0.876733       0.876733    8[16-(6,6,8)]
   306       0.789057       0.789057       0.789057    8[16-(6,6,8)]
   307       6.930785       6.930785       6.930785    8[6-(6,8),63-(8,8,8,8,8)]
   308       6.410673       6.410673       6.410673    8[6-(6,8),63-(8,8,8,8,8)]
   309       7.939782       7.939782       7.939782    8[6-(6,8),63-(8,8,8,8,8)]
   310        8.00071        8.00071        8.00071    8[6-(6,8),63-(8,8,8,8,8)]
   311       5.914324       5.914324       5.914324    8[16-(6,6,8)]
   312       3.881451       3.881451       3.881451    8[16-(6,6,8)]
   313       9.318829       9.318829       9.318829    8[6-(6,8),63-(8,8,8,8,8)]
   314       8.944352       8.944352       8.944352    8[6-(6,8),63-(8,8,8,8,8)]
   315       6.303688       6.303688       6.303688    8[6-(6,8),63-(8,8,8,8,8)]
   316        5.86382        5.86382        5.86382    8[6-(6,8),63-(8,8,8,8,8)]
   317       7.141807       7.141807       7.141807    8[16-(6,6,8)]
   318       9.118211       9.118211       9.118211    8[16-(6,6,8)]
   319       8.572839       8.572839       8.572839    8[6-(6,8),63-(8,8,8,8,8)]
   320       8.143374       8.143374       8.143374    8[6-(6,8),63-(8,8,8,8,8)]
   321        4.31688        4.31688        4.31688    8[6-(6,8),63-(8,8,8,8,8)]
   322       4.352539       4.352539       4.352539    8[6-(6,8),63-(8,8,8,8,8)]
   323       -0.87677       -0.87677       -0.87677    8[16-(6,6,8)]
   324      -0.789096      -0.789096      -0.789096    8[16-(6,6,8)]
   325       7.929391       7.929391       7.929391    8[6-(6,8),63-(8,8,8,8,8)]
   326       8.449493       8.449493       8.449493    8[6-(6,8),63-(8,8,8,8,8)]
   327       6.920372       6.920372       6.920372    8[6-(6,8),63-(8,8,8,8,8)]
   328       6.859447       6.859447       6.859447    8[6-(6,8),63-(8,8,8,8,8)]
   329      -5.914396      -5.914396      -5.914396    8[16-(6,6,8)]
   330      -3.881517      -3.881517      -3.881517    8[16-(6,6,8)]
   331       5.541366       5.541366       5.541366    8[6-(6,8),63-(8,8,8,8,8)]
   332       5.915844       5.915844       5.915844    8[6-(6,8),63-(8,8,8,8,8)]
