# Supplementary material for: A collection of forcefield precursors for metal–organic frameworks
Source: RSC Adv. 2019 Nov 13;9(63):36492–507. doi: 10.1039/c9ra07327b (PMC9075174; doi:10.1039/c9ra07327b)
Supplement: RA-009-C9RA07327B-s2000 [file RA-009-C9RA07327B-s2000.txt]

PUDSIR01_clean

14.917800    0.000000    0.000000
-7.458999    17.520414    0.000000
0.000000    -4.396078    29.820612

     1       1.055675       1.055675       1.055675    63[8-(6),8-(6),8-(6),8-(6),8-(6),8-(6)]
     2       0.473334       0.473334       0.473334    63[8-(6),8-(6),8-(6),8-(6),8-(6),8-(6)]
     3       -1.05579       -1.05579       -1.05579    63[8-(6),8-(6),8-(6),8-(6),8-(6),8-(6)]
     4      -0.473498      -0.473498      -0.473498    63[8-(6),8-(6),8-(6),8-(6),8-(6),8-(6)]
     5       8.514591       8.514591       8.514591    63[8-(6),8-(6),8-(6),8-(6),8-(6),8-(6)]
     6       7.932299       7.932299       7.932299    63[8-(6),8-(6),8-(6),8-(6),8-(6),8-(6)]
     7       6.403126       6.403126       6.403126    63[8-(6),8-(6),8-(6),8-(6),8-(6),8-(6)]
     8       6.985467       6.985467       6.985467    63[8-(6),8-(6),8-(6),8-(6),8-(6),8-(6)]
     9      -0.047817      -0.047817      -0.047817    1[6-(6,6)]
    10       1.830354       1.830354       1.830354    1[6-(6,6)]
    11       1.854224       1.854224       1.854224    1[6-(6,6)]
    12       1.502164       1.502164       1.502164    1[6-(6,6)]
    13      -0.904098      -0.904098      -0.904098    1[6-(6,6)]
    14       0.881583       0.881583       0.881583    1[6-(6,6)]
    15       5.030198       5.030198       5.030198    1[6-(6,6)]
    16        5.13017        5.13017        5.13017    1[6-(6,6)]
    17       7.293228       7.293228       7.293228    1[6-(6,6)]
    18      -5.122855      -5.122855      -5.122855    1[6-(6,6)]
    19      -2.889657      -2.889657      -2.889657    1[6-(6,6)]
    20      -3.910013      -3.910013      -3.910013    1[6-(6,6)]
    21       -1.33816       -1.33816       -1.33816    1[6-(6,6)]
    22      -1.187497      -1.187497      -1.187497    1[6-(6,6)]
    23      12.430973      12.430973      12.430973    1[6-(6,6)]
    24      11.064515      11.064515      11.064515    1[6-(6,6)]
    25      10.357423      10.357423      10.357423    1[6-(6,6)]
    26       9.842758       9.842758       9.842758    1[6-(6,6)]
    27       0.047657       0.047657       0.047657    1[6-(6,6)]
    28      -1.830474      -1.830474      -1.830474    1[6-(6,6)]
    29      -1.854341      -1.854341      -1.854341    1[6-(6,6)]
    30      -1.502281      -1.502281      -1.502281    1[6-(6,6)]
    31       0.903939       0.903939       0.903939    1[6-(6,6)]
    32      -0.881701      -0.881701      -0.881701    1[6-(6,6)]
    33      -5.030366      -5.030366      -5.030366    1[6-(6,6)]
    34       9.787507       9.787507       9.787507    1[6-(6,6)]
    35       7.624403       7.624403       7.624403    1[6-(6,6)]
    36        5.12269        5.12269        5.12269    1[6-(6,6)]
    37       2.889499       2.889499       2.889499    1[6-(6,6)]
    38       3.909898       3.909898       3.909898    1[6-(6,6)]
    39       1.338093       1.338093       1.338093    1[6-(6,6)]
    40       1.187417       1.187417       1.187417    1[6-(6,6)]
    41       2.486768       2.486768       2.486768    1[6-(6,6)]
    42        3.85325        3.85325        3.85325    1[6-(6,6)]
    43       4.560366       4.560366       4.560366    1[6-(6,6)]
    44       5.075029       5.075029       5.075029    1[6-(6,6)]
    45       7.411144       7.411144       7.411144    1[6-(6,6)]
    46       9.289275       9.289275       9.289275    1[6-(6,6)]
    47       9.313142       9.313142       9.313142    1[6-(6,6)]
    48       8.961082       8.961082       8.961082    1[6-(6,6)]
    49       6.554862       6.554862       6.554862    1[6-(6,6)]
    50       8.340502       8.340502       8.340502    1[6-(6,6)]
    51      12.489167      12.489167      12.489167    1[6-(6,6)]
    52      -2.328706      -2.328706      -2.328706    1[6-(6,6)]
    53      -0.165602      -0.165602      -0.165602    1[6-(6,6)]
    54       2.336111       2.336111       2.336111    1[6-(6,6)]
    55       4.569302       4.569302       4.569302    1[6-(6,6)]
    56       3.548903       3.548903       3.548903    1[6-(6,6)]
    57       6.120708       6.120708       6.120708    1[6-(6,6)]
    58       6.271384       6.271384       6.271384    1[6-(6,6)]
    59       4.972033       4.972033       4.972033    1[6-(6,6)]
    60       3.605551       3.605551       3.605551    1[6-(6,6)]
    61       2.898435       2.898435       2.898435    1[6-(6,6)]
    62       2.383772       2.383772       2.383772    1[6-(6,6)]
    63       7.506618       7.506618       7.506618    1[6-(6,6)]
    64       5.628447       5.628447       5.628447    1[6-(6,6)]
    65       5.604577       5.604577       5.604577    1[6-(6,6)]
    66       5.956637       5.956637       5.956637    1[6-(6,6)]
    67       8.362899       8.362899       8.362899    1[6-(6,6)]
    68       6.577218       6.577218       6.577218    1[6-(6,6)]
    69       2.428603       2.428603       2.428603    1[6-(6,6)]
    70       2.328631       2.328631       2.328631    1[6-(6,6)]
    71       0.165573       0.165573       0.165573    1[6-(6,6)]
    72      12.581656      12.581656      12.581656    1[6-(6,6)]
    73      10.348458      10.348458      10.348458    1[6-(6,6)]
    74      11.368814      11.368814      11.368814    1[6-(6,6)]
    75       8.796961       8.796961       8.796961    1[6-(6,6)]
    76       8.646298       8.646298       8.646298    1[6-(6,6)]
    77      -4.972172      -4.972172      -4.972172    1[6-(6,6)]
    78      -3.605714      -3.605714      -3.605714    1[6-(6,6)]
    79      -2.898622      -2.898622      -2.898622    1[6-(6,6)]
    80      -2.383957      -2.383957      -2.383957    1[6-(6,6)]
    81       0.894997       0.894997       0.894997    6[6-(6,6),8-(63),8-(63)]
    82       0.893506       0.893506       0.893506    6[6-(1,6),6-(1,6),6-(8,8)]
    83        0.31469        0.31469        0.31469    6[1-(0),6-(6,16),6-(6,6)]
    84       1.449946       1.449946       1.449946    6[1-(0),6-(1,6),6-(6,6)]
    85       0.299773       0.299773       0.299773    6[6-(1,6),6-(6,6),16-(6,8,8)]
    86       1.448456       1.448456       1.448456    6[1-(0),6-(1,6),6-(6,6)]
    87       0.845771       0.845771       0.845771    6[6-(1,6),6-(6,16),6-(6,6)]
    88        0.62648        0.62648        0.62648    6[6-(1,6),6-(6,16),6-(6,6)]
    89      -0.076155      -0.076155      -0.076155    6[6-(1,6),6-(6,6),16-(6,8,8)]
    90       1.009873       1.009873       1.009873    6[1-(0),6-(1,6),6-(6,6)]
    91      -0.443134      -0.443134      -0.443134    6[1-(0),6-(6,16),6-(6,6)]
    92       0.635435       0.635435       0.635435    6[1-(0),6-(1,6),6-(6,6)]
    93      -0.100018      -0.100018      -0.100018    6[6-(1,6),6-(1,6),6-(8,8)]
    94       -0.55352       -0.55352       -0.55352    6[6-(6,6),8-(63),8-(63)]
    95       3.340023       3.340023       3.340023    6[6-(6,6),8-(63),8-(63)]
    96        4.84672        4.84672        4.84672    6[6-(1,6),6-(1,6),6-(8,8)]
    97       5.523982       5.523982       5.523982    6[1-(0),6-(1,6),6-(6,6)]
    98       5.562782       5.562782       5.562782    6[1-(0),6-(6,16),6-(6,6)]
    99       6.866583       6.866583       6.866583    6[1-(0),6-(1,6),6-(6,6)]
   100       6.926268       6.926268       6.926268    6[6-(1,6),6-(6,6),16-(6,8,8)]
   101       7.608005       7.608005       7.608005    6[6-(1,6),6-(6,16),6-(6,6)]
   102       9.084868       9.084868       9.084868    6[6-(1,6),6-(6,16),6-(6,6)]
   103      -4.885657      -4.885657      -4.885657    6[1-(0),6-(1,6),6-(6,6)]
   104        9.45782        9.45782        9.45782    6[6-(1,6),6-(6,6),16-(6,8,8)]
   105       -3.54902       -3.54902       -3.54902    6[1-(0),6-(1,6),6-(6,6)]
   106      -4.139752      -4.139752      -4.139752    6[1-(0),6-(6,16),6-(6,6)]
   107      -3.168609      -3.168609      -3.168609    6[6-(1,6),6-(1,6),6-(8,8)]
   108      -1.709646      -1.709646      -1.709646    6[6-(6,6),8-(63),8-(63)]
   109      -0.259614      -0.259614      -0.259614    6[6-(6,6),8-(63),8-(63)]
   110      -1.117381      -1.117381      -1.117381    6[6-(1,6),6-(1,6),6-(8,8)]
   111      -1.557451      -1.557451      -1.557451    6[1-(0),6-(6,16),6-(6,6)]
   112      -1.476899      -1.476899      -1.476899    6[1-(0),6-(1,6),6-(6,6)]
   113      12.578663      12.578663      12.578663    6[6-(1,6),6-(6,6),16-(6,8,8)]
   114      -2.258585      -2.258585      -2.258585    6[1-(0),6-(1,6),6-(6,6)]
   115      12.229587      12.229587      12.229587    6[6-(1,6),6-(6,16),6-(6,6)]
   116      11.431492      11.431492      11.431492    6[6-(1,6),6-(6,16),6-(6,6)]
   117      11.206237      11.206237      11.206237    6[6-(1,6),6-(6,6),16-(6,8,8)]
   118      10.919814      10.919814      10.919814    6[1-(0),6-(1,6),6-(6,6)]
   119      10.497648      10.497648      10.497648    6[1-(0),6-(6,16),6-(6,6)]
   120      10.200783      10.200783      10.200783    6[1-(0),6-(1,6),6-(6,6)]
   121       9.996413       9.996413       9.996413    6[6-(1,6),6-(1,6),6-(8,8)]
   122       1.767663       1.767663       1.767663    6[6-(6,6),8-(63),8-(63)]
   123      -0.895139      -0.895139      -0.895139    6[6-(6,6),8-(63),8-(63)]
   124      -0.893647      -0.893647      -0.893647    6[6-(1,6),6-(1,6),6-(8,8)]
   125      -0.314841      -0.314841      -0.314841    6[1-(0),6-(6,16),6-(6,6)]
   126      -1.450074      -1.450074      -1.450074    6[1-(0),6-(1,6),6-(6,6)]
   127      -0.299922      -0.299922      -0.299922    6[6-(1,6),6-(6,6),16-(6,8,8)]
   128      -1.448581      -1.448581      -1.448581    6[1-(0),6-(1,6),6-(6,6)]
   129      -0.845907      -0.845907      -0.845907    6[6-(1,6),6-(6,16),6-(6,6)]
   130      -0.626616      -0.626616      -0.626616    6[6-(1,6),6-(6,16),6-(6,6)]
   131       0.076007       0.076007       0.076007    6[6-(1,6),6-(6,6),16-(6,8,8)]
   132      -1.009997      -1.009997      -1.009997    6[1-(0),6-(1,6),6-(6,6)]
   133       0.442984       0.442984       0.442984    6[1-(0),6-(6,16),6-(6,6)]
   134      -0.635561      -0.635561      -0.635561    6[1-(0),6-(1,6),6-(6,6)]
   135        0.09988        0.09988        0.09988    6[6-(1,6),6-(1,6),6-(8,8)]
   136       0.553381       0.553381       0.553381    6[6-(6,6),8-(63),8-(63)]
   137      -3.340168      -3.340168      -3.340168    6[6-(6,6),8-(63),8-(63)]
   138      -4.846866      -4.846866      -4.846866    6[6-(1,6),6-(1,6),6-(8,8)]
   139      -5.524141      -5.524141      -5.524141    6[1-(0),6-(1,6),6-(6,6)]
   140       9.354886       9.354886       9.354886    6[1-(0),6-(6,16),6-(6,6)]
   141       8.051057       8.051057       8.051057    6[1-(0),6-(1,6),6-(6,6)]
   142       7.991399       7.991399       7.991399    6[6-(1,6),6-(6,6),16-(6,8,8)]
   143       7.309649       7.309649       7.309649    6[6-(1,6),6-(6,16),6-(6,6)]
   144       5.832787       5.832787       5.832787    6[6-(1,6),6-(6,16),6-(6,6)]
   145       4.885502       4.885502       4.885502    6[1-(0),6-(1,6),6-(6,6)]
   146        5.45985        5.45985        5.45985    6[6-(1,6),6-(6,6),16-(6,8,8)]
   147       3.548869       3.548869       3.548869    6[1-(0),6-(1,6),6-(6,6)]
   148       4.139627       4.139627       4.139627    6[1-(0),6-(6,16),6-(6,6)]
   149       3.168473       3.168473       3.168473    6[6-(1,6),6-(1,6),6-(8,8)]
   150       1.709514       1.709514       1.709514    6[6-(6,6),8-(63),8-(63)]
   151       0.259525       0.259525       0.259525    6[6-(6,6),8-(63),8-(63)]
   152       1.117306       1.117306       1.117306    6[6-(1,6),6-(1,6),6-(8,8)]
   153       1.557386       1.557386       1.557386    6[1-(0),6-(6,16),6-(6,6)]
   154       1.476826       1.476826       1.476826    6[1-(0),6-(1,6),6-(6,6)]
   155       2.339085       2.339085       2.339085    6[6-(1,6),6-(6,6),16-(6,8,8)]
   156       2.258525       2.258525       2.258525    6[1-(0),6-(1,6),6-(6,6)]
   157       2.688162       2.688162       2.688162    6[6-(1,6),6-(6,16),6-(6,6)]
   158       3.486272       3.486272       3.486272    6[6-(1,6),6-(6,16),6-(6,6)]
   159       3.711534       3.711534       3.711534    6[6-(1,6),6-(6,6),16-(6,8,8)]
   160       3.997955       3.997955       3.997955    6[1-(0),6-(1,6),6-(6,6)]
   161       4.420137       4.420137       4.420137    6[1-(0),6-(6,16),6-(6,6)]
   162          4.717          4.717          4.717    6[1-(0),6-(1,6),6-(6,6)]
   163       4.921378       4.921378       4.921378    6[6-(1,6),6-(1,6),6-(8,8)]
   164      -1.767856      -1.767856      -1.767856    6[6-(6,6),8-(63),8-(63)]
   165        8.35394        8.35394        8.35394    6[6-(6,6),8-(63),8-(63)]
   166       8.352448       8.352448       8.352448    6[6-(1,6),6-(1,6),6-(8,8)]
   167       7.773642       7.773642       7.773642    6[1-(0),6-(6,16),6-(6,6)]
   168       8.908875       8.908875       8.908875    6[1-(0),6-(1,6),6-(6,6)]
   169       7.758723       7.758723       7.758723    6[6-(1,6),6-(6,6),16-(6,8,8)]
   170       8.907382       8.907382       8.907382    6[1-(0),6-(1,6),6-(6,6)]
   171       8.304708       8.304708       8.304708    6[6-(1,6),6-(6,16),6-(6,6)]
   172       8.085417       8.085417       8.085417    6[6-(1,6),6-(6,16),6-(6,6)]
   173       7.382794       7.382794       7.382794    6[6-(1,6),6-(6,6),16-(6,8,8)]
   174       8.468798       8.468798       8.468798    6[1-(0),6-(1,6),6-(6,6)]
   175       7.015817       7.015817       7.015817    6[1-(0),6-(6,16),6-(6,6)]
   176       8.094362       8.094362       8.094362    6[1-(0),6-(1,6),6-(6,6)]
   177       7.358921       7.358921       7.358921    6[6-(1,6),6-(1,6),6-(8,8)]
   178        6.90542        6.90542        6.90542    6[6-(6,6),8-(63),8-(63)]
   179      10.798969      10.798969      10.798969    6[6-(6,6),8-(63),8-(63)]
   180      12.305667      12.305667      12.305667    6[6-(1,6),6-(1,6),6-(8,8)]
   181      12.982942      12.982942      12.982942    6[1-(0),6-(1,6),6-(6,6)]
   182      -1.896085      -1.896085      -1.896085    6[1-(0),6-(6,16),6-(6,6)]
   183      -0.592256      -0.592256      -0.592256    6[1-(0),6-(1,6),6-(6,6)]
   184      -0.532598      -0.532598      -0.532598    6[6-(1,6),6-(6,6),16-(6,8,8)]
   185       0.149152       0.149152       0.149152    6[6-(1,6),6-(6,16),6-(6,6)]
   186       1.626014       1.626014       1.626014    6[6-(1,6),6-(6,16),6-(6,6)]
   187       2.573299       2.573299       2.573299    6[1-(0),6-(1,6),6-(6,6)]
   188       1.998951       1.998951       1.998951    6[6-(1,6),6-(6,6),16-(6,8,8)]
   189       3.909932       3.909932       3.909932    6[1-(0),6-(1,6),6-(6,6)]
   190       3.319174       3.319174       3.319174    6[1-(0),6-(6,16),6-(6,6)]
   191       4.290328       4.290328       4.290328    6[6-(1,6),6-(1,6),6-(8,8)]
   192       5.749287       5.749287       5.749287    6[6-(6,6),8-(63),8-(63)]
   193       7.199276       7.199276       7.199276    6[6-(6,6),8-(63),8-(63)]
   194       6.341495       6.341495       6.341495    6[6-(1,6),6-(1,6),6-(8,8)]
   195       5.901415       5.901415       5.901415    6[1-(0),6-(6,16),6-(6,6)]
   196       5.981975       5.981975       5.981975    6[1-(0),6-(1,6),6-(6,6)]
   197       5.119716       5.119716       5.119716    6[6-(1,6),6-(6,6),16-(6,8,8)]
   198       5.200276       5.200276       5.200276    6[1-(0),6-(1,6),6-(6,6)]
   199       4.770639       4.770639       4.770639    6[6-(1,6),6-(6,16),6-(6,6)]
   200       3.972529       3.972529       3.972529    6[6-(1,6),6-(6,16),6-(6,6)]
   201       3.747267       3.747267       3.747267    6[6-(1,6),6-(6,6),16-(6,8,8)]
   202       3.460846       3.460846       3.460846    6[1-(0),6-(1,6),6-(6,6)]
   203       3.038664       3.038664       3.038664    6[1-(0),6-(6,16),6-(6,6)]
   204       2.741801       2.741801       2.741801    6[1-(0),6-(1,6),6-(6,6)]
   205       2.537423       2.537423       2.537423    6[6-(1,6),6-(1,6),6-(8,8)]
   206       9.226657       9.226657       9.226657    6[6-(6,6),8-(63),8-(63)]
   207       6.563804       6.563804       6.563804    6[6-(6,6),8-(63),8-(63)]
   208       6.565295       6.565295       6.565295    6[6-(1,6),6-(1,6),6-(8,8)]
   209       7.144111       7.144111       7.144111    6[1-(0),6-(6,16),6-(6,6)]
   210       6.008855       6.008855       6.008855    6[1-(0),6-(1,6),6-(6,6)]
   211       7.159028       7.159028       7.159028    6[6-(1,6),6-(6,6),16-(6,8,8)]
   212       6.010345       6.010345       6.010345    6[1-(0),6-(1,6),6-(6,6)]
   213        6.61303        6.61303        6.61303    6[6-(1,6),6-(6,16),6-(6,6)]
   214       6.832321       6.832321       6.832321    6[6-(1,6),6-(6,16),6-(6,6)]
   215       7.534956       7.534956       7.534956    6[6-(1,6),6-(6,6),16-(6,8,8)]
   216       6.448928       6.448928       6.448928    6[1-(0),6-(1,6),6-(6,6)]
   217       7.901935       7.901935       7.901935    6[1-(0),6-(6,16),6-(6,6)]
   218       6.823366       6.823366       6.823366    6[1-(0),6-(1,6),6-(6,6)]
   219       7.558819       7.558819       7.558819    6[6-(1,6),6-(1,6),6-(8,8)]
   220       8.012321       8.012321       8.012321    6[6-(6,6),8-(63),8-(63)]
   221       4.118778       4.118778       4.118778    6[6-(6,6),8-(63),8-(63)]
   222       2.612081       2.612081       2.612081    6[6-(1,6),6-(1,6),6-(8,8)]
   223       1.934819       1.934819       1.934819    6[1-(0),6-(1,6),6-(6,6)]
   224       1.896019       1.896019       1.896019    6[1-(0),6-(6,16),6-(6,6)]
   225       0.592218       0.592218       0.592218    6[1-(0),6-(1,6),6-(6,6)]
   226       0.532533       0.532533       0.532533    6[6-(1,6),6-(6,6),16-(6,8,8)]
   227      -0.149204      -0.149204      -0.149204    6[6-(1,6),6-(6,16),6-(6,6)]
   228      -1.626067      -1.626067      -1.626067    6[6-(1,6),6-(6,16),6-(6,6)]
   229      12.344458      12.344458      12.344458    6[1-(0),6-(1,6),6-(6,6)]
   230      -1.999019      -1.999019      -1.999019    6[6-(1,6),6-(6,6),16-(6,8,8)]
   231      11.007821      11.007821      11.007821    6[1-(0),6-(1,6),6-(6,6)]
   232      11.598553      11.598553      11.598553    6[1-(0),6-(6,16),6-(6,6)]
   233       10.62741       10.62741       10.62741    6[6-(1,6),6-(1,6),6-(8,8)]
   234       9.168447       9.168447       9.168447    6[6-(6,6),8-(63),8-(63)]
   235       7.718415       7.718415       7.718415    6[6-(6,6),8-(63),8-(63)]
   236       8.576182       8.576182       8.576182    6[6-(1,6),6-(1,6),6-(8,8)]
   237       9.016252       9.016252       9.016252    6[1-(0),6-(6,16),6-(6,6)]
   238         8.9357         8.9357         8.9357    6[1-(0),6-(1,6),6-(6,6)]
   239      -5.119862      -5.119862      -5.119862    6[6-(1,6),6-(6,6),16-(6,8,8)]
   240      -5.200414      -5.200414      -5.200414    6[1-(0),6-(1,6),6-(6,6)]
   241      -4.770786      -4.770786      -4.770786    6[6-(1,6),6-(6,16),6-(6,6)]
   242      -3.972691      -3.972691      -3.972691    6[6-(1,6),6-(6,16),6-(6,6)]
   243      -3.747436      -3.747436      -3.747436    6[6-(1,6),6-(6,6),16-(6,8,8)]
   244      -3.461013      -3.461013      -3.461013    6[1-(0),6-(1,6),6-(6,6)]
   245      -3.038847      -3.038847      -3.038847    6[1-(0),6-(6,16),6-(6,6)]
   246      -2.741982      -2.741982      -2.741982    6[1-(0),6-(1,6),6-(6,6)]
   247      -2.537612      -2.537612      -2.537612    6[6-(1,6),6-(1,6),6-(8,8)]
   248       5.691138       5.691138       5.691138    6[6-(6,6),8-(63),8-(63)]
   249      -0.489384      -0.489384      -0.489384    16[6-(6,6),6-(6,6),8-(0),8-(0)]
   250       8.060774       8.060774       8.060774    16[6-(6,6),6-(6,6),8-(0),8-(0)]
   251      11.940188      11.940188      11.940188    16[6-(6,6),6-(6,6),8-(0),8-(0)]
   252       0.489223       0.489223       0.489223    16[6-(6,6),6-(6,6),8-(0),8-(0)]
   253       6.856908       6.856908       6.856908    16[6-(6,6),6-(6,6),8-(0),8-(0)]
   254       2.977574       2.977574       2.977574    16[6-(6,6),6-(6,6),8-(0),8-(0)]
   255       6.969578       6.969578       6.969578    16[6-(6,6),6-(6,6),8-(0),8-(0)]
   256       0.601893       0.601893       0.601893    16[6-(6,6),6-(6,6),8-(0),8-(0)]
   257       4.481227       4.481227       4.481227    16[6-(6,6),6-(6,6),8-(0),8-(0)]
   258       7.948185       7.948185       7.948185    16[6-(6,6),6-(6,6),8-(0),8-(0)]
   259      -0.601973      -0.601973      -0.601973    16[6-(6,6),6-(6,6),8-(0),8-(0)]
   260      -4.481387      -4.481387      -4.481387    16[6-(6,6),6-(6,6),8-(0),8-(0)]
   261       0.696584       0.696584       0.696584    8[6-(6,8),63-(8,8,8,8,8)]
   262       1.065066       1.065066       1.065066    8[6-(6,8),63-(8,8,8,8,8)]
   263         0.1655         0.1655         0.1655    8[16-(6,6,8)]
   264      -1.906575      -1.906575      -1.906575    8[16-(6,6,8)]
   265      -0.895143      -0.895143      -0.895143    8[6-(6,8),63-(8,8,8,8,8)]
   266      -0.523678      -0.523678      -0.523678    8[6-(6,8),63-(8,8,8,8,8)]
   267       2.749122       2.749122       2.749122    8[6-(6,8),63-(8,8,8,8,8)]
   268       2.791949       2.791949       2.791949    8[6-(6,8),63-(8,8,8,8,8)]
   269       8.046606       8.046606       8.046606    8[16-(6,6,8)]
   270       7.909364       7.909364       7.909364    8[16-(6,6,8)]
   271      -0.878431      -0.878431      -0.878431    8[6-(6,8),63-(8,8,8,8,8)]
   272      -1.390995      -1.390995      -1.390995    8[6-(6,8),63-(8,8,8,8,8)]
   273       0.080511       0.080511       0.080511    8[6-(6,8),63-(8,8,8,8,8)]
   274       0.047688       0.047688       0.047688    8[6-(6,8),63-(8,8,8,8,8)]
   275       13.00234       13.00234       13.00234    8[16-(6,6,8)]
   276      10.954119      10.954119      10.954119    8[16-(6,6,8)]
   277        1.69457        1.69457        1.69457    8[6-(6,8),63-(8,8,8,8,8)]
   278         1.2351         1.2351         1.2351    8[6-(6,8),63-(8,8,8,8,8)]
   279      -0.696739      -0.696739      -0.696739    8[6-(6,8),63-(8,8,8,8,8)]
   280      -1.065196      -1.065196      -1.065196    8[6-(6,8),63-(8,8,8,8,8)]
   281      -0.165675      -0.165675      -0.165675    8[16-(6,6,8)]
   282       1.906414       1.906414       1.906414    8[16-(6,6,8)]
   283       0.894993       0.894993       0.894993    8[6-(6,8),63-(8,8,8,8,8)]
   284       0.523552       0.523552       0.523552    8[6-(6,8),63-(8,8,8,8,8)]
   285       -2.74928       -2.74928       -2.74928    8[6-(6,8),63-(8,8,8,8,8)]
   286      -2.792082      -2.792082      -2.792082    8[6-(6,8),63-(8,8,8,8,8)]
   287       6.871083       6.871083       6.871083    8[16-(6,6,8)]
   288       7.008329       7.008329       7.008329    8[16-(6,6,8)]
   289       0.878289       0.878289       0.878289    8[6-(6,8),63-(8,8,8,8,8)]
   290       1.390877       1.390877       1.390877    8[6-(6,8),63-(8,8,8,8,8)]
   291      -0.080601      -0.080601      -0.080601    8[6-(6,8),63-(8,8,8,8,8)]
   292      -0.047786      -0.047786      -0.047786    8[6-(6,8),63-(8,8,8,8,8)]
   293       1.915431       1.915431       1.915431    8[16-(6,6,8)]
   294       3.963637       3.963637       3.963637    8[16-(6,6,8)]
   295      -1.694754      -1.694754      -1.694754    8[6-(6,8),63-(8,8,8,8,8)]
   296      -1.235288      -1.235288      -1.235288    8[6-(6,8),63-(8,8,8,8,8)]
   297        8.15554        8.15554        8.15554    8[6-(6,8),63-(8,8,8,8,8)]
   298       8.523997       8.523997       8.523997    8[6-(6,8),63-(8,8,8,8,8)]
   299       7.624476       7.624476       7.624476    8[16-(6,6,8)]
   300       5.552387       5.552387       5.552387    8[16-(6,6,8)]
   301       6.563808       6.563808       6.563808    8[6-(6,8),63-(8,8,8,8,8)]
   302       6.935249       6.935249       6.935249    8[6-(6,8),63-(8,8,8,8,8)]
   303      10.208081      10.208081      10.208081    8[6-(6,8),63-(8,8,8,8,8)]
   304      10.250883      10.250883      10.250883    8[6-(6,8),63-(8,8,8,8,8)]
   305       0.587718       0.587718       0.587718    8[16-(6,6,8)]
   306       0.450472       0.450472       0.450472    8[16-(6,6,8)]
   307       6.580512       6.580512       6.580512    8[6-(6,8),63-(8,8,8,8,8)]
   308       6.067924       6.067924       6.067924    8[6-(6,8),63-(8,8,8,8,8)]
   309       7.539402       7.539402       7.539402    8[6-(6,8),63-(8,8,8,8,8)]
   310       7.506587       7.506587       7.506587    8[6-(6,8),63-(8,8,8,8,8)]
   311        5.54337        5.54337        5.54337    8[16-(6,6,8)]
   312       3.495164       3.495164       3.495164    8[16-(6,6,8)]
   313       9.153555       9.153555       9.153555    8[6-(6,8),63-(8,8,8,8,8)]
   314       8.694089       8.694089       8.694089    8[6-(6,8),63-(8,8,8,8,8)]
   315       6.762217       6.762217       6.762217    8[6-(6,8),63-(8,8,8,8,8)]
   316       6.393735       6.393735       6.393735    8[6-(6,8),63-(8,8,8,8,8)]
   317       7.293301       7.293301       7.293301    8[16-(6,6,8)]
   318       9.365376       9.365376       9.365376    8[16-(6,6,8)]
   319       8.353944       8.353944       8.353944    8[6-(6,8),63-(8,8,8,8,8)]
   320       7.982479       7.982479       7.982479    8[6-(6,8),63-(8,8,8,8,8)]
   321       4.709679       4.709679       4.709679    8[6-(6,8),63-(8,8,8,8,8)]
   322       4.666852       4.666852       4.666852    8[6-(6,8),63-(8,8,8,8,8)]
   323      -0.587805      -0.587805      -0.587805    8[16-(6,6,8)]
   324      -0.450563      -0.450563      -0.450563    8[16-(6,6,8)]
   325       8.337232       8.337232       8.337232    8[6-(6,8),63-(8,8,8,8,8)]
   326       8.849796       8.849796       8.849796    8[6-(6,8),63-(8,8,8,8,8)]
   327        7.37829        7.37829        7.37829    8[6-(6,8),63-(8,8,8,8,8)]
   328       7.411113       7.411113       7.411113    8[6-(6,8),63-(8,8,8,8,8)]
   329      -5.543539      -5.543539      -5.543539    8[16-(6,6,8)]
   330      -3.495318      -3.495318      -3.495318    8[16-(6,6,8)]
   331       5.764231       5.764231       5.764231    8[6-(6,8),63-(8,8,8,8,8)]
   332       6.223701       6.223701       6.223701    8[6-(6,8),63-(8,8,8,8,8)]
