# Supplementary material for: A collection of forcefield precursors for metal–organic frameworks
Source: RSC Adv. 2019 Nov 13;9(63):36492–507. doi: 10.1039/c9ra07327b (PMC9075174; doi:10.1039/c9ra07327b)
Supplement: RA-009-C9RA07327B-s2001 [file RA-009-C9RA07327B-s2001.txt]

PUDSOX_clean

14.898700    0.000000    0.000000
-7.449237    17.500876    0.000000
0.000000    -4.172912    29.793791

     1       1.053776       1.053776       1.053776    64[8-(6),8-(6),8-(6),8-(6),8-(6),8-(6)]
     2        0.47715        0.47715        0.47715    64[8-(6),8-(6),8-(6),8-(6),8-(6),8-(6)]
     3      -1.053645      -1.053645      -1.053645    64[8-(6),8-(6),8-(6),8-(6),8-(6),8-(6)]
     4      -0.476963      -0.476963      -0.476963    64[8-(6),8-(6),8-(6),8-(6),8-(6),8-(6)]
     5       8.503108       8.503108       8.503108    64[8-(6),8-(6),8-(6),8-(6),8-(6),8-(6)]
     6       7.926426       7.926426       7.926426    64[8-(6),8-(6),8-(6),8-(6),8-(6),8-(6)]
     7       6.395687       6.395687       6.395687    64[8-(6),8-(6),8-(6),8-(6),8-(6),8-(6)]
     8       6.972313       6.972313       6.972313    64[8-(6),8-(6),8-(6),8-(6),8-(6),8-(6)]
     9      -0.034175      -0.034175      -0.034175    1[6-(6,6)]
    10        1.82218        1.82218        1.82218    1[6-(6,6)]
    11       1.850485       1.850485       1.850485    1[6-(6,6)]
    12       1.528673       1.528673       1.528673    1[6-(6,6)]
    13      -0.883402      -0.883402      -0.883402    1[6-(6,6)]
    14       0.873131       0.873131       0.873131    1[6-(6,6)]
    15       5.022448       5.022448       5.022448    1[6-(6,6)]
    16       5.113304       5.113304       5.113304    1[6-(6,6)]
    17       7.313868       7.313868       7.313868    1[6-(6,6)]
    18      -5.096751      -5.096751      -5.096751    1[6-(6,6)]
    19      -2.897707      -2.897707      -2.897707    1[6-(6,6)]
    20      -3.889985      -3.889985      -3.889985    1[6-(6,6)]
    21      -1.306578      -1.306578      -1.306578    1[6-(6,6)]
    22       -1.20079       -1.20079       -1.20079    1[6-(6,6)]
    23      12.404691      12.404691      12.404691    1[6-(6,6)]
    24      11.026548      11.026548      11.026548    1[6-(6,6)]
    25      10.396319      10.396319      10.396319    1[6-(6,6)]
    26       9.813781       9.813781       9.813781    1[6-(6,6)]
    27       0.034359       0.034359       0.034359    1[6-(6,6)]
    28      -1.822042      -1.822042      -1.822042    1[6-(6,6)]
    29      -1.850352      -1.850352      -1.850352    1[6-(6,6)]
    30       -1.52854       -1.52854       -1.52854    1[6-(6,6)]
    31       0.883583       0.883583       0.883583    1[6-(6,6)]
    32      -0.872996      -0.872996      -0.872996    1[6-(6,6)]
    33      -5.022256      -5.022256      -5.022256    1[6-(6,6)]
    34       9.785536       9.785536       9.785536    1[6-(6,6)]
    35       7.585025       7.585025       7.585025    1[6-(6,6)]
    36        5.09694        5.09694        5.09694    1[6-(6,6)]
    37       2.897888       2.897888       2.897888    1[6-(6,6)]
    38       3.890116       3.890116       3.890116    1[6-(6,6)]
    39       1.306654       1.306654       1.306654    1[6-(6,6)]
    40       1.200881       1.200881       1.200881    1[6-(6,6)]
    41       2.494076       2.494076       2.494076    1[6-(6,6)]
    42       3.872192       3.872192       3.872192    1[6-(6,6)]
    43       4.502393       4.502393       4.502393    1[6-(6,6)]
    44       5.084934       5.084934       5.084934    1[6-(6,6)]
    45       7.415104       7.415104       7.415104    1[6-(6,6)]
    46       9.271505       9.271505       9.271505    1[6-(6,6)]
    47       9.299815       9.299815       9.299815    1[6-(6,6)]
    48       8.978003       8.978003       8.978003    1[6-(6,6)]
    49        6.56588        6.56588        6.56588    1[6-(6,6)]
    50       8.322459       8.322459       8.322459    1[6-(6,6)]
    51      12.471719      12.471719      12.471719    1[6-(6,6)]
    52      -2.336073      -2.336073      -2.336073    1[6-(6,6)]
    53      -0.135562      -0.135562      -0.135562    1[6-(6,6)]
    54       2.352523       2.352523       2.352523    1[6-(6,6)]
    55       4.551575       4.551575       4.551575    1[6-(6,6)]
    56       3.559347       3.559347       3.559347    1[6-(6,6)]
    57       6.142809       6.142809       6.142809    1[6-(6,6)]
    58       6.248582       6.248582       6.248582    1[6-(6,6)]
    59       4.955387       4.955387       4.955387    1[6-(6,6)]
    60       3.577271       3.577271       3.577271    1[6-(6,6)]
    61        2.94707        2.94707        2.94707    1[6-(6,6)]
    62       2.364529       2.364529       2.364529    1[6-(6,6)]
    63       7.483638       7.483638       7.483638    1[6-(6,6)]
    64       5.627283       5.627283       5.627283    1[6-(6,6)]
    65       5.598978       5.598978       5.598978    1[6-(6,6)]
    66        5.92079        5.92079        5.92079    1[6-(6,6)]
    67       8.332865       8.332865       8.332865    1[6-(6,6)]
    68       6.576332       6.576332       6.576332    1[6-(6,6)]
    69       2.427015       2.427015       2.427015    1[6-(6,6)]
    70       2.336159       2.336159       2.336159    1[6-(6,6)]
    71       0.135595       0.135595       0.135595    1[6-(6,6)]
    72      12.546214      12.546214      12.546214    1[6-(6,6)]
    73       10.34717       10.34717       10.34717    1[6-(6,6)]
    74      11.339448      11.339448      11.339448    1[6-(6,6)]
    75       8.756041       8.756041       8.756041    1[6-(6,6)]
    76       8.650253       8.650253       8.650253    1[6-(6,6)]
    77      -4.955228      -4.955228      -4.955228    1[6-(6,6)]
    78      -3.577085      -3.577085      -3.577085    1[6-(6,6)]
    79      -2.946856      -2.946856      -2.946856    1[6-(6,6)]
    80      -2.364318      -2.364318      -2.364318    1[6-(6,6)]
    81       0.877615       0.877615       0.877615    6[6-(6,6),8-(64),8-(64)]
    82       0.895492       0.895492       0.895492    6[6-(1,6),6-(1,6),6-(8,8)]
    83       0.321899       0.321899       0.321899    6[1-(0),6-(6,16),6-(6,6)]
    84       1.446737       1.446737       1.446737    6[1-(0),6-(1,6),6-(6,6)]
    85       0.305509       0.305509       0.305509    6[6-(1,6),6-(6,6),16-(6,8,8)]
    86       1.452695       1.452695       1.452695    6[1-(0),6-(1,6),6-(6,6)]
    87       0.868672       0.868672       0.868672    6[6-(1,6),6-(6,16),6-(6,6)]
    88       0.652641       0.652641       0.652641    6[6-(1,6),6-(6,16),6-(6,6)]
    89       -0.05653       -0.05653       -0.05653    6[6-(1,6),6-(6,6),16-(6,8,8)]
    90       1.025102       1.025102       1.025102    6[1-(0),6-(1,6),6-(6,6)]
    91      -0.427507      -0.427507      -0.427507    6[1-(0),6-(6,16),6-(6,6)]
    92       0.633267       0.633267       0.633267    6[1-(0),6-(1,6),6-(6,6)]
    93      -0.104212      -0.104212      -0.104212    6[6-(1,6),6-(1,6),6-(8,8)]
    94      -0.549683      -0.549683      -0.549683    6[6-(6,6),8-(64),8-(64)]
    95       3.332922       3.332922       3.332922    6[6-(6,6),8-(64),8-(64)]
    96       4.837691       4.837691       4.837691    6[6-(1,6),6-(1,6),6-(8,8)]
    97        5.50963        5.50963        5.50963    6[1-(0),6-(1,6),6-(6,6)]
    98       5.548351       5.548351       5.548351    6[1-(0),6-(6,16),6-(6,6)]
    99       6.877331       6.877331       6.877331    6[1-(0),6-(1,6),6-(6,6)]
   100       6.910093       6.910093       6.910093    6[6-(1,6),6-(6,6),16-(6,8,8)]
   101       7.590971       7.590971       7.590971    6[6-(1,6),6-(6,16),6-(6,6)]
   102       9.071901       9.071901       9.071901    6[6-(1,6),6-(6,16),6-(6,6)]
   103      -4.862847      -4.862847      -4.862847    6[1-(0),6-(1,6),6-(6,6)]
   104       9.451809       9.451809       9.451809    6[6-(1,6),6-(6,6),16-(6,8,8)]
   105      -3.551764      -3.551764      -3.551764    6[1-(0),6-(1,6),6-(6,6)]
   106      -4.122399      -4.122399      -4.122399    6[1-(0),6-(6,16),6-(6,6)]
   107      -3.162916      -3.162916      -3.162916    6[6-(1,6),6-(1,6),6-(8,8)]
   108      -1.696887      -1.696887      -1.696887    6[6-(6,6),8-(64),8-(64)]
   109      -0.266636      -0.266636      -0.266636    6[6-(6,6),8-(64),8-(64)]
   110       -1.11289       -1.11289       -1.11289    6[6-(1,6),6-(1,6),6-(8,8)]
   111      -1.537509      -1.537509      -1.537509    6[1-(0),6-(6,16),6-(6,6)]
   112      -1.480889      -1.480889      -1.480889    6[1-(0),6-(1,6),6-(6,6)]
   113      12.593901      12.593901      12.593901    6[6-(1,6),6-(6,6),16-(6,8,8)]
   114      -2.258608      -2.258608      -2.258608    6[1-(0),6-(1,6),6-(6,6)]
   115      12.225902      12.225902      12.225902    6[6-(1,6),6-(6,16),6-(6,6)]
   116      11.428813      11.428813      11.428813    6[6-(1,6),6-(6,16),6-(6,6)]
   117      11.206818      11.206818      11.206818    6[6-(1,6),6-(6,6),16-(6,8,8)]
   118      10.898416      10.898416      10.898416    6[1-(0),6-(1,6),6-(6,6)]
   119      10.515511      10.515511      10.515511    6[1-(0),6-(6,16),6-(6,6)]
   120      10.180291      10.180291      10.180291    6[1-(0),6-(1,6),6-(6,6)]
   121       9.989584       9.989584       9.989584    6[6-(1,6),6-(1,6),6-(8,8)]
   122       1.776035       1.776035       1.776035    6[6-(6,6),8-(64),8-(64)]
   123      -0.877452      -0.877452      -0.877452    6[6-(6,6),8-(64),8-(64)]
   124      -0.895332      -0.895332      -0.895332    6[6-(1,6),6-(1,6),6-(8,8)]
   125      -0.321725      -0.321725      -0.321725    6[1-(0),6-(6,16),6-(6,6)]
   126      -1.446591      -1.446591      -1.446591    6[1-(0),6-(1,6),6-(6,6)]
   127      -0.305338      -0.305338      -0.305338    6[6-(1,6),6-(6,6),16-(6,8,8)]
   128      -1.452551      -1.452551      -1.452551    6[1-(0),6-(1,6),6-(6,6)]
   129      -0.868516      -0.868516      -0.868516    6[6-(1,6),6-(6,16),6-(6,6)]
   130      -0.652485      -0.652485      -0.652485    6[6-(1,6),6-(6,16),6-(6,6)]
   131         0.0567         0.0567         0.0567    6[6-(1,6),6-(6,6),16-(6,8,8)]
   132      -1.024959      -1.024959      -1.024959    6[1-(0),6-(1,6),6-(6,6)]
   133       0.427678       0.427678       0.427678    6[1-(0),6-(6,16),6-(6,6)]
   134      -0.633123      -0.633123      -0.633123    6[1-(0),6-(1,6),6-(6,6)]
   135        0.10437        0.10437        0.10437    6[6-(1,6),6-(1,6),6-(8,8)]
   136       0.549841       0.549841       0.549841    6[6-(6,6),8-(64),8-(64)]
   137      -3.332756      -3.332756      -3.332756    6[6-(6,6),8-(64),8-(64)]
   138      -4.837525      -4.837525      -4.837525    6[6-(1,6),6-(1,6),6-(8,8)]
   139      -5.509448      -5.509448      -5.509448    6[1-(0),6-(1,6),6-(6,6)]
   140         9.3505         9.3505         9.3505    6[1-(0),6-(6,16),6-(6,6)]
   141       8.021551       8.021551       8.021551    6[1-(0),6-(1,6),6-(6,6)]
   142       7.988759       7.988759       7.988759    6[6-(1,6),6-(6,6),16-(6,8,8)]
   143       7.307896       7.307896       7.307896    6[6-(1,6),6-(6,16),6-(6,6)]
   144       5.826964       5.826964       5.826964    6[6-(1,6),6-(6,16),6-(6,6)]
   145       4.863024       4.863024       4.863024    6[1-(0),6-(1,6),6-(6,6)]
   146       5.447039       5.447039       5.447039    6[6-(1,6),6-(6,6),16-(6,8,8)]
   147       3.551936       3.551936       3.551936    6[1-(0),6-(1,6),6-(6,6)]
   148       4.122542       4.122542       4.122542    6[1-(0),6-(6,16),6-(6,6)]
   149       3.163072       3.163072       3.163072    6[6-(1,6),6-(1,6),6-(8,8)]
   150       1.697037       1.697037       1.697037    6[6-(6,6),8-(64),8-(64)]
   151       0.266737       0.266737       0.266737    6[6-(6,6),8-(64),8-(64)]
   152       1.112976       1.112976       1.112976    6[6-(1,6),6-(1,6),6-(8,8)]
   153       1.537583       1.537583       1.537583    6[1-(0),6-(6,16),6-(6,6)]
   154       1.480972       1.480972       1.480972    6[1-(0),6-(1,6),6-(6,6)]
   155       2.304859       2.304859       2.304859    6[6-(1,6),6-(6,6),16-(6,8,8)]
   156       2.258677       2.258677       2.258677    6[1-(0),6-(1,6),6-(6,6)]
   157       2.672856       2.672856       2.672856    6[6-(1,6),6-(6,16),6-(6,6)]
   158       3.469928       3.469928       3.469928    6[6-(1,6),6-(6,16),6-(6,6)]
   159       3.691914       3.691914       3.691914    6[6-(1,6),6-(6,6),16-(6,8,8)]
   160       4.000318       4.000318       4.000318    6[1-(0),6-(1,6),6-(6,6)]
   161       4.383206       4.383206       4.383206    6[1-(0),6-(6,16),6-(6,6)]
   162       4.718428       4.718428       4.718428    6[1-(0),6-(1,6),6-(6,6)]
   163       4.909127       4.909127       4.909127    6[6-(1,6),6-(1,6),6-(8,8)]
   164      -1.775815      -1.775815      -1.775815    6[6-(6,6),8-(64),8-(64)]
   165       8.326915       8.326915       8.326915    6[6-(6,6),8-(64),8-(64)]
   166       8.344795       8.344795       8.344795    6[6-(1,6),6-(1,6),6-(8,8)]
   167       7.771188       7.771188       7.771188    6[1-(0),6-(6,16),6-(6,6)]
   168       8.896054       8.896054       8.896054    6[1-(0),6-(1,6),6-(6,6)]
   169       7.754801       7.754801       7.754801    6[6-(1,6),6-(6,6),16-(6,8,8)]
   170       8.902014       8.902014       8.902014    6[1-(0),6-(1,6),6-(6,6)]
   171       8.317979       8.317979       8.317979    6[6-(1,6),6-(6,16),6-(6,6)]
   172       8.101948       8.101948       8.101948    6[6-(1,6),6-(6,16),6-(6,6)]
   173       7.392763       7.392763       7.392763    6[6-(1,6),6-(6,6),16-(6,8,8)]
   174       8.474422       8.474422       8.474422    6[1-(0),6-(1,6),6-(6,6)]
   175       7.021785       7.021785       7.021785    6[1-(0),6-(6,16),6-(6,6)]
   176       8.082586       8.082586       8.082586    6[1-(0),6-(1,6),6-(6,6)]
   177       7.345093       7.345093       7.345093    6[6-(1,6),6-(1,6),6-(8,8)]
   178       6.899622       6.899622       6.899622    6[6-(6,6),8-(64),8-(64)]
   179      10.782219      10.782219      10.782219    6[6-(6,6),8-(64),8-(64)]
   180      12.286988      12.286988      12.286988    6[6-(1,6),6-(1,6),6-(8,8)]
   181      12.958911      12.958911      12.958911    6[1-(0),6-(1,6),6-(6,6)]
   182      -1.901037      -1.901037      -1.901037    6[1-(0),6-(6,16),6-(6,6)]
   183      -0.572088      -0.572088      -0.572088    6[1-(0),6-(1,6),6-(6,6)]
   184      -0.539296      -0.539296      -0.539296    6[6-(1,6),6-(6,6),16-(6,8,8)]
   185       0.141567       0.141567       0.141567    6[6-(1,6),6-(6,16),6-(6,6)]
   186       1.622499       1.622499       1.622499    6[6-(1,6),6-(6,16),6-(6,6)]
   187       2.586439       2.586439       2.586439    6[1-(0),6-(1,6),6-(6,6)]
   188       2.002424       2.002424       2.002424    6[6-(1,6),6-(6,6),16-(6,8,8)]
   189       3.897527       3.897527       3.897527    6[1-(0),6-(1,6),6-(6,6)]
   190       3.326921       3.326921       3.326921    6[1-(0),6-(6,16),6-(6,6)]
   191       4.286391       4.286391       4.286391    6[6-(1,6),6-(1,6),6-(8,8)]
   192       5.752426       5.752426       5.752426    6[6-(6,6),8-(64),8-(64)]
   193       7.182726       7.182726       7.182726    6[6-(6,6),8-(64),8-(64)]
   194       6.336487       6.336487       6.336487    6[6-(1,6),6-(1,6),6-(8,8)]
   195        5.91188        5.91188        5.91188    6[1-(0),6-(6,16),6-(6,6)]
   196       5.968491       5.968491       5.968491    6[1-(0),6-(1,6),6-(6,6)]
   197       5.144604       5.144604       5.144604    6[6-(1,6),6-(6,6),16-(6,8,8)]
   198       5.190786       5.190786       5.190786    6[1-(0),6-(1,6),6-(6,6)]
   199       4.776607       4.776607       4.776607    6[6-(1,6),6-(6,16),6-(6,6)]
   200       3.979535       3.979535       3.979535    6[6-(1,6),6-(6,16),6-(6,6)]
   201       3.757549       3.757549       3.757549    6[6-(1,6),6-(6,6),16-(6,8,8)]
   202       3.449145       3.449145       3.449145    6[1-(0),6-(1,6),6-(6,6)]
   203       3.066257       3.066257       3.066257    6[1-(0),6-(6,16),6-(6,6)]
   204       2.731035       2.731035       2.731035    6[1-(0),6-(1,6),6-(6,6)]
   205       2.540336       2.540336       2.540336    6[6-(1,6),6-(1,6),6-(8,8)]
   206       9.225278       9.225278       9.225278    6[6-(6,6),8-(64),8-(64)]
   207       6.571848       6.571848       6.571848    6[6-(6,6),8-(64),8-(64)]
   208       6.553971       6.553971       6.553971    6[6-(1,6),6-(1,6),6-(8,8)]
   209       7.127564       7.127564       7.127564    6[1-(0),6-(6,16),6-(6,6)]
   210       6.002726       6.002726       6.002726    6[1-(0),6-(1,6),6-(6,6)]
   211       7.143954       7.143954       7.143954    6[6-(1,6),6-(6,6),16-(6,8,8)]
   212       5.996768       5.996768       5.996768    6[1-(0),6-(1,6),6-(6,6)]
   213       6.580791       6.580791       6.580791    6[6-(1,6),6-(6,16),6-(6,6)]
   214       6.796822       6.796822       6.796822    6[6-(1,6),6-(6,16),6-(6,6)]
   215       7.505993       7.505993       7.505993    6[6-(1,6),6-(6,6),16-(6,8,8)]
   216       6.424361       6.424361       6.424361    6[1-(0),6-(1,6),6-(6,6)]
   217        7.87697        7.87697        7.87697    6[1-(0),6-(6,16),6-(6,6)]
   218       6.816196       6.816196       6.816196    6[1-(0),6-(1,6),6-(6,6)]
   219       7.553675       7.553675       7.553675    6[6-(1,6),6-(1,6),6-(8,8)]
   220       7.999146       7.999146       7.999146    6[6-(6,6),8-(64),8-(64)]
   221       4.116541       4.116541       4.116541    6[6-(6,6),8-(64),8-(64)]
   222       2.611772       2.611772       2.611772    6[6-(1,6),6-(1,6),6-(8,8)]
   223       1.939833       1.939833       1.939833    6[1-(0),6-(1,6),6-(6,6)]
   224       1.901112       1.901112       1.901112    6[1-(0),6-(6,16),6-(6,6)]
   225       0.572132       0.572132       0.572132    6[1-(0),6-(1,6),6-(6,6)]
   226        0.53937        0.53937        0.53937    6[6-(1,6),6-(6,6),16-(6,8,8)]
   227      -0.141508      -0.141508      -0.141508    6[6-(1,6),6-(6,16),6-(6,6)]
   228      -1.622438      -1.622438      -1.622438    6[6-(1,6),6-(6,16),6-(6,6)]
   229       12.31231       12.31231       12.31231    6[1-(0),6-(1,6),6-(6,6)]
   230      -2.002346      -2.002346      -2.002346    6[6-(1,6),6-(6,6),16-(6,8,8)]
   231      11.001227      11.001227      11.001227    6[1-(0),6-(1,6),6-(6,6)]
   232      11.571862      11.571862      11.571862    6[1-(0),6-(6,16),6-(6,6)]
   233      10.612379      10.612379      10.612379    6[6-(1,6),6-(1,6),6-(8,8)]
   234        9.14635        9.14635        9.14635    6[6-(6,6),8-(64),8-(64)]
   235       7.716099       7.716099       7.716099    6[6-(6,6),8-(64),8-(64)]
   236       8.562353       8.562353       8.562353    6[6-(1,6),6-(1,6),6-(8,8)]
   237       8.986972       8.986972       8.986972    6[1-(0),6-(6,16),6-(6,6)]
   238       8.930352       8.930352       8.930352    6[1-(0),6-(1,6),6-(6,6)]
   239      -5.144438      -5.144438      -5.144438    6[6-(1,6),6-(6,6),16-(6,8,8)]
   240      -5.190629      -5.190629      -5.190629    6[1-(0),6-(1,6),6-(6,6)]
   241      -4.776439      -4.776439      -4.776439    6[6-(1,6),6-(6,16),6-(6,6)]
   242       -3.97935       -3.97935       -3.97935    6[6-(1,6),6-(6,16),6-(6,6)]
   243      -3.757355      -3.757355      -3.757355    6[6-(1,6),6-(6,6),16-(6,8,8)]
   244      -3.448953      -3.448953      -3.448953    6[1-(0),6-(1,6),6-(6,6)]
   245      -3.066048      -3.066048      -3.066048    6[1-(0),6-(6,16),6-(6,6)]
   246      -2.730828      -2.730828      -2.730828    6[1-(0),6-(1,6),6-(6,6)]
   247      -2.540121      -2.540121      -2.540121    6[6-(1,6),6-(1,6),6-(8,8)]
   248       5.673428       5.673428       5.673428    6[6-(6,6),8-(64),8-(64)]
   249      -0.468919      -0.468919      -0.468919    16[6-(6,6),6-(6,6),8-(0),8-(0)]
   250       8.051176       8.051176       8.051176    16[6-(6,6),6-(6,6),8-(0),8-(0)]
   251      11.967403      11.967403      11.967403    16[6-(6,6),6-(6,6),8-(0),8-(0)]
   252       0.469103       0.469103       0.469103    16[6-(6,6),6-(6,6),8-(0),8-(0)]
   253       6.847659       6.847659       6.847659    16[6-(6,6),6-(6,6),8-(0),8-(0)]
   254       2.931341       2.931341       2.931341    16[6-(6,6),6-(6,6),8-(0),8-(0)]
   255        6.98036        6.98036        6.98036    16[6-(6,6),6-(6,6),8-(0),8-(0)]
   256       0.601804       0.601804       0.601804    16[6-(6,6),6-(6,6),8-(0),8-(0)]
   257       4.518122       4.518122       4.518122    16[6-(6,6),6-(6,6),8-(0),8-(0)]
   258       7.918382       7.918382       7.918382    16[6-(6,6),6-(6,6),8-(0),8-(0)]
   259      -0.601713      -0.601713      -0.601713    16[6-(6,6),6-(6,6),8-(0),8-(0)]
   260       -4.51794       -4.51794       -4.51794    16[6-(6,6),6-(6,6),8-(0),8-(0)]
   261       0.692878       0.692878       0.692878    8[6-(6,8),64-(8,8,8,8,8)]
   262       1.044473       1.044473       1.044473    8[6-(6,8),64-(8,8,8,8,8)]
   263       0.192293       0.192293       0.192293    8[16-(6,6,8)]
   264      -1.883104      -1.883104      -1.883104    8[16-(6,6,8)]
   265      -0.908734      -0.908734      -0.908734    8[6-(6,8),64-(8,8,8,8,8)]
   266      -0.528832      -0.528832      -0.528832    8[6-(6,8),64-(8,8,8,8,8)]
   267        2.74741        2.74741        2.74741    8[6-(6,8),64-(8,8,8,8,8)]
   268       2.783153       2.783153       2.783153    8[6-(6,8),64-(8,8,8,8,8)]
   269       8.048341       8.048341       8.048341    8[16-(6,6,8)]
   270       7.899352       7.899352       7.899352    8[16-(6,6,8)]
   271      -0.882219      -0.882219      -0.882219    8[6-(6,8),64-(8,8,8,8,8)]
   272      -1.378062      -1.378062      -1.378062    8[6-(6,8),64-(8,8,8,8,8)]
   273       0.093913       0.093913       0.093913    8[6-(6,8),64-(8,8,8,8,8)]
   274       0.052201       0.052201       0.052201    8[6-(6,8),64-(8,8,8,8,8)]
   275       13.03191       13.03191       13.03191    8[16-(6,6,8)]
   276      10.978877      10.978877      10.978877    8[16-(6,6,8)]
   277       1.714946       1.714946       1.714946    8[6-(6,8),64-(8,8,8,8,8)]
   278        1.22627        1.22627        1.22627    8[6-(6,8),64-(8,8,8,8,8)]
   279      -0.692701      -0.692701      -0.692701    8[6-(6,8),64-(8,8,8,8,8)]
   280      -1.044325      -1.044325      -1.044325    8[6-(6,8),64-(8,8,8,8,8)]
   281      -0.192093      -0.192093      -0.192093    8[16-(6,6,8)]
   282       1.883288       1.883288       1.883288    8[16-(6,6,8)]
   283       0.908907       0.908907       0.908907    8[6-(6,8),64-(8,8,8,8,8)]
   284       0.528976       0.528976       0.528976    8[6-(6,8),64-(8,8,8,8,8)]
   285       -2.74723       -2.74723       -2.74723    8[6-(6,8),64-(8,8,8,8,8)]
   286      -2.783001      -2.783001      -2.783001    8[6-(6,8),64-(8,8,8,8,8)]
   287       6.850486       6.850486       6.850486    8[16-(6,6,8)]
   288        6.99947        6.99947        6.99947    8[16-(6,6,8)]
   289       0.882383       0.882383       0.882383    8[6-(6,8),64-(8,8,8,8,8)]
   290       1.378197       1.378197       1.378197    8[6-(6,8),64-(8,8,8,8,8)]
   291       -0.09381       -0.09381       -0.09381    8[6-(6,8),64-(8,8,8,8,8)]
   292      -0.052089      -0.052089      -0.052089    8[6-(6,8),64-(8,8,8,8,8)]
   293       1.866824       1.866824       1.866824    8[16-(6,6,8)]
   294       3.919873       3.919873       3.919873    8[16-(6,6,8)]
   295      -1.714735      -1.714735      -1.714735    8[6-(6,8),64-(8,8,8,8,8)]
   296      -1.226056      -1.226056      -1.226056    8[6-(6,8),64-(8,8,8,8,8)]
   297       8.142164       8.142164       8.142164    8[6-(6,8),64-(8,8,8,8,8)]
   298       8.493788       8.493788       8.493788    8[6-(6,8),64-(8,8,8,8,8)]
   299       7.641556       7.641556       7.641556    8[16-(6,6,8)]
   300       5.566175       5.566175       5.566175    8[16-(6,6,8)]
   301       6.540556       6.540556       6.540556    8[6-(6,8),64-(8,8,8,8,8)]
   302       6.920487       6.920487       6.920487    8[6-(6,8),64-(8,8,8,8,8)]
   303      10.196693      10.196693      10.196693    8[6-(6,8),64-(8,8,8,8,8)]
   304      10.232464      10.232464      10.232464    8[6-(6,8),64-(8,8,8,8,8)]
   305       0.598977       0.598977       0.598977    8[16-(6,6,8)]
   306       0.449993       0.449993       0.449993    8[16-(6,6,8)]
   307        6.56708        6.56708        6.56708    8[6-(6,8),64-(8,8,8,8,8)]
   308       6.071266       6.071266       6.071266    8[6-(6,8),64-(8,8,8,8,8)]
   309       7.543273       7.543273       7.543273    8[6-(6,8),64-(8,8,8,8,8)]
   310       7.501552       7.501552       7.501552    8[6-(6,8),64-(8,8,8,8,8)]
   311       5.582639       5.582639       5.582639    8[16-(6,6,8)]
   312        3.52959        3.52959        3.52959    8[16-(6,6,8)]
   313       9.164198       9.164198       9.164198    8[6-(6,8),64-(8,8,8,8,8)]
   314       8.675519       8.675519       8.675519    8[6-(6,8),64-(8,8,8,8,8)]
   315       6.756585       6.756585       6.756585    8[6-(6,8),64-(8,8,8,8,8)]
   316        6.40499        6.40499        6.40499    8[6-(6,8),64-(8,8,8,8,8)]
   317        7.25717        7.25717        7.25717    8[16-(6,6,8)]
   318       9.332567       9.332567       9.332567    8[16-(6,6,8)]
   319       8.358197       8.358197       8.358197    8[6-(6,8),64-(8,8,8,8,8)]
   320       7.978295       7.978295       7.978295    8[6-(6,8),64-(8,8,8,8,8)]
   321       4.702053       4.702053       4.702053    8[6-(6,8),64-(8,8,8,8,8)]
   322        4.66631        4.66631        4.66631    8[6-(6,8),64-(8,8,8,8,8)]
   323      -0.598878      -0.598878      -0.598878    8[16-(6,6,8)]
   324      -0.449889      -0.449889      -0.449889    8[16-(6,6,8)]
   325       8.331682       8.331682       8.331682    8[6-(6,8),64-(8,8,8,8,8)]
   326       8.827525       8.827525       8.827525    8[6-(6,8),64-(8,8,8,8,8)]
   327        7.35555        7.35555        7.35555    8[6-(6,8),64-(8,8,8,8,8)]
   328       7.397262       7.397262       7.397262    8[6-(6,8),64-(8,8,8,8,8)]
   329      -5.582447      -5.582447      -5.582447    8[16-(6,6,8)]
   330      -3.529414      -3.529414      -3.529414    8[16-(6,6,8)]
   331       5.734517       5.734517       5.734517    8[6-(6,8),64-(8,8,8,8,8)]
   332       6.223193       6.223193       6.223193    8[6-(6,8),64-(8,8,8,8,8)]
