# Supplementary material for: A collection of forcefield precursors for metal–organic frameworks
Source: RSC Adv. 2019 Nov 13;9(63):36492–507. doi: 10.1039/c9ra07327b (PMC9075174; doi:10.1039/c9ra07327b)
Supplement: RA-009-C9RA07327B-s2002 [file RA-009-C9RA07327B-s2002.txt]

PUDSUD_clean

15.016200    0.000000    0.000000
-7.508164    17.686410    0.000000
0.000000    -4.818625    29.996636

     1       0.895679       0.895679       0.895679    60[8-(6),8-(6),8-(6),8-(6),8-(6),8-(6)]
     2       0.376403       0.376403       0.376403    60[8-(6),8-(6),8-(6),8-(6),8-(6),8-(6)]
     3      -0.895754      -0.895754      -0.895754    60[8-(6),8-(6),8-(6),8-(6),8-(6),8-(6)]
     4      -0.376509      -0.376509      -0.376509    60[8-(6),8-(6),8-(6),8-(6),8-(6),8-(6)]
     5        8.40379        8.40379        8.40379    60[8-(6),8-(6),8-(6),8-(6),8-(6),8-(6)]
     6       7.884545       7.884545       7.884545    60[8-(6),8-(6),8-(6),8-(6),8-(6),8-(6)]
     7       6.612357       6.612357       6.612357    60[8-(6),8-(6),8-(6),8-(6),8-(6),8-(6)]
     8       7.131633       7.131633       7.131633    60[8-(6),8-(6),8-(6),8-(6),8-(6),8-(6)]
     9      -0.159224      -0.159224      -0.159224    1[6-(6,6)]
    10       1.483562       1.483562       1.483562    1[6-(6,6)]
    11       1.560146       1.560146       1.560146    1[6-(6,6)]
    12       1.214773       1.214773       1.214773    1[6-(6,6)]
    13      -0.917541      -0.917541      -0.917541    1[6-(6,6)]
    14       0.713232       0.713232       0.713232    1[6-(6,6)]
    15        4.88922        4.88922        4.88922    1[6-(6,6)]
    16       5.036394       5.036394       5.036394    1[6-(6,6)]
    17       7.225741       7.225741       7.225741    1[6-(6,6)]
    18      -5.291763      -5.291763      -5.291763    1[6-(6,6)]
    19      -3.072366      -3.072366      -3.072366    1[6-(6,6)]
    20      -4.060418      -4.060418      -4.060418    1[6-(6,6)]
    21      -1.606755      -1.606755      -1.606755    1[6-(6,6)]
    22      -1.386021      -1.386021      -1.386021    1[6-(6,6)]
    23      12.338792      12.338792      12.338792    1[6-(6,6)]
    24      11.009866      11.009866      11.009866    1[6-(6,6)]
    25      10.229032      10.229032      10.229032    1[6-(6,6)]
    26       9.858131       9.858131       9.858131    1[6-(6,6)]
    27        0.15912        0.15912        0.15912    1[6-(6,6)]
    28      -1.483639      -1.483639      -1.483639    1[6-(6,6)]
    29      -1.560221      -1.560221      -1.560221    1[6-(6,6)]
    30      -1.214848      -1.214848      -1.214848    1[6-(6,6)]
    31       0.917439       0.917439       0.917439    1[6-(6,6)]
    32      -0.713307      -0.713307      -0.713307    1[6-(6,6)]
    33      -4.889329      -4.889329      -4.889329    1[6-(6,6)]
    34       9.979727       9.979727       9.979727    1[6-(6,6)]
    35        7.79035        7.79035        7.79035    1[6-(6,6)]
    36       5.291655       5.291655       5.291655    1[6-(6,6)]
    37       3.072263       3.072263       3.072263    1[6-(6,6)]
    38       4.060343       4.060343       4.060343    1[6-(6,6)]
    39       1.606712       1.606712       1.606712    1[6-(6,6)]
    40       1.385969       1.385969       1.385969    1[6-(6,6)]
    41       2.677369       2.677369       2.677369    1[6-(6,6)]
    42        4.00631        4.00631        4.00631    1[6-(6,6)]
    43       4.787161       4.787161       4.787161    1[6-(6,6)]
    44        5.15806        5.15806        5.15806    1[6-(6,6)]
    45       7.348916       7.348916       7.348916    1[6-(6,6)]
    46       8.991675       8.991675       8.991675    1[6-(6,6)]
    47       9.068257       9.068257       9.068257    1[6-(6,6)]
    48       8.722884       8.722884       8.722884    1[6-(6,6)]
    49       6.590597       6.590597       6.590597    1[6-(6,6)]
    50       8.221343       8.221343       8.221343    1[6-(6,6)]
    51      12.397365      12.397365      12.397365    1[6-(6,6)]
    52      -2.471691      -2.471691      -2.471691    1[6-(6,6)]
    53      -0.282314      -0.282314      -0.282314    1[6-(6,6)]
    54       2.216381       2.216381       2.216381    1[6-(6,6)]
    55       4.435773       4.435773       4.435773    1[6-(6,6)]
    56       3.447693       3.447693       3.447693    1[6-(6,6)]
    57       5.901324       5.901324       5.901324    1[6-(6,6)]
    58       6.122067       6.122067       6.122067    1[6-(6,6)]
    59       4.830667       4.830667       4.830667    1[6-(6,6)]
    60       3.501726       3.501726       3.501726    1[6-(6,6)]
    61       2.720875       2.720875       2.720875    1[6-(6,6)]
    62       2.349976       2.349976       2.349976    1[6-(6,6)]
    63        7.66726        7.66726        7.66726    1[6-(6,6)]
    64       6.024474       6.024474       6.024474    1[6-(6,6)]
    65        5.94789        5.94789        5.94789    1[6-(6,6)]
    66       6.293263       6.293263       6.293263    1[6-(6,6)]
    67       8.425577       8.425577       8.425577    1[6-(6,6)]
    68       6.794804       6.794804       6.794804    1[6-(6,6)]
    69       2.618816       2.618816       2.618816    1[6-(6,6)]
    70       2.471642       2.471642       2.471642    1[6-(6,6)]
    71       0.282295       0.282295       0.282295    1[6-(6,6)]
    72      12.799799      12.799799      12.799799    1[6-(6,6)]
    73      10.580402      10.580402      10.580402    1[6-(6,6)]
    74      11.568454      11.568454      11.568454    1[6-(6,6)]
    75       9.114791       9.114791       9.114791    1[6-(6,6)]
    76       8.894057       8.894057       8.894057    1[6-(6,6)]
    77      -4.830756      -4.830756      -4.830756    1[6-(6,6)]
    78       -3.50183       -3.50183       -3.50183    1[6-(6,6)]
    79      -2.720996      -2.720996      -2.720996    1[6-(6,6)]
    80      -2.350095      -2.350095      -2.350095    1[6-(6,6)]
    81       0.708719       0.708719       0.708719    6[6-(6,6),8-(60),8-(60)]
    82       0.695205       0.695205       0.695205    6[6-(1,6),6-(1,6),6-(8,8)]
    83       0.159123       0.159123       0.159123    6[1-(0),6-(6,16),6-(6,6)]
    84       1.165216       1.165216       1.165216    6[1-(0),6-(1,6),6-(6,6)]
    85       0.102062       0.102062       0.102062    6[6-(1,6),6-(6,6),16-(6,8,8)]
    86       1.172725       1.172725       1.172725    6[1-(0),6-(1,6),6-(6,6)]
    87       0.582585       0.582585       0.582585    6[6-(1,6),6-(6,16),6-(6,6)]
    88       0.394882       0.394882       0.394882    6[6-(1,6),6-(6,16),6-(6,6)]
    89      -0.219284      -0.219284      -0.219284    6[6-(1,6),6-(6,6),16-(6,8,8)]
    90       0.770291       0.770291       0.770291    6[1-(0),6-(1,6),6-(6,6)]
    91      -0.506094      -0.506094      -0.506094    6[1-(0),6-(6,16),6-(6,6)]
    92        0.47297        0.47297        0.47297    6[1-(0),6-(1,6),6-(6,6)]
    93      -0.171229      -0.171229      -0.171229    6[6-(1,6),6-(1,6),6-(8,8)]
    94      -0.501586      -0.501586      -0.501586    6[6-(6,6),8-(60),8-(60)]
    95       3.256967       3.256967       3.256967    6[6-(6,6),8-(60),8-(60)]
    96       4.760088       4.760088       4.760088    6[6-(1,6),6-(1,6),6-(8,8)]
    97       5.390764       5.390764       5.390764    6[1-(0),6-(1,6),6-(6,6)]
    98       5.465854       5.465854       5.465854    6[1-(0),6-(6,16),6-(6,6)]
    99       6.799284       6.799284       6.799284    6[1-(0),6-(1,6),6-(6,6)]
   100       6.847344       6.847344       6.847344    6[6-(1,6),6-(6,6),16-(6,8,8)]
   101       7.536583       7.536583       7.536583    6[6-(1,6),6-(6,16),6-(6,6)]
   102       8.982644       8.982644       8.982644    6[6-(1,6),6-(6,16),6-(6,6)]
   103      -5.054503      -5.054503      -5.054503    6[1-(0),6-(1,6),6-(6,6)]
   104       9.394093       9.394093       9.394093    6[6-(1,6),6-(6,6),16-(6,8,8)]
   105      -3.725568      -3.725568      -3.725568    6[1-(0),6-(1,6),6-(6,6)]
   106       -4.30068       -4.30068       -4.30068    6[1-(0),6-(6,16),6-(6,6)]
   107      -3.350158      -3.350158      -3.350158    6[6-(1,6),6-(1,6),6-(8,8)]
   108      -1.884576      -1.884576      -1.884576    6[6-(6,6),8-(60),8-(60)]
   109      -0.506075      -0.506075      -0.506075    6[6-(6,6),8-(60),8-(60)]
   110      -1.393528      -1.393528      -1.393528    6[6-(1,6),6-(1,6),6-(8,8)]
   111      -1.828994      -1.828994      -1.828994    6[1-(0),6-(6,16),6-(6,6)]
   112      -1.702861      -1.702861      -1.702861    6[1-(0),6-(1,6),6-(6,6)]
   113      12.403364      12.403364      12.403364    6[6-(1,6),6-(6,6),16-(6,8,8)]
   114      12.546015      12.546015      12.546015    6[1-(0),6-(1,6),6-(6,6)]
   115      12.094031      12.094031      12.094031    6[6-(1,6),6-(6,16),6-(6,6)]
   116       11.30118       11.30118       11.30118    6[6-(1,6),6-(6,16),6-(6,6)]
   117       11.04891       11.04891       11.04891    6[6-(1,6),6-(6,6),16-(6,8,8)]
   118      10.850696      10.850696      10.850696    6[1-(0),6-(1,6),6-(6,6)]
   119      10.379192      10.379192      10.379192    6[1-(0),6-(6,16),6-(6,6)]
   120      10.162958      10.162958      10.162958    6[1-(0),6-(1,6),6-(6,6)]
   121       9.933213       9.933213       9.933213    6[6-(1,6),6-(1,6),6-(8,8)]
   122       1.678749       1.678749       1.678749    6[6-(6,6),8-(60),8-(60)]
   123      -0.708811      -0.708811      -0.708811    6[6-(6,6),8-(60),8-(60)]
   124      -0.695296      -0.695296      -0.695296    6[6-(1,6),6-(1,6),6-(8,8)]
   125      -0.159221      -0.159221      -0.159221    6[1-(0),6-(6,16),6-(6,6)]
   126      -1.165298      -1.165298      -1.165298    6[1-(0),6-(1,6),6-(6,6)]
   127      -0.102158      -0.102158      -0.102158    6[6-(1,6),6-(6,6),16-(6,8,8)]
   128      -1.172806      -1.172806      -1.172806    6[1-(0),6-(1,6),6-(6,6)]
   129      -0.582673      -0.582673      -0.582673    6[6-(1,6),6-(6,16),6-(6,6)]
   130       -0.39497       -0.39497       -0.39497    6[6-(1,6),6-(6,16),6-(6,6)]
   131       0.219189       0.219189       0.219189    6[6-(1,6),6-(6,6),16-(6,8,8)]
   132      -0.770371      -0.770371      -0.770371    6[1-(0),6-(1,6),6-(6,6)]
   133       0.505998       0.505998       0.505998    6[1-(0),6-(6,16),6-(6,6)]
   134      -0.473051      -0.473051      -0.473051    6[1-(0),6-(1,6),6-(6,6)]
   135        0.17114        0.17114        0.17114    6[6-(1,6),6-(1,6),6-(8,8)]
   136       0.501496       0.501496       0.501496    6[6-(6,6),8-(60),8-(60)]
   137      -3.257061      -3.257061      -3.257061    6[6-(6,6),8-(60),8-(60)]
   138      -4.760182      -4.760182      -4.760182    6[6-(1,6),6-(1,6),6-(8,8)]
   139      -5.390867      -5.390867      -5.390867    6[1-(0),6-(1,6),6-(6,6)]
   140       9.550261       9.550261       9.550261    6[1-(0),6-(6,16),6-(6,6)]
   141       8.216813       8.216813       8.216813    6[1-(0),6-(1,6),6-(6,6)]
   142        8.16877        8.16877        8.16877    6[6-(1,6),6-(6,6),16-(6,8,8)]
   143       7.479522       7.479522       7.479522    6[6-(1,6),6-(6,16),6-(6,6)]
   144       6.033462       6.033462       6.033462    6[6-(1,6),6-(6,16),6-(6,6)]
   145       5.054403       5.054403       5.054403    6[1-(0),6-(1,6),6-(6,6)]
   146       5.622023       5.622023       5.622023    6[6-(1,6),6-(6,6),16-(6,8,8)]
   147        3.72547        3.72547        3.72547    6[1-(0),6-(1,6),6-(6,6)]
   148       4.300599       4.300599       4.300599    6[1-(0),6-(6,16),6-(6,6)]
   149        3.35007        3.35007        3.35007    6[6-(1,6),6-(1,6),6-(8,8)]
   150        1.88449        1.88449        1.88449    6[6-(6,6),8-(60),8-(60)]
   151       0.506017       0.506017       0.506017    6[6-(6,6),8-(60),8-(60)]
   152       1.393479       1.393479       1.393479    6[6-(1,6),6-(1,6),6-(8,8)]
   153       1.828952       1.828952       1.828952    6[1-(0),6-(6,16),6-(6,6)]
   154       1.702813       1.702813       1.702813    6[1-(0),6-(1,6),6-(6,6)]
   155       2.612801       2.612801       2.612801    6[6-(1,6),6-(6,6),16-(6,8,8)]
   156       2.470145       2.470145       2.470145    6[1-(0),6-(1,6),6-(6,6)]
   157       2.922136       2.922136       2.922136    6[6-(1,6),6-(6,16),6-(6,6)]
   158       3.714996       3.714996       3.714996    6[6-(1,6),6-(6,16),6-(6,6)]
   159       3.967271       3.967271       3.967271    6[6-(1,6),6-(6,6),16-(6,8,8)]
   160       4.165484       4.165484       4.165484    6[1-(0),6-(1,6),6-(6,6)]
   161       4.636997       4.636997       4.636997    6[1-(0),6-(6,16),6-(6,6)]
   162        4.85323        4.85323        4.85323    6[1-(0),6-(1,6),6-(6,6)]
   163        5.08298        5.08298        5.08298    6[6-(1,6),6-(1,6),6-(8,8)]
   164      -1.678874      -1.678874      -1.678874    6[6-(6,6),8-(60),8-(60)]
   165       8.216847       8.216847       8.216847    6[6-(6,6),8-(60),8-(60)]
   166       8.203332       8.203332       8.203332    6[6-(1,6),6-(1,6),6-(8,8)]
   167       7.667257       7.667257       7.667257    6[1-(0),6-(6,16),6-(6,6)]
   168       8.673334       8.673334       8.673334    6[1-(0),6-(1,6),6-(6,6)]
   169       7.610194       7.610194       7.610194    6[6-(1,6),6-(6,6),16-(6,8,8)]
   170       8.680842       8.680842       8.680842    6[1-(0),6-(1,6),6-(6,6)]
   171       8.090709       8.090709       8.090709    6[6-(1,6),6-(6,16),6-(6,6)]
   172       7.903006       7.903006       7.903006    6[6-(1,6),6-(6,16),6-(6,6)]
   173       7.288847       7.288847       7.288847    6[6-(1,6),6-(6,6),16-(6,8,8)]
   174       8.278407       8.278407       8.278407    6[1-(0),6-(1,6),6-(6,6)]
   175       7.002038       7.002038       7.002038    6[1-(0),6-(6,16),6-(6,6)]
   176       7.981087       7.981087       7.981087    6[1-(0),6-(1,6),6-(6,6)]
   177       7.336896       7.336896       7.336896    6[6-(1,6),6-(1,6),6-(8,8)]
   178        7.00654        7.00654        7.00654    6[6-(6,6),8-(60),8-(60)]
   179      10.765097      10.765097      10.765097    6[6-(6,6),8-(60),8-(60)]
   180      12.268218      12.268218      12.268218    6[6-(1,6),6-(1,6),6-(8,8)]
   181      12.898903      12.898903      12.898903    6[1-(0),6-(1,6),6-(6,6)]
   182      -2.042225      -2.042225      -2.042225    6[1-(0),6-(6,16),6-(6,6)]
   183      -0.708777      -0.708777      -0.708777    6[1-(0),6-(1,6),6-(6,6)]
   184      -0.660734      -0.660734      -0.660734    6[6-(1,6),6-(6,6),16-(6,8,8)]
   185       0.028514       0.028514       0.028514    6[6-(1,6),6-(6,16),6-(6,6)]
   186       1.474574       1.474574       1.474574    6[6-(1,6),6-(6,16),6-(6,6)]
   187       2.453633       2.453633       2.453633    6[1-(0),6-(1,6),6-(6,6)]
   188       1.886013       1.886013       1.886013    6[6-(1,6),6-(6,6),16-(6,8,8)]
   189       3.782566       3.782566       3.782566    6[1-(0),6-(1,6),6-(6,6)]
   190       3.207437       3.207437       3.207437    6[1-(0),6-(6,16),6-(6,6)]
   191       4.157966       4.157966       4.157966    6[6-(1,6),6-(1,6),6-(8,8)]
   192       5.623546       5.623546       5.623546    6[6-(6,6),8-(60),8-(60)]
   193       7.002019       7.002019       7.002019    6[6-(6,6),8-(60),8-(60)]
   194       6.114557       6.114557       6.114557    6[6-(1,6),6-(1,6),6-(8,8)]
   195       5.679084       5.679084       5.679084    6[1-(0),6-(6,16),6-(6,6)]
   196       5.805223       5.805223       5.805223    6[1-(0),6-(1,6),6-(6,6)]
   197       4.895235       4.895235       4.895235    6[6-(1,6),6-(6,6),16-(6,8,8)]
   198       5.037891       5.037891       5.037891    6[1-(0),6-(1,6),6-(6,6)]
   199         4.5859         4.5859         4.5859    6[6-(1,6),6-(6,16),6-(6,6)]
   200        3.79304        3.79304        3.79304    6[6-(1,6),6-(6,16),6-(6,6)]
   201       3.540765       3.540765       3.540765    6[6-(1,6),6-(6,6),16-(6,8,8)]
   202       3.342552       3.342552       3.342552    6[1-(0),6-(1,6),6-(6,6)]
   203       2.871039       2.871039       2.871039    6[1-(0),6-(6,16),6-(6,6)]
   204       2.654806       2.654806       2.654806    6[1-(0),6-(1,6),6-(6,6)]
   205       2.425056       2.425056       2.425056    6[6-(1,6),6-(1,6),6-(8,8)]
   206        9.18691        9.18691        9.18691    6[6-(6,6),8-(60),8-(60)]
   207       6.799317       6.799317       6.799317    6[6-(6,6),8-(60),8-(60)]
   208       6.812831       6.812831       6.812831    6[6-(1,6),6-(1,6),6-(8,8)]
   209       7.348913       7.348913       7.348913    6[1-(0),6-(6,16),6-(6,6)]
   210        6.34282        6.34282        6.34282    6[1-(0),6-(1,6),6-(6,6)]
   211       7.405974       7.405974       7.405974    6[6-(1,6),6-(6,6),16-(6,8,8)]
   212       6.335311       6.335311       6.335311    6[1-(0),6-(1,6),6-(6,6)]
   213       6.925451       6.925451       6.925451    6[6-(1,6),6-(6,16),6-(6,6)]
   214       7.113154       7.113154       7.113154    6[6-(1,6),6-(6,16),6-(6,6)]
   215        7.72732        7.72732        7.72732    6[6-(1,6),6-(6,6),16-(6,8,8)]
   216       6.737745       6.737745       6.737745    6[1-(0),6-(1,6),6-(6,6)]
   217        8.01413        8.01413        8.01413    6[1-(0),6-(6,16),6-(6,6)]
   218       7.035066       7.035066       7.035066    6[1-(0),6-(1,6),6-(6,6)]
   219       7.679265       7.679265       7.679265    6[6-(1,6),6-(1,6),6-(8,8)]
   220       8.009622       8.009622       8.009622    6[6-(6,6),8-(60),8-(60)]
   221       4.251069       4.251069       4.251069    6[6-(6,6),8-(60),8-(60)]
   222       2.747948       2.747948       2.747948    6[6-(1,6),6-(1,6),6-(8,8)]
   223       2.117272       2.117272       2.117272    6[1-(0),6-(1,6),6-(6,6)]
   224       2.042182       2.042182       2.042182    6[1-(0),6-(6,16),6-(6,6)]
   225       0.708752       0.708752       0.708752    6[1-(0),6-(1,6),6-(6,6)]
   226       0.660692       0.660692       0.660692    6[6-(1,6),6-(6,6),16-(6,8,8)]
   227      -0.028547      -0.028547      -0.028547    6[6-(1,6),6-(6,16),6-(6,6)]
   228      -1.474608      -1.474608      -1.474608    6[6-(1,6),6-(6,16),6-(6,6)]
   229      12.562539      12.562539      12.562539    6[1-(0),6-(1,6),6-(6,6)]
   230      -1.886057      -1.886057      -1.886057    6[6-(1,6),6-(6,6),16-(6,8,8)]
   231      11.233604      11.233604      11.233604    6[1-(0),6-(1,6),6-(6,6)]
   232      11.808716      11.808716      11.808716    6[1-(0),6-(6,16),6-(6,6)]
   233      10.858194      10.858194      10.858194    6[6-(1,6),6-(1,6),6-(8,8)]
   234       9.392612       9.392612       9.392612    6[6-(6,6),8-(60),8-(60)]
   235       8.014111       8.014111       8.014111    6[6-(6,6),8-(60),8-(60)]
   236       8.901564       8.901564       8.901564    6[6-(1,6),6-(1,6),6-(8,8)]
   237        9.33703        9.33703        9.33703    6[1-(0),6-(6,16),6-(6,6)]
   238       9.210897       9.210897       9.210897    6[1-(0),6-(1,6),6-(6,6)]
   239      -4.895328      -4.895328      -4.895328    6[6-(1,6),6-(6,6),16-(6,8,8)]
   240      -5.037979      -5.037979      -5.037979    6[1-(0),6-(1,6),6-(6,6)]
   241      -4.585995      -4.585995      -4.585995    6[6-(1,6),6-(6,16),6-(6,6)]
   242      -3.793144      -3.793144      -3.793144    6[6-(1,6),6-(6,16),6-(6,6)]
   243      -3.540874      -3.540874      -3.540874    6[6-(1,6),6-(6,6),16-(6,8,8)]
   244       -3.34266       -3.34266       -3.34266    6[1-(0),6-(1,6),6-(6,6)]
   245      -2.871156      -2.871156      -2.871156    6[1-(0),6-(6,16),6-(6,6)]
   246      -2.654922      -2.654922      -2.654922    6[1-(0),6-(1,6),6-(6,6)]
   247      -2.425177      -2.425177      -2.425177    6[6-(1,6),6-(1,6),6-(8,8)]
   248       5.829287       5.829287       5.829287    6[6-(6,6),8-(60),8-(60)]
   249       -0.63749       -0.63749       -0.63749    16[6-(6,6),6-(6,6),8-(0),8-(0)]
   250        7.99804        7.99804        7.99804    16[6-(6,6),6-(6,6),8-(0),8-(0)]
   251      11.721333      11.721333      11.721333    16[6-(6,6),6-(6,6),8-(0),8-(0)]
   252       0.637386       0.637386       0.637386    16[6-(6,6),6-(6,6),8-(0),8-(0)]
   253       7.018083       7.018083       7.018083    16[6-(6,6),6-(6,6),8-(0),8-(0)]
   254       3.294842       3.294842       3.294842    16[6-(6,6),6-(6,6),8-(0),8-(0)]
   255        6.87065        6.87065        6.87065    16[6-(6,6),6-(6,6),8-(0),8-(0)]
   256       0.489953       0.489953       0.489953    16[6-(6,6),6-(6,6),8-(0),8-(0)]
   257       4.213194       4.213194       4.213194    16[6-(6,6),6-(6,6),8-(0),8-(0)]
   258       8.145526       8.145526       8.145526    16[6-(6,6),6-(6,6),8-(0),8-(0)]
   259      -0.490004      -0.490004      -0.490004    16[6-(6,6),6-(6,6),8-(0),8-(0)]
   260      -4.213297      -4.213297      -4.213297    16[6-(6,6),6-(6,6),8-(0),8-(0)]
   261       0.522513       0.522513       0.522513    8[6-(6,8),60-(8,8,8,8,8)]
   262       0.930962       0.930962       0.930962    8[6-(6,8),60-(8,8,8,8,8)]
   263       0.047995       0.047995       0.047995    8[16-(6,6,8)]
   264      -2.049763      -2.049763      -2.049763    8[16-(6,6,8)]
   265      -0.810924      -0.810924      -0.810924    8[6-(6,8),60-(8,8,8,8,8)]
   266      -0.449025      -0.449025      -0.449025    8[6-(6,8),60-(8,8,8,8,8)]
   267       2.663823       2.663823       2.663823    8[6-(6,8),60-(8,8,8,8,8)]
   268       2.747922       2.747922       2.747922    8[6-(6,8),60-(8,8,8,8,8)]
   269        7.99609        7.99609        7.99609    8[16-(6,6,8)]
   270       7.857943       7.857943       7.857943    8[16-(6,6,8)]
   271      -1.052682      -1.052682      -1.052682    8[6-(6,8),60-(8,8,8,8,8)]
   272      -1.551212      -1.551212      -1.551212    8[6-(6,8),60-(8,8,8,8,8)]
   273      -0.138178      -0.138178      -0.138178    8[6-(6,8),60-(8,8,8,8,8)]
   274      -0.154699      -0.154699      -0.154699    8[6-(6,8),60-(8,8,8,8,8)]
   275      12.750246      12.750246      12.750246    8[16-(6,6,8)]
   276      10.681008      10.681008      10.681008    8[16-(6,6,8)]
   277       1.572136       1.572136       1.572136    8[6-(6,8),60-(8,8,8,8,8)]
   278       1.201235       1.201235       1.201235    8[6-(6,8),60-(8,8,8,8,8)]
   279      -0.522614      -0.522614      -0.522614    8[6-(6,8),60-(8,8,8,8,8)]
   280      -0.931047      -0.931047      -0.931047    8[6-(6,8),60-(8,8,8,8,8)]
   281      -0.048108      -0.048108      -0.048108    8[16-(6,6,8)]
   282       2.049659       2.049659       2.049659    8[16-(6,6,8)]
   283       0.810826       0.810826       0.810826    8[6-(6,8),60-(8,8,8,8,8)]
   284       0.448944       0.448944       0.448944    8[6-(6,8),60-(8,8,8,8,8)]
   285      -2.663925      -2.663925      -2.663925    8[6-(6,8),60-(8,8,8,8,8)]
   286      -2.748007      -2.748007      -2.748007    8[6-(6,8),60-(8,8,8,8,8)]
   287       7.020037       7.020037       7.020037    8[16-(6,6,8)]
   288       7.158188       7.158188       7.158188    8[16-(6,6,8)]
   289       1.052589       1.052589       1.052589    8[6-(6,8),60-(8,8,8,8,8)]
   290       1.551135       1.551135       1.551135    8[6-(6,8),60-(8,8,8,8,8)]
   291        0.13812        0.13812        0.13812    8[6-(6,8),60-(8,8,8,8,8)]
   292       0.154635       0.154635       0.154635    8[6-(6,8),60-(8,8,8,8,8)]
   293       2.265935       2.265935       2.265935    8[16-(6,6,8)]
   294       4.335162       4.335162       4.335162    8[16-(6,6,8)]
   295      -1.572256      -1.572256      -1.572256    8[6-(6,8),60-(8,8,8,8,8)]
   296      -1.201357      -1.201357      -1.201357    8[6-(6,8),60-(8,8,8,8,8)]
   297        8.03065        8.03065        8.03065    8[6-(6,8),60-(8,8,8,8,8)]
   298       8.439083       8.439083       8.439083    8[6-(6,8),60-(8,8,8,8,8)]
   299       7.556144       7.556144       7.556144    8[16-(6,6,8)]
   300       5.458377       5.458377       5.458377    8[16-(6,6,8)]
   301        6.69721        6.69721        6.69721    8[6-(6,8),60-(8,8,8,8,8)]
   302       7.059092       7.059092       7.059092    8[6-(6,8),60-(8,8,8,8,8)]
   303      10.171961      10.171961      10.171961    8[6-(6,8),60-(8,8,8,8,8)]
   304      10.256043      10.256043      10.256043    8[6-(6,8),60-(8,8,8,8,8)]
   305       0.487999       0.487999       0.487999    8[16-(6,6,8)]
   306       0.349848       0.349848       0.349848    8[16-(6,6,8)]
   307       6.455447       6.455447       6.455447    8[6-(6,8),60-(8,8,8,8,8)]
   308       5.956901       5.956901       5.956901    8[6-(6,8),60-(8,8,8,8,8)]
   309       7.369916       7.369916       7.369916    8[6-(6,8),60-(8,8,8,8,8)]
   310       7.353401       7.353401       7.353401    8[6-(6,8),60-(8,8,8,8,8)]
   311       5.242101       5.242101       5.242101    8[16-(6,6,8)]
   312       3.172874       3.172874       3.172874    8[16-(6,6,8)]
   313       9.080292       9.080292       9.080292    8[6-(6,8),60-(8,8,8,8,8)]
   314       8.709393       8.709393       8.709393    8[6-(6,8),60-(8,8,8,8,8)]
   315       6.985523       6.985523       6.985523    8[6-(6,8),60-(8,8,8,8,8)]
   316       6.577074       6.577074       6.577074    8[6-(6,8),60-(8,8,8,8,8)]
   317       7.460041       7.460041       7.460041    8[16-(6,6,8)]
   318       9.557799       9.557799       9.557799    8[16-(6,6,8)]
   319        8.31896        8.31896        8.31896    8[6-(6,8),60-(8,8,8,8,8)]
   320       7.957061       7.957061       7.957061    8[6-(6,8),60-(8,8,8,8,8)]
   321       4.844213       4.844213       4.844213    8[6-(6,8),60-(8,8,8,8,8)]
   322       4.760114       4.760114       4.760114    8[6-(6,8),60-(8,8,8,8,8)]
   323      -0.488054      -0.488054      -0.488054    8[16-(6,6,8)]
   324      -0.349907      -0.349907      -0.349907    8[16-(6,6,8)]
   325       8.560718       8.560718       8.560718    8[6-(6,8),60-(8,8,8,8,8)]
   326       9.059248       9.059248       9.059248    8[6-(6,8),60-(8,8,8,8,8)]
   327       7.646214       7.646214       7.646214    8[6-(6,8),60-(8,8,8,8,8)]
   328       7.662735       7.662735       7.662735    8[6-(6,8),60-(8,8,8,8,8)]
   329       -5.24221       -5.24221       -5.24221    8[16-(6,6,8)]
   330      -3.172972      -3.172972      -3.172972    8[16-(6,6,8)]
   331         5.9359         5.9359         5.9359    8[6-(6,8),60-(8,8,8,8,8)]
   332       6.306801       6.306801       6.306801    8[6-(6,8),60-(8,8,8,8,8)]
