# Supplementary material for: A collection of forcefield precursors for metal–organic frameworks
Source: RSC Adv. 2019 Nov 13;9(63):36492–507. doi: 10.1039/c9ra07327b (PMC9075174; doi:10.1039/c9ra07327b)
Supplement: RA-009-C9RA07327B-s2003 [file RA-009-C9RA07327B-s2003.txt]

PUJQEQ_clean

14.709700    0.000000    0.000000
0.000000    21.832000    0.000000
0.000000    0.000000    26.719000

     1      11.086113      11.086113      11.086113    29[7-(6,6),7-(6,6),7-(6,6),7-(6,6)]
     2       3.623587       3.623587       3.623587    29[7-(6,6),7-(6,6),7-(6,6),7-(6,6)]
     3       3.731263       3.731263       3.731263    29[7-(6,6),7-(6,6),7-(6,6),7-(6,6)]
     4      10.978437      10.978437      10.978437    29[7-(6,6),7-(6,6),7-(6,6),7-(6,6)]
     5      10.978437      10.978437      10.978437    29[7-(6,6),7-(6,6),7-(6,6),7-(6,6)]
     6       3.731263       3.731263       3.731263    29[7-(6,6),7-(6,6),7-(6,6),7-(6,6)]
     7       3.623587       3.623587       3.623587    29[7-(6,6),7-(6,6),7-(6,6),7-(6,6)]
     8      11.086113      11.086113      11.086113    29[7-(6,6),7-(6,6),7-(6,6),7-(6,6)]
     9       11.25292       11.25292       11.25292    1[6-(6,7)]
    10        9.82608        9.82608        9.82608    1[6-(6,6)]
    11        6.86943        6.86943        6.86943    1[6-(6,6)]
    12       8.369819       8.369819       8.369819    1[6-(6,7)]
    13        7.34014        7.34014        7.34014    1[6-(1,6,6)]
    14       6.310461       6.310461       6.310461    1[6-(1,6,6)]
    15       7.296011       7.296011       7.296011    1[6-(1,6,6)]
    16       8.413948       8.413948       8.413948    1[6-(1,6,6)]
    17       7.972657       7.972657       7.972657    1[6-(6,6)]
    18       6.516397       6.516397       6.516397    1[6-(6,7)]
    19        3.44207        3.44207        3.44207    1[6-(6,7)]
    20       4.795362       4.795362       4.795362    1[6-(6,6)]
    21       9.031756       9.031756       9.031756    1[6-(6,7)]
    22       8.899368       8.899368       8.899368    1[6-(6,6)]
    23      13.047504      13.047504      13.047504    1[6-(6,6)]
    24      13.062214      13.062214      13.062214    1[6-(6,7)]
    25      11.723631      11.723631      11.723631    1[6-(1,6,6)]
    26      10.090854      10.090854      10.090854    1[6-(1,6,6)]
    27      11.841308      11.841308      11.841308    1[6-(1,6,6)]
    28      10.208532      10.208532      10.208532    1[6-(1,6,6)]
    29      11.341179      11.341179      11.341179    1[6-(6,6)]
    30      11.311759      11.311759      11.311759    1[6-(6,7)]
    31      10.649823      10.649823      10.649823    1[6-(6,7)]
    32      10.605694      10.605694      10.605694    1[6-(6,6)]
    33       3.456779       3.456779       3.456779    1[6-(6,7)]
    34        4.88362        4.88362        4.88362    1[6-(6,6)]
    35        7.84027        7.84027        7.84027    1[6-(6,6)]
    36       6.339881       6.339881       6.339881    1[6-(6,7)]
    37        7.36956        7.36956        7.36956    1[6-(1,6,6)]
    38       8.399239       8.399239       8.399239    1[6-(1,6,6)]
    39       7.413689       7.413689       7.413689    1[6-(1,6,6)]
    40       6.295752       6.295752       6.295752    1[6-(1,6,6)]
    41       6.737043       6.737043       6.737043    1[6-(6,6)]
    42       8.193303       8.193303       8.193303    1[6-(6,7)]
    43       11.26763       11.26763       11.26763    1[6-(6,7)]
    44       9.914338       9.914338       9.914338    1[6-(6,6)]
    45       5.677944       5.677944       5.677944    1[6-(6,7)]
    46       5.810331       5.810331       5.810331    1[6-(6,6)]
    47       1.662196       1.662196       1.662196    1[6-(6,6)]
    48       1.647486       1.647486       1.647486    1[6-(6,7)]
    49       2.986069       2.986069       2.986069    1[6-(1,6,6)]
    50       4.618846       4.618846       4.618846    1[6-(1,6,6)]
    51       2.868391       2.868391       2.868391    1[6-(1,6,6)]
    52       4.501168       4.501168       4.501168    1[6-(1,6,6)]
    53       3.368521       3.368521       3.368521    1[6-(6,6)]
    54       3.397941       3.397941       3.397941    1[6-(6,7)]
    55       4.059877       4.059877       4.059877    1[6-(6,7)]
    56       4.104006       4.104006       4.104006    1[6-(6,6)]
    57        3.89807        3.89807        3.89807    1[6-(6,7)]
    58        2.47123        2.47123        2.47123    1[6-(6,6)]
    59       14.22428       14.22428       14.22428    1[6-(6,6)]
    60       1.014969       1.014969       1.014969    1[6-(6,7)]
    61       -0.01471       -0.01471       -0.01471    1[6-(1,6,6)]
    62      13.665311      13.665311      13.665311    1[6-(1,6,6)]
    63      14.650861      14.650861      14.650861    1[6-(1,6,6)]
    64       1.059098       1.059098       1.059098    1[6-(1,6,6)]
    65       0.617807       0.617807       0.617807    1[6-(6,6)]
    66      13.871247      13.871247      13.871247    1[6-(6,7)]
    67       10.79692       10.79692       10.79692    1[6-(6,7)]
    68      12.150212      12.150212      12.150212    1[6-(6,6)]
    69       1.676906       1.676906       1.676906    1[6-(6,7)]
    70       1.544518       1.544518       1.544518    1[6-(6,6)]
    71       5.692654       5.692654       5.692654    1[6-(6,6)]
    72       5.707364       5.707364       5.707364    1[6-(6,7)]
    73       4.368781       4.368781       4.368781    1[6-(1,6,6)]
    74       2.736004       2.736004       2.736004    1[6-(1,6,6)]
    75       4.486458       4.486458       4.486458    1[6-(1,6,6)]
    76       2.853682       2.853682       2.853682    1[6-(1,6,6)]
    77       3.986329       3.986329       3.986329    1[6-(6,6)]
    78       3.956909       3.956909       3.956909    1[6-(6,7)]
    79       3.294973       3.294973       3.294973    1[6-(6,7)]
    80       3.250844       3.250844       3.250844    1[6-(6,6)]
    81      10.811629      10.811629      10.811629    1[6-(6,7)]
    82       12.23847       12.23847       12.23847    1[6-(6,6)]
    83        0.48542        0.48542        0.48542    1[6-(6,6)]
    84      13.694731      13.694731      13.694731    1[6-(6,7)]
    85        0.01471        0.01471        0.01471    1[6-(1,6,6)]
    86       1.044389       1.044389       1.044389    1[6-(1,6,6)]
    87       0.058839       0.058839       0.058839    1[6-(1,6,6)]
    88      13.650602      13.650602      13.650602    1[6-(1,6,6)]
    89      14.091893      14.091893      14.091893    1[6-(6,6)]
    90       0.838453       0.838453       0.838453    1[6-(6,7)]
    91        3.91278        3.91278        3.91278    1[6-(6,7)]
    92       2.559488       2.559488       2.559488    1[6-(6,6)]
    93      13.032794      13.032794      13.032794    1[6-(6,7)]
    94      13.165181      13.165181      13.165181    1[6-(6,6)]
    95       9.017046       9.017046       9.017046    1[6-(6,6)]
    96       9.002336       9.002336       9.002336    1[6-(6,7)]
    97      10.340919      10.340919      10.340919    1[6-(1,6,6)]
    98      11.973696      11.973696      11.973696    1[6-(1,6,6)]
    99      10.223241      10.223241      10.223241    1[6-(1,6,6)]
   100      11.856018      11.856018      11.856018    1[6-(1,6,6)]
   101      10.723371      10.723371      10.723371    1[6-(6,6)]
   102      10.752791      10.752791      10.752791    1[6-(6,7)]
   103      11.414727      11.414727      11.414727    1[6-(6,7)]
   104      11.458856      11.458856      11.458856    1[6-(6,6)]
   105      10.811629      10.811629      10.811629    1[6-(6,7)]
   106       12.23847       12.23847       12.23847    1[6-(6,6)]
   107        0.48542        0.48542        0.48542    1[6-(6,6)]
   108      13.694731      13.694731      13.694731    1[6-(6,7)]
   109        0.01471        0.01471        0.01471    1[6-(1,6,6)]
   110       1.044389       1.044389       1.044389    1[6-(1,6,6)]
   111       0.058839       0.058839       0.058839    1[6-(1,6,6)]
   112      13.650602      13.650602      13.650602    1[6-(1,6,6)]
   113      14.091893      14.091893      14.091893    1[6-(6,6)]
   114       0.838453       0.838453       0.838453    1[6-(6,7)]
   115        3.91278        3.91278        3.91278    1[6-(6,7)]
   116       2.559488       2.559488       2.559488    1[6-(6,6)]
   117      13.032794      13.032794      13.032794    1[6-(6,7)]
   118      13.165181      13.165181      13.165181    1[6-(6,6)]
   119       9.017046       9.017046       9.017046    1[6-(6,6)]
   120       9.002336       9.002336       9.002336    1[6-(6,7)]
   121      10.340919      10.340919      10.340919    1[6-(1,6,6)]
   122      11.973696      11.973696      11.973696    1[6-(1,6,6)]
   123      10.223241      10.223241      10.223241    1[6-(1,6,6)]
   124      11.856018      11.856018      11.856018    1[6-(1,6,6)]
   125      10.723371      10.723371      10.723371    1[6-(6,6)]
   126      10.752791      10.752791      10.752791    1[6-(6,7)]
   127      11.414727      11.414727      11.414727    1[6-(6,7)]
   128      11.458856      11.458856      11.458856    1[6-(6,6)]
   129        3.89807        3.89807        3.89807    1[6-(6,7)]
   130        2.47123        2.47123        2.47123    1[6-(6,6)]
   131       14.22428       14.22428       14.22428    1[6-(6,6)]
   132       1.014969       1.014969       1.014969    1[6-(6,7)]
   133       -0.01471       -0.01471       -0.01471    1[6-(1,6,6)]
   134      13.665311      13.665311      13.665311    1[6-(1,6,6)]
   135      14.650861      14.650861      14.650861    1[6-(1,6,6)]
   136       1.059098       1.059098       1.059098    1[6-(1,6,6)]
   137       0.617807       0.617807       0.617807    1[6-(6,6)]
   138      13.871247      13.871247      13.871247    1[6-(6,7)]
   139       10.79692       10.79692       10.79692    1[6-(6,7)]
   140      12.150212      12.150212      12.150212    1[6-(6,6)]
   141       1.676906       1.676906       1.676906    1[6-(6,7)]
   142       1.544518       1.544518       1.544518    1[6-(6,6)]
   143       5.692654       5.692654       5.692654    1[6-(6,6)]
   144       5.707364       5.707364       5.707364    1[6-(6,7)]
   145       4.368781       4.368781       4.368781    1[6-(1,6,6)]
   146       2.736004       2.736004       2.736004    1[6-(1,6,6)]
   147       4.486458       4.486458       4.486458    1[6-(1,6,6)]
   148       2.853682       2.853682       2.853682    1[6-(1,6,6)]
   149       3.986329       3.986329       3.986329    1[6-(6,6)]
   150       3.956909       3.956909       3.956909    1[6-(6,7)]
   151       3.294973       3.294973       3.294973    1[6-(6,7)]
   152       3.250844       3.250844       3.250844    1[6-(6,6)]
   153       3.456779       3.456779       3.456779    1[6-(6,7)]
   154        4.88362        4.88362        4.88362    1[6-(6,6)]
   155        7.84027        7.84027        7.84027    1[6-(6,6)]
   156       6.339881       6.339881       6.339881    1[6-(6,7)]
   157        7.36956        7.36956        7.36956    1[6-(1,6,6)]
   158       8.399239       8.399239       8.399239    1[6-(1,6,6)]
   159       7.413689       7.413689       7.413689    1[6-(1,6,6)]
   160       6.295752       6.295752       6.295752    1[6-(1,6,6)]
   161       6.737043       6.737043       6.737043    1[6-(6,6)]
   162       8.193303       8.193303       8.193303    1[6-(6,7)]
   163       11.26763       11.26763       11.26763    1[6-(6,7)]
   164       9.914338       9.914338       9.914338    1[6-(6,6)]
   165       5.677944       5.677944       5.677944    1[6-(6,7)]
   166       5.810331       5.810331       5.810331    1[6-(6,6)]
   167       1.662196       1.662196       1.662196    1[6-(6,6)]
   168       1.647486       1.647486       1.647486    1[6-(6,7)]
   169       2.986069       2.986069       2.986069    1[6-(1,6,6)]
   170       4.618846       4.618846       4.618846    1[6-(1,6,6)]
   171       2.868391       2.868391       2.868391    1[6-(1,6,6)]
   172       4.501168       4.501168       4.501168    1[6-(1,6,6)]
   173       3.368521       3.368521       3.368521    1[6-(6,6)]
   174       3.397941       3.397941       3.397941    1[6-(6,7)]
   175       4.059877       4.059877       4.059877    1[6-(6,7)]
   176       4.104006       4.104006       4.104006    1[6-(6,6)]
   177       11.25292       11.25292       11.25292    1[6-(6,7)]
   178        9.82608        9.82608        9.82608    1[6-(6,6)]
   179        6.86943        6.86943        6.86943    1[6-(6,6)]
   180       8.369819       8.369819       8.369819    1[6-(6,7)]
   181        7.34014        7.34014        7.34014    1[6-(1,6,6)]
   182       6.310461       6.310461       6.310461    1[6-(1,6,6)]
   183       7.296011       7.296011       7.296011    1[6-(1,6,6)]
   184       8.413948       8.413948       8.413948    1[6-(1,6,6)]
   185       7.972657       7.972657       7.972657    1[6-(6,6)]
   186       6.516397       6.516397       6.516397    1[6-(6,7)]
   187        3.44207        3.44207        3.44207    1[6-(6,7)]
   188       4.795362       4.795362       4.795362    1[6-(6,6)]
   189       9.031756       9.031756       9.031756    1[6-(6,7)]
   190       8.899368       8.899368       8.899368    1[6-(6,6)]
   191      13.047504      13.047504      13.047504    1[6-(6,6)]
   192      13.062214      13.062214      13.062214    1[6-(6,7)]
   193      11.723631      11.723631      11.723631    1[6-(1,6,6)]
   194      10.090854      10.090854      10.090854    1[6-(1,6,6)]
   195      11.841308      11.841308      11.841308    1[6-(1,6,6)]
   196      10.208532      10.208532      10.208532    1[6-(1,6,6)]
   197      11.341179      11.341179      11.341179    1[6-(6,6)]
   198      11.311759      11.311759      11.311759    1[6-(6,7)]
   199      10.649823      10.649823      10.649823    1[6-(6,7)]
   200      10.605694      10.605694      10.605694    1[6-(6,6)]
   201      10.323267      10.323267      10.323267    6[1-(0),6-(1,6),7-(6,29)]
   202       9.498053       9.498053       9.498053    6[1-(0),6-(1,7),6-(6,6)]
   203       8.215367       8.215367       8.215367    6[6-(1,1,6),6-(1,6),6-(1,6)]
   204       7.803496       7.803496       7.803496    6[1-(0),6-(1,7),6-(6,6)]
   205       8.699317       8.699317       8.699317    6[1-(0),6-(1,6),7-(6,29)]
   206       7.260708       7.260708       7.260708    6[1-(0),1-(0),6-(1,1,6),6-(6,6)]
   207       7.448992       7.448992       7.448992    6[1-(0),1-(0),6-(1,1,6),6-(6,6)]
   208       6.526694       6.526694       6.526694    6[6-(1,1,6),6-(1,6),6-(1,6)]
   209       7.009172       7.009172       7.009172    6[1-(0),6-(1,7),6-(6,6)]
   210       6.147184       6.147184       6.147184    6[1-(0),6-(1,6),7-(6,29)]
   211       4.401142       4.401142       4.401142    6[1-(0),6-(1,6),7-(6,29)]
   212       5.195466       5.195466       5.195466    6[1-(0),6-(1,7),6-(6,6)]
   213       9.874622       9.874622       9.874622    6[1-(0),6-(1,6),7-(6,29)]
   214       9.804015       9.804015       9.804015    6[1-(0),6-(1,7),6-(6,6)]
   215       10.96461       10.96461       10.96461    6[6-(1,1,6),6-(1,6),6-(1,6)]
   216      12.172277      12.172277      12.172277    6[1-(0),6-(1,7),6-(6,6)]
   217      12.178161      12.178161      12.178161    6[1-(0),6-(1,6),7-(6,29)]
   218      10.939604      10.939604      10.939604    6[1-(0),1-(0),6-(1,1,6),6-(6,6)]
   219      10.989617      10.989617      10.989617    6[1-(0),1-(0),6-(1,1,6),6-(6,6)]
   220      10.967552      10.967552      10.967552    6[6-(1,1,6),6-(1,6),6-(1,6)]
   221      11.177901      11.177901      11.177901    6[1-(0),6-(1,7),6-(6,6)]
   222      11.170546      11.170546      11.170546    6[1-(0),6-(1,6),7-(6,29)]
   223      10.799862      10.799862      10.799862    6[1-(0),6-(1,6),7-(6,29)]
   224      10.770442      10.770442      10.770442    6[1-(0),6-(1,7),6-(6,6)]
   225       4.386433       4.386433       4.386433    6[1-(0),6-(1,6),7-(6,29)]
   226       5.211647       5.211647       5.211647    6[1-(0),6-(1,7),6-(6,6)]
   227       6.494333       6.494333       6.494333    6[6-(1,1,6),6-(1,6),6-(1,6)]
   228       6.906204       6.906204       6.906204    6[1-(0),6-(1,7),6-(6,6)]
   229       6.010383       6.010383       6.010383    6[1-(0),6-(1,6),7-(6,29)]
   230       7.448992       7.448992       7.448992    6[1-(0),1-(0),6-(1,1,6),6-(6,6)]
   231       7.260708       7.260708       7.260708    6[1-(0),1-(0),6-(1,1,6),6-(6,6)]
   232       8.183006       8.183006       8.183006    6[6-(1,1,6),6-(1,6),6-(1,6)]
   233       7.700528       7.700528       7.700528    6[1-(0),6-(1,7),6-(6,6)]
   234       8.562516       8.562516       8.562516    6[1-(0),6-(1,6),7-(6,29)]
   235      10.308558      10.308558      10.308558    6[1-(0),6-(1,6),7-(6,29)]
   236       9.514234       9.514234       9.514234    6[1-(0),6-(1,7),6-(6,6)]
   237       4.835078       4.835078       4.835078    6[1-(0),6-(1,6),7-(6,29)]
   238       4.905685       4.905685       4.905685    6[1-(0),6-(1,7),6-(6,6)]
   239        3.74509        3.74509        3.74509    6[6-(1,1,6),6-(1,6),6-(1,6)]
   240       2.537423       2.537423       2.537423    6[1-(0),6-(1,7),6-(6,6)]
   241       2.531539       2.531539       2.531539    6[1-(0),6-(1,6),7-(6,29)]
   242       3.770096       3.770096       3.770096    6[1-(0),1-(0),6-(1,1,6),6-(6,6)]
   243       3.720083       3.720083       3.720083    6[1-(0),1-(0),6-(1,1,6),6-(6,6)]
   244       3.742148       3.742148       3.742148    6[6-(1,1,6),6-(1,6),6-(1,6)]
   245       3.531799       3.531799       3.531799    6[1-(0),6-(1,7),6-(6,6)]
   246       3.539154       3.539154       3.539154    6[1-(0),6-(1,6),7-(6,29)]
   247       3.909838       3.909838       3.909838    6[1-(0),6-(1,6),7-(6,29)]
   248       3.939258       3.939258       3.939258    6[1-(0),6-(1,7),6-(6,6)]
   249       2.968417       2.968417       2.968417    6[1-(0),6-(1,6),7-(6,29)]
   250       2.143203       2.143203       2.143203    6[1-(0),6-(1,7),6-(6,6)]
   251       0.860517       0.860517       0.860517    6[6-(1,1,6),6-(1,6),6-(1,6)]
   252       0.448646       0.448646       0.448646    6[1-(0),6-(1,7),6-(6,6)]
   253       1.344467       1.344467       1.344467    6[1-(0),6-(1,6),7-(6,29)]
   254      14.615558      14.615558      14.615558    6[1-(0),1-(0),6-(1,1,6),6-(6,6)]
   255       0.094142       0.094142       0.094142    6[1-(0),1-(0),6-(1,1,6),6-(6,6)]
   256      13.881544      13.881544      13.881544    6[6-(1,1,6),6-(1,6),6-(1,6)]
   257      14.364022      14.364022      14.364022    6[1-(0),6-(1,7),6-(6,6)]
   258      13.502034      13.502034      13.502034    6[1-(0),6-(1,6),7-(6,29)]
   259      11.755992      11.755992      11.755992    6[1-(0),6-(1,6),7-(6,29)]
   260      12.550316      12.550316      12.550316    6[1-(0),6-(1,7),6-(6,6)]
   261       2.519772       2.519772       2.519772    6[1-(0),6-(1,6),7-(6,29)]
   262       2.449165       2.449165       2.449165    6[1-(0),6-(1,7),6-(6,6)]
   263        3.60976        3.60976        3.60976    6[6-(1,1,6),6-(1,6),6-(1,6)]
   264       4.817427       4.817427       4.817427    6[1-(0),6-(1,7),6-(6,6)]
   265       4.823311       4.823311       4.823311    6[1-(0),6-(1,6),7-(6,29)]
   266       3.584754       3.584754       3.584754    6[1-(0),1-(0),6-(1,1,6),6-(6,6)]
   267       3.634767       3.634767       3.634767    6[1-(0),1-(0),6-(1,1,6),6-(6,6)]
   268       3.612702       3.612702       3.612702    6[6-(1,1,6),6-(1,6),6-(1,6)]
   269       3.823051       3.823051       3.823051    6[1-(0),6-(1,7),6-(6,6)]
   270       3.815696       3.815696       3.815696    6[1-(0),6-(1,6),7-(6,29)]
   271       3.445012       3.445012       3.445012    6[1-(0),6-(1,6),7-(6,29)]
   272       3.415592       3.415592       3.415592    6[1-(0),6-(1,7),6-(6,6)]
   273      11.741283      11.741283      11.741283    6[1-(0),6-(1,6),7-(6,29)]
   274      12.566497      12.566497      12.566497    6[1-(0),6-(1,7),6-(6,6)]
   275      13.849183      13.849183      13.849183    6[6-(1,1,6),6-(1,6),6-(1,6)]
   276      14.261054      14.261054      14.261054    6[1-(0),6-(1,7),6-(6,6)]
   277      13.365233      13.365233      13.365233    6[1-(0),6-(1,6),7-(6,29)]
   278       0.094142       0.094142       0.094142    6[1-(0),1-(0),6-(1,1,6),6-(6,6)]
   279      14.615558      14.615558      14.615558    6[1-(0),1-(0),6-(1,1,6),6-(6,6)]
   280       0.828156       0.828156       0.828156    6[6-(1,1,6),6-(1,6),6-(1,6)]
   281       0.345678       0.345678       0.345678    6[1-(0),6-(1,7),6-(6,6)]
   282       1.207666       1.207666       1.207666    6[1-(0),6-(1,6),7-(6,29)]
   283       2.953708       2.953708       2.953708    6[1-(0),6-(1,6),7-(6,29)]
   284       2.159384       2.159384       2.159384    6[1-(0),6-(1,7),6-(6,6)]
   285      12.189928      12.189928      12.189928    6[1-(0),6-(1,6),7-(6,29)]
   286      12.260535      12.260535      12.260535    6[1-(0),6-(1,7),6-(6,6)]
   287       11.09994       11.09994       11.09994    6[6-(1,1,6),6-(1,6),6-(1,6)]
   288       9.892273       9.892273       9.892273    6[1-(0),6-(1,7),6-(6,6)]
   289       9.886389       9.886389       9.886389    6[1-(0),6-(1,6),7-(6,29)]
   290      11.124946      11.124946      11.124946    6[1-(0),1-(0),6-(1,1,6),6-(6,6)]
   291      11.074933      11.074933      11.074933    6[1-(0),1-(0),6-(1,1,6),6-(6,6)]
   292      11.096998      11.096998      11.096998    6[6-(1,1,6),6-(1,6),6-(1,6)]
   293      10.886649      10.886649      10.886649    6[1-(0),6-(1,7),6-(6,6)]
   294      10.894004      10.894004      10.894004    6[1-(0),6-(1,6),7-(6,29)]
   295      11.264688      11.264688      11.264688    6[1-(0),6-(1,6),7-(6,29)]
   296      11.294108      11.294108      11.294108    6[1-(0),6-(1,7),6-(6,6)]
   297      11.741283      11.741283      11.741283    6[1-(0),6-(1,6),7-(6,29)]
   298      12.566497      12.566497      12.566497    6[1-(0),6-(1,7),6-(6,6)]
   299      13.849183      13.849183      13.849183    6[6-(1,1,6),6-(1,6),6-(1,6)]
   300      14.261054      14.261054      14.261054    6[1-(0),6-(1,7),6-(6,6)]
   301      13.365233      13.365233      13.365233    6[1-(0),6-(1,6),7-(6,29)]
   302       0.094142       0.094142       0.094142    6[1-(0),1-(0),6-(1,1,6),6-(6,6)]
   303      14.615558      14.615558      14.615558    6[1-(0),1-(0),6-(1,1,6),6-(6,6)]
   304       0.828156       0.828156       0.828156    6[6-(1,1,6),6-(1,6),6-(1,6)]
   305       0.345678       0.345678       0.345678    6[1-(0),6-(1,7),6-(6,6)]
   306       1.207666       1.207666       1.207666    6[1-(0),6-(1,6),7-(6,29)]
   307       2.953708       2.953708       2.953708    6[1-(0),6-(1,6),7-(6,29)]
   308       2.159384       2.159384       2.159384    6[1-(0),6-(1,7),6-(6,6)]
   309      12.189928      12.189928      12.189928    6[1-(0),6-(1,6),7-(6,29)]
   310      12.260535      12.260535      12.260535    6[1-(0),6-(1,7),6-(6,6)]
   311       11.09994       11.09994       11.09994    6[6-(1,1,6),6-(1,6),6-(1,6)]
   312       9.892273       9.892273       9.892273    6[1-(0),6-(1,7),6-(6,6)]
   313       9.886389       9.886389       9.886389    6[1-(0),6-(1,6),7-(6,29)]
   314      11.124946      11.124946      11.124946    6[1-(0),1-(0),6-(1,1,6),6-(6,6)]
   315      11.074933      11.074933      11.074933    6[1-(0),1-(0),6-(1,1,6),6-(6,6)]
   316      11.096998      11.096998      11.096998    6[6-(1,1,6),6-(1,6),6-(1,6)]
   317      10.886649      10.886649      10.886649    6[1-(0),6-(1,7),6-(6,6)]
   318      10.894004      10.894004      10.894004    6[1-(0),6-(1,6),7-(6,29)]
   319      11.264688      11.264688      11.264688    6[1-(0),6-(1,6),7-(6,29)]
   320      11.294108      11.294108      11.294108    6[1-(0),6-(1,7),6-(6,6)]
   321       2.968417       2.968417       2.968417    6[1-(0),6-(1,6),7-(6,29)]
   322       2.143203       2.143203       2.143203    6[1-(0),6-(1,7),6-(6,6)]
   323       0.860517       0.860517       0.860517    6[6-(1,1,6),6-(1,6),6-(1,6)]
   324       0.448646       0.448646       0.448646    6[1-(0),6-(1,7),6-(6,6)]
   325       1.344467       1.344467       1.344467    6[1-(0),6-(1,6),7-(6,29)]
   326      14.615558      14.615558      14.615558    6[1-(0),1-(0),6-(1,1,6),6-(6,6)]
   327       0.094142       0.094142       0.094142    6[1-(0),1-(0),6-(1,1,6),6-(6,6)]
   328      13.881544      13.881544      13.881544    6[6-(1,1,6),6-(1,6),6-(1,6)]
   329      14.364022      14.364022      14.364022    6[1-(0),6-(1,7),6-(6,6)]
   330      13.502034      13.502034      13.502034    6[1-(0),6-(1,6),7-(6,29)]
   331      11.755992      11.755992      11.755992    6[1-(0),6-(1,6),7-(6,29)]
   332      12.550316      12.550316      12.550316    6[1-(0),6-(1,7),6-(6,6)]
   333       2.519772       2.519772       2.519772    6[1-(0),6-(1,6),7-(6,29)]
   334       2.449165       2.449165       2.449165    6[1-(0),6-(1,7),6-(6,6)]
   335        3.60976        3.60976        3.60976    6[6-(1,1,6),6-(1,6),6-(1,6)]
   336       4.817427       4.817427       4.817427    6[1-(0),6-(1,7),6-(6,6)]
   337       4.823311       4.823311       4.823311    6[1-(0),6-(1,6),7-(6,29)]
   338       3.584754       3.584754       3.584754    6[1-(0),1-(0),6-(1,1,6),6-(6,6)]
   339       3.634767       3.634767       3.634767    6[1-(0),1-(0),6-(1,1,6),6-(6,6)]
   340       3.612702       3.612702       3.612702    6[6-(1,1,6),6-(1,6),6-(1,6)]
   341       3.823051       3.823051       3.823051    6[1-(0),6-(1,7),6-(6,6)]
   342       3.815696       3.815696       3.815696    6[1-(0),6-(1,6),7-(6,29)]
   343       3.445012       3.445012       3.445012    6[1-(0),6-(1,6),7-(6,29)]
   344       3.415592       3.415592       3.415592    6[1-(0),6-(1,7),6-(6,6)]
   345       4.386433       4.386433       4.386433    6[1-(0),6-(1,6),7-(6,29)]
   346       5.211647       5.211647       5.211647    6[1-(0),6-(1,7),6-(6,6)]
   347       6.494333       6.494333       6.494333    6[6-(1,1,6),6-(1,6),6-(1,6)]
   348       6.906204       6.906204       6.906204    6[1-(0),6-(1,7),6-(6,6)]
   349       6.010383       6.010383       6.010383    6[1-(0),6-(1,6),7-(6,29)]
   350       7.448992       7.448992       7.448992    6[1-(0),1-(0),6-(1,1,6),6-(6,6)]
   351       7.260708       7.260708       7.260708    6[1-(0),1-(0),6-(1,1,6),6-(6,6)]
   352       8.183006       8.183006       8.183006    6[6-(1,1,6),6-(1,6),6-(1,6)]
   353       7.700528       7.700528       7.700528    6[1-(0),6-(1,7),6-(6,6)]
   354       8.562516       8.562516       8.562516    6[1-(0),6-(1,6),7-(6,29)]
   355      10.308558      10.308558      10.308558    6[1-(0),6-(1,6),7-(6,29)]
   356       9.514234       9.514234       9.514234    6[1-(0),6-(1,7),6-(6,6)]
   357       4.835078       4.835078       4.835078    6[1-(0),6-(1,6),7-(6,29)]
   358       4.905685       4.905685       4.905685    6[1-(0),6-(1,7),6-(6,6)]
   359        3.74509        3.74509        3.74509    6[6-(1,1,6),6-(1,6),6-(1,6)]
   360       2.537423       2.537423       2.537423    6[1-(0),6-(1,7),6-(6,6)]
   361       2.531539       2.531539       2.531539    6[1-(0),6-(1,6),7-(6,29)]
   362       3.770096       3.770096       3.770096    6[1-(0),1-(0),6-(1,1,6),6-(6,6)]
   363       3.720083       3.720083       3.720083    6[1-(0),1-(0),6-(1,1,6),6-(6,6)]
   364       3.742148       3.742148       3.742148    6[6-(1,1,6),6-(1,6),6-(1,6)]
   365       3.531799       3.531799       3.531799    6[1-(0),6-(1,7),6-(6,6)]
   366       3.539154       3.539154       3.539154    6[1-(0),6-(1,6),7-(6,29)]
   367       3.909838       3.909838       3.909838    6[1-(0),6-(1,6),7-(6,29)]
   368       3.939258       3.939258       3.939258    6[1-(0),6-(1,7),6-(6,6)]
   369      10.323267      10.323267      10.323267    6[1-(0),6-(1,6),7-(6,29)]
   370       9.498053       9.498053       9.498053    6[1-(0),6-(1,7),6-(6,6)]
   371       8.215367       8.215367       8.215367    6[6-(1,1,6),6-(1,6),6-(1,6)]
   372       7.803496       7.803496       7.803496    6[1-(0),6-(1,7),6-(6,6)]
   373       8.699317       8.699317       8.699317    6[1-(0),6-(1,6),7-(6,29)]
   374       7.260708       7.260708       7.260708    6[1-(0),1-(0),6-(1,1,6),6-(6,6)]
   375       7.448992       7.448992       7.448992    6[1-(0),1-(0),6-(1,1,6),6-(6,6)]
   376       6.526694       6.526694       6.526694    6[6-(1,1,6),6-(1,6),6-(1,6)]
   377       7.009172       7.009172       7.009172    6[1-(0),6-(1,7),6-(6,6)]
   378       6.147184       6.147184       6.147184    6[1-(0),6-(1,6),7-(6,29)]
   379       4.401142       4.401142       4.401142    6[1-(0),6-(1,6),7-(6,29)]
   380       5.195466       5.195466       5.195466    6[1-(0),6-(1,7),6-(6,6)]
   381       9.874622       9.874622       9.874622    6[1-(0),6-(1,6),7-(6,29)]
   382       9.804015       9.804015       9.804015    6[1-(0),6-(1,7),6-(6,6)]
   383       10.96461       10.96461       10.96461    6[6-(1,1,6),6-(1,6),6-(1,6)]
   384      12.172277      12.172277      12.172277    6[1-(0),6-(1,7),6-(6,6)]
   385      12.178161      12.178161      12.178161    6[1-(0),6-(1,6),7-(6,29)]
   386      10.939604      10.939604      10.939604    6[1-(0),1-(0),6-(1,1,6),6-(6,6)]
   387      10.989617      10.989617      10.989617    6[1-(0),1-(0),6-(1,1,6),6-(6,6)]
   388      10.967552      10.967552      10.967552    6[6-(1,1,6),6-(1,6),6-(1,6)]
   389      11.177901      11.177901      11.177901    6[1-(0),6-(1,7),6-(6,6)]
   390      11.170546      11.170546      11.170546    6[1-(0),6-(1,6),7-(6,29)]
   391      10.799862      10.799862      10.799862    6[1-(0),6-(1,6),7-(6,29)]
   392      10.770442      10.770442      10.770442    6[1-(0),6-(1,7),6-(6,6)]
   393       9.924635       9.924635       9.924635    7[6-(1,6),6-(1,6),29-(7,7,7)]
   394       4.873324       4.873324       4.873324    7[6-(1,6),6-(1,6),29-(7,7,7)]
   395       11.03963       11.03963       11.03963    7[6-(1,6),6-(1,6),29-(7,7,7)]
   396      10.983733      10.983733      10.983733    7[6-(1,6),6-(1,6),29-(7,7,7)]
   397       4.785065       4.785065       4.785065    7[6-(1,6),6-(1,6),29-(7,7,7)]
   398       9.836376       9.836376       9.836376    7[6-(1,6),6-(1,6),29-(7,7,7)]
   399        3.67007        3.67007        3.67007    7[6-(1,6),6-(1,6),29-(7,7,7)]
   400       3.725967       3.725967       3.725967    7[6-(1,6),6-(1,6),29-(7,7,7)]
   401       2.569785       2.569785       2.569785    7[6-(1,6),6-(1,6),29-(7,7,7)]
   402      12.228174      12.228174      12.228174    7[6-(1,6),6-(1,6),29-(7,7,7)]
   403        3.68478        3.68478        3.68478    7[6-(1,6),6-(1,6),29-(7,7,7)]
   404       3.628883       3.628883       3.628883    7[6-(1,6),6-(1,6),29-(7,7,7)]
   405      12.139915      12.139915      12.139915    7[6-(1,6),6-(1,6),29-(7,7,7)]
   406       2.481526       2.481526       2.481526    7[6-(1,6),6-(1,6),29-(7,7,7)]
   407       11.02492       11.02492       11.02492    7[6-(1,6),6-(1,6),29-(7,7,7)]
   408      11.080817      11.080817      11.080817    7[6-(1,6),6-(1,6),29-(7,7,7)]
   409      12.139915      12.139915      12.139915    7[6-(1,6),6-(1,6),29-(7,7,7)]
   410       2.481526       2.481526       2.481526    7[6-(1,6),6-(1,6),29-(7,7,7)]
   411       11.02492       11.02492       11.02492    7[6-(1,6),6-(1,6),29-(7,7,7)]
   412      11.080817      11.080817      11.080817    7[6-(1,6),6-(1,6),29-(7,7,7)]
   413       2.569785       2.569785       2.569785    7[6-(1,6),6-(1,6),29-(7,7,7)]
   414      12.228174      12.228174      12.228174    7[6-(1,6),6-(1,6),29-(7,7,7)]
   415        3.68478        3.68478        3.68478    7[6-(1,6),6-(1,6),29-(7,7,7)]
   416       3.628883       3.628883       3.628883    7[6-(1,6),6-(1,6),29-(7,7,7)]
   417       4.785065       4.785065       4.785065    7[6-(1,6),6-(1,6),29-(7,7,7)]
   418       9.836376       9.836376       9.836376    7[6-(1,6),6-(1,6),29-(7,7,7)]
   419        3.67007        3.67007        3.67007    7[6-(1,6),6-(1,6),29-(7,7,7)]
   420       3.725967       3.725967       3.725967    7[6-(1,6),6-(1,6),29-(7,7,7)]
   421       9.924635       9.924635       9.924635    7[6-(1,6),6-(1,6),29-(7,7,7)]
   422       4.873324       4.873324       4.873324    7[6-(1,6),6-(1,6),29-(7,7,7)]
   423       11.03963       11.03963       11.03963    7[6-(1,6),6-(1,6),29-(7,7,7)]
   424      10.983733      10.983733      10.983733    7[6-(1,6),6-(1,6),29-(7,7,7)]
