# Supplementary material for: A collection of forcefield precursors for metal–organic frameworks
Source: RSC Adv. 2019 Nov 13;9(63):36492–507. doi: 10.1039/c9ra07327b (PMC9075174; doi:10.1039/c9ra07327b)
Supplement: RA-009-C9RA07327B-s2004 [file RA-009-C9RA07327B-s2004.txt]

PUMNIV_clean

9.251500    0.000000    0.000000
0.000000    14.167000    0.000000
-0.877496    0.000000    16.566577

     1       8.788932       8.788932       8.788932    48[7-(6),7-(6),7-(6),7-(6)]
     2        4.64957        4.64957        4.64957    48[7-(6),7-(6),7-(6),7-(6)]
     3      -0.414928      -0.414928      -0.414928    48[7-(6),7-(6),7-(6),7-(6)]
     4       3.724434       3.724434       3.724434    48[7-(6),7-(6),7-(6),7-(6)]
     5       8.260502       8.260502       8.260502    80[16-(6),16-(6),16-(6),16-(6)]
     6       4.300504       4.300504       4.300504    80[16-(6),16-(6),16-(6),16-(6)]
     7       0.113502       0.113502       0.113502    80[16-(6),16-(6),16-(6),16-(6)]
     8         4.0735         4.0735         4.0735    80[16-(6),16-(6),16-(6),16-(6)]
     9       0.453099       0.453099       0.453099    6[7-(48),16-(80)]
    10       0.960618       0.960618       0.960618    6[7-(48),16-(80)]
    11       5.651523       5.651523       5.651523    6[7-(48),16-(80)]
    12       7.929608       7.929608       7.929608    6[7-(48),16-(80)]
    13       3.733903       3.733903       3.733903    6[7-(48),16-(80)]
    14       3.226384       3.226384       3.226384    6[7-(48),16-(80)]
    15       7.786979       7.786979       7.786979    6[7-(48),16-(80)]
    16       5.508894       5.508894       5.508894    6[7-(48),16-(80)]
    17       7.920905       7.920905       7.920905    6[7-(48),16-(80)]
    18       7.413386       7.413386       7.413386    6[7-(48),16-(80)]
    19       2.722481       2.722481       2.722481    6[7-(48),16-(80)]
    20       0.444396       0.444396       0.444396    6[7-(48),16-(80)]
    21       4.640101       4.640101       4.640101    6[7-(48),16-(80)]
    22        5.14762        5.14762        5.14762    6[7-(48),16-(80)]
    23       0.587025       0.587025       0.587025    6[7-(48),16-(80)]
    24        2.86511        2.86511        2.86511    6[7-(48),16-(80)]
    25       0.559938       0.559938       0.559938    16[6-(7),80-(16,16,16)]
    26       1.772741       1.772741       1.772741    16[6-(7),80-(16,16,16)]
    27       4.052767       4.052767       4.052767    16[6-(7),80-(16,16,16)]
    28       7.534541       7.534541       7.534541    16[6-(7),80-(16,16,16)]
    29       3.627064       3.627064       3.627064    16[6-(7),80-(16,16,16)]
    30       2.414261       2.414261       2.414261    16[6-(7),80-(16,16,16)]
    31       0.134235       0.134235       0.134235    16[6-(7),80-(16,16,16)]
    32       5.903961       5.903961       5.903961    16[6-(7),80-(16,16,16)]
    33       8.691562       8.691562       8.691562    16[6-(7),80-(16,16,16)]
    34       6.601263       6.601263       6.601263    16[6-(7),80-(16,16,16)]
    35       4.321237       4.321237       4.321237    16[6-(7),80-(16,16,16)]
    36       0.839463       0.839463       0.839463    16[6-(7),80-(16,16,16)]
    37        4.74694        4.74694        4.74694    16[6-(7),80-(16,16,16)]
    38       5.959743       5.959743       5.959743    16[6-(7),80-(16,16,16)]
    39       8.239769       8.239769       8.239769    16[6-(7),80-(16,16,16)]
    40       2.470043       2.470043       2.470043    16[6-(7),80-(16,16,16)]
    41       0.362606       0.362606       0.362606    7[6-(16),48-(7,7,7)]
    42       0.368787       0.368787       0.368787    7[6-(16),48-(7,7,7)]
    43       6.730122       6.730122       6.730122    7[6-(16),48-(7,7,7)]
    44       8.169373       8.169373       8.169373    7[6-(16),48-(7,7,7)]
    45       3.824396       3.824396       3.824396    7[6-(16),48-(7,7,7)]
    46       3.818215       3.818215       3.818215    7[6-(16),48-(7,7,7)]
    47        6.70838        6.70838        6.70838    7[6-(16),48-(7,7,7)]
    48       5.269129       5.269129       5.269129    7[6-(16),48-(7,7,7)]
    49       8.011398       8.011398       8.011398    7[6-(16),48-(7,7,7)]
    50       8.005217       8.005217       8.005217    7[6-(16),48-(7,7,7)]
    51       1.643882       1.643882       1.643882    7[6-(16),48-(7,7,7)]
    52       0.204631       0.204631       0.204631    7[6-(16),48-(7,7,7)]
    53       4.549608       4.549608       4.549608    7[6-(16),48-(7,7,7)]
    54       4.555789       4.555789       4.555789    7[6-(16),48-(7,7,7)]
    55       1.665624       1.665624       1.665624    7[6-(16),48-(7,7,7)]
    56       3.104875       3.104875       3.104875    7[6-(16),48-(7,7,7)]
