# Supplementary material for: A collection of forcefield precursors for metal–organic frameworks
Source: RSC Adv. 2019 Nov 13;9(63):36492–507. doi: 10.1039/c9ra07327b (PMC9075174; doi:10.1039/c9ra07327b)
Supplement: RA-009-C9RA07327B-s2005 [file RA-009-C9RA07327B-s2005.txt]

PUMNOB_clean

9.245800    0.000000    0.000000
0.000000    14.111000    0.000000
-0.837915    0.000000    16.472402

     1      -0.022048      -0.022048      -0.022048    25[7-(6),7-(6),7-(6),7-(6)]
     2        4.22599        4.22599        4.22599    25[7-(6),7-(6),7-(6),7-(6)]
     3       8.429933       8.429933       8.429933    25[7-(6),7-(6),7-(6),7-(6)]
     4       4.181895       4.181895       4.181895    25[7-(6),7-(6),7-(6),7-(6)]
     5       4.704736       4.704736       4.704736    80[16-(6),16-(6),16-(6),16-(6)]
     6       8.745006       8.745006       8.745006    80[16-(6),16-(6),16-(6),16-(6)]
     7       3.703149       3.703149       3.703149    80[16-(6),16-(6),16-(6),16-(6)]
     8      -0.337121      -0.337121      -0.337121    80[16-(6),16-(6),16-(6),16-(6)]
     9       7.824924       7.824924       7.824924    6[7-(25),16-(80)]
    10       8.406767       8.406767       8.406767    6[7-(25),16-(80)]
    11       0.890899       0.890899       0.890899    6[7-(25),16-(80)]
    12        3.05712        3.05712        3.05712    6[7-(25),16-(80)]
    13       5.624818       5.624818       5.624818    6[7-(25),16-(80)]
    14       5.042976       5.042976       5.042976    6[7-(25),16-(80)]
    15       3.313043       3.313043       3.313043    6[7-(25),16-(80)]
    16       1.146822       1.146822       1.146822    6[7-(25),16-(80)]
    17       0.582961       0.582961       0.582961    6[7-(25),16-(80)]
    18       0.001118       0.001118       0.001118    6[7-(25),16-(80)]
    19       7.516986       7.516986       7.516986    6[7-(25),16-(80)]
    20       5.350765       5.350765       5.350765    6[7-(25),16-(80)]
    21       2.783067       2.783067       2.783067    6[7-(25),16-(80)]
    22       3.364909       3.364909       3.364909    6[7-(25),16-(80)]
    23       5.094842       5.094842       5.094842    6[7-(25),16-(80)]
    24       7.261063       7.261063       7.261063    6[7-(25),16-(80)]
    25       7.027623       7.027623       7.027623    16[6-(7),80-(16,16,16)]
    26       8.259604       8.259604       8.259604    16[6-(7),80-(16,16,16)]
    27       1.292935       1.292935       1.292935    16[6-(7),80-(16,16,16)]
    28       4.652673       4.652673       4.652673    16[6-(7),80-(16,16,16)]
    29        6.42212        6.42212        6.42212    16[6-(7),80-(16,16,16)]
    30       5.190139       5.190139       5.190139    16[6-(7),80-(16,16,16)]
    31       2.911008       2.911008       2.911008    16[6-(7),80-(16,16,16)]
    32       8.797069       8.797069       8.797069    16[6-(7),80-(16,16,16)]
    33       1.380262       1.380262       1.380262    16[6-(7),80-(16,16,16)]
    34       0.148281       0.148281       0.148281    16[6-(7),80-(16,16,16)]
    35        7.11495        7.11495        7.11495    16[6-(7),80-(16,16,16)]
    36       3.755212       3.755212       3.755212    16[6-(7),80-(16,16,16)]
    37       1.985765       1.985765       1.985765    16[6-(7),80-(16,16,16)]
    38       3.217746       3.217746       3.217746    16[6-(7),80-(16,16,16)]
    39       5.496877       5.496877       5.496877    16[6-(7),80-(16,16,16)]
    40      -0.389184      -0.389184      -0.389184    16[6-(7),80-(16,16,16)]
    41       8.400645       8.400645       8.400645    7[6-(16),25-(7,7,7)]
    42       8.518486       8.518486       8.518486    7[6-(16),25-(7,7,7)]
    43       0.637785       0.637785       0.637785    7[6-(16),25-(7,7,7)]
    44       1.976223       1.976223       1.976223    7[6-(16),25-(7,7,7)]
    45       5.049098       5.049098       5.049098    7[6-(16),25-(7,7,7)]
    46       4.931257       4.931257       4.931257    7[6-(16),25-(7,7,7)]
    47       3.566158       3.566158       3.566158    7[6-(16),25-(7,7,7)]
    48        2.22772        2.22772        2.22772    7[6-(16),25-(7,7,7)]
    49        0.00724        0.00724        0.00724    7[6-(16),25-(7,7,7)]
    50      -0.110601      -0.110601      -0.110601    7[6-(16),25-(7,7,7)]
    51         7.7701         7.7701         7.7701    7[6-(16),25-(7,7,7)]
    52       6.431662       6.431662       6.431662    7[6-(16),25-(7,7,7)]
    53       3.358787       3.358787       3.358787    7[6-(16),25-(7,7,7)]
    54       3.476628       3.476628       3.476628    7[6-(16),25-(7,7,7)]
    55       4.841727       4.841727       4.841727    7[6-(16),25-(7,7,7)]
    56       6.180165       6.180165       6.180165    7[6-(16),25-(7,7,7)]
