# Supplementary material for: A collection of forcefield precursors for metal–organic frameworks
Source: RSC Adv. 2019 Nov 13;9(63):36492–507. doi: 10.1039/c9ra07327b (PMC9075174; doi:10.1039/c9ra07327b)
Supplement: RA-009-C9RA07327B-s2006 [file RA-009-C9RA07327B-s2006.txt]

PUNFIO_clean

7.509000    0.000000    0.000000
-2.473241    11.620725    0.000000
-0.903983    -2.661858    20.752462

     1       2.695699       2.695699       2.695699    48[7-(6,6),8-(1,48,48),8-(6),8-(6),8-(6)]
     2       5.141557       5.141557       5.141557    48[7-(6,6),7-(6,6),8-(6),8-(6)]
     3       2.455069       2.455069       2.455069    48[7-(6,6),8-(1,48,48),8-(6),8-(6),8-(6),8-(6,48)]
     4       1.436077       1.436077       1.436077    48[7-(6,6),8-(1,48,48),8-(6),8-(6),8-(6)]
     5      -1.009781      -1.009781      -1.009781    48[7-(6,6),7-(6,6),8-(6),8-(6)]
     6       1.676707       1.676707       1.676707    48[7-(6,6),8-(1,48,48),8-(6),8-(6),8-(6),8-(6,48)]
     7            0.0            0.0            0.0    48[8-(1,48,48),8-(1,48,48),8-(6),8-(6),8-(6,48),8-(6,48)]
     8      -1.681723      -1.681723      -1.681723    1[6-(7,7)]
     9       2.995709       2.995709       2.995709    1[6-(6,7)]
    10        5.00277        5.00277        5.00277    1[6-(6,7)]
    11       0.188326       0.188326       0.188326    1[6-(1,6,7)]
    12       0.301911       0.301911       0.301911    1[6-(1,6,7)]
    13       5.543023       5.543023       5.543023    1[6-(1,6,7)]
    14      -1.114448      -1.114448      -1.114448    1[6-(1,6,7)]
    15       5.503778       5.503778       5.503778    1[6-(6,7)]
    16      -1.914281      -1.914281      -1.914281    1[6-(6,7)]
    17      -0.510751      -0.510751      -0.510751    1[6-(7,7)]
    18      -0.871678      -0.871678      -0.871678    1[6-(1,6,7)]
    19       0.043436       0.043436       0.043436    1[6-(1,6,7)]
    20       2.587823       2.587823       2.587823    1[6-(6,7)]
    21       0.297356       0.297356       0.297356    1[6-(7,7)]
    22       3.813449       3.813449       3.813449    1[6-(6,7)]
    23       2.207914       2.207914       2.207914    1[6-(7,7)]
    24       2.622653       2.622653       2.622653    1[6-(6,7)]
    25       1.752087       1.752087       1.752087    1[6-(6,7)]
    26       1.454014       1.454014       1.454014    1[6-(1,6,7)]
    27       2.077278       2.077278       2.077278    1[6-(1,6,7)]
    28        6.64115        6.64115        6.64115    1[6-(6,6)]
    29       3.694978       3.694978       3.694978    1[6-(6,6)]
    30       1.005773       1.005773       1.005773    1[6-(6,6)]
    31       4.916594       4.916594       4.916594    1[8-(48,48,48)]
    32       5.813499       5.813499       5.813499    1[6-(7,7)]
    33       1.136067       1.136067       1.136067    1[6-(6,7)]
    34      -0.870994      -0.870994      -0.870994    1[6-(6,7)]
    35        3.94345        3.94345        3.94345    1[6-(1,6,7)]
    36       3.829865       3.829865       3.829865    1[6-(1,6,7)]
    37      -1.411247      -1.411247      -1.411247    1[6-(1,6,7)]
    38       5.246224       5.246224       5.246224    1[6-(1,6,7)]
    39      -1.372002      -1.372002      -1.372002    1[6-(6,7)]
    40       6.046057       6.046057       6.046057    1[6-(6,7)]
    41       4.642527       4.642527       4.642527    1[6-(7,7)]
    42       5.003454       5.003454       5.003454    1[6-(1,6,7)]
    43        4.08834        4.08834        4.08834    1[6-(1,6,7)]
    44       1.543953       1.543953       1.543953    1[6-(6,7)]
    45        3.83442        3.83442        3.83442    1[6-(7,7)]
    46       0.318327       0.318327       0.318327    1[6-(6,7)]
    47       1.923862       1.923862       1.923862    1[6-(7,7)]
    48       1.509123       1.509123       1.509123    1[6-(6,7)]
    49       2.379689       2.379689       2.379689    1[6-(6,7)]
    50       2.677762       2.677762       2.677762    1[6-(1,6,7)]
    51       2.054498       2.054498       2.054498    1[6-(1,6,7)]
    52      -2.509374      -2.509374      -2.509374    1[6-(6,6)]
    53       0.436798       0.436798       0.436798    1[6-(6,6)]
    54       3.126003       3.126003       3.126003    1[6-(6,6)]
    55      -0.784818      -0.784818      -0.784818    1[8-(48,48,48)]
    56       5.362477       5.362477       5.362477    6[1-(0),7-(6,48),7-(6,6)]
    57       3.819844       3.819844       3.819844    6[1-(0),6-(1,7),7-(6,48)]
    58       4.927375       4.927375       4.927375    6[1-(0),6-(1,7),7-(6,6)]
    59       -0.19331       -0.19331       -0.19331    6[1-(0),1-(0),6-(6,6,6),7-(6,6)]
    60       0.022006       0.022006       0.022006    6[6-(1,1,7),6-(1,1,7),6-(1,1,7),6-(1,1,7)]
    61      -1.131961      -1.131961      -1.131961    6[1-(0),1-(0),6-(6,6,6),7-(6,6)]
    62      -1.688426      -1.688426      -1.688426    6[1-(0),6-(1,7),7-(6,6)]
    63      -1.642942      -1.642942      -1.642942    6[1-(0),6-(1,7),7-(6,48)]
    64      -0.870826      -0.870826      -0.870826    6[1-(0),7-(6,48),7-(6,6)]
    65       -0.01499       -0.01499       -0.01499    6[1-(0),1-(0),6-(6,6,6),7-(6,6)]
    66       2.274978       2.274978       2.274978    6[1-(0),6-(1,7),7-(6,6)]
    67       1.024936       1.024936       1.024936    6[1-(0),7-(6,48),7-(6,6)]
    68       2.948314       2.948314       2.948314    6[1-(0),6-(1,7),7-(6,48)]
    69       2.201575       2.201575       2.201575    6[1-(0),7-(6,48),7-(6,6)]
    70       2.421529       2.421529       2.421529    6[1-(0),6-(1,7),7-(6,48)]
    71       1.951688       1.951688       1.951688    6[1-(0),6-(1,7),7-(6,6)]
    72       1.411983       1.411983       1.411983    6[1-(0),1-(0),6-(6,6,6),7-(6,6)]
    73       2.594048       2.594048       2.594048    6[6-(6,6),8-(0),8-(48)]
    74       1.947291       1.947291       1.947291    6[6-(1,6),6-(6,6),6-(8,8)]
    75       0.557044       0.557044       0.557044    6[6-(1,6),6-(6,6),6-(8,8)]
    76       0.055136       0.055136       0.055136    6[1-(0),6-(6,6),6-(6,6)]
    77       0.868301       0.868301       0.868301    6[6-(1,6),6-(6,6),6-(8,8)]
    78         2.2675         2.2675         2.2675    6[6-(1,6),6-(6,6),6-(8,8)]
    79       2.773382       2.773382       2.773382    6[1-(0),6-(6,6),6-(6,6)]
    80       0.764227       0.764227       0.764227    6[6-(6,6),8-(48),8-(48)]
    81       0.174939       0.174939       0.174939    6[6-(6,6),8-(48),8-(48,48)]
    82       -0.38962       -0.38962       -0.38962    6[6-(6,6),8-(0),8-(48)]
    83       0.615155       0.615155       0.615155    6[6-(6,6),8-(48),8-(48)]
    84       -0.38839       -0.38839       -0.38839    6[6-(1,6),6-(6,6),6-(8,8)]
    85       4.853293       4.853293       4.853293    6[6-(1,6),6-(6,6),6-(8,8)]
    86       0.098731       0.098731       0.098731    6[1-(0),6-(6,6),6-(6,6)]
    87       4.207635       4.207635       4.207635    6[6-(6,6),8-(48),8-(48)]
    88      -1.230701      -1.230701      -1.230701    6[1-(0),7-(6,48),7-(6,6)]
    89       0.311932       0.311932       0.311932    6[1-(0),6-(1,7),7-(6,48)]
    90      -0.795599      -0.795599      -0.795599    6[1-(0),6-(1,7),7-(6,6)]
    91       4.325086       4.325086       4.325086    6[1-(0),1-(0),6-(6,6,6),7-(6,6)]
    92        4.10977        4.10977        4.10977    6[6-(1,1,7),6-(1,1,7),6-(1,1,7),6-(1,1,7)]
    93       5.263737       5.263737       5.263737    6[1-(0),1-(0),6-(6,6,6),7-(6,6)]
    94       5.820202       5.820202       5.820202    6[1-(0),6-(1,7),7-(6,6)]
    95       5.774718       5.774718       5.774718    6[1-(0),6-(1,7),7-(6,48)]
    96       5.002602       5.002602       5.002602    6[1-(0),7-(6,48),7-(6,6)]
    97       4.146766       4.146766       4.146766    6[1-(0),1-(0),6-(6,6,6),7-(6,6)]
    98       1.856798       1.856798       1.856798    6[1-(0),6-(1,7),7-(6,6)]
    99        3.10684        3.10684        3.10684    6[1-(0),7-(6,48),7-(6,6)]
   100       1.183462       1.183462       1.183462    6[1-(0),6-(1,7),7-(6,48)]
   101       1.930201       1.930201       1.930201    6[1-(0),7-(6,48),7-(6,6)]
   102       1.710247       1.710247       1.710247    6[1-(0),6-(1,7),7-(6,48)]
   103       2.180088       2.180088       2.180088    6[1-(0),6-(1,7),7-(6,6)]
   104       2.719793       2.719793       2.719793    6[1-(0),1-(0),6-(6,6,6),7-(6,6)]
   105       1.537728       1.537728       1.537728    6[6-(6,6),8-(0),8-(48)]
   106       2.184485       2.184485       2.184485    6[6-(1,6),6-(6,6),6-(8,8)]
   107       3.574732       3.574732       3.574732    6[6-(1,6),6-(6,6),6-(8,8)]
   108        4.07664        4.07664        4.07664    6[1-(0),6-(6,6),6-(6,6)]
   109       3.263475       3.263475       3.263475    6[6-(1,6),6-(6,6),6-(8,8)]
   110       1.864276       1.864276       1.864276    6[6-(1,6),6-(6,6),6-(8,8)]
   111       1.358394       1.358394       1.358394    6[1-(0),6-(6,6),6-(6,6)]
   112       3.367549       3.367549       3.367549    6[6-(6,6),8-(48),8-(48)]
   113       3.956837       3.956837       3.956837    6[6-(6,6),8-(48),8-(48,48)]
   114       4.521396       4.521396       4.521396    6[6-(6,6),8-(0),8-(48)]
   115       3.516621       3.516621       3.516621    6[6-(6,6),8-(48),8-(48)]
   116       4.520166       4.520166       4.520166    6[6-(1,6),6-(6,6),6-(8,8)]
   117      -0.721517      -0.721517      -0.721517    6[6-(1,6),6-(6,6),6-(8,8)]
   118       4.033045       4.033045       4.033045    6[1-(0),6-(6,6),6-(6,6)]
   119      -0.075859      -0.075859      -0.075859    6[6-(6,6),8-(48),8-(48)]
   120       4.068671       4.068671       4.068671    7[6-(1,6),6-(1,7),48-(8,8,8,8)]
   121      -1.587804      -1.587804      -1.587804    7[6-(1,1,6),6-(1,6),6-(1,7)]
   122       1.044263       1.044263       1.044263    7[6-(1,1,6),6-(1,6),6-(1,7)]
   123       2.137403       2.137403       2.137403    7[6-(1,6),6-(1,7),48-(8,8,8,8,8)]
   124       2.566291       2.566291       2.566291    7[6-(1,6),6-(1,7),48-(7,8,8)]
   125        1.81651        1.81651        1.81651    7[6-(1,1,6),6-(1,6),6-(1,7)]
   126      -1.146523      -1.146523      -1.146523    7[6-(1,6),6-(1,7),48-(7,8,8)]
   127      -1.168867      -1.168867      -1.168867    7[6-(1,1,6),6-(1,6),6-(1,7)]
   128       0.063105       0.063105       0.063105    7[6-(1,6),6-(1,7),48-(8,8,8,8)]
   129        5.71958        5.71958        5.71958    7[6-(1,1,6),6-(1,6),6-(1,7)]
   130       3.087513       3.087513       3.087513    7[6-(1,1,6),6-(1,6),6-(1,7)]
   131       1.994373       1.994373       1.994373    7[6-(1,6),6-(1,7),48-(8,8,8,8,8)]
   132       1.565485       1.565485       1.565485    7[6-(1,6),6-(1,7),48-(7,8,8)]
   133       2.315266       2.315266       2.315266    7[6-(1,1,6),6-(1,6),6-(1,7)]
   134       5.278299       5.278299       5.278299    7[6-(1,6),6-(1,7),48-(7,8,8)]
   135       5.300643       5.300643       5.300643    7[6-(1,1,6),6-(1,6),6-(1,7)]
   136       0.033488       0.033488       0.033488    8[6-(6,8)]
   137       5.877152       5.877152       5.877152    8[6-(6,8),48-(7,7,8)]
   138       2.754175       2.754175       2.754175    8[6-(6,8)]
   139       2.984652       2.984652       2.984652    8[6-(6,8),48-(7,7,8)]
   140       4.045132       4.045132       4.045132    8[6-(6,8),48-(7,8,8,8)]
   141       0.805196       0.805196       0.805196    8[6-(6,8),48-(7,8,8,8,8),48-(8,8,8,8,8)]
   142       1.152858       1.152858       1.152858    8[6-(6,8),48-(7,8,8,8)]
   143       3.683233       3.683233       3.683233    8[6-(6,8),48-(7,8,8,8,8)]
   144       1.222094       1.222094       1.222094    8[6-(6,8),48-(7,8,8,8)]
   145      -0.097677      -0.097677      -0.097677    8[6-(6,8),48-(7,8,8,8,8)]
   146       3.065043       3.065043       3.065043    8[6-(6,8),48-(7,8,8,8,8)]
   147      -1.800145      -1.800145      -1.800145    8[6-(6,8),48-(8,8,8,8,8)]
   148        2.86892        2.86892        2.86892    8[1-(0),48-(7,8,8,8),48-(7,8,8,8,8),48-(8,8,8,8,8)]
   149       4.098288       4.098288       4.098288    8[6-(6,8)]
   150      -1.745376      -1.745376      -1.745376    8[6-(6,8),48-(7,7,8)]
   151       1.377601       1.377601       1.377601    8[6-(6,8)]
   152       1.147124       1.147124       1.147124    8[6-(6,8),48-(7,7,8)]
   153       0.086644       0.086644       0.086644    8[6-(6,8),48-(7,8,8,8)]
   154        3.32658        3.32658        3.32658    8[6-(6,8),48-(7,8,8,8,8),48-(8,8,8,8,8)]
   155       2.978918       2.978918       2.978918    8[6-(6,8),48-(7,8,8,8)]
   156       0.448543       0.448543       0.448543    8[6-(6,8),48-(7,8,8,8,8)]
   157       2.909682       2.909682       2.909682    8[6-(6,8),48-(7,8,8,8)]
   158       4.229453       4.229453       4.229453    8[6-(6,8),48-(7,8,8,8,8)]
   159       1.066733       1.066733       1.066733    8[6-(6,8),48-(7,8,8,8,8)]
   160       5.931921       5.931921       5.931921    8[6-(6,8),48-(8,8,8,8,8)]
   161       1.262856       1.262856       1.262856    8[1-(0),48-(7,8,8,8),48-(7,8,8,8,8),48-(8,8,8,8,8)]
