# Supplementary material for: A collection of forcefield precursors for metal–organic frameworks
Source: RSC Adv. 2019 Nov 13;9(63):36492–507. doi: 10.1039/c9ra07327b (PMC9075174; doi:10.1039/c9ra07327b)
Supplement: RA-009-C9RA07327B-s2007 [file RA-009-C9RA07327B-s2007.txt]

PUPNAQ_clean

6.889000    0.000000    0.000000
-1.229675    11.540673    0.000000
0.000000    0.000000    23.851000

     1       0.729882       0.729882       0.729882    30[7-(6,6),8-(6),8-(6),8-(6)]
     2        5.54428        5.54428        5.54428    30[7-(6,6),8-(6),8-(6),8-(6)]
     3       4.929443       4.929443       4.929443    30[7-(6,6),8-(6),8-(6),8-(6)]
     4       0.115045       0.115045       0.115045    30[7-(6,6),8-(6),8-(6),8-(6)]
     5       3.042998       3.042998       3.042998    1[7-(6,6)]
     6       5.184376       5.184376       5.184376    1[6-(6,6)]
     7       0.282706       0.282706       0.282706    1[6-(6,6)]
     8       3.608047       3.608047       3.608047    1[6-(6,7)]
     9       1.158965       1.158965       1.158965    1[6-(7,7)]
    10       4.016272       4.016272       4.016272    1[6-(6,6)]
    11       5.467932       5.467932       5.467932    1[6-(6,6)]
    12       3.043683       3.043683       3.043683    1[6-(6,6)]
    13       1.590743       1.590743       1.590743    1[6-(6,6)]
    14       3.163648       3.163648       3.163648    1[6-(6,6)]
    15       1.773739       1.773739       1.773739    1[6-(6,6)]
    16       5.550143       5.550143       5.550143    1[6-(6,6)]
    17        0.04549        0.04549        0.04549    1[6-(6,6)]
    18       3.231165       3.231165       3.231165    1[7-(6,6)]
    19      -0.139888      -0.139888      -0.139888    1[6-(6,6)]
    20       4.761781       4.761781       4.761781    1[6-(6,6)]
    21       2.666115       2.666115       2.666115    1[6-(6,7)]
    22       5.115198       5.115198       5.115198    1[6-(7,7)]
    23       2.257891       2.257891       2.257891    1[6-(6,6)]
    24       0.806231       0.806231       0.806231    1[6-(6,6)]
    25       3.230479       3.230479       3.230479    1[6-(6,6)]
    26        4.68342        4.68342        4.68342    1[6-(6,6)]
    27       3.110514       3.110514       3.110514    1[6-(6,6)]
    28       4.500424       4.500424       4.500424    1[6-(6,6)]
    29        0.72402        0.72402        0.72402    1[6-(6,6)]
    30       6.228672       6.228672       6.228672    1[6-(6,6)]
    31       2.616327       2.616327       2.616327    1[7-(6,6)]
    32       0.474949       0.474949       0.474949    1[6-(6,6)]
    33       5.376619       5.376619       5.376619    1[6-(6,6)]
    34       2.051278       2.051278       2.051278    1[6-(6,7)]
    35        4.50036        4.50036        4.50036    1[6-(7,7)]
    36       1.643053       1.643053       1.643053    1[6-(6,6)]
    37       0.191393       0.191393       0.191393    1[6-(6,6)]
    38       3.845317       3.845317       3.845317    1[6-(6,6)]
    39       4.068582       4.068582       4.068582    1[6-(6,6)]
    40       2.495677       2.495677       2.495677    1[6-(6,6)]
    41       3.885586       3.885586       3.885586    1[6-(6,6)]
    42       0.109182       0.109182       0.109182    1[6-(6,6)]
    43       5.613835       5.613835       5.613835    1[6-(6,6)]
    44        2.42816        2.42816        2.42816    1[7-(6,6)]
    45       5.799213       5.799213       5.799213    1[6-(6,6)]
    46       0.897544       0.897544       0.897544    1[6-(6,6)]
    47        2.99321        2.99321        2.99321    1[6-(6,7)]
    48       0.544127       0.544127       0.544127    1[6-(7,7)]
    49       3.401434       3.401434       3.401434    1[6-(6,6)]
    50       4.853094       4.853094       4.853094    1[6-(6,6)]
    51       2.428846       2.428846       2.428846    1[6-(6,6)]
    52       0.975905       0.975905       0.975905    1[6-(6,6)]
    53       2.548811       2.548811       2.548811    1[6-(6,6)]
    54       1.158901       1.158901       1.158901    1[6-(6,6)]
    55       4.935305       4.935305       4.935305    1[6-(6,6)]
    56      -0.569347      -0.569347      -0.569347    1[6-(6,6)]
    57       5.069885       5.069885       5.069885    6[6-(1,6),6-(1,6),6-(6,7)]
    58       5.622687       5.622687       5.622687    6[1-(0),6-(1,6),6-(6,6)]
    59      -0.081228      -0.081228      -0.081228    6[1-(0),6-(1,6),6-(6,6)]
    60       3.816572       3.816572       3.816572    6[6-(1,7),6-(6,6),7-(1,6)]
    61       3.239034       3.239034       3.239034    6[1-(0),6-(6,7),7-(6,30)]
    62       1.898624       1.898624       1.898624    6[1-(0),7-(1,6),7-(6,30)]
    63       2.658262       2.658262       2.658262    6[6-(1,6),6-(1,6),6-(6,6)]
    64       3.818648       3.818648       3.818648    6[1-(0),6-(1,6),6-(6,6)]
    65       4.683375       4.683375       4.683375    6[1-(0),6-(1,6),6-(6,6)]
    66        4.42103        4.42103        4.42103    6[6-(1,6),6-(1,6),6-(8,8)]
    67       3.251098       3.251098       3.251098    6[1-(0),6-(1,6),6-(6,6)]
    68       2.384673       2.384673       2.384673    6[1-(0),6-(1,6),6-(6,6)]
    69       5.393665       5.393665       5.393665    6[6-(6,6),8-(30),8-(30)]
    70       1.759753       1.759753       1.759753    6[6-(1,6),6-(1,6),6-(6,6)]
    71       2.248163       2.248163       2.248163    6[1-(0),6-(1,6),6-(6,6)]
    72       1.416845       1.416845       1.416845    6[1-(0),6-(1,6),6-(6,6)]
    73       0.070375       0.070375       0.070375    6[6-(1,6),6-(1,6),6-(8,8)]
    74       6.468112       6.468112       6.468112    6[1-(0),6-(1,6),6-(6,6)]
    75        0.40728        0.40728        0.40728    6[1-(0),6-(1,6),6-(6,6)]
    76        6.06869        6.06869        6.06869    6[6-(6,6),8-(0),8-(30)]
    77       1.204277       1.204277       1.204277    6[6-(1,6),6-(1,6),6-(6,7)]
    78      -0.578199      -0.578199      -0.578199    6[1-(0),6-(1,6),6-(6,6)]
    79       5.125715       5.125715       5.125715    6[1-(0),6-(1,6),6-(6,6)]
    80       2.457591       2.457591       2.457591    6[6-(1,7),6-(6,6),7-(1,6)]
    81       3.035128       3.035128       3.035128    6[1-(0),6-(6,7),7-(6,30)]
    82       4.375539       4.375539       4.375539    6[1-(0),7-(1,6),7-(6,30)]
    83       3.615901       3.615901       3.615901    6[6-(1,6),6-(1,6),6-(6,6)]
    84       2.455515       2.455515       2.455515    6[1-(0),6-(1,6),6-(6,6)]
    85       1.590787       1.590787       1.590787    6[1-(0),6-(1,6),6-(6,6)]
    86       1.853133       1.853133       1.853133    6[6-(1,6),6-(1,6),6-(8,8)]
    87       3.023064       3.023064       3.023064    6[1-(0),6-(1,6),6-(6,6)]
    88       3.889489       3.889489       3.889489    6[1-(0),6-(1,6),6-(6,6)]
    89       0.880497       0.880497       0.880497    6[6-(6,6),8-(30),8-(30)]
    90       4.514409       4.514409       4.514409    6[6-(1,6),6-(1,6),6-(6,6)]
    91          4.026          4.026          4.026    6[1-(0),6-(1,6),6-(6,6)]
    92       4.857317       4.857317       4.857317    6[1-(0),6-(1,6),6-(6,6)]
    93       6.203787       6.203787       6.203787    6[6-(1,6),6-(1,6),6-(8,8)]
    94       -0.19395       -0.19395       -0.19395    6[1-(0),6-(1,6),6-(6,6)]
    95       5.866882       5.866882       5.866882    6[1-(0),6-(1,6),6-(6,6)]
    96       0.205472       0.205472       0.205472    6[6-(6,6),8-(0),8-(30)]
    97        0.58944        0.58944        0.58944    6[6-(1,6),6-(1,6),6-(6,7)]
    98       0.036638       0.036638       0.036638    6[1-(0),6-(1,6),6-(6,6)]
    99       5.740553       5.740553       5.740553    6[1-(0),6-(1,6),6-(6,6)]
   100       1.842753       1.842753       1.842753    6[6-(1,7),6-(6,6),7-(1,6)]
   101       2.420291       2.420291       2.420291    6[1-(0),6-(6,7),7-(6,30)]
   102       3.760701       3.760701       3.760701    6[1-(0),7-(1,6),7-(6,30)]
   103       3.001063       3.001063       3.001063    6[6-(1,6),6-(1,6),6-(6,6)]
   104       1.840677       1.840677       1.840677    6[1-(0),6-(1,6),6-(6,6)]
   105        0.97595        0.97595        0.97595    6[1-(0),6-(1,6),6-(6,6)]
   106       1.238295       1.238295       1.238295    6[6-(1,6),6-(1,6),6-(8,8)]
   107       2.408227       2.408227       2.408227    6[1-(0),6-(1,6),6-(6,6)]
   108       3.274652       3.274652       3.274652    6[1-(0),6-(1,6),6-(6,6)]
   109        0.26566        0.26566        0.26566    6[6-(6,6),8-(30),8-(30)]
   110       3.899572       3.899572       3.899572    6[6-(1,6),6-(1,6),6-(6,6)]
   111       3.411162       3.411162       3.411162    6[1-(0),6-(1,6),6-(6,6)]
   112        4.24248        4.24248        4.24248    6[1-(0),6-(1,6),6-(6,6)]
   113        5.58895        5.58895        5.58895    6[6-(1,6),6-(1,6),6-(8,8)]
   114      -0.808787      -0.808787      -0.808787    6[1-(0),6-(1,6),6-(6,6)]
   115       5.252045       5.252045       5.252045    6[1-(0),6-(1,6),6-(6,6)]
   116      -0.409365      -0.409365      -0.409365    6[6-(6,6),8-(0),8-(30)]
   117       4.455048       4.455048       4.455048    6[6-(1,6),6-(1,6),6-(6,7)]
   118       6.237524       6.237524       6.237524    6[1-(0),6-(1,6),6-(6,6)]
   119        0.53361        0.53361        0.53361    6[1-(0),6-(1,6),6-(6,6)]
   120       3.201734       3.201734       3.201734    6[6-(1,7),6-(6,6),7-(1,6)]
   121       2.624197       2.624197       2.624197    6[1-(0),6-(6,7),7-(6,30)]
   122       1.283786       1.283786       1.283786    6[1-(0),7-(1,6),7-(6,30)]
   123       2.043424       2.043424       2.043424    6[6-(1,6),6-(1,6),6-(6,6)]
   124        3.20381        3.20381        3.20381    6[1-(0),6-(1,6),6-(6,6)]
   125       4.068538       4.068538       4.068538    6[1-(0),6-(1,6),6-(6,6)]
   126       3.806192       3.806192       3.806192    6[6-(1,6),6-(1,6),6-(8,8)]
   127       2.636261       2.636261       2.636261    6[1-(0),6-(1,6),6-(6,6)]
   128       1.769836       1.769836       1.769836    6[1-(0),6-(1,6),6-(6,6)]
   129       4.778828       4.778828       4.778828    6[6-(6,6),8-(30),8-(30)]
   130       1.144916       1.144916       1.144916    6[6-(1,6),6-(1,6),6-(6,6)]
   131       1.633325       1.633325       1.633325    6[1-(0),6-(1,6),6-(6,6)]
   132       0.802008       0.802008       0.802008    6[1-(0),6-(1,6),6-(6,6)]
   133      -0.544462      -0.544462      -0.544462    6[6-(1,6),6-(1,6),6-(8,8)]
   134       5.853275       5.853275       5.853275    6[1-(0),6-(1,6),6-(6,6)]
   135      -0.207557      -0.207557      -0.207557    6[1-(0),6-(1,6),6-(6,6)]
   136       5.453853       5.453853       5.453853    6[6-(6,6),8-(0),8-(30)]
   137       2.936931       2.936931       2.936931    7[1-(0),6-(1,7),6-(6,6)]
   138       2.036937       2.036937       2.036937    7[6-(1,6),6-(1,7),30-(8,8,8)]
   139       3.337232       3.337232       3.337232    7[1-(0),6-(1,7),6-(6,6)]
   140       4.237225       4.237225       4.237225    7[6-(1,6),6-(1,7),30-(8,8,8)]
   141       2.722394       2.722394       2.722394    7[1-(0),6-(1,7),6-(6,6)]
   142       3.622388       3.622388       3.622388    7[6-(1,6),6-(1,7),30-(8,8,8)]
   143       2.322093       2.322093       2.322093    7[1-(0),6-(1,7),6-(6,6)]
   144         1.4221         1.4221         1.4221    7[6-(1,6),6-(1,7),30-(8,8,8)]
   145       6.416861       6.416861       6.416861    8[6-(6,8),30-(7,8,8)]
   146       5.146453       5.146453       5.146453    8[6-(6,8),30-(7,8,8)]
   147      -0.255656      -0.255656      -0.255656    8[6-(6,8),30-(7,8,8)]
   148       4.868613       4.868613       4.868613    8[6-(6,8)]
   149      -0.142699      -0.142699      -0.142699    8[6-(6,8),30-(7,8,8)]
   150        1.12771        1.12771        1.12771    8[6-(6,8),30-(7,8,8)]
   151       6.529818       6.529818       6.529818    8[6-(6,8),30-(7,8,8)]
   152        1.40555        1.40555        1.40555    8[6-(6,8)]
   153      -0.757536      -0.757536      -0.757536    8[6-(6,8),30-(7,8,8)]
   154       1.742547       1.742547       1.742547    8[6-(6,8),30-(7,8,8)]
   155       5.914981       5.914981       5.914981    8[6-(6,8),30-(7,8,8)]
   156       0.790712       0.790712       0.790712    8[6-(6,8)]
   157       5.802024       5.802024       5.802024    8[6-(6,8),30-(7,8,8)]
   158       4.531615       4.531615       4.531615    8[6-(6,8),30-(7,8,8)]
   159      -0.870493      -0.870493      -0.870493    8[6-(6,8),30-(7,8,8)]
   160       4.253775       4.253775       4.253775    8[6-(6,8)]
