# Supplementary material for: A collection of forcefield precursors for metal–organic frameworks
Source: RSC Adv. 2019 Nov 13;9(63):36492–507. doi: 10.1039/c9ra07327b (PMC9075174; doi:10.1039/c9ra07327b)
Supplement: RA-009-C9RA07327B-s2008 [file RA-009-C9RA07327B-s2008.txt]

PUPXII_clean

7.756300    0.000000    0.000000
1.567473    9.566232    0.000000
-1.567473    -3.754220    8.798785

     1       4.594731       4.594731       4.594731    25[7-(6,6),8-(6),8-(6),8-(6)]
     2       0.716581       0.716581       0.716581    25[7-(6,6),8-(6),8-(6),8-(6)]
     3        6.32966        6.32966        6.32966    1[6-(6,6)]
     4      -0.626519      -0.626519      -0.626519    1[6-(6,7)]
     5       6.011366       6.011366       6.011366    1[6-(6,7)]
     6       5.152643       5.152643       5.152643    1[6-(6,6)]
     7       5.090027       5.090027       5.090027    1[7-(6,6)]
     8        2.45151        2.45151        2.45151    1[6-(6,6)]
     9       3.251631       3.251631       3.251631    1[6-(6,7)]
    10       2.133216       2.133216       2.133216    1[6-(6,7)]
    11       1.274493       1.274493       1.274493    1[6-(6,6)]
    12       1.211877       1.211877       1.211877    1[7-(6,6)]
    13       2.898534       2.898534       2.898534    6[6-(6,7),8-(25),8-(25)]
    14       3.717181       3.717181       3.717181    6[6-(6,7),6-(8,8),7-(6)]
    15       3.577675       3.577675       3.577675    6[6-(6,7),8-(0),8-(25)]
    16       3.989497       3.989497       3.989497    6[6-(6,7),6-(8,8),7-(1,6)]
    17       6.239903       6.239903       6.239903    6[1-(0),6-(1,7),6-(6,6)]
    18       6.720867       6.720867       6.720867    6[1-(0),6-(1,6),7-(6,25)]
    19       6.055376       6.055376       6.055376    6[1-(0),6-(1,6),7-(6,25)]
    20       5.542033       5.542033       5.542033    6[1-(0),6-(1,7),6-(6,6)]
    21       5.618883       5.618883       5.618883    6[6-(1,6),6-(1,6),6-(7,7)]
    22       4.977923       4.977923       4.977923    6[6-(6,6),7-(1,6),7-(6)]
    23       6.776684       6.776684       6.776684    6[6-(6,7),8-(25),8-(25)]
    24       7.595331       7.595331       7.595331    6[6-(6,7),6-(8,8),7-(6)]
    25       7.455825       7.455825       7.455825    6[6-(6,7),8-(0),8-(25)]
    26       7.867647       7.867647       7.867647    6[6-(6,7),6-(8,8),7-(1,6)]
    27       2.361753       2.361753       2.361753    6[1-(0),6-(1,7),6-(6,6)]
    28       2.842717       2.842717       2.842717    6[1-(0),6-(1,6),7-(6,25)]
    29       2.177226       2.177226       2.177226    6[1-(0),6-(1,6),7-(6,25)]
    30       1.663883       1.663883       1.663883    6[1-(0),6-(1,7),6-(6,6)]
    31       1.740733       1.740733       1.740733    6[6-(1,6),6-(1,6),6-(7,7)]
    32       1.099773       1.099773       1.099773    6[6-(6,6),7-(1,6),7-(6)]
    33       4.366756       4.366756       4.366756    7[6-(6,6),6-(6,7)]
    34       4.777016       4.777016       4.777016    7[1-(0),6-(6,6),6-(6,7)]
    35       6.620254       6.620254       6.620254    7[6-(1,6),6-(1,6),25-(8,8,8)]
    36       0.488606       0.488606       0.488606    7[6-(6,6),6-(6,7)]
    37       0.898866       0.898866       0.898866    7[1-(0),6-(6,6),6-(6,7)]
    38       2.742104       2.742104       2.742104    7[6-(1,6),6-(1,6),25-(8,8,8)]
    39       2.972421       2.972421       2.972421    8[6-(6,8),25-(7,8,8)]
    40       2.201534       2.201534       2.201534    8[6-(6,8),25-(7,8,8)]
    41       2.403407       2.403407       2.403407    8[6-(6,8),25-(7,8,8)]
    42       4.468469       4.468469       4.468469    8[6-(6,8)]
    43       6.850571       6.850571       6.850571    8[6-(6,8),25-(7,8,8)]
    44       6.079684       6.079684       6.079684    8[6-(6,8),25-(7,8,8)]
    45       6.281557       6.281557       6.281557    8[6-(6,8),25-(7,8,8)]
    46       0.590319       0.590319       0.590319    8[6-(6,8)]
