# Supplementary material for: A collection of forcefield precursors for metal–organic frameworks
Source: RSC Adv. 2019 Nov 13;9(63):36492–507. doi: 10.1039/c9ra07327b (PMC9075174; doi:10.1039/c9ra07327b)
Supplement: RA-009-C9RA07327B-s2009 [file RA-009-C9RA07327B-s2009.txt]

PUQHEP_clean

9.838500    0.000000    0.000000
3.835036    10.376910    0.000000
0.968533    5.372526    12.390484

     1       9.643024       9.643024       9.643024    27[7-(6,6),8-(1,27,27),8-(6),8-(6)]
     2       8.386247       8.386247       8.386247    27[7-(6,6),8-(1,27,27),8-(1,27,27),8-(6),8-(6),8-(6)]
     3       4.999045       4.999045       4.999045    27[7-(6,6),8-(1,27,27),8-(6),8-(6)]
     4       6.255822       6.255822       6.255822    27[7-(6,6),8-(1,27,27),8-(1,27,27),8-(6),8-(6),8-(6)]
     5      10.927227      10.927227      10.927227    1[8-(27,27,27)]
     6       9.346066       9.346066       9.346066    1[6-(6,6)]
     7       8.121211       8.121211       8.121211    1[6-(6,6)]
     8      11.778003      11.778003      11.778003    1[6-(6,6)]
     9       7.275743       7.275743       7.275743    1[6-(1,6,8)]
    10       8.539731       8.539731       8.539731    1[6-(1,6,8)]
    11      11.199364      11.199364      11.199364    1[6-(6,7)]
    12       9.760794       9.760794       9.760794    1[6-(6,6)]
    13       4.913574       4.913574       4.913574    1[6-(6,6)]
    14       6.395032       6.395032       6.395032    1[6-(6,7)]
    15        8.21238        8.21238        8.21238    1[6-(6,6)]
    16       3.390869       3.390869       3.390869    1[6-(6,6)]
    17       6.660169       6.660169       6.660169    1[6-(6,6)]
    18       5.199305       5.199305       5.199305    1[6-(6,7)]
    19      10.463165      10.463165      10.463165    1[6-(6,7)]
    20       2.006643       2.006643       2.006643    1[6-(6,6)]
    21       3.714842       3.714842       3.714842    1[8-(27,27,27)]
    22       5.296003       5.296003       5.296003    1[6-(6,6)]
    23       6.520858       6.520858       6.520858    1[6-(6,6)]
    24       2.864066       2.864066       2.864066    1[6-(6,6)]
    25       7.366326       7.366326       7.366326    1[6-(1,6,8)]
    26       6.102338       6.102338       6.102338    1[6-(1,6,8)]
    27       3.442705       3.442705       3.442705    1[6-(6,7)]
    28       4.881275       4.881275       4.881275    1[6-(6,6)]
    29       9.728495       9.728495       9.728495    1[6-(6,6)]
    30       8.247037       8.247037       8.247037    1[6-(6,7)]
    31       6.429689       6.429689       6.429689    1[6-(6,6)]
    32        11.2512        11.2512        11.2512    1[6-(6,6)]
    33         7.9819         7.9819         7.9819    1[6-(6,6)]
    34       9.442764       9.442764       9.442764    1[6-(6,7)]
    35       4.178904       4.178904       4.178904    1[6-(6,7)]
    36      12.635426      12.635426      12.635426    1[6-(6,6)]
    37      12.023169      12.023169      12.023169    6[6-(6,6),8-(27),8-(27)]
    38      11.187225      11.187225      11.187225    6[6-(1,6),6-(1,6),6-(8,8)]
    39       9.379406       9.379406       9.379406    6[1-(0),6-(6,6),6-(6,8)]
    40       8.585728       8.585728       8.585728    6[6-(1,6),6-(1,6),8-(6)]
    41       8.657625       8.657625       8.657625    6[1-(0),6-(6,6),6-(6,8)]
    42       9.510956       9.510956       9.510956    6[6-(1,6),6-(1,6),6-(8,8)]
    43      11.237602      11.237602      11.237602    6[1-(0),6-(6,6),6-(6,6)]
    44       7.625617       7.625617       7.625617    6[1-(0),1-(0),6-(8,8),8-(6)]
    45       6.744349       6.744349       6.744349    6[6-(1,1,8),8-(27),8-(27)]
    46      10.548047      10.548047      10.548047    6[6-(6,6),8-(0),8-(27)]
    47      10.695493      10.695493      10.695493    6[1-(0),6-(1,6),7-(6,27)]
    48       9.837329       9.837329       9.837329    6[1-(0),6-(1,7),6-(6,6)]
    49       5.249675       5.249675       5.249675    6[6-(1,6),6-(1,6),6-(1,6)]
    50       5.409756       5.409756       5.409756    6[1-(0),6-(1,7),6-(6,6)]
    51       6.298293       6.298293       6.298293    6[1-(0),6-(1,6),7-(6,27)]
    52       8.166147       8.166147       8.166147    6[1-(0),6-(1,6),6-(6,6)]
    53       3.465107       3.465107       3.465107    6[1-(0),6-(1,6),6-(6,6)]
    54       2.567007       2.567007       2.567007    6[6-(1,6),6-(1,6),6-(1,6)]
    55       6.214056       6.214056       6.214056    6[1-(0),6-(1,7),6-(6,6)]
    56       5.337176       5.337176       5.337176    6[1-(0),6-(1,6),7-(6,27)]
    57       1.087055       1.087055       1.087055    6[1-(0),6-(1,6),7-(6,27)]
    58       1.906108       1.906108       1.906108    6[1-(0),6-(1,7),6-(6,6)]
    59         2.6189         2.6189         2.6189    6[6-(6,6),8-(27),8-(27)]
    60       3.454844       3.454844       3.454844    6[6-(1,6),6-(1,6),6-(8,8)]
    61       5.262663       5.262663       5.262663    6[1-(0),6-(6,6),6-(6,8)]
    62       6.056341       6.056341       6.056341    6[6-(1,6),6-(1,6),8-(6)]
    63       5.984444       5.984444       5.984444    6[1-(0),6-(6,6),6-(6,8)]
    64       5.131113       5.131113       5.131113    6[6-(1,6),6-(1,6),6-(8,8)]
    65       3.404467       3.404467       3.404467    6[1-(0),6-(6,6),6-(6,6)]
    66       7.016452       7.016452       7.016452    6[1-(0),1-(0),6-(8,8),8-(6)]
    67        7.89772        7.89772        7.89772    6[6-(1,1,8),8-(27),8-(27)]
    68       4.094022       4.094022       4.094022    6[6-(6,6),8-(0),8-(27)]
    69       3.946576       3.946576       3.946576    6[1-(0),6-(1,6),7-(6,27)]
    70        4.80474        4.80474        4.80474    6[1-(0),6-(1,7),6-(6,6)]
    71       9.392394       9.392394       9.392394    6[6-(1,6),6-(1,6),6-(1,6)]
    72       9.232313       9.232313       9.232313    6[1-(0),6-(1,7),6-(6,6)]
    73       8.343776       8.343776       8.343776    6[1-(0),6-(1,6),7-(6,27)]
    74       6.475922       6.475922       6.475922    6[1-(0),6-(1,6),6-(6,6)]
    75      11.176962      11.176962      11.176962    6[1-(0),6-(1,6),6-(6,6)]
    76      12.075062      12.075062      12.075062    6[6-(1,6),6-(1,6),6-(1,6)]
    77       8.428013       8.428013       8.428013    6[1-(0),6-(1,7),6-(6,6)]
    78       9.304893       9.304893       9.304893    6[1-(0),6-(1,6),7-(6,27)]
    79       3.716514       3.716514       3.716514    6[1-(0),6-(1,6),7-(6,27)]
    80      12.735961      12.735961      12.735961    6[1-(0),6-(1,7),6-(6,6)]
    81       7.026339       7.026339       7.026339    7[6-(1,6),6-(1,6),27-(8,8,8,8,8)]
    82       0.873747       0.873747       0.873747    7[6-(1,6),6-(1,6),27-(8,8,8)]
    83        7.61573        7.61573        7.61573    7[6-(1,6),6-(1,6),27-(8,8,8,8,8)]
    84      13.768322      13.768322      13.768322    7[6-(1,6),6-(1,6),27-(8,8,8)]
    85      12.551845      12.551845      12.551845    8[6-(6,8),27-(7,8,8)]
    86      12.157093      12.157093      12.157093    8[6-(6,8),27-(7,8,8,8,8)]
    87        7.70551        7.70551        7.70551    8[6-(1,1,6),6-(6,6)]
    88       6.298228       6.298228       6.298228    8[6-(6,8),27-(7,8,8)]
    89       6.542484       6.542484       6.542484    8[6-(6,8),27-(7,8,8,8,8)]
    90       9.160587       9.160587       9.160587    8[6-(6,8),27-(7,8,8,8,8)]
    91      10.973556      10.973556      10.973556    8[6-(6,8)]
    92      10.784017      10.784017      10.784017    8[1-(0),27-(7,8,8),27-(7,8,8,8,8),27-(7,8,8,8,8)]
    93       2.090224       2.090224       2.090224    8[6-(6,8),27-(7,8,8)]
    94       2.484976       2.484976       2.484976    8[6-(6,8),27-(7,8,8,8,8)]
    95       6.936559       6.936559       6.936559    8[6-(1,1,6),6-(6,6)]
    96       8.343841       8.343841       8.343841    8[6-(6,8),27-(7,8,8)]
    97       8.099585       8.099585       8.099585    8[6-(6,8),27-(7,8,8,8,8)]
    98       5.481482       5.481482       5.481482    8[6-(6,8),27-(7,8,8,8,8)]
    99       3.668513       3.668513       3.668513    8[6-(6,8)]
   100       3.858052       3.858052       3.858052    8[1-(0),27-(7,8,8),27-(7,8,8,8,8),27-(7,8,8,8,8)]
