# Supplementary material for: A collection of forcefield precursors for metal–organic frameworks
Source: RSC Adv. 2019 Nov 13;9(63):36492–507. doi: 10.1039/c9ra07327b (PMC9075174; doi:10.1039/c9ra07327b)
Supplement: RA-009-C9RA07327B-s2010 [file RA-009-C9RA07327B-s2010.txt]

PUQHIT_clean

9.840100    0.000000    0.000000
3.803273    10.387315    0.000000
0.985547    5.458268    12.341631

     1       3.095603       3.095603       3.095603    30[7-(6,6),8-(30,30),8-(6),8-(6)]
     2       4.323043       4.323043       4.323043    30[7-(6,6),8-(30,30),8-(30,30),8-(6),8-(6),8-(6)]
     3      11.533317      11.533317      11.533317    30[7-(6,6),8-(30,30),8-(6),8-(6)]
     4      10.305877      10.305877      10.305877    30[7-(6,6),8-(30,30),8-(30,30),8-(6),8-(6),8-(6)]
     5       4.757669       4.757669       4.757669    1[6-(6,6)]
     6       4.593128       4.593128       4.593128    1[6-(6,6)]
     7        7.21449        7.21449        7.21449    1[6-(6,6)]
     8       8.019666       8.019666       8.019666    1[6-(1,6,8)]
     9       9.292146       9.292146       9.292146    1[6-(1,6,8)]
    10       5.327117       5.327117       5.327117    1[6-(6,7)]
    11       6.752278       6.752278       6.752278    1[6-(6,6)]
    12       7.818064       7.818064       7.818064    1[6-(6,6)]
    13       6.356111       6.356111       6.356111    1[6-(6,7)]
    14       8.353353       8.353353       8.353353    1[6-(6,6)]
    15       9.331582       9.331582       9.331582    1[6-(6,6)]
    16       9.918525       9.918525       9.918525    1[6-(6,6)]
    17      11.370988      11.370988      11.370988    1[6-(6,7)]
    18       2.220586       2.220586       2.220586    1[6-(6,7)]
    19      10.732987      10.732987      10.732987    1[6-(6,6)]
    20       9.871251       9.871251       9.871251    1[6-(6,6)]
    21      10.035792      10.035792      10.035792    1[6-(6,6)]
    22        7.41443        7.41443        7.41443    1[6-(6,6)]
    23       6.609254       6.609254       6.609254    1[6-(1,6,8)]
    24       5.336774       5.336774       5.336774    1[6-(1,6,8)]
    25       9.301803       9.301803       9.301803    1[6-(6,7)]
    26       7.876642       7.876642       7.876642    1[6-(6,6)]
    27       6.810856       6.810856       6.810856    1[6-(6,6)]
    28       8.272809       8.272809       8.272809    1[6-(6,7)]
    29       6.275567       6.275567       6.275567    1[6-(6,6)]
    30       5.297338       5.297338       5.297338    1[6-(6,6)]
    31       4.710395       4.710395       4.710395    1[6-(6,6)]
    32       3.257932       3.257932       3.257932    1[6-(6,7)]
    33      12.408334      12.408334      12.408334    1[6-(6,7)]
    34       3.895933       3.895933       3.895933    1[6-(6,6)]
    35       4.525581       4.525581       4.525581    6[6-(6,6),8-(30),8-(30)]
    36        5.35628        5.35628        5.35628    6[6-(1,6),6-(1,6),6-(8,8)]
    37       5.300345       5.300345       5.300345    6[1-(0),6-(6,6),6-(6,6)]
    38       3.248331       3.248331       3.248331    6[6-(1,6),6-(1,6),6-(8,8)]
    39       4.079343       4.079343       4.079343    6[1-(0),6-(6,6),6-(6,8)]
    40       7.975165       7.975165       7.975165    6[6-(1,6),6-(1,6),8-(6)]
    41       7.179972       7.179972       7.179972    6[1-(0),6-(6,6),6-(6,8)]
    42       8.931802       8.931802       8.931802    6[1-(0),1-(0),6-(8,8),8-(6)]
    43       9.799769       9.799769       9.799769    6[6-(1,1,8),8-(30),8-(30)]
    44       2.177291       2.177291       2.177291    6[6-(6,6),8-(0),8-(30)]
    45       5.838306       5.838306       5.838306    6[1-(0),6-(1,6),7-(6,30)]
    46       6.695869       6.695869       6.695869    6[1-(0),6-(1,7),6-(6,6)]
    47       7.468055       7.468055       7.468055    6[6-(1,6),6-(1,6),6-(1,6)]
    48       7.318973       7.318973       7.318973    6[1-(0),6-(1,7),6-(6,6)]
    49        6.43815        6.43815        6.43815    6[1-(0),6-(1,6),7-(6,30)]
    50       8.399249       8.399249       8.399249    6[1-(0),6-(1,6),6-(6,6)]
    51       9.264543       9.264543       9.264543    6[1-(0),6-(1,6),6-(6,6)]
    52      10.171612      10.171612      10.171612    6[6-(1,6),6-(1,6),6-(1,6)]
    53      10.365991      10.365991      10.365991    6[1-(0),6-(1,7),6-(6,6)]
    54      11.227912      11.227912      11.227912    6[1-(0),6-(1,6),7-(6,30)]
    55       1.789458       1.789458       1.789458    6[1-(0),6-(1,6),7-(6,30)]
    56      10.830358      10.830358      10.830358    6[1-(0),6-(1,7),6-(6,6)]
    57      10.103339      10.103339      10.103339    6[6-(6,6),8-(30),8-(30)]
    58        9.27264        9.27264        9.27264    6[6-(1,6),6-(1,6),6-(8,8)]
    59       9.328575       9.328575       9.328575    6[1-(0),6-(6,6),6-(6,6)]
    60      11.380589      11.380589      11.380589    6[6-(1,6),6-(1,6),6-(8,8)]
    61      10.549577      10.549577      10.549577    6[1-(0),6-(6,6),6-(6,8)]
    62       6.653755       6.653755       6.653755    6[6-(1,6),6-(1,6),8-(6)]
    63       7.448948       7.448948       7.448948    6[1-(0),6-(6,6),6-(6,8)]
    64       5.697118       5.697118       5.697118    6[1-(0),1-(0),6-(8,8),8-(6)]
    65       4.829151       4.829151       4.829151    6[6-(1,1,8),8-(30),8-(30)]
    66      12.451629      12.451629      12.451629    6[6-(6,6),8-(0),8-(30)]
    67       8.790614       8.790614       8.790614    6[1-(0),6-(1,6),7-(6,30)]
    68       7.933051       7.933051       7.933051    6[1-(0),6-(1,7),6-(6,6)]
    69       7.160865       7.160865       7.160865    6[6-(1,6),6-(1,6),6-(1,6)]
    70       7.309947       7.309947       7.309947    6[1-(0),6-(1,7),6-(6,6)]
    71        8.19077        8.19077        8.19077    6[1-(0),6-(1,6),7-(6,30)]
    72       6.229671       6.229671       6.229671    6[1-(0),6-(1,6),6-(6,6)]
    73       5.364377       5.364377       5.364377    6[1-(0),6-(1,6),6-(6,6)]
    74       4.457308       4.457308       4.457308    6[6-(1,6),6-(1,6),6-(1,6)]
    75       4.262929       4.262929       4.262929    6[1-(0),6-(1,7),6-(6,6)]
    76       3.401008       3.401008       3.401008    6[1-(0),6-(1,6),7-(6,30)]
    77      12.839462      12.839462      12.839462    6[1-(0),6-(1,6),7-(6,30)]
    78       3.798562       3.798562       3.798562    6[1-(0),6-(1,7),6-(6,6)]
    79       5.690409       5.690409       5.690409    7[6-(1,6),6-(1,6),30-(8,8,8,8,8)]
    80      11.856262      11.856262      11.856262    7[6-(1,6),6-(1,6),30-(8,8,8)]
    81       8.938511       8.938511       8.938511    7[6-(1,6),6-(1,6),30-(8,8,8,8,8)]
    82       2.772658       2.772658       2.772658    7[6-(1,6),6-(1,6),30-(8,8,8)]
    83       4.031367       4.031367       4.031367    8[6-(6,8),30-(7,8,8)]
    84       4.391973       4.391973       4.391973    8[6-(6,8),30-(7,8,8,8,8)]
    85       8.841075       8.841075       8.841075    8[6-(1,1,6),6-(6,6)]
    86      10.011299      10.011299      10.011299    8[6-(6,8),30-(7,8,8,8,8)]
    87      10.225362      10.225362      10.225362    8[6-(6,8),30-(7,8,8)]
    88       3.572359       3.572359       3.572359    8[6-(6,8),30-(7,8,8,8,8)]
    89       1.735573       1.735573       1.735573    8[6-(6,8)]
    90       1.954407       1.954407       1.954407    8[30-(7,8,8),30-(7,8,8,8,8),30-(7,8,8,8,8)]
    91      10.597553      10.597553      10.597553    8[6-(6,8),30-(7,8,8)]
    92         9.2514         9.2514         9.2514    8[6-(6,8),30-(7,8,8,8,8)]
    93       5.787845       5.787845       5.787845    8[6-(1,1,6),6-(6,6)]
    94       4.617621       4.617621       4.617621    8[6-(6,8),30-(7,8,8,8,8)]
    95       4.403558       4.403558       4.403558    8[6-(6,8),30-(7,8,8)]
    96      11.056561      11.056561      11.056561    8[6-(6,8),30-(7,8,8,8,8)]
    97      12.893347      12.893347      12.893347    8[6-(6,8)]
    98      12.674513      12.674513      12.674513    8[30-(7,8,8),30-(7,8,8,8,8),30-(7,8,8,8,8)]
