# Supplementary material for: A collection of forcefield precursors for metal–organic frameworks
Source: RSC Adv. 2019 Nov 13;9(63):36492–507. doi: 10.1039/c9ra07327b (PMC9075174; doi:10.1039/c9ra07327b)
Supplement: RA-009-C9RA07327B-s2011 [file RA-009-C9RA07327B-s2011.txt]

PUQXUV_clean

7.720000    0.000000    0.000000
0.000000    21.250000    0.000000
0.000000    -10.625000    18.403040

     1       6.433308       6.433308       6.433308    30[8-(6),8-(6),8-(6),8-(6)]
     2       1.286692       1.286692       1.286692    30[8-(6),8-(6),8-(6),8-(6)]
     3           3.86           3.86           3.86    30[8-(6),8-(6),8-(6),8-(6)]
     4       6.433308       6.433308       6.433308    30[8-(6),8-(6),8-(6),8-(6)]
     5       1.286692       1.286692       1.286692    30[8-(6),8-(6),8-(6),8-(6)]
     6           3.86           3.86           3.86    30[8-(6),8-(6),8-(6),8-(6)]
     7       5.592368       5.592368       5.592368    1[6-(6,6)]
     8       6.539612       6.539612       6.539612    1[6-(6,6)]
     9       1.086976       1.086976       1.086976    1[6-(6,6)]
    10       2.064328       2.064328       2.064328    1[6-(6,6)]
    11       0.445676       0.445676       0.445676    1[6-(6,6)]
    12        1.39292        1.39292        1.39292    1[6-(6,6)]
    13       3.660284       3.660284       3.660284    1[6-(6,6)]
    14       4.637636       4.637636       4.637636    1[6-(6,6)]
    15        3.01906        3.01906        3.01906    1[6-(6,6)]
    16       3.966304       3.966304       3.966304    1[6-(6,6)]
    17       6.233668       6.233668       6.233668    1[6-(6,6)]
    18        7.21102        7.21102        7.21102    1[6-(6,6)]
    19       5.592368       5.592368       5.592368    1[6-(6,6)]
    20       6.539612       6.539612       6.539612    1[6-(6,6)]
    21       1.086976       1.086976       1.086976    1[6-(6,6)]
    22       2.064328       2.064328       2.064328    1[6-(6,6)]
    23       0.445676       0.445676       0.445676    1[6-(6,6)]
    24        1.39292        1.39292        1.39292    1[6-(6,6)]
    25       3.660284       3.660284       3.660284    1[6-(6,6)]
    26       4.637636       4.637636       4.637636    1[6-(6,6)]
    27        3.01906        3.01906        3.01906    1[6-(6,6)]
    28       3.966304       3.966304       3.966304    1[6-(6,6)]
    29       6.233668       6.233668       6.233668    1[6-(6,6)]
    30        7.21102        7.21102        7.21102    1[6-(6,6)]
    31        4.70094        4.70094        4.70094    1[6-(6,6)]
    32       3.753696       3.753696       3.753696    1[6-(6,6)]
    33       1.486332       1.486332       1.486332    1[6-(6,6)]
    34        0.50898        0.50898        0.50898    1[6-(6,6)]
    35       2.127632       2.127632       2.127632    1[6-(6,6)]
    36       1.180388       1.180388       1.180388    1[6-(6,6)]
    37       6.633024       6.633024       6.633024    1[6-(6,6)]
    38       5.655672       5.655672       5.655672    1[6-(6,6)]
    39       7.274324       7.274324       7.274324    1[6-(6,6)]
    40        6.32708        6.32708        6.32708    1[6-(6,6)]
    41       4.059716       4.059716       4.059716    1[6-(6,6)]
    42       3.082364       3.082364       3.082364    1[6-(6,6)]
    43        4.70094        4.70094        4.70094    1[6-(6,6)]
    44       3.753696       3.753696       3.753696    1[6-(6,6)]
    45       1.486332       1.486332       1.486332    1[6-(6,6)]
    46        0.50898        0.50898        0.50898    1[6-(6,6)]
    47       2.127632       2.127632       2.127632    1[6-(6,6)]
    48       1.180388       1.180388       1.180388    1[6-(6,6)]
    49       6.633024       6.633024       6.633024    1[6-(6,6)]
    50       5.655672       5.655672       5.655672    1[6-(6,6)]
    51       7.274324       7.274324       7.274324    1[6-(6,6)]
    52        6.32708        6.32708        6.32708    1[6-(6,6)]
    53       4.059716       4.059716       4.059716    1[6-(6,6)]
    54       3.082364       3.082364       3.082364    1[6-(6,6)]
    55       6.394476       6.394476       6.394476    6[6-(6,6),8-(30),8-(30)]
    56       7.066888       7.066888       7.066888    6[6-(1,6),6-(1,6),6-(8,8)]
    57        6.43462        6.43462        6.43462    6[1-(0),6-(1,6),6-(6,6)]
    58       7.007444       7.007444       7.007444    6[1-(0),6-(1,6),6-(6,6)]
    59       0.627636       0.627636       0.627636    6[1-(0),6-(1,6),6-(6,6)]
    60       1.208952       1.208952       1.208952    6[1-(0),6-(1,6),6-(6,6)]
    61       0.569736       0.569736       0.569736    6[6-(1,6),6-(1,6),6-(6,6,6)]
    62       0.317292       0.317292       0.317292    6[6-(6,6,6),9-(0),9-(0),9-(0)]
    63       1.247784       1.247784       1.247784    6[6-(6,6),8-(30),8-(30)]
    64       1.920196       1.920196       1.920196    6[6-(1,6),6-(1,6),6-(8,8)]
    65       1.287928       1.287928       1.287928    6[1-(0),6-(1,6),6-(6,6)]
    66       1.860752       1.860752       1.860752    6[1-(0),6-(1,6),6-(6,6)]
    67       3.200944       3.200944       3.200944    6[1-(0),6-(1,6),6-(6,6)]
    68        3.78226        3.78226        3.78226    6[1-(0),6-(1,6),6-(6,6)]
    69       3.143044       3.143044       3.143044    6[6-(1,6),6-(1,6),6-(6,6,6)]
    70         2.8906         2.8906         2.8906    6[6-(6,6,6),9-(0),9-(0),9-(0)]
    71       3.821168       3.821168       3.821168    6[6-(6,6),8-(30),8-(30)]
    72        4.49358        4.49358        4.49358    6[6-(1,6),6-(1,6),6-(8,8)]
    73       3.861312       3.861312       3.861312    6[1-(0),6-(1,6),6-(6,6)]
    74       4.434136       4.434136       4.434136    6[1-(0),6-(1,6),6-(6,6)]
    75       5.774328       5.774328       5.774328    6[1-(0),6-(1,6),6-(6,6)]
    76       6.355644       6.355644       6.355644    6[1-(0),6-(1,6),6-(6,6)]
    77       5.716428       5.716428       5.716428    6[6-(1,6),6-(1,6),6-(6,6,6)]
    78       5.463984       5.463984       5.463984    6[6-(6,6,6),9-(0),9-(0),9-(0)]
    79       6.394476       6.394476       6.394476    6[6-(6,6),8-(30),8-(30)]
    80       7.066888       7.066888       7.066888    6[6-(1,6),6-(1,6),6-(8,8)]
    81        6.43462        6.43462        6.43462    6[1-(0),6-(1,6),6-(6,6)]
    82       7.007444       7.007444       7.007444    6[1-(0),6-(1,6),6-(6,6)]
    83       0.627636       0.627636       0.627636    6[1-(0),6-(1,6),6-(6,6)]
    84       1.208952       1.208952       1.208952    6[1-(0),6-(1,6),6-(6,6)]
    85       0.569736       0.569736       0.569736    6[6-(1,6),6-(1,6),6-(6,6,6)]
    86       0.317292       0.317292       0.317292    6[6-(6,6,6),9-(0),9-(0),9-(0)]
    87       1.247784       1.247784       1.247784    6[6-(6,6),8-(30),8-(30)]
    88       1.920196       1.920196       1.920196    6[6-(1,6),6-(1,6),6-(8,8)]
    89       1.287928       1.287928       1.287928    6[1-(0),6-(1,6),6-(6,6)]
    90       1.860752       1.860752       1.860752    6[1-(0),6-(1,6),6-(6,6)]
    91       3.200944       3.200944       3.200944    6[1-(0),6-(1,6),6-(6,6)]
    92        3.78226        3.78226        3.78226    6[1-(0),6-(1,6),6-(6,6)]
    93       3.143044       3.143044       3.143044    6[6-(1,6),6-(1,6),6-(6,6,6)]
    94         2.8906         2.8906         2.8906    6[6-(6,6,6),9-(0),9-(0),9-(0)]
    95       3.821168       3.821168       3.821168    6[6-(6,6),8-(30),8-(30)]
    96        4.49358        4.49358        4.49358    6[6-(1,6),6-(1,6),6-(8,8)]
    97       3.861312       3.861312       3.861312    6[1-(0),6-(1,6),6-(6,6)]
    98       4.434136       4.434136       4.434136    6[1-(0),6-(1,6),6-(6,6)]
    99       5.774328       5.774328       5.774328    6[1-(0),6-(1,6),6-(6,6)]
   100       6.355644       6.355644       6.355644    6[1-(0),6-(1,6),6-(6,6)]
   101       5.716428       5.716428       5.716428    6[6-(1,6),6-(1,6),6-(6,6,6)]
   102       5.463984       5.463984       5.463984    6[6-(6,6,6),9-(0),9-(0),9-(0)]
   103       3.898832       3.898832       3.898832    6[6-(6,6),8-(30),8-(30)]
   104        3.22642        3.22642        3.22642    6[6-(1,6),6-(1,6),6-(8,8)]
   105       3.858688       3.858688       3.858688    6[1-(0),6-(1,6),6-(6,6)]
   106       3.285864       3.285864       3.285864    6[1-(0),6-(1,6),6-(6,6)]
   107       1.945672       1.945672       1.945672    6[1-(0),6-(1,6),6-(6,6)]
   108       1.364356       1.364356       1.364356    6[1-(0),6-(1,6),6-(6,6)]
   109       2.003572       2.003572       2.003572    6[6-(1,6),6-(1,6),6-(6,6,6)]
   110       2.256016       2.256016       2.256016    6[6-(6,6,6),9-(0),9-(0),9-(0)]
   111       1.325524       1.325524       1.325524    6[6-(6,6),8-(30),8-(30)]
   112       0.653112       0.653112       0.653112    6[6-(1,6),6-(1,6),6-(8,8)]
   113        1.28538        1.28538        1.28538    6[1-(0),6-(1,6),6-(6,6)]
   114       0.712556       0.712556       0.712556    6[1-(0),6-(1,6),6-(6,6)]
   115       7.092364       7.092364       7.092364    6[1-(0),6-(1,6),6-(6,6)]
   116       6.511048       6.511048       6.511048    6[1-(0),6-(1,6),6-(6,6)]
   117       7.150264       7.150264       7.150264    6[6-(1,6),6-(1,6),6-(6,6,6)]
   118       7.402708       7.402708       7.402708    6[6-(6,6,6),9-(0),9-(0),9-(0)]
   119       6.472216       6.472216       6.472216    6[6-(6,6),8-(30),8-(30)]
   120       5.799804       5.799804       5.799804    6[6-(1,6),6-(1,6),6-(8,8)]
   121       6.432072       6.432072       6.432072    6[1-(0),6-(1,6),6-(6,6)]
   122       5.859248       5.859248       5.859248    6[1-(0),6-(1,6),6-(6,6)]
   123       4.519056       4.519056       4.519056    6[1-(0),6-(1,6),6-(6,6)]
   124        3.93774        3.93774        3.93774    6[1-(0),6-(1,6),6-(6,6)]
   125       4.576956       4.576956       4.576956    6[6-(1,6),6-(1,6),6-(6,6,6)]
   126         4.8294         4.8294         4.8294    6[6-(6,6,6),9-(0),9-(0),9-(0)]
   127       3.898832       3.898832       3.898832    6[6-(6,6),8-(30),8-(30)]
   128        3.22642        3.22642        3.22642    6[6-(1,6),6-(1,6),6-(8,8)]
   129       3.858688       3.858688       3.858688    6[1-(0),6-(1,6),6-(6,6)]
   130       3.285864       3.285864       3.285864    6[1-(0),6-(1,6),6-(6,6)]
   131       1.945672       1.945672       1.945672    6[1-(0),6-(1,6),6-(6,6)]
   132       1.364356       1.364356       1.364356    6[1-(0),6-(1,6),6-(6,6)]
   133       2.003572       2.003572       2.003572    6[6-(1,6),6-(1,6),6-(6,6,6)]
   134       2.256016       2.256016       2.256016    6[6-(6,6,6),9-(0),9-(0),9-(0)]
   135       1.325524       1.325524       1.325524    6[6-(6,6),8-(30),8-(30)]
   136       0.653112       0.653112       0.653112    6[6-(1,6),6-(1,6),6-(8,8)]
   137        1.28538        1.28538        1.28538    6[1-(0),6-(1,6),6-(6,6)]
   138       0.712556       0.712556       0.712556    6[1-(0),6-(1,6),6-(6,6)]
   139       7.092364       7.092364       7.092364    6[1-(0),6-(1,6),6-(6,6)]
   140       6.511048       6.511048       6.511048    6[1-(0),6-(1,6),6-(6,6)]
   141       7.150264       7.150264       7.150264    6[6-(1,6),6-(1,6),6-(6,6,6)]
   142       7.402708       7.402708       7.402708    6[6-(6,6,6),9-(0),9-(0),9-(0)]
   143       6.472216       6.472216       6.472216    6[6-(6,6),8-(30),8-(30)]
   144       5.799804       5.799804       5.799804    6[6-(1,6),6-(1,6),6-(8,8)]
   145       6.432072       6.432072       6.432072    6[1-(0),6-(1,6),6-(6,6)]
   146       5.859248       5.859248       5.859248    6[1-(0),6-(1,6),6-(6,6)]
   147       4.519056       4.519056       4.519056    6[1-(0),6-(1,6),6-(6,6)]
   148        3.93774        3.93774        3.93774    6[1-(0),6-(1,6),6-(6,6)]
   149       4.576956       4.576956       4.576956    6[6-(1,6),6-(1,6),6-(6,6,6)]
   150         4.8294         4.8294         4.8294    6[6-(6,6,6),9-(0),9-(0),9-(0)]
   151       1.286692       1.286692       1.286692    6[6-(6,6),6-(6,6),6-(9,9,9),6-(9,9,9)]
   152           3.86           3.86           3.86    6[6-(6,6),6-(6,6),6-(9,9,9),6-(9,9,9)]
   153       6.433308       6.433308       6.433308    6[6-(6,6),6-(6,6),6-(9,9,9),6-(9,9,9)]
   154       1.286692       1.286692       1.286692    6[6-(6,6),6-(6,6),6-(9,9,9),6-(9,9,9)]
   155           3.86           3.86           3.86    6[6-(6,6),6-(6,6),6-(9,9,9),6-(9,9,9)]
   156       6.433308       6.433308       6.433308    6[6-(6,6),6-(6,6),6-(9,9,9),6-(9,9,9)]
   157       7.004356       7.004356       7.004356    8[6-(6,8),30-(8,8,8)]
   158       5.293604       5.293604       5.293604    8[6-(6,8),30-(8,8,8)]
   159       1.857664       1.857664       1.857664    8[6-(6,8),30-(8,8,8)]
   160       0.146912       0.146912       0.146912    8[6-(6,8),30-(8,8,8)]
   161       4.431048       4.431048       4.431048    8[6-(6,8),30-(8,8,8)]
   162       2.720296       2.720296       2.720296    8[6-(6,8),30-(8,8,8)]
   163       7.004356       7.004356       7.004356    8[6-(6,8),30-(8,8,8)]
   164       5.293604       5.293604       5.293604    8[6-(6,8),30-(8,8,8)]
   165       1.857664       1.857664       1.857664    8[6-(6,8),30-(8,8,8)]
   166       0.146912       0.146912       0.146912    8[6-(6,8),30-(8,8,8)]
   167       4.431048       4.431048       4.431048    8[6-(6,8),30-(8,8,8)]
   168       2.720296       2.720296       2.720296    8[6-(6,8),30-(8,8,8)]
   169       3.288952       3.288952       3.288952    8[6-(6,8),30-(8,8,8)]
   170       4.999704       4.999704       4.999704    8[6-(6,8),30-(8,8,8)]
   171       0.715644       0.715644       0.715644    8[6-(6,8),30-(8,8,8)]
   172       2.426396       2.426396       2.426396    8[6-(6,8),30-(8,8,8)]
   173       5.862336       5.862336       5.862336    8[6-(6,8),30-(8,8,8)]
   174       7.573088       7.573088       7.573088    8[6-(6,8),30-(8,8,8)]
   175       3.288952       3.288952       3.288952    8[6-(6,8),30-(8,8,8)]
   176       4.999704       4.999704       4.999704    8[6-(6,8),30-(8,8,8)]
   177       0.715644       0.715644       0.715644    8[6-(6,8),30-(8,8,8)]
   178       2.426396       2.426396       2.426396    8[6-(6,8),30-(8,8,8)]
   179       5.862336       5.862336       5.862336    8[6-(6,8),30-(8,8,8)]
   180       7.573088       7.573088       7.573088    8[6-(6,8),30-(8,8,8)]
   181         0.9457         0.9457         0.9457    9[6-(6,9,9)]
   182       7.041412       7.041412       7.041412    9[6-(6,9,9)]
   183       7.486084       7.486084       7.486084    9[6-(6,9,9)]
   184       3.519008       3.519008       3.519008    9[6-(6,9,9)]
   185        1.89472        1.89472        1.89472    9[6-(6,9,9)]
   186       2.339392       2.339392       2.339392    9[6-(6,9,9)]
   187       6.092392       6.092392       6.092392    9[6-(6,9,9)]
   188       4.468104       4.468104       4.468104    9[6-(6,9,9)]
   189       4.912776       4.912776       4.912776    9[6-(6,9,9)]
   190         0.9457         0.9457         0.9457    9[6-(6,9,9)]
   191       7.041412       7.041412       7.041412    9[6-(6,9,9)]
   192       7.486084       7.486084       7.486084    9[6-(6,9,9)]
   193       3.519008       3.519008       3.519008    9[6-(6,9,9)]
   194        1.89472        1.89472        1.89472    9[6-(6,9,9)]
   195       2.339392       2.339392       2.339392    9[6-(6,9,9)]
   196       6.092392       6.092392       6.092392    9[6-(6,9,9)]
   197       4.468104       4.468104       4.468104    9[6-(6,9,9)]
   198       4.912776       4.912776       4.912776    9[6-(6,9,9)]
   199       1.627608       1.627608       1.627608    9[6-(6,9,9)]
   200       3.251896       3.251896       3.251896    9[6-(6,9,9)]
   201       2.807224       2.807224       2.807224    9[6-(6,9,9)]
   202         6.7743         6.7743         6.7743    9[6-(6,9,9)]
   203       0.678588       0.678588       0.678588    9[6-(6,9,9)]
   204       0.233916       0.233916       0.233916    9[6-(6,9,9)]
   205       4.200992       4.200992       4.200992    9[6-(6,9,9)]
   206        5.82528        5.82528        5.82528    9[6-(6,9,9)]
   207       5.380608       5.380608       5.380608    9[6-(6,9,9)]
   208       1.627608       1.627608       1.627608    9[6-(6,9,9)]
   209       3.251896       3.251896       3.251896    9[6-(6,9,9)]
   210       2.807224       2.807224       2.807224    9[6-(6,9,9)]
   211         6.7743         6.7743         6.7743    9[6-(6,9,9)]
   212       0.678588       0.678588       0.678588    9[6-(6,9,9)]
   213       0.233916       0.233916       0.233916    9[6-(6,9,9)]
   214       4.200992       4.200992       4.200992    9[6-(6,9,9)]
   215        5.82528        5.82528        5.82528    9[6-(6,9,9)]
   216       5.380608       5.380608       5.380608    9[6-(6,9,9)]
