# Supplementary material for: A collection of forcefield precursors for metal–organic frameworks
Source: RSC Adv. 2019 Nov 13;9(63):36492–507. doi: 10.1039/c9ra07327b (PMC9075174; doi:10.1039/c9ra07327b)
Supplement: RA-009-C9RA07327B-s2012 [file RA-009-C9RA07327B-s2012.txt]

PUQYAC_clean

7.730000    0.000000    0.000000
0.000000    21.260000    0.000000
0.000000    -10.630000    18.411700

     1            0.0            0.0            0.0    30[8-(6),8-(6),8-(6),8-(6)]
     2       5.153359       5.153359       5.153359    30[8-(6),8-(6),8-(6),8-(6)]
     3       2.576641       2.576641       2.576641    30[8-(6),8-(6),8-(6),8-(6)]
     4            0.0            0.0            0.0    30[8-(6),8-(6),8-(6),8-(6)]
     5       5.153359       5.153359       5.153359    30[8-(6),8-(6),8-(6),8-(6)]
     6       2.576641       2.576641       2.576641    30[8-(6),8-(6),8-(6),8-(6)]
     7       0.847208       0.847208       0.847208    1[6-(6,6)]
     8       4.369769       4.369769       4.369769    1[6-(6,6)]
     9       5.353025       5.353025       5.353025    1[6-(6,6)]
    10       7.646516       7.646516       7.646516    1[6-(6,6)]
    11       6.000567       6.000567       6.000567    1[6-(6,6)]
    12       1.793128       1.793128       1.793128    1[6-(6,6)]
    13       2.776384       2.776384       2.776384    1[6-(6,6)]
    14       5.069875       5.069875       5.069875    1[6-(6,6)]
    15       3.423849       3.423849       3.423849    1[6-(6,6)]
    16        6.94641        6.94641        6.94641    1[6-(6,6)]
    17       0.199666       0.199666       0.199666    1[6-(6,6)]
    18       2.493157       2.493157       2.493157    1[6-(6,6)]
    19       0.847208       0.847208       0.847208    1[6-(6,6)]
    20       4.369769       4.369769       4.369769    1[6-(6,6)]
    21       5.353025       5.353025       5.353025    1[6-(6,6)]
    22       7.646516       7.646516       7.646516    1[6-(6,6)]
    23       6.000567       6.000567       6.000567    1[6-(6,6)]
    24       1.793128       1.793128       1.793128    1[6-(6,6)]
    25       2.776384       2.776384       2.776384    1[6-(6,6)]
    26       5.069875       5.069875       5.069875    1[6-(6,6)]
    27       3.423849       3.423849       3.423849    1[6-(6,6)]
    28        6.94641        6.94641        6.94641    1[6-(6,6)]
    29       0.199666       0.199666       0.199666    1[6-(6,6)]
    30       2.493157       2.493157       2.493157    1[6-(6,6)]
    31       4.306151       4.306151       4.306151    1[6-(6,6)]
    32        0.78359        0.78359        0.78359    1[6-(6,6)]
    33       7.530334       7.530334       7.530334    1[6-(6,6)]
    34       5.236843       5.236843       5.236843    1[6-(6,6)]
    35       6.882792       6.882792       6.882792    1[6-(6,6)]
    36       3.360231       3.360231       3.360231    1[6-(6,6)]
    37       2.376975       2.376975       2.376975    1[6-(6,6)]
    38       0.083484       0.083484       0.083484    1[6-(6,6)]
    39       1.729433       1.729433       1.729433    1[6-(6,6)]
    40       5.936872       5.936872       5.936872    1[6-(6,6)]
    41       4.953616       4.953616       4.953616    1[6-(6,6)]
    42       2.660125       2.660125       2.660125    1[6-(6,6)]
    43       4.306151       4.306151       4.306151    1[6-(6,6)]
    44        0.78359        0.78359        0.78359    1[6-(6,6)]
    45       7.530334       7.530334       7.530334    1[6-(6,6)]
    46       5.236843       5.236843       5.236843    1[6-(6,6)]
    47       6.882792       6.882792       6.882792    1[6-(6,6)]
    48       3.360231       3.360231       3.360231    1[6-(6,6)]
    49       2.376975       2.376975       2.376975    1[6-(6,6)]
    50       0.083484       0.083484       0.083484    1[6-(6,6)]
    51       1.729433       1.729433       1.729433    1[6-(6,6)]
    52       5.936872       5.936872       5.936872    1[6-(6,6)]
    53       4.953616       4.953616       4.953616    1[6-(6,6)]
    54       2.660125       2.660125       2.660125    1[6-(6,6)]
    55       0.029374       0.029374       0.029374    6[6-(6,6),8-(30),8-(30)]
    56       0.001546       0.001546       0.001546    6[1-(0),6-(1,6),6-(6,6)]
    57       5.228572       5.228572       5.228572    6[1-(0),6-(1,6),6-(6,6)]
    58       5.813733       5.813733       5.813733    6[1-(0),6-(1,6),6-(6,6)]
    59       7.091502       7.091502       7.091502    6[6-(1,6),6-(1,6),6-(8,8)]
    60       7.174213       7.174213       7.174213    6[1-(0),6-(1,6),6-(6,6)]
    61       5.868616       5.868616       5.868616    6[6-(1,6),6-(1,6),6-(6,6,6)]
    62       4.181157       4.181157       4.181157    6[6-(6,6,6),9-(0),9-(0),9-(0)]
    63       5.182733       5.182733       5.182733    6[6-(6,6),8-(30),8-(30)]
    64       5.154905       5.154905       5.154905    6[1-(0),6-(1,6),6-(6,6)]
    65       2.651931       2.651931       2.651931    6[1-(0),6-(1,6),6-(6,6)]
    66       3.237092       3.237092       3.237092    6[1-(0),6-(1,6),6-(6,6)]
    67       4.514861       4.514861       4.514861    6[6-(1,6),6-(1,6),6-(8,8)]
    68       4.597572       4.597572       4.597572    6[1-(0),6-(1,6),6-(6,6)]
    69       3.291975       3.291975       3.291975    6[6-(1,6),6-(1,6),6-(6,6,6)]
    70       1.604516       1.604516       1.604516    6[6-(6,6,6),9-(0),9-(0),9-(0)]
    71       2.606015       2.606015       2.606015    6[6-(6,6),8-(30),8-(30)]
    72       2.578187       2.578187       2.578187    6[1-(0),6-(1,6),6-(6,6)]
    73       0.075213       0.075213       0.075213    6[1-(0),6-(1,6),6-(6,6)]
    74       0.660374       0.660374       0.660374    6[1-(0),6-(1,6),6-(6,6)]
    75       1.938143       1.938143       1.938143    6[6-(1,6),6-(1,6),6-(8,8)]
    76       2.020854       2.020854       2.020854    6[1-(0),6-(1,6),6-(6,6)]
    77       0.715257       0.715257       0.715257    6[6-(1,6),6-(1,6),6-(6,6,6)]
    78       6.757798       6.757798       6.757798    6[6-(6,6,6),9-(0),9-(0),9-(0)]
    79       0.029374       0.029374       0.029374    6[6-(6,6),8-(30),8-(30)]
    80       0.001546       0.001546       0.001546    6[1-(0),6-(1,6),6-(6,6)]
    81       5.228572       5.228572       5.228572    6[1-(0),6-(1,6),6-(6,6)]
    82       5.813733       5.813733       5.813733    6[1-(0),6-(1,6),6-(6,6)]
    83       7.091502       7.091502       7.091502    6[6-(1,6),6-(1,6),6-(8,8)]
    84       7.174213       7.174213       7.174213    6[1-(0),6-(1,6),6-(6,6)]
    85       5.868616       5.868616       5.868616    6[6-(1,6),6-(1,6),6-(6,6,6)]
    86       4.181157       4.181157       4.181157    6[6-(6,6,6),9-(0),9-(0),9-(0)]
    87       5.182733       5.182733       5.182733    6[6-(6,6),8-(30),8-(30)]
    88       5.154905       5.154905       5.154905    6[1-(0),6-(1,6),6-(6,6)]
    89       2.651931       2.651931       2.651931    6[1-(0),6-(1,6),6-(6,6)]
    90       3.237092       3.237092       3.237092    6[1-(0),6-(1,6),6-(6,6)]
    91       4.514861       4.514861       4.514861    6[6-(1,6),6-(1,6),6-(8,8)]
    92       4.597572       4.597572       4.597572    6[1-(0),6-(1,6),6-(6,6)]
    93       3.291975       3.291975       3.291975    6[6-(1,6),6-(1,6),6-(6,6,6)]
    94       1.604516       1.604516       1.604516    6[6-(6,6,6),9-(0),9-(0),9-(0)]
    95       2.606015       2.606015       2.606015    6[6-(6,6),8-(30),8-(30)]
    96       2.578187       2.578187       2.578187    6[1-(0),6-(1,6),6-(6,6)]
    97       0.075213       0.075213       0.075213    6[1-(0),6-(1,6),6-(6,6)]
    98       0.660374       0.660374       0.660374    6[1-(0),6-(1,6),6-(6,6)]
    99       1.938143       1.938143       1.938143    6[6-(1,6),6-(1,6),6-(8,8)]
   100       2.020854       2.020854       2.020854    6[1-(0),6-(1,6),6-(6,6)]
   101       0.715257       0.715257       0.715257    6[6-(1,6),6-(1,6),6-(6,6,6)]
   102       6.757798       6.757798       6.757798    6[6-(6,6,6),9-(0),9-(0),9-(0)]
   103       5.123985       5.123985       5.123985    6[6-(6,6),8-(30),8-(30)]
   104       5.151813       5.151813       5.151813    6[1-(0),6-(1,6),6-(6,6)]
   105       7.654787       7.654787       7.654787    6[1-(0),6-(1,6),6-(6,6)]
   106       7.069626       7.069626       7.069626    6[1-(0),6-(1,6),6-(6,6)]
   107       5.791857       5.791857       5.791857    6[6-(1,6),6-(1,6),6-(8,8)]
   108       5.709146       5.709146       5.709146    6[1-(0),6-(1,6),6-(6,6)]
   109       7.014743       7.014743       7.014743    6[6-(1,6),6-(1,6),6-(6,6,6)]
   110       0.972202       0.972202       0.972202    6[6-(6,6,6),9-(0),9-(0),9-(0)]
   111      -0.029374      -0.029374      -0.029374    6[6-(6,6),8-(30),8-(30)]
   112      -0.001546      -0.001546      -0.001546    6[1-(0),6-(1,6),6-(6,6)]
   113       2.501428       2.501428       2.501428    6[1-(0),6-(1,6),6-(6,6)]
   114       1.916267       1.916267       1.916267    6[1-(0),6-(1,6),6-(6,6)]
   115       0.638498       0.638498       0.638498    6[6-(1,6),6-(1,6),6-(8,8)]
   116       0.555787       0.555787       0.555787    6[1-(0),6-(1,6),6-(6,6)]
   117       1.861384       1.861384       1.861384    6[6-(1,6),6-(1,6),6-(6,6,6)]
   118       3.548843       3.548843       3.548843    6[6-(6,6,6),9-(0),9-(0),9-(0)]
   119       2.547267       2.547267       2.547267    6[6-(6,6),8-(30),8-(30)]
   120       2.575095       2.575095       2.575095    6[1-(0),6-(1,6),6-(6,6)]
   121       5.078069       5.078069       5.078069    6[1-(0),6-(1,6),6-(6,6)]
   122       4.492908       4.492908       4.492908    6[1-(0),6-(1,6),6-(6,6)]
   123       3.215139       3.215139       3.215139    6[6-(1,6),6-(1,6),6-(8,8)]
   124       3.132428       3.132428       3.132428    6[1-(0),6-(1,6),6-(6,6)]
   125       4.438025       4.438025       4.438025    6[6-(1,6),6-(1,6),6-(6,6,6)]
   126       6.125484       6.125484       6.125484    6[6-(6,6,6),9-(0),9-(0),9-(0)]
   127       5.123985       5.123985       5.123985    6[6-(6,6),8-(30),8-(30)]
   128       5.151813       5.151813       5.151813    6[1-(0),6-(1,6),6-(6,6)]
   129       7.654787       7.654787       7.654787    6[1-(0),6-(1,6),6-(6,6)]
   130       7.069626       7.069626       7.069626    6[1-(0),6-(1,6),6-(6,6)]
   131       5.791857       5.791857       5.791857    6[6-(1,6),6-(1,6),6-(8,8)]
   132       5.709146       5.709146       5.709146    6[1-(0),6-(1,6),6-(6,6)]
   133       7.014743       7.014743       7.014743    6[6-(1,6),6-(1,6),6-(6,6,6)]
   134       0.972202       0.972202       0.972202    6[6-(6,6,6),9-(0),9-(0),9-(0)]
   135      -0.029374      -0.029374      -0.029374    6[6-(6,6),8-(30),8-(30)]
   136      -0.001546      -0.001546      -0.001546    6[1-(0),6-(1,6),6-(6,6)]
   137       2.501428       2.501428       2.501428    6[1-(0),6-(1,6),6-(6,6)]
   138       1.916267       1.916267       1.916267    6[1-(0),6-(1,6),6-(6,6)]
   139       0.638498       0.638498       0.638498    6[6-(1,6),6-(1,6),6-(8,8)]
   140       0.555787       0.555787       0.555787    6[1-(0),6-(1,6),6-(6,6)]
   141       1.861384       1.861384       1.861384    6[6-(1,6),6-(1,6),6-(6,6,6)]
   142       3.548843       3.548843       3.548843    6[6-(6,6,6),9-(0),9-(0),9-(0)]
   143       2.547267       2.547267       2.547267    6[6-(6,6),8-(30),8-(30)]
   144       2.575095       2.575095       2.575095    6[1-(0),6-(1,6),6-(6,6)]
   145       5.078069       5.078069       5.078069    6[1-(0),6-(1,6),6-(6,6)]
   146       4.492908       4.492908       4.492908    6[1-(0),6-(1,6),6-(6,6)]
   147       3.215139       3.215139       3.215139    6[6-(1,6),6-(1,6),6-(8,8)]
   148       3.132428       3.132428       3.132428    6[1-(0),6-(1,6),6-(6,6)]
   149       4.438025       4.438025       4.438025    6[6-(1,6),6-(1,6),6-(6,6,6)]
   150       6.125484       6.125484       6.125484    6[6-(6,6,6),9-(0),9-(0),9-(0)]
   151       5.153359       5.153359       5.153359    6[6-(6,6),6-(6,6),6-(9,9,9),6-(9,9,9)]
   152       2.576641       2.576641       2.576641    6[6-(6,6),6-(6,6),6-(9,9,9),6-(9,9,9)]
   153            0.0            0.0            0.0    6[6-(6,6),6-(6,6),6-(9,9,9),6-(9,9,9)]
   154       5.153359       5.153359       5.153359    6[6-(6,6),6-(6,6),6-(9,9,9),6-(9,9,9)]
   155       2.576641       2.576641       2.576641    6[6-(6,6),6-(6,6),6-(9,9,9),6-(9,9,9)]
   156            0.0            0.0            0.0    6[6-(6,6),6-(6,6),6-(9,9,9),6-(9,9,9)]
   157       7.156434       7.156434       7.156434    8[6-(6,8),30-(8,8,8)]
   158       1.130126       1.130126       1.130126    8[6-(6,8),30-(8,8,8)]
   159       4.579793       4.579793       4.579793    8[6-(6,8),30-(8,8,8)]
   160       6.283485       6.283485       6.283485    8[6-(6,8),30-(8,8,8)]
   161       2.003075       2.003075       2.003075    8[6-(6,8),30-(8,8,8)]
   162       3.706767       3.706767       3.706767    8[6-(6,8),30-(8,8,8)]
   163       7.156434       7.156434       7.156434    8[6-(6,8),30-(8,8,8)]
   164       1.130126       1.130126       1.130126    8[6-(6,8),30-(8,8,8)]
   165       4.579793       4.579793       4.579793    8[6-(6,8),30-(8,8,8)]
   166       6.283485       6.283485       6.283485    8[6-(6,8),30-(8,8,8)]
   167       2.003075       2.003075       2.003075    8[6-(6,8),30-(8,8,8)]
   168       3.706767       3.706767       3.706767    8[6-(6,8),30-(8,8,8)]
   169       5.726925       5.726925       5.726925    8[6-(6,8),30-(8,8,8)]
   170       4.023233       4.023233       4.023233    8[6-(6,8),30-(8,8,8)]
   171       0.573566       0.573566       0.573566    8[6-(6,8),30-(8,8,8)]
   172       6.599874       6.599874       6.599874    8[6-(6,8),30-(8,8,8)]
   173       3.150207       3.150207       3.150207    8[6-(6,8),30-(8,8,8)]
   174       1.446515       1.446515       1.446515    8[6-(6,8),30-(8,8,8)]
   175       5.726925       5.726925       5.726925    8[6-(6,8),30-(8,8,8)]
   176       4.023233       4.023233       4.023233    8[6-(6,8),30-(8,8,8)]
   177       0.573566       0.573566       0.573566    8[6-(6,8),30-(8,8,8)]
   178       6.599874       6.599874       6.599874    8[6-(6,8),30-(8,8,8)]
   179       3.150207       3.150207       3.150207    8[6-(6,8),30-(8,8,8)]
   180       1.446515       1.446515       1.446515    8[6-(6,8),30-(8,8,8)]
   181       3.213361       3.213361       3.213361    9[6-(6,9,9)]
   182       3.626143       3.626143       3.626143    9[6-(6,9,9)]
   183       4.833569       4.833569       4.833569    9[6-(6,9,9)]
   184        0.63672        0.63672        0.63672    9[6-(6,9,9)]
   185       1.049502       1.049502       1.049502    9[6-(6,9,9)]
   186       2.256928       2.256928       2.256928    9[6-(6,9,9)]
   187       5.790002       5.790002       5.790002    9[6-(6,9,9)]
   188       6.202784       6.202784       6.202784    9[6-(6,9,9)]
   189        7.41021        7.41021        7.41021    9[6-(6,9,9)]
   190       3.213361       3.213361       3.213361    9[6-(6,9,9)]
   191       3.626143       3.626143       3.626143    9[6-(6,9,9)]
   192       4.833569       4.833569       4.833569    9[6-(6,9,9)]
   193        0.63672        0.63672        0.63672    9[6-(6,9,9)]
   194       1.049502       1.049502       1.049502    9[6-(6,9,9)]
   195       2.256928       2.256928       2.256928    9[6-(6,9,9)]
   196       5.790002       5.790002       5.790002    9[6-(6,9,9)]
   197       6.202784       6.202784       6.202784    9[6-(6,9,9)]
   198        7.41021        7.41021        7.41021    9[6-(6,9,9)]
   199       1.939998       1.939998       1.939998    9[6-(6,9,9)]
   200       1.527216       1.527216       1.527216    9[6-(6,9,9)]
   201        0.31979        0.31979        0.31979    9[6-(6,9,9)]
   202       4.516639       4.516639       4.516639    9[6-(6,9,9)]
   203       4.103857       4.103857       4.103857    9[6-(6,9,9)]
   204       2.896431       2.896431       2.896431    9[6-(6,9,9)]
   205        7.09328        7.09328        7.09328    9[6-(6,9,9)]
   206       6.680498       6.680498       6.680498    9[6-(6,9,9)]
   207       5.473072       5.473072       5.473072    9[6-(6,9,9)]
   208       1.939998       1.939998       1.939998    9[6-(6,9,9)]
   209       1.527216       1.527216       1.527216    9[6-(6,9,9)]
   210        0.31979        0.31979        0.31979    9[6-(6,9,9)]
   211       4.516639       4.516639       4.516639    9[6-(6,9,9)]
   212       4.103857       4.103857       4.103857    9[6-(6,9,9)]
   213       2.896431       2.896431       2.896431    9[6-(6,9,9)]
   214        7.09328        7.09328        7.09328    9[6-(6,9,9)]
   215       6.680498       6.680498       6.680498    9[6-(6,9,9)]
   216       5.473072       5.473072       5.473072    9[6-(6,9,9)]
