# Supplementary material for: A collection of forcefield precursors for metal–organic frameworks
Source: RSC Adv. 2019 Nov 13;9(63):36492–507. doi: 10.1039/c9ra07327b (PMC9075174; doi:10.1039/c9ra07327b)
Supplement: RA-009-C9RA07327B-s2013 [file RA-009-C9RA07327B-s2013.txt]

PURJAO_clean

15.259100    0.000000    0.000000
0.000000    24.464600    0.000000
0.000000    0.000000    33.563000

     1      11.520163      11.520163      11.520163    30[8-(6),8-(6),8-(6),8-(6)]
     2      11.368487      11.368487      11.368487    30[8-(6),8-(6),8-(6),8-(6)]
     3       3.890613       3.890613       3.890613    30[8-(6),8-(6),8-(6),8-(6)]
     4       3.738937       3.738937       3.738937    30[8-(6),8-(6),8-(6),8-(6)]
     5      11.368487      11.368487      11.368487    30[8-(6),8-(6),8-(6),8-(6)]
     6      11.520163      11.520163      11.520163    30[8-(6),8-(6),8-(6),8-(6)]
     7       3.738937       3.738937       3.738937    30[8-(6),8-(6),8-(6),8-(6)]
     8       3.890613       3.890613       3.890613    30[8-(6),8-(6),8-(6),8-(6)]
     9      15.162968      15.162968      15.162968    1[6-(6,6)]
    10       1.480133       1.480133       1.480133    1[6-(6,6)]
    11         1.0483         1.0483         1.0483    1[6-(6,6)]
    12       14.78149       14.78149       14.78149    1[6-(6,6)]
    13       3.129641       3.129641       3.129641    1[6-(1,6,8)]
    14       2.066082       2.066082       2.066082    1[6-(1,6,8)]
    15       4.875282       4.875282       4.875282    1[6-(1,6,8)]
    16       5.798458       5.798458       5.798458    1[6-(1,6,8)]
    17       7.115318       7.115318       7.115318    1[6-(6,6)]
    18       8.799923       8.799923       8.799923    1[6-(6,6)]
    19       8.496267       8.496267       8.496267    1[6-(6,6)]
    20       6.845232       6.845232       6.845232    1[6-(6,6)]
    21       3.373787       3.373787       3.373787    1[6-(1,6,8)]
    22       2.626091       2.626091       2.626091    1[6-(1,6,8)]
    23       5.755733       5.755733       5.755733    1[6-(6,6)]
    24       5.305589       5.305589       5.305589    1[6-(6,6)]
    25       2.075238       2.075238       2.075238    1[6-(6,6)]
    26       2.467396       2.467396       2.467396    1[6-(6,6)]
    27       4.448028       4.448028       4.448028    1[6-(1,6,8)]
    28       5.191146       5.191146       5.191146    1[6-(1,6,8)]
    29       1.675449       1.675449       1.675449    1[6-(6,6)]
    30       1.489288       1.489288       1.489288    1[6-(6,6)]
    31       4.727269       4.727269       4.727269    1[6-(6,6)]
    32       4.945474       4.945474       4.945474    1[6-(6,6)]
    33       7.725682       7.725682       7.725682    1[6-(6,6)]
    34       6.149417       6.149417       6.149417    1[6-(6,6)]
    35        6.58125        6.58125        6.58125    1[6-(6,6)]
    36        8.10716        8.10716        8.10716    1[6-(6,6)]
    37       4.499909       4.499909       4.499909    1[6-(1,6,8)]
    38       5.563468       5.563468       5.563468    1[6-(1,6,8)]
    39       2.754268       2.754268       2.754268    1[6-(1,6,8)]
    40       1.831092       1.831092       1.831092    1[6-(1,6,8)]
    41       0.514232       0.514232       0.514232    1[6-(6,6)]
    42      14.088727      14.088727      14.088727    1[6-(6,6)]
    43      14.392383      14.392383      14.392383    1[6-(6,6)]
    44       0.784318       0.784318       0.784318    1[6-(6,6)]
    45       4.255763       4.255763       4.255763    1[6-(1,6,8)]
    46       5.003459       5.003459       5.003459    1[6-(1,6,8)]
    47       1.873817       1.873817       1.873817    1[6-(6,6)]
    48       2.323961       2.323961       2.323961    1[6-(6,6)]
    49       5.554312       5.554312       5.554312    1[6-(6,6)]
    50       5.162154       5.162154       5.162154    1[6-(6,6)]
    51       3.181522       3.181522       3.181522    1[6-(1,6,8)]
    52       2.438404       2.438404       2.438404    1[6-(1,6,8)]
    53       5.954101       5.954101       5.954101    1[6-(6,6)]
    54       6.140262       6.140262       6.140262    1[6-(6,6)]
    55       2.902281       2.902281       2.902281    1[6-(6,6)]
    56       2.684076       2.684076       2.684076    1[6-(6,6)]
    57       7.533418       7.533418       7.533418    1[6-(6,6)]
    58       9.109683       9.109683       9.109683    1[6-(6,6)]
    59        8.67785        8.67785        8.67785    1[6-(6,6)]
    60        7.15194        7.15194        7.15194    1[6-(6,6)]
    61      10.759191      10.759191      10.759191    1[6-(1,6,8)]
    62       9.695632       9.695632       9.695632    1[6-(1,6,8)]
    63      12.504832      12.504832      12.504832    1[6-(1,6,8)]
    64      13.428008      13.428008      13.428008    1[6-(1,6,8)]
    65      14.744868      14.744868      14.744868    1[6-(6,6)]
    66       1.170373       1.170373       1.170373    1[6-(6,6)]
    67       0.866717       0.866717       0.866717    1[6-(6,6)]
    68      14.474782      14.474782      14.474782    1[6-(6,6)]
    69      11.003337      11.003337      11.003337    1[6-(1,6,8)]
    70      10.255641      10.255641      10.255641    1[6-(1,6,8)]
    71      13.385283      13.385283      13.385283    1[6-(6,6)]
    72      12.935139      12.935139      12.935139    1[6-(6,6)]
    73       9.704788       9.704788       9.704788    1[6-(6,6)]
    74      10.096946      10.096946      10.096946    1[6-(6,6)]
    75      12.077578      12.077578      12.077578    1[6-(1,6,8)]
    76      12.820696      12.820696      12.820696    1[6-(1,6,8)]
    77       9.304999       9.304999       9.304999    1[6-(6,6)]
    78       9.118838       9.118838       9.118838    1[6-(6,6)]
    79      12.356819      12.356819      12.356819    1[6-(6,6)]
    80      12.575024      12.575024      12.575024    1[6-(6,6)]
    81       0.096132       0.096132       0.096132    1[6-(6,6)]
    82      13.778967      13.778967      13.778967    1[6-(6,6)]
    83        14.2108        14.2108        14.2108    1[6-(6,6)]
    84        0.47761        0.47761        0.47761    1[6-(6,6)]
    85      12.129459      12.129459      12.129459    1[6-(1,6,8)]
    86      13.193018      13.193018      13.193018    1[6-(1,6,8)]
    87      10.383818      10.383818      10.383818    1[6-(1,6,8)]
    88       9.460642       9.460642       9.460642    1[6-(1,6,8)]
    89       8.143782       8.143782       8.143782    1[6-(6,6)]
    90       6.459177       6.459177       6.459177    1[6-(6,6)]
    91       6.762833       6.762833       6.762833    1[6-(6,6)]
    92       8.413868       8.413868       8.413868    1[6-(6,6)]
    93      11.885313      11.885313      11.885313    1[6-(1,6,8)]
    94      12.633009      12.633009      12.633009    1[6-(1,6,8)]
    95       9.503367       9.503367       9.503367    1[6-(6,6)]
    96       9.953511       9.953511       9.953511    1[6-(6,6)]
    97      13.183862      13.183862      13.183862    1[6-(6,6)]
    98      12.791704      12.791704      12.791704    1[6-(6,6)]
    99      10.811072      10.811072      10.811072    1[6-(1,6,8)]
   100      10.067954      10.067954      10.067954    1[6-(1,6,8)]
   101      13.583651      13.583651      13.583651    1[6-(6,6)]
   102      13.769812      13.769812      13.769812    1[6-(6,6)]
   103      10.531831      10.531831      10.531831    1[6-(6,6)]
   104      10.313626      10.313626      10.313626    1[6-(6,6)]
   105       7.725682       7.725682       7.725682    1[6-(6,6)]
   106       6.149417       6.149417       6.149417    1[6-(6,6)]
   107        6.58125        6.58125        6.58125    1[6-(6,6)]
   108        8.10716        8.10716        8.10716    1[6-(6,6)]
   109       4.499909       4.499909       4.499909    1[6-(1,6,8)]
   110       5.563468       5.563468       5.563468    1[6-(1,6,8)]
   111       2.754268       2.754268       2.754268    1[6-(1,6,8)]
   112       1.831092       1.831092       1.831092    1[6-(1,6,8)]
   113       0.514232       0.514232       0.514232    1[6-(6,6)]
   114      14.088727      14.088727      14.088727    1[6-(6,6)]
   115      14.392383      14.392383      14.392383    1[6-(6,6)]
   116       0.784318       0.784318       0.784318    1[6-(6,6)]
   117       4.255763       4.255763       4.255763    1[6-(1,6,8)]
   118       5.003459       5.003459       5.003459    1[6-(1,6,8)]
   119       1.873817       1.873817       1.873817    1[6-(6,6)]
   120       2.323961       2.323961       2.323961    1[6-(6,6)]
   121       5.554312       5.554312       5.554312    1[6-(6,6)]
   122       5.162154       5.162154       5.162154    1[6-(6,6)]
   123       3.181522       3.181522       3.181522    1[6-(1,6,8)]
   124       2.438404       2.438404       2.438404    1[6-(1,6,8)]
   125       5.954101       5.954101       5.954101    1[6-(6,6)]
   126       6.140262       6.140262       6.140262    1[6-(6,6)]
   127       2.902281       2.902281       2.902281    1[6-(6,6)]
   128       2.684076       2.684076       2.684076    1[6-(6,6)]
   129      15.162968      15.162968      15.162968    1[6-(6,6)]
   130       1.480133       1.480133       1.480133    1[6-(6,6)]
   131         1.0483         1.0483         1.0483    1[6-(6,6)]
   132       14.78149       14.78149       14.78149    1[6-(6,6)]
   133       3.129641       3.129641       3.129641    1[6-(1,6,8)]
   134       2.066082       2.066082       2.066082    1[6-(1,6,8)]
   135       4.875282       4.875282       4.875282    1[6-(1,6,8)]
   136       5.798458       5.798458       5.798458    1[6-(1,6,8)]
   137       7.115318       7.115318       7.115318    1[6-(6,6)]
   138       8.799923       8.799923       8.799923    1[6-(6,6)]
   139       8.496267       8.496267       8.496267    1[6-(6,6)]
   140       6.845232       6.845232       6.845232    1[6-(6,6)]
   141       3.373787       3.373787       3.373787    1[6-(1,6,8)]
   142       2.626091       2.626091       2.626091    1[6-(1,6,8)]
   143       5.755733       5.755733       5.755733    1[6-(6,6)]
   144       5.305589       5.305589       5.305589    1[6-(6,6)]
   145       2.075238       2.075238       2.075238    1[6-(6,6)]
   146       2.467396       2.467396       2.467396    1[6-(6,6)]
   147       4.448028       4.448028       4.448028    1[6-(1,6,8)]
   148       5.191146       5.191146       5.191146    1[6-(1,6,8)]
   149       1.675449       1.675449       1.675449    1[6-(6,6)]
   150       1.489288       1.489288       1.489288    1[6-(6,6)]
   151       4.727269       4.727269       4.727269    1[6-(6,6)]
   152       4.945474       4.945474       4.945474    1[6-(6,6)]
   153       0.096132       0.096132       0.096132    1[6-(6,6)]
   154      13.778967      13.778967      13.778967    1[6-(6,6)]
   155        14.2108        14.2108        14.2108    1[6-(6,6)]
   156        0.47761        0.47761        0.47761    1[6-(6,6)]
   157      12.129459      12.129459      12.129459    1[6-(1,6,8)]
   158      13.193018      13.193018      13.193018    1[6-(1,6,8)]
   159      10.383818      10.383818      10.383818    1[6-(1,6,8)]
   160       9.460642       9.460642       9.460642    1[6-(1,6,8)]
   161       8.143782       8.143782       8.143782    1[6-(6,6)]
   162       6.459177       6.459177       6.459177    1[6-(6,6)]
   163       6.762833       6.762833       6.762833    1[6-(6,6)]
   164       8.413868       8.413868       8.413868    1[6-(6,6)]
   165      11.885313      11.885313      11.885313    1[6-(1,6,8)]
   166      12.633009      12.633009      12.633009    1[6-(1,6,8)]
   167       9.503367       9.503367       9.503367    1[6-(6,6)]
   168       9.953511       9.953511       9.953511    1[6-(6,6)]
   169      13.183862      13.183862      13.183862    1[6-(6,6)]
   170      12.791704      12.791704      12.791704    1[6-(6,6)]
   171      10.811072      10.811072      10.811072    1[6-(1,6,8)]
   172      10.067954      10.067954      10.067954    1[6-(1,6,8)]
   173      13.583651      13.583651      13.583651    1[6-(6,6)]
   174      13.769812      13.769812      13.769812    1[6-(6,6)]
   175      10.531831      10.531831      10.531831    1[6-(6,6)]
   176      10.313626      10.313626      10.313626    1[6-(6,6)]
   177       7.533418       7.533418       7.533418    1[6-(6,6)]
   178       9.109683       9.109683       9.109683    1[6-(6,6)]
   179        8.67785        8.67785        8.67785    1[6-(6,6)]
   180        7.15194        7.15194        7.15194    1[6-(6,6)]
   181      10.759191      10.759191      10.759191    1[6-(1,6,8)]
   182       9.695632       9.695632       9.695632    1[6-(1,6,8)]
   183      12.504832      12.504832      12.504832    1[6-(1,6,8)]
   184      13.428008      13.428008      13.428008    1[6-(1,6,8)]
   185      14.744868      14.744868      14.744868    1[6-(6,6)]
   186       1.170373       1.170373       1.170373    1[6-(6,6)]
   187       0.866717       0.866717       0.866717    1[6-(6,6)]
   188      14.474782      14.474782      14.474782    1[6-(6,6)]
   189      11.003337      11.003337      11.003337    1[6-(1,6,8)]
   190      10.255641      10.255641      10.255641    1[6-(1,6,8)]
   191      13.385283      13.385283      13.385283    1[6-(6,6)]
   192      12.935139      12.935139      12.935139    1[6-(6,6)]
   193       9.704788       9.704788       9.704788    1[6-(6,6)]
   194      10.096946      10.096946      10.096946    1[6-(6,6)]
   195      12.077578      12.077578      12.077578    1[6-(1,6,8)]
   196      12.820696      12.820696      12.820696    1[6-(1,6,8)]
   197       9.304999       9.304999       9.304999    1[6-(6,6)]
   198       9.118838       9.118838       9.118838    1[6-(6,6)]
   199      12.356819      12.356819      12.356819    1[6-(6,6)]
   200      12.575024      12.575024      12.575024    1[6-(6,6)]
   201      13.763708      13.763708      13.763708    6[6-(6,6),8-(0),8-(30)]
   202      14.808957      14.808957      14.808957    6[6-(1,6),6-(1,6),6-(8,8)]
   203       0.143436       0.143436       0.143436    6[1-(0),6-(1,6),6-(6,6)]
   204       1.072715       1.072715       1.072715    6[1-(0),6-(1,6),6-(6,8)]
   205        1.41757        1.41757        1.41757    6[6-(1,6),6-(1,6),8-(6)]
   206       0.834673       0.834673       0.834673    6[1-(0),6-(1,6),6-(6,8)]
   207      15.167545      15.167545      15.167545    6[1-(0),6-(1,6),6-(6,6)]
   208       2.815304       2.815304       2.815304    6[1-(0),1-(0),6-(6,6,6),8-(6)]
   209       3.947529       3.947529       3.947529    6[6-(1,1,8),6-(1,1,8),6-(1,1,8),6-(1,1,8)]
   210       5.163679       5.163679       5.163679    6[1-(0),1-(0),6-(6,6,6),8-(6)]
   211        6.80861        6.80861        6.80861    6[6-(1,6),6-(1,6),8-(6)]
   212       7.391508       7.391508       7.391508    6[1-(0),6-(1,6),6-(6,8)]
   213       8.394031       8.394031       8.394031    6[1-(0),6-(1,6),6-(6,6)]
   214       8.818234       8.818234       8.818234    6[6-(1,6),6-(1,6),6-(8,8)]
   215       8.221603       8.221603       8.221603    6[1-(0),6-(1,6),6-(6,6)]
   216       7.225184       7.225184       7.225184    6[1-(0),6-(1,6),6-(6,8)]
   217       9.839068       9.839068       9.839068    6[6-(6,6),8-(0),8-(30)]
   218        3.48823        3.48823        3.48823    6[1-(0),1-(0),6-(6,6,6),8-(6)]
   219       4.177942       4.177942       4.177942    6[6-(1,6),6-(1,6),8-(6)]
   220       5.001933       5.001933       5.001933    6[1-(0),6-(1,6),6-(6,8)]
   221       4.728795       4.728795       4.728795    6[1-(0),6-(1,6),6-(6,6)]
   222       3.643873       3.643873       3.643873    6[6-(1,6),6-(1,6),6-(8,8)]
   223       2.813778       2.813778       2.813778    6[1-(0),6-(1,6),6-(6,6)]
   224        3.05945        3.05945        3.05945    6[1-(0),6-(1,6),6-(6,8)]
   225       3.318854       3.318854       3.318854    6[6-(6,6),8-(0),8-(30)]
   226       4.336636       4.336636       4.336636    6[1-(0),1-(0),6-(6,6,6),8-(6)]
   227       3.317328       3.317328       3.317328    6[6-(1,6),6-(1,6),8-(6)]
   228       2.294969       2.294969       2.294969    6[1-(0),6-(1,6),6-(6,8)]
   229        2.19731        2.19731        2.19731    6[1-(0),6-(1,6),6-(6,6)]
   230       3.096071       3.096071       3.096071    6[6-(1,6),6-(1,6),6-(8,8)]
   231       4.109276       4.109276       4.109276    6[1-(0),6-(1,6),6-(6,6)]
   232       4.226771       4.226771       4.226771    6[1-(0),6-(1,6),6-(6,8)]
   233        2.95111        2.95111        2.95111    6[6-(6,6),8-(0),8-(30)]
   234       9.124942       9.124942       9.124942    6[6-(6,6),8-(0),8-(30)]
   235       8.079693       8.079693       8.079693    6[6-(1,6),6-(1,6),6-(8,8)]
   236       7.486114       7.486114       7.486114    6[1-(0),6-(1,6),6-(6,6)]
   237       6.556835       6.556835       6.556835    6[1-(0),6-(1,6),6-(6,8)]
   238        6.21198        6.21198        6.21198    6[6-(1,6),6-(1,6),8-(6)]
   239       6.794877       6.794877       6.794877    6[1-(0),6-(1,6),6-(6,8)]
   240       7.721105       7.721105       7.721105    6[1-(0),6-(1,6),6-(6,6)]
   241       4.814246       4.814246       4.814246    6[1-(0),1-(0),6-(6,6,6),8-(6)]
   242       3.682021       3.682021       3.682021    6[6-(1,1,8),6-(1,1,8),6-(1,1,8),6-(1,1,8)]
   243       2.465871       2.465871       2.465871    6[1-(0),1-(0),6-(6,6,6),8-(6)]
   244        0.82094        0.82094        0.82094    6[6-(1,6),6-(1,6),8-(6)]
   245       0.238042       0.238042       0.238042    6[1-(0),6-(1,6),6-(6,8)]
   246      14.494619      14.494619      14.494619    6[1-(0),6-(1,6),6-(6,6)]
   247      14.070416      14.070416      14.070416    6[6-(1,6),6-(1,6),6-(8,8)]
   248      14.667047      14.667047      14.667047    6[1-(0),6-(1,6),6-(6,6)]
   249       0.404366       0.404366       0.404366    6[1-(0),6-(1,6),6-(6,8)]
   250      13.049582      13.049582      13.049582    6[6-(6,6),8-(0),8-(30)]
   251        4.14132        4.14132        4.14132    6[1-(0),1-(0),6-(6,6,6),8-(6)]
   252       3.451608       3.451608       3.451608    6[6-(1,6),6-(1,6),8-(6)]
   253       2.627617       2.627617       2.627617    6[1-(0),6-(1,6),6-(6,8)]
   254       2.900755       2.900755       2.900755    6[1-(0),6-(1,6),6-(6,6)]
   255       3.985677       3.985677       3.985677    6[6-(1,6),6-(1,6),6-(8,8)]
   256       4.815772       4.815772       4.815772    6[1-(0),6-(1,6),6-(6,6)]
   257         4.5701         4.5701         4.5701    6[1-(0),6-(1,6),6-(6,8)]
   258       4.310696       4.310696       4.310696    6[6-(6,6),8-(0),8-(30)]
   259       3.292914       3.292914       3.292914    6[1-(0),1-(0),6-(6,6,6),8-(6)]
   260       4.312222       4.312222       4.312222    6[6-(1,6),6-(1,6),8-(6)]
   261       5.334581       5.334581       5.334581    6[1-(0),6-(1,6),6-(6,8)]
   262        5.43224        5.43224        5.43224    6[1-(0),6-(1,6),6-(6,6)]
   263       4.533479       4.533479       4.533479    6[6-(1,6),6-(1,6),6-(8,8)]
   264       3.520274       3.520274       3.520274    6[1-(0),6-(1,6),6-(6,6)]
   265       3.402779       3.402779       3.402779    6[1-(0),6-(1,6),6-(6,8)]
   266        4.67844        4.67844        4.67844    6[6-(6,6),8-(0),8-(30)]
   267       6.134158       6.134158       6.134158    6[6-(6,6),8-(0),8-(30)]
   268       7.179407       7.179407       7.179407    6[6-(1,6),6-(1,6),6-(8,8)]
   269       7.772986       7.772986       7.772986    6[1-(0),6-(1,6),6-(6,6)]
   270       8.702265       8.702265       8.702265    6[1-(0),6-(1,6),6-(6,8)]
   271        9.04712        9.04712        9.04712    6[6-(1,6),6-(1,6),8-(6)]
   272       8.464223       8.464223       8.464223    6[1-(0),6-(1,6),6-(6,8)]
   273       7.537995       7.537995       7.537995    6[1-(0),6-(1,6),6-(6,6)]
   274      10.444854      10.444854      10.444854    6[1-(0),1-(0),6-(6,6,6),8-(6)]
   275      11.577079      11.577079      11.577079    6[6-(1,1,8),6-(1,1,8),6-(1,1,8),6-(1,1,8)]
   276      12.793229      12.793229      12.793229    6[1-(0),1-(0),6-(6,6,6),8-(6)]
   277       14.43816       14.43816       14.43816    6[6-(1,6),6-(1,6),8-(6)]
   278      15.021058      15.021058      15.021058    6[1-(0),6-(1,6),6-(6,8)]
   279       0.764481       0.764481       0.764481    6[1-(0),6-(1,6),6-(6,6)]
   280       1.188684       1.188684       1.188684    6[6-(1,6),6-(1,6),6-(8,8)]
   281       0.592053       0.592053       0.592053    6[1-(0),6-(1,6),6-(6,6)]
   282      14.854734      14.854734      14.854734    6[1-(0),6-(1,6),6-(6,8)]
   283       2.209518       2.209518       2.209518    6[6-(6,6),8-(0),8-(30)]
   284       11.11778       11.11778       11.11778    6[1-(0),1-(0),6-(6,6,6),8-(6)]
   285      11.807492      11.807492      11.807492    6[6-(1,6),6-(1,6),8-(6)]
   286      12.631483      12.631483      12.631483    6[1-(0),6-(1,6),6-(6,8)]
   287      12.358345      12.358345      12.358345    6[1-(0),6-(1,6),6-(6,6)]
   288      11.273423      11.273423      11.273423    6[6-(1,6),6-(1,6),6-(8,8)]
   289      10.443328      10.443328      10.443328    6[1-(0),6-(1,6),6-(6,6)]
   290         10.689         10.689         10.689    6[1-(0),6-(1,6),6-(6,8)]
   291      10.948404      10.948404      10.948404    6[6-(6,6),8-(0),8-(30)]
   292      11.966186      11.966186      11.966186    6[1-(0),1-(0),6-(6,6,6),8-(6)]
   293      10.946878      10.946878      10.946878    6[6-(1,6),6-(1,6),8-(6)]
   294       9.924519       9.924519       9.924519    6[1-(0),6-(1,6),6-(6,8)]
   295        9.82686        9.82686        9.82686    6[1-(0),6-(1,6),6-(6,6)]
   296      10.725621      10.725621      10.725621    6[6-(1,6),6-(1,6),6-(8,8)]
   297      11.738826      11.738826      11.738826    6[1-(0),6-(1,6),6-(6,6)]
   298      11.856321      11.856321      11.856321    6[1-(0),6-(1,6),6-(6,8)]
   299       10.58066       10.58066       10.58066    6[6-(6,6),8-(0),8-(30)]
   300       1.495392       1.495392       1.495392    6[6-(6,6),8-(0),8-(30)]
   301       0.450143       0.450143       0.450143    6[6-(1,6),6-(1,6),6-(8,8)]
   302      15.115664      15.115664      15.115664    6[1-(0),6-(1,6),6-(6,6)]
   303      14.186385      14.186385      14.186385    6[1-(0),6-(1,6),6-(6,8)]
   304       13.84153       13.84153       13.84153    6[6-(1,6),6-(1,6),8-(6)]
   305      14.424427      14.424427      14.424427    6[1-(0),6-(1,6),6-(6,8)]
   306       0.091555       0.091555       0.091555    6[1-(0),6-(1,6),6-(6,6)]
   307      12.443796      12.443796      12.443796    6[1-(0),1-(0),6-(6,6,6),8-(6)]
   308      11.311571      11.311571      11.311571    6[6-(1,1,8),6-(1,1,8),6-(1,1,8),6-(1,1,8)]
   309      10.095421      10.095421      10.095421    6[1-(0),1-(0),6-(6,6,6),8-(6)]
   310        8.45049        8.45049        8.45049    6[6-(1,6),6-(1,6),8-(6)]
   311       7.867592       7.867592       7.867592    6[1-(0),6-(1,6),6-(6,8)]
   312       6.865069       6.865069       6.865069    6[1-(0),6-(1,6),6-(6,6)]
   313       6.440866       6.440866       6.440866    6[6-(1,6),6-(1,6),6-(8,8)]
   314       7.037497       7.037497       7.037497    6[1-(0),6-(1,6),6-(6,6)]
   315       8.033916       8.033916       8.033916    6[1-(0),6-(1,6),6-(6,8)]
   316       5.420032       5.420032       5.420032    6[6-(6,6),8-(0),8-(30)]
   317       11.77087       11.77087       11.77087    6[1-(0),1-(0),6-(6,6,6),8-(6)]
   318      11.081158      11.081158      11.081158    6[6-(1,6),6-(1,6),8-(6)]
   319      10.257167      10.257167      10.257167    6[1-(0),6-(1,6),6-(6,8)]
   320      10.530305      10.530305      10.530305    6[1-(0),6-(1,6),6-(6,6)]
   321      11.615227      11.615227      11.615227    6[6-(1,6),6-(1,6),6-(8,8)]
   322      12.445322      12.445322      12.445322    6[1-(0),6-(1,6),6-(6,6)]
   323       12.19965       12.19965       12.19965    6[1-(0),6-(1,6),6-(6,8)]
   324      11.940246      11.940246      11.940246    6[6-(6,6),8-(0),8-(30)]
   325      10.922464      10.922464      10.922464    6[1-(0),1-(0),6-(6,6,6),8-(6)]
   326      11.941772      11.941772      11.941772    6[6-(1,6),6-(1,6),8-(6)]
   327      12.964131      12.964131      12.964131    6[1-(0),6-(1,6),6-(6,8)]
   328       13.06179       13.06179       13.06179    6[1-(0),6-(1,6),6-(6,6)]
   329      12.163029      12.163029      12.163029    6[6-(1,6),6-(1,6),6-(8,8)]
   330      11.149824      11.149824      11.149824    6[1-(0),6-(1,6),6-(6,6)]
   331      11.032329      11.032329      11.032329    6[1-(0),6-(1,6),6-(6,8)]
   332       12.30799       12.30799       12.30799    6[6-(6,6),8-(0),8-(30)]
   333       9.124942       9.124942       9.124942    6[6-(6,6),8-(0),8-(30)]
   334       8.079693       8.079693       8.079693    6[6-(1,6),6-(1,6),6-(8,8)]
   335       7.486114       7.486114       7.486114    6[1-(0),6-(1,6),6-(6,6)]
   336       6.556835       6.556835       6.556835    6[1-(0),6-(1,6),6-(6,8)]
   337        6.21198        6.21198        6.21198    6[6-(1,6),6-(1,6),8-(6)]
   338       6.794877       6.794877       6.794877    6[1-(0),6-(1,6),6-(6,8)]
   339       7.721105       7.721105       7.721105    6[1-(0),6-(1,6),6-(6,6)]
   340       4.814246       4.814246       4.814246    6[1-(0),1-(0),6-(6,6,6),8-(6)]
   341       3.682021       3.682021       3.682021    6[6-(1,1,8),6-(1,1,8),6-(1,1,8),6-(1,1,8)]
   342       2.465871       2.465871       2.465871    6[1-(0),1-(0),6-(6,6,6),8-(6)]
   343        0.82094        0.82094        0.82094    6[6-(1,6),6-(1,6),8-(6)]
   344       0.238042       0.238042       0.238042    6[1-(0),6-(1,6),6-(6,8)]
   345      14.494619      14.494619      14.494619    6[1-(0),6-(1,6),6-(6,6)]
   346      14.070416      14.070416      14.070416    6[6-(1,6),6-(1,6),6-(8,8)]
   347      14.667047      14.667047      14.667047    6[1-(0),6-(1,6),6-(6,6)]
   348       0.404366       0.404366       0.404366    6[1-(0),6-(1,6),6-(6,8)]
   349      13.049582      13.049582      13.049582    6[6-(6,6),8-(0),8-(30)]
   350        4.14132        4.14132        4.14132    6[1-(0),1-(0),6-(6,6,6),8-(6)]
   351       3.451608       3.451608       3.451608    6[6-(1,6),6-(1,6),8-(6)]
   352       2.627617       2.627617       2.627617    6[1-(0),6-(1,6),6-(6,8)]
   353       2.900755       2.900755       2.900755    6[1-(0),6-(1,6),6-(6,6)]
   354       3.985677       3.985677       3.985677    6[6-(1,6),6-(1,6),6-(8,8)]
   355       4.815772       4.815772       4.815772    6[1-(0),6-(1,6),6-(6,6)]
   356         4.5701         4.5701         4.5701    6[1-(0),6-(1,6),6-(6,8)]
   357       4.310696       4.310696       4.310696    6[6-(6,6),8-(0),8-(30)]
   358       3.292914       3.292914       3.292914    6[1-(0),1-(0),6-(6,6,6),8-(6)]
   359       4.312222       4.312222       4.312222    6[6-(1,6),6-(1,6),8-(6)]
   360       5.334581       5.334581       5.334581    6[1-(0),6-(1,6),6-(6,8)]
   361        5.43224        5.43224        5.43224    6[1-(0),6-(1,6),6-(6,6)]
   362       4.533479       4.533479       4.533479    6[6-(1,6),6-(1,6),6-(8,8)]
   363       3.520274       3.520274       3.520274    6[1-(0),6-(1,6),6-(6,6)]
   364       3.402779       3.402779       3.402779    6[1-(0),6-(1,6),6-(6,8)]
   365        4.67844        4.67844        4.67844    6[6-(6,6),8-(0),8-(30)]
   366      13.763708      13.763708      13.763708    6[6-(6,6),8-(0),8-(30)]
   367      14.808957      14.808957      14.808957    6[6-(1,6),6-(1,6),6-(8,8)]
   368       0.143436       0.143436       0.143436    6[1-(0),6-(1,6),6-(6,6)]
   369       1.072715       1.072715       1.072715    6[1-(0),6-(1,6),6-(6,8)]
   370        1.41757        1.41757        1.41757    6[6-(1,6),6-(1,6),8-(6)]
   371       0.834673       0.834673       0.834673    6[1-(0),6-(1,6),6-(6,8)]
   372      15.167545      15.167545      15.167545    6[1-(0),6-(1,6),6-(6,6)]
   373       2.815304       2.815304       2.815304    6[1-(0),1-(0),6-(6,6,6),8-(6)]
   374       3.947529       3.947529       3.947529    6[6-(1,1,8),6-(1,1,8),6-(1,1,8),6-(1,1,8)]
   375       5.163679       5.163679       5.163679    6[1-(0),1-(0),6-(6,6,6),8-(6)]
   376        6.80861        6.80861        6.80861    6[6-(1,6),6-(1,6),8-(6)]
   377       7.391508       7.391508       7.391508    6[1-(0),6-(1,6),6-(6,8)]
   378       8.394031       8.394031       8.394031    6[1-(0),6-(1,6),6-(6,6)]
   379       8.818234       8.818234       8.818234    6[6-(1,6),6-(1,6),6-(8,8)]
   380       8.221603       8.221603       8.221603    6[1-(0),6-(1,6),6-(6,6)]
   381       7.225184       7.225184       7.225184    6[1-(0),6-(1,6),6-(6,8)]
   382       9.839068       9.839068       9.839068    6[6-(6,6),8-(0),8-(30)]
   383        3.48823        3.48823        3.48823    6[1-(0),1-(0),6-(6,6,6),8-(6)]
   384       4.177942       4.177942       4.177942    6[6-(1,6),6-(1,6),8-(6)]
   385       5.001933       5.001933       5.001933    6[1-(0),6-(1,6),6-(6,8)]
   386       4.728795       4.728795       4.728795    6[1-(0),6-(1,6),6-(6,6)]
   387       3.643873       3.643873       3.643873    6[6-(1,6),6-(1,6),6-(8,8)]
   388       2.813778       2.813778       2.813778    6[1-(0),6-(1,6),6-(6,6)]
   389        3.05945        3.05945        3.05945    6[1-(0),6-(1,6),6-(6,8)]
   390       3.318854       3.318854       3.318854    6[6-(6,6),8-(0),8-(30)]
   391       4.336636       4.336636       4.336636    6[1-(0),1-(0),6-(6,6,6),8-(6)]
   392       3.317328       3.317328       3.317328    6[6-(1,6),6-(1,6),8-(6)]
   393       2.294969       2.294969       2.294969    6[1-(0),6-(1,6),6-(6,8)]
   394        2.19731        2.19731        2.19731    6[1-(0),6-(1,6),6-(6,6)]
   395       3.096071       3.096071       3.096071    6[6-(1,6),6-(1,6),6-(8,8)]
   396       4.109276       4.109276       4.109276    6[1-(0),6-(1,6),6-(6,6)]
   397       4.226771       4.226771       4.226771    6[1-(0),6-(1,6),6-(6,8)]
   398        2.95111        2.95111        2.95111    6[6-(6,6),8-(0),8-(30)]
   399       1.495392       1.495392       1.495392    6[6-(6,6),8-(0),8-(30)]
   400       0.450143       0.450143       0.450143    6[6-(1,6),6-(1,6),6-(8,8)]
   401      15.115664      15.115664      15.115664    6[1-(0),6-(1,6),6-(6,6)]
   402      14.186385      14.186385      14.186385    6[1-(0),6-(1,6),6-(6,8)]
   403       13.84153       13.84153       13.84153    6[6-(1,6),6-(1,6),8-(6)]
   404      14.424427      14.424427      14.424427    6[1-(0),6-(1,6),6-(6,8)]
   405       0.091555       0.091555       0.091555    6[1-(0),6-(1,6),6-(6,6)]
   406      12.443796      12.443796      12.443796    6[1-(0),1-(0),6-(6,6,6),8-(6)]
   407      11.311571      11.311571      11.311571    6[6-(1,1,8),6-(1,1,8),6-(1,1,8),6-(1,1,8)]
   408      10.095421      10.095421      10.095421    6[1-(0),1-(0),6-(6,6,6),8-(6)]
   409        8.45049        8.45049        8.45049    6[6-(1,6),6-(1,6),8-(6)]
   410       7.867592       7.867592       7.867592    6[1-(0),6-(1,6),6-(6,8)]
   411       6.865069       6.865069       6.865069    6[1-(0),6-(1,6),6-(6,6)]
   412       6.440866       6.440866       6.440866    6[6-(1,6),6-(1,6),6-(8,8)]
   413       7.037497       7.037497       7.037497    6[1-(0),6-(1,6),6-(6,6)]
   414       8.033916       8.033916       8.033916    6[1-(0),6-(1,6),6-(6,8)]
   415       5.420032       5.420032       5.420032    6[6-(6,6),8-(0),8-(30)]
   416       11.77087       11.77087       11.77087    6[1-(0),1-(0),6-(6,6,6),8-(6)]
   417      11.081158      11.081158      11.081158    6[6-(1,6),6-(1,6),8-(6)]
   418      10.257167      10.257167      10.257167    6[1-(0),6-(1,6),6-(6,8)]
   419      10.530305      10.530305      10.530305    6[1-(0),6-(1,6),6-(6,6)]
   420      11.615227      11.615227      11.615227    6[6-(1,6),6-(1,6),6-(8,8)]
   421      12.445322      12.445322      12.445322    6[1-(0),6-(1,6),6-(6,6)]
   422       12.19965       12.19965       12.19965    6[1-(0),6-(1,6),6-(6,8)]
   423      11.940246      11.940246      11.940246    6[6-(6,6),8-(0),8-(30)]
   424      10.922464      10.922464      10.922464    6[1-(0),1-(0),6-(6,6,6),8-(6)]
   425      11.941772      11.941772      11.941772    6[6-(1,6),6-(1,6),8-(6)]
   426      12.964131      12.964131      12.964131    6[1-(0),6-(1,6),6-(6,8)]
   427       13.06179       13.06179       13.06179    6[1-(0),6-(1,6),6-(6,6)]
   428      12.163029      12.163029      12.163029    6[6-(1,6),6-(1,6),6-(8,8)]
   429      11.149824      11.149824      11.149824    6[1-(0),6-(1,6),6-(6,6)]
   430      11.032329      11.032329      11.032329    6[1-(0),6-(1,6),6-(6,8)]
   431       12.30799       12.30799       12.30799    6[6-(6,6),8-(0),8-(30)]
   432       6.134158       6.134158       6.134158    6[6-(6,6),8-(0),8-(30)]
   433       7.179407       7.179407       7.179407    6[6-(1,6),6-(1,6),6-(8,8)]
   434       7.772986       7.772986       7.772986    6[1-(0),6-(1,6),6-(6,6)]
   435       8.702265       8.702265       8.702265    6[1-(0),6-(1,6),6-(6,8)]
   436        9.04712        9.04712        9.04712    6[6-(1,6),6-(1,6),8-(6)]
   437       8.464223       8.464223       8.464223    6[1-(0),6-(1,6),6-(6,8)]
   438       7.537995       7.537995       7.537995    6[1-(0),6-(1,6),6-(6,6)]
   439      10.444854      10.444854      10.444854    6[1-(0),1-(0),6-(6,6,6),8-(6)]
   440      11.577079      11.577079      11.577079    6[6-(1,1,8),6-(1,1,8),6-(1,1,8),6-(1,1,8)]
   441      12.793229      12.793229      12.793229    6[1-(0),1-(0),6-(6,6,6),8-(6)]
   442       14.43816       14.43816       14.43816    6[6-(1,6),6-(1,6),8-(6)]
   443      15.021058      15.021058      15.021058    6[1-(0),6-(1,6),6-(6,8)]
   444       0.764481       0.764481       0.764481    6[1-(0),6-(1,6),6-(6,6)]
   445       1.188684       1.188684       1.188684    6[6-(1,6),6-(1,6),6-(8,8)]
   446       0.592053       0.592053       0.592053    6[1-(0),6-(1,6),6-(6,6)]
   447      14.854734      14.854734      14.854734    6[1-(0),6-(1,6),6-(6,8)]
   448       2.209518       2.209518       2.209518    6[6-(6,6),8-(0),8-(30)]
   449       11.11778       11.11778       11.11778    6[1-(0),1-(0),6-(6,6,6),8-(6)]
   450      11.807492      11.807492      11.807492    6[6-(1,6),6-(1,6),8-(6)]
   451      12.631483      12.631483      12.631483    6[1-(0),6-(1,6),6-(6,8)]
   452      12.358345      12.358345      12.358345    6[1-(0),6-(1,6),6-(6,6)]
   453      11.273423      11.273423      11.273423    6[6-(1,6),6-(1,6),6-(8,8)]
   454      10.443328      10.443328      10.443328    6[1-(0),6-(1,6),6-(6,6)]
   455         10.689         10.689         10.689    6[1-(0),6-(1,6),6-(6,8)]
   456      10.948404      10.948404      10.948404    6[6-(6,6),8-(0),8-(30)]
   457      11.966186      11.966186      11.966186    6[1-(0),1-(0),6-(6,6,6),8-(6)]
   458      10.946878      10.946878      10.946878    6[6-(1,6),6-(1,6),8-(6)]
   459       9.924519       9.924519       9.924519    6[1-(0),6-(1,6),6-(6,8)]
   460        9.82686        9.82686        9.82686    6[1-(0),6-(1,6),6-(6,6)]
   461      10.725621      10.725621      10.725621    6[6-(1,6),6-(1,6),6-(8,8)]
   462      11.738826      11.738826      11.738826    6[1-(0),6-(1,6),6-(6,6)]
   463      11.856321      11.856321      11.856321    6[1-(0),6-(1,6),6-(6,8)]
   464       10.58066       10.58066       10.58066    6[6-(6,6),8-(0),8-(30)]
   465       5.792507       5.792507       5.792507    8[6-(1,1,6),6-(6,6)]
   466        2.36516        2.36516        2.36516    8[6-(1,1,6),6-(6,6)]
   467       4.073264       4.073264       4.073264    8[6-(6,8),30-(8,8,8)]
   468       4.525849       4.525849       4.525849    8[6-(1,1,6),6-(6,6)]
   469      10.135094      10.135094      10.135094    8[6-(6,8),30-(8,8,8)]
   470        3.28208        3.28208        3.28208    8[6-(1,1,6),6-(6,6)]
   471       2.403308       2.403308       2.403308    8[6-(6,8)]
   472      13.307919      13.307919      13.307919    8[6-(6,8),30-(8,8,8)]
   473       1.963846       1.963846       1.963846    8[6-(6,8)]
   474        3.88573        3.88573        3.88573    8[6-(6,8),30-(8,8,8)]
   475      13.458526      13.458526      13.458526    8[6-(6,8)]
   476       10.30447       10.30447       10.30447    8[6-(6,8)]
   477       1.837043       1.837043       1.837043    8[6-(1,1,6),6-(6,6)]
   478        5.26439        5.26439        5.26439    8[6-(1,1,6),6-(6,6)]
   479       3.556286       3.556286       3.556286    8[6-(6,8),30-(8,8,8)]
   480       3.103701       3.103701       3.103701    8[6-(1,1,6),6-(6,6)]
   481      12.753556      12.753556      12.753556    8[6-(6,8),30-(8,8,8)]
   482        4.34747        4.34747        4.34747    8[6-(1,1,6),6-(6,6)]
   483       5.226242       5.226242       5.226242    8[6-(6,8)]
   484       9.580731       9.580731       9.580731    8[6-(6,8),30-(8,8,8)]
   485       5.665704       5.665704       5.665704    8[6-(6,8)]
   486        3.74382        3.74382        3.74382    8[6-(6,8),30-(8,8,8)]
   487       9.430124       9.430124       9.430124    8[6-(6,8)]
   488       12.58418       12.58418       12.58418    8[6-(6,8)]
   489      13.422057      13.422057      13.422057    8[6-(1,1,6),6-(6,6)]
   490       9.994711       9.994711       9.994711    8[6-(1,1,6),6-(6,6)]
   491      11.702814      11.702814      11.702814    8[6-(6,8),30-(8,8,8)]
   492      12.155399      12.155399      12.155399    8[6-(1,1,6),6-(6,6)]
   493       2.505544       2.505544       2.505544    8[6-(6,8),30-(8,8,8)]
   494       10.91163       10.91163       10.91163    8[6-(1,1,6),6-(6,6)]
   495      10.032858      10.032858      10.032858    8[6-(6,8)]
   496       5.678369       5.678369       5.678369    8[6-(6,8),30-(8,8,8)]
   497       9.593396       9.593396       9.593396    8[6-(6,8)]
   498       11.51528       11.51528       11.51528    8[6-(6,8),30-(8,8,8)]
   499       5.828976       5.828976       5.828976    8[6-(6,8)]
   500        2.67492        2.67492        2.67492    8[6-(6,8)]
   501       9.466593       9.466593       9.466593    8[6-(1,1,6),6-(6,6)]
   502       12.89394       12.89394       12.89394    8[6-(1,1,6),6-(6,6)]
   503      11.185836      11.185836      11.185836    8[6-(6,8),30-(8,8,8)]
   504      10.733251      10.733251      10.733251    8[6-(1,1,6),6-(6,6)]
   505       5.124006       5.124006       5.124006    8[6-(6,8),30-(8,8,8)]
   506       11.97702       11.97702       11.97702    8[6-(1,1,6),6-(6,6)]
   507      12.855792      12.855792      12.855792    8[6-(6,8)]
   508       1.951181       1.951181       1.951181    8[6-(6,8),30-(8,8,8)]
   509      13.295254      13.295254      13.295254    8[6-(6,8)]
   510       11.37337       11.37337       11.37337    8[6-(6,8),30-(8,8,8)]
   511       1.800574       1.800574       1.800574    8[6-(6,8)]
   512        4.95463        4.95463        4.95463    8[6-(6,8)]
   513       1.837043       1.837043       1.837043    8[6-(1,1,6),6-(6,6)]
   514        5.26439        5.26439        5.26439    8[6-(1,1,6),6-(6,6)]
   515       3.556286       3.556286       3.556286    8[6-(6,8),30-(8,8,8)]
   516       3.103701       3.103701       3.103701    8[6-(1,1,6),6-(6,6)]
   517      12.753556      12.753556      12.753556    8[6-(6,8),30-(8,8,8)]
   518        4.34747        4.34747        4.34747    8[6-(1,1,6),6-(6,6)]
   519       5.226242       5.226242       5.226242    8[6-(6,8)]
   520       9.580731       9.580731       9.580731    8[6-(6,8),30-(8,8,8)]
   521       5.665704       5.665704       5.665704    8[6-(6,8)]
   522        3.74382        3.74382        3.74382    8[6-(6,8),30-(8,8,8)]
   523       9.430124       9.430124       9.430124    8[6-(6,8)]
   524       12.58418       12.58418       12.58418    8[6-(6,8)]
   525       5.792507       5.792507       5.792507    8[6-(1,1,6),6-(6,6)]
   526        2.36516        2.36516        2.36516    8[6-(1,1,6),6-(6,6)]
   527       4.073264       4.073264       4.073264    8[6-(6,8),30-(8,8,8)]
   528       4.525849       4.525849       4.525849    8[6-(1,1,6),6-(6,6)]
   529      10.135094      10.135094      10.135094    8[6-(6,8),30-(8,8,8)]
   530        3.28208        3.28208        3.28208    8[6-(1,1,6),6-(6,6)]
   531       2.403308       2.403308       2.403308    8[6-(6,8)]
   532      13.307919      13.307919      13.307919    8[6-(6,8),30-(8,8,8)]
   533       1.963846       1.963846       1.963846    8[6-(6,8)]
   534        3.88573        3.88573        3.88573    8[6-(6,8),30-(8,8,8)]
   535      13.458526      13.458526      13.458526    8[6-(6,8)]
   536       10.30447       10.30447       10.30447    8[6-(6,8)]
   537       9.466593       9.466593       9.466593    8[6-(1,1,6),6-(6,6)]
   538       12.89394       12.89394       12.89394    8[6-(1,1,6),6-(6,6)]
   539      11.185836      11.185836      11.185836    8[6-(6,8),30-(8,8,8)]
   540      10.733251      10.733251      10.733251    8[6-(1,1,6),6-(6,6)]
   541       5.124006       5.124006       5.124006    8[6-(6,8),30-(8,8,8)]
   542       11.97702       11.97702       11.97702    8[6-(1,1,6),6-(6,6)]
   543      12.855792      12.855792      12.855792    8[6-(6,8)]
   544       1.951181       1.951181       1.951181    8[6-(6,8),30-(8,8,8)]
   545      13.295254      13.295254      13.295254    8[6-(6,8)]
   546       11.37337       11.37337       11.37337    8[6-(6,8),30-(8,8,8)]
   547       1.800574       1.800574       1.800574    8[6-(6,8)]
   548        4.95463        4.95463        4.95463    8[6-(6,8)]
   549      13.422057      13.422057      13.422057    8[6-(1,1,6),6-(6,6)]
   550       9.994711       9.994711       9.994711    8[6-(1,1,6),6-(6,6)]
   551      11.702814      11.702814      11.702814    8[6-(6,8),30-(8,8,8)]
   552      12.155399      12.155399      12.155399    8[6-(1,1,6),6-(6,6)]
   553       2.505544       2.505544       2.505544    8[6-(6,8),30-(8,8,8)]
   554       10.91163       10.91163       10.91163    8[6-(1,1,6),6-(6,6)]
   555      10.032858      10.032858      10.032858    8[6-(6,8)]
   556       5.678369       5.678369       5.678369    8[6-(6,8),30-(8,8,8)]
   557       9.593396       9.593396       9.593396    8[6-(6,8)]
   558       11.51528       11.51528       11.51528    8[6-(6,8),30-(8,8,8)]
   559       5.828976       5.828976       5.828976    8[6-(6,8)]
   560        2.67492        2.67492        2.67492    8[6-(6,8)]
