# Supplementary material for: A collection of forcefield precursors for metal–organic frameworks
Source: RSC Adv. 2019 Nov 13;9(63):36492–507. doi: 10.1039/c9ra07327b (PMC9075174; doi:10.1039/c9ra07327b)
Supplement: RA-009-C9RA07327B-s2014 [file RA-009-C9RA07327B-s2014.txt]

PURJIW_clean

12.458000    0.000000    0.000000
6.229013    16.041996    0.000000
6.228998    2.029657    27.620986

     1      19.515467      19.515467      19.515467    30[8-(6),8-(6),8-(6),8-(6),8-(6)]
     2      14.199758      14.199758      14.199758    30[8-(6),8-(6),8-(6)]
     3      11.629547      11.629547      11.629547    30[8-(6),8-(6),8-(6),8-(6),8-(6)]
     4      16.945258      16.945258      16.945258    30[8-(6),8-(6),8-(6)]
     5      13.286464      13.286464      13.286464    30[8-(6),8-(6),8-(6),8-(6),8-(6)]
     6       7.970753       7.970753       7.970753    30[8-(6),8-(6),8-(6)]
     7       5.400544       5.400544       5.400544    30[8-(6),8-(6),8-(6),8-(6),8-(6)]
     8      10.716253      10.716253      10.716253    30[8-(6),8-(6),8-(6)]
     9      16.012266      16.012266      16.012266    1[6-(6,6)]
    10      17.194532      17.194532      17.194532    1[6-(6,6)]
    11      13.695081      13.695081      13.695081    1[6-(6,6)]
    12      12.543961      12.543961      12.543961    1[6-(6,6)]
    13      18.004304      18.004304      18.004304    1[6-(1,6,8)]
    14        5.40179        5.40179        5.40179    1[6-(1,6,8)]
    15      16.584097      16.584097      16.584097    1[6-(6,6)]
    16      16.586587      16.586587      16.586587    1[6-(6,6)]
    17      19.836879      19.836879      19.836879    1[6-(6,6)]
    18      19.810718      19.810718      19.810718    1[6-(6,6)]
    19       8.604743       8.604743       8.604743    1[6-(6,6)]
    20       7.274228       7.274228       7.274228    1[6-(6,6)]
    21       8.804073       8.804073       8.804073    1[6-(6,6)]
    22      10.038661      10.038661      10.038661    1[6-(6,6)]
    23      13.843333      13.843333      13.843333    1[6-(6,6)]
    24      14.994452      14.994452      14.994452    1[6-(6,6)]
    25       5.730685       5.730685       5.730685    1[6-(6,6)]
    26      17.047532      17.047532      17.047532    1[6-(6,6)]
    27      15.991092      15.991092      15.991092    1[6-(1,6,8)]
    28      16.977765      16.977765      16.977765    1[6-(1,6,8)]
    29        7.39258        7.39258        7.39258    1[6-(1,6,8)]
    30       7.069919       7.069919       7.069919    1[6-(1,6,8)]
    31      16.490659      16.490659      16.490659    1[6-(1,6,8)]
    32      17.492283      17.492283      17.492283    1[6-(1,6,8)]
    33       8.903739       8.903739       8.903739    1[6-(6,6)]
    34       7.721477       7.721477       7.721477    1[6-(6,6)]
    35       11.22093       11.22093       11.22093    1[6-(6,6)]
    36      12.372048      12.372048      12.372048    1[6-(6,6)]
    37       6.911708       6.911708       6.911708    1[6-(1,6,8)]
    38        7.05622        7.05622        7.05622    1[6-(1,6,8)]
    39      14.560913      14.560913      14.560913    1[6-(6,6)]
    40        2.10042        2.10042        2.10042    1[6-(6,6)]
    41      11.308126      11.308126      11.308126    1[6-(6,6)]
    42       11.33429       11.33429       11.33429    1[6-(6,6)]
    43      22.540267      22.540267      22.540267    1[6-(6,6)]
    44       5.183783       5.183783       5.183783    1[6-(6,6)]
    45      16.111943      16.111943      16.111943    1[6-(6,6)]
    46      21.106354      21.106354      21.106354    1[6-(6,6)]
    47      17.301679      17.301679      17.301679    1[6-(6,6)]
    48       9.921562       9.921562       9.921562    1[6-(6,6)]
    49       12.95633       12.95633       12.95633    1[6-(6,6)]
    50      14.097483      14.097483      14.097483    1[6-(6,6)]
    51       8.924922       8.924922       8.924922    1[6-(1,6,8)]
    52       7.938248       7.938248       7.938248    1[6-(1,6,8)]
    53      17.523434      17.523434      17.523434    1[6-(1,6,8)]
    54      17.846097      17.846097      17.846097    1[6-(1,6,8)]
    55       8.425357       8.425357       8.425357    1[6-(1,6,8)]
    56       7.423735       7.423735       7.423735    1[6-(1,6,8)]
    57      16.012272      16.012272      16.012272    1[6-(6,6)]
    58      17.194534      17.194534      17.194534    1[6-(6,6)]
    59      13.695081      13.695081      13.695081    1[6-(6,6)]
    60      12.543963      12.543963      12.543963    1[6-(6,6)]
    61      18.004303      18.004303      18.004303    1[6-(1,6,8)]
    62      17.859791      17.859791      17.859791    1[6-(1,6,8)]
    63      10.355098      10.355098      10.355098    1[6-(6,6)]
    64      22.815591      22.815591      22.815591    1[6-(6,6)]
    65      13.607885      13.607885      13.607885    1[6-(6,6)]
    66      13.581721      13.581721      13.581721    1[6-(6,6)]
    67       2.375744       2.375744       2.375744    1[6-(6,6)]
    68       13.50323       13.50323       13.50323    1[6-(6,6)]
    69       8.804068       8.804068       8.804068    1[6-(6,6)]
    70       3.809657       3.809657       3.809657    1[6-(6,6)]
    71       7.614332       7.614332       7.614332    1[6-(6,6)]
    72      14.994449      14.994449      14.994449    1[6-(6,6)]
    73      11.959681      11.959681      11.959681    1[6-(6,6)]
    74      10.818528      10.818528      10.818528    1[6-(6,6)]
    75      15.991089      15.991089      15.991089    1[6-(1,6,8)]
    76      16.977763      16.977763      16.977763    1[6-(1,6,8)]
    77       7.392577       7.392577       7.392577    1[6-(1,6,8)]
    78       7.069914       7.069914       7.069914    1[6-(1,6,8)]
    79      16.490654      16.490654      16.490654    1[6-(1,6,8)]
    80      17.492276      17.492276      17.492276    1[6-(1,6,8)]
    81       8.903745       8.903745       8.903745    1[6-(6,6)]
    82       7.721479       7.721479       7.721479    1[6-(6,6)]
    83       11.22093       11.22093       11.22093    1[6-(6,6)]
    84       12.37205       12.37205       12.37205    1[6-(6,6)]
    85       6.911707       6.911707       6.911707    1[6-(1,6,8)]
    86       7.056221       7.056221       7.056221    1[6-(1,6,8)]
    87       8.331914       8.331914       8.331914    1[6-(6,6)]
    88       8.329424       8.329424       8.329424    1[6-(6,6)]
    89       5.079132       5.079132       5.079132    1[6-(6,6)]
    90       5.105293       5.105293       5.105293    1[6-(6,6)]
    91      16.311268      16.311268      16.311268    1[6-(6,6)]
    92      17.641783      17.641783      17.641783    1[6-(6,6)]
    93      16.111938      16.111938      16.111938    1[6-(6,6)]
    94       14.87735       14.87735       14.87735    1[6-(6,6)]
    95      11.072678      11.072678      11.072678    1[6-(6,6)]
    96       9.921559       9.921559       9.921559    1[6-(6,6)]
    97      19.185326      19.185326      19.185326    1[6-(6,6)]
    98       7.868479       7.868479       7.868479    1[6-(6,6)]
    99       8.924919       8.924919       8.924919    1[6-(1,6,8)]
   100       7.938246       7.938246       7.938246    1[6-(1,6,8)]
   101      17.523431      17.523431      17.523431    1[6-(1,6,8)]
   102      17.846092      17.846092      17.846092    1[6-(1,6,8)]
   103       8.425352       8.425352       8.425352    1[6-(1,6,8)]
   104       7.423728       7.423728       7.423728    1[6-(1,6,8)]
   105      13.399823      13.399823      13.399823    6[6-(6,6),8-(30),8-(30)]
   106        14.1635        14.1635        14.1635    6[6-(1,6),6-(1,6),6-(8,8)]
   107      15.543846      15.543846      15.543846    6[1-(0),6-(1,6),6-(6,6)]
   108      16.252707      16.252707      16.252707    6[1-(0),6-(1,6),6-(6,8)]
   109      15.552569      15.552569      15.552569    6[6-(1,6),6-(1,6),8-(6)]
   110      14.167239      14.167239      14.167239    6[1-(0),6-(1,6),6-(6,8)]
   111      13.487031      13.487031      13.487031    6[1-(0),6-(1,6),6-(6,6)]
   112      17.542112      17.542112      17.542112    6[1-(0),1-(0),6-(6,6,6),8-(6)]
   113      17.808714      17.808714      17.808714    6[6-(1,1,8),6-(1,1,8),6-(1,1,8),6-(1,1,8)]
   114      18.245995      18.245995      18.245995    6[6-(6,6),8-(30),8-(30)]
   115      18.213603      18.213603      18.213603    6[6-(1,6),6-(1,6),6-(8,8)]
   116        17.2506        17.2506        17.2506    6[1-(0),6-(1,6),6-(6,6)]
   117      17.245616      17.245616      17.245616    6[1-(0),6-(1,6),6-(6,8)]
   118       18.19616       18.19616       18.19616    6[6-(1,6),6-(1,6),8-(6)]
   119      19.176605      19.176605      19.176605    6[1-(0),6-(1,6),6-(6,8)]
   120      19.162902      19.162902      19.162902    6[1-(0),6-(1,6),6-(6,6)]
   121      10.291558      10.291558      10.291558    6[6-(6,6),8-(30),8-(30)]
   122       9.430709       9.430709       9.430709    6[6-(1,6),6-(1,6),6-(8,8)]
   123       8.630905       8.630905       8.630905    6[1-(0),6-(1,6),6-(6,6)]
   124       7.842313       7.842313       7.842313    6[1-(0),6-(1,6),6-(6,8)]
   125       7.919553       7.919553       7.919553    6[6-(1,6),6-(1,6),8-(6)]
   126        8.74552        8.74552        8.74552    6[1-(0),6-(1,6),6-(6,8)]
   127       9.481788       9.481788       9.481788    6[1-(0),6-(1,6),6-(6,6)]
   128       14.59206       14.59206       14.59206    6[6-(6,6),8-(30),8-(30)]
   129      14.730343      14.730343      14.730343    6[1-(0),6-(1,6),6-(6,6)]
   130      15.406812      15.406812      15.406812    6[1-(0),6-(1,6),6-(6,8)]
   131      16.691232      16.691232      16.691232    6[6-(1,6),6-(1,6),8-(6)]
   132      17.300429      17.300429      17.300429    6[1-(0),6-(1,6),6-(6,8)]
   133      16.622714      16.622714      16.622714    6[1-(0),6-(1,6),6-(6,6)]
   134      16.932917      16.932917      16.932917    6[1-(0),1-(0),6-(6,6,6),8-(6)]
   135       6.843183       6.843183       6.843183    6[1-(0),1-(0),6-(6,6,6),8-(6)]
   136      17.425009      17.425009      17.425009    6[1-(0),1-(0),6-(6,6,6),8-(6)]
   137      15.334557      15.334557      15.334557    6[6-(1,6),6-(1,6),6-(8,8)]
   138      11.516181      11.516181      11.516181    6[6-(6,6),8-(30),8-(30)]
   139      10.752507      10.752507      10.752507    6[6-(1,6),6-(1,6),6-(8,8)]
   140       9.372161       9.372161       9.372161    6[1-(0),6-(1,6),6-(6,6)]
   141       8.663301       8.663301       8.663301    6[1-(0),6-(1,6),6-(6,8)]
   142       9.363442       9.363442       9.363442    6[6-(1,6),6-(1,6),8-(6)]
   143      10.748771      10.748771      10.748771    6[1-(0),6-(1,6),6-(6,8)]
   144      11.428977      11.428977      11.428977    6[1-(0),6-(1,6),6-(6,6)]
   145         7.3739         7.3739         7.3739    6[1-(0),1-(0),6-(6,6,6),8-(6)]
   146         7.1073         7.1073         7.1073    6[6-(1,1,8),6-(1,1,8),6-(1,1,8),6-(1,1,8)]
   147      12.899016      12.899016      12.899016    6[6-(6,6),8-(30),8-(30)]
   148      12.931406      12.931406      12.931406    6[6-(1,6),6-(1,6),6-(8,8)]
   149      13.894409      13.894409      13.894409    6[1-(0),6-(1,6),6-(6,6)]
   150      13.899391      13.899391      13.899391    6[1-(0),6-(1,6),6-(6,8)]
   151      12.948845      12.948845      12.948845    6[6-(1,6),6-(1,6),8-(6)]
   152      11.968401      11.968401      11.968401    6[1-(0),6-(1,6),6-(6,8)]
   153      11.982106      11.982106      11.982106    6[1-(0),6-(1,6),6-(6,6)]
   154      20.853455      20.853455      20.853455    6[6-(6,6),8-(30),8-(30)]
   155      21.714303      21.714303      21.714303    6[6-(1,6),6-(1,6),6-(8,8)]
   156      22.514106      22.514106      22.514106    6[1-(0),6-(1,6),6-(6,6)]
   157      10.844697      10.844697      10.844697    6[1-(0),6-(1,6),6-(6,8)]
   158       16.99646       16.99646       16.99646    6[6-(1,6),6-(1,6),8-(6)]
   159      16.170495      16.170495      16.170495    6[1-(0),6-(1,6),6-(6,8)]
   160      21.663226      21.663226      21.663226    6[1-(0),6-(1,6),6-(6,6)]
   161      16.552955      16.552955      16.552955    6[6-(6,6),8-(30),8-(30)]
   162       16.41467       16.41467       16.41467    6[1-(0),6-(1,6),6-(6,6)]
   163      15.738201      15.738201      15.738201    6[1-(0),6-(1,6),6-(6,8)]
   164      14.453781      14.453781      14.453781    6[6-(1,6),6-(1,6),8-(6)]
   165      13.844585      13.844585      13.844585    6[1-(0),6-(1,6),6-(6,8)]
   166      14.522301      14.522301      14.522301    6[1-(0),6-(1,6),6-(6,6)]
   167       7.983097       7.983097       7.983097    6[1-(0),1-(0),6-(6,6,6),8-(6)]
   168      18.072831      18.072831      18.072831    6[1-(0),1-(0),6-(6,6,6),8-(6)]
   169       7.491007       7.491007       7.491007    6[1-(0),1-(0),6-(6,6,6),8-(6)]
   170      15.810458      15.810458      15.810458    6[6-(1,6),6-(1,6),6-(8,8)]
   171       13.39983       13.39983       13.39983    6[6-(6,6),8-(30),8-(30)]
   172      14.163504      14.163504      14.163504    6[6-(1,6),6-(1,6),6-(8,8)]
   173       15.54385       15.54385       15.54385    6[1-(0),6-(1,6),6-(6,6)]
   174       16.25271       16.25271       16.25271    6[1-(0),6-(1,6),6-(6,8)]
   175      15.552569      15.552569      15.552569    6[6-(1,6),6-(1,6),8-(6)]
   176       14.16724       14.16724       14.16724    6[1-(0),6-(1,6),6-(6,8)]
   177      13.487034      13.487034      13.487034    6[1-(0),6-(1,6),6-(6,6)]
   178      17.542111      17.542111      17.542111    6[1-(0),1-(0),6-(6,6,6),8-(6)]
   179      17.808711      17.808711      17.808711    6[6-(1,1,8),6-(1,1,8),6-(1,1,8),6-(1,1,8)]
   180      12.016995      12.016995      12.016995    6[6-(6,6),8-(30),8-(30)]
   181      11.984605      11.984605      11.984605    6[6-(1,6),6-(1,6),6-(8,8)]
   182      11.021602      11.021602      11.021602    6[1-(0),6-(1,6),6-(6,6)]
   183       11.01662       11.01662       11.01662    6[1-(0),6-(1,6),6-(6,8)]
   184      11.967166      11.967166      11.967166    6[6-(1,6),6-(1,6),8-(6)]
   185       12.94761       12.94761       12.94761    6[1-(0),6-(1,6),6-(6,8)]
   186      12.933905      12.933905      12.933905    6[1-(0),6-(1,6),6-(6,6)]
   187       4.062556       4.062556       4.062556    6[6-(6,6),8-(30),8-(30)]
   188       3.201708       3.201708       3.201708    6[6-(1,6),6-(1,6),6-(8,8)]
   189       2.401905       2.401905       2.401905    6[1-(0),6-(1,6),6-(6,6)]
   190       1.613314       1.613314       1.613314    6[1-(0),6-(1,6),6-(6,8)]
   191       7.919551       7.919551       7.919551    6[6-(1,6),6-(1,6),8-(6)]
   192       8.745516       8.745516       8.745516    6[1-(0),6-(1,6),6-(6,8)]
   193       3.252785       3.252785       3.252785    6[1-(0),6-(1,6),6-(6,6)]
   194       8.363056       8.363056       8.363056    6[6-(6,6),8-(30),8-(30)]
   195       8.501341       8.501341       8.501341    6[1-(0),6-(1,6),6-(6,6)]
   196        9.17781        9.17781        9.17781    6[1-(0),6-(1,6),6-(6,8)]
   197       10.46223       10.46223       10.46223    6[6-(1,6),6-(1,6),8-(6)]
   198      11.071426      11.071426      11.071426    6[1-(0),6-(1,6),6-(6,8)]
   199       10.39371       10.39371       10.39371    6[1-(0),6-(1,6),6-(6,6)]
   200      16.932914      16.932914      16.932914    6[1-(0),1-(0),6-(6,6,6),8-(6)]
   201        6.84318        6.84318        6.84318    6[1-(0),1-(0),6-(6,6,6),8-(6)]
   202      17.425004      17.425004      17.425004    6[1-(0),1-(0),6-(6,6,6),8-(6)]
   203       9.105553       9.105553       9.105553    6[6-(1,6),6-(1,6),6-(8,8)]
   204      11.516188      11.516188      11.516188    6[6-(6,6),8-(30),8-(30)]
   205      10.752511      10.752511      10.752511    6[6-(1,6),6-(1,6),6-(8,8)]
   206       9.372165       9.372165       9.372165    6[1-(0),6-(1,6),6-(6,6)]
   207       8.663304       8.663304       8.663304    6[1-(0),6-(1,6),6-(6,8)]
   208       9.363442       9.363442       9.363442    6[6-(1,6),6-(1,6),8-(6)]
   209      10.748772      10.748772      10.748772    6[1-(0),6-(1,6),6-(6,8)]
   210       11.42898       11.42898       11.42898    6[1-(0),6-(1,6),6-(6,6)]
   211       7.373899       7.373899       7.373899    6[1-(0),1-(0),6-(6,6,6),8-(6)]
   212       7.107297       7.107297       7.107297    6[6-(1,1,8),6-(1,1,8),6-(1,1,8),6-(1,1,8)]
   213       6.670016       6.670016       6.670016    6[6-(6,6),8-(30),8-(30)]
   214       6.702408       6.702408       6.702408    6[6-(1,6),6-(1,6),6-(8,8)]
   215       7.665411       7.665411       7.665411    6[1-(0),6-(1,6),6-(6,6)]
   216       7.670395       7.670395       7.670395    6[1-(0),6-(1,6),6-(6,8)]
   217       6.719851       6.719851       6.719851    6[6-(1,6),6-(1,6),8-(6)]
   218       5.739406       5.739406       5.739406    6[1-(0),6-(1,6),6-(6,8)]
   219       5.753109       5.753109       5.753109    6[1-(0),6-(1,6),6-(6,6)]
   220      14.624453      14.624453      14.624453    6[6-(6,6),8-(30),8-(30)]
   221      15.485302      15.485302      15.485302    6[6-(1,6),6-(1,6),6-(8,8)]
   222      16.285106      16.285106      16.285106    6[1-(0),6-(1,6),6-(6,6)]
   223      17.073698      17.073698      17.073698    6[1-(0),6-(1,6),6-(6,8)]
   224      16.996458      16.996458      16.996458    6[6-(1,6),6-(1,6),8-(6)]
   225      16.170491      16.170491      16.170491    6[1-(0),6-(1,6),6-(6,8)]
   226      15.434223      15.434223      15.434223    6[1-(0),6-(1,6),6-(6,6)]
   227      10.323951      10.323951      10.323951    6[6-(6,6),8-(30),8-(30)]
   228      10.185668      10.185668      10.185668    6[1-(0),6-(1,6),6-(6,6)]
   229       9.509199       9.509199       9.509199    6[1-(0),6-(1,6),6-(6,8)]
   230       8.224779       8.224779       8.224779    6[6-(1,6),6-(1,6),8-(6)]
   231       7.615582       7.615582       7.615582    6[1-(0),6-(1,6),6-(6,8)]
   232       8.293297       8.293297       8.293297    6[1-(0),6-(1,6),6-(6,6)]
   233       7.983094       7.983094       7.983094    6[1-(0),1-(0),6-(6,6,6),8-(6)]
   234      18.072828      18.072828      18.072828    6[1-(0),1-(0),6-(6,6,6),8-(6)]
   235       7.491002       7.491002       7.491002    6[1-(0),1-(0),6-(6,6,6),8-(6)]
   236       9.581454       9.581454       9.581454    6[6-(1,6),6-(1,6),6-(8,8)]
   237      19.177854      19.177854      19.177854    8[6-(6,8),30-(8,8,8,8)]
   238      20.256221      20.256221      20.256221    8[6-(6,8),30-(8,8,8,8)]
   239      18.314386      18.314386      18.314386    8[6-(1,1,6),6-(6,6)]
   240      13.453025      13.453025      13.453025    8[6-(6,8),30-(8,8,8,8)]
   241      15.145071      15.145071      15.145071    8[6-(6,8),30-(8,8)]
   242       7.123487       7.123487       7.123487    8[6-(1,1,6),6-(6,6)]
   243      10.872101      10.872101      10.872101    8[6-(6,8),30-(8,8,8,8)]
   244      17.406571      17.406571      17.406571    8[6-(1,1,6),6-(6,6)]
   245      12.156515      12.156515      12.156515    8[6-(6,8),30-(8,8)]
   246      10.375026      10.375026      10.375026    8[6-(6,8),30-(8,8,8,8)]
   247       17.33407       17.33407       17.33407    8[6-(6,8),30-(8,8)]
   248      16.125264      16.125264      16.125264    8[6-(1,1,6),6-(6,6)]
   249      11.967158      11.967158      11.967158    8[6-(6,8),30-(8,8,8,8)]
   250      10.888796      10.888796      10.888796    8[6-(6,8),30-(8,8,8,8)]
   251      19.059631      19.059631      19.059631    8[6-(1,1,6),6-(6,6)]
   252      17.691989      17.691989      17.691989    8[6-(6,8),30-(8,8,8,8)]
   253      15.999945      15.999945      15.999945    8[6-(6,8),30-(8,8)]
   254       5.334526       5.334526       5.334526    8[6-(1,1,6),6-(6,6)]
   255      20.272914      20.272914      20.272914    8[6-(6,8),30-(8,8,8,8)]
   256       7.509445       7.509445       7.509445    8[6-(1,1,6),6-(6,6)]
   257       12.75949       12.75949       12.75949    8[6-(6,8),30-(8,8)]
   258      20.769986      20.769986      20.769986    8[6-(6,8),30-(8,8,8,8)]
   259      13.810942      13.810942      13.810942    8[6-(6,8),30-(8,8)]
   260       8.790748       8.790748       8.790748    8[6-(1,1,6),6-(6,6)]
   261      12.948853      12.948853      12.948853    8[6-(6,8),30-(8,8,8,8)]
   262      14.027215      14.027215      14.027215    8[6-(6,8),30-(8,8,8,8)]
   263        5.85638        5.85638        5.85638    8[6-(1,1,6),6-(6,6)]
   264       7.224022       7.224022       7.224022    8[6-(6,8),30-(8,8,8,8)]
   265       8.916066       8.916066       8.916066    8[6-(6,8),30-(8,8)]
   266       7.123485       7.123485       7.123485    8[6-(1,1,6),6-(6,6)]
   267       4.643097       4.643097       4.643097    8[6-(6,8),30-(8,8,8,8)]
   268      17.406566      17.406566      17.406566    8[6-(1,1,6),6-(6,6)]
   269      12.156521      12.156521      12.156521    8[6-(6,8),30-(8,8)]
   270       4.146025       4.146025       4.146025    8[6-(6,8),30-(8,8,8,8)]
   271      11.105069      11.105069      11.105069    8[6-(6,8),30-(8,8)]
   272      16.125263      16.125263      16.125263    8[6-(1,1,6),6-(6,6)]
   273       5.738157       5.738157       5.738157    8[6-(6,8),30-(8,8,8,8)]
   274        4.65979        4.65979        4.65979    8[6-(6,8),30-(8,8,8,8)]
   275       6.601625       6.601625       6.601625    8[6-(1,1,6),6-(6,6)]
   276      11.462986      11.462986      11.462986    8[6-(6,8),30-(8,8,8,8)]
   277        9.77094        9.77094        9.77094    8[6-(6,8),30-(8,8)]
   278      17.792524      17.792524      17.792524    8[6-(1,1,6),6-(6,6)]
   279       14.04391       14.04391       14.04391    8[6-(6,8),30-(8,8,8,8)]
   280        7.50944        7.50944        7.50944    8[6-(1,1,6),6-(6,6)]
   281      12.759496      12.759496      12.759496    8[6-(6,8),30-(8,8)]
   282      14.540985      14.540985      14.540985    8[6-(6,8),30-(8,8,8,8)]
   283       7.581941       7.581941       7.581941    8[6-(6,8),30-(8,8)]
   284       8.790747       8.790747       8.790747    8[6-(1,1,6),6-(6,6)]
