# Supplementary material for: A collection of forcefield precursors for metal–organic frameworks
Source: RSC Adv. 2019 Nov 13;9(63):36492–507. doi: 10.1039/c9ra07327b (PMC9075174; doi:10.1039/c9ra07327b)
Supplement: RA-009-C9RA07327B-s2015 [file RA-009-C9RA07327B-s2015.txt]

PURQEZ_clean

8.940000    0.000000    0.000000
-0.376766    12.474311    0.000000
0.000000    0.000000    14.020000

     1       6.610809       6.610809       6.610809    30[8-(6),8-(6),8-(6),8-(6)]
     2       6.610809       6.610809       6.610809    30[8-(6),8-(6),8-(6),8-(6)]
     3       1.952425       1.952425       1.952425    30[8-(6),8-(6),8-(6),8-(6)]
     4       1.952425       1.952425       1.952425    30[8-(6),8-(6),8-(6),8-(6)]
     5       3.767495       3.767495       3.767495    1[6-(1,6,6)]
     6       3.898818       3.898818       3.898818    1[6-(1,6,6)]
     7       5.356452       5.356452       5.356452    1[6-(6,6,6)]
     8       0.043173       0.043173       0.043173    1[6-(1,6,6)]
     9       0.435877       0.435877       0.435877    1[6-(1,6,6)]
    10       7.399293       7.399293       7.399293    1[6-(6,6,6)]
    11       0.514122       0.514122       0.514122    1[6-(1,6,6)]
    12       0.382799       0.382799       0.382799    1[6-(1,6,6)]
    13       7.488399       7.488399       7.488399    1[6-(6,6,6)]
    14       4.238444       4.238444       4.238444    1[6-(1,6,6)]
    15        3.84574        3.84574        3.84574    1[6-(1,6,6)]
    16       5.445558       5.445558       5.445558    1[6-(6,6,6)]
    17       4.795739       4.795739       4.795739    1[6-(1,6,6)]
    18       4.664416       4.664416       4.664416    1[6-(1,6,6)]
    19       3.206782       3.206782       3.206782    1[6-(6,6,6)]
    20       8.520061       8.520061       8.520061    1[6-(1,6,6)]
    21       8.127357       8.127357       8.127357    1[6-(1,6,6)]
    22       1.163941       1.163941       1.163941    1[6-(6,6,6)]
    23       8.049112       8.049112       8.049112    1[6-(1,6,6)]
    24       8.180435       8.180435       8.180435    1[6-(1,6,6)]
    25       1.074835       1.074835       1.074835    1[6-(6,6,6)]
    26       4.701556       4.701556       4.701556    1[6-(1,6,6)]
    27       4.717494       4.717494       4.717494    1[6-(1,6,6)]
    28       3.117676       3.117676       3.117676    1[6-(6,6,6)]
    29       5.438711       5.438711       5.438711    6[6-(1,1,6),8-(0),8-(30)]
    30       4.406193       4.406193       4.406193    6[1-(0),1-(0),6-(1,6,6),6-(8,8)]
    31       4.898484       4.898484       4.898484    6[1-(0),6-(1,1,6),6-(1,6,6),6-(8,8)]
    32       5.932892       5.932892       5.932892    6[6-(1,6,6),8-(0),8-(30)]
    33       7.488849       7.488849       7.488849    6[6-(1,1,6),8-(0),8-(30)]
    34       8.638958       8.638958       8.638958    6[1-(0),1-(0),6-(1,6,6),6-(8,8)]
    35       8.242406       8.242406       8.242406    6[1-(0),6-(1,1,6),6-(1,6,6),6-(8,8)]
    36       7.943956       7.943956       7.943956    6[6-(1,6,6),8-(0),8-(30)]
    37       7.782906       7.782906       7.782906    6[6-(1,1,6),8-(0),8-(30)]
    38       8.815424       8.815424       8.815424    6[1-(0),1-(0),6-(1,6,6),6-(8,8)]
    39       8.323133       8.323133       8.323133    6[1-(0),6-(1,1,6),6-(1,6,6),6-(8,8)]
    40       7.288725       7.288725       7.288725    6[6-(1,6,6),8-(0),8-(30)]
    41       5.732768       5.732768       5.732768    6[6-(1,1,6),8-(0),8-(30)]
    42       4.582659       4.582659       4.582659    6[1-(0),1-(0),6-(1,6,6),6-(8,8)]
    43       4.979211       4.979211       4.979211    6[1-(0),6-(1,1,6),6-(1,6,6),6-(8,8)]
    44       5.277661       5.277661       5.277661    6[6-(1,6,6),8-(0),8-(30)]
    45       3.124523       3.124523       3.124523    6[6-(1,1,6),8-(0),8-(30)]
    46       4.157041       4.157041       4.157041    6[1-(0),1-(0),6-(1,6,6),6-(8,8)]
    47        3.66475        3.66475        3.66475    6[1-(0),6-(1,1,6),6-(1,6,6),6-(8,8)]
    48       2.630342       2.630342       2.630342    6[6-(1,6,6),8-(0),8-(30)]
    49       1.074385       1.074385       1.074385    6[6-(1,1,6),8-(0),8-(30)]
    50      -0.075724      -0.075724      -0.075724    6[1-(0),1-(0),6-(1,6,6),6-(8,8)]
    51       0.320828       0.320828       0.320828    6[1-(0),6-(1,1,6),6-(1,6,6),6-(8,8)]
    52       0.619278       0.619278       0.619278    6[6-(1,6,6),8-(0),8-(30)]
    53       0.780328       0.780328       0.780328    6[6-(1,1,6),8-(0),8-(30)]
    54       -0.25219       -0.25219       -0.25219    6[1-(0),1-(0),6-(1,6,6),6-(8,8)]
    55       0.240101       0.240101       0.240101    6[1-(0),6-(1,1,6),6-(1,6,6),6-(8,8)]
    56       1.274509       1.274509       1.274509    6[6-(1,6,6),8-(0),8-(30)]
    57       2.830466       2.830466       2.830466    6[6-(1,1,6),8-(0),8-(30)]
    58       3.980575       3.980575       3.980575    6[1-(0),1-(0),6-(1,6,6),6-(8,8)]
    59       3.584023       3.584023       3.584023    6[1-(0),6-(1,1,6),6-(1,6,6),6-(8,8)]
    60       3.285573       3.285573       3.285573    6[6-(1,6,6),8-(0),8-(30)]
    61       5.113914       5.113914       5.113914    8[6-(6,8),30-(8,8,8)]
    62       7.113397       7.113397       7.113397    8[6-(6,8)]
    63       5.440119       5.440119       5.440119    8[6-(6,8),30-(8,8,8)]
    64       7.916094       7.916094       7.916094    8[6-(6,8),30-(8,8,8)]
    65        6.34766        6.34766        6.34766    8[6-(6,8)]
    66       6.873273       6.873273       6.873273    8[6-(6,8),30-(8,8,8)]
    67       8.729329       8.729329       8.729329    8[6-(6,8)]
    68       6.589499       6.589499       6.589499    8[6-(6,8)]
    69       8.107703       8.107703       8.107703    8[6-(6,8),30-(8,8,8)]
    70        6.10822        6.10822        6.10822    8[6-(6,8)]
    71       7.781498       7.781498       7.781498    8[6-(6,8),30-(8,8,8)]
    72       5.305523       5.305523       5.305523    8[6-(6,8),30-(8,8,8)]
    73       6.873957       6.873957       6.873957    8[6-(6,8)]
    74       6.348344       6.348344       6.348344    8[6-(6,8),30-(8,8,8)]
    75       4.492288       4.492288       4.492288    8[6-(6,8)]
    76       6.632118       6.632118       6.632118    8[6-(6,8)]
    77        3.44932        3.44932        3.44932    8[6-(6,8),30-(8,8,8)]
    78       1.449837       1.449837       1.449837    8[6-(6,8)]
    79       3.123115       3.123115       3.123115    8[6-(6,8),30-(8,8,8)]
    80        0.64714        0.64714        0.64714    8[6-(6,8),30-(8,8,8)]
    81       2.215574       2.215574       2.215574    8[6-(6,8)]
    82       1.689961       1.689961       1.689961    8[6-(6,8),30-(8,8,8)]
    83      -0.166095      -0.166095      -0.166095    8[6-(6,8)]
    84       1.973735       1.973735       1.973735    8[6-(6,8)]
    85       0.455531       0.455531       0.455531    8[6-(6,8),30-(8,8,8)]
    86       2.455014       2.455014       2.455014    8[6-(6,8)]
    87       0.781736       0.781736       0.781736    8[6-(6,8),30-(8,8,8)]
    88       3.257711       3.257711       3.257711    8[6-(6,8),30-(8,8,8)]
    89       1.689277       1.689277       1.689277    8[6-(6,8)]
    90        2.21489        2.21489        2.21489    8[6-(6,8),30-(8,8,8)]
    91       4.070946       4.070946       4.070946    8[6-(6,8)]
    92       1.931116       1.931116       1.931116    8[6-(6,8)]
