# Supplementary material for: A collection of forcefield precursors for metal–organic frameworks
Source: RSC Adv. 2019 Nov 13;9(63):36492–507. doi: 10.1039/c9ra07327b (PMC9075174; doi:10.1039/c9ra07327b)
Supplement: RA-009-C9RA07327B-s2016 [file RA-009-C9RA07327B-s2016.txt]

PURSOK_clean

9.726000    0.000000    0.000000
-3.131680    9.403218    0.000000
-3.763668    -3.113049    9.238302

     1      -0.702866      -0.702866      -0.702866    30[8-(6),8-(6),8-(6,30)]
     2       3.533518       3.533518       3.533518    30[8-(6),8-(6),8-(6,30)]
     3       1.415326       1.415326       1.415326    30[8-(6),8-(6),8-(6),8-(6),8-(6,30),8-(6,30)]
     4       0.002347       0.002347       0.002347    1[6-(6,6)]
     5       -2.89514       -2.89514       -2.89514    1[6-(6,6)]
     6       6.073395       6.073395       6.073395    1[6-(6,6)]
     7       4.790229       4.790229       4.790229    1[6-(6,6)]
     8      -0.391966      -0.391966      -0.391966    1[6-(6,6)]
     9       3.375259       3.375259       3.375259    1[6-(6,6)]
    10       2.828305       2.828305       2.828305    1[6-(6,6)]
    11       5.725792       5.725792       5.725792    1[6-(6,6)]
    12      -3.242743      -3.242743      -3.242743    1[6-(6,6)]
    13      -1.959577      -1.959577      -1.959577    1[6-(6,6)]
    14       3.222618       3.222618       3.222618    1[6-(6,6)]
    15      -0.544607      -0.544607      -0.544607    1[6-(6,6)]
    16      -0.773768      -0.773768      -0.773768    6[6-(6,6),8-(30),8-(30)]
    17      -1.348901      -1.348901      -1.348901    6[6-(1,6),6-(1,6),6-(8,8)]
    18      -0.756342      -0.756342      -0.756342    6[1-(0),6-(1,6),6-(6,6)]
    19      -2.479202      -2.479202      -2.479202    6[1-(0),6-(1,6),6-(6,6)]
    20       2.229902       2.229902       2.229902    6[6-(6,6),8-(30),8-(30)]
    21       3.351106       3.351106       3.351106    6[6-(1,6),6-(1,6),6-(8,8)]
    22       6.910353       6.910353       6.910353    6[1-(0),6-(1,6),6-(6,6)]
    23       4.627278       4.627278       4.627278    6[1-(0),6-(1,6),6-(6,6)]
    24        0.02492        0.02492        0.02492    6[6-(6,6),8-(0),8-(30,30)]
    25      -0.040423      -0.040423      -0.040423    6[6-(1,6),6-(1,6),6-(8,8)]
    26      -0.290549      -0.290549      -0.290549    6[1-(0),6-(1,6),6-(6,6)]
    27       3.219681       3.219681       3.219681    6[1-(0),6-(1,6),6-(6,6)]
    28        3.60442        3.60442        3.60442    6[6-(6,6),8-(30),8-(30)]
    29       4.179553       4.179553       4.179553    6[6-(1,6),6-(1,6),6-(8,8)]
    30       3.586994       3.586994       3.586994    6[1-(0),6-(1,6),6-(6,6)]
    31       5.309854       5.309854       5.309854    6[1-(0),6-(1,6),6-(6,6)]
    32        0.60075        0.60075        0.60075    6[6-(6,6),8-(30),8-(30)]
    33      -0.520454      -0.520454      -0.520454    6[6-(1,6),6-(1,6),6-(8,8)]
    34      -4.079701      -4.079701      -4.079701    6[1-(0),6-(1,6),6-(6,6)]
    35      -1.796626      -1.796626      -1.796626    6[1-(0),6-(1,6),6-(6,6)]
    36       2.805732       2.805732       2.805732    6[6-(6,6),8-(0),8-(30,30)]
    37       2.871075       2.871075       2.871075    6[6-(1,6),6-(1,6),6-(8,8)]
    38       3.121201       3.121201       3.121201    6[1-(0),6-(1,6),6-(6,6)]
    39      -0.389029      -0.389029      -0.389029    6[1-(0),6-(1,6),6-(6,6)]
    40       0.223681       0.223681       0.223681    8[6-(6,8),30-(8,8,8,8,8)]
    41      -1.353578      -1.353578      -1.353578    8[6-(6,8),30-(8,8)]
    42       2.507202       2.507202       2.507202    8[6-(6,8),30-(8,8,8,8,8)]
    43        1.06026        1.06026        1.06026    8[6-(6,8),30-(8,8)]
    44      -0.003048      -0.003048      -0.003048    8[6-(6,8),30-(8,8),30-(8,8,8,8,8)]
    45       0.022421       0.022421       0.022421    8[6-(6,8)]
    46       2.606971       2.606971       2.606971    8[6-(6,8),30-(8,8,8,8,8)]
    47        4.18423        4.18423        4.18423    8[6-(6,8),30-(8,8)]
    48        0.32345        0.32345        0.32345    8[6-(6,8),30-(8,8,8,8,8)]
    49       1.770392       1.770392       1.770392    8[6-(6,8),30-(8,8)]
    50         2.8337         2.8337         2.8337    8[6-(6,8),30-(8,8),30-(8,8,8,8,8)]
    51       2.808231       2.808231       2.808231    8[6-(6,8)]
