# Supplementary material for: A collection of forcefield precursors for metal–organic frameworks
Source: RSC Adv. 2019 Nov 13;9(63):36492–507. doi: 10.1039/c9ra07327b (PMC9075174; doi:10.1039/c9ra07327b)
Supplement: RA-009-C9RA07327B-s2017 [file RA-009-C9RA07327B-s2017.txt]

PUSDIR_clean

14.013700    0.000000    0.000000
2.767345    13.737743    0.000000
4.857674    3.976718    25.272958

     1       5.649188       5.649188       5.649188    30[7-(6,6),8-(6),8-(6),8-(6),8-(6),8-(6,30)]
     2       8.614097       8.614097       8.614097    30[7-(6,6),8-(6),8-(6),8-(6,30)]
     3      15.783803      15.783803      15.783803    30[7-(6,6),8-(6),8-(6),8-(6),8-(6),8-(6,30)]
     4      15.445207      15.445207      15.445207    30[7-(6,6),8-(6),8-(6),8-(6,30)]
     5       5.854916       5.854916       5.854916    30[7-(6,6),8-(6),8-(6),8-(6),8-(6),8-(6,30)]
     6       6.193512       6.193512       6.193512    30[7-(6,6),8-(6),8-(6),8-(6,30)]
     7      15.989531      15.989531      15.989531    30[7-(6,6),8-(6),8-(6),8-(6),8-(6),8-(6,30)]
     8      13.024622      13.024622      13.024622    30[7-(6,6),8-(6),8-(6),8-(6,30)]
     9       2.418446       2.418446       2.418446    1[6-(6,6)]
    10      17.975706      17.975706      17.975706    1[6-(6,6)]
    11      15.686789      15.686789      15.686789    1[6-(6,7)]
    12       8.914526       8.914526       8.914526    1[6-(6,6)]
    13       2.709943       2.709943       2.709943    1[6-(6,6)]
    14       7.858439       7.858439       7.858439    1[6-(6,6)]
    15       4.953826       4.953826       4.953826    1[6-(6,6)]
    16      14.586587      14.586587      14.586587    1[6-(6,6)]
    17        1.04975        1.04975        1.04975    1[6-(6,6)]
    18       4.901388       4.901388       4.901388    1[6-(6,6)]
    19       6.093796       6.093796       6.093796    1[6-(6,6)]
    20        7.17301        7.17301        7.17301    1[6-(6,6)]
    21      10.827228      10.827228      10.827228    1[6-(6,7)]
    22      20.138499      20.138499      20.138499    1[6-(6,6)]
    23      13.108441      13.108441      13.108441    1[6-(6,6)]
    24        5.25716        5.25716        5.25716    1[6-(6,6)]
    25       3.518169       3.518169       3.518169    1[6-(6,7)]
    26      16.487879      16.487879      16.487879    1[6-(6,6)]
    27      14.979444      14.979444      14.979444    1[6-(6,6)]
    28        3.24884        3.24884        3.24884    1[6-(6,7)]
    29        4.72829        4.72829        4.72829    1[6-(6,6)]
    30      14.753971      14.753971      14.753971    1[6-(6,6)]
    31      14.530307      14.530307      14.530307    1[6-(6,6)]
    32      16.493892      16.493892      16.493892    1[6-(6,6)]
    33        6.15411        6.15411        6.15411    1[6-(6,6)]
    34      17.283306      17.283306      17.283306    1[6-(6,6)]
    35      16.721829      16.721829      16.721829    1[6-(6,7)]
    36      18.199141      18.199141      18.199141    1[6-(6,6)]
    37       4.293055       4.293055       4.293055    1[6-(6,6)]
    38      11.182485      11.182485      11.182485    1[6-(6,6)]
    39       7.510872       7.510872       7.510872    1[6-(6,6)]
    40       9.628818       9.628818       9.628818    1[6-(6,6)]
    41       5.664878       5.664878       5.664878    1[6-(6,6)]
    42       5.422843       5.422843       5.422843    1[6-(6,6)]
    43       6.212631       6.212631       6.212631    1[6-(6,6)]
    44       9.120503       9.120503       9.120503    1[6-(6,6)]
    45      14.936271      14.936271      14.936271    1[6-(6,7)]
    46      17.140597      17.140597      17.140597    1[6-(6,6)]
    47      15.424814      15.424814      15.424814    1[6-(6,6)]
    48      12.665883      12.665883      12.665883    1[6-(6,6)]
    49      15.025064      15.025064      15.025064    1[6-(6,7)]
    50      13.432993      13.432993      13.432993    1[6-(6,6)]
    51      16.827969      16.827969      16.827969    1[6-(6,6)]
    52      14.663515      14.663515      14.663515    1[6-(6,7)]
    53      10.672738      10.672738      10.672738    1[6-(6,6)]
    54      10.261801      10.261801      10.261801    1[6-(6,6)]
    55       9.304875       9.304875       9.304875    1[6-(6,6)]
    56      13.110613      13.110613      13.110613    1[6-(6,6)]
    57      15.484609      15.484609      15.484609    1[6-(6,6)]
    58       4.355413       4.355413       4.355413    1[6-(6,6)]
    59        4.91689        4.91689        4.91689    1[6-(6,7)]
    60       3.439578       3.439578       3.439578    1[6-(6,6)]
    61      17.345664      17.345664      17.345664    1[6-(6,6)]
    62      10.456234      10.456234      10.456234    1[6-(6,6)]
    63      14.127847      14.127847      14.127847    1[6-(6,6)]
    64      12.009901      12.009901      12.009901    1[6-(6,6)]
    65      13.206496      13.206496      13.206496    1[6-(6,6)]
    66      16.215876      16.215876      16.215876    1[6-(6,6)]
    67      15.426088      15.426088      15.426088    1[6-(6,6)]
    68      12.518216      12.518216      12.518216    1[6-(6,6)]
    69       6.702448       6.702448       6.702448    1[6-(6,7)]
    70       4.498122       4.498122       4.498122    1[6-(6,6)]
    71       6.213905       6.213905       6.213905    1[6-(6,6)]
    72       8.972836       8.972836       8.972836    1[6-(6,6)]
    73       6.613655       6.613655       6.613655    1[6-(6,7)]
    74       8.205726       8.205726       8.205726    1[6-(6,6)]
    75        4.81075        4.81075        4.81075    1[6-(6,6)]
    76       6.975204       6.975204       6.975204    1[6-(6,7)]
    77      10.965981      10.965981      10.965981    1[6-(6,6)]
    78      11.376918      11.376918      11.376918    1[6-(6,6)]
    79      12.333844      12.333844      12.333844    1[6-(6,6)]
    80       8.528106       8.528106       8.528106    1[6-(6,6)]
    81      19.220273      19.220273      19.220273    1[6-(6,6)]
    82       3.663013       3.663013       3.663013    1[6-(6,6)]
    83        5.95193        5.95193        5.95193    1[6-(6,7)]
    84      12.724193      12.724193      12.724193    1[6-(6,6)]
    85      18.928776      18.928776      18.928776    1[6-(6,6)]
    86       13.78028       13.78028       13.78028    1[6-(6,6)]
    87      16.684893      16.684893      16.684893    1[6-(6,6)]
    88       7.052132       7.052132       7.052132    1[6-(6,6)]
    89       6.575269       6.575269       6.575269    1[6-(6,6)]
    90      16.737331      16.737331      16.737331    1[6-(6,6)]
    91      15.544923      15.544923      15.544923    1[6-(6,6)]
    92      14.465709      14.465709      14.465709    1[6-(6,6)]
    93      10.811491      10.811491      10.811491    1[6-(6,7)]
    94        1.50022        1.50022        1.50022    1[6-(6,6)]
    95       8.530278       8.530278       8.530278    1[6-(6,6)]
    96      16.381559      16.381559      16.381559    1[6-(6,6)]
    97       18.12055       18.12055       18.12055    1[6-(6,7)]
    98        5.15084        5.15084        5.15084    1[6-(6,6)]
    99       6.659275       6.659275       6.659275    1[6-(6,6)]
   100      18.389879      18.389879      18.389879    1[6-(6,7)]
   101      16.910429      16.910429      16.910429    1[6-(6,6)]
   102       6.884748       6.884748       6.884748    1[6-(6,6)]
   103       7.108412       7.108412       7.108412    1[6-(6,6)]
   104       5.144827       5.144827       5.144827    1[6-(6,6)]
   105       5.536715       5.536715       5.536715    6[6-(1,6),6-(1,6),6-(8,8)]
   106       2.153065       2.153065       2.153065    6[1-(0),6-(1,6),6-(6,6)]
   107      12.671141      12.671141      12.671141    6[1-(0),6-(1,7),6-(6,6)]
   108      11.298231      11.298231      11.298231    6[1-(0),6-(1,6),7-(6,30)]
   109       8.374199       8.374199       8.374199    6[6-(6,6),8-(0),8-(30,30)]
   110       5.892442       5.892442       5.892442    6[1-(0),6-(1,6),6-(6,6)]
   111       1.955438       1.955438       1.955438    6[6-(1,6),6-(1,6),6-(8,8)]
   112       2.333417       2.333417       2.333417    6[1-(0),6-(1,6),6-(6,6)]
   113       6.928709       6.928709       6.928709    6[6-(6,6),8-(30),8-(30)]
   114        7.18846        7.18846        7.18846    6[1-(0),6-(1,6),6-(6,6)]
   115       5.174319       5.174319       5.174319    6[1-(0),6-(1,6),6-(6,6)]
   116       14.95194       14.95194       14.95194    6[1-(0),6-(1,6),6-(6,6)]
   117      15.585958      15.585958      15.585958    6[6-(1,6),6-(1,6),6-(6,8)]
   118      15.503534      15.503534      15.503534    6[6-(6,6),8-(30),8-(30)]
   119       1.338741       1.338741       1.338741    6[1-(0),6-(1,6),6-(6,6)]
   120       5.160837       5.160837       5.160837    6[1-(0),6-(1,6),6-(6,6)]
   121       5.516825       5.516825       5.516825    6[6-(1,6),6-(1,6),6-(6,8)]
   122       5.839468       5.839468       5.839468    6[6-(1,6),6-(1,6),6-(6,8)]
   123      13.382883      13.382883      13.382883    6[6-(1,6),6-(1,6),6-(6,6)]
   124        5.87294        5.87294        5.87294    6[1-(0),6-(1,6),6-(6,6)]
   125        6.78922        6.78922        6.78922    6[1-(0),6-(1,6),6-(6,6)]
   126      11.295319      11.295319      11.295319    6[1-(0),6-(1,6),7-(6,30)]
   127      15.661404      15.661404      15.661404    6[1-(0),6-(1,7),6-(6,6)]
   128       2.257874       2.257874       2.257874    6[6-(6,6),8-(30),8-(30)]
   129      14.865185      14.865185      14.865185    6[6-(1,6),6-(1,6),6-(6,6)]
   130      15.508016      15.508016      15.508016    6[6-(1,6),6-(1,6),6-(8,8)]
   131      12.663654      12.663654      12.663654    6[1-(0),6-(1,7),6-(6,6)]
   132       6.581923       6.581923       6.581923    6[6-(1,6),6-(1,6),6-(8,8)]
   133       5.654284       5.654284       5.654284    6[1-(0),6-(1,6),6-(6,6)]
   134       5.418589       5.418589       5.418589    6[6-(6,6),6-(6,6),8-(0)]
   135       3.002688       3.002688       3.002688    6[1-(0),6-(1,6),7-(6,30)]
   136      16.097533      16.097533      16.097533    6[1-(0),6-(1,6),6-(6,6)]
   137      15.484066      15.484066      15.484066    6[1-(0),6-(1,7),6-(6,6)]
   138      16.854684      16.854684      16.854684    6[1-(0),6-(1,6),7-(6,30)]
   139      15.518327      15.518327      15.518327    6[6-(6,6),6-(6,6),8-(0)]
   140       15.52285       15.52285       15.52285    6[6-(1,6),6-(1,6),6-(6,8)]
   141       5.313312       5.313312       5.313312    6[1-(0),6-(1,6),6-(6,6)]
   142      15.166798      15.166798      15.166798    6[1-(0),6-(1,6),6-(6,6)]
   143      14.932588      14.932588      14.932588    6[1-(0),6-(1,6),6-(6,6)]
   144      16.100977      16.100977      16.100977    6[1-(0),6-(1,6),6-(6,6)]
   145       4.591646       4.591646       4.591646    6[6-(1,6),6-(1,6),6-(8,8)]
   146       6.061922       6.061922       6.061922    6[1-(0),6-(1,6),6-(6,6)]
   147      16.811673      16.811673      16.811673    6[1-(0),6-(1,7),6-(6,6)]
   148      16.473428      16.473428      16.473428    6[1-(0),6-(1,6),7-(6,30)]
   149      17.271939      17.271939      17.271939    6[6-(6,6),8-(0),8-(30,30)]
   150       4.850654       4.850654       4.850654    6[1-(0),6-(1,6),6-(6,6)]
   151       4.818384       4.818384       4.818384    6[6-(1,6),6-(1,6),6-(8,8)]
   152       4.951193       4.951193       4.951193    6[1-(0),6-(1,6),6-(6,6)]
   153       13.41748       13.41748       13.41748    6[6-(6,6),8-(30),8-(30)]
   154      11.070326      11.070326      11.070326    6[1-(0),6-(1,6),6-(6,6)]
   155       6.838404       6.838404       6.838404    6[1-(0),6-(1,6),6-(6,6)]
   156      10.331561      10.331561      10.331561    6[1-(0),6-(1,6),6-(6,6)]
   157       9.809454       9.809454       9.809454    6[6-(1,6),6-(1,6),6-(6,8)]
   158      11.816603      11.816603      11.816603    6[6-(6,6),8-(30),8-(30)]
   159       5.769429       5.769429       5.769429    6[1-(0),6-(1,6),6-(6,6)]
   160        5.59457        5.59457        5.59457    6[1-(0),6-(1,6),6-(6,6)]
   161       7.093188       7.093188       7.093188    6[6-(1,6),6-(1,6),6-(6,8)]
   162       9.674099       9.674099       9.674099    6[6-(1,6),6-(1,6),6-(6,8)]
   163      16.443766      16.443766      16.443766    6[6-(1,6),6-(1,6),6-(6,6)]
   164       6.061503       6.061503       6.061503    6[1-(0),6-(1,6),6-(6,6)]
   165       9.838855       9.838855       9.838855    6[1-(0),6-(1,6),6-(6,6)]
   166      15.420107      15.420107      15.420107    6[1-(0),6-(1,6),7-(6,30)]
   167      17.183784      17.183784      17.183784    6[1-(0),6-(1,7),6-(6,6)]
   168       3.683536       3.683536       3.683536    6[6-(6,6),8-(30),8-(30)]
   169      16.853165      16.853165      16.853165    6[6-(1,6),6-(1,6),6-(6,6)]
   170      11.562419      11.562419      11.562419    6[6-(1,6),6-(1,6),6-(8,8)]
   171       15.71329       15.71329       15.71329    6[1-(0),6-(1,7),6-(6,6)]
   172      12.123751      12.123751      12.123751    6[6-(1,6),6-(1,6),6-(8,8)]
   173      11.956366      11.956366      11.956366    6[1-(0),6-(1,6),6-(6,6)]
   174       8.380503       8.380503       8.380503    6[6-(6,6),6-(6,6),8-(0)]
   175      14.810985      14.810985      14.810985    6[1-(0),6-(1,6),7-(6,30)]
   176      12.606289      12.606289      12.606289    6[1-(0),6-(1,6),6-(6,6)]
   177      16.990702      16.990702      16.990702    6[1-(0),6-(1,7),6-(6,6)]
   178       17.37389       17.37389       17.37389    6[1-(0),6-(1,6),7-(6,30)]
   179      11.055397      11.055397      11.055397    6[6-(6,6),6-(6,6),8-(0)]
   180      11.176883      11.176883      11.176883    6[6-(1,6),6-(1,6),6-(6,8)]
   181      10.753923      10.753923      10.753923    6[1-(0),6-(1,6),6-(6,6)]
   182       9.628717       9.628717       9.628717    6[1-(0),6-(1,6),6-(6,6)]
   183      10.127769      10.127769      10.127769    6[1-(0),6-(1,6),6-(6,6)]
   184      12.411797      12.411797      12.411797    6[1-(0),6-(1,6),6-(6,6)]
   185      17.047073      17.047073      17.047073    6[6-(1,6),6-(1,6),6-(8,8)]
   186      15.576797      15.576797      15.576797    6[1-(0),6-(1,6),6-(6,6)]
   187       4.827046       4.827046       4.827046    6[1-(0),6-(1,7),6-(6,6)]
   188       5.165291       5.165291       5.165291    6[1-(0),6-(1,6),7-(6,30)]
   189        4.36678        4.36678        4.36678    6[6-(6,6),8-(0),8-(30,30)]
   190      16.788065      16.788065      16.788065    6[1-(0),6-(1,6),6-(6,6)]
   191      16.820335      16.820335      16.820335    6[6-(1,6),6-(1,6),6-(8,8)]
   192      16.687526      16.687526      16.687526    6[1-(0),6-(1,6),6-(6,6)]
   193       8.221239       8.221239       8.221239    6[6-(6,6),8-(30),8-(30)]
   194      10.568393      10.568393      10.568393    6[1-(0),6-(1,6),6-(6,6)]
   195      14.800315      14.800315      14.800315    6[1-(0),6-(1,6),6-(6,6)]
   196      11.307158      11.307158      11.307158    6[1-(0),6-(1,6),6-(6,6)]
   197      11.829265      11.829265      11.829265    6[6-(1,6),6-(1,6),6-(6,8)]
   198       9.822116       9.822116       9.822116    6[6-(6,6),8-(30),8-(30)]
   199       15.86929       15.86929       15.86929    6[1-(0),6-(1,6),6-(6,6)]
   200      16.044149      16.044149      16.044149    6[1-(0),6-(1,6),6-(6,6)]
   201      14.545531      14.545531      14.545531    6[6-(1,6),6-(1,6),6-(6,8)]
   202       11.96462       11.96462       11.96462    6[6-(1,6),6-(1,6),6-(6,8)]
   203       5.194953       5.194953       5.194953    6[6-(1,6),6-(1,6),6-(6,6)]
   204      15.577216      15.577216      15.577216    6[1-(0),6-(1,6),6-(6,6)]
   205      11.799864      11.799864      11.799864    6[1-(0),6-(1,6),6-(6,6)]
   206       6.218612       6.218612       6.218612    6[1-(0),6-(1,6),7-(6,30)]
   207       4.454935       4.454935       4.454935    6[1-(0),6-(1,7),6-(6,6)]
   208      17.955183      17.955183      17.955183    6[6-(6,6),8-(30),8-(30)]
   209       4.785554       4.785554       4.785554    6[6-(1,6),6-(1,6),6-(6,6)]
   210        10.0763        10.0763        10.0763    6[6-(1,6),6-(1,6),6-(8,8)]
   211       5.925429       5.925429       5.925429    6[1-(0),6-(1,7),6-(6,6)]
   212       9.514968       9.514968       9.514968    6[6-(1,6),6-(1,6),6-(8,8)]
   213       9.682353       9.682353       9.682353    6[1-(0),6-(1,6),6-(6,6)]
   214      13.258216      13.258216      13.258216    6[6-(6,6),6-(6,6),8-(0)]
   215       6.827734       6.827734       6.827734    6[1-(0),6-(1,6),7-(6,30)]
   216        9.03243        9.03243        9.03243    6[1-(0),6-(1,6),6-(6,6)]
   217       4.648017       4.648017       4.648017    6[1-(0),6-(1,7),6-(6,6)]
   218       4.264829       4.264829       4.264829    6[1-(0),6-(1,6),7-(6,30)]
   219      10.583322      10.583322      10.583322    6[6-(6,6),6-(6,6),8-(0)]
   220      10.461836      10.461836      10.461836    6[6-(1,6),6-(1,6),6-(6,8)]
   221      10.884796      10.884796      10.884796    6[1-(0),6-(1,6),6-(6,6)]
   222      12.010002      12.010002      12.010002    6[1-(0),6-(1,6),6-(6,6)]
   223       11.51095       11.51095       11.51095    6[1-(0),6-(1,6),6-(6,6)]
   224       9.226922       9.226922       9.226922    6[1-(0),6-(1,6),6-(6,6)]
   225      16.102004      16.102004      16.102004    6[6-(1,6),6-(1,6),6-(8,8)]
   226      19.485654      19.485654      19.485654    6[1-(0),6-(1,6),6-(6,6)]
   227       8.967578       8.967578       8.967578    6[1-(0),6-(1,7),6-(6,6)]
   228      10.340488      10.340488      10.340488    6[1-(0),6-(1,6),7-(6,30)]
   229       13.26452       13.26452       13.26452    6[6-(6,6),8-(0),8-(30,30)]
   230      15.746277      15.746277      15.746277    6[1-(0),6-(1,6),6-(6,6)]
   231      19.683281      19.683281      19.683281    6[6-(1,6),6-(1,6),6-(8,8)]
   232      19.305302      19.305302      19.305302    6[1-(0),6-(1,6),6-(6,6)]
   233       14.71001       14.71001       14.71001    6[6-(6,6),8-(30),8-(30)]
   234      14.450259      14.450259      14.450259    6[1-(0),6-(1,6),6-(6,6)]
   235        16.4644        16.4644        16.4644    6[1-(0),6-(1,6),6-(6,6)]
   236       6.686779       6.686779       6.686779    6[1-(0),6-(1,6),6-(6,6)]
   237       6.052761       6.052761       6.052761    6[6-(1,6),6-(1,6),6-(6,8)]
   238       6.135185       6.135185       6.135185    6[6-(6,6),8-(30),8-(30)]
   239      20.299978      20.299978      20.299978    6[1-(0),6-(1,6),6-(6,6)]
   240      16.477882      16.477882      16.477882    6[1-(0),6-(1,6),6-(6,6)]
   241      16.121894      16.121894      16.121894    6[6-(1,6),6-(1,6),6-(6,8)]
   242      15.799251      15.799251      15.799251    6[6-(1,6),6-(1,6),6-(6,8)]
   243       8.255836       8.255836       8.255836    6[6-(1,6),6-(1,6),6-(6,6)]
   244      15.765779      15.765779      15.765779    6[1-(0),6-(1,6),6-(6,6)]
   245      14.849499      14.849499      14.849499    6[1-(0),6-(1,6),6-(6,6)]
   246        10.3434        10.3434        10.3434    6[1-(0),6-(1,6),7-(6,30)]
   247       5.977315       5.977315       5.977315    6[1-(0),6-(1,7),6-(6,6)]
   248      19.380845      19.380845      19.380845    6[6-(6,6),8-(30),8-(30)]
   249       6.773534       6.773534       6.773534    6[6-(1,6),6-(1,6),6-(6,6)]
   250       6.130703       6.130703       6.130703    6[6-(1,6),6-(1,6),6-(8,8)]
   251       8.975065       8.975065       8.975065    6[1-(0),6-(1,7),6-(6,6)]
   252      15.056796      15.056796      15.056796    6[6-(1,6),6-(1,6),6-(8,8)]
   253      15.984435      15.984435      15.984435    6[1-(0),6-(1,6),6-(6,6)]
   254       16.22013       16.22013       16.22013    6[6-(6,6),6-(6,6),8-(0)]
   255      18.636031      18.636031      18.636031    6[1-(0),6-(1,6),7-(6,30)]
   256       5.541186       5.541186       5.541186    6[1-(0),6-(1,6),6-(6,6)]
   257       6.154653       6.154653       6.154653    6[1-(0),6-(1,7),6-(6,6)]
   258       4.784035       4.784035       4.784035    6[1-(0),6-(1,6),7-(6,30)]
   259       6.120392       6.120392       6.120392    6[6-(6,6),6-(6,6),8-(0)]
   260       6.115869       6.115869       6.115869    6[6-(1,6),6-(1,6),6-(6,8)]
   261      16.325407      16.325407      16.325407    6[1-(0),6-(1,6),6-(6,6)]
   262       6.471921       6.471921       6.471921    6[1-(0),6-(1,6),6-(6,6)]
   263       6.706131       6.706131       6.706131    6[1-(0),6-(1,6),6-(6,6)]
   264       5.537742       5.537742       5.537742    6[1-(0),6-(1,6),6-(6,6)]
   265        3.61567        3.61567        3.61567    7[6-(1,6),6-(1,6),30-(8,8,8,8,8)]
   266      10.603369      10.603369      10.603369    7[6-(1,6),6-(1,6),30-(8,8,8)]
   267      14.902136      14.902136      14.902136    7[6-(1,6),6-(1,6),30-(8,8,8,8,8)]
   268      15.796785      15.796785      15.796785    7[6-(1,6),6-(1,6),30-(8,8,8)]
   269       6.736583       6.736583       6.736583    7[6-(1,6),6-(1,6),30-(8,8,8,8,8)]
   270       5.841934       5.841934       5.841934    7[6-(1,6),6-(1,6),30-(8,8,8)]
   271      18.023049      18.023049      18.023049    7[6-(1,6),6-(1,6),30-(8,8,8,8,8)]
   272       11.03535       11.03535       11.03535    7[6-(1,6),6-(1,6),30-(8,8,8)]
   273       5.332005       5.332005       5.332005    8[6-(6,8),30-(7,8,8,8,8)]
   274       2.263664       2.263664       2.263664    8[6-(6,8),30-(7,8,8,8,8)]
   275      15.493216      15.493216      15.493216    8[6-(6,8),30-(7,8,8,8,8)]
   276       7.803532       7.803532       7.803532    8[6-(6,8),30-(7,8,8),30-(7,8,8,8,8)]
   277       9.013662       9.013662       9.013662    8[6-(6,8)]
   278       4.977504       4.977504       4.977504    8[6-(6,6)]
   279        6.09888        6.09888        6.09888    8[6-(6,8),30-(7,8,8,8,8)]
   280      15.518976      15.518976      15.518976    8[6-(6,8),30-(7,8,8)]
   281       8.009663       8.009663       8.009663    8[6-(6,8),30-(7,8,8)]
   282      15.474414      15.474414      15.474414    8[6-(6,6)]
   283      16.700794      16.700794      16.700794    8[6-(6,8),30-(7,8,8,8,8)]
   284       3.744658       3.744658       3.744658    8[6-(6,8),30-(7,8,8,8,8)]
   285       5.973328       5.973328       5.973328    8[6-(6,8),30-(7,8,8,8,8)]
   286      16.975458      16.975458      16.975458    8[6-(6,8),30-(7,8,8),30-(7,8,8,8,8)]
   287      16.520679      16.520679      16.520679    8[6-(6,8)]
   288       8.375327       8.375327       8.375327    8[6-(6,6)]
   289      14.185308      14.185308      14.185308    8[6-(6,8),30-(7,8,8,8,8)]
   290      12.996043      12.996043      12.996043    8[6-(6,8),30-(7,8,8)]
   291      13.660806      13.660806      13.660806    8[6-(6,8),30-(7,8,8)]
   292      12.073141      12.073141      12.073141    8[6-(6,6)]
   293       4.937925       4.937925       4.937925    8[6-(6,8),30-(7,8,8,8,8)]
   294      17.894061      17.894061      17.894061    8[6-(6,8),30-(7,8,8,8,8)]
   295      15.665391      15.665391      15.665391    8[6-(6,8),30-(7,8,8,8,8)]
   296       4.663261       4.663261       4.663261    8[6-(6,8),30-(7,8,8),30-(7,8,8,8,8)]
   297        5.11804        5.11804        5.11804    8[6-(6,8)]
   298      13.263392      13.263392      13.263392    8[6-(6,6)]
   299       7.453411       7.453411       7.453411    8[6-(6,8),30-(7,8,8,8,8)]
   300       8.642676       8.642676       8.642676    8[6-(6,8),30-(7,8,8)]
   301       7.977913       7.977913       7.977913    8[6-(6,8),30-(7,8,8)]
   302       9.565578       9.565578       9.565578    8[6-(6,6)]
   303      16.306714      16.306714      16.306714    8[6-(6,8),30-(7,8,8,8,8)]
   304      19.375055      19.375055      19.375055    8[6-(6,8),30-(7,8,8,8,8)]
   305       6.145503       6.145503       6.145503    8[6-(6,8),30-(7,8,8,8,8)]
   306      13.835187      13.835187      13.835187    8[6-(6,8),30-(7,8,8),30-(7,8,8,8,8)]
   307      12.625057      12.625057      12.625057    8[6-(6,8)]
   308      16.661215      16.661215      16.661215    8[6-(6,6)]
   309      15.539839      15.539839      15.539839    8[6-(6,8),30-(7,8,8,8,8)]
   310       6.119743       6.119743       6.119743    8[6-(6,8),30-(7,8,8)]
   311      13.629056      13.629056      13.629056    8[6-(6,8),30-(7,8,8)]
   312       6.164305       6.164305       6.164305    8[6-(6,6)]
