# Supplementary material for: A collection of forcefield precursors for metal–organic frameworks
Source: RSC Adv. 2019 Nov 13;9(63):36492–507. doi: 10.1039/c9ra07327b (PMC9075174; doi:10.1039/c9ra07327b)
Supplement: RA-009-C9RA07327B-s2018 [file RA-009-C9RA07327B-s2018.txt]

PUSDOX_clean

14.049300    0.000000    0.000000
2.456875    13.832809    0.000000
5.063663    4.243544    25.454596

     1       5.301499       5.301499       5.301499    30[7-(6,6),8-(6),8-(6),8-(6),8-(6)]
     2       8.296801       8.296801       8.296801    30[7-(6,6),8-(6),8-(6),8-(6)]
     3      15.929016      15.929016      15.929016    30[7-(6,6),8-(6),8-(6),8-(6),8-(6)]
     4      15.538635      15.538635      15.538635    30[7-(6,6),8-(6),8-(6),8-(6)]
     5       5.640822       5.640822       5.640822    30[7-(6,6),8-(6),8-(6),8-(6),8-(6)]
     6       6.031203       6.031203       6.031203    30[7-(6,6),8-(6),8-(6),8-(6)]
     7      16.268339      16.268339      16.268339    30[7-(6,6),8-(6),8-(6),8-(6),8-(6)]
     8      13.273037      13.273037      13.273037    30[7-(6,6),8-(6),8-(6),8-(6)]
     9       4.845166       4.845166       4.845166    1[6-(6,6)]
    10       4.373887       4.373887       4.373887    1[6-(6,6)]
    11        6.98212        6.98212        6.98212    1[6-(6,6)]
    12        7.54968        7.54968        7.54968    1[6-(6,6)]
    13       4.876804       4.876804       4.876804    1[6-(6,6)]
    14       4.854647       4.854647       4.854647    1[6-(6,6)]
    15        6.08777        6.08777        6.08777    1[6-(6,6)]
    16       8.622848       8.622848       8.622848    1[6-(6,6)]
    17      14.779147      14.779147      14.779147    1[6-(6,6)]
    18      14.705504      14.705504      14.705504    1[6-(6,6)]
    19      16.569475      16.569475      16.569475    1[6-(6,6)]
    20        16.5559        16.5559        16.5559    1[6-(6,6)]
    21       1.039405       1.039405       1.039405    1[6-(6,6)]
    22      14.821303      14.821303      14.821303    1[6-(6,6)]
    23       2.474643       2.474643       2.474643    1[6-(6,6)]
    24       2.745685       2.745685       2.745685    1[6-(6,6)]
    25       2.902966       2.902966       2.902966    1[6-(6,7)]
    26      14.676753      14.676753      14.676753    1[6-(6,6)]
    27      20.033958      20.033958      20.033958    1[6-(6,6)]
    28       3.174061       3.174061       3.174061    1[6-(6,7)]
    29      10.486595      10.486595      10.486595    1[6-(6,7)]
    30      12.769448      12.769448      12.769448    1[6-(6,6)]
    31      17.891559      17.891559      17.891559    1[6-(6,6)]
    32      15.600939      15.600939      15.600939    1[6-(6,7)]
    33      12.709513      12.709513      12.709513    1[6-(6,6)]
    34      10.710352      10.710352      10.710352    1[6-(6,6)]
    35       9.233414       9.233414       9.233414    1[6-(6,6)]
    36      11.296398      11.296398      11.296398    1[6-(6,6)]
    37       5.495885       5.495885       5.495885    1[6-(6,6)]
    38        7.58355        7.58355        7.58355    1[6-(6,6)]
    39       6.347486       6.347486       6.347486    1[6-(6,6)]
    40      18.341983      18.341983      18.341983    1[6-(6,6)]
    41        9.48841        9.48841        9.48841    1[6-(6,6)]
    42       9.159734       9.159734       9.159734    1[6-(6,6)]
    43      12.952685      12.952685      12.952685    1[6-(6,6)]
    44      13.300793      13.300793      13.300793    1[6-(6,6)]
    45       5.827122       5.827122       5.827122    1[6-(6,6)]
    46      10.144964      10.144964      10.144964    1[6-(6,6)]
    47       6.274686       6.274686       6.274686    1[6-(6,6)]
    48       4.405766       4.405766       4.405766    1[6-(6,6)]
    49      14.926675      14.926675      14.926675    1[6-(6,7)]
    50       16.78662       16.78662       16.78662    1[6-(6,6)]
    51      16.934097      16.934097      16.934097    1[6-(6,6)]
    52      15.162992      15.162992      15.162992    1[6-(6,7)]
    53      15.056375      15.056375      15.056375    1[6-(6,7)]
    54      15.451981      15.451981      15.451981    1[6-(6,6)]
    55      17.093954      17.093954      17.093954    1[6-(6,6)]
    56      16.632619      16.632619      16.632619    1[6-(6,7)]
    57       8.860325       8.860325       8.860325    1[6-(6,6)]
    58      10.859486      10.859486      10.859486    1[6-(6,6)]
    59      12.336424      12.336424      12.336424    1[6-(6,6)]
    60       10.27344       10.27344       10.27344    1[6-(6,6)]
    61      16.073953      16.073953      16.073953    1[6-(6,6)]
    62      13.986288      13.986288      13.986288    1[6-(6,6)]
    63      15.222352      15.222352      15.222352    1[6-(6,6)]
    64       3.227855       3.227855       3.227855    1[6-(6,6)]
    65      12.081428      12.081428      12.081428    1[6-(6,6)]
    66      12.410104      12.410104      12.410104    1[6-(6,6)]
    67       8.617153       8.617153       8.617153    1[6-(6,6)]
    68       8.269045       8.269045       8.269045    1[6-(6,6)]
    69      13.285841      13.285841      13.285841    1[6-(6,6)]
    70      11.424874      11.424874      11.424874    1[6-(6,6)]
    71      15.295152      15.295152      15.295152    1[6-(6,6)]
    72      17.164072      17.164072      17.164072    1[6-(6,6)]
    73       6.643163       6.643163       6.643163    1[6-(6,7)]
    74       4.783218       4.783218       4.783218    1[6-(6,6)]
    75       4.635741       4.635741       4.635741    1[6-(6,6)]
    76       6.406846       6.406846       6.406846    1[6-(6,7)]
    77       6.513463       6.513463       6.513463    1[6-(6,7)]
    78       6.117857       6.117857       6.117857    1[6-(6,6)]
    79       4.475884       4.475884       4.475884    1[6-(6,6)]
    80       4.937219       4.937219       4.937219    1[6-(6,7)]
    81      16.724672      16.724672      16.724672    1[6-(6,6)]
    82      17.195951      17.195951      17.195951    1[6-(6,6)]
    83      14.587718      14.587718      14.587718    1[6-(6,6)]
    84      14.020158      14.020158      14.020158    1[6-(6,6)]
    85      16.693034      16.693034      16.693034    1[6-(6,6)]
    86      16.715191      16.715191      16.715191    1[6-(6,6)]
    87      15.482068      15.482068      15.482068    1[6-(6,6)]
    88       12.94699       12.94699       12.94699    1[6-(6,6)]
    89       6.790691       6.790691       6.790691    1[6-(6,6)]
    90       6.864334       6.864334       6.864334    1[6-(6,6)]
    91       5.000363       5.000363       5.000363    1[6-(6,6)]
    92       5.013938       5.013938       5.013938    1[6-(6,6)]
    93       6.481133       6.481133       6.481133    1[6-(6,6)]
    94       6.748535       6.748535       6.748535    1[6-(6,6)]
    95      19.095195      19.095195      19.095195    1[6-(6,6)]
    96      18.824153      18.824153      18.824153    1[6-(6,6)]
    97      18.666872      18.666872      18.666872    1[6-(6,7)]
    98       6.893085       6.893085       6.893085    1[6-(6,6)]
    99        1.53588        1.53588        1.53588    1[6-(6,6)]
   100      18.395777      18.395777      18.395777    1[6-(6,7)]
   101      11.083243      11.083243      11.083243    1[6-(6,7)]
   102        8.80039        8.80039        8.80039    1[6-(6,6)]
   103       3.678279       3.678279       3.678279    1[6-(6,6)]
   104       5.968899       5.968899       5.968899    1[6-(6,7)]
   105       6.556222       6.556222       6.556222    6[6-(6,6),8-(30),8-(30)]
   106       6.231234       6.231234       6.231234    6[6-(1,6),6-(1,6),6-(8,8)]
   107       5.289565       5.289565       5.289565    6[1-(0),6-(1,6),6-(6,6)]
   108        4.99054        4.99054        4.99054    6[1-(0),6-(1,6),6-(6,6)]
   109       5.613161       5.613161       5.613161    6[6-(1,6),6-(1,6),6-(6,8)]
   110       6.564269       6.564269       6.564269    6[1-(0),6-(1,6),6-(6,6)]
   111       6.891284       6.891284       6.891284    6[1-(0),6-(1,6),6-(6,6)]
   112       8.073486       8.073486       8.073486    6[6-(6,6),8-(0),8-(30)]
   113       5.532685       5.532685       5.532685    6[6-(1,6),6-(1,6),6-(8,8)]
   114       5.130703       5.130703       5.130703    6[1-(0),6-(1,6),6-(6,6)]
   115       5.107547       5.107547       5.107547    6[1-(0),6-(1,6),6-(6,6)]
   116       5.457751       5.457751       5.457751    6[6-(1,6),6-(1,6),6-(6,8)]
   117       5.852871       5.852871       5.852871    6[1-(0),6-(1,6),6-(6,6)]
   118       5.892879       5.892879       5.892879    6[1-(0),6-(1,6),6-(6,6)]
   119       5.314239       5.314239       5.314239    6[6-(6,6),6-(6,6),8-(0)]
   120      15.676549      15.676549      15.676549    6[6-(6,6),8-(30),8-(30)]
   121      15.675616      15.675616      15.675616    6[6-(1,6),6-(1,6),6-(8,8)]
   122      15.125689      15.125689      15.125689    6[1-(0),6-(1,6),6-(6,6)]
   123      15.090649      15.090649      15.090649    6[1-(0),6-(1,6),6-(6,6)]
   124      15.631159      15.631159      15.631159    6[6-(1,6),6-(1,6),6-(6,8)]
   125      16.193106      16.193106      16.193106    6[1-(0),6-(1,6),6-(6,6)]
   126      16.199537      16.199537      16.199537    6[1-(0),6-(1,6),6-(6,6)]
   127       2.262286       2.262286       2.262286    6[6-(6,6),8-(30),8-(30)]
   128        1.95441        1.95441        1.95441    6[6-(1,6),6-(1,6),6-(8,8)]
   129       1.337631       1.337631       1.337631    6[1-(0),6-(1,6),6-(6,6)]
   130      15.222786      15.222786      15.222786    6[1-(0),6-(1,6),6-(6,6)]
   131       15.64771       15.64771       15.64771    6[6-(1,6),6-(1,6),6-(6,8)]
   132       2.191821       2.191821       2.191821    6[1-(0),6-(1,6),6-(6,6)]
   133       2.359663       2.359663       2.359663    6[1-(0),6-(1,6),6-(6,6)]
   134      15.572147      15.572147      15.572147    6[6-(6,6),6-(6,6),8-(0)]
   135      16.543377      16.543377      16.543377    6[1-(0),6-(1,6),7-(6,30)]
   136      15.178462      15.178462      15.178462    6[1-(0),6-(1,7),6-(6,6)]
   137      14.550017      14.550017      14.550017    6[6-(1,6),6-(1,6),6-(6,6)]
   138      15.348903      15.348903      15.348903    6[1-(0),6-(1,7),6-(6,6)]
   139       2.657235       2.657235       2.657235    6[1-(0),6-(1,6),7-(6,30)]
   140      10.967053      10.967053      10.967053    6[1-(0),6-(1,6),7-(6,30)]
   141       12.33575       12.33575       12.33575    6[1-(0),6-(1,7),6-(6,6)]
   142       13.07164       13.07164       13.07164    6[6-(1,6),6-(1,6),6-(6,6)]
   143       12.37062       12.37062       12.37062    6[1-(0),6-(1,7),6-(6,6)]
   144       10.99747       10.99747       10.99747    6[1-(0),6-(1,6),7-(6,30)]
   145      13.523315      13.523315      13.523315    6[6-(6,6),8-(30),8-(30)]
   146      12.192105      12.192105      12.192105    6[6-(1,6),6-(1,6),6-(8,8)]
   147      12.013217      12.013217      12.013217    6[1-(0),6-(1,6),6-(6,6)]
   148      10.809983      10.809983      10.809983    6[1-(0),6-(1,6),6-(6,6)]
   149       9.751703       9.751703       9.751703    6[6-(1,6),6-(1,6),6-(6,8)]
   150       9.937711       9.937711       9.937711    6[1-(0),6-(1,6),6-(6,6)]
   151      11.166616      11.166616      11.166616    6[1-(0),6-(1,6),6-(6,6)]
   152      17.386886      17.386886      17.386886    6[6-(6,6),8-(0),8-(30)]
   153       4.674891       4.674891       4.674891    6[6-(1,6),6-(1,6),6-(8,8)]
   154       5.670956       5.670956       5.670956    6[1-(0),6-(1,6),6-(6,6)]
   155        6.91833        6.91833        6.91833    6[1-(0),6-(1,6),6-(6,6)]
   156       7.185068       7.185068       7.185068    6[6-(1,6),6-(1,6),6-(6,8)]
   157       6.182142       6.182142       6.182142    6[1-(0),6-(1,6),6-(6,6)]
   158       4.953939       4.953939       4.953939    6[1-(0),6-(1,6),6-(6,6)]
   159       8.483654       8.483654       8.483654    6[6-(6,6),6-(6,6),8-(0)]
   160      11.681846      11.681846      11.681846    6[6-(6,6),8-(30),8-(30)]
   161      11.425183      11.425183      11.425183    6[6-(1,6),6-(1,6),6-(8,8)]
   162      10.187361      10.187361      10.187361    6[1-(0),6-(1,6),6-(6,6)]
   163       9.987709       9.987709       9.987709    6[1-(0),6-(1,6),6-(6,6)]
   164      11.029013      11.029013      11.029013    6[6-(1,6),6-(1,6),6-(6,8)]
   165      12.258683      12.258683      12.258683    6[1-(0),6-(1,6),6-(6,6)]
   166      12.464503      12.464503      12.464503    6[1-(0),6-(1,6),6-(6,6)]
   167       3.799487       3.799487       3.799487    6[6-(6,6),8-(30),8-(30)]
   168       4.940664       4.940664       4.940664    6[6-(1,6),6-(1,6),6-(8,8)]
   169        5.92364        5.92364        5.92364    6[1-(0),6-(1,6),6-(6,6)]
   170       9.489218       9.489218       9.489218    6[1-(0),6-(1,6),6-(6,6)]
   171       9.640561       9.640561       9.640561    6[6-(1,6),6-(1,6),6-(6,8)]
   172       6.186616       6.186616       6.186616    6[1-(0),6-(1,6),6-(6,6)]
   173       5.072336       5.072336       5.072336    6[1-(0),6-(1,6),6-(6,6)]
   174      10.907401      10.907401      10.907401    6[6-(6,6),6-(6,6),8-(0)]
   175       17.29693       17.29693       17.29693    6[1-(0),6-(1,6),7-(6,30)]
   176      16.924327      16.924327      16.924327    6[1-(0),6-(1,7),6-(6,6)]
   177      16.754942      16.754942      16.754942    6[6-(1,6),6-(1,6),6-(6,6)]
   178      17.022895      17.022895      17.022895    6[1-(0),6-(1,7),6-(6,6)]
   179      14.966118      14.966118      14.966118    6[1-(0),6-(1,6),7-(6,30)]
   180      15.478871      15.478871      15.478871    6[1-(0),6-(1,6),7-(6,30)]
   181      15.723102      15.723102      15.723102    6[1-(0),6-(1,7),6-(6,6)]
   182      16.380164      16.380164      16.380164    6[6-(1,6),6-(1,6),6-(6,6)]
   183       16.69464       16.69464       16.69464    6[1-(0),6-(1,7),6-(6,6)]
   184      16.411178      16.411178      16.411178    6[1-(0),6-(1,6),7-(6,30)]
   185       8.046523       8.046523       8.046523    6[6-(6,6),8-(30),8-(30)]
   186       9.377733       9.377733       9.377733    6[6-(1,6),6-(1,6),6-(8,8)]
   187       9.556621       9.556621       9.556621    6[1-(0),6-(1,6),6-(6,6)]
   188      10.759855      10.759855      10.759855    6[1-(0),6-(1,6),6-(6,6)]
   189      11.818135      11.818135      11.818135    6[6-(1,6),6-(1,6),6-(6,8)]
   190      11.632127      11.632127      11.632127    6[1-(0),6-(1,6),6-(6,6)]
   191      10.403222      10.403222      10.403222    6[1-(0),6-(1,6),6-(6,6)]
   192       4.182952       4.182952       4.182952    6[6-(6,6),8-(0),8-(30)]
   193      16.894947      16.894947      16.894947    6[6-(1,6),6-(1,6),6-(8,8)]
   194      15.898882      15.898882      15.898882    6[1-(0),6-(1,6),6-(6,6)]
   195      14.651508      14.651508      14.651508    6[1-(0),6-(1,6),6-(6,6)]
   196       14.38477       14.38477       14.38477    6[6-(1,6),6-(1,6),6-(6,8)]
   197      15.387696      15.387696      15.387696    6[1-(0),6-(1,6),6-(6,6)]
   198      16.615899      16.615899      16.615899    6[1-(0),6-(1,6),6-(6,6)]
   199      13.086184      13.086184      13.086184    6[6-(6,6),6-(6,6),8-(0)]
   200       9.887992       9.887992       9.887992    6[6-(6,6),8-(30),8-(30)]
   201      10.144655      10.144655      10.144655    6[6-(1,6),6-(1,6),6-(8,8)]
   202      11.382477      11.382477      11.382477    6[1-(0),6-(1,6),6-(6,6)]
   203      11.582129      11.582129      11.582129    6[1-(0),6-(1,6),6-(6,6)]
   204      10.540825      10.540825      10.540825    6[6-(1,6),6-(1,6),6-(6,8)]
   205       9.311155       9.311155       9.311155    6[1-(0),6-(1,6),6-(6,6)]
   206       9.105335       9.105335       9.105335    6[1-(0),6-(1,6),6-(6,6)]
   207      17.770351      17.770351      17.770351    6[6-(6,6),8-(30),8-(30)]
   208      16.629174      16.629174      16.629174    6[6-(1,6),6-(1,6),6-(8,8)]
   209      15.646198      15.646198      15.646198    6[1-(0),6-(1,6),6-(6,6)]
   210       12.08062       12.08062       12.08062    6[1-(0),6-(1,6),6-(6,6)]
   211      11.929277      11.929277      11.929277    6[6-(1,6),6-(1,6),6-(6,8)]
   212      15.383222      15.383222      15.383222    6[1-(0),6-(1,6),6-(6,6)]
   213      16.497502      16.497502      16.497502    6[1-(0),6-(1,6),6-(6,6)]
   214      10.662437      10.662437      10.662437    6[6-(6,6),6-(6,6),8-(0)]
   215       4.272908       4.272908       4.272908    6[1-(0),6-(1,6),7-(6,30)]
   216       4.645511       4.645511       4.645511    6[1-(0),6-(1,7),6-(6,6)]
   217       4.814896       4.814896       4.814896    6[6-(1,6),6-(1,6),6-(6,6)]
   218       4.546943       4.546943       4.546943    6[1-(0),6-(1,7),6-(6,6)]
   219        6.60372        6.60372        6.60372    6[1-(0),6-(1,6),7-(6,30)]
   220       6.090967       6.090967       6.090967    6[1-(0),6-(1,6),7-(6,30)]
   221       5.846736       5.846736       5.846736    6[1-(0),6-(1,7),6-(6,6)]
   222       5.189674       5.189674       5.189674    6[6-(1,6),6-(1,6),6-(6,6)]
   223       4.875198       4.875198       4.875198    6[1-(0),6-(1,7),6-(6,6)]
   224        5.15866        5.15866        5.15866    6[1-(0),6-(1,6),7-(6,30)]
   225      15.013616      15.013616      15.013616    6[6-(6,6),8-(30),8-(30)]
   226      15.338604      15.338604      15.338604    6[6-(1,6),6-(1,6),6-(8,8)]
   227      16.280273      16.280273      16.280273    6[1-(0),6-(1,6),6-(6,6)]
   228      16.579298      16.579298      16.579298    6[1-(0),6-(1,6),6-(6,6)]
   229      15.956677      15.956677      15.956677    6[6-(1,6),6-(1,6),6-(6,8)]
   230      15.005569      15.005569      15.005569    6[1-(0),6-(1,6),6-(6,6)]
   231      14.678554      14.678554      14.678554    6[1-(0),6-(1,6),6-(6,6)]
   232      13.496352      13.496352      13.496352    6[6-(6,6),8-(0),8-(30)]
   233      16.037153      16.037153      16.037153    6[6-(1,6),6-(1,6),6-(8,8)]
   234      16.439135      16.439135      16.439135    6[1-(0),6-(1,6),6-(6,6)]
   235      16.462291      16.462291      16.462291    6[1-(0),6-(1,6),6-(6,6)]
   236      16.112087      16.112087      16.112087    6[6-(1,6),6-(1,6),6-(6,8)]
   237      15.716967      15.716967      15.716967    6[1-(0),6-(1,6),6-(6,6)]
   238      15.676959      15.676959      15.676959    6[1-(0),6-(1,6),6-(6,6)]
   239      16.255599      16.255599      16.255599    6[6-(6,6),6-(6,6),8-(0)]
   240       5.893289       5.893289       5.893289    6[6-(6,6),8-(30),8-(30)]
   241       5.894222       5.894222       5.894222    6[6-(1,6),6-(1,6),6-(8,8)]
   242       6.444149       6.444149       6.444149    6[1-(0),6-(1,6),6-(6,6)]
   243       6.479189       6.479189       6.479189    6[1-(0),6-(1,6),6-(6,6)]
   244       5.938679       5.938679       5.938679    6[6-(1,6),6-(1,6),6-(6,8)]
   245       5.376732       5.376732       5.376732    6[1-(0),6-(1,6),6-(6,6)]
   246       5.370301       5.370301       5.370301    6[1-(0),6-(1,6),6-(6,6)]
   247      19.307552      19.307552      19.307552    6[6-(6,6),8-(30),8-(30)]
   248      19.615428      19.615428      19.615428    6[6-(1,6),6-(1,6),6-(8,8)]
   249      20.232207      20.232207      20.232207    6[1-(0),6-(1,6),6-(6,6)]
   250       6.347052       6.347052       6.347052    6[1-(0),6-(1,6),6-(6,6)]
   251       5.922128       5.922128       5.922128    6[6-(1,6),6-(1,6),6-(6,8)]
   252      19.378017      19.378017      19.378017    6[1-(0),6-(1,6),6-(6,6)]
   253      19.210175      19.210175      19.210175    6[1-(0),6-(1,6),6-(6,6)]
   254       5.997691       5.997691       5.997691    6[6-(6,6),6-(6,6),8-(0)]
   255       5.026461       5.026461       5.026461    6[1-(0),6-(1,6),7-(6,30)]
   256       6.391376       6.391376       6.391376    6[1-(0),6-(1,7),6-(6,6)]
   257       7.019821       7.019821       7.019821    6[6-(1,6),6-(1,6),6-(6,6)]
   258       6.220935       6.220935       6.220935    6[1-(0),6-(1,7),6-(6,6)]
   259      18.912603      18.912603      18.912603    6[1-(0),6-(1,6),7-(6,30)]
   260      10.602785      10.602785      10.602785    6[1-(0),6-(1,6),7-(6,30)]
   261       9.234088       9.234088       9.234088    6[1-(0),6-(1,7),6-(6,6)]
   262       8.498198       8.498198       8.498198    6[6-(1,6),6-(1,6),6-(6,6)]
   263       9.199218       9.199218       9.199218    6[1-(0),6-(1,7),6-(6,6)]
   264      10.572368      10.572368      10.572368    6[1-(0),6-(1,6),7-(6,30)]
   265       3.268934       3.268934       3.268934    7[6-(1,6),6-(1,6),30-(8,8,8,8)]
   266      10.295772      10.295772      10.295772    7[6-(1,6),6-(1,6),30-(8,8,8)]
   267      15.084907      15.084907      15.084907    7[6-(1,6),6-(1,6),30-(8,8,8,8)]
   268      15.822854      15.822854      15.822854    7[6-(1,6),6-(1,6),30-(8,8,8)]
   269       6.484931       6.484931       6.484931    7[6-(1,6),6-(1,6),30-(8,8,8,8)]
   270       5.746984       5.746984       5.746984    7[6-(1,6),6-(1,6),30-(8,8,8)]
   271      18.300904      18.300904      18.300904    7[6-(1,6),6-(1,6),30-(8,8,8,8)]
   272      11.274066      11.274066      11.274066    7[6-(1,6),6-(1,6),30-(8,8,8)]
   273       5.731398       5.731398       5.731398    8[6-(6,8),30-(7,8,8,8)]
   274       7.647662       7.647662       7.647662    8[6-(6,8),30-(7,8,8)]
   275        7.49747        7.49747        7.49747    8[6-(6,8),30-(7,8,8)]
   276       8.725359       8.725359       8.725359    8[6-(6,8)]
   277       4.927506       4.927506       4.927506    8[6-(6,6)]
   278      15.666874      15.666874      15.666874    8[6-(6,8),30-(7,8,8,8)]
   279      15.685779      15.685779      15.685779    8[6-(6,8),30-(7,8,8)]
   280       2.248999       2.248999       2.248999    8[6-(6,8),30-(7,8,8,8)]
   281       5.016504       5.016504       5.016504    8[6-(6,8),30-(7,8,8,8)]
   282      15.492046      15.492046      15.492046    8[6-(6,6)]
   283      14.305202      14.305202      14.305202    8[6-(6,8),30-(7,8,8,8)]
   284      13.759234      13.759234      13.759234    8[6-(6,8),30-(7,8,8)]
   285      17.075409      17.075409      17.075409    8[6-(6,8),30-(7,8,8)]
   286      16.635149      16.635149      16.635149    8[6-(6,8)]
   287       8.492918       8.492918       8.492918    8[6-(6,6)]
   288       5.636831       5.636831       5.636831    8[6-(6,8),30-(7,8,8,8)]
   289      12.876053      12.876053      12.876053    8[6-(6,8),30-(7,8,8)]
   290       3.861551       3.861551       3.861551    8[6-(6,8),30-(7,8,8,8)]
   291      16.831549      16.831549      16.831549    8[6-(6,8),30-(7,8,8,8)]
   292      11.923943      11.923943      11.923943    8[6-(6,6)]
   293       7.264636       7.264636       7.264636    8[6-(6,8),30-(7,8,8,8)]
   294       7.810604       7.810604       7.810604    8[6-(6,8),30-(7,8,8)]
   295       4.494429       4.494429       4.494429    8[6-(6,8),30-(7,8,8)]
   296       4.934689       4.934689       4.934689    8[6-(6,8)]
   297       13.07692       13.07692       13.07692    8[6-(6,6)]
   298      15.933007      15.933007      15.933007    8[6-(6,8),30-(7,8,8,8)]
   299       8.693785       8.693785       8.693785    8[6-(6,8),30-(7,8,8)]
   300      17.708287      17.708287      17.708287    8[6-(6,8),30-(7,8,8,8)]
   301       4.738289       4.738289       4.738289    8[6-(6,8),30-(7,8,8,8)]
   302       9.645895       9.645895       9.645895    8[6-(6,6)]
   303       15.83844       15.83844       15.83844    8[6-(6,8),30-(7,8,8,8)]
   304      13.922176      13.922176      13.922176    8[6-(6,8),30-(7,8,8)]
   305      14.072368      14.072368      14.072368    8[6-(6,8),30-(7,8,8)]
   306      12.844479      12.844479      12.844479    8[6-(6,8)]
   307      16.642332      16.642332      16.642332    8[6-(6,6)]
   308       5.902964       5.902964       5.902964    8[6-(6,8),30-(7,8,8,8)]
   309       5.884059       5.884059       5.884059    8[6-(6,8),30-(7,8,8)]
   310      19.320839      19.320839      19.320839    8[6-(6,8),30-(7,8,8,8)]
   311      16.553334      16.553334      16.553334    8[6-(6,8),30-(7,8,8,8)]
   312       6.077792       6.077792       6.077792    8[6-(6,6)]
