# Supplementary material for: A collection of forcefield precursors for metal–organic frameworks
Source: RSC Adv. 2019 Nov 13;9(63):36492–507. doi: 10.1039/c9ra07327b (PMC9075174; doi:10.1039/c9ra07327b)
Supplement: RA-009-C9RA07327B-s2019 [file RA-009-C9RA07327B-s2019.txt]

PUSXIL_charged

17.390900    0.000000    0.000000
-7.752175    15.567504    0.000000
1.886776    9.599613    14.378140

     1      10.959265      10.959265      10.959265    30[8-(15),8-(15),8-(6),8-(6)]
     2      -6.327828      -6.327828      -6.327828    30[8-(15),8-(15),8-(6),8-(6)]
     3       5.869959       5.869959       5.869959    30[8-(15),8-(15),8-(6),8-(6)]
     4      12.549605      12.549605      12.549605    30[8-(15),8-(15),8-(6),8-(6)]
     5      -2.825546      -2.825546      -2.825546    30[8-(15),8-(15),8-(6),8-(6)]
     6      13.493049      13.493049      13.493049    30[8-(15),8-(15),8-(6),8-(6)]
     7       2.367666       2.367666       2.367666    30[8-(15),8-(15),8-(6),8-(6)]
     8      10.015834      10.015834      10.015834    30[8-(15),8-(15),8-(6),8-(6)]
     9       5.904788       5.904788       5.904788    30[8-(15),8-(15),8-(6),8-(6)]
    10       1.744682       1.744682       1.744682    30[8-(15),8-(15),8-(6),8-(6)]
    11        2.68804        2.68804        2.68804    30[8-(15),8-(15),8-(6),8-(6)]
    12      12.713492      12.713492      12.713492    30[8-(15),8-(15),8-(6),8-(6)]
    13       3.282205       3.282205       3.282205    15[6-(6,6),8-(30),8-(30),8-(30)]
    14       3.715782       3.715782       3.715782    15[6-(6,6),8-(30),8-(30),8-(30)]
    15       3.233424       3.233424       3.233424    15[6-(6,6),8-(30),8-(30),8-(30)]
    16      12.819591      12.819591      12.819591    15[6-(6,6),8-(30),8-(30),8-(30)]
    17      -5.462055      -5.462055      -5.462055    15[6-(6,6),8-(30),8-(30),8-(30)]
    18      13.763009      13.763009      13.763009    15[6-(6,6),8-(30),8-(30),8-(30)]
    19       4.659135       4.659135       4.659135    15[6-(6,6),8-(30),8-(30),8-(30)]
    20      10.090914      10.090914      10.090914    15[6-(6,6),8-(30),8-(30),8-(30)]
    21       3.307149       3.307149       3.307149    1[6-(6,6)]
    22      -0.021335      -0.021335      -0.021335    1[6-(6,6)]
    23       0.771319       0.771319       0.771319    1[6-(6,6)]
    24       6.209017       6.209017       6.209017    1[6-(6,6)]
    25       6.759163       6.759163       6.759163    1[6-(6,6)]
    26       3.405227       3.405227       3.405227    1[6-(6,6)]
    27       1.036846       1.036846       1.036846    1[6-(6,6)]
    28       0.756546       0.756546       0.756546    1[6-(6,6)]
    29        3.67485        3.67485        3.67485    1[6-(6,6)]
    30      12.497989      12.497989      12.497989    1[6-(6,6)]
    31      15.556628      15.556628      15.556628    1[6-(6,6)]
    32      15.199606      15.199606      15.199606    1[6-(6,6)]
    33       9.732296       9.732296       9.732296    1[6-(6,6)]
    34       9.452041       9.452041       9.452041    1[6-(6,6)]
    35      -5.020604      -5.020604      -5.020604    1[6-(6,6)]
    36      13.441378      13.441378      13.441378    1[6-(6,6)]
    37      -0.890929      -0.890929      -0.890929    1[6-(6,6)]
    38      16.142997      16.142997      16.142997    1[6-(6,6)]
    39       7.152392       7.152392       7.152392    1[6-(6,6)]
    40       5.815801       5.815801       5.815801    1[6-(6,6)]
    41       4.348603       4.348603       4.348603    1[6-(6,6)]
    42      12.002612      12.002612      12.002612    1[6-(6,6)]
    43       8.674089       8.674089       8.674089    1[6-(6,6)]
    44       7.580005       7.580005       7.580005    1[6-(6,6)]
    45       2.182369       2.182369       2.182369    6[6-(1,6),6-(1,6),15-(8,8,8)]
    46       2.523327       2.523327       2.523327    6[1-(0),6-(6,15),6-(6,6)]
    47       1.690039       1.690039       1.690039    6[6-(1,6),6-(1,6),6-(8,8)]
    48       0.532598       0.532598       0.532598    6[1-(0),6-(6,6),6-(6,6)]
    49       0.192436       0.192436       0.192436    6[6-(1,6),6-(1,6),6-(8,8)]
    50        1.01839        1.01839        1.01839    6[1-(0),6-(6,15),6-(6,6)]
    51       2.148078       2.148078       2.148078    6[6-(6,6),8-(0),8-(30)]
    52      -1.041143      -1.041143      -1.041143    6[6-(6,6),8-(30),8-(30)]
    53       4.663987       4.663987       4.663987    6[6-(1,6),6-(1,6),15-(8,8,8)]
    54       5.901349       5.901349       5.901349    6[1-(0),6-(6,15),6-(6,6)]
    55       6.691225       6.691225       6.691225    6[6-(1,6),6-(1,6),6-(8,8)]
    56       6.239339       6.239339       6.239339    6[1-(0),6-(6,6),6-(6,6)]
    57       5.010483       5.010483       5.010483    6[6-(1,6),6-(1,6),6-(8,8)]
    58        4.22484        4.22484        4.22484    6[1-(0),6-(6,15),6-(6,6)]
    59       7.982051       7.982051       7.982051    6[6-(6,6),8-(0),8-(30)]
    60       4.492096       4.492096       4.492096    6[6-(6,6),8-(30),8-(30)]
    61       2.479709       2.479709       2.479709    6[6-(1,6),6-(1,6),15-(8,8,8)]
    62       1.358004       1.358004       1.358004    6[1-(0),6-(6,15),6-(6,6)]
    63       0.704981       0.704981       0.704981    6[6-(1,6),6-(1,6),6-(8,8)]
    64        1.17421        1.17421        1.17421    6[1-(0),6-(6,6),6-(6,6)]
    65       2.270058       2.270058       2.270058    6[6-(1,6),6-(1,6),6-(8,8)]
    66       2.930414       2.930414       2.930414    6[1-(0),6-(6,15),6-(6,6)]
    67      -0.535732      -0.535732      -0.535732    6[6-(6,6),8-(0),8-(30)]
    68       2.717108       2.717108       2.717108    6[6-(6,6),8-(30),8-(30)]
    69      13.724937      13.724937      13.724937    6[6-(1,6),6-(1,6),15-(8,8,8)]
    70      13.268322      13.268322      13.268322    6[1-(0),6-(6,15),6-(6,6)]
    71      13.964756      13.964756      13.964756    6[6-(1,6),6-(1,6),6-(8,8)]
    72      15.104856      15.104856      15.104856    6[1-(0),6-(6,6),6-(6,6)]
    73      15.578025      15.578025      15.578025    6[6-(1,6),6-(1,6),6-(8,8)]
    74      14.877358      14.877358      14.877358    6[1-(0),6-(6,15),6-(6,6)]
    75      13.456604      13.456604      13.456604    6[6-(6,6),8-(0),8-(30)]
    76       16.88294       16.88294       16.88294    6[6-(6,6),8-(30),8-(30)]
    77      11.175153      11.175153      11.175153    6[6-(1,6),6-(1,6),15-(8,8,8)]
    78      10.053459      10.053459      10.053459    6[1-(0),6-(6,15),6-(6,6)]
    79       9.400456       9.400456       9.400456    6[6-(1,6),6-(1,6),6-(8,8)]
    80       9.869692       9.869692       9.869692    6[1-(0),6-(6,6),6-(6,6)]
    81       10.96553       10.96553       10.96553    6[6-(1,6),6-(1,6),6-(8,8)]
    82      11.625867      11.625867      11.625867    6[1-(0),6-(6,15),6-(6,6)]
    83       8.159752       8.159752       8.159752    6[6-(6,6),8-(0),8-(30)]
    84      11.412589      11.412589      11.412589    6[6-(6,6),8-(30),8-(30)]
    85       14.66833       14.66833       14.66833    6[6-(1,6),6-(1,6),15-(8,8,8)]
    86      14.211705      14.211705      14.211705    6[1-(0),6-(6,15),6-(6,6)]
    87       14.90812       14.90812       14.90812    6[6-(1,6),6-(1,6),6-(8,8)]
    88      -1.342689      -1.342689      -1.342689    6[1-(0),6-(6,6),6-(6,6)]
    89      -0.869509      -0.869509      -0.869509    6[6-(1,6),6-(1,6),6-(8,8)]
    90      15.820743      15.820743      15.820743    6[1-(0),6-(6,15),6-(6,6)]
    91      14.399958      14.399958      14.399958    6[6-(6,6),8-(0),8-(30)]
    92       0.435398       0.435398       0.435398    6[6-(6,6),8-(30),8-(30)]
    93       5.607359       5.607359       5.607359    6[6-(1,6),6-(1,6),15-(8,8,8)]
    94       6.844729       6.844729       6.844729    6[1-(0),6-(6,15),6-(6,6)]
    95       7.634621       7.634621       7.634621    6[6-(1,6),6-(1,6),6-(8,8)]
    96       5.295967       5.295967       5.295967    6[1-(0),6-(6,6),6-(6,6)]
    97       4.067104       4.067104       4.067104    6[6-(1,6),6-(1,6),6-(8,8)]
    98       5.168221       5.168221       5.168221    6[1-(0),6-(6,15),6-(6,6)]
    99       8.925456       8.925456       8.925456    6[6-(6,6),8-(0),8-(30)]
   100       3.548727       3.548727       3.548727    6[6-(6,6),8-(30),8-(30)]
   101      10.877835      10.877835      10.877835    6[6-(1,6),6-(1,6),15-(8,8,8)]
   102      11.218785      11.218785      11.218785    6[1-(0),6-(6,15),6-(6,6)]
   103      10.385481      10.385481      10.385481    6[6-(1,6),6-(1,6),6-(8,8)]
   104       9.228032       9.228032       9.228032    6[1-(0),6-(6,6),6-(6,6)]
   105       8.887877       8.887877       8.887877    6[6-(1,6),6-(1,6),6-(8,8)]
   106       9.713847       9.713847       9.713847    6[1-(0),6-(6,15),6-(6,6)]
   107      10.843512      10.843512      10.843512    6[6-(6,6),8-(0),8-(30)]
   108       7.654288       7.654288       7.654288    6[6-(6,6),8-(30),8-(30)]
   109        2.42153        2.42153        2.42153    8[15-(6,8,8),30-(8,8,8)]
   110       4.309806       4.309806       4.309806    8[15-(6,8,8),30-(8,8,8)]
   111        3.92323        3.92323        3.92323    8[15-(6,8,8),30-(8,8,8)]
   112       1.396387       1.396387       1.396387    8[6-(6,8),30-(8,8,8)]
   113       3.246568       3.246568       3.246568    8[6-(6,8)]
   114      -1.777044      -1.777044      -1.777044    8[6-(6,8),30-(8,8,8)]
   115      -3.160969      -3.160969      -3.160969    8[6-(6,8),30-(8,8,8)]
   116       2.871314       2.871314       2.871314    8[15-(6,8,8),30-(8,8,8)]
   117       2.883843       2.883843       2.883843    8[15-(6,8,8),30-(8,8,8)]
   118       4.712302       4.712302       4.712302    8[15-(6,8,8),30-(8,8,8)]
   119       8.637617       8.637617       8.637617    8[6-(6,8),30-(8,8,8)]
   120       8.288235       8.288235       8.288235    8[6-(6,8)]
   121       5.271409       5.271409       5.271409    8[6-(6,8),30-(8,8,8)]
   122       3.318302       3.318302       3.318302    8[6-(6,8),30-(8,8,8)]
   123       4.688809       4.688809       4.688809    8[15-(6,8,8),30-(8,8,8)]
   124       2.509465       2.509465       2.509465    8[15-(6,8,8),30-(8,8,8)]
   125       3.057945       3.057945       3.057945    8[15-(6,8,8),30-(8,8,8)]
   126      -1.085285      -1.085285      -1.085285    8[6-(6,8),30-(8,8,8)]
   127      -0.984563      -0.984563      -0.984563    8[6-(6,8)]
   128       2.172969       2.172969       2.172969    8[6-(6,8),30-(8,8,8)]
   129       3.669218       3.669218       3.669218    8[6-(6,8),30-(8,8,8)]
   130       13.06935       13.06935       13.06935    8[15-(6,8,8),30-(8,8,8)]
   131      13.347888      13.347888      13.347888    8[15-(6,8,8),30-(8,8,8)]
   132      11.357525      11.357525      11.357525    8[15-(6,8,8),30-(8,8,8)]
   133      14.102283      14.102283      14.102283    8[6-(6,8),30-(8,8,8)]
   134      12.500761      12.500761      12.500761    8[6-(6,8)]
   135      17.383668      17.383668      17.383668    8[6-(6,8),30-(8,8,8)]
   136      -0.053225      -0.053225      -0.053225    8[6-(6,8),30-(8,8,8)]
   137       -4.00667       -4.00667       -4.00667    8[15-(6,8,8),30-(8,8,8)]
   138      -6.186036      -6.186036      -6.186036    8[15-(6,8,8),30-(8,8,8)]
   139       -5.63753       -5.63753       -5.63753    8[15-(6,8,8),30-(8,8,8)]
   140       7.610215       7.610215       7.610215    8[6-(6,8),30-(8,8,8)]
   141       7.710912       7.710912       7.710912    8[6-(6,8)]
   142      10.868467      10.868467      10.868467    8[6-(6,8),30-(8,8,8)]
   143      12.364688      12.364688      12.364688    8[6-(6,8),30-(8,8,8)]
   144      14.012767      14.012767      14.012767    8[15-(6,8,8),30-(8,8,8)]
   145      14.291327      14.291327      14.291327    8[15-(6,8,8),30-(8,8,8)]
   146      12.300938      12.300938      12.300938    8[15-(6,8,8),30-(8,8,8)]
   147      15.045621      15.045621      15.045621    8[6-(6,8),30-(8,8,8)]
   148      13.444125      13.444125      13.444125    8[6-(6,8)]
   149       0.936108       0.936108       0.936108    8[6-(6,8),30-(8,8,8)]
   150       0.890143       0.890143       0.890143    8[6-(6,8),30-(8,8,8)]
   151       3.814652       3.814652       3.814652    8[15-(6,8,8),30-(8,8,8)]
   152       3.827211       3.827211       3.827211    8[15-(6,8,8),30-(8,8,8)]
   153        5.65564        5.65564        5.65564    8[15-(6,8,8),30-(8,8,8)]
   154       9.581036       9.581036       9.581036    8[6-(6,8),30-(8,8,8)]
   155       9.231634       9.231634       9.231634    8[6-(6,8)]
   156       4.328052       4.328052       4.328052    8[6-(6,8),30-(8,8,8)]
   157       2.374927       2.374927       2.374927    8[6-(6,8),30-(8,8,8)]
   158       9.230253       9.230253       9.230253    8[15-(6,8,8),30-(8,8,8)]
   159        11.1185        11.1185        11.1185    8[15-(6,8,8),30-(8,8,8)]
   160      10.731954      10.731954      10.731954    8[15-(6,8,8),30-(8,8,8)]
   161      10.091807      10.091807      10.091807    8[6-(6,8),30-(8,8,8)]
   162      11.942008      11.942008      11.942008    8[6-(6,8)]
   163       6.918375       6.918375       6.918375    8[6-(6,8),30-(8,8,8)]
   164       7.421244       7.421244       7.421244    8[6-(6,8),30-(8,8,8)]
