# Supplementary material for: A collection of forcefield precursors for metal–organic frameworks
Source: RSC Adv. 2019 Nov 13;9(63):36492–507. doi: 10.1039/c9ra07327b (PMC9075174; doi:10.1039/c9ra07327b)
Supplement: RA-009-C9RA07327B-s2020 [file RA-009-C9RA07327B-s2020.txt]

PUSXIL01_charged

17.453400    0.000000    0.000000
-7.945383    15.540015    0.000000
1.562643    9.722626    14.410061

     1      13.292765      13.292765      13.292765    30[8-(15),8-(15),8-(6),8-(6)]
     2      -3.127878      -3.127878      -3.127878    30[8-(15),8-(15),8-(6),8-(6)]
     3       2.128387       2.128387       2.128387    30[8-(15),8-(15),8-(6),8-(6)]
     4       9.848046       9.848046       9.848046    30[8-(15),8-(15),8-(6),8-(6)]
     5      -6.598314      -6.598314      -6.598314    30[8-(15),8-(15),8-(6),8-(6)]
     6      10.629369      10.629369      10.629369    30[8-(15),8-(15),8-(6),8-(6)]
     7       5.598824       5.598824       5.598824    30[8-(15),8-(15),8-(6),8-(6)]
     8      12.511441      12.511441      12.511441    30[8-(15),8-(15),8-(6),8-(6)]
     9       5.464802       5.464802       5.464802    30[8-(15),8-(15),8-(6),8-(6)]
    10       1.633168       1.633168       1.633168    30[8-(15),8-(15),8-(6),8-(6)]
    11       2.414489       2.414489       2.414489    30[8-(15),8-(15),8-(6),8-(6)]
    12       12.62886       12.62886       12.62886    30[8-(15),8-(15),8-(6),8-(6)]
    13      13.478766      13.478766      13.478766    15[6-(6,6),8-(30),8-(30),8-(30)]
    14      -5.833836      -5.833836      -5.833836    15[6-(6,6),8-(30),8-(30),8-(30)]
    15       4.433298       4.433298       4.433298    15[6-(6,6),8-(30),8-(30),8-(30)]
    16      10.063092      10.063092      10.063092    15[6-(6,6),8-(30),8-(30),8-(30)]
    17       3.651978       3.651978       3.651978    15[6-(6,6),8-(30),8-(30),8-(30)]
    18       2.899033       2.899033       2.899033    15[6-(6,6),8-(30),8-(30),8-(30)]
    19       2.892865       2.892865       2.892865    15[6-(6,6),8-(30),8-(30),8-(30)]
    20      12.697444      12.697444      12.697444    15[6-(6,6),8-(30),8-(30),8-(30)]
    21      13.325322      13.325322      13.325322    1[6-(6,6)]
    22      -1.028809      -1.028809      -1.028809    1[6-(6,6)]
    23      15.927488      15.927488      15.927488    1[6-(6,6)]
    24       9.360474       9.360474       9.360474    1[6-(6,6)]
    25       9.213707       9.213707       9.213707    1[6-(6,6)]
    26      -5.336729      -5.336729      -5.336729    1[6-(6,6)]
    27       6.854025       6.854025       6.854025    1[6-(6,6)]
    28        5.67395        5.67395        5.67395    1[6-(6,6)]
    29       4.000847       4.000847       4.000847    1[6-(6,6)]
    30      11.617542      11.617542      11.617542    1[6-(6,6)]
    31       8.282472       8.282472       8.282472    1[6-(6,6)]
    32       7.549714       7.549714       7.549714    1[6-(6,6)]
    33       6.072704       6.072704       6.072704    1[6-(6,6)]
    34        6.45527        6.45527        6.45527    1[6-(6,6)]
    35       3.219526       3.219526       3.219526    1[6-(6,6)]
    36       2.890842       2.890842       2.890842    1[6-(6,6)]
    37      -0.444227      -0.444227      -0.444227    1[6-(6,6)]
    38       0.385657       0.385657       0.385657    1[6-(6,6)]
    39       0.633774       0.633774       0.633774    1[6-(6,6)]
    40       0.487006       0.487006       0.487006    1[6-(6,6)]
    41       3.389971       3.389971       3.389971    1[6-(6,6)]
    42         12.544         12.544         12.544    1[6-(6,6)]
    43      15.643272      15.643272      15.643272    1[6-(6,6)]
    44      15.146167      15.146167      15.146167    1[6-(6,6)]
    45       9.700602       9.700602       9.700602    1[8-(1,1)]
    46       9.413369       9.413369       9.413369    1[8-(1,1)]
    47      11.107422      11.107422      11.107422    1[8-(1,1)]
    48       5.174305       5.174305       5.174305    1[8-(1,1)]
    49       6.767759       6.767759       6.767759    1[8-(1,1)]
    50       6.246443       6.246443       6.246443    1[8-(1,1)]
    51       9.237474       9.237474       9.237474    1[8-(1,1)]
    52       8.421776       8.421776       8.421776    1[8-(1,1)]
    53       8.606508       8.606508       8.606508    1[8-(1,1)]
    54      -1.971061      -1.971061      -1.971061    1[8-(1,1)]
    55      -2.461583      -2.461583      -2.461583    1[8-(1,1)]
    56      -3.819053      -3.819053      -3.819053    1[8-(1,1)]
    57       8.456151       8.456151       8.456151    1[8-(1,1)]
    58       7.640455       7.640455       7.640455    1[8-(1,1)]
    59       7.825186       7.825186       7.825186    1[8-(1,1)]
    60        6.75564        6.75564        6.75564    1[8-(1,1)]
    61       6.265116       6.265116       6.265116    1[8-(1,1)]
    62       4.907647       4.907647       4.907647    1[8-(1,1)]
    63      -3.552394      -3.552394      -3.552394    1[8-(1,1)]
    64      -1.958941      -1.958941      -1.958941    1[8-(1,1)]
    65      -2.480257      -2.480257      -2.480257    1[8-(1,1)]
    66      10.481923      10.481923      10.481923    1[8-(1,1)]
    67       10.19469       10.19469       10.19469    1[8-(1,1)]
    68      11.888743      11.888743      11.888743    1[8-(1,1)]
    69      14.448429      14.448429      14.448429    6[6-(1,6),6-(1,6),15-(8,8,8)]
    70      14.084996      14.084996      14.084996    6[1-(0),6-(6,15),6-(6,6)]
    71      14.825816      14.825816      14.825816    6[6-(1,6),6-(1,6),6-(8,8)]
    72      -1.501463      -1.501463      -1.501463    6[1-(0),6-(6,6),6-(6,6)]
    73       -1.07051       -1.07051       -1.07051    6[6-(1,6),6-(1,6),6-(8,8)]
    74      15.627157      15.627157      15.627157    6[1-(0),6-(6,15),6-(6,6)]
    75      14.341666      14.341666      14.341666    6[6-(6,6),8-(0),8-(30)]
    76       0.230797       0.230797       0.230797    6[6-(6,6),8-(30),8-(30)]
    77      10.903836      10.903836      10.903836    6[6-(1,6),6-(1,6),15-(8,8,8)]
    78       9.732222       9.732222       9.732222    6[1-(0),6-(6,15),6-(6,6)]
    79       9.096281       9.096281       9.096281    6[6-(1,6),6-(1,6),6-(8,8)]
    80       9.610086       9.610086       9.610086    6[1-(0),6-(6,6),6-(6,6)]
    81      10.723714      10.723714      10.723714    6[6-(1,6),6-(1,6),6-(8,8)]
    82      11.361856      11.361856      11.361856    6[1-(0),6-(6,15),6-(6,6)]
    83       7.841982       7.841982       7.841982    6[6-(6,6),8-(0),8-(30)]
    84      11.233954      11.233954      11.233954    6[6-(6,6),8-(30),8-(30)]
    85       5.316368       5.316368       5.316368    6[6-(1,6),6-(1,6),15-(8,8,8)]
    86       6.516507       6.516507       6.516507    6[1-(0),6-(6,15),6-(6,6)]
    87       7.228513       7.228513       7.228513    6[6-(1,6),6-(1,6),6-(8,8)]
    88       5.182491       5.182491       5.182491    6[1-(0),6-(6,6),6-(6,6)]
    89       3.956667       3.956667       3.956667    6[6-(1,6),6-(1,6),6-(8,8)]
    90       4.822218       4.822218       4.822218    6[1-(0),6-(6,15),6-(6,6)]
    91       8.572187       8.572187       8.572187    6[6-(6,6),8-(0),8-(30)]
    92       3.395084       3.395084       3.395084    6[6-(6,6),8-(30),8-(30)]
    93       10.48873       10.48873       10.48873    6[6-(1,6),6-(1,6),15-(8,8,8)]
    94      10.823638      10.823638      10.823638    6[1-(0),6-(6,15),6-(6,6)]
    95      10.006754      10.006754      10.006754    6[6-(1,6),6-(1,6),6-(8,8)]
    96       8.850207       8.850207       8.850207    6[1-(0),6-(6,6),6-(6,6)]
    97       8.531449       8.531449       8.531449    6[6-(1,6),6-(1,6),6-(8,8)]
    98       9.346132       9.346132       9.346132    6[1-(0),6-(6,15),6-(6,6)]
    99      10.401528      10.401528      10.401528    6[6-(6,6),8-(0),8-(30)]
   100       7.281485       7.281485       7.281485    6[6-(6,6),8-(30),8-(30)]
   101       4.535047       4.535047       4.535047    6[6-(1,6),6-(1,6),15-(8,8,8)]
   102       5.735185       5.735185       5.735185    6[1-(0),6-(6,15),6-(6,6)]
   103       6.447191       6.447191       6.447191    6[6-(1,6),6-(1,6),6-(8,8)]
   104       5.963811       5.963811       5.963811    6[1-(0),6-(6,6),6-(6,6)]
   105       4.737988       4.737988       4.737988    6[6-(1,6),6-(1,6),6-(8,8)]
   106       4.040896       4.040896       4.040896    6[1-(0),6-(6,15),6-(6,6)]
   107       7.790865       7.790865       7.790865    6[6-(6,6),8-(0),8-(30)]
   108       4.176405       4.176405       4.176405    6[6-(6,6),8-(30),8-(30)]
   109       1.762029       1.762029       1.762029    6[6-(1,6),6-(1,6),15-(8,8,8)]
   110       2.096938       2.096938       2.096938    6[1-(0),6-(6,15),6-(6,6)]
   111       1.280054       1.280054       1.280054    6[6-(1,6),6-(1,6),6-(8,8)]
   112       0.123507       0.123507       0.123507    6[1-(0),6-(6,6),6-(6,6)]
   113      -0.195251      -0.195251      -0.195251    6[6-(1,6),6-(1,6),6-(8,8)]
   114       0.619432       0.619432       0.619432    6[1-(0),6-(6,15),6-(6,6)]
   115       1.674828       1.674828       1.674828    6[6-(6,6),8-(0),8-(30)]
   116      -1.445214      -1.445214      -1.445214    6[6-(6,6),8-(30),8-(30)]
   117       2.177136       2.177136       2.177136    6[6-(1,6),6-(1,6),15-(8,8,8)]
   118       1.005522       1.005522       1.005522    6[1-(0),6-(6,15),6-(6,6)]
   119        0.36958        0.36958        0.36958    6[6-(1,6),6-(1,6),6-(8,8)]
   120       0.883385       0.883385       0.883385    6[1-(0),6-(6,6),6-(6,6)]
   121       1.997014       1.997014       1.997014    6[6-(1,6),6-(1,6),6-(8,8)]
   122       2.635156       2.635156       2.635156    6[1-(0),6-(6,15),6-(6,6)]
   123       -0.88472       -0.88472       -0.88472    6[6-(6,6),8-(0),8-(30)]
   124       2.507253       2.507253       2.507253    6[6-(6,6),8-(30),8-(30)]
   125      13.667107      13.667107      13.667107    6[6-(1,6),6-(1,6),15-(8,8,8)]
   126      13.303675      13.303675      13.303675    6[1-(0),6-(6,15),6-(6,6)]
   127      14.044495      14.044495      14.044495    6[6-(1,6),6-(1,6),6-(8,8)]
   128      15.170617      15.170617      15.170617    6[1-(0),6-(6,6),6-(6,6)]
   129      15.601569      15.601569      15.601569    6[6-(1,6),6-(1,6),6-(8,8)]
   130      14.845835      14.845835      14.845835    6[1-(0),6-(6,15),6-(6,6)]
   131      13.560346      13.560346      13.560346    6[6-(6,6),8-(0),8-(30)]
   132      16.902876      16.902876      16.902876    6[6-(6,6),8-(30),8-(30)]
   133      13.665023      13.665023      13.665023    8[15-(6,8,8),30-(8,8,8)]
   134      14.028936      14.028936      14.028936    8[15-(6,8,8),30-(8,8,8)]
   135      12.050922      12.050922      12.050922    8[15-(6,8,8),30-(8,8,8)]
   136      15.025086      15.025086      15.025086    8[6-(6,8),30-(8,8,8)]
   137      13.289945      13.289945      13.289945    8[6-(6,8)]
   138       0.761371       0.761371       0.761371    8[6-(6,8),30-(8,8,8)]
   139       0.632389       0.632389       0.632389    8[6-(6,8),30-(8,8,8)]
   140      -4.355059      -4.355059      -4.355059    8[15-(6,8,8),30-(8,8,8)]
   141      -6.495559      -6.495559      -6.495559    8[15-(6,8,8),30-(8,8,8)]
   142      11.314998      11.314998      11.314998    8[15-(6,8,8),30-(8,8,8)]
   143       7.238016       7.238016       7.238016    8[6-(6,8),30-(8,8,8)]
   144       7.425397       7.425397       7.425397    8[6-(6,8)]
   145      10.722449      10.722449      10.722449    8[6-(6,8),30-(8,8,8)]
   146      12.230748      12.230748      12.230748    8[6-(6,8),30-(8,8,8)]
   147       3.644803       3.644803       3.644803    8[15-(6,8,8),30-(8,8,8)]
   148       3.549016       3.549016       3.549016    8[15-(6,8,8),30-(8,8,8)]
   149       5.492801       5.492801       5.492801    8[15-(6,8,8),30-(8,8,8)]
   150        9.14763        9.14763        9.14763    8[6-(6,8),30-(8,8,8)]
   151       8.986871       8.986871       8.986871    8[6-(6,8)]
   152       4.130979       4.130979       4.130979    8[6-(6,8),30-(8,8,8)]
   153       2.227146       2.227146       2.227146    8[6-(6,8),30-(8,8,8)]
   154       9.186553       9.186553       9.186553    8[15-(6,8,8),30-(8,8,8)]
   155      11.058926      11.058926      11.058926    8[15-(6,8,8),30-(8,8,8)]
   156      12.298642      12.298642      12.298642    8[15-(6,8,8),30-(8,8,8)]
   157       9.746631       9.746631       9.746631    8[6-(6,8),30-(8,8,8)]
   158       11.45515       11.45515       11.45515    8[6-(6,8)]
   159       6.526521       6.526521       6.526521    8[6-(6,8),30-(8,8,8)]
   160       7.051037       7.051037       7.051037    8[6-(6,8),30-(8,8,8)]
   161       2.863483       2.863483       2.863483    8[15-(6,8,8),30-(8,8,8)]
   162       2.767696       2.767696       2.767696    8[15-(6,8,8),30-(8,8,8)]
   163       4.711481       4.711481       4.711481    8[15-(6,8,8),30-(8,8,8)]
   164       8.366307       8.366307       8.366307    8[6-(6,8),30-(8,8,8)]
   165       8.205549       8.205549       8.205549    8[6-(6,8)]
   166       4.912299       4.912299       4.912299    8[6-(6,8),30-(8,8,8)]
   167       3.008466       3.008466       3.008466    8[6-(6,8),30-(8,8,8)]
   168       2.022494       2.022494       2.022494    8[15-(6,8,8),30-(8,8,8)]
   169       3.894868       3.894868       3.894868    8[15-(6,8,8),30-(8,8,8)]
   170        3.57194        3.57194        3.57194    8[15-(6,8,8),30-(8,8,8)]
   171       1.019933       1.019933       1.019933    8[6-(6,8),30-(8,8,8)]
   172       2.728451       2.728451       2.728451    8[6-(6,8)]
   173      -2.200177      -2.200177      -2.200177    8[6-(6,8),30-(8,8,8)]
   174      -3.238305      -3.238305      -3.238305    8[6-(6,8),30-(8,8,8)]
   175       4.371642       4.371642       4.371642    8[15-(6,8,8),30-(8,8,8)]
   176       2.231143       2.231143       2.231143    8[15-(6,8,8),30-(8,8,8)]
   177       2.588299       2.588299       2.588299    8[15-(6,8,8),30-(8,8,8)]
   178      -1.488686      -1.488686      -1.488686    8[6-(6,8),30-(8,8,8)]
   179      -1.301304      -1.301304      -1.301304    8[6-(6,8)]
   180       1.995747       1.995747       1.995747    8[6-(6,8),30-(8,8,8)]
   181       3.504047       3.504047       3.504047    8[6-(6,8),30-(8,8,8)]
   182        12.8837        12.8837        12.8837    8[15-(6,8,8),30-(8,8,8)]
   183      13.247613      13.247613      13.247613    8[15-(6,8,8),30-(8,8,8)]
   184        11.2696        11.2696        11.2696    8[15-(6,8,8),30-(8,8,8)]
   185      14.243766      14.243766      14.243766    8[6-(6,8),30-(8,8,8)]
   186      12.508625      12.508625      12.508625    8[6-(6,8)]
   187      17.433451      17.433451      17.433451    8[6-(6,8),30-(8,8,8)]
   188      -0.148932      -0.148932      -0.148932    8[6-(6,8),30-(8,8,8)]
   189       10.09663       10.09663       10.09663    8[1-(0),1-(0),1-(0)]
   190       6.049538       6.049538       6.049538    8[1-(0),1-(0),1-(0)]
   191       8.691219       8.691219       8.691219    8[1-(0),1-(0),1-(0)]
   192      -2.696066      -2.696066      -2.696066    8[1-(0),1-(0),1-(0)]
   193       7.909897       7.909897       7.909897    8[1-(0),1-(0),1-(0)]
   194       6.030634       6.030634       6.030634    8[1-(0),1-(0),1-(0)]
   195      -2.677162      -2.677162      -2.677162    8[1-(0),1-(0),1-(0)]
   196      10.877951      10.877951      10.877951    8[1-(0),1-(0),1-(0)]
