# Supplementary material for: A collection of forcefield precursors for metal–organic frameworks
Source: RSC Adv. 2019 Nov 13;9(63):36492–507. doi: 10.1039/c9ra07327b (PMC9075174; doi:10.1039/c9ra07327b)
Supplement: RA-009-C9RA07327B-s2021 [file RA-009-C9RA07327B-s2021.txt]

PUWCOZ_clean

10.065600    0.000000    0.000000
0.000000    11.162500    0.000000
0.000000    0.000000    19.201100

     1       9.695287       9.695287       9.695287    28[8-(1,1,28),8-(6),8-(6)]
     2       7.565506       7.565506       7.565506    28[8-(1,1,28),8-(6),8-(6),8-(6),8-(6),8-(6)]
     3       5.403113       5.403113       5.403113    28[8-(1,1,28),8-(6),8-(6)]
     4       7.532894       7.532894       7.532894    28[8-(1,1,28),8-(6),8-(6),8-(6),8-(6),8-(6)]
     5       0.370313       0.370313       0.370313    28[8-(1,1,28),8-(6),8-(6)]
     6       2.500094       2.500094       2.500094    28[8-(1,1,28),8-(6),8-(6),8-(6),8-(6),8-(6)]
     7       4.662487       4.662487       4.662487    28[8-(1,1,28),8-(6),8-(6)]
     8       2.532706       2.532706       2.532706    28[8-(1,1,28),8-(6),8-(6),8-(6),8-(6),8-(6)]
     9       6.681545       6.681545       6.681545    1[6-(1,6,6)]
    10       5.771615       5.771615       5.771615    1[6-(1,6,6)]
    11       7.967929       7.967929       7.967929    1[6-(1,6,6)]
    12       7.822984       7.822984       7.822984    1[6-(1,6,6)]
    13       9.809934       9.809934       9.809934    1[6-(1,6,6)]
    14       9.195932       9.195932       9.195932    1[6-(1,6,6)]
    15       6.785221       6.785221       6.785221    1[6-(1,6,6)]
    16       8.326264       8.326264       8.326264    1[6-(1,6,6)]
    17       6.325223       6.325223       6.325223    1[6-(1,6,6)]
    18       5.525008       5.525008       5.525008    1[6-(1,6,6)]
    19       9.545208       9.545208       9.545208    1[6-(1,6,6)]
    20       8.781229       8.781229       8.781229    1[6-(1,6,6)]
    21       7.554233       7.554233       7.554233    1[8-(1,28,28)]
    22       8.340356       8.340356       8.340356    1[8-(1,28,28)]
    23       8.416855       8.416855       8.416855    1[6-(1,6,6)]
    24       9.326785       9.326785       9.326785    1[6-(1,6,6)]
    25       7.130471       7.130471       7.130471    1[6-(1,6,6)]
    26       7.275416       7.275416       7.275416    1[6-(1,6,6)]
    27       5.288466       5.288466       5.288466    1[6-(1,6,6)]
    28       5.902468       5.902468       5.902468    1[6-(1,6,6)]
    29       8.313179       8.313179       8.313179    1[6-(1,6,6)]
    30       6.772136       6.772136       6.772136    1[6-(1,6,6)]
    31       8.773177       8.773177       8.773177    1[6-(1,6,6)]
    32       9.573392       9.573392       9.573392    1[6-(1,6,6)]
    33       5.553192       5.553192       5.553192    1[6-(1,6,6)]
    34       6.317171       6.317171       6.317171    1[6-(1,6,6)]
    35       7.544167       7.544167       7.544167    1[8-(1,28,28)]
    36       6.758044       6.758044       6.758044    1[8-(1,28,28)]
    37       3.384055       3.384055       3.384055    1[6-(1,6,6)]
    38       4.293985       4.293985       4.293985    1[6-(1,6,6)]
    39       2.097671       2.097671       2.097671    1[6-(1,6,6)]
    40       2.242616       2.242616       2.242616    1[6-(1,6,6)]
    41       0.255666       0.255666       0.255666    1[6-(1,6,6)]
    42       0.869668       0.869668       0.869668    1[6-(1,6,6)]
    43       3.280379       3.280379       3.280379    1[6-(1,6,6)]
    44       1.739336       1.739336       1.739336    1[6-(1,6,6)]
    45       3.740377       3.740377       3.740377    1[6-(1,6,6)]
    46       4.540592       4.540592       4.540592    1[6-(1,6,6)]
    47       0.520392       0.520392       0.520392    1[6-(1,6,6)]
    48       1.284371       1.284371       1.284371    1[6-(1,6,6)]
    49       2.511367       2.511367       2.511367    1[8-(1,28,28)]
    50       1.725244       1.725244       1.725244    1[8-(1,28,28)]
    51       1.648745       1.648745       1.648745    1[6-(1,6,6)]
    52       0.738815       0.738815       0.738815    1[6-(1,6,6)]
    53       2.935129       2.935129       2.935129    1[6-(1,6,6)]
    54       2.790184       2.790184       2.790184    1[6-(1,6,6)]
    55       4.777134       4.777134       4.777134    1[6-(1,6,6)]
    56       4.163132       4.163132       4.163132    1[6-(1,6,6)]
    57       1.752421       1.752421       1.752421    1[6-(1,6,6)]
    58       3.293464       3.293464       3.293464    1[6-(1,6,6)]
    59       1.292423       1.292423       1.292423    1[6-(1,6,6)]
    60       0.492208       0.492208       0.492208    1[6-(1,6,6)]
    61       4.512408       4.512408       4.512408    1[6-(1,6,6)]
    62       3.748429       3.748429       3.748429    1[6-(1,6,6)]
    63       2.521433       2.521433       2.521433    1[8-(1,28,28)]
    64       3.307556       3.307556       3.307556    1[8-(1,28,28)]
    65       7.918608       7.918608       7.918608    6[6-(6,6,6),8-(28),8-(28)]
    66       7.761584       7.761584       7.761584    6[6-(1,1,6),6-(1,1,6),6-(1,1,6),6-(8,8)]
    67       6.579883       6.579883       6.579883    6[1-(0),1-(0),6-(6,6,6),6-(6,6,6)]
    68       6.526535       6.526535       6.526535    6[6-(1,1,6),6-(1,1,6),6-(1,1,6),6-(8,8)]
    69       7.853181       7.853181       7.853181    6[1-(0),1-(0),6-(6,6,6),6-(6,6,6)]
    70       9.038909       9.038909       9.038909    6[6-(1,1,6),6-(1,1,6),6-(1,1,6),6-(8,8)]
    71       9.081184       9.081184       9.081184    6[1-(0),1-(0),6-(6,6,6),6-(6,6,6)]
    72        7.58443        7.58443        7.58443    6[1-(0),1-(0),6-(6,6,6),6-(6,6,6)]
    73       7.501892       7.501892       7.501892    6[6-(1,1,6),6-(1,1,6),6-(1,1,6),6-(8,8)]
    74       6.342335       6.342335       6.342335    6[1-(0),1-(0),6-(6,6,6),6-(6,6,6)]
    75       8.820485       8.820485       8.820485    6[1-(0),1-(0),6-(6,6,6),6-(6,6,6)]
    76       5.358925       5.358925       5.358925    6[6-(6,6,6),8-(28),8-(28)]
    77       0.315053       0.315053       0.315053    6[6-(6,6,6),8-(28),8-(28)]
    78       7.369026       7.369026       7.369026    6[6-(6,6,6),8-(0),8-(28)]
    79       7.179792       7.179792       7.179792    6[6-(6,6,6),8-(28),8-(28)]
    80       7.336816       7.336816       7.336816    6[6-(1,1,6),6-(1,1,6),6-(1,1,6),6-(8,8)]
    81       8.518517       8.518517       8.518517    6[1-(0),1-(0),6-(6,6,6),6-(6,6,6)]
    82       8.571865       8.571865       8.571865    6[6-(1,1,6),6-(1,1,6),6-(1,1,6),6-(8,8)]
    83       7.245219       7.245219       7.245219    6[1-(0),1-(0),6-(6,6,6),6-(6,6,6)]
    84       6.059491       6.059491       6.059491    6[6-(1,1,6),6-(1,1,6),6-(1,1,6),6-(8,8)]
    85       6.017216       6.017216       6.017216    6[1-(0),1-(0),6-(6,6,6),6-(6,6,6)]
    86        7.51397        7.51397        7.51397    6[1-(0),1-(0),6-(6,6,6),6-(6,6,6)]
    87       7.596508       7.596508       7.596508    6[6-(1,1,6),6-(1,1,6),6-(1,1,6),6-(8,8)]
    88       8.756065       8.756065       8.756065    6[1-(0),1-(0),6-(6,6,6),6-(6,6,6)]
    89       6.277915       6.277915       6.277915    6[1-(0),1-(0),6-(6,6,6),6-(6,6,6)]
    90       9.739475       9.739475       9.739475    6[6-(6,6,6),8-(28),8-(28)]
    91       4.717747       4.717747       4.717747    6[6-(6,6,6),8-(28),8-(28)]
    92       7.729374       7.729374       7.729374    6[6-(6,6,6),8-(0),8-(28)]
    93       2.146992       2.146992       2.146992    6[6-(6,6,6),8-(28),8-(28)]
    94       2.304016       2.304016       2.304016    6[6-(1,1,6),6-(1,1,6),6-(1,1,6),6-(8,8)]
    95       3.485717       3.485717       3.485717    6[1-(0),1-(0),6-(6,6,6),6-(6,6,6)]
    96       3.539065       3.539065       3.539065    6[6-(1,1,6),6-(1,1,6),6-(1,1,6),6-(8,8)]
    97       2.212419       2.212419       2.212419    6[1-(0),1-(0),6-(6,6,6),6-(6,6,6)]
    98       1.026691       1.026691       1.026691    6[6-(1,1,6),6-(1,1,6),6-(1,1,6),6-(8,8)]
    99       0.984416       0.984416       0.984416    6[1-(0),1-(0),6-(6,6,6),6-(6,6,6)]
   100        2.48117        2.48117        2.48117    6[1-(0),1-(0),6-(6,6,6),6-(6,6,6)]
   101       2.563708       2.563708       2.563708    6[6-(1,1,6),6-(1,1,6),6-(1,1,6),6-(8,8)]
   102       3.723265       3.723265       3.723265    6[1-(0),1-(0),6-(6,6,6),6-(6,6,6)]
   103       1.245115       1.245115       1.245115    6[1-(0),1-(0),6-(6,6,6),6-(6,6,6)]
   104       4.706675       4.706675       4.706675    6[6-(6,6,6),8-(28),8-(28)]
   105       9.750547       9.750547       9.750547    6[6-(6,6,6),8-(28),8-(28)]
   106       2.696574       2.696574       2.696574    6[6-(6,6,6),8-(0),8-(28)]
   107       2.885808       2.885808       2.885808    6[6-(6,6,6),8-(28),8-(28)]
   108       2.728784       2.728784       2.728784    6[6-(1,1,6),6-(1,1,6),6-(1,1,6),6-(8,8)]
   109       1.547083       1.547083       1.547083    6[1-(0),1-(0),6-(6,6,6),6-(6,6,6)]
   110       1.493735       1.493735       1.493735    6[6-(1,1,6),6-(1,1,6),6-(1,1,6),6-(8,8)]
   111       2.820381       2.820381       2.820381    6[1-(0),1-(0),6-(6,6,6),6-(6,6,6)]
   112       4.006109       4.006109       4.006109    6[6-(1,1,6),6-(1,1,6),6-(1,1,6),6-(8,8)]
   113       4.048384       4.048384       4.048384    6[1-(0),1-(0),6-(6,6,6),6-(6,6,6)]
   114        2.55163        2.55163        2.55163    6[1-(0),1-(0),6-(6,6,6),6-(6,6,6)]
   115       2.469092       2.469092       2.469092    6[6-(1,1,6),6-(1,1,6),6-(1,1,6),6-(8,8)]
   116       1.309535       1.309535       1.309535    6[1-(0),1-(0),6-(6,6,6),6-(6,6,6)]
   117       3.787685       3.787685       3.787685    6[1-(0),1-(0),6-(6,6,6),6-(6,6,6)]
   118       0.326125       0.326125       0.326125    6[6-(6,6,6),8-(28),8-(28)]
   119       5.347853       5.347853       5.347853    6[6-(6,6,6),8-(28),8-(28)]
   120       2.336226       2.336226       2.336226    6[6-(6,6,6),8-(0),8-(28)]
   121       8.407796       8.407796       8.407796    8[6-(6,8),28-(8,8)]
   122       7.617646       7.617646       7.617646    8[6-(6,8),28-(8,8,8,8,8)]
   123       4.333241       4.333241       4.333241    8[6-(6,8),28-(8,8,8,8,8)]
   124       5.534067       5.534067       5.534067    8[6-(6,8),28-(8,8)]
   125       0.422755       0.422755       0.422755    8[6-(6,8),28-(8,8,8,8,8)]
   126       1.355836       1.355836       1.355836    8[6-(6,8),28-(8,8,8,8,8)]
   127        6.91708        6.91708        6.91708    8[6-(6,8)]
   128       7.719309       7.719309       7.719309    8[6-(6,8),28-(8,8,8,8,8)]
   129       8.118913       8.118913       8.118913    8[1-(0),1-(0),28-(8,8),28-(8,8,8,8,8)]
   130       6.690604       6.690604       6.690604    8[6-(6,8),28-(8,8)]
   131       7.480754       7.480754       7.480754    8[6-(6,8),28-(8,8,8,8,8)]
   132       0.699559       0.699559       0.699559    8[6-(6,8),28-(8,8,8,8,8)]
   133       9.564333       9.564333       9.564333    8[6-(6,8),28-(8,8)]
   134       4.610045       4.610045       4.610045    8[6-(6,8),28-(8,8,8,8,8)]
   135       3.676964       3.676964       3.676964    8[6-(6,8),28-(8,8,8,8,8)]
   136        8.18132        8.18132        8.18132    8[6-(6,8)]
   137       7.379091       7.379091       7.379091    8[6-(6,8),28-(8,8,8,8,8)]
   138       6.979487       6.979487       6.979487    8[1-(0),1-(0),28-(8,8),28-(8,8,8,8,8)]
   139       1.657804       1.657804       1.657804    8[6-(6,8),28-(8,8)]
   140       2.447954       2.447954       2.447954    8[6-(6,8),28-(8,8,8,8,8)]
   141       5.732359       5.732359       5.732359    8[6-(6,8),28-(8,8,8,8,8)]
   142       4.531533       4.531533       4.531533    8[6-(6,8),28-(8,8)]
   143       9.642845       9.642845       9.642845    8[6-(6,8),28-(8,8,8,8,8)]
   144       8.709764       8.709764       8.709764    8[6-(6,8),28-(8,8,8,8,8)]
   145        3.14852        3.14852        3.14852    8[6-(6,8)]
   146       2.346291       2.346291       2.346291    8[6-(6,8),28-(8,8,8,8,8)]
   147       1.946687       1.946687       1.946687    8[1-(0),1-(0),28-(8,8),28-(8,8,8,8,8)]
   148       3.374996       3.374996       3.374996    8[6-(6,8),28-(8,8)]
   149       2.584846       2.584846       2.584846    8[6-(6,8),28-(8,8,8,8,8)]
   150       9.366041       9.366041       9.366041    8[6-(6,8),28-(8,8,8,8,8)]
   151       0.501267       0.501267       0.501267    8[6-(6,8),28-(8,8)]
   152       5.455555       5.455555       5.455555    8[6-(6,8),28-(8,8,8,8,8)]
   153       6.388636       6.388636       6.388636    8[6-(6,8),28-(8,8,8,8,8)]
   154        1.88428        1.88428        1.88428    8[6-(6,8)]
   155       2.686509       2.686509       2.686509    8[6-(6,8),28-(8,8,8,8,8)]
   156       3.086113       3.086113       3.086113    8[1-(0),1-(0),28-(8,8),28-(8,8,8,8,8)]
