# Supplementary material for: A collection of forcefield precursors for metal–organic frameworks
Source: RSC Adv. 2019 Nov 13;9(63):36492–507. doi: 10.1039/c9ra07327b (PMC9075174; doi:10.1039/c9ra07327b)
Supplement: RA-009-C9RA07327B-s2022 [file RA-009-C9RA07327B-s2022.txt]

PUWCUF_clean

15.745000    0.000000    0.000000
0.000000    16.907000    0.000000
0.000000    0.000000    18.167000

     1       6.834904       6.834904       6.834904    30[8-(6),8-(6),8-(6),8-(6)]
     2       7.546578       7.546578       7.546578    30[8-(6),8-(6),8-(6)]
     3       1.037596       1.037596       1.037596    30[8-(6),8-(6),8-(6),8-(6)]
     4       0.325921       0.325921       0.325921    30[8-(6),8-(6),8-(6)]
     5       8.910095       8.910095       8.910095    30[8-(6),8-(6),8-(6),8-(6)]
     6       8.198422       8.198422       8.198422    30[8-(6),8-(6),8-(6)]
     7      14.707405      14.707405      14.707405    30[8-(6),8-(6),8-(6),8-(6)]
     8      15.419078      15.419078      15.419078    30[8-(6),8-(6),8-(6)]
     9       8.910095       8.910095       8.910095    30[8-(6),8-(6),8-(6),8-(6)]
    10       8.198422       8.198422       8.198422    30[8-(6),8-(6),8-(6)]
    11      14.707405      14.707405      14.707405    30[8-(6),8-(6),8-(6),8-(6)]
    12      15.419078      15.419078      15.419078    30[8-(6),8-(6),8-(6)]
    13       6.834904       6.834904       6.834904    30[8-(6),8-(6),8-(6),8-(6)]
    14       7.546578       7.546578       7.546578    30[8-(6),8-(6),8-(6)]
    15       1.037596       1.037596       1.037596    30[8-(6),8-(6),8-(6),8-(6)]
    16       0.325921       0.325921       0.325921    30[8-(6),8-(6),8-(6)]
    17       7.390703       7.390703       7.390703    1[6-(1,6,6)]
    18       8.398383       8.398383       8.398383    1[6-(1,6,6)]
    19       9.368275       9.368275       9.368275    1[6-(1,6,6)]
    20       7.982715       7.982715       7.982715    1[6-(1,6,6)]
    21      11.536361      11.536361      11.536361    1[6-(1,6,6)]
    22      11.526914      11.526914      11.526914    1[6-(1,6,6)]
    23       10.59481       10.59481       10.59481    1[6-(1,6,6)]
    24       10.95852       10.95852       10.95852    1[6-(1,6,6)]
    25       9.319465       9.319465       9.319465    1[6-(1,6,6)]
    26       7.951225       7.951225       7.951225    1[6-(1,6,6)]
    27      10.978989      10.978989      10.978989    1[6-(1,6,6)]
    28      10.610556      10.610556      10.610556    1[6-(1,6,6)]
    29       0.481797       0.481797       0.481797    1[6-(1,6,6)]
    30      15.219117      15.219117      15.219117    1[6-(1,6,6)]
    31      14.249225      14.249225      14.249225    1[6-(1,6,6)]
    32      15.634785      15.634785      15.634785    1[6-(1,6,6)]
    33      12.081138      12.081138      12.081138    1[6-(1,6,6)]
    34      12.090585      12.090585      12.090585    1[6-(1,6,6)]
    35      13.022689      13.022689      13.022689    1[6-(1,6,6)]
    36       12.65898       12.65898       12.65898    1[6-(1,6,6)]
    37      14.298035      14.298035      14.298035    1[6-(1,6,6)]
    38      15.666275      15.666275      15.666275    1[6-(1,6,6)]
    39      12.638511      12.638511      12.638511    1[6-(1,6,6)]
    40      13.006945      13.006945      13.006945    1[6-(1,6,6)]
    41       8.354297       8.354297       8.354297    1[6-(1,6,6)]
    42       7.346617       7.346617       7.346617    1[6-(1,6,6)]
    43       6.376725       6.376725       6.376725    1[6-(1,6,6)]
    44       7.762285       7.762285       7.762285    1[6-(1,6,6)]
    45       4.208638       4.208638       4.208638    1[6-(1,6,6)]
    46       4.218085       4.218085       4.218085    1[6-(1,6,6)]
    47       5.150189       5.150189       5.150189    1[6-(1,6,6)]
    48        4.78648        4.78648        4.78648    1[6-(1,6,6)]
    49       6.425535       6.425535       6.425535    1[6-(1,6,6)]
    50       7.793775       7.793775       7.793775    1[6-(1,6,6)]
    51       4.766012       4.766012       4.766012    1[6-(1,6,6)]
    52       5.134444       5.134444       5.134444    1[6-(1,6,6)]
    53      15.263203      15.263203      15.263203    1[6-(1,6,6)]
    54       0.525883       0.525883       0.525883    1[6-(1,6,6)]
    55       1.495775       1.495775       1.495775    1[6-(1,6,6)]
    56       0.110215       0.110215       0.110215    1[6-(1,6,6)]
    57       3.663861       3.663861       3.663861    1[6-(1,6,6)]
    58       3.654415       3.654415       3.654415    1[6-(1,6,6)]
    59       2.722311       2.722311       2.722311    1[6-(1,6,6)]
    60        3.08602        3.08602        3.08602    1[6-(1,6,6)]
    61       1.446966       1.446966       1.446966    1[6-(1,6,6)]
    62       0.078725       0.078725       0.078725    1[6-(1,6,6)]
    63       3.106488       3.106488       3.106488    1[6-(1,6,6)]
    64       2.738056       2.738056       2.738056    1[6-(1,6,6)]
    65       8.354297       8.354297       8.354297    1[6-(1,6,6)]
    66       7.346617       7.346617       7.346617    1[6-(1,6,6)]
    67       6.376725       6.376725       6.376725    1[6-(1,6,6)]
    68       7.762285       7.762285       7.762285    1[6-(1,6,6)]
    69       4.208638       4.208638       4.208638    1[6-(1,6,6)]
    70       4.218085       4.218085       4.218085    1[6-(1,6,6)]
    71       5.150189       5.150189       5.150189    1[6-(1,6,6)]
    72        4.78648        4.78648        4.78648    1[6-(1,6,6)]
    73       6.425535       6.425535       6.425535    1[6-(1,6,6)]
    74       7.793775       7.793775       7.793775    1[6-(1,6,6)]
    75       4.766012       4.766012       4.766012    1[6-(1,6,6)]
    76       5.134444       5.134444       5.134444    1[6-(1,6,6)]
    77      15.263203      15.263203      15.263203    1[6-(1,6,6)]
    78       0.525883       0.525883       0.525883    1[6-(1,6,6)]
    79       1.495775       1.495775       1.495775    1[6-(1,6,6)]
    80       0.110215       0.110215       0.110215    1[6-(1,6,6)]
    81       3.663861       3.663861       3.663861    1[6-(1,6,6)]
    82       3.654415       3.654415       3.654415    1[6-(1,6,6)]
    83       2.722311       2.722311       2.722311    1[6-(1,6,6)]
    84        3.08602        3.08602        3.08602    1[6-(1,6,6)]
    85       1.446966       1.446966       1.446966    1[6-(1,6,6)]
    86       0.078725       0.078725       0.078725    1[6-(1,6,6)]
    87       3.106488       3.106488       3.106488    1[6-(1,6,6)]
    88       2.738056       2.738056       2.738056    1[6-(1,6,6)]
    89       7.390703       7.390703       7.390703    1[6-(1,6,6)]
    90       8.398383       8.398383       8.398383    1[6-(1,6,6)]
    91       9.368275       9.368275       9.368275    1[6-(1,6,6)]
    92       7.982715       7.982715       7.982715    1[6-(1,6,6)]
    93      11.536361      11.536361      11.536361    1[6-(1,6,6)]
    94      11.526914      11.526914      11.526914    1[6-(1,6,6)]
    95       10.59481       10.59481       10.59481    1[6-(1,6,6)]
    96       10.95852       10.95852       10.95852    1[6-(1,6,6)]
    97       9.319465       9.319465       9.319465    1[6-(1,6,6)]
    98       7.951225       7.951225       7.951225    1[6-(1,6,6)]
    99      10.978989      10.978989      10.978989    1[6-(1,6,6)]
   100      10.610556      10.610556      10.610556    1[6-(1,6,6)]
   101       0.481797       0.481797       0.481797    1[6-(1,6,6)]
   102      15.219117      15.219117      15.219117    1[6-(1,6,6)]
   103      14.249225      14.249225      14.249225    1[6-(1,6,6)]
   104      15.634785      15.634785      15.634785    1[6-(1,6,6)]
   105      12.081138      12.081138      12.081138    1[6-(1,6,6)]
   106      12.090585      12.090585      12.090585    1[6-(1,6,6)]
   107      13.022689      13.022689      13.022689    1[6-(1,6,6)]
   108       12.65898       12.65898       12.65898    1[6-(1,6,6)]
   109      14.298035      14.298035      14.298035    1[6-(1,6,6)]
   110      15.666275      15.666275      15.666275    1[6-(1,6,6)]
   111      12.638511      12.638511      12.638511    1[6-(1,6,6)]
   112      13.006945      13.006945      13.006945    1[6-(1,6,6)]
   113       8.349573       8.349573       8.349573    6[6-(6,6,6),8-(30),8-(30)]
   114       9.031332       9.031332       9.031332    6[6-(1,1,6),6-(1,1,6),6-(1,1,6),6-(8,8)]
   115        8.34485        8.34485        8.34485    6[1-(0),1-(0),6-(6,6,6),6-(6,6,6)]
   116       9.054949       9.054949       9.054949    6[6-(1,1,6),6-(1,1,6),6-(1,1,6),6-(8,8)]
   117       8.936862       8.936862       8.936862    6[1-(0),1-(0),6-(6,6,6),6-(6,6,6)]
   118       9.626493       9.626493       9.626493    6[6-(1,1,6),6-(1,1,6),6-(1,1,6),6-(8,8)]
   119      11.079757      11.079757      11.079757    6[1-(0),1-(0),6-(6,6,6),6-(6,6,6)]
   120      11.223036      11.223036      11.223036    6[6-(1,1,6),6-(1,1,6),6-(1,1,6),6-(8,8)]
   121      10.516085      10.516085      10.516085    6[1-(0),1-(0),6-(6,6,6),6-(6,6,6)]
   122       8.906947       8.906947       8.906947    6[1-(0),1-(0),6-(6,6,6),6-(6,6,6)]
   123      10.530256      10.530256      10.530256    6[1-(0),1-(0),6-(6,6,6),6-(6,6,6)]
   124       8.388936       8.388936       8.388936    6[6-(6,6,6),8-(30),8-(30)]
   125       9.547768       9.547768       9.547768    6[6-(6,6,6),8-(0),8-(30)]
   126      12.692044      12.692044      12.692044    6[6-(6,6,6),8-(30),8-(30)]
   127      15.267926      15.267926      15.267926    6[6-(6,6,6),8-(30),8-(30)]
   128      14.586168      14.586168      14.586168    6[6-(1,1,6),6-(1,1,6),6-(1,1,6),6-(8,8)]
   129       15.27265       15.27265       15.27265    6[1-(0),1-(0),6-(6,6,6),6-(6,6,6)]
   130      14.562551      14.562551      14.562551    6[6-(1,1,6),6-(1,1,6),6-(1,1,6),6-(8,8)]
   131      14.680638      14.680638      14.680638    6[1-(0),1-(0),6-(6,6,6),6-(6,6,6)]
   132      13.991007      13.991007      13.991007    6[6-(1,1,6),6-(1,1,6),6-(1,1,6),6-(8,8)]
   133      12.537743      12.537743      12.537743    6[1-(0),1-(0),6-(6,6,6),6-(6,6,6)]
   134      12.394464      12.394464      12.394464    6[6-(1,1,6),6-(1,1,6),6-(1,1,6),6-(8,8)]
   135      13.101415      13.101415      13.101415    6[1-(0),1-(0),6-(6,6,6),6-(6,6,6)]
   136      14.710554      14.710554      14.710554    6[1-(0),1-(0),6-(6,6,6),6-(6,6,6)]
   137      13.087244      13.087244      13.087244    6[1-(0),1-(0),6-(6,6,6),6-(6,6,6)]
   138      15.228564      15.228564      15.228564    6[6-(6,6,6),8-(30),8-(30)]
   139      14.069732      14.069732      14.069732    6[6-(6,6,6),8-(0),8-(30)]
   140      10.925455      10.925455      10.925455    6[6-(6,6,6),8-(30),8-(30)]
   141       7.395427       7.395427       7.395427    6[6-(6,6,6),8-(30),8-(30)]
   142       6.713668       6.713668       6.713668    6[6-(1,1,6),6-(1,1,6),6-(1,1,6),6-(8,8)]
   143        7.40015        7.40015        7.40015    6[1-(0),1-(0),6-(6,6,6),6-(6,6,6)]
   144       6.690051       6.690051       6.690051    6[6-(1,1,6),6-(1,1,6),6-(1,1,6),6-(8,8)]
   145       6.808138       6.808138       6.808138    6[1-(0),1-(0),6-(6,6,6),6-(6,6,6)]
   146       6.118507       6.118507       6.118507    6[6-(1,1,6),6-(1,1,6),6-(1,1,6),6-(8,8)]
   147       4.665243       4.665243       4.665243    6[1-(0),1-(0),6-(6,6,6),6-(6,6,6)]
   148       4.521964       4.521964       4.521964    6[6-(1,1,6),6-(1,1,6),6-(1,1,6),6-(8,8)]
   149       5.228914       5.228914       5.228914    6[1-(0),1-(0),6-(6,6,6),6-(6,6,6)]
   150       6.838053       6.838053       6.838053    6[1-(0),1-(0),6-(6,6,6),6-(6,6,6)]
   151       5.214744       5.214744       5.214744    6[1-(0),1-(0),6-(6,6,6),6-(6,6,6)]
   152       7.356064       7.356064       7.356064    6[6-(6,6,6),8-(30),8-(30)]
   153       6.197232       6.197232       6.197232    6[6-(6,6,6),8-(0),8-(30)]
   154       3.052955       3.052955       3.052955    6[6-(6,6,6),8-(30),8-(30)]
   155       0.477073       0.477073       0.477073    6[6-(6,6,6),8-(30),8-(30)]
   156       1.158832       1.158832       1.158832    6[6-(1,1,6),6-(1,1,6),6-(1,1,6),6-(8,8)]
   157        0.47235        0.47235        0.47235    6[1-(0),1-(0),6-(6,6,6),6-(6,6,6)]
   158       1.182449       1.182449       1.182449    6[6-(1,1,6),6-(1,1,6),6-(1,1,6),6-(8,8)]
   159       1.064362       1.064362       1.064362    6[1-(0),1-(0),6-(6,6,6),6-(6,6,6)]
   160       1.753993       1.753993       1.753993    6[6-(1,1,6),6-(1,1,6),6-(1,1,6),6-(8,8)]
   161       3.207256       3.207256       3.207256    6[1-(0),1-(0),6-(6,6,6),6-(6,6,6)]
   162       3.350536       3.350536       3.350536    6[6-(1,1,6),6-(1,1,6),6-(1,1,6),6-(8,8)]
   163       2.643585       2.643585       2.643585    6[1-(0),1-(0),6-(6,6,6),6-(6,6,6)]
   164       1.034446       1.034446       1.034446    6[1-(0),1-(0),6-(6,6,6),6-(6,6,6)]
   165       2.657756       2.657756       2.657756    6[1-(0),1-(0),6-(6,6,6),6-(6,6,6)]
   166       0.516436       0.516436       0.516436    6[6-(6,6,6),8-(30),8-(30)]
   167       1.675268       1.675268       1.675268    6[6-(6,6,6),8-(0),8-(30)]
   168       4.819545       4.819545       4.819545    6[6-(6,6,6),8-(30),8-(30)]
   169       7.395427       7.395427       7.395427    6[6-(6,6,6),8-(30),8-(30)]
   170       6.713668       6.713668       6.713668    6[6-(1,1,6),6-(1,1,6),6-(1,1,6),6-(8,8)]
   171        7.40015        7.40015        7.40015    6[1-(0),1-(0),6-(6,6,6),6-(6,6,6)]
   172       6.690051       6.690051       6.690051    6[6-(1,1,6),6-(1,1,6),6-(1,1,6),6-(8,8)]
   173       6.808138       6.808138       6.808138    6[1-(0),1-(0),6-(6,6,6),6-(6,6,6)]
   174       6.118507       6.118507       6.118507    6[6-(1,1,6),6-(1,1,6),6-(1,1,6),6-(8,8)]
   175       4.665243       4.665243       4.665243    6[1-(0),1-(0),6-(6,6,6),6-(6,6,6)]
   176       4.521964       4.521964       4.521964    6[6-(1,1,6),6-(1,1,6),6-(1,1,6),6-(8,8)]
   177       5.228914       5.228914       5.228914    6[1-(0),1-(0),6-(6,6,6),6-(6,6,6)]
   178       6.838053       6.838053       6.838053    6[1-(0),1-(0),6-(6,6,6),6-(6,6,6)]
   179       5.214744       5.214744       5.214744    6[1-(0),1-(0),6-(6,6,6),6-(6,6,6)]
   180       7.356064       7.356064       7.356064    6[6-(6,6,6),8-(30),8-(30)]
   181       6.197232       6.197232       6.197232    6[6-(6,6,6),8-(0),8-(30)]
   182       3.052955       3.052955       3.052955    6[6-(6,6,6),8-(30),8-(30)]
   183       0.477073       0.477073       0.477073    6[6-(6,6,6),8-(30),8-(30)]
   184       1.158832       1.158832       1.158832    6[6-(1,1,6),6-(1,1,6),6-(1,1,6),6-(8,8)]
   185        0.47235        0.47235        0.47235    6[1-(0),1-(0),6-(6,6,6),6-(6,6,6)]
   186       1.182449       1.182449       1.182449    6[6-(1,1,6),6-(1,1,6),6-(1,1,6),6-(8,8)]
   187       1.064362       1.064362       1.064362    6[1-(0),1-(0),6-(6,6,6),6-(6,6,6)]
   188       1.753993       1.753993       1.753993    6[6-(1,1,6),6-(1,1,6),6-(1,1,6),6-(8,8)]
   189       3.207256       3.207256       3.207256    6[1-(0),1-(0),6-(6,6,6),6-(6,6,6)]
   190       3.350536       3.350536       3.350536    6[6-(1,1,6),6-(1,1,6),6-(1,1,6),6-(8,8)]
   191       2.643585       2.643585       2.643585    6[1-(0),1-(0),6-(6,6,6),6-(6,6,6)]
   192       1.034446       1.034446       1.034446    6[1-(0),1-(0),6-(6,6,6),6-(6,6,6)]
   193       2.657756       2.657756       2.657756    6[1-(0),1-(0),6-(6,6,6),6-(6,6,6)]
   194       0.516436       0.516436       0.516436    6[6-(6,6,6),8-(30),8-(30)]
   195       1.675268       1.675268       1.675268    6[6-(6,6,6),8-(0),8-(30)]
   196       4.819545       4.819545       4.819545    6[6-(6,6,6),8-(30),8-(30)]
   197       8.349573       8.349573       8.349573    6[6-(6,6,6),8-(30),8-(30)]
   198       9.031332       9.031332       9.031332    6[6-(1,1,6),6-(1,1,6),6-(1,1,6),6-(8,8)]
   199        8.34485        8.34485        8.34485    6[1-(0),1-(0),6-(6,6,6),6-(6,6,6)]
   200       9.054949       9.054949       9.054949    6[6-(1,1,6),6-(1,1,6),6-(1,1,6),6-(8,8)]
   201       8.936862       8.936862       8.936862    6[1-(0),1-(0),6-(6,6,6),6-(6,6,6)]
   202       9.626493       9.626493       9.626493    6[6-(1,1,6),6-(1,1,6),6-(1,1,6),6-(8,8)]
   203      11.079757      11.079757      11.079757    6[1-(0),1-(0),6-(6,6,6),6-(6,6,6)]
   204      11.223036      11.223036      11.223036    6[6-(1,1,6),6-(1,1,6),6-(1,1,6),6-(8,8)]
   205      10.516085      10.516085      10.516085    6[1-(0),1-(0),6-(6,6,6),6-(6,6,6)]
   206       8.906947       8.906947       8.906947    6[1-(0),1-(0),6-(6,6,6),6-(6,6,6)]
   207      10.530256      10.530256      10.530256    6[1-(0),1-(0),6-(6,6,6),6-(6,6,6)]
   208       8.388936       8.388936       8.388936    6[6-(6,6,6),8-(30),8-(30)]
   209       9.547768       9.547768       9.547768    6[6-(6,6,6),8-(0),8-(30)]
   210      12.692044      12.692044      12.692044    6[6-(6,6,6),8-(30),8-(30)]
   211      15.267926      15.267926      15.267926    6[6-(6,6,6),8-(30),8-(30)]
   212      14.586168      14.586168      14.586168    6[6-(1,1,6),6-(1,1,6),6-(1,1,6),6-(8,8)]
   213       15.27265       15.27265       15.27265    6[1-(0),1-(0),6-(6,6,6),6-(6,6,6)]
   214      14.562551      14.562551      14.562551    6[6-(1,1,6),6-(1,1,6),6-(1,1,6),6-(8,8)]
   215      14.680638      14.680638      14.680638    6[1-(0),1-(0),6-(6,6,6),6-(6,6,6)]
   216      13.991007      13.991007      13.991007    6[6-(1,1,6),6-(1,1,6),6-(1,1,6),6-(8,8)]
   217      12.537743      12.537743      12.537743    6[1-(0),1-(0),6-(6,6,6),6-(6,6,6)]
   218      12.394464      12.394464      12.394464    6[6-(1,1,6),6-(1,1,6),6-(1,1,6),6-(8,8)]
   219      13.101415      13.101415      13.101415    6[1-(0),1-(0),6-(6,6,6),6-(6,6,6)]
   220      14.710554      14.710554      14.710554    6[1-(0),1-(0),6-(6,6,6),6-(6,6,6)]
   221      13.087244      13.087244      13.087244    6[1-(0),1-(0),6-(6,6,6),6-(6,6,6)]
   222      15.228564      15.228564      15.228564    6[6-(6,6,6),8-(30),8-(30)]
   223      14.069732      14.069732      14.069732    6[6-(6,6,6),8-(0),8-(30)]
   224      10.925455      10.925455      10.925455    6[6-(6,6,6),8-(30),8-(30)]
   225       8.000034       8.000034       8.000034    8[6-(6,8),30-(8,8,8)]
   226       8.199996       8.199996       8.199996    8[6-(6,8),30-(8,8)]
   227       7.711901       7.711901       7.711901    8[6-(6,8),30-(8,8,8)]
   228       8.655026       8.655026       8.655026    8[6-(6,8),30-(8,8)]
   229       8.921117       8.921117       8.921117    8[6-(6,8),30-(8,8,8)]
   230      10.026416      10.026416      10.026416    8[6-(6,8)]
   231      13.529678      13.529678      13.529678    8[6-(6,8),30-(8,8)]
   232      12.953411      12.953411      12.953411    8[6-(6,8),30-(8,8,8)]
   233      15.617465      15.617465      15.617465    8[6-(6,8),30-(8,8,8)]
   234      15.417504      15.417504      15.417504    8[6-(6,8),30-(8,8)]
   235       0.160599       0.160599       0.160599    8[6-(6,8),30-(8,8,8)]
   236      14.962473      14.962473      14.962473    8[6-(6,8),30-(8,8)]
   237      14.696383      14.696383      14.696383    8[6-(6,8),30-(8,8,8)]
   238      13.591084      13.591084      13.591084    8[6-(6,8)]
   239      10.087822      10.087822      10.087822    8[6-(6,8),30-(8,8)]
   240      10.664089      10.664089      10.664089    8[6-(6,8),30-(8,8,8)]
   241       7.744966       7.744966       7.744966    8[6-(6,8),30-(8,8,8)]
   242       7.545004       7.545004       7.545004    8[6-(6,8),30-(8,8)]
   243       8.033099       8.033099       8.033099    8[6-(6,8),30-(8,8,8)]
   244       7.089974       7.089974       7.089974    8[6-(6,8),30-(8,8)]
   245       6.823883       6.823883       6.823883    8[6-(6,8),30-(8,8,8)]
   246       5.718584       5.718584       5.718584    8[6-(6,8)]
   247       2.215321       2.215321       2.215321    8[6-(6,8),30-(8,8)]
   248       2.791589       2.791589       2.791589    8[6-(6,8),30-(8,8,8)]
   249       0.127534       0.127534       0.127534    8[6-(6,8),30-(8,8,8)]
   250       0.327496       0.327496       0.327496    8[6-(6,8),30-(8,8)]
   251      15.584401      15.584401      15.584401    8[6-(6,8),30-(8,8,8)]
   252       0.782527       0.782527       0.782527    8[6-(6,8),30-(8,8)]
   253       1.048617       1.048617       1.048617    8[6-(6,8),30-(8,8,8)]
   254       2.153916       2.153916       2.153916    8[6-(6,8)]
   255       5.657178       5.657178       5.657178    8[6-(6,8),30-(8,8)]
   256       5.080911       5.080911       5.080911    8[6-(6,8),30-(8,8,8)]
   257       7.744966       7.744966       7.744966    8[6-(6,8),30-(8,8,8)]
   258       7.545004       7.545004       7.545004    8[6-(6,8),30-(8,8)]
   259       8.033099       8.033099       8.033099    8[6-(6,8),30-(8,8,8)]
   260       7.089974       7.089974       7.089974    8[6-(6,8),30-(8,8)]
   261       6.823883       6.823883       6.823883    8[6-(6,8),30-(8,8,8)]
   262       5.718584       5.718584       5.718584    8[6-(6,8)]
   263       2.215321       2.215321       2.215321    8[6-(6,8),30-(8,8)]
   264       2.791589       2.791589       2.791589    8[6-(6,8),30-(8,8,8)]
   265       0.127534       0.127534       0.127534    8[6-(6,8),30-(8,8,8)]
   266       0.327496       0.327496       0.327496    8[6-(6,8),30-(8,8)]
   267      15.584401      15.584401      15.584401    8[6-(6,8),30-(8,8,8)]
   268       0.782527       0.782527       0.782527    8[6-(6,8),30-(8,8)]
   269       1.048617       1.048617       1.048617    8[6-(6,8),30-(8,8,8)]
   270       2.153916       2.153916       2.153916    8[6-(6,8)]
   271       5.657178       5.657178       5.657178    8[6-(6,8),30-(8,8)]
   272       5.080911       5.080911       5.080911    8[6-(6,8),30-(8,8,8)]
   273       8.000034       8.000034       8.000034    8[6-(6,8),30-(8,8,8)]
   274       8.199996       8.199996       8.199996    8[6-(6,8),30-(8,8)]
   275       7.711901       7.711901       7.711901    8[6-(6,8),30-(8,8,8)]
   276       8.655026       8.655026       8.655026    8[6-(6,8),30-(8,8)]
   277       8.921117       8.921117       8.921117    8[6-(6,8),30-(8,8,8)]
   278      10.026416      10.026416      10.026416    8[6-(6,8)]
   279      13.529678      13.529678      13.529678    8[6-(6,8),30-(8,8)]
   280      12.953411      12.953411      12.953411    8[6-(6,8),30-(8,8,8)]
   281      15.617465      15.617465      15.617465    8[6-(6,8),30-(8,8,8)]
   282      15.417504      15.417504      15.417504    8[6-(6,8),30-(8,8)]
   283       0.160599       0.160599       0.160599    8[6-(6,8),30-(8,8,8)]
   284      14.962473      14.962473      14.962473    8[6-(6,8),30-(8,8)]
   285      14.696383      14.696383      14.696383    8[6-(6,8),30-(8,8,8)]
   286      13.591084      13.591084      13.591084    8[6-(6,8)]
   287      10.087822      10.087822      10.087822    8[6-(6,8),30-(8,8)]
   288      10.664089      10.664089      10.664089    8[6-(6,8),30-(8,8,8)]
