# Supplementary material for: A collection of forcefield precursors for metal–organic frameworks
Source: RSC Adv. 2019 Nov 13;9(63):36492–507. doi: 10.1039/c9ra07327b (PMC9075174; doi:10.1039/c9ra07327b)
Supplement: RA-009-C9RA07327B-s2023 [file RA-009-C9RA07327B-s2023.txt]

PUWDEQ_charged

9.951800    0.000000    0.000000
1.144508    11.519383    0.000000
1.851351    4.548926    14.760594

     1       7.071917       7.071917       7.071917    30[8-(6),8-(6),8-(6),8-(6)]
     2       5.875742       5.875742       5.875742    30[8-(6),8-(6),8-(6),8-(6)]
     3       8.300892       8.300892       8.300892    1[6-(6,6)]
     4       9.936728       9.936728       9.936728    1[6-(6,6)]
     5       2.026083       2.026083       2.026083    1[6-(6,6)]
     6        5.70018        5.70018        5.70018    1[6-(6,6)]
     7        5.49693        5.49693        5.49693    1[6-(6,6)]
     8       7.590045       7.590045       7.590045    1[6-(6,6)]
     9       9.071424       9.071424       9.071424    1[6-(6,6)]
    10       8.787142       8.787142       8.787142    1[6-(6,6)]
    11       5.533987       5.533987       5.533987    1[6-(6,6)]
    12       4.646767       4.646767       4.646767    1[6-(6,6)]
    13       3.010931       3.010931       3.010931    1[6-(6,6)]
    14      10.921576      10.921576      10.921576    1[6-(6,6)]
    15       7.247479       7.247479       7.247479    1[6-(6,6)]
    16       7.450729       7.450729       7.450729    1[6-(6,6)]
    17       5.357614       5.357614       5.357614    1[6-(6,6)]
    18       3.876235       3.876235       3.876235    1[6-(6,6)]
    19       4.160517       4.160517       4.160517    1[6-(6,6)]
    20       7.413672       7.413672       7.413672    1[6-(6,6)]
    21      10.868091      10.868091      10.868091    1[7-(6,6,6)]
    22       8.548253       8.548253       8.548253    1[6-(1,1,6)]
    23       9.595673       9.595673       9.595673    1[6-(1,1,6)]
    24       8.245622       8.245622       8.245622    1[6-(1,1,6)]
    25      10.325229      10.325229      10.325229    1[6-(1,6,7)]
    26      10.127029      10.127029      10.127029    1[6-(1,6,7)]
    27       3.187854       3.187854       3.187854    1[6-(1,1,6)]
    28       2.247357       2.247357       2.247357    1[6-(1,1,6)]
    29       4.159924       4.159924       4.159924    1[6-(1,1,6)]
    30       0.948888       0.948888       0.948888    1[6-(1,6,7)]
    31       2.864898       2.864898       2.864898    1[6-(1,6,7)]
    32       2.678883       2.678883       2.678883    1[6-(1,6,7)]
    33      11.228083      11.228083      11.228083    1[6-(1,6,7)]
    34       3.019695       3.019695       3.019695    1[6-(1,1,6)]
    35       2.046399       2.046399       2.046399    1[6-(1,1,6)]
    36       3.446329       3.446329       3.446329    1[6-(1,1,6)]
    37       2.079568       2.079568       2.079568    1[7-(6,6,6)]
    38       4.399406       4.399406       4.399406    1[6-(1,1,6)]
    39       3.351986       3.351986       3.351986    1[6-(1,1,6)]
    40       4.702037       4.702037       4.702037    1[6-(1,1,6)]
    41        2.62243        2.62243        2.62243    1[6-(1,6,7)]
    42        2.82063        2.82063        2.82063    1[6-(1,6,7)]
    43       9.759805       9.759805       9.759805    1[6-(1,1,6)]
    44      10.700302      10.700302      10.700302    1[6-(1,1,6)]
    45       8.787735       8.787735       8.787735    1[6-(1,1,6)]
    46      11.998771      11.998771      11.998771    1[6-(1,6,7)]
    47      10.082761      10.082761      10.082761    1[6-(1,6,7)]
    48      10.268776      10.268776      10.268776    1[6-(1,6,7)]
    49       1.719576       1.719576       1.719576    1[6-(1,6,7)]
    50       9.927964       9.927964       9.927964    1[6-(1,1,6)]
    51       10.90126       10.90126       10.90126    1[6-(1,1,6)]
    52        9.50133        9.50133        9.50133    1[6-(1,1,6)]
    53       9.420769       9.420769       9.420769    6[6-(6,6),8-(0),8-(30)]
    54      10.018977      10.018977      10.018977    6[6-(1,6),6-(1,6),6-(8,8)]
    55       9.246073       9.246073       9.246073    6[1-(0),6-(6,6),6-(6,6)]
    56       9.815876       9.815876       9.815876    6[6-(1,6),6-(1,6),6-(6,6)]
    57      10.884514      10.884514      10.884514    6[1-(0),6-(1,6),6-(6,6)]
    58       1.479578       1.479578       1.479578    6[1-(0),6-(1,6),6-(6,6)]
    59       5.862367       5.862367       5.862367    6[6-(6,6),8-(30),8-(30)]
    60       5.747235       5.747235       5.747235    6[6-(1,6),6-(1,6),6-(8,8)]
    61       5.675024       5.675024       5.675024    6[1-(0),6-(6,6),6-(6,6)]
    62       5.556022       5.556022       5.556022    6[6-(1,6),6-(1,6),6-(6,6)]
    63       5.484068       5.484068       5.484068    6[1-(0),6-(1,6),6-(6,6)]
    64       7.554902       7.554902       7.554902    6[1-(0),6-(1,6),6-(6,6)]
    65       7.538297       7.538297       7.538297    6[6-(6,6),8-(0),8-(30)]
    66       7.328105       7.328105       7.328105    6[6-(1,6),6-(1,6),6-(8,8)]
    67        8.29136        8.29136        8.29136    6[1-(0),6-(1,6),6-(6,6)]
    68       8.125149       8.125149       8.125149    6[1-(0),6-(1,6),6-(6,6)]
    69       6.964391       6.964391       6.964391    6[6-(1,6),6-(1,6),6-(6,6)]
    70       6.186533       6.186533       6.186533    6[1-(0),6-(6,6),6-(6,6)]
    71        3.52689        3.52689        3.52689    6[6-(6,6),8-(0),8-(30)]
    72       2.928682       2.928682       2.928682    6[6-(1,6),6-(1,6),6-(8,8)]
    73       3.701586       3.701586       3.701586    6[1-(0),6-(6,6),6-(6,6)]
    74       1.280432       1.280432       1.280432    6[6-(1,6),6-(1,6),6-(6,6)]
    75       2.063145       2.063145       2.063145    6[1-(0),6-(1,6),6-(6,6)]
    76      11.468081      11.468081      11.468081    6[1-(0),6-(1,6),6-(6,6)]
    77       7.085292       7.085292       7.085292    6[6-(6,6),8-(30),8-(30)]
    78       5.349073       5.349073       5.349073    6[6-(1,6),6-(1,6),6-(8,8)]
    79       7.272635       7.272635       7.272635    6[1-(0),6-(6,6),6-(6,6)]
    80       7.391637       7.391637       7.391637    6[6-(1,6),6-(1,6),6-(6,6)]
    81       7.463591       7.463591       7.463591    6[1-(0),6-(1,6),6-(6,6)]
    82       5.392757       5.392757       5.392757    6[1-(0),6-(1,6),6-(6,6)]
    83       5.409362       5.409362       5.409362    6[6-(6,6),8-(0),8-(30)]
    84       5.619554       5.619554       5.619554    6[6-(1,6),6-(1,6),6-(8,8)]
    85       4.656299       4.656299       4.656299    6[1-(0),6-(1,6),6-(6,6)]
    86        4.82251        4.82251        4.82251    6[1-(0),6-(1,6),6-(6,6)]
    87       5.983268       5.983268       5.983268    6[6-(1,6),6-(1,6),6-(6,6)]
    88       6.761126       6.761126       6.761126    6[1-(0),6-(6,6),6-(6,6)]
    89        8.94853        8.94853        8.94853    6[1-(0),1-(0),1-(0),6-(1,1,7)]
    90       9.642636       9.642636       9.642636    6[1-(0),1-(0),6-(1,1,1),7-(1,6,6)]
    91       2.562566       2.562566       2.562566    6[1-(0),1-(0),1-(0),6-(1,1,7)]
    92       2.532467       2.532467       2.532467    6[1-(0),1-(0),6-(1,1,1),7-(1,6,6)]
    93        2.02558        2.02558        2.02558    6[1-(0),1-(0),6-(1,1,1),7-(1,6,6)]
    94       2.692846       2.692846       2.692846    6[1-(0),1-(0),1-(0),6-(1,1,7)]
    95       3.999129       3.999129       3.999129    6[1-(0),1-(0),1-(0),6-(1,1,7)]
    96       3.305023       3.305023       3.305023    6[1-(0),1-(0),6-(1,1,1),7-(1,6,6)]
    97      10.385093      10.385093      10.385093    6[1-(0),1-(0),1-(0),6-(1,1,7)]
    98      10.415192      10.415192      10.415192    6[1-(0),1-(0),6-(1,1,1),7-(1,6,6)]
    99      10.922079      10.922079      10.922079    6[1-(0),1-(0),6-(1,1,1),7-(1,6,6)]
   100      10.254813      10.254813      10.254813    6[1-(0),1-(0),1-(0),6-(1,1,7)]
   101       8.128845       8.128845       8.128845    8[6-(6,8),30-(8,8,8)]
   102      10.142955      10.142955      10.142955    8[6-(6,8)]
   103       6.035762       6.035762       6.035762    8[6-(6,8),30-(8,8,8)]
   104       7.654057       7.654057       7.654057    8[6-(6,8),30-(8,8,8)]
   105       6.546334       6.546334       6.546334    8[6-(6,8),30-(8,8,8)]
   106       8.669699       8.669699       8.669699    8[6-(6,8)]
   107       4.818814       4.818814       4.818814    8[6-(6,8),30-(8,8,8)]
   108       2.804704       2.804704       2.804704    8[6-(6,8)]
   109       6.911897       6.911897       6.911897    8[6-(6,8),30-(8,8,8)]
   110       5.293602       5.293602       5.293602    8[6-(6,8),30-(8,8,8)]
   111       6.401325       6.401325       6.401325    8[6-(6,8),30-(8,8,8)]
   112        4.27796        4.27796        4.27796    8[6-(6,8)]
   113       1.500835       1.500835       1.500835    7[1-(0),6-(1,1,6),6-(1,1,6),6-(1,1,6)]
   114       1.495024       1.495024       1.495024    7[1-(0),6-(1,1,6),6-(1,1,6),6-(1,1,6)]
