# Supplementary material for: A collection of forcefield precursors for metal–organic frameworks
Source: RSC Adv. 2019 Nov 13;9(63):36492–507. doi: 10.1039/c9ra07327b (PMC9075174; doi:10.1039/c9ra07327b)
Supplement: RA-009-C9RA07327B-s2024 [file RA-009-C9RA07327B-s2024.txt]

PUWDOA_clean

17.158000    0.000000    0.000000
0.000000    21.591000    0.000000
0.000000    0.000000    25.308000

     1        8.49321        8.49321        8.49321    30[8-(30,30),8-(6),8-(6),8-(6)]
     2        0.08579        0.08579        0.08579    30[8-(30,30),8-(6),8-(6),8-(6)]
     3        8.49321        8.49321        8.49321    30[8-(30,30),8-(6),8-(6),8-(6)]
     4        0.08579        0.08579        0.08579    30[8-(30,30),8-(6),8-(6),8-(6)]
     5       6.574946       6.574946       6.574946    30[8-(30,30),8-(6),8-(6),8-(6),8-(6)]
     6       2.004054       2.004054       2.004054    30[8-(30,30),8-(6),8-(6),8-(6),8-(6)]
     7        8.66479        8.66479        8.66479    30[8-(30,30),8-(6),8-(6),8-(6)]
     8       17.07221       17.07221       17.07221    30[8-(30,30),8-(6),8-(6),8-(6)]
     9        8.66479        8.66479        8.66479    30[8-(30,30),8-(6),8-(6),8-(6)]
    10       17.07221       17.07221       17.07221    30[8-(30,30),8-(6),8-(6),8-(6)]
    11      10.583054      10.583054      10.583054    30[8-(30,30),8-(6),8-(6),8-(6),8-(6)]
    12      15.153946      15.153946      15.153946    30[8-(30,30),8-(6),8-(6),8-(6),8-(6)]
    13      16.571196      16.571196      16.571196    1[8-(6)]
    14       6.700199       6.700199       6.700199    1[6-(6,6)]
    15       6.885505       6.885505       6.885505    1[6-(6,6)]
    16       9.814376       9.814376       9.814376    1[6-(6,6)]
    17       9.539848       9.539848       9.539848    1[6-(6,6)]
    18       6.561219       6.561219       6.561219    1[6-(6,6)]
    19       8.930739       8.930739       8.930739    1[6-(6,6)]
    20      10.576191      10.576191      10.576191    1[6-(6,6)]
    21       5.085631       5.085631       5.085631    1[6-(6,6)]
    22       3.167367       3.167367       3.167367    1[6-(6,6)]
    23       5.264074       5.264074       5.264074    1[6-(6,6)]
    24       7.166897       7.166897       7.166897    1[6-(6,6)]
    25       11.01372       11.01372       11.01372    1[6-(6,6)]
    26      13.282008      13.282008      13.282008    1[6-(6,6)]
    27      14.172508      14.172508      14.172508    1[6-(6,6)]
    28      12.082664      12.082664      12.082664    1[6-(6,6)]
    29       9.165804       9.165804       9.165804    1[8-(6)]
    30       1.878801       1.878801       1.878801    1[6-(6,6)]
    31       1.693495       1.693495       1.693495    1[6-(6,6)]
    32      15.922624      15.922624      15.922624    1[6-(6,6)]
    33      16.197152      16.197152      16.197152    1[6-(6,6)]
    34       2.017781       2.017781       2.017781    1[6-(6,6)]
    35      16.806261      16.806261      16.806261    1[6-(6,6)]
    36      15.160809      15.160809      15.160809    1[6-(6,6)]
    37       3.493369       3.493369       3.493369    1[6-(6,6)]
    38       5.411633       5.411633       5.411633    1[6-(6,6)]
    39       3.314926       3.314926       3.314926    1[6-(6,6)]
    40       1.412103       1.412103       1.412103    1[6-(6,6)]
    41       14.72328       14.72328       14.72328    1[6-(6,6)]
    42      12.454992      12.454992      12.454992    1[6-(6,6)]
    43      11.564492      11.564492      11.564492    1[6-(6,6)]
    44      13.654336      13.654336      13.654336    1[6-(6,6)]
    45      16.571196      16.571196      16.571196    1[8-(6)]
    46       6.700199       6.700199       6.700199    1[6-(6,6)]
    47       6.885505       6.885505       6.885505    1[6-(6,6)]
    48       9.814376       9.814376       9.814376    1[6-(6,6)]
    49       9.539848       9.539848       9.539848    1[6-(6,6)]
    50       6.561219       6.561219       6.561219    1[6-(6,6)]
    51       8.930739       8.930739       8.930739    1[6-(6,6)]
    52      10.576191      10.576191      10.576191    1[6-(6,6)]
    53       5.085631       5.085631       5.085631    1[6-(6,6)]
    54       3.167367       3.167367       3.167367    1[6-(6,6)]
    55       5.264074       5.264074       5.264074    1[6-(6,6)]
    56       7.166897       7.166897       7.166897    1[6-(6,6)]
    57       11.01372       11.01372       11.01372    1[6-(6,6)]
    58      13.282008      13.282008      13.282008    1[6-(6,6)]
    59      14.172508      14.172508      14.172508    1[6-(6,6)]
    60      12.082664      12.082664      12.082664    1[6-(6,6)]
    61       9.165804       9.165804       9.165804    1[8-(6)]
    62       1.878801       1.878801       1.878801    1[6-(6,6)]
    63       1.693495       1.693495       1.693495    1[6-(6,6)]
    64      15.922624      15.922624      15.922624    1[6-(6,6)]
    65      16.197152      16.197152      16.197152    1[6-(6,6)]
    66       2.017781       2.017781       2.017781    1[6-(6,6)]
    67      16.806261      16.806261      16.806261    1[6-(6,6)]
    68      15.160809      15.160809      15.160809    1[6-(6,6)]
    69       3.493369       3.493369       3.493369    1[6-(6,6)]
    70       5.411633       5.411633       5.411633    1[6-(6,6)]
    71       3.314926       3.314926       3.314926    1[6-(6,6)]
    72       1.412103       1.412103       1.412103    1[6-(6,6)]
    73       14.72328       14.72328       14.72328    1[6-(6,6)]
    74      12.454992      12.454992      12.454992    1[6-(6,6)]
    75      11.564492      11.564492      11.564492    1[6-(6,6)]
    76      13.654336      13.654336      13.654336    1[6-(6,6)]
    77       0.586804       0.586804       0.586804    1[8-(6)]
    78      10.457801      10.457801      10.457801    1[6-(6,6)]
    79      10.272495      10.272495      10.272495    1[6-(6,6)]
    80       7.343624       7.343624       7.343624    1[6-(6,6)]
    81       7.618152       7.618152       7.618152    1[6-(6,6)]
    82      10.596781      10.596781      10.596781    1[6-(6,6)]
    83       8.227261       8.227261       8.227261    1[6-(6,6)]
    84       6.581809       6.581809       6.581809    1[6-(6,6)]
    85      12.072369      12.072369      12.072369    1[6-(6,6)]
    86      13.990633      13.990633      13.990633    1[6-(6,6)]
    87      11.893926      11.893926      11.893926    1[6-(6,6)]
    88       9.991103       9.991103       9.991103    1[6-(6,6)]
    89        6.14428        6.14428        6.14428    1[6-(6,6)]
    90       3.875992       3.875992       3.875992    1[6-(6,6)]
    91       2.985492       2.985492       2.985492    1[6-(6,6)]
    92       5.075336       5.075336       5.075336    1[6-(6,6)]
    93       7.992196       7.992196       7.992196    1[8-(6)]
    94      15.279199      15.279199      15.279199    1[6-(6,6)]
    95      15.464505      15.464505      15.464505    1[6-(6,6)]
    96       1.235376       1.235376       1.235376    1[6-(6,6)]
    97       0.960848       0.960848       0.960848    1[6-(6,6)]
    98      15.140219      15.140219      15.140219    1[6-(6,6)]
    99       0.351739       0.351739       0.351739    1[6-(6,6)]
   100       1.997191       1.997191       1.997191    1[6-(6,6)]
   101      13.664631      13.664631      13.664631    1[6-(6,6)]
   102      11.746367      11.746367      11.746367    1[6-(6,6)]
   103      13.843074      13.843074      13.843074    1[6-(6,6)]
   104      15.745897      15.745897      15.745897    1[6-(6,6)]
   105        2.43472        2.43472        2.43472    1[6-(6,6)]
   106       4.703008       4.703008       4.703008    1[6-(6,6)]
   107       5.593508       5.593508       5.593508    1[6-(6,6)]
   108       3.503664       3.503664       3.503664    1[6-(6,6)]
   109       0.586804       0.586804       0.586804    1[8-(6)]
   110      10.457801      10.457801      10.457801    1[6-(6,6)]
   111      10.272495      10.272495      10.272495    1[6-(6,6)]
   112       7.343624       7.343624       7.343624    1[6-(6,6)]
   113       7.618152       7.618152       7.618152    1[6-(6,6)]
   114      10.596781      10.596781      10.596781    1[6-(6,6)]
   115       8.227261       8.227261       8.227261    1[6-(6,6)]
   116       6.581809       6.581809       6.581809    1[6-(6,6)]
   117      12.072369      12.072369      12.072369    1[6-(6,6)]
   118      13.990633      13.990633      13.990633    1[6-(6,6)]
   119      11.893926      11.893926      11.893926    1[6-(6,6)]
   120       9.991103       9.991103       9.991103    1[6-(6,6)]
   121        6.14428        6.14428        6.14428    1[6-(6,6)]
   122       3.875992       3.875992       3.875992    1[6-(6,6)]
   123       2.985492       2.985492       2.985492    1[6-(6,6)]
   124       5.075336       5.075336       5.075336    1[6-(6,6)]
   125       7.992196       7.992196       7.992196    1[8-(6)]
   126      15.279199      15.279199      15.279199    1[6-(6,6)]
   127      15.464505      15.464505      15.464505    1[6-(6,6)]
   128       1.235376       1.235376       1.235376    1[6-(6,6)]
   129       0.960848       0.960848       0.960848    1[6-(6,6)]
   130      15.140219      15.140219      15.140219    1[6-(6,6)]
   131       0.351739       0.351739       0.351739    1[6-(6,6)]
   132       1.997191       1.997191       1.997191    1[6-(6,6)]
   133      13.664631      13.664631      13.664631    1[6-(6,6)]
   134      11.746367      11.746367      11.746367    1[6-(6,6)]
   135      13.843074      13.843074      13.843074    1[6-(6,6)]
   136      15.745897      15.745897      15.745897    1[6-(6,6)]
   137        2.43472        2.43472        2.43472    1[6-(6,6)]
   138       4.703008       4.703008       4.703008    1[6-(6,6)]
   139       5.593508       5.593508       5.593508    1[6-(6,6)]
   140       3.503664       3.503664       3.503664    1[6-(6,6)]
   141       7.940722       7.940722       7.940722    6[6-(6,6),8-(30),8-(30)]
   142       8.112302       8.112302       8.112302    6[6-(1,6),6-(1,6),6-(8,8)]
   143       7.331613       7.331613       7.331613    6[1-(0),6-(1,6),6-(6,6)]
   144       7.458583       7.458583       7.458583    6[1-(0),6-(1,6),6-(6,6)]
   145       8.376536       8.376536       8.376536    6[6-(1,6),6-(1,6),6-(6,6)]
   146       9.177814       9.177814       9.177814    6[1-(0),6-(1,6),6-(6,6)]
   147       9.021676       9.021676       9.021676    6[1-(0),6-(1,6),6-(6,6)]
   148       8.560126       8.560126       8.560126    6[6-(1,6),6-(1,6),6-(6,6)]
   149       7.424267       7.424267       7.424267    6[1-(0),6-(6,6),6-(6,6)]
   150       7.539225       7.539225       7.539225    6[6-(1,6),6-(1,6),6-(6,6)]
   151       8.829507       8.829507       8.829507    6[1-(0),6-(6,6),6-(6,6)]
   152       9.961935       9.961935       9.961935    6[6-(1,6),6-(1,6),6-(6,6)]
   153       9.807513       9.807513       9.807513    6[1-(0),6-(6,6),6-(6,6)]
   154       6.302133       6.302133       6.302133    6[6-(1,6),6-(1,6),6-(6,6)]
   155       5.131958       5.131958       5.131958    6[1-(0),6-(1,6),6-(6,6)]
   156        3.97894        3.97894        3.97894    6[1-(0),6-(1,6),6-(6,6)]
   157       4.004677       4.004677       4.004677    6[6-(1,6),6-(1,6),6-(8,8)]
   158       5.224611       5.224611       5.224611    6[1-(0),6-(1,6),6-(6,6)]
   159       6.360471       6.360471       6.360471    6[1-(0),6-(1,6),6-(6,6)]
   160       2.781312       2.781312       2.781312    6[6-(6,6),8-(30),8-(30)]
   161      11.351733      11.351733      11.351733    6[6-(1,6),6-(1,6),6-(6,6)]
   162      11.660577      11.660577      11.660577    6[1-(0),6-(1,6),6-(6,6)]
   163      13.043512      13.043512      13.043512    6[1-(0),6-(1,6),6-(6,6)]
   164      13.911706      13.911706      13.911706    6[6-(1,6),6-(1,6),6-(8,8)]
   165      13.556536      13.556536      13.556536    6[1-(0),6-(1,6),6-(6,6)]
   166      12.309149      12.309149      12.309149    6[1-(0),6-(1,6),6-(6,6)]
   167       15.33582       15.33582       15.33582    6[6-(6,6),8-(1),8-(30)]
   168       0.638278       0.638278       0.638278    6[6-(6,6),8-(30),8-(30)]
   169       0.466698       0.466698       0.466698    6[6-(1,6),6-(1,6),6-(8,8)]
   170       1.247387       1.247387       1.247387    6[1-(0),6-(1,6),6-(6,6)]
   171       1.120417       1.120417       1.120417    6[1-(0),6-(1,6),6-(6,6)]
   172       0.202464       0.202464       0.202464    6[6-(1,6),6-(1,6),6-(6,6)]
   173      16.559186      16.559186      16.559186    6[1-(0),6-(1,6),6-(6,6)]
   174      16.715324      16.715324      16.715324    6[1-(0),6-(1,6),6-(6,6)]
   175       0.018874       0.018874       0.018874    6[6-(1,6),6-(1,6),6-(6,6)]
   176       1.154733       1.154733       1.154733    6[1-(0),6-(6,6),6-(6,6)]
   177       1.039775       1.039775       1.039775    6[6-(1,6),6-(1,6),6-(6,6)]
   178      16.907493      16.907493      16.907493    6[1-(0),6-(6,6),6-(6,6)]
   179      15.775065      15.775065      15.775065    6[6-(1,6),6-(1,6),6-(6,6)]
   180      15.929487      15.929487      15.929487    6[1-(0),6-(6,6),6-(6,6)]
   181       2.276867       2.276867       2.276867    6[6-(1,6),6-(1,6),6-(6,6)]
   182       3.447042       3.447042       3.447042    6[1-(0),6-(1,6),6-(6,6)]
   183        4.60006        4.60006        4.60006    6[1-(0),6-(1,6),6-(6,6)]
   184       4.574323       4.574323       4.574323    6[6-(1,6),6-(1,6),6-(8,8)]
   185       3.354389       3.354389       3.354389    6[1-(0),6-(1,6),6-(6,6)]
   186       2.218529       2.218529       2.218529    6[1-(0),6-(1,6),6-(6,6)]
   187       5.797688       5.797688       5.797688    6[6-(6,6),8-(30),8-(30)]
   188      14.385267      14.385267      14.385267    6[6-(1,6),6-(1,6),6-(6,6)]
   189      14.076423      14.076423      14.076423    6[1-(0),6-(1,6),6-(6,6)]
   190      12.693488      12.693488      12.693488    6[1-(0),6-(1,6),6-(6,6)]
   191      11.825294      11.825294      11.825294    6[6-(1,6),6-(1,6),6-(8,8)]
   192      12.180464      12.180464      12.180464    6[1-(0),6-(1,6),6-(6,6)]
   193      13.427851      13.427851      13.427851    6[1-(0),6-(1,6),6-(6,6)]
   194       10.40118       10.40118       10.40118    6[6-(6,6),8-(1),8-(30)]
   195       7.940722       7.940722       7.940722    6[6-(6,6),8-(30),8-(30)]
   196       8.112302       8.112302       8.112302    6[6-(1,6),6-(1,6),6-(8,8)]
   197       7.331613       7.331613       7.331613    6[1-(0),6-(1,6),6-(6,6)]
   198       7.458583       7.458583       7.458583    6[1-(0),6-(1,6),6-(6,6)]
   199       8.376536       8.376536       8.376536    6[6-(1,6),6-(1,6),6-(6,6)]
   200       9.177814       9.177814       9.177814    6[1-(0),6-(1,6),6-(6,6)]
   201       9.021676       9.021676       9.021676    6[1-(0),6-(1,6),6-(6,6)]
   202       8.560126       8.560126       8.560126    6[6-(1,6),6-(1,6),6-(6,6)]
   203       7.424267       7.424267       7.424267    6[1-(0),6-(6,6),6-(6,6)]
   204       7.539225       7.539225       7.539225    6[6-(1,6),6-(1,6),6-(6,6)]
   205       8.829507       8.829507       8.829507    6[1-(0),6-(6,6),6-(6,6)]
   206       9.961935       9.961935       9.961935    6[6-(1,6),6-(1,6),6-(6,6)]
   207       9.807513       9.807513       9.807513    6[1-(0),6-(6,6),6-(6,6)]
   208       6.302133       6.302133       6.302133    6[6-(1,6),6-(1,6),6-(6,6)]
   209       5.131958       5.131958       5.131958    6[1-(0),6-(1,6),6-(6,6)]
   210        3.97894        3.97894        3.97894    6[1-(0),6-(1,6),6-(6,6)]
   211       4.004677       4.004677       4.004677    6[6-(1,6),6-(1,6),6-(8,8)]
   212       5.224611       5.224611       5.224611    6[1-(0),6-(1,6),6-(6,6)]
   213       6.360471       6.360471       6.360471    6[1-(0),6-(1,6),6-(6,6)]
   214       2.781312       2.781312       2.781312    6[6-(6,6),8-(30),8-(30)]
   215      11.351733      11.351733      11.351733    6[6-(1,6),6-(1,6),6-(6,6)]
   216      11.660577      11.660577      11.660577    6[1-(0),6-(1,6),6-(6,6)]
   217      13.043512      13.043512      13.043512    6[1-(0),6-(1,6),6-(6,6)]
   218      13.911706      13.911706      13.911706    6[6-(1,6),6-(1,6),6-(8,8)]
   219      13.556536      13.556536      13.556536    6[1-(0),6-(1,6),6-(6,6)]
   220      12.309149      12.309149      12.309149    6[1-(0),6-(1,6),6-(6,6)]
   221       15.33582       15.33582       15.33582    6[6-(6,6),8-(1),8-(30)]
   222       0.638278       0.638278       0.638278    6[6-(6,6),8-(30),8-(30)]
   223       0.466698       0.466698       0.466698    6[6-(1,6),6-(1,6),6-(8,8)]
   224       1.247387       1.247387       1.247387    6[1-(0),6-(1,6),6-(6,6)]
   225       1.120417       1.120417       1.120417    6[1-(0),6-(1,6),6-(6,6)]
   226       0.202464       0.202464       0.202464    6[6-(1,6),6-(1,6),6-(6,6)]
   227      16.559186      16.559186      16.559186    6[1-(0),6-(1,6),6-(6,6)]
   228      16.715324      16.715324      16.715324    6[1-(0),6-(1,6),6-(6,6)]
   229       0.018874       0.018874       0.018874    6[6-(1,6),6-(1,6),6-(6,6)]
   230       1.154733       1.154733       1.154733    6[1-(0),6-(6,6),6-(6,6)]
   231       1.039775       1.039775       1.039775    6[6-(1,6),6-(1,6),6-(6,6)]
   232      16.907493      16.907493      16.907493    6[1-(0),6-(6,6),6-(6,6)]
   233      15.775065      15.775065      15.775065    6[6-(1,6),6-(1,6),6-(6,6)]
   234      15.929487      15.929487      15.929487    6[1-(0),6-(6,6),6-(6,6)]
   235       2.276867       2.276867       2.276867    6[6-(1,6),6-(1,6),6-(6,6)]
   236       3.447042       3.447042       3.447042    6[1-(0),6-(1,6),6-(6,6)]
   237        4.60006        4.60006        4.60006    6[1-(0),6-(1,6),6-(6,6)]
   238       4.574323       4.574323       4.574323    6[6-(1,6),6-(1,6),6-(8,8)]
   239       3.354389       3.354389       3.354389    6[1-(0),6-(1,6),6-(6,6)]
   240       2.218529       2.218529       2.218529    6[1-(0),6-(1,6),6-(6,6)]
   241       5.797688       5.797688       5.797688    6[6-(6,6),8-(30),8-(30)]
   242      14.385267      14.385267      14.385267    6[6-(1,6),6-(1,6),6-(6,6)]
   243      14.076423      14.076423      14.076423    6[1-(0),6-(1,6),6-(6,6)]
   244      12.693488      12.693488      12.693488    6[1-(0),6-(1,6),6-(6,6)]
   245      11.825294      11.825294      11.825294    6[6-(1,6),6-(1,6),6-(8,8)]
   246      12.180464      12.180464      12.180464    6[1-(0),6-(1,6),6-(6,6)]
   247      13.427851      13.427851      13.427851    6[1-(0),6-(1,6),6-(6,6)]
   248       10.40118       10.40118       10.40118    6[6-(6,6),8-(1),8-(30)]
   249       9.217278       9.217278       9.217278    6[6-(6,6),8-(30),8-(30)]
   250       9.045698       9.045698       9.045698    6[6-(1,6),6-(1,6),6-(8,8)]
   251       9.826387       9.826387       9.826387    6[1-(0),6-(1,6),6-(6,6)]
   252       9.699417       9.699417       9.699417    6[1-(0),6-(1,6),6-(6,6)]
   253       8.781464       8.781464       8.781464    6[6-(1,6),6-(1,6),6-(6,6)]
   254       7.980186       7.980186       7.980186    6[1-(0),6-(1,6),6-(6,6)]
   255       8.136324       8.136324       8.136324    6[1-(0),6-(1,6),6-(6,6)]
   256       8.597874       8.597874       8.597874    6[6-(1,6),6-(1,6),6-(6,6)]
   257       9.733733       9.733733       9.733733    6[1-(0),6-(6,6),6-(6,6)]
   258       9.618775       9.618775       9.618775    6[6-(1,6),6-(1,6),6-(6,6)]
   259       8.328493       8.328493       8.328493    6[1-(0),6-(6,6),6-(6,6)]
   260       7.196065       7.196065       7.196065    6[6-(1,6),6-(1,6),6-(6,6)]
   261       7.350487       7.350487       7.350487    6[1-(0),6-(6,6),6-(6,6)]
   262      10.855867      10.855867      10.855867    6[6-(1,6),6-(1,6),6-(6,6)]
   263      12.026042      12.026042      12.026042    6[1-(0),6-(1,6),6-(6,6)]
   264       13.17906       13.17906       13.17906    6[1-(0),6-(1,6),6-(6,6)]
   265      13.153323      13.153323      13.153323    6[6-(1,6),6-(1,6),6-(8,8)]
   266      11.933389      11.933389      11.933389    6[1-(0),6-(1,6),6-(6,6)]
   267      10.797529      10.797529      10.797529    6[1-(0),6-(1,6),6-(6,6)]
   268      14.376688      14.376688      14.376688    6[6-(6,6),8-(30),8-(30)]
   269       5.806267       5.806267       5.806267    6[6-(1,6),6-(1,6),6-(6,6)]
   270       5.497423       5.497423       5.497423    6[1-(0),6-(1,6),6-(6,6)]
   271       4.114488       4.114488       4.114488    6[1-(0),6-(1,6),6-(6,6)]
   272       3.246294       3.246294       3.246294    6[6-(1,6),6-(1,6),6-(8,8)]
   273       3.601464       3.601464       3.601464    6[1-(0),6-(1,6),6-(6,6)]
   274       4.848851       4.848851       4.848851    6[1-(0),6-(1,6),6-(6,6)]
   275        1.82218        1.82218        1.82218    6[6-(6,6),8-(1),8-(30)]
   276      16.519722      16.519722      16.519722    6[6-(6,6),8-(30),8-(30)]
   277      16.691302      16.691302      16.691302    6[6-(1,6),6-(1,6),6-(8,8)]
   278      15.910613      15.910613      15.910613    6[1-(0),6-(1,6),6-(6,6)]
   279      16.037583      16.037583      16.037583    6[1-(0),6-(1,6),6-(6,6)]
   280      16.955536      16.955536      16.955536    6[6-(1,6),6-(1,6),6-(6,6)]
   281       0.598814       0.598814       0.598814    6[1-(0),6-(1,6),6-(6,6)]
   282       0.442676       0.442676       0.442676    6[1-(0),6-(1,6),6-(6,6)]
   283      -0.018874      -0.018874      -0.018874    6[6-(1,6),6-(1,6),6-(6,6)]
   284      16.003267      16.003267      16.003267    6[1-(0),6-(6,6),6-(6,6)]
   285      16.118225      16.118225      16.118225    6[6-(1,6),6-(1,6),6-(6,6)]
   286       0.250507       0.250507       0.250507    6[1-(0),6-(6,6),6-(6,6)]
   287       1.382935       1.382935       1.382935    6[6-(1,6),6-(1,6),6-(6,6)]
   288       1.228513       1.228513       1.228513    6[1-(0),6-(6,6),6-(6,6)]
   289      14.881133      14.881133      14.881133    6[6-(1,6),6-(1,6),6-(6,6)]
   290      13.710958      13.710958      13.710958    6[1-(0),6-(1,6),6-(6,6)]
   291       12.55794       12.55794       12.55794    6[1-(0),6-(1,6),6-(6,6)]
   292      12.583677      12.583677      12.583677    6[6-(1,6),6-(1,6),6-(8,8)]
   293      13.803611      13.803611      13.803611    6[1-(0),6-(1,6),6-(6,6)]
   294      14.939471      14.939471      14.939471    6[1-(0),6-(1,6),6-(6,6)]
   295      11.360312      11.360312      11.360312    6[6-(6,6),8-(30),8-(30)]
   296       2.772733       2.772733       2.772733    6[6-(1,6),6-(1,6),6-(6,6)]
   297       3.081577       3.081577       3.081577    6[1-(0),6-(1,6),6-(6,6)]
   298       4.464512       4.464512       4.464512    6[1-(0),6-(1,6),6-(6,6)]
   299       5.332706       5.332706       5.332706    6[6-(1,6),6-(1,6),6-(8,8)]
   300       4.977536       4.977536       4.977536    6[1-(0),6-(1,6),6-(6,6)]
   301       3.730149       3.730149       3.730149    6[1-(0),6-(1,6),6-(6,6)]
   302        6.75682        6.75682        6.75682    6[6-(6,6),8-(1),8-(30)]
   303       9.217278       9.217278       9.217278    6[6-(6,6),8-(30),8-(30)]
   304       9.045698       9.045698       9.045698    6[6-(1,6),6-(1,6),6-(8,8)]
   305       9.826387       9.826387       9.826387    6[1-(0),6-(1,6),6-(6,6)]
   306       9.699417       9.699417       9.699417    6[1-(0),6-(1,6),6-(6,6)]
   307       8.781464       8.781464       8.781464    6[6-(1,6),6-(1,6),6-(6,6)]
   308       7.980186       7.980186       7.980186    6[1-(0),6-(1,6),6-(6,6)]
   309       8.136324       8.136324       8.136324    6[1-(0),6-(1,6),6-(6,6)]
   310       8.597874       8.597874       8.597874    6[6-(1,6),6-(1,6),6-(6,6)]
   311       9.733733       9.733733       9.733733    6[1-(0),6-(6,6),6-(6,6)]
   312       9.618775       9.618775       9.618775    6[6-(1,6),6-(1,6),6-(6,6)]
   313       8.328493       8.328493       8.328493    6[1-(0),6-(6,6),6-(6,6)]
   314       7.196065       7.196065       7.196065    6[6-(1,6),6-(1,6),6-(6,6)]
   315       7.350487       7.350487       7.350487    6[1-(0),6-(6,6),6-(6,6)]
   316      10.855867      10.855867      10.855867    6[6-(1,6),6-(1,6),6-(6,6)]
   317      12.026042      12.026042      12.026042    6[1-(0),6-(1,6),6-(6,6)]
   318       13.17906       13.17906       13.17906    6[1-(0),6-(1,6),6-(6,6)]
   319      13.153323      13.153323      13.153323    6[6-(1,6),6-(1,6),6-(8,8)]
   320      11.933389      11.933389      11.933389    6[1-(0),6-(1,6),6-(6,6)]
   321      10.797529      10.797529      10.797529    6[1-(0),6-(1,6),6-(6,6)]
   322      14.376688      14.376688      14.376688    6[6-(6,6),8-(30),8-(30)]
   323       5.806267       5.806267       5.806267    6[6-(1,6),6-(1,6),6-(6,6)]
   324       5.497423       5.497423       5.497423    6[1-(0),6-(1,6),6-(6,6)]
   325       4.114488       4.114488       4.114488    6[1-(0),6-(1,6),6-(6,6)]
   326       3.246294       3.246294       3.246294    6[6-(1,6),6-(1,6),6-(8,8)]
   327       3.601464       3.601464       3.601464    6[1-(0),6-(1,6),6-(6,6)]
   328       4.848851       4.848851       4.848851    6[1-(0),6-(1,6),6-(6,6)]
   329        1.82218        1.82218        1.82218    6[6-(6,6),8-(1),8-(30)]
   330      16.519722      16.519722      16.519722    6[6-(6,6),8-(30),8-(30)]
   331      16.691302      16.691302      16.691302    6[6-(1,6),6-(1,6),6-(8,8)]
   332      15.910613      15.910613      15.910613    6[1-(0),6-(1,6),6-(6,6)]
   333      16.037583      16.037583      16.037583    6[1-(0),6-(1,6),6-(6,6)]
   334      16.955536      16.955536      16.955536    6[6-(1,6),6-(1,6),6-(6,6)]
   335       0.598814       0.598814       0.598814    6[1-(0),6-(1,6),6-(6,6)]
   336       0.442676       0.442676       0.442676    6[1-(0),6-(1,6),6-(6,6)]
   337      -0.018874      -0.018874      -0.018874    6[6-(1,6),6-(1,6),6-(6,6)]
   338      16.003267      16.003267      16.003267    6[1-(0),6-(6,6),6-(6,6)]
   339      16.118225      16.118225      16.118225    6[6-(1,6),6-(1,6),6-(6,6)]
   340       0.250507       0.250507       0.250507    6[1-(0),6-(6,6),6-(6,6)]
   341       1.382935       1.382935       1.382935    6[6-(1,6),6-(1,6),6-(6,6)]
   342       1.228513       1.228513       1.228513    6[1-(0),6-(6,6),6-(6,6)]
   343      14.881133      14.881133      14.881133    6[6-(1,6),6-(1,6),6-(6,6)]
   344      13.710958      13.710958      13.710958    6[1-(0),6-(1,6),6-(6,6)]
   345       12.55794       12.55794       12.55794    6[1-(0),6-(1,6),6-(6,6)]
   346      12.583677      12.583677      12.583677    6[6-(1,6),6-(1,6),6-(8,8)]
   347      13.803611      13.803611      13.803611    6[1-(0),6-(1,6),6-(6,6)]
   348      14.939471      14.939471      14.939471    6[1-(0),6-(1,6),6-(6,6)]
   349      11.360312      11.360312      11.360312    6[6-(6,6),8-(30),8-(30)]
   350       2.772733       2.772733       2.772733    6[6-(1,6),6-(1,6),6-(6,6)]
   351       3.081577       3.081577       3.081577    6[1-(0),6-(1,6),6-(6,6)]
   352       4.464512       4.464512       4.464512    6[1-(0),6-(1,6),6-(6,6)]
   353       5.332706       5.332706       5.332706    6[6-(1,6),6-(1,6),6-(8,8)]
   354       4.977536       4.977536       4.977536    6[1-(0),6-(1,6),6-(6,6)]
   355       3.730149       3.730149       3.730149    6[1-(0),6-(1,6),6-(6,6)]
   356        6.75682        6.75682        6.75682    6[6-(6,6),8-(1),8-(30)]
   357       7.336761       7.336761       7.336761    8[6-(6,8),30-(8,8,8,8)]
   358       8.481199       8.481199       8.481199    8[6-(6,8),30-(8,8,8)]
   359       1.666042       1.666042       1.666042    8[6-(6,8),30-(8,8,8)]
   360       2.932302       2.932302       2.932302    8[6-(6,8),30-(8,8,8,8)]
   361      15.558874      15.558874      15.558874    8[6-(6,8),30-(8,8,8)]
   362      16.109646      16.109646      16.109646    8[1-(0),6-(6,8)]
   363       1.242239       1.242239       1.242239    8[6-(6,8),30-(8,8,8,8)]
   364       0.097801       0.097801       0.097801    8[6-(6,8),30-(8,8,8)]
   365       6.912958       6.912958       6.912958    8[6-(6,8),30-(8,8,8)]
   366       5.646698       5.646698       5.646698    8[6-(6,8),30-(8,8,8,8)]
   367      10.178126      10.178126      10.178126    8[6-(6,8),30-(8,8,8)]
   368       9.627354       9.627354       9.627354    8[1-(0),6-(6,8)]
   369       7.336761       7.336761       7.336761    8[6-(6,8),30-(8,8,8,8)]
   370       8.481199       8.481199       8.481199    8[6-(6,8),30-(8,8,8)]
   371       1.666042       1.666042       1.666042    8[6-(6,8),30-(8,8,8)]
   372       2.932302       2.932302       2.932302    8[6-(6,8),30-(8,8,8,8)]
   373      15.558874      15.558874      15.558874    8[6-(6,8),30-(8,8,8)]
   374      16.109646      16.109646      16.109646    8[1-(0),6-(6,8)]
   375       1.242239       1.242239       1.242239    8[6-(6,8),30-(8,8,8,8)]
   376       0.097801       0.097801       0.097801    8[6-(6,8),30-(8,8,8)]
   377       6.912958       6.912958       6.912958    8[6-(6,8),30-(8,8,8)]
   378       5.646698       5.646698       5.646698    8[6-(6,8),30-(8,8,8,8)]
   379      10.178126      10.178126      10.178126    8[6-(6,8),30-(8,8,8)]
   380       9.627354       9.627354       9.627354    8[1-(0),6-(6,8)]
   381       8.352514       8.352514       8.352514    8[30-(8,8,8),30-(8,8,8),30-(8,8,8,8)]
   382       0.226486       0.226486       0.226486    8[30-(8,8,8),30-(8,8,8),30-(8,8,8,8)]
   383       9.821239       9.821239       9.821239    8[6-(6,8),30-(8,8,8,8)]
   384       8.676801       8.676801       8.676801    8[6-(6,8),30-(8,8,8)]
   385      15.491958      15.491958      15.491958    8[6-(6,8),30-(8,8,8)]
   386      14.225698      14.225698      14.225698    8[6-(6,8),30-(8,8,8,8)]
   387       1.599126       1.599126       1.599126    8[6-(6,8),30-(8,8,8)]
   388       1.048354       1.048354       1.048354    8[1-(0),6-(6,8)]
   389      15.915761      15.915761      15.915761    8[6-(6,8),30-(8,8,8,8)]
   390      17.060199      17.060199      17.060199    8[6-(6,8),30-(8,8,8)]
   391      10.245042      10.245042      10.245042    8[6-(6,8),30-(8,8,8)]
   392      11.511302      11.511302      11.511302    8[6-(6,8),30-(8,8,8,8)]
   393       6.979874       6.979874       6.979874    8[6-(6,8),30-(8,8,8)]
   394       7.530646       7.530646       7.530646    8[1-(0),6-(6,8)]
   395       9.821239       9.821239       9.821239    8[6-(6,8),30-(8,8,8,8)]
   396       8.676801       8.676801       8.676801    8[6-(6,8),30-(8,8,8)]
   397      15.491958      15.491958      15.491958    8[6-(6,8),30-(8,8,8)]
   398      14.225698      14.225698      14.225698    8[6-(6,8),30-(8,8,8,8)]
   399       1.599126       1.599126       1.599126    8[6-(6,8),30-(8,8,8)]
   400       1.048354       1.048354       1.048354    8[1-(0),6-(6,8)]
   401      15.915761      15.915761      15.915761    8[6-(6,8),30-(8,8,8,8)]
   402      17.060199      17.060199      17.060199    8[6-(6,8),30-(8,8,8)]
   403      10.245042      10.245042      10.245042    8[6-(6,8),30-(8,8,8)]
   404      11.511302      11.511302      11.511302    8[6-(6,8),30-(8,8,8,8)]
   405       6.979874       6.979874       6.979874    8[6-(6,8),30-(8,8,8)]
   406       7.530646       7.530646       7.530646    8[1-(0),6-(6,8)]
   407       8.805486       8.805486       8.805486    8[30-(8,8,8),30-(8,8,8),30-(8,8,8,8)]
   408      16.931514      16.931514      16.931514    8[30-(8,8,8),30-(8,8,8),30-(8,8,8,8)]
