# Supplementary material for: A collection of forcefield precursors for metal–organic frameworks
Source: RSC Adv. 2019 Nov 13;9(63):36492–507. doi: 10.1039/c9ra07327b (PMC9075174; doi:10.1039/c9ra07327b)
Supplement: RA-009-C9RA07327B-s2025 [file RA-009-C9RA07327B-s2025.txt]

QADBII_clean

10.072500    0.000000    0.000000
0.000000    10.229700    0.000000
0.000000    0.000000    23.500000

     1       6.172428       6.172428       6.172428    1[6-(6,6,6)]
     2       7.938137       7.938137       7.938137    1[6-(1,6,6)]
     3       7.653086       7.653086       7.653086    1[6-(1,6,6)]
     4       8.791278       8.791278       8.791278    1[6-(6,6)]
     5       0.489524       0.489524       0.489524    1[6-(6,6)]
     6       1.001206       1.001206       1.001206    1[6-(6,6)]
     7       9.411744       9.411744       9.411744    1[6-(6,6)]
     8       7.507034       7.507034       7.507034    1[6-(6,6)]
     9       3.900072       3.900072       3.900072    1[6-(6,6,6)]
    10       2.134363       2.134363       2.134363    1[6-(1,6,6)]
    11       2.419414       2.419414       2.419414    1[6-(1,6,6)]
    12       1.281222       1.281222       1.281222    1[6-(6,6)]
    13       9.582977       9.582977       9.582977    1[6-(6,6)]
    14       9.071294       9.071294       9.071294    1[6-(6,6)]
    15       0.660756       0.660756       0.660756    1[6-(6,6)]
    16       2.565466       2.565466       2.565466    1[6-(6,6)]
    17       8.936322       8.936322       8.936322    1[6-(6,6,6)]
    18       7.170613       7.170613       7.170613    1[6-(1,6,6)]
    19       7.455664       7.455664       7.455664    1[6-(1,6,6)]
    20       6.317472       6.317472       6.317472    1[6-(6,6)]
    21       4.546727       4.546727       4.546727    1[6-(6,6)]
    22       4.035044       4.035044       4.035044    1[6-(6,6)]
    23       5.697006       5.697006       5.697006    1[6-(6,6)]
    24       7.601716       7.601716       7.601716    1[6-(6,6)]
    25       1.136178       1.136178       1.136178    1[6-(6,6,6)]
    26       2.901887       2.901887       2.901887    1[6-(1,6,6)]
    27       2.616835       2.616835       2.616835    1[6-(1,6,6)]
    28       3.755028       3.755028       3.755028    1[6-(6,6)]
    29       5.525774       5.525774       5.525774    1[6-(6,6)]
    30       6.037457       6.037457       6.037457    1[6-(6,6)]
    31       4.375494       4.375494       4.375494    1[6-(6,6)]
    32       2.470784       2.470784       2.470784    1[6-(6,6)]
    33       1.095888       1.095888       1.095888    1[6-(1,1,50)]
    34        1.66297        1.66297        1.66297    1[6-(1,1,50)]
    35       2.280414       2.280414       2.280414    1[6-(1,1,50)]
    36       2.787061       2.787061       2.787061    1[6-(1,1,50)]
    37       3.822514       3.822514       3.822514    1[6-(1,1,50)]
    38       4.302972       4.302972       4.302972    1[6-(1,1,50)]
    39       4.908329       4.908329       4.908329    1[6-(1,1,50)]
    40       3.457889       3.457889       3.457889    1[6-(1,1,50)]
    41       3.915181       3.915181       3.915181    1[6-(1,1,50)]
    42       3.210106       3.210106       3.210106    1[6-(1,1,50)]
    43       3.008656       3.008656       3.008656    1[6-(1,1,50)]
    44       3.566672       3.566672       3.566672    1[6-(1,1,50)]
    45       5.456273       5.456273       5.456273    1[6-(1,1,50)]
    46       6.850307       6.850307       6.850307    1[6-(1,1,50)]
    47       6.598495       6.598495       6.598495    1[6-(1,1,50)]
    48       6.967148       6.967148       6.967148    1[6-(1,1,50)]
    49       7.578549       7.578549       7.578549    1[6-(1,1,50)]
    50       6.331574       6.331574       6.331574    1[6-(1,1,50)]
    51       6.862394       6.862394       6.862394    1[6-(1,1,50)]
    52       7.063844       7.063844       7.063844    1[6-(1,1,50)]
    53       6.505828       6.505828       6.505828    1[6-(1,1,50)]
    54       4.616227       4.616227       4.616227    1[6-(1,1,50)]
    55       3.222193       3.222193       3.222193    1[6-(1,1,50)]
    56       3.474005       3.474005       3.474005    1[6-(1,1,50)]
    57       3.105352       3.105352       3.105352    1[6-(1,1,50)]
    58       2.493951       2.493951       2.493951    1[6-(1,1,50)]
    59       3.740926       3.740926       3.740926    1[6-(1,1,50)]
    60       8.976612       8.976612       8.976612    1[6-(1,1,50)]
    61        8.40953        8.40953        8.40953    1[6-(1,1,50)]
    62       7.792086       7.792086       7.792086    1[6-(1,1,50)]
    63       7.285439       7.285439       7.285439    1[6-(1,1,50)]
    64       6.249986       6.249986       6.249986    1[6-(1,1,50)]
    65       5.769528       5.769528       5.769528    1[6-(1,1,50)]
    66       5.164171       5.164171       5.164171    1[6-(1,1,50)]
    67       6.614611       6.614611       6.614611    1[6-(1,1,50)]
    68       6.157319       6.157319       6.157319    1[6-(1,1,50)]
    69       3.940362       3.940362       3.940362    1[6-(1,1,50)]
    70        3.37328        3.37328        3.37328    1[6-(1,1,50)]
    71       2.755836       2.755836       2.755836    1[6-(1,1,50)]
    72       2.249189       2.249189       2.249189    1[6-(1,1,50)]
    73       1.213736       1.213736       1.213736    1[6-(1,1,50)]
    74       0.733278       0.733278       0.733278    1[6-(1,1,50)]
    75       0.127921       0.127921       0.127921    1[6-(1,1,50)]
    76       1.578361       1.578361       1.578361    1[6-(1,1,50)]
    77       1.121069       1.121069       1.121069    1[6-(1,1,50)]
    78       1.826144       1.826144       1.826144    1[6-(1,1,50)]
    79       2.027594       2.027594       2.027594    1[6-(1,1,50)]
    80       1.469578       1.469578       1.469578    1[6-(1,1,50)]
    81       9.652477       9.652477       9.652477    1[6-(1,1,50)]
    82       8.258443       8.258443       8.258443    1[6-(1,1,50)]
    83       8.510255       8.510255       8.510255    1[6-(1,1,50)]
    84       8.141602       8.141602       8.141602    1[6-(1,1,50)]
    85       7.530201       7.530201       7.530201    1[6-(1,1,50)]
    86       8.777176       8.777176       8.777176    1[6-(1,1,50)]
    87       8.246356       8.246356       8.246356    1[6-(1,1,50)]
    88       8.044906       8.044906       8.044906    1[6-(1,1,50)]
    89       8.602922       8.602922       8.602922    1[6-(1,1,50)]
    90       0.420023       0.420023       0.420023    1[6-(1,1,50)]
    91       1.814057       1.814057       1.814057    1[6-(1,1,50)]
    92       1.562245       1.562245       1.562245    1[6-(1,1,50)]
    93       1.930898       1.930898       1.930898    1[6-(1,1,50)]
    94       2.542299       2.542299       2.542299    1[6-(1,1,50)]
    95       1.295324       1.295324       1.295324    1[6-(1,1,50)]
    96       6.132138       6.132138       6.132138    1[6-(1,1,50)]
    97        6.69922        6.69922        6.69922    1[6-(1,1,50)]
    98       7.316664       7.316664       7.316664    1[6-(1,1,50)]
    99       7.823311       7.823311       7.823311    1[6-(1,1,50)]
   100       8.858764       8.858764       8.858764    1[6-(1,1,50)]
   101       9.339222       9.339222       9.339222    1[6-(1,1,50)]
   102       9.944579       9.944579       9.944579    1[6-(1,1,50)]
   103       8.494139       8.494139       8.494139    1[6-(1,1,50)]
   104       8.951431       8.951431       8.951431    1[6-(1,1,50)]
   105        6.20466        6.20466        6.20466    6[6-(1,6,6),8-(50),8-(50)]
   106       6.819083       6.819083       6.819083    6[1-(0),6-(1,1,6),6-(6,6),6-(8,8)]
   107         7.2522         7.2522         7.2522    6[1-(0),1-(0),6-(1,6,6),6-(8,8)]
   108       6.144225       6.144225       6.144225    6[6-(1,1,6),8-(50),8-(50)]
   109       8.047928       8.047928       8.047928    6[6-(1,6),6-(1,6),6-(1,6,6)]
   110       8.924235       8.924235       8.924235    6[1-(0),6-(1,6),6-(6,6)]
   111        9.99192        9.99192        9.99192    6[1-(0),6-(1,6),6-(1,6)]
   112       0.191378       0.191378       0.191378    6[1-(0),6-(1,6),6-(1,6)]
   113        9.30699        9.30699        9.30699    6[1-(0),6-(1,6),6-(1,6)]
   114        8.17887        8.17887        8.17887    6[1-(0),6-(1,6),6-(6,6)]
   115        3.86784        3.86784        3.86784    6[6-(1,6,6),8-(50),8-(50)]
   116       3.253418       3.253418       3.253418    6[1-(0),6-(1,1,6),6-(6,6),6-(8,8)]
   117         2.8203         2.8203         2.8203    6[1-(0),1-(0),6-(1,6,6),6-(8,8)]
   118       3.928275       3.928275       3.928275    6[6-(1,1,6),8-(50),8-(50)]
   119       2.024573       2.024573       2.024573    6[6-(1,6),6-(1,6),6-(1,6,6)]
   120       1.148265       1.148265       1.148265    6[1-(0),6-(1,6),6-(6,6)]
   121        0.08058        0.08058        0.08058    6[1-(0),6-(1,6),6-(1,6)]
   122       9.881122       9.881122       9.881122    6[1-(0),6-(1,6),6-(1,6)]
   123        0.76551        0.76551        0.76551    6[1-(0),6-(1,6),6-(1,6)]
   124        1.89363        1.89363        1.89363    6[1-(0),6-(1,6),6-(6,6)]
   125        8.90409        8.90409        8.90409    6[6-(1,6,6),8-(50),8-(50)]
   126       8.289668       8.289668       8.289668    6[1-(0),6-(1,1,6),6-(6,6),6-(8,8)]
   127        7.85655        7.85655        7.85655    6[1-(0),1-(0),6-(1,6,6),6-(8,8)]
   128       8.964525       8.964525       8.964525    6[6-(1,1,6),8-(50),8-(50)]
   129       7.060823       7.060823       7.060823    6[6-(1,6),6-(1,6),6-(1,6,6)]
   130       6.184515       6.184515       6.184515    6[1-(0),6-(1,6),6-(6,6)]
   131        5.11683        5.11683        5.11683    6[1-(0),6-(1,6),6-(1,6)]
   132       4.844873       4.844873       4.844873    6[1-(0),6-(1,6),6-(1,6)]
   133        5.80176        5.80176        5.80176    6[1-(0),6-(1,6),6-(1,6)]
   134        6.92988        6.92988        6.92988    6[1-(0),6-(1,6),6-(6,6)]
   135        1.16841        1.16841        1.16841    6[6-(1,6,6),8-(50),8-(50)]
   136       1.782832       1.782832       1.782832    6[1-(0),6-(1,1,6),6-(6,6),6-(8,8)]
   137        2.21595        2.21595        2.21595    6[1-(0),1-(0),6-(1,6,6),6-(8,8)]
   138       1.107975       1.107975       1.107975    6[6-(1,1,6),8-(50),8-(50)]
   139       3.011678       3.011678       3.011678    6[6-(1,6),6-(1,6),6-(1,6,6)]
   140       3.887985       3.887985       3.887985    6[1-(0),6-(1,6),6-(6,6)]
   141        4.95567        4.95567        4.95567    6[1-(0),6-(1,6),6-(1,6)]
   142       5.227627       5.227627       5.227627    6[1-(0),6-(1,6),6-(1,6)]
   143        4.27074        4.27074        4.27074    6[1-(0),6-(1,6),6-(1,6)]
   144        3.14262        3.14262        3.14262    6[1-(0),6-(1,6),6-(6,6)]
   145        1.89363        1.89363        1.89363    6[1-(0),1-(0),1-(0),50-(6,6,8,8)]
   146        3.58581        3.58581        3.58581    6[1-(0),1-(0),1-(0),50-(6,6,8,8)]
   147        3.98871        3.98871        3.98871    6[1-(0),1-(0),1-(0),50-(6,6,8,8)]
   148       3.560629       3.560629       3.560629    6[1-(0),1-(0),1-(0),50-(6,6,8,8)]
   149        6.20466        6.20466        6.20466    6[1-(0),1-(0),1-(0),50-(6,6,8,8)]
   150        6.76872        6.76872        6.76872    6[1-(0),1-(0),1-(0),50-(6,6,8,8)]
   151       6.511871       6.511871       6.511871    6[1-(0),1-(0),1-(0),50-(6,6,8,8)]
   152        3.86784        3.86784        3.86784    6[1-(0),1-(0),1-(0),50-(6,6,8,8)]
   153        3.30378        3.30378        3.30378    6[1-(0),1-(0),1-(0),50-(6,6,8,8)]
   154        8.17887        8.17887        8.17887    6[1-(0),1-(0),1-(0),50-(6,6,8,8)]
   155        6.48669        6.48669        6.48669    6[1-(0),1-(0),1-(0),50-(6,6,8,8)]
   156        6.08379        6.08379        6.08379    6[1-(0),1-(0),1-(0),50-(6,6,8,8)]
   157        3.14262        3.14262        3.14262    6[1-(0),1-(0),1-(0),50-(6,6,8,8)]
   158        1.45044        1.45044        1.45044    6[1-(0),1-(0),1-(0),50-(6,6,8,8)]
   159        1.04754        1.04754        1.04754    6[1-(0),1-(0),1-(0),50-(6,6,8,8)]
   160       1.475621       1.475621       1.475621    6[1-(0),1-(0),1-(0),50-(6,6,8,8)]
   161        8.90409        8.90409        8.90409    6[1-(0),1-(0),1-(0),50-(6,6,8,8)]
   162        8.34003        8.34003        8.34003    6[1-(0),1-(0),1-(0),50-(6,6,8,8)]
   163       8.596879       8.596879       8.596879    6[1-(0),1-(0),1-(0),50-(6,6,8,8)]
   164        1.16841        1.16841        1.16841    6[1-(0),1-(0),1-(0),50-(6,6,8,8)]
   165        1.73247        1.73247        1.73247    6[1-(0),1-(0),1-(0),50-(6,6,8,8)]
   166        6.92988        6.92988        6.92988    6[1-(0),1-(0),1-(0),50-(6,6,8,8)]
   167        8.62206        8.62206        8.62206    6[1-(0),1-(0),1-(0),50-(6,6,8,8)]
   168        9.02496        9.02496        9.02496    6[1-(0),1-(0),1-(0),50-(6,6,8,8)]
   169       5.370657       5.370657       5.370657    8[6-(6,8),50-(6,6,6,8)]
   170       6.491726       6.491726       6.491726    8[6-(6,8),50-(6,6,6,8)]
   171       4.946605       4.946605       4.946605    8[6-(6,8),50-(6,6,6,8)]
   172       6.398052       6.398052       6.398052    8[6-(6,8),50-(6,6,6,8)]
   173       4.701843       4.701843       4.701843    8[6-(6,8),50-(6,6,6,8)]
   174       3.580774       3.580774       3.580774    8[6-(6,8),50-(6,6,6,8)]
   175       5.125895       5.125895       5.125895    8[6-(6,8),50-(6,6,6,8)]
   176       3.674448       3.674448       3.674448    8[6-(6,8),50-(6,6,6,8)]
   177       9.738093       9.738093       9.738093    8[6-(6,8),50-(6,6,6,8)]
   178       8.617024       8.617024       8.617024    8[6-(6,8),50-(6,6,6,8)]
   179       0.089645       0.089645       0.089645    8[6-(6,8),50-(6,6,6,8)]
   180       8.710698       8.710698       8.710698    8[6-(6,8),50-(6,6,6,8)]
   181       0.334407       0.334407       0.334407    8[6-(6,8),50-(6,6,6,8)]
   182       1.455476       1.455476       1.455476    8[6-(6,8),50-(6,6,6,8)]
   183       9.982855       9.982855       9.982855    8[6-(6,8),50-(6,6,6,8)]
   184       1.361802       1.361802       1.361802    8[6-(6,8),50-(6,6,6,8)]
   185       3.283736       3.283736       3.283736    50[6-(1,1,1),6-(1,1,1),6-(1,1,1),8-(6),8-(6)]
   186       5.512276       5.512276       5.512276    50[6-(1,1,1),6-(1,1,1),6-(1,1,1),8-(6),8-(6)]
   187       4.560224       4.560224       4.560224    50[6-(1,1,1),6-(1,1,1),6-(1,1,1),8-(6),8-(6)]
   188       6.788764       6.788764       6.788764    50[6-(1,1,1),6-(1,1,1),6-(1,1,1),8-(6),8-(6)]
   189       1.752514       1.752514       1.752514    50[6-(1,1,1),6-(1,1,1),6-(1,1,1),8-(6),8-(6)]
   190       9.596474       9.596474       9.596474    50[6-(1,1,1),6-(1,1,1),6-(1,1,1),8-(6),8-(6)]
   191       0.476026       0.476026       0.476026    50[6-(1,1,1),6-(1,1,1),6-(1,1,1),8-(6),8-(6)]
   192       8.319986       8.319986       8.319986    50[6-(1,1,1),6-(1,1,1),6-(1,1,1),8-(6),8-(6)]
