# Supplementary material for: A collection of forcefield precursors for metal–organic frameworks
Source: RSC Adv. 2019 Nov 13;9(63):36492–507. doi: 10.1039/c9ra07327b (PMC9075174; doi:10.1039/c9ra07327b)
Supplement: RA-009-C9RA07327B-s2026 [file RA-009-C9RA07327B-s2026.txt]

QALGUH_clean

6.836500    0.000000    0.000000
3.418245    10.649139    0.000000
3.418263    0.262891    10.645888

     1       1.709132       1.709132       1.709132    24[8-(24),8-(24),8-(6),8-(6),8-(6),8-(6)]
     2       5.127382       5.127382       5.127382    24[8-(24),8-(24),8-(6),8-(6),8-(6),8-(6)]
     3       1.383025       1.383025       1.383025    1[6-(6,6)]
     4        8.87173        8.87173        8.87173    1[6-(6,6)]
     5       8.871731       8.871731       8.871731    1[6-(6,6)]
     6       8.219531       8.219531       8.219531    1[6-(6,6)]
     7      12.289983      12.289983      12.289983    1[6-(6,6)]
     8       4.801278       4.801278       4.801278    1[6-(6,6)]
     9       4.801277       4.801277       4.801277    1[6-(6,6)]
    10       5.453477       5.453477       5.453477    1[6-(6,6)]
    11       2.232118       2.232118       2.232118    6[1-(0),6-(1,6),6-(6,6)]
    12       8.022636       8.022636       8.022636    6[1-(0),6-(1,6),6-(6,6)]
    13       8.022637       8.022637       8.022637    6[1-(0),6-(1,6),6-(6,6)]
    14       5.650379       5.650379       5.650379    6[1-(0),6-(1,6),6-(6,6)]
    15       8.022645       8.022645       8.022645    6[1-(0),6-(1,6),6-(6,6)]
    16       5.650372       5.650372       5.650372    6[1-(0),6-(1,6),6-(6,6)]
    17       5.650371       5.650371       5.650371    6[1-(0),6-(1,6),6-(6,6)]
    18       4.604384       4.604384       4.604384    6[1-(0),6-(1,6),6-(6,6)]
    19       3.418252       3.418252       3.418252    6[6-(1,6),6-(1,6),6-(8,8)]
    20       3.418253       3.418253       3.418253    6[6-(6,6),8-(24),8-(24)]
    21       6.836503       6.836503       6.836503    6[6-(1,6),6-(1,6),6-(8,8)]
    22       6.836503       6.836503       6.836503    6[6-(6,6),8-(24),8-(24)]
    23       6.836505       6.836505       6.836505    6[6-(1,6),6-(1,6),6-(8,8)]
    24       6.836505       6.836505       6.836505    6[6-(6,6),8-(24),8-(24)]
    25      10.254756      10.254756      10.254756    6[6-(1,6),6-(1,6),6-(8,8)]
    26      10.254755      10.254755      10.254755    6[6-(6,6),8-(24),8-(24)]
    27        2.33672        2.33672        2.33672    8[6-(6,8),24-(8,8,8,8,8)]
    28       7.918037       7.918037       7.918037    8[6-(6,8),24-(8,8,8,8,8)]
    29        7.91804        7.91804        7.91804    8[6-(6,8),24-(8,8,8,8,8)]
    30        9.17322        9.17322        9.17322    8[6-(6,8),24-(8,8,8,8,8)]
    31      11.336288      11.336288      11.336288    8[6-(6,8),24-(8,8,8,8,8)]
    32       5.754971       5.754971       5.754971    8[6-(6,8),24-(8,8,8,8,8)]
    33       5.754968       5.754968       5.754968    8[6-(6,8),24-(8,8,8,8,8)]
    34       4.499788       4.499788       4.499788    8[6-(6,8),24-(8,8,8,8,8)]
    35       3.418257       3.418257       3.418257    8[24-(8,8,8,8,8),24-(8,8,8,8,8)]
    36      10.254751      10.254751      10.254751    8[24-(8,8,8,8,8),24-(8,8,8,8,8)]
