# Supplementary material for: A collection of forcefield precursors for metal–organic frameworks
Source: RSC Adv. 2019 Nov 13;9(63):36492–507. doi: 10.1039/c9ra07327b (PMC9075174; doi:10.1039/c9ra07327b)
Supplement: RA-009-C9RA07327B-s2027 [file RA-009-C9RA07327B-s2027.txt]

QALNEW_clean

9.489100    0.000000    0.000000
0.000000    9.546100    0.000000
0.000000    0.000000    10.984200

     1       1.725972       1.725972       1.725972    63[8-(1,6),8-(1,6),8-(6),8-(6),8-(6),8-(6)]
     2       3.018578       3.018578       3.018578    63[8-(1,6),8-(1,6),8-(6),8-(6),8-(6),8-(6)]
     3       7.763128       7.763128       7.763128    63[8-(1,6),8-(1,6),8-(6),8-(6),8-(6),8-(6)]
     4       6.470522       6.470522       6.470522    63[8-(1,6),8-(1,6),8-(6),8-(6),8-(6),8-(6)]
     5       6.865364       6.865364       6.865364    1[6-(6,6,8)]
     6       7.821865       7.821865       7.821865    1[8-(6,63)]
     7       6.422223       6.422223       6.422223    1[6-(6,6,8)]
     8       5.504627       5.504627       5.504627    1[8-(6,63)]
     9       7.368286       7.368286       7.368286    1[6-(6,6,8)]
    10       6.411785       6.411785       6.411785    1[8-(6,63)]
    11       7.811427       7.811427       7.811427    1[6-(6,6,8)]
    12       8.729023       8.729023       8.729023    1[8-(6,63)]
    13       2.623736       2.623736       2.623736    1[6-(6,6,8)]
    14       1.667235       1.667235       1.667235    1[8-(6,63)]
    15       3.066877       3.066877       3.066877    1[6-(6,6,8)]
    16       3.984473       3.984473       3.984473    1[8-(6,63)]
    17       2.120814       2.120814       2.120814    1[6-(6,6,8)]
    18       3.077315       3.077315       3.077315    1[8-(6,63)]
    19       1.677673       1.677673       1.677673    1[6-(6,6,8)]
    20       0.760077       0.760077       0.760077    1[8-(6,63)]
    21       5.108931       5.108931       5.108931    6[6-(1,6,8),8-(63),8-(63)]
    22       6.610107       6.610107       6.610107    6[1-(0),6-(1,6,8),6-(8,8),8-(1,63)]
    23       6.812225       6.812225       6.812225    6[1-(0),6-(1,6,8),6-(8,8),8-(1,63)]
    24       8.313401       8.313401       8.313401    6[6-(1,6,8),8-(63),8-(63)]
    25       9.124719       9.124719       9.124719    6[6-(1,6,8),8-(63),8-(63)]
    26       7.623543       7.623543       7.623543    6[1-(0),6-(1,6,8),6-(8,8),8-(1,63)]
    27       7.421425       7.421425       7.421425    6[1-(0),6-(1,6,8),6-(8,8),8-(1,63)]
    28       5.920249       5.920249       5.920249    6[6-(1,6,8),8-(63),8-(63)]
    29       4.380169       4.380169       4.380169    6[6-(1,6,8),8-(63),8-(63)]
    30       2.878993       2.878993       2.878993    6[1-(0),6-(1,6,8),6-(8,8),8-(1,63)]
    31       2.676875       2.676875       2.676875    6[1-(0),6-(1,6,8),6-(8,8),8-(1,63)]
    32       1.175699       1.175699       1.175699    6[6-(1,6,8),8-(63),8-(63)]
    33       0.364381       0.364381       0.364381    6[6-(1,6,8),8-(63),8-(63)]
    34       1.865557       1.865557       1.865557    6[1-(0),6-(1,6,8),6-(8,8),8-(1,63)]
    35       2.067675       2.067675       2.067675    6[1-(0),6-(1,6,8),6-(8,8),8-(1,63)]
    36       3.568851       3.568851       3.568851    6[6-(1,6,8),8-(63),8-(63)]
    37       4.289073       4.289073       4.289073    8[6-(6,8),63-(8,8,8,8,8)]
    38       4.847032       4.847032       4.847032    8[6-(6,8),63-(8,8,8,8,8)]
    39       7.262957       7.262957       7.262957    8[1-(0),6-(1,6,6),63-(8,8,8,8,8)]
    40       6.264704       6.264704       6.264704    8[1-(0),6-(1,6,6),63-(8,8,8,8,8)]
    41       8.920703       8.920703       8.920703    8[6-(6,8),63-(8,8,8,8,8)]
    42       8.828659       8.828659       8.828659    8[6-(6,8),63-(8,8,8,8,8)]
    43       0.455477       0.455477       0.455477    8[6-(6,8),63-(8,8,8,8,8)]
    44       9.386618       9.386618       9.386618    8[6-(6,8),63-(8,8,8,8,8)]
    45       6.970693       6.970693       6.970693    8[1-(0),6-(1,6,6),63-(8,8,8,8,8)]
    46       7.968946       7.968946       7.968946    8[1-(0),6-(1,6,6),63-(8,8,8,8,8)]
    47       5.312947       5.312947       5.312947    8[6-(6,8),63-(8,8,8,8,8)]
    48       5.404991       5.404991       5.404991    8[6-(6,8),63-(8,8,8,8,8)]
    49       5.200027       5.200027       5.200027    8[6-(6,8),63-(8,8,8,8,8)]
    50       4.642068       4.642068       4.642068    8[6-(6,8),63-(8,8,8,8,8)]
    51       2.226143       2.226143       2.226143    8[1-(0),6-(1,6,6),63-(8,8,8,8,8)]
    52       3.224396       3.224396       3.224396    8[1-(0),6-(1,6,6),63-(8,8,8,8,8)]
    53       0.568397       0.568397       0.568397    8[6-(6,8),63-(8,8,8,8,8)]
    54       0.660441       0.660441       0.660441    8[6-(6,8),63-(8,8,8,8,8)]
    55       9.033623       9.033623       9.033623    8[6-(6,8),63-(8,8,8,8,8)]
    56       0.102482       0.102482       0.102482    8[6-(6,8),63-(8,8,8,8,8)]
    57       2.518407       2.518407       2.518407    8[1-(0),6-(1,6,6),63-(8,8,8,8,8)]
    58       1.520154       1.520154       1.520154    8[1-(0),6-(1,6,6),63-(8,8,8,8,8)]
    59       4.176153       4.176153       4.176153    8[6-(6,8),63-(8,8,8,8,8)]
    60       4.084109       4.084109       4.084109    8[6-(6,8),63-(8,8,8,8,8)]
