# Supplementary material for: A collection of forcefield precursors for metal–organic frameworks
Source: RSC Adv. 2019 Nov 13;9(63):36492–507. doi: 10.1039/c9ra07327b (PMC9075174; doi:10.1039/c9ra07327b)
Supplement: RA-009-C9RA07327B-s2028 [file RA-009-C9RA07327B-s2028.txt]

QAQRUW_clean

11.743600    0.000000    0.000000
-2.106436    11.553141    0.000000
-2.677564    -3.209894    20.558348

     1      -1.376422      -1.376422      -1.376422    12[8-(6),8-(6),8-(6)]
     2       2.880808       2.880808       2.880808    12[8-(6),8-(6),8-(6)]
     3       8.336022       8.336022       8.336022    12[8-(6),8-(6),8-(6)]
     4       4.078792       4.078792       4.078792    12[8-(6),8-(6),8-(6)]
     5       0.661059       0.661059       0.661059    12[8-(6),8-(6),8-(6),8-(6),8-(6),8-(6)]
     6       6.298541       6.298541       6.298541    12[8-(6),8-(6),8-(6),8-(6),8-(6),8-(6)]
     7       0.445855       0.445855       0.445855    1[6-(6,6)]
     8      -0.576016      -0.576016      -0.576016    1[6-(6,6)]
     9      -2.881192      -2.881192      -2.881192    1[6-(6,6)]
    10        3.24424        3.24424        3.24424    1[6-(6,6)]
    11       4.637832       4.637832       4.637832    1[6-(6,6)]
    12       1.579967       1.579967       1.579967    1[6-(6,6)]
    13      -0.550894      -0.550894      -0.550894    1[6-(6,6)]
    14      11.056955      11.056955      11.056955    1[6-(6,6)]
    15      -1.041789      -1.041789      -1.041789    1[6-(6,6)]
    16        9.25692        9.25692        9.25692    1[6-(6,6)]
    17       7.672215       7.672215       7.672215    1[6-(6,6)]
    18       2.530072       2.530072       2.530072    1[6-(6,6)]
    19       1.882483       1.882483       1.882483    1[6-(6,6)]
    20       2.682738       2.682738       2.682738    1[6-(6,6)]
    21       5.186601       5.186601       5.186601    1[6-(6,6)]
    22       5.015586       5.015586       5.015586    1[6-(6,6)]
    23       7.188523       7.188523       7.188523    1[6-(6,6)]
    24       0.988599       0.988599       0.988599    1[6-(6,6)]
    25       6.513745       6.513745       6.513745    1[6-(6,6)]
    26       7.535616       7.535616       7.535616    1[6-(6,6)]
    27      -1.902808      -1.902808      -1.902808    1[6-(6,6)]
    28        3.71536        3.71536        3.71536    1[6-(6,6)]
    29       2.321768       2.321768       2.321768    1[6-(6,6)]
    30       5.379633       5.379633       5.379633    1[6-(6,6)]
    31       7.510494       7.510494       7.510494    1[6-(6,6)]
    32      -1.419791      -1.419791      -1.419791    1[6-(6,6)]
    33       8.001389       8.001389       8.001389    1[6-(6,6)]
    34       -2.29732       -2.29732       -2.29732    1[6-(6,6)]
    35      -0.712615      -0.712615      -0.712615    1[6-(6,6)]
    36       6.535964       6.535964       6.535964    1[6-(6,6)]
    37       5.077117       5.077117       5.077117    1[6-(6,6)]
    38       6.954426       6.954426       6.954426    1[6-(6,6)]
    39       1.772999       1.772999       1.772999    1[6-(6,6)]
    40       1.944014       1.944014       1.944014    1[6-(6,6)]
    41      -0.228923      -0.228923      -0.228923    1[6-(6,6)]
    42       5.971001       5.971001       5.971001    1[6-(6,6)]
    43      -1.435881      -1.435881      -1.435881    6[6-(6,6),8-(12),8-(12)]
    44      -2.147501      -2.147501      -2.147501    6[6-(1,6),6-(1,6),6-(8,8)]
    45       -0.00954       -0.00954       -0.00954    6[1-(0),6-(1,6),6-(6,6)]
    46      -0.619139      -0.619139      -0.619139    6[1-(0),6-(1,6),6-(6,6)]
    47      -1.308169      -1.308169      -1.308169    6[6-(1,6),6-(1,6),6-(6,6)]
    48      -2.834483      -2.834483      -2.834483    6[1-(0),6-(6,6),6-(6,6)]
    49       1.359575       1.359575       1.359575    6[6-(6,6),8-(12),8-(12)]
    50       2.281677       2.281677       2.281677    6[6-(1,6),6-(1,6),6-(8,8)]
    51       3.191831       3.191831       3.191831    6[1-(0),6-(1,6),6-(6,6)]
    52       4.009044       4.009044       4.009044    6[1-(0),6-(1,6),6-(6,6)]
    53       3.928248       3.928248       3.928248    6[6-(1,6),6-(1,6),6-(6,6)]
    54       2.204993       2.204993       2.204993    6[1-(0),6-(6,6),6-(6,6)]
    55      -0.802691      -0.802691      -0.802691    6[6-(6,6),8-(12),8-(12)]
    56      -0.795578      -0.795578      -0.795578    6[6-(1,6),6-(1,6),6-(8,8)]
    57      -0.687993      -0.687993      -0.687993    6[1-(0),6-(1,6),6-(6,6)]
    58      -0.777829      -0.777829      -0.777829    6[1-(0),6-(1,6),6-(6,6)]
    59       8.059251       8.059251       8.059251    6[6-(1,6),6-(1,6),6-(6,6)]
    60      -0.984736      -0.984736      -0.984736    6[1-(0),6-(6,6),6-(6,6)]
    61       0.138958       0.138958       0.138958    6[6-(6,6),8-(12),8-(12)]
    62      -0.880677      -0.880677      -0.880677    6[6-(1,6),6-(1,6),6-(8,8)]
    63      -2.214105      -2.214105      -2.214105    6[1-(0),6-(1,6),6-(6,6)]
    64       8.587891       8.587891       8.587891    6[1-(0),6-(1,6),6-(6,6)]
    65       8.958369       8.958369       8.958369    6[6-(1,6),6-(1,6),6-(6,6)]
    66      -0.495625      -0.495625      -0.495625    6[1-(0),6-(6,6),6-(6,6)]
    67       2.941686       2.941686       2.941686    6[6-(6,6),8-(12),8-(12)]
    68       3.468299       3.468299       3.468299    6[6-(1,6),6-(1,6),6-(8,8)]
    69       2.729885       2.729885       2.729885    6[1-(0),6-(1,6),6-(6,6)]
    70       3.195186       3.195186       3.195186    6[1-(0),6-(1,6),6-(6,6)]
    71        1.75351        1.75351        1.75351    6[6-(1,6),6-(1,6),6-(6,6)]
    72       4.683455       4.683455       4.683455    6[1-(0),6-(6,6),6-(6,6)]
    73       2.971048       2.971048       2.971048    6[6-(6,6),8-(12),8-(12)]
    74       2.983325       2.983325       2.983325    6[6-(1,6),6-(1,6),6-(8,8)]
    75       4.202572       4.202572       4.202572    6[1-(0),6-(1,6),6-(6,6)]
    76       6.348984       6.348984       6.348984    6[1-(0),6-(1,6),6-(6,6)]
    77       5.159696       5.159696       5.159696    6[6-(1,6),6-(1,6),6-(6,6)]
    78       1.809639       1.809639       1.809639    6[1-(0),6-(6,6),6-(6,6)]
    79       8.395481       8.395481       8.395481    6[6-(6,6),8-(12),8-(12)]
    80       9.107101       9.107101       9.107101    6[6-(1,6),6-(1,6),6-(8,8)]
    81       9.075576       9.075576       9.075576    6[1-(0),6-(1,6),6-(6,6)]
    82       7.578739       7.578739       7.578739    6[1-(0),6-(1,6),6-(6,6)]
    83       8.267769       8.267769       8.267769    6[6-(1,6),6-(1,6),6-(6,6)]
    84       9.794083       9.794083       9.794083    6[1-(0),6-(6,6),6-(6,6)]
    85       5.600025       5.600025       5.600025    6[6-(6,6),8-(12),8-(12)]
    86       4.677923       4.677923       4.677923    6[6-(1,6),6-(1,6),6-(8,8)]
    87       3.767769       3.767769       3.767769    6[1-(0),6-(1,6),6-(6,6)]
    88       2.950556       2.950556       2.950556    6[1-(0),6-(1,6),6-(6,6)]
    89       3.031352       3.031352       3.031352    6[6-(1,6),6-(1,6),6-(6,6)]
    90       4.754607       4.754607       4.754607    6[1-(0),6-(6,6),6-(6,6)]
    91       7.762291       7.762291       7.762291    6[6-(6,6),8-(12),8-(12)]
    92       7.755178       7.755178       7.755178    6[6-(1,6),6-(1,6),6-(8,8)]
    93       7.647593       7.647593       7.647593    6[1-(0),6-(1,6),6-(6,6)]
    94      -4.006171      -4.006171      -4.006171    6[1-(0),6-(1,6),6-(6,6)]
    95      -1.099651      -1.099651      -1.099651    6[6-(1,6),6-(1,6),6-(6,6)]
    96       7.944336       7.944336       7.944336    6[1-(0),6-(6,6),6-(6,6)]
    97       6.820642       6.820642       6.820642    6[6-(6,6),8-(12),8-(12)]
    98       7.840277       7.840277       7.840277    6[6-(1,6),6-(1,6),6-(8,8)]
    99      -2.569895      -2.569895      -2.569895    6[1-(0),6-(1,6),6-(6,6)]
   100      -1.628291      -1.628291      -1.628291    6[1-(0),6-(1,6),6-(6,6)]
   101      -1.998769      -1.998769      -1.998769    6[6-(1,6),6-(1,6),6-(6,6)]
   102       7.455225       7.455225       7.455225    6[1-(0),6-(6,6),6-(6,6)]
   103       4.017914       4.017914       4.017914    6[6-(6,6),8-(12),8-(12)]
   104       3.491301       3.491301       3.491301    6[6-(1,6),6-(1,6),6-(8,8)]
   105       4.229715       4.229715       4.229715    6[1-(0),6-(1,6),6-(6,6)]
   106       3.764414       3.764414       3.764414    6[1-(0),6-(1,6),6-(6,6)]
   107        5.20609        5.20609        5.20609    6[6-(1,6),6-(1,6),6-(6,6)]
   108       2.276145       2.276145       2.276145    6[1-(0),6-(6,6),6-(6,6)]
   109       3.988552       3.988552       3.988552    6[6-(6,6),8-(12),8-(12)]
   110       3.976275       3.976275       3.976275    6[6-(1,6),6-(1,6),6-(8,8)]
   111       2.757028       2.757028       2.757028    6[1-(0),6-(1,6),6-(6,6)]
   112       2.717052       2.717052       2.717052    6[1-(0),6-(1,6),6-(6,6)]
   113       1.799904       1.799904       1.799904    6[6-(1,6),6-(1,6),6-(6,6)]
   114       5.149961       5.149961       5.149961    6[1-(0),6-(6,6),6-(6,6)]
   115      -1.576284      -1.576284      -1.576284    8[6-(6,8),12-(8,8)]
   116      -0.766855      -0.766855      -0.766855    8[6-(6,8),12-(8,8,8,8,8)]
   117        1.58052        1.58052        1.58052    8[6-(6,8),12-(8,8,8,8,8)]
   118       0.449323       0.449323       0.449323    8[6-(6,8),12-(8,8)]
   119      -0.652081      -0.652081      -0.652081    8[6-(6,8),12-(8,8,8,8,8)]
   120      -1.065741      -1.065741      -1.065741    8[6-(6,8),12-(8,8)]
   121       1.340273       1.340273       1.340273    8[6-(6,8),12-(8,8)]
   122      -0.264148      -0.264148      -0.264148    8[6-(6,8),12-(8,8,8,8,8)]
   123       1.931289       1.931289       1.931289    8[6-(6,8),12-(8,8,8,8,8)]
   124       3.599868       3.599868       3.599868    8[6-(6,8),12-(8,8)]
   125       1.936805       1.936805       1.936805    8[6-(6,8),12-(8,8,8,8,8)]
   126       3.990309       3.990309       3.990309    8[6-(6,8),12-(8,8)]
   127       8.535884       8.535884       8.535884    8[6-(6,8),12-(8,8)]
   128       7.726455       7.726455       7.726455    8[6-(6,8),12-(8,8,8,8,8)]
   129        5.37908        5.37908        5.37908    8[6-(6,8),12-(8,8,8,8,8)]
   130       6.510277       6.510277       6.510277    8[6-(6,8),12-(8,8)]
   131       7.611681       7.611681       7.611681    8[6-(6,8),12-(8,8,8,8,8)]
   132       8.025341       8.025341       8.025341    8[6-(6,8),12-(8,8)]
   133       5.619327       5.619327       5.619327    8[6-(6,8),12-(8,8)]
   134       7.223748       7.223748       7.223748    8[6-(6,8),12-(8,8,8,8,8)]
   135       5.028311       5.028311       5.028311    8[6-(6,8),12-(8,8,8,8,8)]
   136       3.359732       3.359732       3.359732    8[6-(6,8),12-(8,8)]
   137       5.022795       5.022795       5.022795    8[6-(6,8),12-(8,8,8,8,8)]
   138       2.969291       2.969291       2.969291    8[6-(6,8),12-(8,8)]
