# Supplementary material for: A collection of forcefield precursors for metal–organic frameworks
Source: RSC Adv. 2019 Nov 13;9(63):36492–507. doi: 10.1039/c9ra07327b (PMC9075174; doi:10.1039/c9ra07327b)
Supplement: RA-009-C9RA07327B-s2030 [file RA-009-C9RA07327B-s2030.txt]

QAQSAD_clean

10.327000    0.000000    0.000000
-3.196866    10.595213    0.000000
-1.487663    -5.088940    10.420768

     1       6.792461       6.792461       6.792461    30[8-(6),8-(6),8-(6)]
     2       -1.14999       -1.14999       -1.14999    30[8-(6),8-(6),8-(6)]
     3            0.0            0.0            0.0    30[8-(6),8-(6),8-(6),8-(6),8-(6),8-(6)]
     4      -0.574567      -0.574567      -0.574567    1[6-(6,6)]
     5       0.060178       0.060178       0.060178    1[6-(6,6)]
     6       6.129852       6.129852       6.129852    1[6-(6,6)]
     7       3.666088       3.666088       3.666088    1[6-(6,6)]
     8       3.377685       3.377685       3.377685    1[6-(6,6)]
     9        2.70218        2.70218        2.70218    1[6-(6,6)]
    10       1.813504       1.813504       1.813504    1[6-(6,6)]
    11       3.639437       3.639437       3.639437    1[6-(6,6)]
    12      -0.489945      -0.489945      -0.489945    1[6-(6,6)]
    13       6.217038       6.217038       6.217038    1[6-(6,6)]
    14       5.582293       5.582293       5.582293    1[6-(6,6)]
    15      -0.487381      -0.487381      -0.487381    1[6-(6,6)]
    16       1.976383       1.976383       1.976383    1[6-(6,6)]
    17       2.264786       2.264786       2.264786    1[6-(6,6)]
    18       2.940291       2.940291       2.940291    1[6-(6,6)]
    19       3.828967       3.828967       3.828967    1[6-(6,6)]
    20       2.003034       2.003034       2.003034    1[6-(6,6)]
    21       6.132416       6.132416       6.132416    1[6-(6,6)]
    22       8.401062       8.401062       8.401062    6[6-(6,6),8-(30),8-(30)]
    23       8.011859       8.011859       8.011859    6[6-(1,6),6-(1,6),6-(8,8)]
    24      -1.402472      -1.402472      -1.402472    6[1-(0),6-(6,6),6-(6,6)]
    25      -1.698411      -1.698411      -1.698411    6[6-(1,6),6-(1,6),6-(6,6)]
    26      -0.777882      -0.777882      -0.777882    6[1-(0),6-(1,6),6-(6,6)]
    27       6.743763       6.743763       6.743763    6[1-(0),6-(1,6),6-(6,6)]
    28       3.447356       3.447356       3.447356    6[6-(6,6),8-(30),8-(30)]
    29       3.223913       3.223913       3.223913    6[6-(1,6),6-(1,6),6-(8,8)]
    30       3.425181       3.425181       3.425181    6[1-(0),6-(1,6),6-(6,6)]
    31       3.263612       3.263612       3.263612    6[1-(0),6-(1,6),6-(6,6)]
    32       2.858751       2.858751       2.858751    6[1-(0),6-(6,6),6-(6,6)]
    33       2.925148       2.925148       2.925148    6[6-(1,6),6-(1,6),6-(6,6)]
    34      -0.745461      -0.745461      -0.745461    6[6-(6,6),8-(30),8-(30)]
    35       0.459377       0.459377       0.459377    6[6-(1,6),6-(1,6),6-(8,8)]
    36       1.725608       1.725608       1.725608    6[1-(0),6-(1,6),6-(6,6)]
    37       2.817022       2.817022       2.817022    6[1-(0),6-(1,6),6-(6,6)]
    38        4.19738        4.19738        4.19738    6[6-(1,6),6-(1,6),6-(6,6)]
    39        0.33677        0.33677        0.33677    6[1-(0),6-(6,6),6-(6,6)]
    40      -2.758591      -2.758591      -2.758591    6[6-(6,6),8-(30),8-(30)]
    41      -2.369388      -2.369388      -2.369388    6[6-(1,6),6-(1,6),6-(8,8)]
    42       7.044943       7.044943       7.044943    6[1-(0),6-(6,6),6-(6,6)]
    43       7.340882       7.340882       7.340882    6[6-(1,6),6-(1,6),6-(6,6)]
    44       6.420353       6.420353       6.420353    6[1-(0),6-(1,6),6-(6,6)]
    45      -1.101292      -1.101292      -1.101292    6[1-(0),6-(1,6),6-(6,6)]
    46       2.195115       2.195115       2.195115    6[6-(6,6),8-(30),8-(30)]
    47       2.418558       2.418558       2.418558    6[6-(1,6),6-(1,6),6-(8,8)]
    48        2.21729        2.21729        2.21729    6[1-(0),6-(1,6),6-(6,6)]
    49       2.378859       2.378859       2.378859    6[1-(0),6-(1,6),6-(6,6)]
    50        2.78372        2.78372        2.78372    6[1-(0),6-(6,6),6-(6,6)]
    51       2.717323       2.717323       2.717323    6[6-(1,6),6-(1,6),6-(6,6)]
    52       6.387932       6.387932       6.387932    6[6-(6,6),8-(30),8-(30)]
    53       5.183094       5.183094       5.183094    6[6-(1,6),6-(1,6),6-(8,8)]
    54       3.916863       3.916863       3.916863    6[1-(0),6-(1,6),6-(6,6)]
    55       2.825449       2.825449       2.825449    6[1-(0),6-(1,6),6-(6,6)]
    56       1.445091       1.445091       1.445091    6[6-(1,6),6-(1,6),6-(6,6)]
    57       5.305701       5.305701       5.305701    6[1-(0),6-(6,6),6-(6,6)]
    58       9.487903       9.487903       9.487903    8[6-(6,8),30-(8,8,8,8,8)]
    59       7.606631       7.606631       7.606631    8[6-(6,8),30-(8,8)]
    60       3.148546       3.148546       3.148546    8[6-(6,8),30-(8,8)]
    61       3.903688       3.903688       3.903688    8[6-(6,8),30-(8,8,8,8,8)]
    62      -0.659791      -0.659791      -0.659791    8[6-(6,8),30-(8,8,8,8,8)]
    63      -1.817008      -1.817008      -1.817008    8[6-(6,8),30-(8,8)]
    64      -3.845432      -3.845432      -3.845432    8[6-(6,8),30-(8,8,8,8,8)]
    65       -1.96416       -1.96416       -1.96416    8[6-(6,8),30-(8,8)]
    66       2.493925       2.493925       2.493925    8[6-(6,8),30-(8,8)]
    67       1.738783       1.738783       1.738783    8[6-(6,8),30-(8,8,8,8,8)]
    68       6.302262       6.302262       6.302262    8[6-(6,8),30-(8,8,8,8,8)]
    69       7.459479       7.459479       7.459479    8[6-(6,8),30-(8,8)]
