# Supplementary material for: A collection of forcefield precursors for metal–organic frameworks
Source: RSC Adv. 2019 Nov 13;9(63):36492–507. doi: 10.1039/c9ra07327b (PMC9075174; doi:10.1039/c9ra07327b)
Supplement: RA-009-C9RA07327B-s2031 [file RA-009-C9RA07327B-s2031.txt]

QARCET_clean

13.551000    0.000000    0.000000
-5.467830    15.229169    0.000000
-3.215468    -7.009146    14.632301

     1       1.871726       1.871726       1.871726    30[7-(6,6),7-(6,6),7-(6,7),7-(6,7),7-(7,7)]
     2       6.900319       6.900319       6.900319    30[7-(6,6),7-(6,6),7-(6,7),7-(6,7),7-(7,7)]
     3      -0.360826      -0.360826      -0.360826    30[7-(6,6),7-(6,6),7-(6,7),7-(6,7),7-(6,7)]
     4       2.995976       2.995976       2.995976    30[7-(6,6),7-(6,6),7-(6,7),7-(6,7),7-(7,7)]
     5      -2.032617      -2.032617      -2.032617    30[7-(6,6),7-(6,6),7-(6,7),7-(6,7),7-(7,7)]
     6       5.228528       5.228528       5.228528    30[7-(6,6),7-(6,6),7-(6,7),7-(6,7),7-(6,7)]
     7       5.328595       5.328595       5.328595    1[6-(6,6)]
     8        5.37968        5.37968        5.37968    1[6-(6,6)]
     9       3.701684       3.701684       3.701684    1[6-(6,6)]
    10       2.262132       2.262132       2.262132    1[6-(6,7)]
    11      -3.960611      -3.960611      -3.960611    1[6-(6,6)]
    12      -2.930185      -2.930185      -2.930185    1[6-(6,6)]
    13      -4.117465      -4.117465      -4.117465    1[6-(6,6)]
    14       7.376069       7.376069       7.376069    1[6-(6,7)]
    15      -6.967578      -6.967578      -6.967578    1[6-(6,6)]
    16       4.258488       4.258488       4.258488    1[6-(6,6)]
    17       2.985952       2.985952       2.985952    1[6-(6,6)]
    18       4.040466       4.040466       4.040466    1[6-(6,7)]
    19      -5.303058      -5.303058      -5.303058    1[6-(6,6)]
    20      -5.331243      -5.331243      -5.331243    1[6-(6,6)]
    21       0.780367       0.780367       0.780367    1[6-(6,6)]
    22       1.567913       1.567913       1.567913    1[6-(6,7)]
    23      -4.462539      -4.462539      -4.462539    1[6-(6,6)]
    24       9.528657       9.528657       9.528657    1[6-(6,6)]
    25      -2.189127      -2.189127      -2.189127    1[6-(6,6)]
    26      -0.864464      -0.864464      -0.864464    1[6-(6,7)]
    27      -4.977919      -4.977919      -4.977919    1[6-(6,6)]
    28       6.575996       6.575996       6.575996    1[6-(6,6)]
    29        5.07932        5.07932        5.07932    1[6-(6,6)]
    30       5.620617       5.620617       5.620617    1[6-(6,7)]
    31      -0.460893      -0.460893      -0.460893    1[6-(6,6)]
    32      -0.511978      -0.511978      -0.511978    1[6-(6,6)]
    33       1.166018       1.166018       1.166018    1[6-(6,6)]
    34        2.60557        2.60557        2.60557    1[6-(6,7)]
    35       8.828313       8.828313       8.828313    1[6-(6,6)]
    36       7.797887       7.797887       7.797887    1[6-(6,6)]
    37       8.985167       8.985167       8.985167    1[6-(6,6)]
    38      -2.508367      -2.508367      -2.508367    1[6-(6,7)]
    39       11.83528       11.83528       11.83528    1[6-(6,6)]
    40       0.609214       0.609214       0.609214    1[6-(6,6)]
    41        1.88175        1.88175        1.88175    1[6-(6,6)]
    42       0.827236       0.827236       0.827236    1[6-(6,7)]
    43       10.17076       10.17076       10.17076    1[6-(6,6)]
    44      10.198945      10.198945      10.198945    1[6-(6,6)]
    45       4.087335       4.087335       4.087335    1[6-(6,6)]
    46       3.299789       3.299789       3.299789    1[6-(6,7)]
    47       9.330241       9.330241       9.330241    1[6-(6,6)]
    48      -4.660955      -4.660955      -4.660955    1[6-(6,6)]
    49       7.056829       7.056829       7.056829    1[6-(6,6)]
    50       5.732166       5.732166       5.732166    1[6-(6,7)]
    51       9.845621       9.845621       9.845621    1[6-(6,6)]
    52      -1.708294      -1.708294      -1.708294    1[6-(6,6)]
    53      -0.211618      -0.211618      -0.211618    1[6-(6,6)]
    54      -0.752915      -0.752915      -0.752915    1[6-(6,7)]
    55       5.154786       5.154786       5.154786    6[6-(6,7),7-(7),7-(7,30)]
    56       6.111534       6.111534       6.111534    6[6-(6,7),7-(7),7-(7,30)]
    57       5.953991       5.953991       5.953991    6[6-(6,7),6-(7,7),7-(6,30)]
    58       6.451043       6.451043       6.451043    6[6-(6,7),6-(7,7),7-(6)]
    59       7.360493       7.360493       7.360493    6[6-(6,7),6-(6,7),7-(6)]
    60       3.643236       3.643236       3.643236    6[6-(6,7),6-(6,7),7-(6,30)]
    61       3.749397       3.749397       3.749397    6[6-(1,6),6-(6,7),7-(6,30)]
    62       4.704877       4.704877       4.704877    6[1-(0),6-(1,6),6-(6,7)]
    63       4.728689       4.728689       4.728689    6[1-(0),6-(1,6),6-(1,6)]
    64       3.759454       3.759454       3.759454    6[1-(0),6-(1,6),6-(1,7)]
    65       2.886772       2.886772       2.886772    6[1-(0),6-(1,6),7-(6,30)]
    66       8.010006       8.010006       8.010006    6[6-(1,6),6-(6,7),7-(6)]
    67      -4.376852      -4.376852      -4.376852    6[1-(0),6-(1,6),6-(6,7)]
    68      -3.785927      -3.785927      -3.785927    6[1-(0),6-(1,6),6-(1,6)]
    69      -4.484276      -4.484276      -4.484276    6[1-(0),6-(1,6),6-(1,7)]
    70       7.834624       7.834624       7.834624    6[1-(0),6-(1,6),7-(6)]
    71      -3.720996      -3.720996      -3.720996    6[6-(6,7),7-(7),7-(7,30)]
    72      -1.422816      -1.422816      -1.422816    6[6-(6,7),7-(7,30),7-(7,30)]
    73      -3.852652      -3.852652      -3.852652    6[6-(6,7),6-(7,7),7-(6,30)]
    74      -2.829349      -2.829349      -2.829349    6[6-(6,7),6-(7,7),7-(6)]
    75       -4.37576       -4.37576       -4.37576    6[6-(6,7),6-(6,7),7-(6)]
    76      -5.432587      -5.432587      -5.432587    6[6-(6,7),6-(6,7),7-(6,30)]
    77       6.632768       6.632768       6.632768    6[6-(1,6),6-(6,7),7-(6,30)]
    78       6.057785       6.057785       6.057785    6[1-(0),6-(1,6),6-(6,7)]
    79       4.671245       4.671245       4.671245    6[1-(0),6-(1,6),6-(1,6)]
    80       3.914317       3.914317       3.914317    6[1-(0),6-(1,6),6-(1,7)]
    81       4.551988       4.551988       4.551988    6[1-(0),6-(1,6),7-(6,30)]
    82      -4.547262      -4.547262      -4.547262    6[6-(1,6),6-(6,7),7-(6)]
    83      -5.010545      -5.010545      -5.010545    6[1-(0),6-(1,6),6-(6,7)]
    84      -5.045002      -5.045002      -5.045002    6[1-(0),6-(1,6),6-(1,6)]
    85       0.820863       0.820863       0.820863    6[1-(0),6-(1,6),6-(1,7)]
    86       1.280847       1.280847       1.280847    6[1-(0),6-(1,6),7-(6)]
    87       4.900287       4.900287       4.900287    6[6-(6,7),7-(7),7-(7,30)]
    88       2.905543       2.905543       2.905543    6[6-(6,7),7-(7),7-(7,30)]
    89      -1.779301      -1.779301      -1.779301    6[6-(6,7),6-(7,7),7-(6,30)]
    90       2.747808       2.747808       2.747808    6[6-(6,7),6-(7,7),7-(6)]
    91      -4.007559      -4.007559      -4.007559    6[6-(6,7),6-(6,7),7-(6)]
    92      -2.973403      -2.973403      -2.973403    6[6-(6,7),6-(6,7),7-(6,30)]
    93      -2.889392      -2.889392      -2.889392    6[6-(1,6),6-(6,7),7-(6,30)]
    94      -3.724239      -3.724239      -3.724239    6[1-(0),6-(1,6),6-(6,7)]
    95      -3.457161      -3.457161      -3.457161    6[1-(0),6-(1,6),6-(1,6)]
    96      -2.386067      -2.386067      -2.386067    6[1-(0),6-(1,6),6-(1,7)]
    97      -1.593155      -1.593155      -1.593155    6[1-(0),6-(1,6),7-(6,30)]
    98      -5.328085      -5.328085      -5.328085    6[6-(1,6),6-(6,7),7-(6)]
    99      -5.595683      -5.595683      -5.595683    6[1-(0),6-(1,6),6-(6,7)]
   100       6.775965       6.775965       6.775965    6[1-(0),6-(1,6),6-(1,6)]
   101       5.895795       5.895795       5.895795    6[1-(0),6-(1,6),6-(1,7)]
   102        6.22953        6.22953        6.22953    6[1-(0),6-(1,6),7-(6)]
   103       2.928384       2.928384       2.928384    6[6-(6,7),7-(7),7-(7,30)]
   104      -1.243832      -1.243832      -1.243832    6[6-(6,7),7-(7),7-(7,30)]
   105      -1.086289      -1.086289      -1.086289    6[6-(6,7),6-(7,7),7-(6,30)]
   106      -1.583341      -1.583341      -1.583341    6[6-(6,7),6-(7,7),7-(6)]
   107      -2.492791      -2.492791      -2.492791    6[6-(6,7),6-(6,7),7-(6)]
   108       1.224466       1.224466       1.224466    6[6-(6,7),6-(6,7),7-(6,30)]
   109       1.118305       1.118305       1.118305    6[6-(1,6),6-(6,7),7-(6,30)]
   110       0.162825       0.162825       0.162825    6[1-(0),6-(1,6),6-(6,7)]
   111       0.139013       0.139013       0.139013    6[1-(0),6-(1,6),6-(1,6)]
   112       1.108248       1.108248       1.108248    6[1-(0),6-(1,6),6-(1,7)]
   113        1.98093        1.98093        1.98093    6[1-(0),6-(1,6),7-(6,30)]
   114      -3.142304      -3.142304      -3.142304    6[6-(1,6),6-(6,7),7-(6)]
   115       9.244554       9.244554       9.244554    6[1-(0),6-(1,6),6-(6,7)]
   116       8.653629       8.653629       8.653629    6[1-(0),6-(1,6),6-(1,6)]
   117       9.351978       9.351978       9.351978    6[1-(0),6-(1,6),6-(1,7)]
   118      -2.966922      -2.966922      -2.966922    6[1-(0),6-(1,6),7-(6)]
   119       8.588698       8.588698       8.588698    6[6-(6,7),7-(7),7-(7,30)]
   120       6.290518       6.290518       6.290518    6[6-(6,7),7-(7,30),7-(7,30)]
   121       8.720354       8.720354       8.720354    6[6-(6,7),6-(7,7),7-(6,30)]
   122       7.697051       7.697051       7.697051    6[6-(6,7),6-(7,7),7-(6)]
   123       9.243462       9.243462       9.243462    6[6-(6,7),6-(6,7),7-(6)]
   124      10.300289      10.300289      10.300289    6[6-(6,7),6-(6,7),7-(6,30)]
   125      -1.765066      -1.765066      -1.765066    6[6-(1,6),6-(6,7),7-(6,30)]
   126      -1.190083      -1.190083      -1.190083    6[1-(0),6-(1,6),6-(6,7)]
   127       0.196457       0.196457       0.196457    6[1-(0),6-(1,6),6-(1,6)]
   128       0.953385       0.953385       0.953385    6[1-(0),6-(1,6),6-(1,7)]
   129       0.315714       0.315714       0.315714    6[1-(0),6-(1,6),7-(6,30)]
   130       9.414964       9.414964       9.414964    6[6-(1,6),6-(6,7),7-(6)]
   131       9.878247       9.878247       9.878247    6[1-(0),6-(1,6),6-(6,7)]
   132       9.912704       9.912704       9.912704    6[1-(0),6-(1,6),6-(1,6)]
   133       4.046839       4.046839       4.046839    6[1-(0),6-(1,6),6-(1,7)]
   134       3.586855       3.586855       3.586855    6[1-(0),6-(1,6),7-(6)]
   135       5.435245       5.435245       5.435245    6[6-(6,7),7-(7),7-(7,30)]
   136       1.962159       1.962159       1.962159    6[6-(6,7),7-(7),7-(7,30)]
   137       6.647003       6.647003       6.647003    6[6-(6,7),6-(7,7),7-(6,30)]
   138       2.119894       2.119894       2.119894    6[6-(6,7),6-(7,7),7-(6)]
   139       8.875261       8.875261       8.875261    6[6-(6,7),6-(6,7),7-(6)]
   140       7.841105       7.841105       7.841105    6[6-(6,7),6-(6,7),7-(6,30)]
   141       7.757094       7.757094       7.757094    6[6-(1,6),6-(6,7),7-(6,30)]
   142       8.591941       8.591941       8.591941    6[1-(0),6-(1,6),6-(6,7)]
   143       8.324863       8.324863       8.324863    6[1-(0),6-(1,6),6-(1,6)]
   144       7.253769       7.253769       7.253769    6[1-(0),6-(1,6),6-(1,7)]
   145       6.460857       6.460857       6.460857    6[1-(0),6-(1,6),7-(6,30)]
   146      10.195787      10.195787      10.195787    6[6-(1,6),6-(6,7),7-(6)]
   147      10.463385      10.463385      10.463385    6[1-(0),6-(1,6),6-(6,7)]
   148      -1.908263      -1.908263      -1.908263    6[1-(0),6-(1,6),6-(1,6)]
   149      -1.028093      -1.028093      -1.028093    6[1-(0),6-(1,6),6-(1,7)]
   150      -1.361828      -1.361828      -1.361828    6[1-(0),6-(1,6),7-(6)]
   151       1.427298       1.427298       1.427298    7[6-(6,7),7-(7),30-(7,7,7,7)]
   152       0.776031       0.776031       0.776031    7[7-(6,30),7-(7)]
   153       4.123804       4.123804       4.123804    7[7-(6),7-(7)]
   154       4.867085       4.867085       4.867085    7[6-(6,7),7-(7)]
   155       4.865882       4.865882       4.865882    7[6-(6,7),7-(7),30-(7,7,7,7)]
   156       4.951235       4.951235       4.951235    7[7-(6,30),7-(7,30)]
   157       6.223406       6.223406       6.223406    7[7-(6),7-(7),30-(7,7,7,7)]
   158       6.988022       6.988022       6.988022    7[6-(6,7),7-(7,30)]
   159       2.941413       2.941413       2.941413    7[6-(6,6),6-(6,6),30-(7,7,7,7)]
   160        7.17114        7.17114        7.17114    7[6-(6,6),6-(6,6)]
   161       2.899072       2.899072       2.899072    7[6-(1,6),6-(6,6),30-(7,7,7,7)]
   162       7.252755       7.252755       7.252755    7[6-(1,6),6-(6,6)]
   163       8.700543       8.700543       8.700543    7[6-(6,7),7-(7),30-(7,7,7,7)]
   164       9.105462       9.105462       9.105462    7[7-(6,30),7-(7)]
   165      10.433217      10.433217      10.433217    7[7-(6),7-(7)]
   166      -2.634452      -2.634452      -2.634452    7[6-(6,7),7-(7)]
   167      -0.369949      -0.369949      -0.369949    7[6-(6,7),7-(7),30-(7,7,7,7)]
   168       0.724282       0.724282       0.724282    7[7-(6,30),7-(7)]
   169       0.336711       0.336711       0.336711    7[7-(6,30),7-(7)]
   170      -1.025566      -1.025566      -1.025566    7[6-(6,7),7-(7),30-(7,7,7,7)]
   171      -5.110921      -5.110921      -5.110921    7[6-(6,6),6-(6,6),30-(7,7,7,7)]
   172      -3.107872      -3.107872      -3.107872    7[6-(6,6),6-(6,6)]
   173       5.891245       5.891245       5.891245    7[6-(1,6),6-(6,6),30-(7,7,7,7)]
   174      -4.128134      -4.128134      -4.128134    7[6-(1,6),6-(6,6)]
   175       0.227265       0.227265       0.227265    7[6-(6,7),7-(7),30-(7,7,7,7)]
   176       1.270756       1.270756       1.270756    7[7-(6,30),7-(7)]
   177       6.537019       6.537019       6.537019    7[7-(6),7-(7)]
   178       5.357037       5.357037       5.357037    7[6-(6,7),7-(7)]
   179       2.213904       2.213904       2.213904    7[6-(6,7),7-(7,30)]
   180       2.625217       2.625217       2.625217    7[7-(6),7-(7),30-(7,7,7,7)]
   181       3.501444       3.501444       3.501444    7[7-(6,30),7-(7,30)]
   182       3.709258       3.709258       3.709258    7[6-(6,7),7-(7),30-(7,7,7,7)]
   183      -1.917265      -1.917265      -1.917265    7[6-(6,6),6-(6,6),30-(7,7,7,7)]
   184       1.621898       1.621898       1.621898    7[6-(6,6),6-(6,6)]
   185       -1.80398       -1.80398       -1.80398    7[6-(1,6),6-(6,6),30-(7,7,7,7)]
   186        7.41144        7.41144        7.41144    7[6-(1,6),6-(6,6)]
   187       3.440404       3.440404       3.440404    7[6-(6,7),7-(7),30-(7,7,7,7)]
   188       4.091671       4.091671       4.091671    7[7-(6,30),7-(7)]
   189       3.959366       3.959366       3.959366    7[7-(6),7-(7)]
   190       0.000617       0.000617       0.000617    7[6-(6,7),7-(7)]
   191        0.00182        0.00182        0.00182    7[6-(6,7),7-(7),30-(7,7,7,7)]
   192      -0.083533      -0.083533      -0.083533    7[7-(6,30),7-(7,30)]
   193      -1.355704      -1.355704      -1.355704    7[7-(6),7-(7),30-(7,7,7,7)]
   194       -2.12032       -2.12032       -2.12032    7[6-(6,7),7-(7,30)]
   195       1.926289       1.926289       1.926289    7[6-(6,6),6-(6,6),30-(7,7,7,7)]
   196      -2.303438      -2.303438      -2.303438    7[6-(6,6),6-(6,6)]
   197        1.96863        1.96863        1.96863    7[6-(1,6),6-(6,6),30-(7,7,7,7)]
   198      -2.385053      -2.385053      -2.385053    7[6-(1,6),6-(6,6)]
   199      -3.832841      -3.832841      -3.832841    7[6-(6,7),7-(7),30-(7,7,7,7)]
   200       -4.23776       -4.23776       -4.23776    7[7-(6,30),7-(7)]
   201      -5.565515      -5.565515      -5.565515    7[7-(6),7-(7)]
   202       7.502154       7.502154       7.502154    7[6-(6,7),7-(7)]
   203       5.237651       5.237651       5.237651    7[6-(6,7),7-(7),30-(7,7,7,7)]
   204        4.14342        4.14342        4.14342    7[7-(6,30),7-(7)]
   205       4.530991       4.530991       4.530991    7[7-(6,30),7-(7)]
   206       5.893268       5.893268       5.893268    7[6-(6,7),7-(7),30-(7,7,7,7)]
   207      -3.572377      -3.572377      -3.572377    7[6-(6,6),6-(6,6),30-(7,7,7,7)]
   208       7.975574       7.975574       7.975574    7[6-(6,6),6-(6,6)]
   209      -1.023543      -1.023543      -1.023543    7[6-(1,6),6-(6,6),30-(7,7,7,7)]
   210       8.995836       8.995836       8.995836    7[6-(1,6),6-(6,6)]
   211       4.640437       4.640437       4.640437    7[6-(6,7),7-(7),30-(7,7,7,7)]
   212       3.596946       3.596946       3.596946    7[7-(6,30),7-(7)]
   213      -1.669317      -1.669317      -1.669317    7[7-(6),7-(7)]
   214      -0.489335      -0.489335      -0.489335    7[6-(6,7),7-(7)]
   215       2.653798       2.653798       2.653798    7[6-(6,7),7-(7,30)]
   216       2.242485       2.242485       2.242485    7[7-(6),7-(7),30-(7,7,7,7)]
   217       1.366258       1.366258       1.366258    7[7-(6,30),7-(7,30)]
   218       1.158444       1.158444       1.158444    7[6-(6,7),7-(7),30-(7,7,7,7)]
   219       6.784967       6.784967       6.784967    7[6-(6,6),6-(6,6),30-(7,7,7,7)]
   220       3.245804       3.245804       3.245804    7[6-(6,6),6-(6,6)]
   221       6.671682       6.671682       6.671682    7[6-(1,6),6-(6,6),30-(7,7,7,7)]
   222      -2.543738      -2.543738      -2.543738    7[6-(1,6),6-(6,6)]
