# Supplementary material for: A collection of forcefield precursors for metal–organic frameworks
Source: RSC Adv. 2019 Nov 13;9(63):36492–507. doi: 10.1039/c9ra07327b (PMC9075174; doi:10.1039/c9ra07327b)
Supplement: RA-009-C9RA07327B-s2032 [file RA-009-C9RA07327B-s2032.txt]

QARTAG_clean

11.060300    0.000000    0.000000
5.530167    15.356593    0.000000
5.530171    6.504367    17.500882

     1       4.900946       4.900946       4.900946    48[7-(6,6),8-(6),8-(6),8-(6,48),8-(6,48)]
     2      10.431082      10.431082      10.431082    48[7-(6,6),8-(6),8-(6),8-(6,48),8-(6,48)]
     3       6.159392       6.159392       6.159392    48[7-(6,6),8-(6),8-(6),8-(6,48),8-(6,48)]
     4      11.689556      11.689556      11.689556    48[7-(6,6),8-(6),8-(6),8-(6,48),8-(6,48)]
     5      14.582583      14.582583      14.582583    48[8-(6),8-(6)]
     6       7.538055       7.538055       7.538055    48[8-(6),8-(6)]
     7      16.187882      16.187882      16.187882    1[6-(6,7)]
     8      12.645263      12.645263      12.645263    1[6-(6,7)]
     9      11.074705      11.074705      11.074705    1[6-(1,6,7)]
    10       10.89442       10.89442       10.89442    1[6-(1,6,7)]
    11      10.842438      10.842438      10.842438    1[6-(1,1,6)]
    12      12.092251      12.092251      12.092251    1[6-(1,1,6)]
    13      12.267006      12.267006      12.267006    1[6-(1,1,6)]
    14      15.067479      15.067479      15.067479    1[6-(1,6,7)]
    15      13.600884      13.600884      13.600884    1[6-(1,6,7)]
    16       14.86729       14.86729       14.86729    1[6-(1,6,7)]
    17      15.374957      15.374957      15.374957    1[6-(1,6,7)]
    18        8.33063        8.33063        8.33063    1[6-(1,6,7)]
    19       6.835278       6.835278       6.835278    1[6-(1,6,7)]
    20      11.900915      11.900915      11.900915    1[6-(1,6,7)]
    21      12.557895      12.557895      12.557895    1[6-(1,6,7)]
    22      14.710227      14.710227      14.710227    1[6-(6,6)]
    23      15.589518      15.589518      15.589518    1[6-(6,6)]
    24      12.233821      12.233821      12.233821    1[6-(6,6)]
    25      11.370014      11.370014      11.370014    1[6-(6,6)]
    26       13.93822       13.93822       13.93822    1[6-(6,6)]
    27       7.454658       7.454658       7.454658    1[6-(6,6)]
    28       3.959601       3.959601       3.959601    1[6-(6,6)]
    29      10.445375      10.445375      10.445375    1[6-(6,6)]
    30      10.657735      10.657735      10.657735    1[6-(6,7)]
    31      12.645259      12.645259      12.645259    1[6-(6,7)]
    32      16.604859      16.604859      16.604859    1[6-(1,6,7)]
    33      10.894411      10.894411      10.894411    1[6-(1,6,7)]
    34      10.842426      10.842426      10.842426    1[6-(1,1,6)]
    35      12.092241      12.092241      12.092241    1[6-(1,1,6)]
    36      12.266992      12.266992      12.266992    1[6-(1,1,6)]
    37       9.537322       9.537322       9.537322    1[6-(1,6,7)]
    38       8.070725       8.070725       8.070725    1[6-(1,6,7)]
    39       9.337127       9.337127       9.337127    1[6-(1,6,7)]
    40       9.844796       9.844796       9.844796    1[6-(1,6,7)]
    41       8.330642       8.330642       8.330642    1[6-(1,6,7)]
    42      17.895589      17.895589      17.895589    1[6-(1,6,7)]
    43      17.431058      17.431058      17.431058    1[6-(1,6,7)]
    44      18.088041      18.088041      18.088041    1[6-(1,6,7)]
    45       9.180078       9.180078       9.180078    1[6-(6,6)]
    46       4.529204       4.529204       4.529204    1[6-(6,6)]
    47      17.763982      17.763982      17.763982    1[6-(6,6)]
    48       16.90017       16.90017       16.90017    1[6-(6,6)]
    49       8.408067       8.408067       8.408067    1[6-(6,6)]
    50       7.454666       7.454666       7.454666    1[6-(6,6)]
    51      15.019914      15.019914      15.019914    1[6-(6,6)]
    52      15.975526      15.975526      15.975526    1[6-(6,6)]
    53       5.932756       5.932756       5.932756    1[6-(6,7)]
    54       9.475375       9.475375       9.475375    1[6-(6,7)]
    55      11.045933      11.045933      11.045933    1[6-(1,6,7)]
    56      11.226218      11.226218      11.226218    1[6-(1,6,7)]
    57        11.2782        11.2782        11.2782    1[6-(1,1,6)]
    58      10.028387      10.028387      10.028387    1[6-(1,1,6)]
    59       9.853632       9.853632       9.853632    1[6-(1,1,6)]
    60       7.053159       7.053159       7.053159    1[6-(1,6,7)]
    61       8.519754       8.519754       8.519754    1[6-(1,6,7)]
    62       7.253348       7.253348       7.253348    1[6-(1,6,7)]
    63       6.745681       6.745681       6.745681    1[6-(1,6,7)]
    64      13.790008      13.790008      13.790008    1[6-(1,6,7)]
    65       15.28536       15.28536       15.28536    1[6-(1,6,7)]
    66      10.219723      10.219723      10.219723    1[6-(1,6,7)]
    67       9.562743       9.562743       9.562743    1[6-(1,6,7)]
    68       7.410411       7.410411       7.410411    1[6-(6,6)]
    69        6.53112        6.53112        6.53112    1[6-(6,6)]
    70       9.886817       9.886817       9.886817    1[6-(6,6)]
    71      10.750624      10.750624      10.750624    1[6-(6,6)]
    72       8.182418       8.182418       8.182418    1[6-(6,6)]
    73       14.66598       14.66598       14.66598    1[6-(6,6)]
    74      18.161037      18.161037      18.161037    1[6-(6,6)]
    75      11.675263      11.675263      11.675263    1[6-(6,6)]
    76      11.462903      11.462903      11.462903    1[6-(6,7)]
    77       9.475379       9.475379       9.475379    1[6-(6,7)]
    78       5.515779       5.515779       5.515779    1[6-(1,6,7)]
    79      11.226227      11.226227      11.226227    1[6-(1,6,7)]
    80      11.278212      11.278212      11.278212    1[6-(1,1,6)]
    81      10.028397      10.028397      10.028397    1[6-(1,1,6)]
    82       9.853646       9.853646       9.853646    1[6-(1,1,6)]
    83      12.583316      12.583316      12.583316    1[6-(1,6,7)]
    84      14.049913      14.049913      14.049913    1[6-(1,6,7)]
    85      12.783511      12.783511      12.783511    1[6-(1,6,7)]
    86      12.275842      12.275842      12.275842    1[6-(1,6,7)]
    87      13.789996      13.789996      13.789996    1[6-(1,6,7)]
    88       4.225049       4.225049       4.225049    1[6-(1,6,7)]
    89        4.68958        4.68958        4.68958    1[6-(1,6,7)]
    90       4.032597       4.032597       4.032597    1[6-(1,6,7)]
    91       12.94056       12.94056       12.94056    1[6-(6,6)]
    92      17.591434      17.591434      17.591434    1[6-(6,6)]
    93       4.356656       4.356656       4.356656    1[6-(6,6)]
    94       5.220468       5.220468       5.220468    1[6-(6,6)]
    95      13.712571      13.712571      13.712571    1[6-(6,6)]
    96      14.665972      14.665972      14.665972    1[6-(6,6)]
    97       7.100724       7.100724       7.100724    1[6-(6,6)]
    98       6.145112       6.145112       6.145112    1[6-(6,6)]
    99      14.641646      14.641646      14.641646    6[6-(6,6),8-(0),8-(48,48)]
   100      14.341803      14.341803      14.341803    6[6-(1,7),6-(6,8),6-(8,8)]
   101      15.195549      15.195549      15.195549    6[6-(6,6),6-(6,6),8-(48)]
   102      14.737323      14.737323      14.737323    6[6-(1,7),6-(6,8),6-(7,7)]
   103      15.434787      15.434787      15.434787    6[1-(0),6-(6,6),7-(6)]
   104      14.013429      14.013429      14.013429    6[7-(6),7-(6),7-(6,6)]
   105      13.569577      13.569577      13.569577    6[6-(6,6),7-(6),7-(6,6)]
   106      13.185339      13.185339      13.185339    6[1-(0),6-(6,6),7-(6,6)]
   107      11.493668      11.493668      11.493668    6[1-(0),1-(0),6-(1,1,1),7-(6,6)]
   108      11.691869      11.691869      11.691869    6[1-(0),1-(0),1-(0),6-(1,1,7)]
   109      14.277774      14.277774      14.277774    6[1-(0),1-(0),6-(1,1,7),7-(6,6)]
   110      14.618543      14.618543      14.618543    6[1-(0),1-(0),6-(1,1,7),7-(6,48)]
   111       7.576318       7.576318       7.576318    6[1-(0),1-(0),6-(1,1,7),7-(6,48)]
   112      12.720261      12.720261      12.720261    6[1-(0),1-(0),6-(1,1,7),7-(6,6)]
   113      14.206318      14.206318      14.206318    6[1-(0),6-(1,6),6-(6,6)]
   114      14.731349      14.731349      14.731349    6[1-(0),6-(1,6),6-(6,6)]
   115      14.003801      14.003801      14.003801    6[6-(1,6),6-(1,6),6-(8,8)]
   116      12.732641      12.732641      12.732641    6[1-(0),6-(1,6),6-(6,6)]
   117      12.209491      12.209491      12.209491    6[1-(0),6-(1,6),6-(6,6)]
   118       12.91348       12.91348       12.91348    6[6-(1,6),6-(1,6),6-(6,6)]
   119       12.30417       12.30417       12.30417    6[6-(1,6),6-(1,6),6-(6,6)]
   120      13.045654      13.045654      13.045654    6[1-(0),6-(1,6),6-(6,6)]
   121       6.945883       6.945883       6.945883    6[1-(0),6-(1,6),6-(6,6)]
   122       5.601615       5.601615       5.601615    6[6-(1,6),6-(1,6),6-(8,8)]
   123       4.855707       4.855707       4.855707    6[1-(0),6-(1,6),6-(6,6)]
   124      10.959017      10.959017      10.959017    6[1-(0),6-(1,6),6-(6,6)]
   125      14.555376      14.555376      14.555376    6[6-(6,6),8-(0),8-(48)]
   126       4.968304       4.968304       4.968304    6[6-(6,6),8-(0),8-(48)]
   127      14.641645      14.641645      14.641645    6[6-(6,6),8-(0),8-(48,48)]
   128      19.871965      19.871965      19.871965    6[6-(1,7),6-(6,8),6-(8,8)]
   129       9.665408       9.665408       9.665408    6[6-(6,6),6-(6,6),8-(48)]
   130       9.207178       9.207178       9.207178    6[6-(1,7),6-(6,8),6-(7,7)]
   131       9.904639       9.904639       9.904639    6[1-(0),6-(6,6),7-(6)]
   132       8.483278       8.483278       8.483278    6[7-(6),7-(6),7-(6,6)]
   133      19.099731      19.099731      19.099731    6[6-(6,6),7-(6),7-(6,6)]
   134      13.185332      13.185332      13.185332    6[1-(0),6-(6,6),7-(6,6)]
   135      17.023824      17.023824      17.023824    6[1-(0),1-(0),6-(1,1,1),7-(6,6)]
   136      11.691857      11.691857      11.691857    6[1-(0),1-(0),1-(0),6-(1,1,7)]
   137       8.747616       8.747616       8.747616    6[1-(0),1-(0),6-(1,1,7),7-(6,6)]
   138       9.088382       9.088382       9.088382    6[1-(0),1-(0),6-(1,1,7),7-(6,48)]
   139       7.576329       7.576329       7.576329    6[1-(0),1-(0),6-(1,1,7),7-(6,48)]
   140      18.250405      18.250405      18.250405    6[1-(0),1-(0),6-(1,1,7),7-(6,6)]
   141       8.676172       8.676172       8.676172    6[1-(0),6-(1,6),6-(6,6)]
   142       9.201206       9.201206       9.201206    6[1-(0),6-(1,6),6-(6,6)]
   143      19.533961      19.533961      19.533961    6[6-(1,6),6-(1,6),6-(8,8)]
   144      18.262801      18.262801      18.262801    6[1-(0),6-(1,6),6-(6,6)]
   145      17.739647      17.739647      17.739647    6[1-(0),6-(1,6),6-(6,6)]
   146      18.443633      18.443633      18.443633    6[6-(1,6),6-(1,6),6-(6,6)]
   147       17.83432       17.83432       17.83432    6[6-(1,6),6-(1,6),6-(6,6)]
   148        18.5758        18.5758        18.5758    6[1-(0),6-(1,6),6-(6,6)]
   149      18.006193      18.006193      18.006193    6[1-(0),6-(1,6),6-(6,6)]
   150      16.661924      16.661924      16.661924    6[6-(1,6),6-(1,6),6-(8,8)]
   151      15.916019      15.916019      15.916019    6[1-(0),6-(1,6),6-(6,6)]
   152      16.489166      16.489166      16.489166    6[1-(0),6-(1,6),6-(6,6)]
   153      14.555369      14.555369      14.555369    6[6-(6,6),8-(0),8-(48)]
   154       16.02861       16.02861       16.02861    6[6-(6,6),8-(0),8-(48)]
   155       7.478992       7.478992       7.478992    6[6-(6,6),8-(0),8-(48,48)]
   156       7.778835       7.778835       7.778835    6[6-(1,7),6-(6,8),6-(8,8)]
   157       6.925089       6.925089       6.925089    6[6-(6,6),6-(6,6),8-(48)]
   158       7.383315       7.383315       7.383315    6[6-(1,7),6-(6,8),6-(7,7)]
   159       6.685851       6.685851       6.685851    6[1-(0),6-(6,6),7-(6)]
   160       8.107209       8.107209       8.107209    6[7-(6),7-(6),7-(6,6)]
   161       8.551061       8.551061       8.551061    6[6-(6,6),7-(6),7-(6,6)]
   162       8.935299       8.935299       8.935299    6[1-(0),6-(6,6),7-(6,6)]
   163       10.62697       10.62697       10.62697    6[1-(0),1-(0),6-(1,1,1),7-(6,6)]
   164      10.428769      10.428769      10.428769    6[1-(0),1-(0),1-(0),6-(1,1,7)]
   165       7.842864       7.842864       7.842864    6[1-(0),1-(0),6-(1,1,7),7-(6,6)]
   166       7.502095       7.502095       7.502095    6[1-(0),1-(0),6-(1,1,7),7-(6,48)]
   167       14.54432       14.54432       14.54432    6[1-(0),1-(0),6-(1,1,7),7-(6,48)]
   168       9.400377       9.400377       9.400377    6[1-(0),1-(0),6-(1,1,7),7-(6,6)]
   169        7.91432        7.91432        7.91432    6[1-(0),6-(1,6),6-(6,6)]
   170       7.389289       7.389289       7.389289    6[1-(0),6-(1,6),6-(6,6)]
   171       8.116837       8.116837       8.116837    6[6-(1,6),6-(1,6),6-(8,8)]
   172       9.387997       9.387997       9.387997    6[1-(0),6-(1,6),6-(6,6)]
   173       9.911147       9.911147       9.911147    6[1-(0),6-(1,6),6-(6,6)]
   174       9.207158       9.207158       9.207158    6[6-(1,6),6-(1,6),6-(6,6)]
   175       9.816468       9.816468       9.816468    6[6-(1,6),6-(1,6),6-(6,6)]
   176       9.074984       9.074984       9.074984    6[1-(0),6-(1,6),6-(6,6)]
   177      15.174755      15.174755      15.174755    6[1-(0),6-(1,6),6-(6,6)]
   178      16.519023      16.519023      16.519023    6[6-(1,6),6-(1,6),6-(8,8)]
   179      17.264931      17.264931      17.264931    6[1-(0),6-(1,6),6-(6,6)]
   180      11.161621      11.161621      11.161621    6[1-(0),6-(1,6),6-(6,6)]
   181       7.565262       7.565262       7.565262    6[6-(6,6),8-(0),8-(48)]
   182      17.152334      17.152334      17.152334    6[6-(6,6),8-(0),8-(48)]
   183       7.478993       7.478993       7.478993    6[6-(6,6),8-(0),8-(48,48)]
   184       2.248673       2.248673       2.248673    6[6-(1,7),6-(6,8),6-(8,8)]
   185        1.39493        1.39493        1.39493    6[6-(6,6),6-(6,6),8-(48)]
   186       12.91346       12.91346       12.91346    6[6-(1,7),6-(6,8),6-(7,7)]
   187      12.215999      12.215999      12.215999    6[1-(0),6-(6,6),7-(6)]
   188       13.63736       13.63736       13.63736    6[7-(6),7-(6),7-(6,6)]
   189       3.020907       3.020907       3.020907    6[6-(6,6),7-(6),7-(6,6)]
   190       3.405139       3.405139       3.405139    6[1-(0),6-(6,6),7-(6,6)]
   191       5.096814       5.096814       5.096814    6[1-(0),1-(0),6-(1,1,1),7-(6,6)]
   192      10.428781      10.428781      10.428781    6[1-(0),1-(0),1-(0),6-(1,1,7)]
   193      13.373022      13.373022      13.373022    6[1-(0),1-(0),6-(1,1,7),7-(6,6)]
   194      13.032256      13.032256      13.032256    6[1-(0),1-(0),6-(1,1,7),7-(6,48)]
   195      14.544309      14.544309      14.544309    6[1-(0),1-(0),6-(1,1,7),7-(6,48)]
   196       3.870233       3.870233       3.870233    6[1-(0),1-(0),6-(1,1,7),7-(6,6)]
   197       2.384166       2.384166       2.384166    6[1-(0),6-(1,6),6-(6,6)]
   198      12.919432      12.919432      12.919432    6[1-(0),6-(1,6),6-(6,6)]
   199       2.586677       2.586677       2.586677    6[6-(1,6),6-(1,6),6-(8,8)]
   200       3.857837       3.857837       3.857837    6[1-(0),6-(1,6),6-(6,6)]
   201       4.380991       4.380991       4.380991    6[1-(0),6-(1,6),6-(6,6)]
   202       3.677005       3.677005       3.677005    6[6-(1,6),6-(1,6),6-(6,6)]
   203       4.286318       4.286318       4.286318    6[6-(1,6),6-(1,6),6-(6,6)]
   204       3.544838       3.544838       3.544838    6[1-(0),6-(1,6),6-(6,6)]
   205       4.114445       4.114445       4.114445    6[1-(0),6-(1,6),6-(6,6)]
   206       5.458714       5.458714       5.458714    6[6-(1,6),6-(1,6),6-(8,8)]
   207       6.204619       6.204619       6.204619    6[1-(0),6-(1,6),6-(6,6)]
   208       5.631472       5.631472       5.631472    6[1-(0),6-(1,6),6-(6,6)]
   209       7.565269       7.565269       7.565269    6[6-(6,6),8-(0),8-(48)]
   210       6.092028       6.092028       6.092028    6[6-(6,6),8-(0),8-(48)]
   211       7.935779       7.935779       7.935779    7[6-(1,1,6),6-(1,1,6),48-(8,8,8,8)]
   212      13.783488      13.783488      13.783488    7[6-(1,1,6),6-(1,1,6),6-(7,7)]
   213      15.094905      15.094905      15.094905    7[6-(1,6),6-(7,7)]
   214      13.199722      13.199722      13.199722    7[6-(6,7),6-(7,7)]
   215      12.776883      12.776883      12.776883    7[6-(1,1,6),6-(1,6),6-(6,7)]
   216       7.935788       7.935788       7.935788    7[6-(1,1,6),6-(1,1,6),48-(8,8,8,8)]
   217       8.253332       8.253332       8.253332    7[6-(1,1,6),6-(1,1,6),6-(7,7)]
   218       9.564754       9.564754       9.564754    7[6-(1,6),6-(7,7)]
   219      18.729873      18.729873      18.729873    7[6-(6,7),6-(7,7)]
   220      18.307041      18.307041      18.307041    7[6-(1,1,6),6-(1,6),6-(6,7)]
   221       8.654688       8.654688       8.654688    7[6-(1,1,6),6-(1,1,6),48-(8,8,8,8)]
   222        8.33715        8.33715        8.33715    7[6-(1,1,6),6-(1,1,6),6-(7,7)]
   223       7.025733       7.025733       7.025733    7[6-(1,6),6-(7,7)]
   224       8.920916       8.920916       8.920916    7[6-(6,7),6-(7,7)]
   225       9.343755       9.343755       9.343755    7[6-(1,1,6),6-(1,6),6-(6,7)]
   226       14.18485       14.18485       14.18485    7[6-(1,1,6),6-(1,1,6),48-(8,8,8,8)]
   227      13.867306      13.867306      13.867306    7[6-(1,1,6),6-(1,1,6),6-(7,7)]
   228      12.555884      12.555884      12.555884    7[6-(1,6),6-(7,7)]
   229       3.390765       3.390765       3.390765    7[6-(6,7),6-(7,7)]
   230       3.813597       3.813597       3.813597    7[6-(1,1,6),6-(1,6),6-(6,7)]
   231      14.077901      14.077901      14.077901    8[6-(6,8)]
   232      15.442743      15.442743      15.442743    8[6-(6,8),48-(7,8,8,8),48-(7,8,8,8)]
   233      16.306888      16.306888      16.306888    8[6-(6,6),48-(7,8,8,8)]
   234      15.809282      15.809282      15.809282    8[6-(6,8),48-(7,8,8,8)]
   235      13.755273      13.755273      13.755273    8[6-(6,8)]
   236      14.928878      14.928878      14.928878    8[6-(6,8),48-(8)]
   237       5.520878       5.520878       5.520878    8[6-(6,8)]
   238      14.077902      14.077902      14.077902    8[6-(6,8)]
   239      15.442743      15.442743      15.442743    8[6-(6,8),48-(7,8,8,8),48-(7,8,8,8)]
   240      10.776747      10.776747      10.776747    8[6-(6,6),48-(7,8,8,8)]
   241       4.748976       4.748976       4.748976    8[6-(6,8),48-(7,8,8,8)]
   242      13.755268      13.755268      13.755268    8[6-(6,8)]
   243      14.928884      14.928884      14.928884    8[6-(6,8),48-(8)]
   244      16.581181      16.581181      16.581181    8[6-(6,8)]
   245       8.042737       8.042737       8.042737    8[6-(6,8)]
   246       6.677895       6.677895       6.677895    8[6-(6,8),48-(7,8,8,8),48-(7,8,8,8)]
   247        5.81375        5.81375        5.81375    8[6-(6,6),48-(7,8,8,8)]
   248       6.311356       6.311356       6.311356    8[6-(6,8),48-(7,8,8,8)]
   249       8.365365       8.365365       8.365365    8[6-(6,8)]
   250        7.19176        7.19176        7.19176    8[6-(6,8),48-(8)]
   251       16.59976       16.59976       16.59976    8[6-(6,8)]
   252       8.042736       8.042736       8.042736    8[6-(6,8)]
   253       6.677895       6.677895       6.677895    8[6-(6,8),48-(7,8,8,8),48-(7,8,8,8)]
   254      11.343891      11.343891      11.343891    8[6-(6,6),48-(7,8,8,8)]
   255      17.371662      17.371662      17.371662    8[6-(6,8),48-(7,8,8,8)]
   256        8.36537        8.36537        8.36537    8[6-(6,8)]
   257       7.191754       7.191754       7.191754    8[6-(6,8),48-(8)]
   258       5.539457       5.539457       5.539457    8[6-(6,8)]
