# Supplementary material for: A collection of forcefield precursors for metal–organic frameworks
Source: RSC Adv. 2019 Nov 13;9(63):36492–507. doi: 10.1039/c9ra07327b (PMC9075174; doi:10.1039/c9ra07327b)
Supplement: RA-009-C9RA07327B-s2033 [file RA-009-C9RA07327B-s2033.txt]

QARTEK_clean

6.423200    0.000000    0.000000
-2.623855    15.271533    0.000000
0.000000    0.000000    23.759400

     1       2.172312       2.172312       2.172312    48[1-(7),7-(1,6,6),8-(6),8-(6,48),8-(6,48),17-(0)]
     2       0.315105       0.315105       0.315105    48[1-(7),7-(1,6,6),8-(6),8-(6,48),8-(6,48),17-(0)]
     3       1.627033       1.627033       1.627033    48[1-(7),7-(1,6,6),8-(6),8-(6,48),8-(6,48),17-(0)]
     4        3.48424        3.48424        3.48424    48[1-(7),7-(1,6,6),8-(6),8-(6,48),8-(6,48),17-(0)]
     5       0.776284       0.776284       0.776284    1[6-(6,6)]
     6      -0.617414      -0.617414      -0.617414    1[6-(6,6)]
     7       3.004051       3.004051       3.004051    1[6-(6,7)]
     8       3.072887       3.072887       3.072887    1[6-(6,6)]
     9       2.843597       2.843597       2.843597    1[6-(6,6)]
    10       4.805682       4.805682       4.805682    1[6-(6,6)]
    11       5.154388       5.154388       5.154388    1[6-(6,6)]
    12       0.761591       0.761591       0.761591    1[6-(1,6,7)]
    13       0.066749       0.066749       0.066749    1[6-(1,6,7)]
    14       1.485783       1.485783       1.485783    1[6-(1,6,7)]
    15       2.689955       2.689955       2.689955    1[6-(1,6,7)]
    16       3.595026       3.595026       3.595026    1[6-(1,6,7)]
    17       3.006249       3.006249       3.006249    1[6-(1,6,7)]
    18       0.986123       0.986123       0.986123    1[6-(1,6,7)]
    19       2.163536       2.163536       2.163536    1[6-(1,6,7)]
    20       2.182583       2.182583       2.182583    1[7-(6,6,48),48-(7,8,8,8,17)]
    21       4.334989       4.334989       4.334989    1[6-(6,6)]
    22       5.728686       5.728686       5.728686    1[6-(6,6)]
    23       2.107221       2.107221       2.107221    1[6-(6,7)]
    24       2.038386       2.038386       2.038386    1[6-(6,6)]
    25       -0.35618       -0.35618       -0.35618    1[6-(6,6)]
    26      -2.318264      -2.318264      -2.318264    1[6-(6,6)]
    27      -0.043115      -0.043115      -0.043115    1[6-(6,6)]
    28       4.349682       4.349682       4.349682    1[6-(1,6,7)]
    29       5.044523       5.044523       5.044523    1[6-(1,6,7)]
    30       3.625489       3.625489       3.625489    1[6-(1,6,7)]
    31       2.421318       2.421318       2.421318    1[6-(1,6,7)]
    32       1.516247       1.516247       1.516247    1[6-(1,6,7)]
    33       2.105024       2.105024       2.105024    1[6-(1,6,7)]
    34       4.125149       4.125149       4.125149    1[6-(1,6,7)]
    35       2.947737       2.947737       2.947737    1[6-(1,6,7)]
    36        2.92869        2.92869        2.92869    1[7-(6,6,48),48-(7,8,8,8,17)]
    37       3.023061       3.023061       3.023061    1[6-(6,6)]
    38       4.416759       4.416759       4.416759    1[6-(6,6)]
    39       0.795294       0.795294       0.795294    1[6-(6,7)]
    40       0.726458       0.726458       0.726458    1[6-(6,6)]
    41       0.955748       0.955748       0.955748    1[6-(6,6)]
    42      -1.006337      -1.006337      -1.006337    1[6-(6,6)]
    43      -1.355043      -1.355043      -1.355043    1[6-(6,6)]
    44       3.037754       3.037754       3.037754    1[6-(1,6,7)]
    45       3.732596       3.732596       3.732596    1[6-(1,6,7)]
    46       2.313562       2.313562       2.313562    1[6-(1,6,7)]
    47        1.10939        1.10939        1.10939    1[6-(1,6,7)]
    48       0.204319       0.204319       0.204319    1[6-(1,6,7)]
    49       0.793096       0.793096       0.793096    1[6-(1,6,7)]
    50       2.813222       2.813222       2.813222    1[6-(1,6,7)]
    51       1.635809       1.635809       1.635809    1[6-(1,6,7)]
    52       1.616762       1.616762       1.616762    1[7-(6,6,48),48-(7,8,8,8,17)]
    53      -0.535644      -0.535644      -0.535644    1[6-(6,6)]
    54      -1.929341      -1.929341      -1.929341    1[6-(6,6)]
    55       1.692124       1.692124       1.692124    1[6-(6,7)]
    56       1.760959       1.760959       1.760959    1[6-(6,6)]
    57       4.155525       4.155525       4.155525    1[6-(6,6)]
    58       6.117609       6.117609       6.117609    1[6-(6,6)]
    59        3.84246        3.84246        3.84246    1[6-(6,6)]
    60      -0.550337      -0.550337      -0.550337    1[6-(1,6,7)]
    61      -1.245178      -1.245178      -1.245178    1[6-(1,6,7)]
    62       2.797711       2.797711       2.797711    1[6-(1,6,7)]
    63       1.378027       1.378027       1.378027    1[6-(1,6,7)]
    64       2.283098       2.283098       2.283098    1[6-(1,6,7)]
    65       1.694321       1.694321       1.694321    1[6-(1,6,7)]
    66      -0.325804      -0.325804      -0.325804    1[6-(1,6,7)]
    67       0.851608       0.851608       0.851608    1[6-(1,6,7)]
    68       0.870655       0.870655       0.870655    1[7-(6,6,48),48-(7,8,8,8,17)]
    69       3.033352       3.033352       3.033352    6[6-(6,6),8-(0),8-(48,48)]
    70       3.932226       3.932226       3.932226    6[6-(1,7),6-(6,8),6-(8,8)]
    71       5.040445       5.040445       5.040445    6[6-(6,6),6-(6,6),8-(48)]
    72       5.784398       5.784398       5.784398    6[6-(1,6),6-(6,7),6-(6,8)]
    73        0.48783        0.48783        0.48783    6[1-(0),6-(6,6),6-(6,9)]
    74       1.164505       1.164505       1.164505    6[6-(1,6),6-(6,7),9-(0)]
    75       0.748358       0.748358       0.748358    6[6-(1,6),6-(6,9),7-(6,6)]
    76      -0.326155      -0.326155      -0.326155    6[1-(0),6-(6,7),6-(6,7)]
    77       5.427822       5.427822       5.427822    6[6-(1,6),6-(6,6),7-(6,6)]
    78       3.693993       3.693993       3.693993    6[1-(0),6-(6,6),7-(6,6)]
    79       4.143994       4.143994       4.143994    6[6-(1,6),6-(1,6),7-(6,6)]
    80       3.774273       3.774273       3.774273    6[6-(1,6),6-(1,6),9-(0)]
    81       3.440445       3.440445       3.440445    6[1-(0),6-(1,6),6-(6,7)]
    82       3.275125       3.275125       3.275125    6[1-(0),6-(1,6),6-(6,9)]
    83       4.468312       4.468312       4.468312    6[1-(0),6-(1,6),6-(6,9)]
    84       4.662916       4.662916       4.662916    6[1-(0),6-(1,6),6-(6,7)]
    85       0.915695       0.915695       0.915695    6[1-(0),1-(0),6-(1,1,7),7-(6,6)]
    86       1.886589       1.886589       1.886589    6[1-(0),1-(0),6-(1,1,7),7-(1,6,48)]
    87       2.782014       2.782014       2.782014    6[1-(0),1-(0),6-(1,1,7),7-(1,6,48)]
    88       1.788486       1.788486       1.788486    6[1-(0),1-(0),6-(1,1,7),7-(6,6)]
    89        2.07792        2.07792        2.07792    6[6-(6,6),8-(0),8-(48,48)]
    90       1.179047       1.179047       1.179047    6[6-(1,7),6-(6,8),6-(8,8)]
    91       0.070828       0.070828       0.070828    6[6-(6,6),6-(6,6),8-(48)]
    92      -0.673126      -0.673126      -0.673126    6[6-(1,6),6-(6,7),6-(6,8)]
    93       4.623443       4.623443       4.623443    6[1-(0),6-(6,6),6-(6,9)]
    94       3.946767       3.946767       3.946767    6[6-(1,6),6-(6,7),9-(0)]
    95       4.362915       4.362915       4.362915    6[6-(1,6),6-(6,9),7-(6,6)]
    96       5.437428       5.437428       5.437428    6[1-(0),6-(6,7),6-(6,7)]
    97      -0.316549      -0.316549      -0.316549    6[6-(1,6),6-(6,6),7-(6,6)]
    98       1.417279       1.417279       1.417279    6[1-(0),6-(6,6),7-(6,6)]
    99       0.967278       0.967278       0.967278    6[6-(1,6),6-(1,6),7-(6,6)]
   100      -1.286856      -1.286856      -1.286856    6[6-(1,6),6-(1,6),9-(0)]
   101       1.670828       1.670828       1.670828    6[1-(0),6-(1,6),6-(6,7)]
   102      -0.787708      -0.787708      -0.787708    6[1-(0),6-(1,6),6-(6,9)]
   103      -1.980895      -1.980895      -1.980895    6[1-(0),6-(1,6),6-(6,9)]
   104       0.448356       0.448356       0.448356    6[1-(0),6-(1,6),6-(6,7)]
   105       4.195578       4.195578       4.195578    6[1-(0),1-(0),6-(1,1,7),7-(6,6)]
   106       3.224684       3.224684       3.224684    6[1-(0),1-(0),6-(1,1,7),7-(1,6,48)]
   107       2.329258       2.329258       2.329258    6[1-(0),1-(0),6-(1,1,7),7-(1,6,48)]
   108       3.322787       3.322787       3.322787    6[1-(0),1-(0),6-(1,1,7),7-(6,6)]
   109       0.765993       0.765993       0.765993    6[6-(6,6),8-(0),8-(48,48)]
   110      -0.132881      -0.132881      -0.132881    6[6-(1,7),6-(6,8),6-(8,8)]
   111        -1.2411        -1.2411        -1.2411    6[6-(6,6),6-(6,6),8-(48)]
   112      -1.985053      -1.985053      -1.985053    6[6-(1,6),6-(6,7),6-(6,8)]
   113       3.311515       3.311515       3.311515    6[1-(0),6-(6,6),6-(6,9)]
   114        2.63484        2.63484        2.63484    6[6-(1,6),6-(6,7),9-(0)]
   115       3.050987       3.050987       3.050987    6[6-(1,6),6-(6,9),7-(6,6)]
   116         4.1255         4.1255         4.1255    6[1-(0),6-(6,7),6-(6,7)]
   117      -1.628477      -1.628477      -1.628477    6[6-(1,6),6-(6,6),7-(6,6)]
   118       0.105352       0.105352       0.105352    6[1-(0),6-(6,6),7-(6,6)]
   119      -0.344649      -0.344649      -0.344649    6[6-(1,6),6-(1,6),7-(6,6)]
   120       0.025072       0.025072       0.025072    6[6-(1,6),6-(1,6),9-(0)]
   121         0.3589         0.3589         0.3589    6[1-(0),6-(1,6),6-(6,7)]
   122        0.52422        0.52422        0.52422    6[1-(0),6-(1,6),6-(6,9)]
   123      -0.668967      -0.668967      -0.668967    6[1-(0),6-(1,6),6-(6,9)]
   124      -0.863571      -0.863571      -0.863571    6[1-(0),6-(1,6),6-(6,7)]
   125        2.88365        2.88365        2.88365    6[1-(0),1-(0),6-(1,1,7),7-(6,6)]
   126       1.912756       1.912756       1.912756    6[1-(0),1-(0),6-(1,1,7),7-(1,6,48)]
   127       1.017331       1.017331       1.017331    6[1-(0),1-(0),6-(1,1,7),7-(1,6,48)]
   128       2.010859       2.010859       2.010859    6[1-(0),1-(0),6-(1,1,7),7-(6,6)]
   129       1.721425       1.721425       1.721425    6[6-(6,6),8-(0),8-(48,48)]
   130       2.620298       2.620298       2.620298    6[6-(1,7),6-(6,8),6-(8,8)]
   131       3.728517       3.728517       3.728517    6[6-(6,6),6-(6,6),8-(48)]
   132       4.472471       4.472471       4.472471    6[6-(1,6),6-(6,7),6-(6,8)]
   133      -0.824098      -0.824098      -0.824098    6[1-(0),6-(6,6),6-(6,9)]
   134      -0.147422      -0.147422      -0.147422    6[6-(1,6),6-(6,7),9-(0)]
   135       -0.56357       -0.56357       -0.56357    6[6-(1,6),6-(6,9),7-(6,6)]
   136      -1.638083      -1.638083      -1.638083    6[1-(0),6-(6,7),6-(6,7)]
   137       4.115894       4.115894       4.115894    6[6-(1,6),6-(6,6),7-(6,6)]
   138       2.382066       2.382066       2.382066    6[1-(0),6-(6,6),7-(6,6)]
   139       2.832067       2.832067       2.832067    6[6-(1,6),6-(1,6),7-(6,6)]
   140       5.086201       5.086201       5.086201    6[6-(1,6),6-(1,6),9-(0)]
   141       2.128517       2.128517       2.128517    6[1-(0),6-(1,6),6-(6,7)]
   142       4.587053       4.587053       4.587053    6[1-(0),6-(1,6),6-(6,9)]
   143        5.78024        5.78024        5.78024    6[1-(0),6-(1,6),6-(6,9)]
   144       3.350989       3.350989       3.350989    6[1-(0),6-(1,6),6-(6,7)]
   145      -0.396233      -0.396233      -0.396233    6[1-(0),1-(0),6-(1,1,7),7-(6,6)]
   146       0.574661       0.574661       0.574661    6[1-(0),1-(0),6-(1,1,7),7-(1,6,48)]
   147       1.470087       1.470087       1.470087    6[1-(0),1-(0),6-(1,1,7),7-(1,6,48)]
   148       0.476558       0.476558       0.476558    6[1-(0),1-(0),6-(1,1,7),7-(6,6)]
   149       2.259091       2.259091       2.259091    7[1-(48),6-(1,1,6),6-(1,1,6),48-(1,8,8,8,17)]
   150       1.439879       1.439879       1.439879    7[6-(1,1,6),6-(1,1,6),6-(6,6)]
   151       4.379702       4.379702       4.379702    7[6-(1,6),6-(6,6),6-(6,6)]
   152       2.852181       2.852181       2.852181    7[1-(48),6-(1,1,6),6-(1,1,6),48-(1,8,8,8,17)]
   153       3.671393       3.671393       3.671393    7[6-(1,1,6),6-(1,1,6),6-(6,6)]
   154        0.73157        0.73157        0.73157    7[6-(1,6),6-(6,6),6-(6,6)]
   155       1.540254       1.540254       1.540254    7[1-(48),6-(1,1,6),6-(1,1,6),48-(1,8,8,8,17)]
   156       2.359466       2.359466       2.359466    7[6-(1,1,6),6-(1,1,6),6-(6,6)]
   157      -0.580357      -0.580357      -0.580357    7[6-(1,6),6-(6,6),6-(6,6)]
   158       0.947164       0.947164       0.947164    7[1-(48),6-(1,1,6),6-(1,1,6),48-(1,8,8,8,17)]
   159       0.127952       0.127952       0.127952    7[6-(1,1,6),6-(1,1,6),6-(6,6)]
   160       3.067775       3.067775       3.067775    7[6-(1,6),6-(6,6),6-(6,6)]
   161      -1.996872      -1.996872      -1.996872    17[48-(1,7,8,8,8)]
   162       4.484289       4.484289       4.484289    17[48-(1,7,8,8,8)]
   163       5.796217       5.796217       5.796217    17[48-(1,7,8,8,8)]
   164      -0.684944      -0.684944      -0.684944    17[48-(1,7,8,8,8)]
   165       2.958209       2.958209       2.958209    8[6-(6,8),48-(1,7,8,8,17),48-(1,7,8,8,17)]
   166       2.410753       2.410753       2.410753    8[6-(6,8)]
   167       5.402758       5.402758       5.402758    8[6-(6,6),48-(1,7,8,8,17)]
   168       2.153063       2.153063       2.153063    8[6-(6,8),48-(1,7,8,8,17),48-(1,7,8,8,17)]
   169       2.700519       2.700519       2.700519    8[6-(6,8)]
   170      -0.291486      -0.291486      -0.291486    8[6-(6,6),48-(1,7,8,8,17)]
   171       0.841136       0.841136       0.841136    8[6-(6,8),48-(1,7,8,8,17),48-(1,7,8,8,17)]
   172       1.388592       1.388592       1.388592    8[6-(6,8)]
   173      -1.603413      -1.603413      -1.603413    8[6-(6,6),48-(1,7,8,8,17)]
   174       1.646282       1.646282       1.646282    8[6-(6,8),48-(1,7,8,8,17),48-(1,7,8,8,17)]
   175       1.098826       1.098826       1.098826    8[6-(6,8)]
   176       4.090831       4.090831       4.090831    8[6-(6,6),48-(1,7,8,8,17)]
   177       2.325046       2.325046       2.325046    9[6-(6,6)]
   178       3.596636       3.596636       3.596636    9[6-(6,6)]
   179       2.786226       2.786226       2.786226    9[6-(6,6)]
   180      -1.109218      -1.109218      -1.109218    9[6-(6,6)]
   181       1.474299       1.474299       1.474299    9[6-(6,6)]
   182       0.202709       0.202709       0.202709    9[6-(6,6)]
   183       1.013119       1.013119       1.013119    9[6-(6,6)]
   184       4.908563       4.908563       4.908563    9[6-(6,6)]
