# Supplementary material for: A collection of forcefield precursors for metal–organic frameworks
Source: RSC Adv. 2019 Nov 13;9(63):36492–507. doi: 10.1039/c9ra07327b (PMC9075174; doi:10.1039/c9ra07327b)
Supplement: RA-009-C9RA07327B-s2034 [file RA-009-C9RA07327B-s2034.txt]

QATHOK_clean

13.750600    0.000000    0.000000
-4.583470    17.269608    0.000000
4.583531    8.634770    14.955920

     1      12.020018      12.020018      12.020018    48[7-(6,6),7-(6,6),7-(6,6),8-(6),8-(6),8-(6)]
     2       2.852942       2.852942       2.852942    48[7-(6,6),7-(6,6),7-(6,6),8-(6),8-(6),8-(6)]
     3       7.436487       7.436487       7.436487    48[7-(6,6),7-(6,6),7-(6,6),8-(6),8-(6),8-(6)]
     4       1.730643       1.730643       1.730643    48[7-(6,6),7-(6,6),7-(6,6),8-(6),8-(6),8-(6)]
     5      10.897719      10.897719      10.897719    48[7-(6,6),7-(6,6),7-(6,6),8-(6),8-(6),8-(6)]
     6       6.314174       6.314174       6.314174    48[7-(6,6),7-(6,6),7-(6,6),8-(6),8-(6),8-(6)]
     7      12.905398      12.905398      12.905398    1[6-(6,6)]
     8       9.251865       9.251865       9.251865    1[6-(6,6)]
     9       9.623141       9.623141       9.623141    1[6-(6,7)]
    10       5.219785       5.219785       5.219785    1[6-(6,6)]
    11       7.287875       7.287875       7.287875    1[6-(6,6)]
    12       7.247988       7.247988       7.247988    1[6-(6,7)]
    13       0.441869       0.441869       0.441869    1[6-(6,7)]
    14       1.023517       1.023517       1.023517    1[6-(6,6)]
    15       4.461627       4.461627       4.461627    1[6-(6,6)]
    16       2.712556       2.712556       2.712556    1[6-(6,6)]
    17      11.220973      11.220973      11.220973    1[6-(6,7)]
    18       3.738358       3.738358       3.738358    1[6-(6,6)]
    19      13.835417      13.835417      13.835417    1[6-(6,6)]
    20      14.206678      14.206678      14.206678    1[6-(6,7)]
    21      14.386817      14.386817      14.386817    1[6-(6,6)]
    22       2.704321       2.704321       2.704321    1[6-(6,6)]
    23       2.664449       2.664449       2.664449    1[6-(6,7)]
    24       5.025396       5.025396       5.025396    1[6-(6,7)]
    25        5.60704        5.60704        5.60704    1[6-(6,6)]
    26      -0.121864      -0.121864      -0.121864    1[6-(6,6)]
    27      11.879658      11.879658      11.879658    1[6-(6,6)]
    28      15.804482      15.804482      15.804482    1[6-(6,7)]
    29       8.321894       8.321894       8.321894    1[6-(6,6)]
    30       4.668365       4.668365       4.668365    1[6-(6,6)]
    31       5.039626       5.039626       5.039626    1[6-(6,7)]
    32       9.803303       9.803303       9.803303    1[6-(6,6)]
    33      11.871381      11.871381      11.871381    1[6-(6,6)]
    34      11.831509      11.831509      11.831509    1[6-(6,7)]
    35       9.608954       9.608954       9.608954    1[6-(6,7)]
    36      10.190614      10.190614      10.190614    1[6-(6,6)]
    37       9.045193       9.045193       9.045193    1[6-(6,6)]
    38       7.296112       7.296112       7.296112    1[6-(6,6)]
    39       6.637449       6.637449       6.637449    1[6-(6,7)]
    40       0.845263       0.845263       0.845263    1[6-(6,6)]
    41       4.498796       4.498796       4.498796    1[6-(6,6)]
    42        4.12752        4.12752        4.12752    1[6-(6,7)]
    43       8.530876       8.530876       8.530876    1[6-(6,6)]
    44       6.462786       6.462786       6.462786    1[6-(6,6)]
    45       6.502673       6.502673       6.502673    1[6-(6,7)]
    46      13.308792      13.308792      13.308792    1[6-(6,7)]
    47      12.727144      12.727144      12.727144    1[6-(6,6)]
    48       9.289034       9.289034       9.289034    1[6-(6,6)]
    49      11.038105      11.038105      11.038105    1[6-(6,6)]
    50       2.529688       2.529688       2.529688    1[6-(6,7)]
    51      10.012303      10.012303      10.012303    1[6-(6,6)]
    52      -0.084756      -0.084756      -0.084756    1[6-(6,6)]
    53      -0.456017      -0.456017      -0.456017    1[6-(6,7)]
    54      -0.636156      -0.636156      -0.636156    1[6-(6,6)]
    55       11.04634       11.04634       11.04634    1[6-(6,6)]
    56      11.086212      11.086212      11.086212    1[6-(6,7)]
    57       8.725265       8.725265       8.725265    1[6-(6,7)]
    58       8.143621       8.143621       8.143621    1[6-(6,6)]
    59      13.872525      13.872525      13.872525    1[6-(6,6)]
    60       1.871003       1.871003       1.871003    1[6-(6,6)]
    61      -2.053821      -2.053821      -2.053821    1[6-(6,7)]
    62       5.428767       5.428767       5.428767    1[6-(6,6)]
    63       9.082296       9.082296       9.082296    1[6-(6,6)]
    64       8.711035       8.711035       8.711035    1[6-(6,7)]
    65       3.947358       3.947358       3.947358    1[6-(6,6)]
    66        1.87928        1.87928        1.87928    1[6-(6,6)]
    67       1.919152       1.919152       1.919152    1[6-(6,7)]
    68       4.141707       4.141707       4.141707    1[6-(6,7)]
    69       3.560047       3.560047       3.560047    1[6-(6,6)]
    70       4.705468       4.705468       4.705468    1[6-(6,6)]
    71       6.454549       6.454549       6.454549    1[6-(6,6)]
    72       7.113212       7.113212       7.113212    1[6-(6,7)]
    73      12.392508      12.392508      12.392508    6[6-(1,6),6-(8,8),7-(6,48)]
    74       12.22887       12.22887       12.22887    6[1-(0),6-(6,6),6-(6,7)]
    75      11.032566      11.032566      11.032566    6[6-(1,6),6-(1,6),6-(6,6)]
    76      10.068652      10.068652      10.068652    6[1-(0),6-(1,7),6-(6,6)]
    77      10.299668      10.299668      10.299668    6[1-(0),6-(1,6),7-(6,48)]
    78      13.708444      13.708444      13.708444    6[6-(6,7),8-(48),8-(48)]
    79       5.640545       5.640545       5.640545    6[6-(1,6),6-(8,8),7-(6,48)]
    80       5.654302       5.654302       5.654302    6[1-(0),6-(6,6),6-(6,7)]
    81       6.306083       6.306083       6.306083    6[6-(1,6),6-(1,6),6-(6,6)]
    82        6.87948        6.87948        6.87948    6[1-(0),6-(1,7),6-(6,6)]
    83       6.843722       6.843722       6.843722    6[1-(0),6-(1,6),7-(6,48)]
    84        5.02589        5.02589        5.02589    6[6-(6,7),8-(0),8-(48)]
    85      -0.058652      -0.058652      -0.058652    6[1-(0),6-(1,6),7-(6,48)]
    86       0.313988       0.313988       0.313988    6[1-(0),6-(1,6),6-(1,7)]
    87       4.211367       4.211367       4.211367    6[1-(0),6-(1,6),6-(1,6)]
    88        3.18145        3.18145        3.18145    6[1-(0),6-(1,6),6-(1,7)]
    89      11.966254      11.966254      11.966254    6[1-(0),6-(1,6),7-(6,48)]
    90       3.225455       3.225455       3.225455    6[6-(1,6),6-(8,8),7-(6,48)]
    91       3.061826       3.061826       3.061826    6[1-(0),6-(6,6),6-(6,7)]
    92       1.865524       1.865524       1.865524    6[6-(1,6),6-(1,6),6-(6,6)]
    93       0.901603       0.901603       0.901603    6[1-(0),6-(1,7),6-(6,6)]
    94        1.13261        1.13261        1.13261    6[1-(0),6-(1,6),7-(6,48)]
    95       4.541388       4.541388       4.541388    6[6-(6,7),8-(48),8-(48)]
    96       1.056992       1.056992       1.056992    6[6-(1,6),6-(8,8),7-(6,48)]
    97        1.07074        1.07074        1.07074    6[1-(0),6-(6,6),6-(6,7)]
    98       1.722521       1.722521       1.722521    6[6-(1,6),6-(1,6),6-(6,6)]
    99       2.295926       2.295926       2.295926    6[1-(0),6-(1,7),6-(6,6)]
   100       2.260177       2.260177       2.260177    6[1-(0),6-(1,6),7-(6,48)]
   101      14.192938      14.192938      14.192938    6[6-(6,7),8-(0),8-(48)]
   102       4.524871       4.524871       4.524871    6[1-(0),6-(1,6),7-(6,48)]
   103       4.897508       4.897508       4.897508    6[1-(0),6-(1,6),6-(1,7)]
   104      -0.372122      -0.372122      -0.372122    6[1-(0),6-(1,6),6-(1,6)]
   105      12.348557      12.348557      12.348557    6[1-(0),6-(1,6),6-(1,7)]
   106       2.799165       2.799165       2.799165    6[1-(0),6-(1,6),7-(6,48)]
   107       7.808995       7.808995       7.808995    6[6-(1,6),6-(8,8),7-(6,48)]
   108       7.645365       7.645365       7.645365    6[1-(0),6-(6,6),6-(6,7)]
   109       6.449066       6.449066       6.449066    6[6-(1,6),6-(1,6),6-(6,6)]
   110       5.485149       5.485149       5.485149    6[1-(0),6-(1,7),6-(6,6)]
   111       5.716156       5.716156       5.716156    6[1-(0),6-(1,6),7-(6,48)]
   112       9.124924       9.124924       9.124924    6[6-(6,7),8-(48),8-(48)]
   113      10.224073      10.224073      10.224073    6[6-(1,6),6-(8,8),7-(6,48)]
   114      10.237821      10.237821      10.237821    6[1-(0),6-(6,6),6-(6,7)]
   115      10.889594      10.889594      10.889594    6[6-(1,6),6-(1,6),6-(6,6)]
   116      11.462991      11.462991      11.462991    6[1-(0),6-(1,7),6-(6,6)]
   117      11.427243      11.427243      11.427243    6[1-(0),6-(1,6),7-(6,48)]
   118       9.609427       9.609427       9.609427    6[6-(6,7),8-(0),8-(48)]
   119       9.108434       9.108434       9.108434    6[1-(0),6-(1,6),7-(6,48)]
   120       9.481081       9.481081       9.481081    6[1-(0),6-(1,6),6-(1,7)]
   121       8.794929       8.794929       8.794929    6[1-(0),6-(1,6),6-(1,6)]
   122       7.765006       7.765006       7.765006    6[1-(0),6-(1,6),6-(1,7)]
   123       7.382734       7.382734       7.382734    6[1-(0),6-(1,6),7-(6,48)]
   124       1.358153       1.358153       1.358153    6[6-(1,6),6-(8,8),7-(6,48)]
   125       1.521791       1.521791       1.521791    6[1-(0),6-(6,6),6-(6,7)]
   126       2.718095       2.718095       2.718095    6[6-(1,6),6-(1,6),6-(6,6)]
   127       3.682009       3.682009       3.682009    6[1-(0),6-(1,7),6-(6,6)]
   128       3.450993       3.450993       3.450993    6[1-(0),6-(1,6),7-(6,48)]
   129       0.042217       0.042217       0.042217    6[6-(6,7),8-(48),8-(48)]
   130       8.110116       8.110116       8.110116    6[6-(1,6),6-(8,8),7-(6,48)]
   131       8.096359       8.096359       8.096359    6[1-(0),6-(6,6),6-(6,7)]
   132       7.444578       7.444578       7.444578    6[6-(1,6),6-(1,6),6-(6,6)]
   133       6.871181       6.871181       6.871181    6[1-(0),6-(1,7),6-(6,6)]
   134       6.906939       6.906939       6.906939    6[1-(0),6-(1,6),7-(6,48)]
   135       8.724771       8.724771       8.724771    6[6-(6,7),8-(0),8-(48)]
   136      13.809313      13.809313      13.809313    6[1-(0),6-(1,6),7-(6,48)]
   137      13.436673      13.436673      13.436673    6[1-(0),6-(1,6),6-(1,7)]
   138       9.539294       9.539294       9.539294    6[1-(0),6-(1,6),6-(1,6)]
   139      10.569211      10.569211      10.569211    6[1-(0),6-(1,6),6-(1,7)]
   140       1.784407       1.784407       1.784407    6[1-(0),6-(1,6),7-(6,48)]
   141      10.525206      10.525206      10.525206    6[6-(1,6),6-(8,8),7-(6,48)]
   142      10.688835      10.688835      10.688835    6[1-(0),6-(6,6),6-(6,7)]
   143      11.885137      11.885137      11.885137    6[6-(1,6),6-(1,6),6-(6,6)]
   144      12.849058      12.849058      12.849058    6[1-(0),6-(1,7),6-(6,6)]
   145      12.618051      12.618051      12.618051    6[1-(0),6-(1,6),7-(6,48)]
   146       9.209273       9.209273       9.209273    6[6-(6,7),8-(48),8-(48)]
   147      -1.056931      -1.056931      -1.056931    6[6-(1,6),6-(8,8),7-(6,48)]
   148      -1.070679      -1.070679      -1.070679    6[1-(0),6-(6,6),6-(6,7)]
   149       12.02814       12.02814       12.02814    6[6-(1,6),6-(1,6),6-(6,6)]
   150      11.454735      11.454735      11.454735    6[1-(0),6-(1,7),6-(6,6)]
   151      11.490484      11.490484      11.490484    6[1-(0),6-(1,6),7-(6,48)]
   152      -0.442277      -0.442277      -0.442277    6[6-(6,7),8-(0),8-(48)]
   153        9.22579        9.22579        9.22579    6[1-(0),6-(1,6),7-(6,48)]
   154       8.853153       8.853153       8.853153    6[1-(0),6-(1,6),6-(1,7)]
   155      14.122783      14.122783      14.122783    6[1-(0),6-(1,6),6-(1,6)]
   156       1.402104       1.402104       1.402104    6[1-(0),6-(1,6),6-(1,7)]
   157      10.951496      10.951496      10.951496    6[1-(0),6-(1,6),7-(6,48)]
   158       5.941666       5.941666       5.941666    6[6-(1,6),6-(8,8),7-(6,48)]
   159       6.105296       6.105296       6.105296    6[1-(0),6-(6,6),6-(6,7)]
   160       7.301595       7.301595       7.301595    6[6-(1,6),6-(1,6),6-(6,6)]
   161       8.265512       8.265512       8.265512    6[1-(0),6-(1,7),6-(6,6)]
   162       8.034505       8.034505       8.034505    6[1-(0),6-(1,6),7-(6,48)]
   163       4.625737       4.625737       4.625737    6[6-(6,7),8-(48),8-(48)]
   164       3.526588       3.526588       3.526588    6[6-(1,6),6-(8,8),7-(6,48)]
   165        3.51284        3.51284        3.51284    6[1-(0),6-(6,6),6-(6,7)]
   166       2.861067       2.861067       2.861067    6[6-(1,6),6-(1,6),6-(6,6)]
   167        2.28767        2.28767        2.28767    6[1-(0),6-(1,7),6-(6,6)]
   168       2.323418       2.323418       2.323418    6[1-(0),6-(1,6),7-(6,48)]
   169       4.141234       4.141234       4.141234    6[6-(6,7),8-(0),8-(48)]
   170       4.642227       4.642227       4.642227    6[1-(0),6-(1,6),7-(6,48)]
   171        4.26958        4.26958        4.26958    6[1-(0),6-(1,6),6-(1,7)]
   172       4.955732       4.955732       4.955732    6[1-(0),6-(1,6),6-(1,6)]
   173       5.985655       5.985655       5.985655    6[1-(0),6-(1,6),6-(1,7)]
   174       6.367927       6.367927       6.367927    6[1-(0),6-(1,6),7-(6,48)]
   175      11.431345      11.431345      11.431345    7[6-(1,6),6-(6,6),48-(7,7,8,8,8)]
   176       6.235943       6.235943       6.235943    7[6-(1,6),6-(6,6),48-(7,7,8,8,8)]
   177      12.657907      12.657907      12.657907    7[6-(1,6),6-(1,6),48-(7,7,8,8,8)]
   178       2.264285       2.264285       2.264285    7[6-(1,6),6-(6,6),48-(7,7,8,8,8)]
   179       1.652398       1.652398       1.652398    7[6-(1,6),6-(6,6),48-(7,7,8,8,8)]
   180       3.490825       3.490825       3.490825    7[6-(1,6),6-(1,6),48-(7,7,8,8,8)]
   181       6.847828       6.847828       6.847828    7[6-(1,6),6-(6,6),48-(7,7,8,8,8)]
   182      10.819472      10.819472      10.819472    7[6-(1,6),6-(6,6),48-(7,7,8,8,8)]
   183       8.074386       8.074386       8.074386    7[6-(1,6),6-(1,6),48-(7,7,8,8,8)]
   184       2.319316       2.319316       2.319316    7[6-(1,6),6-(6,6),48-(7,7,8,8,8)]
   185       7.514718       7.514718       7.514718    7[6-(1,6),6-(6,6),48-(7,7,8,8,8)]
   186       1.092754       1.092754       1.092754    7[6-(1,6),6-(1,6),48-(7,7,8,8,8)]
   187      11.486376      11.486376      11.486376    7[6-(1,6),6-(6,6),48-(7,7,8,8,8)]
   188      12.098263      12.098263      12.098263    7[6-(1,6),6-(6,6),48-(7,7,8,8,8)]
   189      10.259836      10.259836      10.259836    7[6-(1,6),6-(1,6),48-(7,7,8,8,8)]
   190       6.902833       6.902833       6.902833    7[6-(1,6),6-(6,6),48-(7,7,8,8,8)]
   191       2.931189       2.931189       2.931189    7[6-(1,6),6-(6,6),48-(7,7,8,8,8)]
   192       5.676275       5.676275       5.676275    7[6-(1,6),6-(1,6),48-(7,7,8,8,8)]
   193      13.851455      13.851455      13.851455    8[6-(6,8),48-(7,7,7,8,8)]
   194      14.595354      14.595354      14.595354    8[6-(6,8),48-(7,7,7,8,8)]
   195       5.225268       5.225268       5.225268    8[6-(6,8),48-(7,7,7,8,8)]
   196        4.38099        4.38099        4.38099    8[6-(6,8)]
   197        4.68439        4.68439        4.68439    8[6-(6,8),48-(7,7,7,8,8)]
   198       5.428305       5.428305       5.428305    8[6-(6,8),48-(7,7,7,8,8)]
   199      14.392324      14.392324      14.392324    8[6-(6,8),48-(7,7,7,8,8)]
   200       13.54803       13.54803       13.54803    8[6-(6,8)]
   201       9.267929       9.267929       9.267929    8[6-(6,8),48-(7,7,7,8,8)]
   202      10.011838      10.011838      10.011838    8[6-(6,8),48-(7,7,7,8,8)]
   203       9.808813       9.808813       9.808813    8[6-(6,8),48-(7,7,7,8,8)]
   204       8.964526       8.964526       8.964526    8[6-(6,8)]
   205      -0.100794      -0.100794      -0.100794    8[6-(6,8),48-(7,7,7,8,8)]
   206      -0.844693      -0.844693      -0.844693    8[6-(6,8),48-(7,7,7,8,8)]
   207       8.525393       8.525393       8.525393    8[6-(6,8),48-(7,7,7,8,8)]
   208       9.369671       9.369671       9.369671    8[6-(6,8)]
   209       9.066271       9.066271       9.066271    8[6-(6,8),48-(7,7,7,8,8)]
   210       8.322356       8.322356       8.322356    8[6-(6,8),48-(7,7,7,8,8)]
   211      -0.641663      -0.641663      -0.641663    8[6-(6,8),48-(7,7,7,8,8)]
   212       0.202631       0.202631       0.202631    8[6-(6,8)]
   213       4.482732       4.482732       4.482732    8[6-(6,8),48-(7,7,7,8,8)]
   214       3.738823       3.738823       3.738823    8[6-(6,8),48-(7,7,7,8,8)]
   215       3.941848       3.941848       3.941848    8[6-(6,8),48-(7,7,7,8,8)]
   216       4.786135       4.786135       4.786135    8[6-(6,8)]
