# Supplementary material for: A collection of forcefield precursors for metal–organic frameworks
Source: RSC Adv. 2019 Nov 13;9(63):36492–507. doi: 10.1039/c9ra07327b (PMC9075174; doi:10.1039/c9ra07327b)
Supplement: RA-009-C9RA07327B-s2035 [file RA-009-C9RA07327B-s2035.txt]

QATLEE_clean

12.983600    0.000000    0.000000
-1.060130    12.940247    0.000000
0.000000    0.000000    23.941000

     1       2.099075       2.099075       2.099075    30[8-(30,30,30),8-(6),8-(6),8-(6)]
     2        3.86266        3.86266        3.86266    30[8-(30,30,30),8-(6),8-(6),8-(6)]
     3       5.755391       5.755391       5.755391    30[8-(30,30,30),8-(6),8-(6),8-(6)]
     4      -0.853786      -0.853786      -0.853786    30[8-(30,30,30),8-(6),8-(6),8-(6)]
     5      10.884525      10.884525      10.884525    30[8-(30,30,30),8-(6),8-(6),8-(6)]
     6        8.06081        8.06081        8.06081    30[8-(30,30,30),8-(6),8-(6),8-(6)]
     7       6.168079       6.168079       6.168079    30[8-(30,30,30),8-(6),8-(6),8-(6)]
     8      -0.206344      -0.206344      -0.206344    30[8-(30,30,30),8-(6),8-(6),8-(6)]
     9       2.157671       2.157671       2.157671    30[8-(30,30,30),8-(6),8-(6),8-(6)]
    10       3.804064       3.804064       3.804064    30[8-(30,30,30),8-(6),8-(6),8-(6)]
    11       8.119406       8.119406       8.119406    30[8-(30,30,30),8-(6),8-(6),8-(6)]
    12       9.765799       9.765799       9.765799    30[8-(30,30,30),8-(6),8-(6),8-(6)]
    13            0.0            0.0            0.0    30[8-(30,30,30),8-(30,30,30),8-(6),8-(6),8-(6),8-(6)]
    14       5.961735       5.961735       5.961735    30[8-(30,30,30),8-(30,30,30),8-(6),8-(6),8-(6),8-(6)]
    15      11.352515      11.352515      11.352515    1[6-(6,6)]
    16       11.57153       11.57153       11.57153    1[6-(6,6)]
    17       2.939516       2.939516       2.939516    1[6-(6,6)]
    18       4.779824       4.779824       4.779824    1[6-(6,6)]
    19       4.583966       4.583966       4.583966    1[6-(6,6)]
    20       2.480447       2.480447       2.480447    1[6-(6,6)]
    21        6.53269        6.53269        6.53269    1[6-(6,6)]
    22       7.373805       7.373805       7.373805    1[6-(6,6)]
    23       3.022219       3.022219       3.022219    1[6-(6,6)]
    24       0.121781       0.121781       0.121781    1[6-(6,6)]
    25       0.317639       0.317639       0.317639    1[6-(6,6)]
    26       2.421158       2.421158       2.421158    1[6-(6,6)]
    27       1.534372       1.534372       1.534372    1[6-(6,6)]
    28      12.214733      12.214733      12.214733    1[6-(6,6)]
    29      11.170718      11.170718      11.170718    1[6-(6,6)]
    30      -0.627012      -0.627012      -0.627012    1[6-(6,6)]
    31       1.676914       1.676914       1.676914    1[6-(6,6)]
    32       2.766939       2.766939       2.766939    1[6-(6,6)]
    33       4.427363       4.427363       4.427363    1[6-(6,6)]
    34       6.730602       6.730602       6.730602    1[6-(6,6)]
    35       6.714487       6.714487       6.714487    1[6-(6,6)]
    36       5.528617       5.528617       5.528617    1[6-(6,6)]
    37       3.224691       3.224691       3.224691    1[6-(6,6)]
    38       2.134666       2.134666       2.134666    1[6-(6,6)]
    39       0.570955       0.570955       0.570955    1[6-(6,6)]
    40        0.35194        0.35194        0.35194    1[6-(6,6)]
    41       8.983954       8.983954       8.983954    1[6-(6,6)]
    42       7.143646       7.143646       7.143646    1[6-(6,6)]
    43       7.339504       7.339504       7.339504    1[6-(6,6)]
    44       9.443023       9.443023       9.443023    1[6-(6,6)]
    45        5.39078        5.39078        5.39078    1[6-(6,6)]
    46       4.549665       4.549665       4.549665    1[6-(6,6)]
    47       8.901251       8.901251       8.901251    1[6-(6,6)]
    48      11.801689      11.801689      11.801689    1[6-(6,6)]
    49      11.605831      11.605831      11.605831    1[6-(6,6)]
    50       9.502312       9.502312       9.502312    1[6-(6,6)]
    51      10.389098      10.389098      10.389098    1[6-(6,6)]
    52      -0.291263      -0.291263      -0.291263    1[6-(6,6)]
    53       0.752752       0.752752       0.752752    1[6-(6,6)]
    54      12.550482      12.550482      12.550482    1[6-(6,6)]
    55      10.246556      10.246556      10.246556    1[6-(6,6)]
    56       9.156531       9.156531       9.156531    1[6-(6,6)]
    57       7.496107       7.496107       7.496107    1[6-(6,6)]
    58       5.192868       5.192868       5.192868    1[6-(6,6)]
    59       5.208983       5.208983       5.208983    1[6-(6,6)]
    60       6.394853       6.394853       6.394853    1[6-(6,6)]
    61       8.698779       8.698779       8.698779    1[6-(6,6)]
    62       9.788804       9.788804       9.788804    1[6-(6,6)]
    63       0.566365       0.566365       0.566365    1[6-(6,6)]
    64       1.117229       1.117229       1.117229    1[6-(6,6)]
    65       4.216139       4.216139       4.216139    1[6-(6,6)]
    66        5.16644        5.16644        5.16644    1[6-(6,6)]
    67       4.575035       4.575035       4.575035    1[6-(6,6)]
    68        3.05837        3.05837        3.05837    1[6-(6,6)]
    69        5.39537        5.39537        5.39537    1[6-(6,6)]
    70       4.844506       4.844506       4.844506    1[6-(6,6)]
    71       1.745596       1.745596       1.745596    1[6-(6,6)]
    72       0.795295       0.795295       0.795295    1[6-(6,6)]
    73         1.3867         1.3867         1.3867    1[6-(6,6)]
    74       2.903365       2.903365       2.903365    1[6-(6,6)]
    75         6.5281         6.5281         6.5281    1[6-(6,6)]
    76       7.078964       7.078964       7.078964    1[6-(6,6)]
    77      10.177874      10.177874      10.177874    1[6-(6,6)]
    78      11.128175      11.128175      11.128175    1[6-(6,6)]
    79       10.53677       10.53677       10.53677    1[6-(6,6)]
    80       9.020105       9.020105       9.020105    1[6-(6,6)]
    81      11.357105      11.357105      11.357105    1[6-(6,6)]
    82      10.806241      10.806241      10.806241    1[6-(6,6)]
    83       7.707331       7.707331       7.707331    1[6-(6,6)]
    84        6.75703        6.75703        6.75703    1[6-(6,6)]
    85       7.348435       7.348435       7.348435    1[6-(6,6)]
    86         8.8651         8.8651         8.8651    1[6-(6,6)]
    87       0.289313       0.289313       0.289313    6[6-(1,6),6-(6,6),6-(8,8)]
    88      12.203186      12.203186      12.203186    6[1-(0),6-(1,6),6-(6,6)]
    89      12.332624      12.332624      12.332624    6[1-(0),6-(1,6),6-(6,6)]
    90       0.597395       0.597395       0.597395    6[6-(1,6),6-(6,6),6-(8,8)]
    91       1.762989       1.762989       1.762989    6[6-(1,6),6-(6,6),6-(6,6)]
    92       2.905238       2.905238       2.905238    6[1-(0),6-(1,6),6-(6,6)]
    93       3.963678       3.963678       3.963678    6[1-(0),6-(1,6),6-(1,6)]
    94       3.840493       3.840493       3.840493    6[1-(0),6-(1,6),6-(1,6)]
    95       2.614592       2.614592       2.614592    6[1-(0),6-(1,6),6-(6,6)]
    96       1.604827       1.604827       1.604827    6[6-(1,6),6-(6,6),6-(6,6)]
    97       0.070975       0.070975       0.070975    6[6-(6,6),8-(30),8-(30)]
    98       0.650471       0.650471       0.650471    6[6-(6,6),8-(30),8-(30)]
    99       4.612292       4.612292       4.612292    6[6-(1,6),6-(6,6),6-(8,8)]
   100       5.682019       5.682019       5.682019    6[1-(0),6-(1,6),6-(6,6)]
   101       5.552581       5.552581       5.552581    6[1-(0),6-(1,6),6-(6,6)]
   102        5.36434        5.36434        5.36434    6[6-(1,6),6-(6,6),6-(8,8)]
   103       3.138616       3.138616       3.138616    6[6-(1,6),6-(6,6),6-(6,6)]
   104       3.056497       3.056497       3.056497    6[1-(0),6-(1,6),6-(6,6)]
   105       0.937927       0.937927       0.937927    6[1-(0),6-(1,6),6-(1,6)]
   106       1.061112       1.061112       1.061112    6[1-(0),6-(1,6),6-(1,6)]
   107       2.287013       2.287013       2.287013    6[1-(0),6-(1,6),6-(6,6)]
   108       3.296778       3.296778       3.296778    6[6-(1,6),6-(6,6),6-(6,6)]
   109        4.83063        4.83063        4.83063    6[6-(6,6),8-(30),8-(30)]
   110       5.311264       5.311264       5.311264    6[6-(6,6),8-(30),8-(30)]
   111       1.834123       1.834123       1.834123    6[6-(1,6),6-(6,6),6-(8,8)]
   112       1.098637       1.098637       1.098637    6[1-(0),6-(1,6),6-(6,6)]
   113      -0.297074      -0.297074      -0.297074    6[1-(0),6-(1,6),6-(6,6)]
   114      12.008097      12.008097      12.008097    6[6-(1,6),6-(6,6),6-(8,8)]
   115      -0.245265      -0.245265      -0.245265    6[6-(1,6),6-(6,6),6-(6,6)]
   116      12.080179      12.080179      12.080179    6[1-(0),6-(1,6),6-(6,6)]
   117      -0.187649      -0.187649      -0.187649    6[1-(0),6-(1,6),6-(1,6)]
   118       1.194655       1.194655       1.194655    6[1-(0),6-(1,6),6-(1,6)]
   119       1.850614       1.850614       1.850614    6[1-(0),6-(1,6),6-(6,6)]
   120       1.186324       1.186324       1.186324    6[6-(1,6),6-(6,6),6-(6,6)]
   121       3.323503       3.323503       3.323503    6[6-(6,6),8-(30),8-(30)]
   122      10.505128      10.505128      10.505128    6[6-(6,6),8-(30),8-(30)]
   123       3.067482       3.067482       3.067482    6[6-(1,6),6-(6,6),6-(8,8)]
   124       4.863098       4.863098       4.863098    6[1-(0),6-(1,6),6-(6,6)]
   125       6.258809       6.258809       6.258809    6[1-(0),6-(1,6),6-(6,6)]
   126       5.877108       5.877108       5.877108    6[6-(1,6),6-(6,6),6-(8,8)]
   127        5.14687        5.14687        5.14687    6[6-(1,6),6-(6,6),6-(6,6)]
   128       5.805026       5.805026       5.805026    6[1-(0),6-(1,6),6-(6,6)]
   129       5.089254       5.089254       5.089254    6[1-(0),6-(1,6),6-(1,6)]
   130        3.70695        3.70695        3.70695    6[1-(0),6-(1,6),6-(1,6)]
   131       3.050991       3.050991       3.050991    6[1-(0),6-(1,6),6-(6,6)]
   132       3.715281       3.715281       3.715281    6[6-(1,6),6-(6,6),6-(6,6)]
   133       1.578102       1.578102       1.578102    6[6-(6,6),8-(30),8-(30)]
   134       7.380077       7.380077       7.380077    6[6-(6,6),8-(30),8-(30)]
   135      11.634157      11.634157      11.634157    6[6-(1,6),6-(6,6),6-(8,8)]
   136      -0.279716      -0.279716      -0.279716    6[1-(0),6-(1,6),6-(6,6)]
   137      -0.409154      -0.409154      -0.409154    6[1-(0),6-(1,6),6-(6,6)]
   138      11.326075      11.326075      11.326075    6[6-(1,6),6-(6,6),6-(8,8)]
   139      10.160481      10.160481      10.160481    6[6-(1,6),6-(6,6),6-(6,6)]
   140       9.018232       9.018232       9.018232    6[1-(0),6-(1,6),6-(6,6)]
   141       7.959792       7.959792       7.959792    6[1-(0),6-(1,6),6-(1,6)]
   142       8.082977       8.082977       8.082977    6[1-(0),6-(1,6),6-(1,6)]
   143       9.308878       9.308878       9.308878    6[1-(0),6-(1,6),6-(6,6)]
   144      10.318643      10.318643      10.318643    6[6-(1,6),6-(6,6),6-(6,6)]
   145      11.852495      11.852495      11.852495    6[6-(6,6),8-(30),8-(30)]
   146      11.272999      11.272999      11.272999    6[6-(6,6),8-(30),8-(30)]
   147       7.311178       7.311178       7.311178    6[6-(1,6),6-(6,6),6-(8,8)]
   148       6.241451       6.241451       6.241451    6[1-(0),6-(1,6),6-(6,6)]
   149       6.370889       6.370889       6.370889    6[1-(0),6-(1,6),6-(6,6)]
   150        6.55913        6.55913        6.55913    6[6-(1,6),6-(6,6),6-(8,8)]
   151       8.784854       8.784854       8.784854    6[6-(1,6),6-(6,6),6-(6,6)]
   152       8.866973       8.866973       8.866973    6[1-(0),6-(1,6),6-(6,6)]
   153      10.985543      10.985543      10.985543    6[1-(0),6-(1,6),6-(1,6)]
   154      10.862358      10.862358      10.862358    6[1-(0),6-(1,6),6-(1,6)]
   155       9.636457       9.636457       9.636457    6[1-(0),6-(1,6),6-(6,6)]
   156       8.626692       8.626692       8.626692    6[6-(1,6),6-(6,6),6-(6,6)]
   157        7.09284        7.09284        7.09284    6[6-(6,6),8-(30),8-(30)]
   158       6.612206       6.612206       6.612206    6[6-(6,6),8-(30),8-(30)]
   159      10.089347      10.089347      10.089347    6[6-(1,6),6-(6,6),6-(8,8)]
   160      10.824833      10.824833      10.824833    6[1-(0),6-(1,6),6-(6,6)]
   161      12.220544      12.220544      12.220544    6[1-(0),6-(1,6),6-(6,6)]
   162      -0.084627      -0.084627      -0.084627    6[6-(1,6),6-(6,6),6-(8,8)]
   163      12.168735      12.168735      12.168735    6[6-(1,6),6-(6,6),6-(6,6)]
   164      -0.156709      -0.156709      -0.156709    6[1-(0),6-(1,6),6-(6,6)]
   165      12.111119      12.111119      12.111119    6[1-(0),6-(1,6),6-(1,6)]
   166      10.728815      10.728815      10.728815    6[1-(0),6-(1,6),6-(1,6)]
   167      10.072856      10.072856      10.072856    6[1-(0),6-(1,6),6-(6,6)]
   168      10.737146      10.737146      10.737146    6[6-(1,6),6-(6,6),6-(6,6)]
   169       8.599967       8.599967       8.599967    6[6-(6,6),8-(30),8-(30)]
   170       1.418342       1.418342       1.418342    6[6-(6,6),8-(30),8-(30)]
   171       8.855988       8.855988       8.855988    6[6-(1,6),6-(6,6),6-(8,8)]
   172       7.060372       7.060372       7.060372    6[1-(0),6-(1,6),6-(6,6)]
   173       5.664661       5.664661       5.664661    6[1-(0),6-(1,6),6-(6,6)]
   174       6.046362       6.046362       6.046362    6[6-(1,6),6-(6,6),6-(8,8)]
   175         6.7766         6.7766         6.7766    6[6-(1,6),6-(6,6),6-(6,6)]
   176       6.118444       6.118444       6.118444    6[1-(0),6-(1,6),6-(6,6)]
   177       6.834216       6.834216       6.834216    6[1-(0),6-(1,6),6-(1,6)]
   178        8.21652        8.21652        8.21652    6[1-(0),6-(1,6),6-(1,6)]
   179       8.872479       8.872479       8.872479    6[1-(0),6-(1,6),6-(6,6)]
   180       8.208189       8.208189       8.208189    6[6-(1,6),6-(6,6),6-(6,6)]
   181      10.345368      10.345368      10.345368    6[6-(6,6),8-(30),8-(30)]
   182       4.543393       4.543393       4.543393    6[6-(6,6),8-(30),8-(30)]
   183       1.746788       1.746788       1.746788    6[6-(1,6),6-(6,6),6-(8,8)]
   184       1.187578       1.187578       1.187578    6[1-(0),6-(1,6),6-(6,6)]
   185       1.523819       1.523819       1.523819    6[1-(0),6-(1,6),6-(6,6)]
   186       2.421657       2.421657       2.421657    6[6-(1,6),6-(6,6),6-(8,8)]
   187       3.023792       3.023792       3.023792    6[6-(1,6),6-(6,6),6-(6,6)]
   188       3.971708       3.971708       3.971708    6[1-(0),6-(1,6),6-(6,6)]
   189       4.542842       4.542842       4.542842    6[1-(0),6-(1,6),6-(1,6)]
   190       4.181561       4.181561       4.181561    6[1-(0),6-(1,6),6-(1,6)]
   191       3.281339       3.281339       3.281339    6[1-(0),6-(1,6),6-(6,6)]
   192       2.676819       2.676819       2.676819    6[6-(1,6),6-(6,6),6-(6,6)]
   193       1.367622       1.367622       1.367622    6[6-(6,6),8-(30),8-(30)]
   194       2.657741       2.657741       2.657741    6[6-(6,6),8-(0),8-(30)]
   195       4.214947       4.214947       4.214947    6[6-(1,6),6-(6,6),6-(8,8)]
   196       4.774157       4.774157       4.774157    6[1-(0),6-(1,6),6-(6,6)]
   197       4.437916       4.437916       4.437916    6[1-(0),6-(1,6),6-(6,6)]
   198       3.540078       3.540078       3.540078    6[6-(1,6),6-(6,6),6-(8,8)]
   199       2.937943       2.937943       2.937943    6[6-(1,6),6-(6,6),6-(6,6)]
   200       1.990027       1.990027       1.990027    6[1-(0),6-(1,6),6-(6,6)]
   201       1.418893       1.418893       1.418893    6[1-(0),6-(1,6),6-(1,6)]
   202       1.780174       1.780174       1.780174    6[1-(0),6-(1,6),6-(1,6)]
   203       2.680396       2.680396       2.680396    6[1-(0),6-(1,6),6-(6,6)]
   204       3.284916       3.284916       3.284916    6[6-(1,6),6-(6,6),6-(6,6)]
   205       4.594113       4.594113       4.594113    6[6-(6,6),8-(30),8-(30)]
   206       3.303994       3.303994       3.303994    6[6-(6,6),8-(0),8-(30)]
   207       7.708523       7.708523       7.708523    6[6-(1,6),6-(6,6),6-(8,8)]
   208       7.149313       7.149313       7.149313    6[1-(0),6-(1,6),6-(6,6)]
   209       7.485554       7.485554       7.485554    6[1-(0),6-(1,6),6-(6,6)]
   210       8.383392       8.383392       8.383392    6[6-(1,6),6-(6,6),6-(8,8)]
   211       8.985527       8.985527       8.985527    6[6-(1,6),6-(6,6),6-(6,6)]
   212       9.933443       9.933443       9.933443    6[1-(0),6-(1,6),6-(6,6)]
   213      10.504577      10.504577      10.504577    6[1-(0),6-(1,6),6-(1,6)]
   214      10.143296      10.143296      10.143296    6[1-(0),6-(1,6),6-(1,6)]
   215       9.243074       9.243074       9.243074    6[1-(0),6-(1,6),6-(6,6)]
   216       8.638554       8.638554       8.638554    6[6-(1,6),6-(6,6),6-(6,6)]
   217       7.329357       7.329357       7.329357    6[6-(6,6),8-(30),8-(30)]
   218       8.619476       8.619476       8.619476    6[6-(6,6),8-(0),8-(30)]
   219      10.176682      10.176682      10.176682    6[6-(1,6),6-(6,6),6-(8,8)]
   220      10.735892      10.735892      10.735892    6[1-(0),6-(1,6),6-(6,6)]
   221      10.399651      10.399651      10.399651    6[1-(0),6-(1,6),6-(6,6)]
   222       9.501813       9.501813       9.501813    6[6-(1,6),6-(6,6),6-(8,8)]
   223       8.899678       8.899678       8.899678    6[6-(1,6),6-(6,6),6-(6,6)]
   224       7.951762       7.951762       7.951762    6[1-(0),6-(1,6),6-(6,6)]
   225       7.380628       7.380628       7.380628    6[1-(0),6-(1,6),6-(1,6)]
   226       7.741909       7.741909       7.741909    6[1-(0),6-(1,6),6-(1,6)]
   227       8.642131       8.642131       8.642131    6[1-(0),6-(1,6),6-(6,6)]
   228       9.246651       9.246651       9.246651    6[6-(1,6),6-(6,6),6-(6,6)]
   229      10.555848      10.555848      10.555848    6[6-(6,6),8-(30),8-(30)]
   230       9.265729       9.265729       9.265729    6[6-(6,6),8-(0),8-(30)]
   231       -0.64181       -0.64181       -0.64181    8[6-(6,8),30-(8,8,8,8,8)]
   232       0.642909       0.642909       0.642909    8[6-(6,8),30-(8,8,8)]
   233       1.672182       1.672182       1.672182    8[6-(6,8),30-(8,8,8)]
   234        12.5986        12.5986        12.5986    8[6-(6,8),30-(8,8,8)]
   235       2.020343       2.020343       2.020343    8[6-(6,8),30-(8,8,8)]
   236       5.543415       5.543415       5.543415    8[6-(6,8),30-(8,8,8,8,8)]
   237       4.258696       4.258696       4.258696    8[6-(6,8),30-(8,8,8)]
   238       4.289553       4.289553       4.289553    8[6-(6,8),30-(8,8,8)]
   239       6.346735       6.346735       6.346735    8[6-(6,8),30-(8,8,8)]
   240       3.941392       3.941392       3.941392    8[6-(6,8),30-(8,8,8)]
   241       3.882237       3.882237       3.882237    8[6-(6,8),30-(8,8,8,8,8)]
   242       3.919592       3.919592       3.919592    8[6-(6,8),30-(8,8,8)]
   243       9.846367       9.846367       9.846367    8[6-(6,8),30-(8,8,8)]
   244       9.997701       9.997701       9.997701    8[6-(6,8),30-(8,8,8)]
   245       6.364241       6.364241       6.364241    8[6-(6,8),30-(8,8,8)]
   246       1.019368       1.019368       1.019368    8[6-(6,8),30-(8,8,8,8,8)]
   247       0.982013       0.982013       0.982013    8[6-(6,8),30-(8,8,8)]
   248       8.038838       8.038838       8.038838    8[6-(6,8),30-(8,8,8)]
   249       8.947634       8.947634       8.947634    8[6-(6,8),30-(8,8,8)]
   250      11.520964      11.520964      11.520964    8[6-(6,8),30-(8,8,8)]
   251       12.56528       12.56528       12.56528    8[6-(6,8),30-(8,8,8,8,8)]
   252      11.280561      11.280561      11.280561    8[6-(6,8),30-(8,8,8)]
   253      10.251288      10.251288      10.251288    8[6-(6,8),30-(8,8,8)]
   254       -0.67513       -0.67513       -0.67513    8[6-(6,8),30-(8,8,8)]
   255       9.903127       9.903127       9.903127    8[6-(6,8),30-(8,8,8)]
   256       6.380055       6.380055       6.380055    8[6-(6,8),30-(8,8,8,8,8)]
   257       7.664774       7.664774       7.664774    8[6-(6,8),30-(8,8,8)]
   258       7.633917       7.633917       7.633917    8[6-(6,8),30-(8,8,8)]
   259       5.576735       5.576735       5.576735    8[6-(6,8),30-(8,8,8)]
   260       7.982078       7.982078       7.982078    8[6-(6,8),30-(8,8,8)]
   261       8.041233       8.041233       8.041233    8[6-(6,8),30-(8,8,8,8,8)]
   262       8.003878       8.003878       8.003878    8[6-(6,8),30-(8,8,8)]
   263       2.077103       2.077103       2.077103    8[6-(6,8),30-(8,8,8)]
   264       1.925769       1.925769       1.925769    8[6-(6,8),30-(8,8,8)]
   265       5.559229       5.559229       5.559229    8[6-(6,8),30-(8,8,8)]
   266      10.904102      10.904102      10.904102    8[6-(6,8),30-(8,8,8,8,8)]
   267      10.941457      10.941457      10.941457    8[6-(6,8),30-(8,8,8)]
   268       3.884632       3.884632       3.884632    8[6-(6,8),30-(8,8,8)]
   269       2.975836       2.975836       2.975836    8[6-(6,8),30-(8,8,8)]
   270       0.402506       0.402506       0.402506    8[6-(6,8),30-(8,8,8)]
   271       2.046067       2.046067       2.046067    8[6-(6,8)]
   272        3.46973        3.46973        3.46973    8[6-(6,8),30-(8,8,8)]
   273       0.973671       0.973671       0.973671    8[30-(8,8,8),30-(8,8,8),30-(8,8,8),30-(8,8,8,8,8)]
   274       3.915668       3.915668       3.915668    8[6-(6,8)]
   275       2.492005       2.492005       2.492005    8[6-(6,8),30-(8,8,8)]
   276       4.988064       4.988064       4.988064    8[30-(8,8,8),30-(8,8,8),30-(8,8,8),30-(8,8,8,8,8)]
   277       8.007802       8.007802       8.007802    8[6-(6,8)]
   278       9.431465       9.431465       9.431465    8[6-(6,8),30-(8,8,8)]
   279       6.935406       6.935406       6.935406    8[30-(8,8,8),30-(8,8,8),30-(8,8,8),30-(8,8,8,8,8)]
   280       9.877403       9.877403       9.877403    8[6-(6,8)]
   281        8.45374        8.45374        8.45374    8[6-(6,8),30-(8,8,8)]
   282      10.949799      10.949799      10.949799    8[30-(8,8,8),30-(8,8,8),30-(8,8,8),30-(8,8,8,8,8)]
