# Supplementary material for: A collection of forcefield precursors for metal–organic frameworks
Source: RSC Adv. 2019 Nov 13;9(63):36492–507. doi: 10.1039/c9ra07327b (PMC9075174; doi:10.1039/c9ra07327b)
Supplement: RA-009-C9RA07327B-s2036 [file RA-009-C9RA07327B-s2036.txt]

QATPUX_clean

5.487300    0.000000    0.000000
-0.025950    7.929558    0.000000
-0.025950    -2.276763    7.595672

     1        2.74365        2.74365        2.74365    27[8-(1,27,27),8-(1,27,27),8-(6,27),8-(6,27),8-(6,27),8-(6,27)]
     2       -0.02595       -0.02595       -0.02595    27[8-(1,27,27),8-(1,27,27),8-(6),8-(6),8-(6,27),8-(6,27)]
     3       -0.02595       -0.02595       -0.02595    27[8-(1,27,27),8-(1,27,27),8-(6),8-(6),8-(6,27),8-(6,27)]
     4       4.611432       4.611432       4.611432    1[8-(27,27,27)]
     5       0.823968       0.823968       0.823968    1[8-(27,27,27)]
     6       3.587903       3.587903       3.587903    6[6-(6,8),6-(6,8),8-(27)]
     7       2.316515       2.316515       2.316515    6[6-(6,8),6-(6,8),8-(27,27)]
     8       1.847497       1.847497       1.847497    6[6-(6,8),6-(6,8),8-(27)]
     9       3.118885       3.118885       3.118885    6[6-(6,8),6-(6,8),8-(27,27)]
    10       1.847497       1.847497       1.847497    6[6-(6,8),6-(6,8),8-(27)]
    11       3.118885       3.118885       3.118885    6[6-(6,8),6-(6,8),8-(27,27)]
    12       3.587903       3.587903       3.587903    6[6-(6,8),6-(6,8),8-(27)]
    13       2.316515       2.316515       2.316515    6[6-(6,8),6-(6,8),8-(27,27)]
    14        4.64397        4.64397        4.64397    8[6-(6,6),27-(8,8,8,8,8)]
    15       1.791601       1.791601       1.791601    8[6-(6,6),27-(8,8,8,8,8),27-(8,8,8,8,8)]
    16        0.79143        0.79143        0.79143    8[6-(6,6),27-(8,8,8,8,8)]
    17       3.643799       3.643799       3.643799    8[6-(6,6),27-(8,8,8,8,8),27-(8,8,8,8,8)]
    18        0.79143        0.79143        0.79143    8[6-(6,6),27-(8,8,8,8,8)]
    19       3.643799       3.643799       3.643799    8[6-(6,6),27-(8,8,8,8,8),27-(8,8,8,8,8)]
    20        4.64397        4.64397        4.64397    8[6-(6,6),27-(8,8,8,8,8)]
    21       1.791601       1.791601       1.791601    8[6-(6,6),27-(8,8,8,8,8),27-(8,8,8,8,8)]
    22       4.534976       4.534976       4.534976    8[1-(0),27-(8,8,8,8,8),27-(8,8,8,8,8),27-(8,8,8,8,8)]
    23       0.900424       0.900424       0.900424    8[1-(0),27-(8,8,8,8,8),27-(8,8,8,8,8),27-(8,8,8,8,8)]
