# Supplementary material for: A collection of forcefield precursors for metal–organic frameworks
Source: RSC Adv. 2019 Nov 13;9(63):36492–507. doi: 10.1039/c9ra07327b (PMC9075174; doi:10.1039/c9ra07327b)
Supplement: RA-009-C9RA07327B-s2037 [file RA-009-C9RA07327B-s2037.txt]

QATRAG_clean

6.099700    0.000000    0.000000
0.000000    7.652800    0.000000
-0.631517    0.000000    22.524149

     1        2.78581        2.78581        2.78581    58[8-(1,6),8-(1,6),8-(6),8-(6),8-(6),8-(6),8-(6),8-(6)]
     2       2.366615       2.366615       2.366615    58[8-(1,6),8-(1,6),8-(6),8-(6),8-(6),8-(6),8-(6),8-(6)]
     3       2.682373       2.682373       2.682373    58[8-(1,6),8-(1,6),8-(6),8-(6),8-(6),8-(6),8-(6),8-(6)]
     4       3.101568       3.101568       3.101568    58[8-(1,6),8-(1,6),8-(6),8-(6),8-(6),8-(6),8-(6),8-(6)]
     5       2.125796       2.125796       2.125796    1[8-(6,58)]
     6       1.373587       1.373587       1.373587    1[8-(6,58)]
     7       0.215564       0.215564       0.215564    1[6-(6,6,8)]
     8      -0.242559      -0.242559      -0.242559    1[6-(6,6,8)]
     9       3.026628       3.026628       3.026628    1[8-(6,58)]
    10       3.778838       3.778838       3.778838    1[8-(6,58)]
    11        4.93686        4.93686        4.93686    1[6-(6,6,8)]
    12       5.394983       5.394983       5.394983    1[6-(6,6,8)]
    13       3.342387       3.342387       3.342387    1[8-(6,58)]
    14       4.094596       4.094596       4.094596    1[8-(6,58)]
    15       5.252619       5.252619       5.252619    1[6-(6,6,8)]
    16       5.710742       5.710742       5.710742    1[6-(6,6,8)]
    17       2.441555       2.441555       2.441555    1[8-(6,58)]
    18       1.689345       1.689345       1.689345    1[8-(6,58)]
    19       0.531323       0.531323       0.531323    1[6-(6,6,8)]
    20         0.0732         0.0732         0.0732    1[6-(6,6,8)]
    21      -0.245078      -0.245078      -0.245078    6[6-(1,6,8),8-(58),8-(58)]
    22       0.579417       0.579417       0.579417    6[1-(0),6-(1,6,8),6-(8,8),8-(1,58)]
    23       0.624446       0.624446       0.624446    6[1-(0),6-(1,6,8),6-(8,8),8-(1,58)]
    24       1.704518       1.704518       1.704518    6[6-(1,6,8),8-(58),8-(58)]
    25       3.549795       3.549795       3.549795    6[6-(8,8),8-(58),8-(58)]
    26       5.397502       5.397502       5.397502    6[6-(1,6,8),8-(58),8-(58)]
    27       4.573007       4.573007       4.573007    6[1-(0),6-(1,6,8),6-(8,8),8-(1,58)]
    28       4.527979       4.527979       4.527979    6[1-(0),6-(1,6,8),6-(8,8),8-(1,58)]
    29       3.447907       3.447907       3.447907    6[6-(1,6,8),8-(58),8-(58)]
    30       2.234146       2.234146       2.234146    6[6-(8,8),8-(58),8-(58)]
    31       5.713261       5.713261       5.713261    6[6-(1,6,8),8-(58),8-(58)]
    32       4.888766       4.888766       4.888766    6[1-(0),6-(1,6,8),6-(8,8),8-(1,58)]
    33       4.843737       4.843737       4.843737    6[1-(0),6-(1,6,8),6-(8,8),8-(1,58)]
    34       3.763665       3.763665       3.763665    6[6-(1,6,8),8-(58),8-(58)]
    35       2.549905       2.549905       2.549905    6[6-(8,8),8-(58),8-(58)]
    36       0.070681       0.070681       0.070681    6[6-(1,6,8),8-(58),8-(58)]
    37       0.895176       0.895176       0.895176    6[1-(0),6-(1,6,8),6-(8,8),8-(1,58)]
    38       0.940204       0.940204       0.940204    6[1-(0),6-(1,6,8),6-(8,8),8-(1,58)]
    39       2.020276       2.020276       2.020276    6[6-(1,6,8),8-(58),8-(58)]
    40       3.234037       3.234037       3.234037    6[6-(8,8),8-(58),8-(58)]
    41       4.635285       4.635285       4.635285    8[6-(6,8),58-(8,8,8,8,8,8,8)]
    42       0.354282       0.354282       0.354282    8[6-(6,8),58-(8,8,8,8,8,8,8)]
    43       1.897245       1.897245       1.897245    8[1-(0),6-(1,6,6),58-(8,8,8,8,8,8,8)]
    44       0.879788       0.879788       0.879788    8[1-(0),6-(1,6,6),58-(8,8,8,8,8,8,8)]
    45        1.61334        1.61334        1.61334    8[6-(6,8),58-(8,8,8,8,8,8,8)]
    46       2.644412       2.644412       2.644412    8[6-(6,8),58-(8,8,8,8,8,8,8)]
    47       3.432686       3.432686       3.432686    8[6-(6,8),58-(8,8,8,8,8,8,8)]
    48       3.769256       3.769256       3.769256    8[6-(6,8),58-(8,8,8,8,8,8,8)]
    49       0.517139       0.517139       0.517139    8[6-(6,8),58-(8,8,8,8,8,8,8)]
    50       4.798142       4.798142       4.798142    8[6-(6,8),58-(8,8,8,8,8,8,8)]
    51       3.255179       3.255179       3.255179    8[1-(0),6-(1,6,6),58-(8,8,8,8,8,8,8)]
    52       4.272636       4.272636       4.272636    8[1-(0),6-(1,6,6),58-(8,8,8,8,8,8,8)]
    53       3.539085       3.539085       3.539085    8[6-(6,8),58-(8,8,8,8,8,8,8)]
    54       2.508013       2.508013       2.508013    8[6-(6,8),58-(8,8,8,8,8,8,8)]
    55       1.719738       1.719738       1.719738    8[6-(6,8),58-(8,8,8,8,8,8,8)]
    56       2.014686       2.014686       2.014686    8[6-(6,8),58-(8,8,8,8,8,8,8)]
    57       0.832898       0.832898       0.832898    8[6-(6,8),58-(8,8,8,8,8,8,8)]
    58       5.113901       5.113901       5.113901    8[6-(6,8),58-(8,8,8,8,8,8,8)]
    59       3.570938       3.570938       3.570938    8[1-(0),6-(1,6,6),58-(8,8,8,8,8,8,8)]
    60       4.588395       4.588395       4.588395    8[1-(0),6-(1,6,6),58-(8,8,8,8,8,8,8)]
    61       3.854843       3.854843       3.854843    8[6-(6,8),58-(8,8,8,8,8,8,8)]
    62       2.823771       2.823771       2.823771    8[6-(6,8),58-(8,8,8,8,8,8,8)]
    63       2.035497       2.035497       2.035497    8[6-(6,8),58-(8,8,8,8,8,8,8)]
    64       1.698927       1.698927       1.698927    8[6-(6,8),58-(8,8,8,8,8,8,8)]
    65       4.951044       4.951044       4.951044    8[6-(6,8),58-(8,8,8,8,8,8,8)]
    66       0.670041       0.670041       0.670041    8[6-(6,8),58-(8,8,8,8,8,8,8)]
    67       2.213004       2.213004       2.213004    8[1-(0),6-(1,6,6),58-(8,8,8,8,8,8,8)]
    68       1.195547       1.195547       1.195547    8[1-(0),6-(1,6,6),58-(8,8,8,8,8,8,8)]
    69       1.929098       1.929098       1.929098    8[6-(6,8),58-(8,8,8,8,8,8,8)]
    70        2.96017        2.96017        2.96017    8[6-(6,8),58-(8,8,8,8,8,8,8)]
    71       3.748445       3.748445       3.748445    8[6-(6,8),58-(8,8,8,8,8,8,8)]
    72       3.453497       3.453497       3.453497    8[6-(6,8),58-(8,8,8,8,8,8,8)]
