# Supplementary material for: A collection of forcefield precursors for metal–organic frameworks
Source: RSC Adv. 2019 Nov 13;9(63):36492–507. doi: 10.1039/c9ra07327b (PMC9075174; doi:10.1039/c9ra07327b)
Supplement: RA-009-C9RA07327B-s2038 [file RA-009-C9RA07327B-s2038.txt]

QAVBUL_clean

12.214800    0.000000    0.000000
-4.071495    16.474339    0.000000
4.071581    8.237116    14.267202

     1        2.8e-05        2.8e-05        2.8e-05    65[8-(6),8-(6),8-(6),8-(6),8-(6),8-(6)]
     2       4.071627       4.071627       4.071627    65[8-(6),8-(6),8-(6),8-(6),8-(6),8-(6)]
     3       8.143231       8.143231       8.143231    65[8-(6),8-(6),8-(6),8-(6),8-(6),8-(6)]
     4      12.784408      12.784408      12.784408    1[6-(6,6)]
     5       8.877794       8.877794       8.877794    1[6-(6,6)]
     6      10.012532      10.012532      10.012532    1[6-(6,6)]
     7      10.976267      10.976267      10.976267    1[6-(6,6)]
     8       6.814285       6.814285       6.814285    1[6-(6,6)]
     9       4.696218       4.696218       4.696218    1[6-(6,6)]
    10       8.870415       8.870415       8.870415    1[6-(6,6)]
    11       4.641269       4.641269       4.641269    1[6-(6,6)]
    12       4.806177       4.806177       4.806177    1[6-(6,6)]
    13       5.940942       5.940942       5.940942    1[6-(6,6)]
    14       6.904706       6.904706       6.904706    1[6-(6,6)]
    15       10.88583       10.88583       10.88583    1[6-(6,6)]
    16       8.767778       8.767778       8.767778    1[6-(6,6)]
    17       4.798869       4.798869       4.798869    1[6-(6,6)]
    18       8.712859       8.712859       8.712859    1[6-(6,6)]
    19      12.949351      12.949351      12.949351    1[6-(6,6)]
    20       1.869313       1.869313       1.869313    1[6-(6,6)]
    21       2.833056       2.833056       2.833056    1[6-(6,6)]
    22       2.742661       2.742661       2.742661    1[6-(6,6)]
    23       0.624641       0.624641       0.624641    1[6-(6,6)]
    24       0.727251       0.727251       0.727251    1[6-(6,6)]
    25       7.573615       7.573615       7.573615    1[6-(6,6)]
    26       7.408722       7.408722       7.408722    1[6-(6,6)]
    27       6.273969       6.273969       6.273969    1[6-(6,6)]
    28       5.310212       5.310212       5.310212    1[6-(6,6)]
    29        1.32901        1.32901        1.32901    1[6-(6,6)]
    30       3.447079       3.447079       3.447079    1[6-(6,6)]
    31       7.416067       7.416067       7.416067    1[6-(6,6)]
    32       3.501977       3.501977       3.501977    1[6-(6,6)]
    33      -0.734436      -0.734436      -0.734436    1[6-(6,6)]
    34      10.345594      10.345594      10.345594    1[6-(6,6)]
    35       9.381837       9.381837       9.381837    1[6-(6,6)]
    36       9.472219       9.472219       9.472219    1[6-(6,6)]
    37      11.590241      11.590241      11.590241    1[6-(6,6)]
    38      11.487644      11.487644      11.487644    1[6-(6,6)]
    39      -0.569557      -0.569557      -0.569557    1[6-(6,6)]
    40       3.337136       3.337136       3.337136    1[6-(6,6)]
    41       2.202395       2.202395       2.202395    1[6-(6,6)]
    42       1.238665       1.238665       1.238665    1[6-(6,6)]
    43       5.400568       5.400568       5.400568    1[6-(6,6)]
    44       7.518616       7.518616       7.518616    1[6-(6,6)]
    45       3.344498       3.344498       3.344498    1[6-(6,6)]
    46      10.179035      10.179035      10.179035    1[6-(6,6)]
    47       6.107466       6.107466       6.107466    1[6-(6,6)]
    48       2.035871       2.035871       2.035871    1[6-(6,6)]
    49       9.321207       9.321207       9.321207    6[1-(0),6-(1,6),6-(6,6)]
    50       9.392042       9.392042       9.392042    6[1-(0),6-(1,6),6-(6,6)]
    51      10.080932      10.080932      10.080932    6[1-(0),6-(6,6),6-(6,6)]
    52      10.084586      10.084586      10.084586    6[6-(1,6),6-(1,6),6-(6,6)]
    53       9.972202       9.972202       9.972202    6[6-(1,6),6-(1,6),6-(6,6)]
    54      10.537749      10.537749      10.537749    6[1-(0),6-(1,6),6-(6,6)]
    55       6.405087       6.405087       6.405087    6[1-(0),6-(1,6),6-(6,6)]
    56       5.728377       5.728377       5.728377    6[6-(1,6),6-(1,6),6-(8,8)]
    57       5.144508       5.144508       5.144508    6[1-(0),6-(1,6),6-(6,6)]
    58       9.280834       9.280834       9.280834    6[1-(0),6-(1,6),6-(6,6)]
    59       5.535376       5.535376       5.535376    6[6-(6,6),8-(65),8-(65)]
    60       5.249564       5.249564       5.249564    6[1-(0),6-(1,6),6-(6,6)]
    61       5.320414       5.320414       5.320414    6[1-(0),6-(1,6),6-(6,6)]
    62        6.00934        6.00934        6.00934    6[1-(0),6-(6,6),6-(6,6)]
    63       6.013009       6.013009       6.013009    6[6-(1,6),6-(1,6),6-(6,6)]
    64       5.900644       5.900644       5.900644    6[6-(1,6),6-(1,6),6-(6,6)]
    65       6.466197       6.466197       6.466197    6[1-(0),6-(1,6),6-(6,6)]
    66      10.476629      10.476629      10.476629    6[1-(0),6-(1,6),6-(6,6)]
    67       9.799933       9.799933       9.799933    6[6-(1,6),6-(1,6),6-(8,8)]
    68       9.216058       9.216058       9.216058    6[1-(0),6-(1,6),6-(6,6)]
    69       5.209291       5.209291       5.209291    6[1-(0),6-(1,6),6-(6,6)]
    70       9.606951       9.606951       9.606951    6[6-(6,6),8-(65),8-(65)]
    71      13.392743      13.392743      13.392743    6[1-(0),6-(1,6),6-(6,6)]
    72      13.463596      13.463596      13.463596    6[1-(0),6-(1,6),6-(6,6)]
    73       1.937723       1.937723       1.937723    6[1-(0),6-(6,6),6-(6,6)]
    74       1.941394       1.941394       1.941394    6[6-(1,6),6-(1,6),6-(6,6)]
    75       1.829014       1.829014       1.829014    6[6-(1,6),6-(1,6),6-(6,6)]
    76       2.394549       2.394549       2.394549    6[1-(0),6-(1,6),6-(6,6)]
    77       2.333472       2.333472       2.333472    6[1-(0),6-(1,6),6-(6,6)]
    78       1.656778       1.656778       1.656778    6[6-(1,6),6-(1,6),6-(8,8)]
    79        1.07292        1.07292        1.07292    6[1-(0),6-(1,6),6-(6,6)]
    80       1.137662       1.137662       1.137662    6[1-(0),6-(1,6),6-(6,6)]
    81       1.463779       1.463779       1.463779    6[6-(6,6),8-(65),8-(65)]
    82       6.965323       6.965323       6.965323    6[1-(0),6-(1,6),6-(6,6)]
    83       6.894482       6.894482       6.894482    6[1-(0),6-(1,6),6-(6,6)]
    84       6.205573       6.205573       6.205573    6[1-(0),6-(6,6),6-(6,6)]
    85       6.201913       6.201913       6.201913    6[6-(1,6),6-(1,6),6-(6,6)]
    86       6.314282       6.314282       6.314282    6[6-(1,6),6-(1,6),6-(6,6)]
    87       5.748726       5.748726       5.748726    6[1-(0),6-(1,6),6-(6,6)]
    88       1.738213       1.738213       1.738213    6[1-(0),6-(1,6),6-(6,6)]
    89       2.414916       2.414916       2.414916    6[6-(1,6),6-(1,6),6-(8,8)]
    90       2.998794       2.998794       2.998794    6[1-(0),6-(1,6),6-(6,6)]
    91       7.005643       7.005643       7.005643    6[1-(0),6-(1,6),6-(6,6)]
    92       2.607903       2.607903       2.607903    6[6-(6,6),8-(65),8-(65)]
    93      -1.177819      -1.177819      -1.177819    6[1-(0),6-(1,6),6-(6,6)]
    94      -1.248676      -1.248676      -1.248676    6[1-(0),6-(1,6),6-(6,6)]
    95      10.277186      10.277186      10.277186    6[1-(0),6-(6,6),6-(6,6)]
    96      10.273511      10.273511      10.273511    6[6-(1,6),6-(1,6),6-(6,6)]
    97      10.385882      10.385882      10.385882    6[6-(1,6),6-(1,6),6-(6,6)]
    98       9.820342       9.820342       9.820342    6[1-(0),6-(1,6),6-(6,6)]
    99       9.881411       9.881411       9.881411    6[1-(0),6-(1,6),6-(6,6)]
   100      10.558102      10.558102      10.558102    6[6-(1,6),6-(1,6),6-(8,8)]
   101      11.141964      11.141964      11.141964    6[1-(0),6-(1,6),6-(6,6)]
   102       11.07723       11.07723       11.07723    6[1-(0),6-(1,6),6-(6,6)]
   103      10.751091      10.751091      10.751091    6[6-(6,6),8-(65),8-(65)]
   104       2.893726       2.893726       2.893726    6[1-(0),6-(1,6),6-(6,6)]
   105       2.822887       2.822887       2.822887    6[1-(0),6-(1,6),6-(6,6)]
   106       2.133989       2.133989       2.133989    6[1-(0),6-(6,6),6-(6,6)]
   107       2.130332       2.130332       2.130332    6[6-(1,6),6-(1,6),6-(6,6)]
   108        2.24272        2.24272        2.24272    6[6-(1,6),6-(1,6),6-(6,6)]
   109        1.67718        1.67718        1.67718    6[1-(0),6-(1,6),6-(6,6)]
   110        5.80976        5.80976        5.80976    6[1-(0),6-(1,6),6-(6,6)]
   111       6.486466       6.486466       6.486466    6[6-(1,6),6-(1,6),6-(8,8)]
   112       7.070329       7.070329       7.070329    6[1-(0),6-(1,6),6-(6,6)]
   113       2.934084       2.934084       2.934084    6[1-(0),6-(1,6),6-(6,6)]
   114       6.679472       6.679472       6.679472    6[6-(6,6),8-(65),8-(65)]
   115       2.035807       2.035807       2.035807    6[6-(6,6),8-(65),8-(65)]
   116       2.035794       2.035794       2.035794    6[6-(1,6),6-(1,6),6-(8,8)]
   117      10.179077      10.179077      10.179077    6[6-(1,6),6-(1,6),6-(6,6)]
   118      10.179065      10.179065      10.179065    6[6-(1,6),6-(1,6),6-(6,6)]
   119      10.179043      10.179043      10.179043    6[1-(0),6-(6,6),6-(6,6)]
   120       6.107437       6.107437       6.107437    6[6-(6,6),8-(65),8-(65)]
   121       6.107442       6.107442       6.107442    6[6-(1,6),6-(1,6),6-(8,8)]
   122        6.10745        6.10745        6.10745    6[6-(1,6),6-(1,6),6-(6,6)]
   123       6.107454       6.107454       6.107454    6[6-(1,6),6-(1,6),6-(6,6)]
   124       6.107463       6.107463       6.107463    6[1-(0),6-(6,6),6-(6,6)]
   125      10.179042      10.179042      10.179042    6[6-(6,6),8-(65),8-(65)]
   126       10.17905       10.17905       10.17905    6[6-(1,6),6-(1,6),6-(8,8)]
   127       2.035845       2.035845       2.035845    6[6-(1,6),6-(1,6),6-(6,6)]
   128       2.035853       2.035853       2.035853    6[6-(1,6),6-(1,6),6-(6,6)]
   129       2.035867       2.035867       2.035867    6[1-(0),6-(6,6),6-(6,6)]
   130       0.984442       0.984442       0.984442    8[6-(6,8),65-(8,8,8,8,8)]
   131       6.145141       6.145141       6.145141    8[6-(6,8),65-(8,8,8,8,8)]
   132       4.705984       4.705984       4.705984    8[6-(6,8),65-(8,8,8,8,8)]
   133       5.056069       5.056069       5.056069    8[6-(6,8),65-(8,8,8,8,8)]
   134      10.216721      10.216721      10.216721    8[6-(6,8),65-(8,8,8,8,8)]
   135       8.777569       8.777569       8.777569    8[6-(6,8),65-(8,8,8,8,8)]
   136       9.127669       9.127669       9.127669    8[6-(6,8),65-(8,8,8,8,8)]
   137       2.073533       2.073533       2.073533    8[6-(6,8),65-(8,8,8,8,8)]
   138       0.634399       0.634399       0.634399    8[6-(6,8),65-(8,8,8,8,8)]
   139       7.158801       7.158801       7.158801    8[6-(6,8),65-(8,8,8,8,8)]
   140       1.998131       1.998131       1.998131    8[6-(6,8),65-(8,8,8,8,8)]
   141        3.43729        3.43729        3.43729    8[6-(6,8),65-(8,8,8,8,8)]
   142        3.08718        3.08718        3.08718    8[6-(6,8),65-(8,8,8,8,8)]
   143      10.141333      10.141333      10.141333    8[6-(6,8),65-(8,8,8,8,8)]
   144      11.580468      11.580468      11.580468    8[6-(6,8),65-(8,8,8,8,8)]
   145       -0.98439       -0.98439       -0.98439    8[6-(6,8),65-(8,8,8,8,8)]
   146       6.069714       6.069714       6.069714    8[6-(6,8),65-(8,8,8,8,8)]
   147       7.508862       7.508862       7.508862    8[6-(6,8),65-(8,8,8,8,8)]
