# Supplementary material for: A collection of forcefield precursors for metal–organic frameworks
Source: RSC Adv. 2019 Nov 13;9(63):36492–507. doi: 10.1039/c9ra07327b (PMC9075174; doi:10.1039/c9ra07327b)
Supplement: RA-009-C9RA07327B-s2039 [file RA-009-C9RA07327B-s2039.txt]

QAVDEW_clean

6.685000    0.000000    0.000000
0.000000    9.905000    0.000000
-0.688790    0.000000    20.654518

     1       1.686921       1.686921       1.686921    29[7-(1,1,7),7-(6,7),7-(6,7),8-(6)]
     2       3.964894       3.964894       3.964894    29[7-(1,1,7),7-(6,7),7-(6,7),8-(6)]
     3       4.309289       4.309289       4.309289    29[7-(1,1,7),7-(6,7),7-(6,7),8-(6)]
     4       2.031316       2.031316       2.031316    29[7-(1,1,7),7-(6,7),7-(6,7),8-(6)]
     5            0.0            0.0            0.0    29[7-(1,1,7),7-(1,1,7),8-(6),8-(6)]
     6      -0.344395      -0.344395      -0.344395    29[7-(1,1,7),7-(1,1,7),8-(6),8-(6)]
     7       5.480461       5.480461       5.480461    1[7-(6,7)]
     8       5.953047       5.953047       5.953047    1[7-(1,7,29)]
     9       0.596393       0.596393       0.596393    1[7-(1,7,29)]
    10       2.392257       2.392257       2.392257    1[7-(6,7)]
    11       0.192349       0.192349       0.192349    1[7-(1,7,29)]
    12        1.40447        1.40447        1.40447    1[7-(1,7,29)]
    13       0.171354       0.171354       0.171354    1[7-(6,7)]
    14      -0.301232      -0.301232      -0.301232    1[7-(1,7,29)]
    15       5.055422       5.055422       5.055422    1[7-(1,7,29)]
    16       3.259558       3.259558       3.259558    1[7-(6,7)]
    17       5.459466       5.459466       5.459466    1[7-(1,7,29)]
    18       4.247345       4.247345       4.247345    1[7-(1,7,29)]
    19       0.515749       0.515749       0.515749    1[7-(6,7)]
    20       0.043163       0.043163       0.043163    1[7-(1,7,29)]
    21       5.399817       5.399817       5.399817    1[7-(1,7,29)]
    22       3.603953       3.603953       3.603953    1[7-(6,7)]
    23       5.803861       5.803861       5.803861    1[7-(1,7,29)]
    24        4.59174        4.59174        4.59174    1[7-(1,7,29)]
    25       5.824856       5.824856       5.824856    1[7-(6,7)]
    26       6.297442       6.297442       6.297442    1[7-(1,7,29)]
    27       0.940788       0.940788       0.940788    1[7-(1,7,29)]
    28       2.736652       2.736652       2.736652    1[7-(6,7)]
    29       0.536744       0.536744       0.536744    1[7-(1,7,29)]
    30       1.748865       1.748865       1.748865    1[7-(1,7,29)]
    31       5.319805       5.319805       5.319805    6[7-(6,7),7-(7,29),8-(29)]
    32      -0.573907      -0.573907      -0.573907    6[7-(1,7),7-(6,7),8-(0)]
    33       2.389633       2.389633       2.389633    6[7-(6,7),7-(7,29),8-(29)]
    34       1.582299       1.582299       1.582299    6[7-(1,7),7-(6,7),8-(0)]
    35        0.33201        0.33201        0.33201    6[7-(6,7),7-(7,29),8-(29)]
    36      -0.459278      -0.459278      -0.459278    6[7-(1,7),7-(6,7),8-(0)]
    37       3.262182       3.262182       3.262182    6[7-(6,7),7-(7,29),8-(29)]
    38       4.069516       4.069516       4.069516    6[7-(1,7),7-(6,7),8-(0)]
    39       0.676405       0.676405       0.676405    6[7-(6,7),7-(7,29),8-(29)]
    40      -0.114883      -0.114883      -0.114883    6[7-(1,7),7-(6,7),8-(0)]
    41       3.606577       3.606577       3.606577    6[7-(6,7),7-(7,29),8-(29)]
    42       4.413911       4.413911       4.413911    6[7-(1,7),7-(6,7),8-(0)]
    43         5.6642         5.6642         5.6642    6[7-(6,7),7-(7,29),8-(29)]
    44      -0.229512      -0.229512      -0.229512    6[7-(1,7),7-(6,7),8-(0)]
    45       2.734028       2.734028       2.734028    6[7-(6,7),7-(7,29),8-(29)]
    46       1.926694       1.926694       1.926694    6[7-(1,7),7-(6,7),8-(0)]
    47       5.527348       5.527348       5.527348    7[1-(0),6-(7,8),7-(6,29)]
    48       5.003092       5.003092       5.003092    7[6-(7,8),7-(1,6),29-(7,7,8)]
    49       5.951862       5.951862       5.951862    7[6-(7,8),6-(7,8),7-(1,1,29)]
    50      -0.284179      -0.284179      -0.284179    7[1-(0),1-(0),7-(6,6),29-(7,8,8)]
    51       2.281516       2.281516       2.281516    7[1-(0),6-(7,8),7-(6,29)]
    52       2.819742       2.819742       2.819742    7[6-(7,8),7-(1,6),29-(7,7,8)]
    53       1.637832       1.637832       1.637832    7[6-(7,8),6-(7,8),7-(1,1,29)]
    54       1.090035       1.090035       1.090035    7[1-(0),1-(0),7-(6,6),29-(7,7,8)]
    55       0.124467       0.124467       0.124467    7[1-(0),6-(7,8),7-(6,29)]
    56       0.648723       0.648723       0.648723    7[6-(7,8),7-(1,6),29-(7,7,8)]
    57      -0.300047      -0.300047      -0.300047    7[6-(7,8),6-(7,8),7-(1,1,29)]
    58       5.935994       5.935994       5.935994    7[1-(0),1-(0),7-(6,6),29-(7,8,8)]
    59       3.370299       3.370299       3.370299    7[1-(0),6-(7,8),7-(6,29)]
    60       2.832073       2.832073       2.832073    7[6-(7,8),7-(1,6),29-(7,7,8)]
    61       4.013983       4.013983       4.013983    7[6-(7,8),6-(7,8),7-(1,1,29)]
    62        4.56178        4.56178        4.56178    7[1-(0),1-(0),7-(6,6),29-(7,7,8)]
    63       0.468862       0.468862       0.468862    7[1-(0),6-(7,8),7-(6,29)]
    64       0.993118       0.993118       0.993118    7[6-(7,8),7-(1,6),29-(7,7,8)]
    65       0.044348       0.044348       0.044348    7[6-(7,8),6-(7,8),7-(1,1,29)]
    66       6.280389       6.280389       6.280389    7[1-(0),1-(0),7-(6,6),29-(7,8,8)]
    67       3.714694       3.714694       3.714694    7[1-(0),6-(7,8),7-(6,29)]
    68       3.176468       3.176468       3.176468    7[6-(7,8),7-(1,6),29-(7,7,8)]
    69       4.358378       4.358378       4.358378    7[6-(7,8),6-(7,8),7-(1,1,29)]
    70       4.906175       4.906175       4.906175    7[1-(0),1-(0),7-(6,6),29-(7,7,8)]
    71       5.871743       5.871743       5.871743    7[1-(0),6-(7,8),7-(6,29)]
    72       5.347487       5.347487       5.347487    7[6-(7,8),7-(1,6),29-(7,7,8)]
    73       6.296257       6.296257       6.296257    7[6-(7,8),6-(7,8),7-(1,1,29)]
    74       0.060216       0.060216       0.060216    7[1-(0),1-(0),7-(6,6),29-(7,8,8)]
    75       2.625911       2.625911       2.625911    7[1-(0),6-(7,8),7-(6,29)]
    76       3.164137       3.164137       3.164137    7[6-(7,8),7-(1,6),29-(7,7,8)]
    77       1.982227       1.982227       1.982227    7[6-(7,8),6-(7,8),7-(1,1,29)]
    78        1.43443        1.43443        1.43443    7[1-(0),1-(0),7-(6,6),29-(7,7,8)]
    79       5.104072       5.104072       5.104072    8[6-(7,7),29-(7,7,8)]
    80      -0.030437      -0.030437      -0.030437    8[6-(7,7)]
    81       2.585201       2.585201       2.585201    8[6-(7,7),29-(7,7,7)]
    82        1.02107        1.02107        1.02107    8[6-(7,7)]
    83       0.547743       0.547743       0.547743    8[6-(7,7),29-(7,7,8)]
    84       5.682252       5.682252       5.682252    8[6-(7,7)]
    85       3.066614       3.066614       3.066614    8[6-(7,7),29-(7,7,7)]
    86       4.630745       4.630745       4.630745    8[6-(7,7)]
    87       0.892138       0.892138       0.892138    8[6-(7,7),29-(7,7,8)]
    88       6.026647       6.026647       6.026647    8[6-(7,7)]
    89       3.411009       3.411009       3.411009    8[6-(7,7),29-(7,7,7)]
    90        4.97514        4.97514        4.97514    8[6-(7,7)]
    91       5.448467       5.448467       5.448467    8[6-(7,7),29-(7,7,8)]
    92       0.313958       0.313958       0.313958    8[6-(7,7)]
    93       2.929596       2.929596       2.929596    8[6-(7,7),29-(7,7,7)]
    94       1.365465       1.365465       1.365465    8[6-(7,7)]
