# Supplementary material for: A collection of forcefield precursors for metal–organic frameworks
Source: RSC Adv. 2019 Nov 13;9(63):36492–507. doi: 10.1039/c9ra07327b (PMC9075174; doi:10.1039/c9ra07327b)
Supplement: RA-009-C9RA07327B-s2040 [file RA-009-C9RA07327B-s2040.txt]

QAVWAN_clean

13.013300    0.000000    0.000000
-0.289197    13.010086    0.000000
-3.924464    -4.012669    12.740454

     1      -1.211695      -1.211695      -1.211695    30[7-(6,6),8-(6),8-(6),8-(6),8-(6)]
     2      -0.987018      -0.987018      -0.987018    30[7-(6,6),8-(6),8-(6),8-(6),8-(6)]
     3      10.011334      10.011334      10.011334    30[7-(6,6),8-(6),8-(6),8-(6),8-(6)]
     4       9.786657       9.786657       9.786657    30[7-(6,6),8-(6),8-(6),8-(6),8-(6)]
     5       3.045474       3.045474       3.045474    1[6-(6,6)]
     6       5.316719       5.316719       5.316719    1[6-(6,6)]
     7       3.253598       3.253598       3.253598    1[6-(6,6)]
     8       7.547228       7.547228       7.547228    1[6-(6,6)]
     9      -3.567106      -3.567106      -3.567106    1[6-(6,7)]
    10      -0.590673      -0.590673      -0.590673    1[6-(6,6)]
    11        2.92751        2.92751        2.92751    1[6-(6,6)]
    12       4.841941       4.841941       4.841941    1[6-(1,1,6)]
    13        4.78122        4.78122        4.78122    1[6-(1,1,6)]
    14       0.471474       0.471474       0.471474    1[6-(1,1,6)]
    15       7.778796       7.778796       7.778796    1[6-(6,6)]
    16       5.456853       5.456853       5.456853    1[6-(6,6)]
    17      -1.026232      -1.026232      -1.026232    1[6-(6,6)]
    18      -0.924311      -0.924311      -0.924311    1[6-(6,6)]
    19      -1.098669      -1.098669      -1.098669    1[6-(6,6)]
    20      -0.736426      -0.736426      -0.736426    1[6-(6,6)]
    21      -1.261777      -1.261777      -1.261777    1[6-(6,7)]
    22      -0.499981      -0.499981      -0.499981    1[6-(6,6)]
    23       1.324119       1.324119       1.324119    1[6-(6,6)]
    24      -0.279034      -0.279034      -0.279034    1[6-(1,1,6)]
    25       1.154505       1.154505       1.154505    1[6-(1,1,6)]
    26       0.999705       0.999705       0.999705    1[6-(1,1,6)]
    27      -1.018543      -1.018543      -1.018543    1[6-(6,6)]
    28      -1.122976      -1.122976      -1.122976    1[6-(6,6)]
    29       5.754165       5.754165       5.754165    1[6-(6,6)]
    30        3.48292        3.48292        3.48292    1[6-(6,6)]
    31       5.546041       5.546041       5.546041    1[6-(6,6)]
    32       1.252411       1.252411       1.252411    1[6-(6,6)]
    33      12.366745      12.366745      12.366745    1[6-(6,7)]
    34       9.390312       9.390312       9.390312    1[6-(6,6)]
    35       5.872129       5.872129       5.872129    1[6-(6,6)]
    36       3.957698       3.957698       3.957698    1[6-(1,1,6)]
    37       4.018419       4.018419       4.018419    1[6-(1,1,6)]
    38       8.328165       8.328165       8.328165    1[6-(1,1,6)]
    39       1.020843       1.020843       1.020843    1[6-(6,6)]
    40       3.342786       3.342786       3.342786    1[6-(6,6)]
    41       9.825871       9.825871       9.825871    1[6-(6,6)]
    42        9.72395        9.72395        9.72395    1[6-(6,6)]
    43       9.898308       9.898308       9.898308    1[6-(6,6)]
    44       9.536065       9.536065       9.536065    1[6-(6,6)]
    45      10.061416      10.061416      10.061416    1[6-(6,7)]
    46        9.29962        9.29962        9.29962    1[6-(6,6)]
    47        7.47552        7.47552        7.47552    1[6-(6,6)]
    48       9.078673       9.078673       9.078673    1[6-(1,1,6)]
    49       7.645134       7.645134       7.645134    1[6-(1,1,6)]
    50       7.799934       7.799934       7.799934    1[6-(1,1,6)]
    51       9.818182       9.818182       9.818182    1[6-(6,6)]
    52       9.922615       9.922615       9.922615    1[6-(6,6)]
    53        1.43006        1.43006        1.43006    6[6-(6,6),8-(30),8-(30)]
    54       2.920299       2.920299       2.920299    6[6-(1,6),6-(1,6),6-(8,8)]
    55       3.568858       3.568858       3.568858    6[1-(0),6-(1,6),6-(6,6)]
    56       4.907209       4.907209       4.907209    6[1-(0),6-(1,6),6-(6,6)]
    57       3.682441       3.682441       3.682441    6[1-(0),6-(6,6),6-(6,6)]
    58       5.715472       5.715472       5.715472    6[6-(1,6),6-(1,6),6-(6,6)]
    59       7.113762       7.113762       7.113762    6[1-(0),6-(6,6),6-(6,6)]
    60       0.888437       0.888437       0.888437    6[1-(0),6-(1,6),7-(6,30)]
    61       0.316992       0.316992       0.316992    6[1-(0),6-(1,7),6-(6,6)]
    62        1.07889        1.07889        1.07889    6[6-(1,6),6-(1,6),6-(6,6)]
    63       2.389672       2.389672       2.389672    6[1-(0),6-(6,6),6-(6,7)]
    64       2.930571       2.930571       2.930571    6[6-(1,1,1),6-(1,6),7-(6,30)]
    65       4.362211       4.362211       4.362211    6[1-(0),1-(0),1-(0),6-(6,7)]
    66       7.878102       7.878102       7.878102    6[6-(1,6),6-(1,6),6-(8,8)]
    67       9.378107       9.378107       9.378107    6[6-(6,6),8-(30),8-(30)]
    68       7.255284       7.255284       7.255284    6[1-(0),6-(1,6),6-(6,6)]
    69       5.873415       5.873415       5.873415    6[1-(0),6-(1,6),6-(6,6)]
    70        5.07401        5.07401        5.07401    6[6-(1,6),6-(1,6),6-(6,6)]
    71      -1.092253      -1.092253      -1.092253    6[6-(6,6),8-(30),8-(30)]
    72      -1.055365      -1.055365      -1.055365    6[6-(1,6),6-(1,6),6-(8,8)]
    73      -1.012195      -1.012195      -1.012195    6[1-(0),6-(1,6),6-(6,6)]
    74      -0.948463      -0.948463      -0.948463    6[1-(0),6-(1,6),6-(6,6)]
    75      -1.051284      -1.051284      -1.051284    6[1-(0),6-(6,6),6-(6,6)]
    76      -0.918668      -0.918668      -0.918668    6[6-(1,6),6-(1,6),6-(6,6)]
    77      -0.843041      -0.843041      -0.843041    6[1-(0),6-(6,6),6-(6,6)]
    78      -0.728656      -0.728656      -0.728656    6[1-(0),6-(1,6),7-(6,30)]
    79      -0.282255      -0.282255      -0.282255    6[1-(0),6-(1,7),6-(6,6)]
    80       0.498937       0.498937       0.498937    6[6-(1,6),6-(1,6),6-(6,6)]
    81       0.784454       0.784454       0.784454    6[1-(0),6-(6,6),6-(6,7)]
    82       0.286124       0.286124       0.286124    6[6-(1,1,1),6-(1,6),7-(6,30)]
    83       0.565185       0.565185       0.565185    6[1-(0),1-(0),1-(0),6-(6,7)]
    84      -0.915651      -0.915651      -0.915651    6[6-(1,6),6-(1,6),6-(8,8)]
    85      -0.893851      -0.893851      -0.893851    6[6-(6,6),8-(30),8-(30)]
    86      -0.997866      -0.997866      -0.997866    6[1-(0),6-(1,6),6-(6,6)]
    87      -1.047346      -1.047346      -1.047346    6[1-(0),6-(1,6),6-(6,6)]
    88      -0.984899      -0.984899      -0.984899    6[6-(1,6),6-(1,6),6-(6,6)]
    89       7.369579       7.369579       7.369579    6[6-(6,6),8-(30),8-(30)]
    90        5.87934        5.87934        5.87934    6[6-(1,6),6-(1,6),6-(8,8)]
    91       5.230781       5.230781       5.230781    6[1-(0),6-(1,6),6-(6,6)]
    92        3.89243        3.89243        3.89243    6[1-(0),6-(1,6),6-(6,6)]
    93       5.117198       5.117198       5.117198    6[1-(0),6-(6,6),6-(6,6)]
    94       3.084167       3.084167       3.084167    6[6-(1,6),6-(1,6),6-(6,6)]
    95       1.685877       1.685877       1.685877    6[1-(0),6-(6,6),6-(6,6)]
    96       7.911202       7.911202       7.911202    6[1-(0),6-(1,6),7-(6,30)]
    97       8.482647       8.482647       8.482647    6[1-(0),6-(1,7),6-(6,6)]
    98       7.720749       7.720749       7.720749    6[6-(1,6),6-(1,6),6-(6,6)]
    99       6.409967       6.409967       6.409967    6[1-(0),6-(6,6),6-(6,7)]
   100       5.869068       5.869068       5.869068    6[6-(1,1,1),6-(1,6),7-(6,30)]
   101       4.437428       4.437428       4.437428    6[1-(0),1-(0),1-(0),6-(6,7)]
   102       0.921537       0.921537       0.921537    6[6-(1,6),6-(1,6),6-(8,8)]
   103      -0.578468      -0.578468      -0.578468    6[6-(6,6),8-(30),8-(30)]
   104       1.544355       1.544355       1.544355    6[1-(0),6-(1,6),6-(6,6)]
   105       2.926224       2.926224       2.926224    6[1-(0),6-(1,6),6-(6,6)]
   106       3.725629       3.725629       3.725629    6[6-(1,6),6-(1,6),6-(6,6)]
   107       9.891892       9.891892       9.891892    6[6-(6,6),8-(30),8-(30)]
   108       9.855004       9.855004       9.855004    6[6-(1,6),6-(1,6),6-(8,8)]
   109       9.811834       9.811834       9.811834    6[1-(0),6-(1,6),6-(6,6)]
   110       9.748102       9.748102       9.748102    6[1-(0),6-(1,6),6-(6,6)]
   111       9.850923       9.850923       9.850923    6[1-(0),6-(6,6),6-(6,6)]
   112       9.718307       9.718307       9.718307    6[6-(1,6),6-(1,6),6-(6,6)]
   113        9.64268        9.64268        9.64268    6[1-(0),6-(6,6),6-(6,6)]
   114       9.528295       9.528295       9.528295    6[1-(0),6-(1,6),7-(6,30)]
   115       9.081894       9.081894       9.081894    6[1-(0),6-(1,7),6-(6,6)]
   116       8.300702       8.300702       8.300702    6[6-(1,6),6-(1,6),6-(6,6)]
   117       8.015185       8.015185       8.015185    6[1-(0),6-(6,6),6-(6,7)]
   118       8.513515       8.513515       8.513515    6[6-(1,1,1),6-(1,6),7-(6,30)]
   119       8.234454       8.234454       8.234454    6[1-(0),1-(0),1-(0),6-(6,7)]
   120        9.71529        9.71529        9.71529    6[6-(1,6),6-(1,6),6-(8,8)]
   121        9.69349        9.69349        9.69349    6[6-(6,6),8-(30),8-(30)]
   122       9.797505       9.797505       9.797505    6[1-(0),6-(1,6),6-(6,6)]
   123       9.846985       9.846985       9.846985    6[1-(0),6-(1,6),6-(6,6)]
   124       9.784538       9.784538       9.784538    6[6-(1,6),6-(1,6),6-(6,6)]
   125       2.172581       2.172581       2.172581    7[6-(1,6),6-(6,6),30-(8,8,8,8)]
   126      -0.453747      -0.453747      -0.453747    7[6-(1,6),6-(6,6),30-(8,8,8,8)]
   127       6.627058       6.627058       6.627058    7[6-(1,6),6-(6,6),30-(8,8,8,8)]
   128       9.253386       9.253386       9.253386    7[6-(1,6),6-(6,6),30-(8,8,8,8)]
   129       0.768194       0.768194       0.768194    8[6-(6,8),30-(7,8,8,8)]
   130       0.929697       0.929697       0.929697    8[6-(6,8),30-(7,8,8,8)]
   131      10.002848      10.002848      10.002848    8[6-(6,8),30-(7,8,8,8)]
   132      -3.110052      -3.110052      -3.110052    8[6-(6,8),30-(7,8,8,8)]
   133      -1.278821      -1.278821      -1.278821    8[6-(6,8),30-(7,8,8,8)]
   134      -0.919132      -0.919132      -0.919132    8[6-(6,8),30-(7,8,8,8)]
   135      -1.205185      -1.205185      -1.205185    8[6-(6,8),30-(7,8,8,8)]
   136      -0.886095      -0.886095      -0.886095    8[6-(6,8),30-(7,8,8,8)]
   137       8.031445       8.031445       8.031445    8[6-(6,8),30-(7,8,8,8)]
   138       7.869942       7.869942       7.869942    8[6-(6,8),30-(7,8,8,8)]
   139      -1.203209      -1.203209      -1.203209    8[6-(6,8),30-(7,8,8,8)]
   140      11.909691      11.909691      11.909691    8[6-(6,8),30-(7,8,8,8)]
   141       10.07846       10.07846       10.07846    8[6-(6,8),30-(7,8,8,8)]
   142       9.718771       9.718771       9.718771    8[6-(6,8),30-(7,8,8,8)]
   143      10.004824      10.004824      10.004824    8[6-(6,8),30-(7,8,8,8)]
   144       9.685734       9.685734       9.685734    8[6-(6,8),30-(7,8,8,8)]
