# Supplementary material for: A collection of forcefield precursors for metal–organic frameworks
Source: RSC Adv. 2019 Nov 13;9(63):36492–507. doi: 10.1039/c9ra07327b (PMC9075174; doi:10.1039/c9ra07327b)
Supplement: RA-009-C9RA07327B-s2041 [file RA-009-C9RA07327B-s2041.txt]

QAVYUJ_clean

7.291800    0.000000    0.000000
2.785885    8.914844    0.000000
1.118136    1.245169    14.029539

     1       5.152764       5.152764       5.152764    57[8-(6),8-(6),8-(6),8-(6),8-(6),8-(6),8-(6,57),8-(6,57)]
     2       6.043057       6.043057       6.043057    57[8-(6),8-(6),8-(6),8-(6),8-(6),8-(6),8-(6,57),8-(6,57)]
     3       5.038843       5.038843       5.038843    28[7-(1,1,6),7-(1,1,6),7-(6,6),7-(6,6),8-(6),8-(6)]
     4       7.608591       7.608591       7.608591    1[7-(1,6,28)]
     5       7.023937       7.023937       7.023937    1[7-(1,6,28)]
     6       4.730419       4.730419       4.730419    1[6-(7,7)]
     7       4.845619       4.845619       4.845619    1[7-(6,6)]
     8       9.404178       9.404178       9.404178    1[6-(6,6)]
     9        9.45039        9.45039        9.45039    1[6-(6,6)]
    10       7.913284       7.913284       7.913284    1[6-(6,6)]
    11        3.58723        3.58723        3.58723    1[7-(1,6,28)]
    12       4.171884       4.171884       4.171884    1[7-(1,6,28)]
    13       6.465402       6.465402       6.465402    1[6-(7,7)]
    14       6.350202       6.350202       6.350202    1[7-(6,6)]
    15       1.791643       1.791643       1.791643    1[6-(6,6)]
    16       1.745431       1.745431       1.745431    1[6-(6,6)]
    17       3.282537       3.282537       3.282537    1[6-(6,6)]
    18       5.011611       5.011611       5.011611    6[1-(0),7-(1,6),7-(6,28)]
    19       5.540513       5.540513       5.540513    6[6-(6,7),6-(8,8),7-(1,6)]
    20       5.747424       5.747424       5.747424    6[6-(6,7),6-(8,8),7-(6,28)]
    21       6.297821       6.297821       6.297821    6[6-(6,7),8-(28),8-(57)]
    22       5.830508       5.830508       5.830508    6[6-(6,7),8-(57),8-(57,57)]
    23       2.963627       2.963627       2.963627    6[6-(6,6),8-(57),8-(57)]
    24        8.57716        8.57716        8.57716    6[6-(1,6),6-(1,6),7-(1,1,28)]
    25       9.202892       9.202892       9.202892    6[1-(0),6-(6,6),6-(6,7)]
    26       9.529205       9.529205       9.529205    6[6-(1,6),6-(1,6),6-(8,8)]
    27        9.23751        9.23751        9.23751    6[1-(0),6-(6,6),6-(6,6)]
    28       8.308348       8.308348       8.308348    6[1-(0),6-(6,6),6-(6,7)]
    29       8.623939       8.623939       8.623939    6[6-(1,6),6-(1,6),6-(8,8)]
    30        8.29263        8.29263        8.29263    6[6-(6,6),8-(57),8-(57)]
    31        6.18421        6.18421        6.18421    6[1-(0),7-(1,6),7-(6,28)]
    32       5.655308       5.655308       5.655308    6[6-(6,7),6-(8,8),7-(1,6)]
    33       5.448397       5.448397       5.448397    6[6-(6,7),6-(8,8),7-(6,28)]
    34          4.898          4.898          4.898    6[6-(6,7),8-(28),8-(57)]
    35       5.365313       5.365313       5.365313    6[6-(6,7),8-(57),8-(57,57)]
    36       8.232194       8.232194       8.232194    6[6-(6,6),8-(57),8-(57)]
    37       2.618661       2.618661       2.618661    6[6-(1,6),6-(1,6),7-(1,1,28)]
    38       1.992929       1.992929       1.992929    6[1-(0),6-(6,6),6-(6,7)]
    39       1.666616       1.666616       1.666616    6[6-(1,6),6-(1,6),6-(8,8)]
    40       1.958311       1.958311       1.958311    6[1-(0),6-(6,6),6-(6,6)]
    41       2.887473       2.887473       2.887473    6[1-(0),6-(6,6),6-(6,7)]
    42       2.571882       2.571882       2.571882    6[6-(1,6),6-(1,6),6-(8,8)]
    43       2.903191       2.903191       2.903191    6[6-(6,6),8-(57),8-(57)]
    44       8.122325       8.122325       8.122325    7[1-(0),1-(0),6-(6,6),28-(7,7,7,8,8)]
    45       5.407703       5.407703       5.407703    7[6-(1,7),6-(6,6),28-(7,7,7,8,8)]
    46       5.068581       5.068581       5.068581    7[1-(0),6-(1,7),6-(6,6)]
    47       3.073496       3.073496       3.073496    7[1-(0),1-(0),6-(6,6),28-(7,7,7,8,8)]
    48       5.788118       5.788118       5.788118    7[6-(1,7),6-(6,6),28-(7,7,7,8,8)]
    49        6.12724        6.12724        6.12724    7[1-(0),6-(1,7),6-(6,6)]
    50       6.562713       6.562713       6.562713    8[6-(6,8),28-(7,7,7,7,8)]
    51       6.487362       6.487362       6.487362    8[6-(6,8),57-(8,8,8,8,8,8,8)]
    52       5.852221       5.852221       5.852221    8[6-(6,8),57-(8,8,8,8,8,8,8)]
    53       6.026043       6.026043       6.026043    8[6-(6,8),57-(8,8,8,8,8,8,8),57-(8,8,8,8,8,8,8)]
    54       3.185657       3.185657       3.185657    8[6-(6,8),57-(8,8,8,8,8,8,8)]
    55       3.397542       3.397542       3.397542    8[6-(6,8),57-(8,8,8,8,8,8,8)]
    56       5.971671       5.971671       5.971671    8[6-(6,8),57-(8,8,8,8,8,8,8)]
    57       4.782385       4.782385       4.782385    8[6-(6,8),57-(8,8,8,8,8,8,8)]
    58       4.633108       4.633108       4.633108    8[6-(6,8),28-(7,7,7,7,8)]
    59       4.708459       4.708459       4.708459    8[6-(6,8),57-(8,8,8,8,8,8,8)]
    60         5.3436         5.3436         5.3436    8[6-(6,8),57-(8,8,8,8,8,8,8)]
    61       5.169778       5.169778       5.169778    8[6-(6,8),57-(8,8,8,8,8,8,8),57-(8,8,8,8,8,8,8)]
    62       8.010164       8.010164       8.010164    8[6-(6,8),57-(8,8,8,8,8,8,8)]
    63       7.798279       7.798279       7.798279    8[6-(6,8),57-(8,8,8,8,8,8,8)]
    64        5.22415        5.22415        5.22415    8[6-(6,8),57-(8,8,8,8,8,8,8)]
    65       6.413436       6.413436       6.413436    8[6-(6,8),57-(8,8,8,8,8,8,8)]
