# Supplementary material for: A collection of forcefield precursors for metal–organic frameworks
Source: RSC Adv. 2019 Nov 13;9(63):36492–507. doi: 10.1039/c9ra07327b (PMC9075174; doi:10.1039/c9ra07327b)
Supplement: RA-009-C9RA07327B-s2042 [file RA-009-C9RA07327B-s2042.txt]

QAVZAQ_clean

7.290400    0.000000    0.000000
2.756321    8.820781    0.000000
1.124395    1.212412    13.916105

     1       6.593275       6.593275       6.593275    60[8-(6),8-(6),8-(6),8-(6),8-(6),8-(6),8-(6,60),8-(6,60)]
     2       4.577841       4.577841       4.577841    60[8-(6),8-(6),8-(6),8-(6),8-(6),8-(6),8-(6,60),8-(6,60)]
     3       5.585558       5.585558       5.585558    28[7-(1,1,6),7-(1,1,6),7-(6,6),7-(6,6),8-(6),8-(6)]
     4       3.424175       3.424175       3.424175    1[7-(1,6,28)]
     5       3.060018       3.060018       3.060018    1[7-(1,6,28)]
     6       6.884724       6.884724       6.884724    1[7-(6,6)]
     7       2.319935       2.319935       2.319935    1[6-(6,6)]
     8       3.855276       3.855276       3.855276    1[6-(6,6)]
     9       2.293441       2.293441       2.293441    1[6-(6,6)]
    10       7.039716       7.039716       7.039716    1[6-(7,7)]
    11       7.746941       7.746941       7.746941    1[7-(1,6,28)]
    12       8.111098       8.111098       8.111098    1[7-(1,6,28)]
    13       4.286392       4.286392       4.286392    1[7-(6,6)]
    14       8.851181       8.851181       8.851181    1[6-(6,6)]
    15        7.31584        7.31584        7.31584    1[6-(6,6)]
    16       8.877675       8.877675       8.877675    1[6-(6,6)]
    17         4.1314         4.1314         4.1314    1[6-(7,7)]
    18        8.74535        8.74535        8.74535    6[6-(6,6),8-(60),8-(60)]
    19       2.206165       2.206165       2.206165    6[6-(1,6),6-(1,6),6-(8,8)]
    20       2.532174       2.532174       2.532174    6[1-(0),6-(6,6),6-(6,7)]
    21        3.17031        3.17031        3.17031    6[6-(1,6),6-(1,6),7-(1,1,28)]
    22       3.453714       3.453714       3.453714    6[1-(0),6-(6,6),6-(6,7)]
    23       3.141128       3.141128       3.141128    6[6-(1,6),6-(1,6),6-(8,8)]
    24       2.509862       2.509862       2.509862    6[1-(0),6-(6,6),6-(6,6)]
    25        3.47877        3.47877        3.47877    6[6-(6,6),8-(60),8-(60)]
    26       5.922621       5.922621       5.922621    6[6-(6,7),8-(60),8-(60,60)]
    27        6.20876        6.20876        6.20876    6[6-(6,7),6-(8,8),7-(1,6)]
    28       5.998062       5.998062       5.998062    6[6-(6,7),6-(8,8),7-(6,28)]
    29       6.743778       6.743778       6.743778    6[1-(0),7-(1,6),7-(6,28)]
    30       5.454141       5.454141       5.454141    6[6-(6,7),8-(28),8-(60)]
    31       2.425766       2.425766       2.425766    6[6-(6,6),8-(60),8-(60)]
    32       8.964951       8.964951       8.964951    6[6-(1,6),6-(1,6),6-(8,8)]
    33       8.638942       8.638942       8.638942    6[1-(0),6-(6,6),6-(6,7)]
    34       8.000806       8.000806       8.000806    6[6-(1,6),6-(1,6),7-(1,1,28)]
    35       7.717402       7.717402       7.717402    6[1-(0),6-(6,6),6-(6,7)]
    36       8.029988       8.029988       8.029988    6[6-(1,6),6-(1,6),6-(8,8)]
    37       8.661254       8.661254       8.661254    6[1-(0),6-(6,6),6-(6,6)]
    38       7.692346       7.692346       7.692346    6[6-(6,6),8-(60),8-(60)]
    39       5.248495       5.248495       5.248495    6[6-(6,7),8-(60),8-(60,60)]
    40       4.962356       4.962356       4.962356    6[6-(6,7),6-(8,8),7-(1,6)]
    41       5.173054       5.173054       5.173054    6[6-(6,7),6-(8,8),7-(6,28)]
    42       4.427338       4.427338       4.427338    6[1-(0),7-(1,6),7-(6,28)]
    43       5.716975       5.716975       5.716975    6[6-(6,7),8-(28),8-(60)]
    44       3.615093       3.615093       3.615093    7[1-(0),1-(0),6-(6,6),28-(7,7,7,8,8)]
    45       6.679476       6.679476       6.679476    7[1-(0),6-(1,7),6-(6,6)]
    46       6.334255       6.334255       6.334255    7[6-(1,7),6-(6,6),28-(7,7,7,8,8)]
    47       7.556023       7.556023       7.556023    7[1-(0),1-(0),6-(6,6),28-(7,7,7,8,8)]
    48        4.49164        4.49164        4.49164    7[1-(0),6-(1,7),6-(6,6)]
    49       4.836861       4.836861       4.836861    7[6-(1,7),6-(6,6),28-(7,7,7,8,8)]
    50       8.287052       8.287052       8.287052    8[6-(6,8),60-(8,8,8,8,8,8,8)]
    51       8.524197       8.524197       8.524197    8[6-(6,8),60-(8,8,8,8,8,8,8)]
    52       6.978407       6.978407       6.978407    8[6-(6,8),60-(8,8,8,8,8,8,8)]
    53       5.758763       5.758763       5.758763    8[6-(6,8),60-(8,8,8,8,8,8,8)]
    54       5.712196       5.712196       5.712196    8[6-(6,8),60-(8,8,8,8,8,8,8),60-(8,8,8,8,8,8,8)]
    55       5.903549       5.903549       5.903549    8[6-(6,8),60-(8,8,8,8,8,8,8)]
    56       5.270032       5.270032       5.270032    8[6-(6,8),60-(8,8,8,8,8,8,8)]
    57       5.187905       5.187905       5.187905    8[6-(6,8),28-(7,7,7,7,8)]
    58       2.884064       2.884064       2.884064    8[6-(6,8),60-(8,8,8,8,8,8,8)]
    59       2.646919       2.646919       2.646919    8[6-(6,8),60-(8,8,8,8,8,8,8)]
    60       4.192709       4.192709       4.192709    8[6-(6,8),60-(8,8,8,8,8,8,8)]
    61       5.412353       5.412353       5.412353    8[6-(6,8),60-(8,8,8,8,8,8,8)]
    62        5.45892        5.45892        5.45892    8[6-(6,8),60-(8,8,8,8,8,8,8),60-(8,8,8,8,8,8,8)]
    63       5.267567       5.267567       5.267567    8[6-(6,8),60-(8,8,8,8,8,8,8)]
    64       5.901084       5.901084       5.901084    8[6-(6,8),60-(8,8,8,8,8,8,8)]
    65       5.983211       5.983211       5.983211    8[6-(6,8),28-(7,7,7,7,8)]
