# Supplementary material for: A collection of forcefield precursors for metal–organic frameworks
Source: RSC Adv. 2019 Nov 13;9(63):36492–507. doi: 10.1039/c9ra07327b (PMC9075174; doi:10.1039/c9ra07327b)
Supplement: RA-009-C9RA07327B-s2043 [file RA-009-C9RA07327B-s2043.txt]

QAWRIQ_clean

10.524000    0.000000    0.000000
-0.312356    11.302685    0.000000
-4.383708    -5.296878    12.556833

     1      -0.960548      -0.960548      -0.960548    64[8-(6),8-(6),8-(6),8-(6),8-(6),8-(6,64),8-(6,64),8-(6,64)]
     2      -0.499415      -0.499415      -0.499415    64[8-(6),8-(6),8-(6),8-(6),8-(6),8-(6,64)]
     3       6.788484       6.788484       6.788484    64[8-(6),8-(6),8-(6),8-(6),8-(6),8-(6,64),8-(6,64),8-(6,64)]
     4       6.327351       6.327351       6.327351    64[8-(6),8-(6),8-(6),8-(6),8-(6),8-(6,64)]
     5        9.02924        9.02924        9.02924    1[7-(1,6)]
     6       7.561582       7.561582       7.561582    1[7-(1,6)]
     7      -1.105926      -1.105926      -1.105926    1[7-(1,6)]
     8      -0.799991      -0.799991      -0.799991    1[7-(1,6)]
     9       4.269456       4.269456       4.269456    1[7-(1,6)]
    10       3.191895       3.191895       3.191895    1[7-(1,6)]
    11       2.848767       2.848767       2.848767    1[6-(6,6)]
    12       5.031297       5.031297       5.031297    1[6-(6,6)]
    13       6.231049       6.231049       6.231049    1[6-(6,6)]
    14      -0.195381      -0.195381      -0.195381    1[6-(6,6)]
    15      -0.343661      -0.343661      -0.343661    1[6-(6,6)]
    16      -1.052635      -1.052635      -1.052635    1[6-(6,6)]
    17      -0.988764      -0.988764      -0.988764    1[6-(6,6)]
    18       -0.22304       -0.22304       -0.22304    1[6-(6,6)]
    19       3.518648       3.518648       3.518648    1[6-(6,6)]
    20      -3.201304      -3.201304      -3.201304    1[7-(1,6)]
    21      -1.733646      -1.733646      -1.733646    1[7-(1,6)]
    22       6.933862       6.933862       6.933862    1[7-(1,6)]
    23       6.627927       6.627927       6.627927    1[7-(1,6)]
    24        1.55848        1.55848        1.55848    1[7-(1,6)]
    25       2.636041       2.636041       2.636041    1[7-(1,6)]
    26       2.979169       2.979169       2.979169    1[6-(6,6)]
    27       0.796639       0.796639       0.796639    1[6-(6,6)]
    28      -0.403113      -0.403113      -0.403113    1[6-(6,6)]
    29       6.023317       6.023317       6.023317    1[6-(6,6)]
    30       6.171597       6.171597       6.171597    1[6-(6,6)]
    31       6.880571       6.880571       6.880571    1[6-(6,6)]
    32         6.8167         6.8167         6.8167    1[6-(6,6)]
    33       6.050976       6.050976       6.050976    1[6-(6,6)]
    34       2.309288       2.309288       2.309288    1[6-(6,6)]
    35        1.76416        1.76416        1.76416    6[6-(6,6),8-(64,64),8-(64,64)]
    36       3.195231       3.195231       3.195231    6[6-(1,6),6-(6,7),6-(8,8)]
    37       3.530942       3.530942       3.530942    6[1-(0),6-(1,6),6-(6,6)]
    38       4.830136       4.830136       4.830136    6[1-(0),6-(1,6),6-(6,6)]
    39       5.844892       5.844892       5.844892    6[6-(1,6),6-(1,6),6-(8,8)]
    40       7.288727       7.288727       7.288727    6[6-(6,6),8-(64),8-(64)]
    41        5.54015        5.54015        5.54015    6[1-(0),6-(6,6),6-(6,7)]
    42       4.226044       4.226044       4.226044    6[6-(1,6),6-(6,6),7-(1,1)]
    43      -0.695997      -0.695997      -0.695997    6[6-(6,6),8-(64),8-(64)]
    44      -0.578086      -0.578086      -0.578086    6[6-(1,6),6-(6,7),6-(8,8)]
    45      -0.318134      -0.318134      -0.318134    6[1-(0),6-(1,6),6-(6,6)]
    46      -0.547767      -0.547767      -0.547767    6[1-(0),6-(1,6),6-(6,6)]
    47      -0.777502      -0.777502      -0.777502    6[6-(1,6),6-(1,6),6-(8,8)]
    48      -0.798604      -0.798604      -0.798604    6[6-(6,6),8-(64),8-(64)]
    49      -0.957024      -0.957024      -0.957024    6[1-(0),6-(6,6),6-(6,7)]
    50      -1.000242      -1.000242      -1.000242    6[6-(1,6),6-(6,6),7-(1,1)]
    51       0.527825       0.527825       0.527825    6[6-(6,6),8-(64),8-(64)]
    52       1.084484       1.084484       1.084484    6[6-(1,6),6-(6,7),6-(8,8)]
    53       -0.07528       -0.07528       -0.07528    6[1-(0),6-(1,6),6-(6,6)]
    54       0.367874       0.367874       0.367874    6[1-(0),6-(1,6),6-(6,6)]
    55       1.747908       1.747908       1.747908    6[6-(1,6),6-(1,6),6-(8,8)]
    56       2.320066       2.320066       2.320066    6[6-(6,6),8-(64),8-(64)]
    57       2.610633       2.610633       2.610633    6[1-(0),6-(6,6),6-(6,7)]
    58       2.460692       2.460692       2.460692    6[6-(1,6),6-(6,6),7-(1,1)]
    59       4.063776       4.063776       4.063776    6[6-(6,6),8-(64,64),8-(64,64)]
    60       2.632705       2.632705       2.632705    6[6-(1,6),6-(6,7),6-(8,8)]
    61       2.296994       2.296994       2.296994    6[1-(0),6-(1,6),6-(6,6)]
    62         0.9978         0.9978         0.9978    6[1-(0),6-(1,6),6-(6,6)]
    63      -0.016956      -0.016956      -0.016956    6[6-(1,6),6-(1,6),6-(8,8)]
    64      -1.460791      -1.460791      -1.460791    6[6-(6,6),8-(64),8-(64)]
    65       0.287786       0.287786       0.287786    6[1-(0),6-(6,6),6-(6,7)]
    66       1.601892       1.601892       1.601892    6[6-(1,6),6-(6,6),7-(1,1)]
    67       6.523933       6.523933       6.523933    6[6-(6,6),8-(64),8-(64)]
    68       6.406022       6.406022       6.406022    6[6-(1,6),6-(6,7),6-(8,8)]
    69        6.14607        6.14607        6.14607    6[1-(0),6-(1,6),6-(6,6)]
    70       6.375703       6.375703       6.375703    6[1-(0),6-(1,6),6-(6,6)]
    71       6.605438       6.605438       6.605438    6[6-(1,6),6-(1,6),6-(8,8)]
    72        6.62654        6.62654        6.62654    6[6-(6,6),8-(64),8-(64)]
    73        6.78496        6.78496        6.78496    6[1-(0),6-(6,6),6-(6,7)]
    74       6.828178       6.828178       6.828178    6[6-(1,6),6-(6,6),7-(1,1)]
    75       5.300111       5.300111       5.300111    6[6-(6,6),8-(64),8-(64)]
    76       4.743452       4.743452       4.743452    6[6-(1,6),6-(6,7),6-(8,8)]
    77       5.903216       5.903216       5.903216    6[1-(0),6-(1,6),6-(6,6)]
    78       5.460062       5.460062       5.460062    6[1-(0),6-(1,6),6-(6,6)]
    79       4.080028       4.080028       4.080028    6[6-(1,6),6-(1,6),6-(8,8)]
    80        3.50787        3.50787        3.50787    6[6-(6,6),8-(64),8-(64)]
    81       3.217303       3.217303       3.217303    6[1-(0),6-(6,6),6-(6,7)]
    82       3.367244       3.367244       3.367244    6[6-(1,6),6-(6,6),7-(1,1)]
    83        3.98571        3.98571        3.98571    7[1-(0),1-(0),6-(6,6)]
    84      -1.083254      -1.083254      -1.083254    7[1-(0),1-(0),6-(6,6)]
    85       3.434113       3.434113       3.434113    7[1-(0),1-(0),6-(6,6)]
    86       1.842226       1.842226       1.842226    7[1-(0),1-(0),6-(6,6)]
    87        6.91119        6.91119        6.91119    7[1-(0),1-(0),6-(6,6)]
    88       2.393823       2.393823       2.393823    7[1-(0),1-(0),6-(6,6)]
    89       1.466271       1.466271       1.466271    8[6-(6,8),64-(8,8,8,8,8,8,8),64-(8,8,8,8,8,8,8)]
    90       0.851321       0.851321       0.851321    8[6-(6,8),64-(8,8,8,8,8),64-(8,8,8,8,8,8,8)]
    91      -2.347537      -2.347537      -2.347537    8[6-(6,8),64-(8,8,8,8,8,8,8)]
    92       7.587773       7.587773       7.587773    8[6-(6,8),64-(8,8,8,8,8)]
    93      -0.744025      -0.744025      -0.744025    8[6-(6,8),64-(8,8,8,8,8,8,8)]
    94      -0.748848      -0.748848      -0.748848    8[6-(6,8),64-(8,8,8,8,8)]
    95      -0.683206      -0.683206      -0.683206    8[6-(6,8),64-(8,8,8,8,8,8,8)]
    96      -0.961507      -0.961507      -0.961507    8[6-(6,8),64-(8,8,8,8,8)]
    97      -0.700346      -0.700346      -0.700346    8[6-(6,8),64-(8,8,8,8,8)]
    98       1.275811       1.275811       1.275811    8[6-(6,8),64-(8,8,8,8,8)]
    99       3.545586       3.545586       3.545586    8[6-(6,8),64-(8,8,8,8,8,8,8)]
   100       1.546178       1.546178       1.546178    8[6-(6,8),64-(8,8,8,8,8,8,8)]
   101       4.361665       4.361665       4.361665    8[6-(6,8),64-(8,8,8,8,8,8,8),64-(8,8,8,8,8,8,8)]
   102       4.976615       4.976615       4.976615    8[6-(6,8),64-(8,8,8,8,8),64-(8,8,8,8,8,8,8)]
   103       8.175473       8.175473       8.175473    8[6-(6,8),64-(8,8,8,8,8,8,8)]
   104      -1.759837      -1.759837      -1.759837    8[6-(6,8),64-(8,8,8,8,8)]
   105       6.571961       6.571961       6.571961    8[6-(6,8),64-(8,8,8,8,8,8,8)]
   106       6.576784       6.576784       6.576784    8[6-(6,8),64-(8,8,8,8,8)]
   107       6.511142       6.511142       6.511142    8[6-(6,8),64-(8,8,8,8,8,8,8)]
   108       6.789443       6.789443       6.789443    8[6-(6,8),64-(8,8,8,8,8)]
   109       6.528282       6.528282       6.528282    8[6-(6,8),64-(8,8,8,8,8)]
   110       4.552125       4.552125       4.552125    8[6-(6,8),64-(8,8,8,8,8)]
   111        2.28235        2.28235        2.28235    8[6-(6,8),64-(8,8,8,8,8,8,8)]
   112       4.281758       4.281758       4.281758    8[6-(6,8),64-(8,8,8,8,8,8,8)]
