# Supplementary material for: A collection of forcefield precursors for metal–organic frameworks
Source: RSC Adv. 2019 Nov 13;9(63):36492–507. doi: 10.1039/c9ra07327b (PMC9075174; doi:10.1039/c9ra07327b)
Supplement: RA-009-C9RA07327B-s2044 [file RA-009-C9RA07327B-s2044.txt]

QAYTOZ_charged

12.856000    0.000000    0.000000
-0.329357    13.092858    0.000000
-3.091044    -1.211292    17.693225

     1       6.965866       6.965866       6.965866    25[8-(6),8-(6),8-(6),8-(6),8-(6),8-(6)]
     2       2.469733       2.469733       2.469733    25[8-(6),8-(6),8-(6),8-(6),8-(6),8-(6)]
     3      -2.124646      -2.124646      -2.124646    1[7-(6,6)]
     4       9.549449       9.549449       9.549449    1[7-(6,6)]
     5       6.664245       6.664245       6.664245    1[7-(6,6)]
     6      10.026228      10.026228      10.026228    1[7-(6,6)]
     7       3.927775       3.927775       3.927775    1[7-(6,6)]
     8       3.480457       3.480457       3.480457    1[7-(6,6)]
     9      -1.570368      -1.570368      -1.570368    1[6-(1,1,6)]
    10      -2.530394      -2.530394      -2.530394    1[6-(1,1,6)]
    11       -2.70425       -2.70425       -2.70425    1[6-(1,1,6)]
    12       8.436925       8.436925       8.436925    1[6-(1,6,7)]
    13       9.626281       9.626281       9.626281    1[6-(1,6,7)]
    14       7.709437       7.709437       7.709437    1[6-(1,6,6)]
    15       8.920738       8.920738       8.920738    1[6-(1,6,6)]
    16       8.055825       8.055825       8.055825    1[6-(1,6,6)]
    17       6.823816       6.823816       6.823816    1[6-(1,6,6)]
    18       4.723507       4.723507       4.723507    1[6-(1,1,6)]
    19       5.285074       5.285074       5.285074    1[6-(1,1,6)]
    20       5.631541       5.631541       5.631541    1[6-(1,1,6)]
    21      11.650778      11.650778      11.650778    1[6-(1,6,7)]
    22       8.973318       8.973318       8.973318    1[6-(1,6,7)]
    23      10.527794      10.527794      10.527794    1[6-(1,6,6)]
    24       7.686158       7.686158       7.686158    1[6-(1,6,6)]
    25      -2.783964      -2.783964      -2.783964    1[6-(1,6,6)]
    26       9.225612       9.225612       9.225612    1[6-(1,6,6)]
    27       8.758219       8.758219       8.758219    1[6-(1,1,6)]
    28       8.976905       8.976905       8.976905    1[6-(1,1,6)]
    29       8.684861       8.684861       8.684861    1[6-(1,1,6)]
    30       4.419841       4.419841       4.419841    1[6-(1,6,7)]
    31       4.491061       4.491061       4.491061    1[6-(1,6,7)]
    32       4.870697       4.870697       4.870697    1[6-(1,6,6)]
    33       3.468666       3.468666       3.468666    1[6-(1,6,6)]
    34       4.309652       4.309652       4.309652    1[6-(1,6,6)]
    35       5.716615       5.716615       5.716615    1[6-(1,6,6)]
    36       8.811528       8.811528       8.811528    1[6-(1,1,6)]
    37       8.764314       8.764314       8.764314    1[6-(1,1,6)]
    38       7.371465       7.371465       7.371465    1[6-(1,1,6)]
    39      -2.421274      -2.421274      -2.421274    1[6-(1,6,7)]
    40      -1.598302      -1.598302      -1.598302    1[6-(1,6,7)]
    41          9.367          9.367          9.367    1[6-(1,6,6)]
    42       8.722567       8.722567       8.722567    1[6-(1,6,6)]
    43      -1.834367      -1.834367      -1.834367    1[6-(1,6,6)]
    44      -2.735379      -2.735379      -2.735379    1[6-(1,6,6)]
    45       5.255261       5.255261       5.255261    1[6-(1,1,6)]
    46       4.642687       4.642687       4.642687    1[6-(1,1,6)]
    47       6.168487       6.168487       6.168487    1[6-(1,1,6)]
    48       2.747032       2.747032       2.747032    1[6-(1,6,7)]
    49       4.114522       4.114522       4.114522    1[6-(1,6,7)]
    50       3.487141       3.487141       3.487141    1[6-(1,6,6)]
    51       4.967778       4.967778       4.967778    1[6-(1,6,6)]
    52       7.208433       7.208433       7.208433    1[6-(1,6,6)]
    53       7.548726       7.548726       7.548726    1[6-(1,6,6)]
    54       2.619778       2.619778       2.619778    1[6-(1,1,6)]
    55       3.746614       3.746614       3.746614    1[6-(1,1,6)]
    56       3.268481       3.268481       3.268481    1[6-(1,1,6)]
    57       4.696836       4.696836       4.696836    1[6-(1,6,7)]
    58       5.911288       5.911288       5.911288    1[6-(1,6,7)]
    59       6.372595       6.372595       6.372595    1[6-(1,6,6)]
    60       5.166911       5.166911       5.166911    1[6-(1,6,6)]
    61       6.236596       6.236596       6.236596    1[6-(1,6,6)]
    62       7.420759       7.420759       7.420759    1[6-(1,6,6)]
    63      11.560245      11.560245      11.560245    1[7-(6,6)]
    64       -0.11385       -0.11385       -0.11385    1[7-(6,6)]
    65       2.771354       2.771354       2.771354    1[7-(6,6)]
    66      -0.590629      -0.590629      -0.590629    1[7-(6,6)]
    67       5.507824       5.507824       5.507824    1[7-(6,6)]
    68       5.955142       5.955142       5.955142    1[7-(6,6)]
    69      11.005967      11.005967      11.005967    1[6-(1,1,6)]
    70      11.965993      11.965993      11.965993    1[6-(1,1,6)]
    71      12.139849      12.139849      12.139849    1[6-(1,1,6)]
    72       0.998674       0.998674       0.998674    1[6-(1,6,7)]
    73      -0.190682      -0.190682      -0.190682    1[6-(1,6,7)]
    74       1.726162       1.726162       1.726162    1[6-(1,6,6)]
    75       0.514861       0.514861       0.514861    1[6-(1,6,6)]
    76       1.379774       1.379774       1.379774    1[6-(1,6,6)]
    77       2.611783       2.611783       2.611783    1[6-(1,6,6)]
    78       4.712092       4.712092       4.712092    1[6-(1,1,6)]
    79       4.150525       4.150525       4.150525    1[6-(1,1,6)]
    80       3.804058       3.804058       3.804058    1[6-(1,1,6)]
    81      -2.215179      -2.215179      -2.215179    1[6-(1,6,7)]
    82       0.462281       0.462281       0.462281    1[6-(1,6,7)]
    83       1.998849       1.998849       1.998849    1[6-(1,6,6)]
    84       1.749441       1.749441       1.749441    1[6-(1,6,6)]
    85      12.219563      12.219563      12.219563    1[6-(1,6,6)]
    86       0.209987       0.209987       0.209987    1[6-(1,6,6)]
    87        0.67738        0.67738        0.67738    1[6-(1,1,6)]
    88       0.458694       0.458694       0.458694    1[6-(1,1,6)]
    89       0.750738       0.750738       0.750738    1[6-(1,1,6)]
    90       5.015758       5.015758       5.015758    1[6-(1,6,7)]
    91       4.944538       4.944538       4.944538    1[6-(1,6,7)]
    92       4.564902       4.564902       4.564902    1[6-(1,6,6)]
    93       5.966933       5.966933       5.966933    1[6-(1,6,6)]
    94       5.125947       5.125947       5.125947    1[6-(1,6,6)]
    95       3.718984       3.718984       3.718984    1[6-(1,6,6)]
    96       0.624071       0.624071       0.624071    1[6-(1,1,6)]
    97       0.671285       0.671285       0.671285    1[6-(1,1,6)]
    98       2.064134       2.064134       2.064134    1[6-(1,1,6)]
    99      11.856873      11.856873      11.856873    1[6-(1,6,7)]
   100      11.033901      11.033901      11.033901    1[6-(1,6,7)]
   101       0.068599       0.068599       0.068599    1[6-(1,6,6)]
   102       1.042389       1.042389       1.042389    1[6-(1,6,6)]
   103      11.269966      11.269966      11.269966    1[6-(1,6,6)]
   104      12.170978      12.170978      12.170978    1[6-(1,6,6)]
   105       4.180338       4.180338       4.180338    1[6-(1,1,6)]
   106       4.792912       4.792912       4.792912    1[6-(1,1,6)]
   107       3.267112       3.267112       3.267112    1[6-(1,1,6)]
   108       6.688567       6.688567       6.688567    1[6-(1,6,7)]
   109       5.321077       5.321077       5.321077    1[6-(1,6,7)]
   110       5.948458       5.948458       5.948458    1[6-(1,6,6)]
   111       4.467821       4.467821       4.467821    1[6-(1,6,6)]
   112        5.31821        5.31821        5.31821    1[6-(1,6,6)]
   113       1.886873       1.886873       1.886873    1[6-(1,6,6)]
   114       6.815821       6.815821       6.815821    1[6-(1,1,6)]
   115       5.688985       5.688985       5.688985    1[6-(1,1,6)]
   116       6.167118       6.167118       6.167118    1[6-(1,1,6)]
   117       4.738763       4.738763       4.738763    1[6-(1,6,7)]
   118       3.524311       3.524311       3.524311    1[6-(1,6,7)]
   119       3.063004       3.063004       3.063004    1[6-(1,6,6)]
   120       4.268688       4.268688       4.268688    1[6-(1,6,6)]
   121       3.199003       3.199003       3.199003    1[6-(1,6,6)]
   122        2.01484        2.01484        2.01484    1[6-(1,6,6)]
   123       9.447579       9.447579       9.447579    6[6-(1,1,1),7-(1,6),8-(25)]
   124       6.646956       6.646956       6.646956    6[6-(1,1,1),7-(1,6),8-(25)]
   125       7.029198       7.029198       7.029198    6[6-(1,1,1),7-(1,6),8-(25)]
   126       8.821637       8.821637       8.821637    6[6-(1,1,1),7-(1,6),8-(25)]
   127       4.995983       4.995983       4.995983    6[6-(1,1,1),7-(1,6),8-(25)]
   128        4.47652        4.47652        4.47652    6[6-(1,1,1),7-(1,6),8-(25)]
   129      -2.469407      -2.469407      -2.469407    6[1-(0),1-(0),1-(0),6-(7,8)]
   130       9.064033       9.064033       9.064033    6[1-(0),1-(0),6-(1,1,6),7-(1,6)]
   131        8.29603        8.29603        8.29603    6[1-(0),1-(0),6-(1,1,6),6-(1,1,7)]
   132       7.474172       7.474172       7.474172    6[1-(0),1-(0),6-(1,1,6),6-(1,1,6)]
   133       5.473201       5.473201       5.473201    6[1-(0),1-(0),1-(0),6-(7,8)]
   134       8.276392       8.276392       8.276392    6[1-(0),1-(0),6-(1,1,6),7-(1,6)]
   135       8.071896       8.071896       8.071896    6[1-(0),1-(0),6-(1,1,6),6-(1,1,7)]
   136       9.370451       9.370451       9.370451    6[1-(0),1-(0),6-(1,1,6),6-(1,1,6)]
   137       8.493237       8.493237       8.493237    6[1-(0),1-(0),1-(0),6-(7,8)]
   138       4.825078       4.825078       4.825078    6[1-(0),1-(0),6-(1,1,6),7-(1,6)]
   139       4.424227       4.424227       4.424227    6[1-(0),1-(0),6-(1,1,6),6-(1,1,7)]
   140        4.76156        4.76156        4.76156    6[1-(0),1-(0),6-(1,1,6),6-(1,1,6)]
   141       8.645072       8.645072       8.645072    6[1-(0),1-(0),1-(0),6-(7,8)]
   142      -2.384102      -2.384102      -2.384102    6[1-(0),1-(0),6-(1,1,6),7-(1,6)]
   143       9.559413       9.559413       9.559413    6[1-(0),1-(0),6-(1,1,6),6-(1,1,7)]
   144      -2.978933      -2.978933      -2.978933    6[1-(0),1-(0),6-(1,1,6),6-(1,1,6)]
   145       5.292409       5.292409       5.292409    6[1-(0),1-(0),1-(0),6-(7,8)]
   146       3.708617       3.708617       3.708617    6[1-(0),1-(0),6-(1,1,6),7-(1,6)]
   147       4.046567       4.046567       4.046567    6[1-(0),1-(0),6-(1,1,6),6-(1,1,7)]
   148       3.876355       3.876355       3.876355    6[1-(0),1-(0),6-(1,1,6),6-(1,1,6)]
   149       3.432408       3.432408       3.432408    6[1-(0),1-(0),1-(0),6-(7,8)]
   150       5.219738       5.219738       5.219738    6[1-(0),1-(0),6-(1,1,6),7-(1,6)]
   151        5.86027        5.86027        5.86027    6[1-(0),1-(0),6-(1,1,6),6-(1,1,7)]
   152       6.760044       6.760044       6.760044    6[1-(0),1-(0),6-(1,1,6),6-(1,1,6)]
   153       -0.01198       -0.01198       -0.01198    6[6-(1,1,1),7-(1,6),8-(25)]
   154       2.788643       2.788643       2.788643    6[6-(1,1,1),7-(1,6),8-(25)]
   155       2.406401       2.406401       2.406401    6[6-(1,1,1),7-(1,6),8-(25)]
   156       0.613962       0.613962       0.613962    6[6-(1,1,1),7-(1,6),8-(25)]
   157       4.439616       4.439616       4.439616    6[6-(1,1,1),7-(1,6),8-(25)]
   158       4.959079       4.959079       4.959079    6[6-(1,1,1),7-(1,6),8-(25)]
   159      11.905006      11.905006      11.905006    6[1-(0),1-(0),1-(0),6-(7,8)]
   160       0.371566       0.371566       0.371566    6[1-(0),1-(0),6-(1,1,6),7-(1,6)]
   161       1.139569       1.139569       1.139569    6[1-(0),1-(0),6-(1,1,6),6-(1,1,7)]
   162       1.961427       1.961427       1.961427    6[1-(0),1-(0),6-(1,1,6),6-(1,1,6)]
   163       3.962398       3.962398       3.962398    6[1-(0),1-(0),1-(0),6-(7,8)]
   164       1.159207       1.159207       1.159207    6[1-(0),1-(0),6-(1,1,6),7-(1,6)]
   165       1.363703       1.363703       1.363703    6[1-(0),1-(0),6-(1,1,6),6-(1,1,7)]
   166       0.065148       0.065148       0.065148    6[1-(0),1-(0),6-(1,1,6),6-(1,1,6)]
   167       0.942362       0.942362       0.942362    6[1-(0),1-(0),1-(0),6-(7,8)]
   168       4.610521       4.610521       4.610521    6[1-(0),1-(0),6-(1,1,6),7-(1,6)]
   169       5.011372       5.011372       5.011372    6[1-(0),1-(0),6-(1,1,6),6-(1,1,7)]
   170       4.674039       4.674039       4.674039    6[1-(0),1-(0),6-(1,1,6),6-(1,1,6)]
   171       0.790527       0.790527       0.790527    6[1-(0),1-(0),1-(0),6-(7,8)]
   172      11.819701      11.819701      11.819701    6[1-(0),1-(0),6-(1,1,6),7-(1,6)]
   173      -0.123814      -0.123814      -0.123814    6[1-(0),1-(0),6-(1,1,6),6-(1,1,7)]
   174      12.414532      12.414532      12.414532    6[1-(0),1-(0),6-(1,1,6),6-(1,1,6)]
   175        4.14319        4.14319        4.14319    6[1-(0),1-(0),1-(0),6-(7,8)]
   176       5.726982       5.726982       5.726982    6[1-(0),1-(0),6-(1,1,6),7-(1,6)]
   177       5.389032       5.389032       5.389032    6[1-(0),1-(0),6-(1,1,6),6-(1,1,7)]
   178       5.559244       5.559244       5.559244    6[1-(0),1-(0),6-(1,1,6),6-(1,1,6)]
   179       6.003191       6.003191       6.003191    6[1-(0),1-(0),1-(0),6-(7,8)]
   180       4.215861       4.215861       4.215861    6[1-(0),1-(0),6-(1,1,6),7-(1,6)]
   181       3.575329       3.575329       3.575329    6[1-(0),1-(0),6-(1,1,6),6-(1,1,7)]
   182       2.675555       2.675555       2.675555    6[1-(0),1-(0),6-(1,1,6),6-(1,1,6)]
   183       9.877958       9.877958       9.877958    7[1-(0),6-(1,1,6),6-(6,8)]
   184        7.01191        7.01191        7.01191    7[1-(0),6-(1,1,6),6-(6,8)]
   185       6.258963       6.258963       6.258963    7[1-(0),6-(1,1,6),6-(6,8)]
   186        9.88175        9.88175        9.88175    7[1-(0),6-(1,1,6),6-(6,8)]
   187       4.187546       4.187546       4.187546    7[1-(0),6-(1,1,6),6-(6,8)]
   188       4.360658       4.360658       4.360658    7[1-(0),6-(1,1,6),6-(6,8)]
   189      -0.442359      -0.442359      -0.442359    7[1-(0),6-(1,1,6),6-(6,8)]
   190       2.423689       2.423689       2.423689    7[1-(0),6-(1,1,6),6-(6,8)]
   191       3.176636       3.176636       3.176636    7[1-(0),6-(1,1,6),6-(6,8)]
   192      -0.446151      -0.446151      -0.446151    7[1-(0),6-(1,1,6),6-(6,8)]
   193       5.248053       5.248053       5.248053    7[1-(0),6-(1,1,6),6-(6,8)]
   194       5.074941       5.074941       5.074941    7[1-(0),6-(1,1,6),6-(6,8)]
   195       8.311785       8.311785       8.311785    8[6-(6,7),25-(8,8,8,8,8)]
   196       7.326053       7.326053       7.326053    8[6-(6,7),25-(8,8,8,8,8)]
   197       6.525847       6.525847       6.525847    8[6-(6,7),25-(8,8,8,8,8)]
   198       8.570263       8.570263       8.570263    8[6-(6,7),25-(8,8,8,8,8)]
   199       5.385763       5.385763       5.385763    8[6-(6,7),25-(8,8,8,8,8)]
   200       5.661265       5.661265       5.661265    8[6-(6,7),25-(8,8,8,8,8)]
   201       1.123814       1.123814       1.123814    8[6-(6,7),25-(8,8,8,8,8)]
   202       2.109546       2.109546       2.109546    8[6-(6,7),25-(8,8,8,8,8)]
   203       2.909752       2.909752       2.909752    8[6-(6,7),25-(8,8,8,8,8)]
   204       0.865336       0.865336       0.865336    8[6-(6,7),25-(8,8,8,8,8)]
   205       4.049836       4.049836       4.049836    8[6-(6,7),25-(8,8,8,8,8)]
   206       3.774334       3.774334       3.774334    8[6-(6,7),25-(8,8,8,8,8)]
   207       8.883218       8.883218       8.883218    80[35-(0),35-(0),35-(0),35-(0)]
   208       0.552381       0.552381       0.552381    80[35-(0),35-(0),35-(0),35-(0)]
   209        6.68139        6.68139        6.68139    35[80-(35,35,35)]
   210      10.727551      10.727551      10.727551    35[80-(35,35,35)]
   211       8.160568       8.160568       8.160568    35[80-(35,35,35)]
   212       9.581508       9.581508       9.581508    35[80-(35,35,35)]
   213       2.754209       2.754209       2.754209    35[80-(35,35,35)]
   214      -1.291952      -1.291952      -1.291952    35[80-(35,35,35)]
   215       1.275031       1.275031       1.275031    35[80-(35,35,35)]
   216      -0.145909      -0.145909      -0.145909    35[80-(35,35,35)]
