# Supplementary material for: A collection of forcefield precursors for metal–organic frameworks
Source: RSC Adv. 2019 Nov 13;9(63):36492–507. doi: 10.1039/c9ra07327b (PMC9075174; doi:10.1039/c9ra07327b)
Supplement: RA-009-C9RA07327B-s2045 [file RA-009-C9RA07327B-s2045.txt]

QEBGAH_clean

9.858000    0.000000    0.000000
-3.399039    12.096518    0.000000
0.000000    0.000000    29.618000

     1       7.297923       7.297923       7.297923    27[7-(6,6),7-(6,6),8-(6),8-(6)]
     2       4.090038       4.090038       4.090038    27[7-(6,6),7-(6,6),8-(6),8-(6)]
     3      -0.838962      -0.838962      -0.838962    27[7-(6,6),7-(6,6),8-(6),8-(6)]
     4       2.368923       2.368923       2.368923    27[7-(6,6),7-(6,6),8-(6),8-(6)]
     5        5.45518        5.45518        5.45518    1[8-(6)]
     6         0.3972         0.3972         0.3972    1[6-(6,6)]
     7        4.41637        4.41637        4.41637    1[6-(6,6)]
     8       2.469359       2.469359       2.469359    1[6-(6,6)]
     9       4.245794       4.245794       4.245794    1[6-(6,6)]
    10       4.169256       4.169256       4.169256    1[6-(6,6)]
    11       0.482874       0.482874       0.482874    1[6-(6,6)]
    12       0.555708       0.555708       0.555708    1[6-(6,6)]
    13       2.949803       2.949803       2.949803    1[6-(6,6)]
    14       -0.28779       -0.28779       -0.28779    1[6-(6,6)]
    15       2.755588       2.755588       2.755588    1[6-(6,7)]
    16       5.919161       5.919161       5.919161    1[6-(6,7)]
    17       6.244741       6.244741       6.244741    1[6-(6,6)]
    18       1.835651       1.835651       1.835651    1[6-(6,6)]
    19       2.469718       2.469718       2.469718    1[6-(6,7)]
    20       5.063027       5.063027       5.063027    1[6-(6,7)]
    21        4.44609        4.44609        4.44609    1[6-(6,6)]
    22       5.932781       5.932781       5.932781    1[8-(6)]
    23       1.132761       1.132761       1.132761    1[6-(6,6)]
    24       6.971591       6.971591       6.971591    1[6-(6,6)]
    25      -0.939398      -0.939398      -0.939398    1[6-(6,6)]
    26       7.142167       7.142167       7.142167    1[6-(6,6)]
    27       7.218705       7.218705       7.218705    1[6-(6,6)]
    28       1.047087       1.047087       1.047087    1[6-(6,6)]
    29       0.974253       0.974253       0.974253    1[6-(6,6)]
    30       8.438158       8.438158       8.438158    1[6-(6,6)]
    31       1.817751       1.817751       1.817751    1[6-(6,6)]
    32      -1.225627      -1.225627      -1.225627    1[6-(6,7)]
    33         5.4688         5.4688         5.4688    1[6-(6,7)]
    34        5.14322        5.14322        5.14322    1[6-(6,6)]
    35       -0.30569       -0.30569       -0.30569    1[6-(6,6)]
    36      -0.939757      -0.939757      -0.939757    1[6-(6,7)]
    37       6.324934       6.324934       6.324934    1[6-(6,7)]
    38       6.941871       6.941871       6.941871    1[6-(6,6)]
    39       1.003781       1.003781       1.003781    1[8-(6)]
    40       6.061761       6.061761       6.061761    1[6-(6,6)]
    41       2.042591       2.042591       2.042591    1[6-(6,6)]
    42       3.989602       3.989602       3.989602    1[6-(6,6)]
    43       2.213167       2.213167       2.213167    1[6-(6,6)]
    44       2.289705       2.289705       2.289705    1[6-(6,6)]
    45       5.976087       5.976087       5.976087    1[6-(6,6)]
    46       5.903253       5.903253       5.903253    1[6-(6,6)]
    47       3.509158       3.509158       3.509158    1[6-(6,6)]
    48       6.746751       6.746751       6.746751    1[6-(6,6)]
    49       3.703373       3.703373       3.703373    1[6-(6,7)]
    50         0.5398         0.5398         0.5398    1[6-(6,7)]
    51        0.21422        0.21422        0.21422    1[6-(6,6)]
    52        4.62331        4.62331        4.62331    1[6-(6,6)]
    53       3.989243       3.989243       3.989243    1[6-(6,7)]
    54       1.395934       1.395934       1.395934    1[6-(6,7)]
    55       2.012871       2.012871       2.012871    1[6-(6,6)]
    56        0.52618        0.52618        0.52618    1[8-(6)]
    57         5.3262         5.3262         5.3262    1[6-(6,6)]
    58       -0.51263       -0.51263       -0.51263    1[6-(6,6)]
    59       7.398359       7.398359       7.398359    1[6-(6,6)]
    60      -0.683206      -0.683206      -0.683206    1[6-(6,6)]
    61      -0.759744      -0.759744      -0.759744    1[6-(6,6)]
    62       5.411874       5.411874       5.411874    1[6-(6,6)]
    63       5.484708       5.484708       5.484708    1[6-(6,6)]
    64      -1.979197      -1.979197      -1.979197    1[6-(6,6)]
    65        4.64121        4.64121        4.64121    1[6-(6,6)]
    66       7.684588       7.684588       7.684588    1[6-(6,7)]
    67       0.990161       0.990161       0.990161    1[6-(6,7)]
    68       1.315741       1.315741       1.315741    1[6-(6,6)]
    69       6.764651       6.764651       6.764651    1[6-(6,6)]
    70       7.398718       7.398718       7.398718    1[6-(6,7)]
    71       0.134027       0.134027       0.134027    1[6-(6,7)]
    72       -0.48291       -0.48291       -0.48291    1[6-(6,6)]
    73       0.010344       0.010344       0.010344    6[6-(6,6),8-(0),8-(27)]
    74       1.274651       1.274651       1.274651    6[6-(1,6),6-(1,6),6-(8,8)]
    75       1.235772       1.235772       1.235772    6[1-(0),6-(6,6),6-(6,6)]
    76       2.394431       2.394431       2.394431    6[6-(1,6),6-(1,6),6-(6,6)]
    77       3.599752       3.599752       3.599752    6[1-(0),6-(6,6),6-(6,6)]
    78       3.628703       3.628703       3.628703    6[6-(1,6),6-(1,6),6-(8,8)]
    79       2.451519       2.451519       2.451519    6[1-(0),6-(6,6),6-(6,6)]
    80       4.933829       4.933829       4.933829    6[6-(6,6),8-(0),8-(27)]
    81       2.381525       2.381525       2.381525    6[6-(1,6),6-(1,6),6-(6,6)]
    82       3.464744       3.464744       3.464744    6[1-(0),6-(1,6),6-(6,6)]
    83       3.418488       3.418488       3.418488    6[1-(0),6-(1,6),6-(6,6)]
    84       2.295846       2.295846       2.295846    6[6-(1,6),6-(1,6),6-(6,6)]
    85       1.244921       1.244921       1.244921    6[1-(0),6-(1,6),6-(6,6)]
    86       1.288832       1.288832       1.288832    6[1-(0),6-(1,6),6-(6,6)]
    87       2.220794       2.220794       2.220794    6[6-(1,6),6-(6,6),6-(6,6)]
    88       2.618286       2.618286       2.618286    6[1-(0),6-(6,6),6-(6,7)]
    89       2.534938       2.534938       2.534938    6[6-(1,6),6-(6,6),7-(6)]
    90       1.715548       1.715548       1.715548    6[6-(6,6),6-(6,6),7-(6)]
    91       1.769902       1.769902       1.769902    6[6-(6,6),6-(6,7),6-(8,8)]
    92       4.746739       4.746739       4.746739    6[6-(6,6),8-(0),8-(1)]
    93       4.780462       4.780462       4.780462    6[6-(1,6),6-(1,6),6-(6,7)]
    94       3.697102       3.697102       3.697102    6[1-(0),6-(1,7),6-(6,6)]
    95       3.505033       3.505033       3.505033    6[1-(0),6-(1,6),7-(6,27)]
    96       5.332015       5.332015       5.332015    6[1-(0),6-(1,6),7-(6,27)]
    97       5.549445       5.549445       5.549445    6[1-(0),6-(1,7),6-(6,6)]
    98       2.977605       2.977605       2.977605    6[6-(1,6),6-(1,6),6-(6,7)]
    99       2.462232       2.462232       2.462232    6[1-(0),6-(1,7),6-(6,6)]
   100       2.858092       2.858092       2.858092    6[1-(0),6-(1,6),7-(6,27)]
   101       4.352788       4.352788       4.352788    6[1-(0),6-(1,6),7-(6,27)]
   102       4.003191       4.003191       4.003191    6[1-(0),6-(1,7),6-(6,6)]
   103       1.519617       1.519617       1.519617    6[6-(6,6),8-(0),8-(27)]
   104        0.25531        0.25531        0.25531    6[6-(1,6),6-(1,6),6-(8,8)]
   105       0.294189       0.294189       0.294189    6[1-(0),6-(6,6),6-(6,6)]
   106       -0.86447       -0.86447       -0.86447    6[6-(1,6),6-(1,6),6-(6,6)]
   107       7.788209       7.788209       7.788209    6[1-(0),6-(6,6),6-(6,6)]
   108       7.759258       7.759258       7.759258    6[6-(1,6),6-(1,6),6-(8,8)]
   109      -0.921558      -0.921558      -0.921558    6[1-(0),6-(6,6),6-(6,6)]
   110       6.454132       6.454132       6.454132    6[6-(6,6),8-(0),8-(27)]
   111      -0.851564      -0.851564      -0.851564    6[6-(1,6),6-(1,6),6-(6,6)]
   112       7.923217       7.923217       7.923217    6[1-(0),6-(1,6),6-(6,6)]
   113       7.969473       7.969473       7.969473    6[1-(0),6-(1,6),6-(6,6)]
   114       9.092115       9.092115       9.092115    6[6-(1,6),6-(1,6),6-(6,6)]
   115        0.28504        0.28504        0.28504    6[1-(0),6-(1,6),6-(6,6)]
   116       0.241129       0.241129       0.241129    6[1-(0),6-(1,6),6-(6,6)]
   117       9.167167       9.167167       9.167167    6[6-(1,6),6-(6,6),6-(6,6)]
   118       8.769675       8.769675       8.769675    6[1-(0),6-(6,6),6-(6,7)]
   119       8.853023       8.853023       8.853023    6[6-(1,6),6-(6,6),7-(6)]
   120      -0.185587      -0.185587      -0.185587    6[6-(6,6),6-(6,6),7-(6)]
   121      -0.239941      -0.239941      -0.239941    6[6-(6,6),6-(6,7),6-(8,8)]
   122      -3.216778      -3.216778      -3.216778    6[6-(6,6),8-(0),8-(1)]
   123      -3.250501      -3.250501      -3.250501    6[6-(1,6),6-(1,6),6-(6,7)]
   124      -2.167141      -2.167141      -2.167141    6[1-(0),6-(1,7),6-(6,6)]
   125      -1.975072      -1.975072      -1.975072    6[1-(0),6-(1,6),7-(6,27)]
   126       6.055946       6.055946       6.055946    6[1-(0),6-(1,6),7-(6,27)]
   127       5.838516       5.838516       5.838516    6[1-(0),6-(1,7),6-(6,6)]
   128       8.410356       8.410356       8.410356    6[6-(1,6),6-(1,6),6-(6,7)]
   129      -0.932271      -0.932271      -0.932271    6[1-(0),6-(1,7),6-(6,6)]
   130      -1.328131      -1.328131      -1.328131    6[1-(0),6-(1,6),7-(6,27)]
   131       7.035173       7.035173       7.035173    6[1-(0),6-(1,6),7-(6,27)]
   132        7.38477        7.38477        7.38477    6[1-(0),6-(1,7),6-(6,6)]
   133       6.448617       6.448617       6.448617    6[6-(6,6),8-(0),8-(27)]
   134        5.18431        5.18431        5.18431    6[6-(1,6),6-(1,6),6-(8,8)]
   135       5.223189       5.223189       5.223189    6[1-(0),6-(6,6),6-(6,6)]
   136        4.06453        4.06453        4.06453    6[6-(1,6),6-(1,6),6-(6,6)]
   137       2.859209       2.859209       2.859209    6[1-(0),6-(6,6),6-(6,6)]
   138       2.830258       2.830258       2.830258    6[6-(1,6),6-(1,6),6-(8,8)]
   139       4.007442       4.007442       4.007442    6[1-(0),6-(6,6),6-(6,6)]
   140       1.525132       1.525132       1.525132    6[6-(6,6),8-(0),8-(27)]
   141       4.077436       4.077436       4.077436    6[6-(1,6),6-(1,6),6-(6,6)]
   142       2.994217       2.994217       2.994217    6[1-(0),6-(1,6),6-(6,6)]
   143       3.040473       3.040473       3.040473    6[1-(0),6-(1,6),6-(6,6)]
   144       4.163115       4.163115       4.163115    6[6-(1,6),6-(1,6),6-(6,6)]
   145        5.21404        5.21404        5.21404    6[1-(0),6-(1,6),6-(6,6)]
   146       5.170129       5.170129       5.170129    6[1-(0),6-(1,6),6-(6,6)]
   147       4.238167       4.238167       4.238167    6[6-(1,6),6-(6,6),6-(6,6)]
   148       3.840675       3.840675       3.840675    6[1-(0),6-(6,6),6-(6,7)]
   149       3.924023       3.924023       3.924023    6[6-(1,6),6-(6,6),7-(6)]
   150       4.743413       4.743413       4.743413    6[6-(6,6),6-(6,6),7-(6)]
   151       4.689059       4.689059       4.689059    6[6-(6,6),6-(6,7),6-(8,8)]
   152       1.712222       1.712222       1.712222    6[6-(6,6),8-(0),8-(1)]
   153       1.678499       1.678499       1.678499    6[6-(1,6),6-(1,6),6-(6,7)]
   154       2.761859       2.761859       2.761859    6[1-(0),6-(1,7),6-(6,6)]
   155       2.953928       2.953928       2.953928    6[1-(0),6-(1,6),7-(6,27)]
   156       1.126946       1.126946       1.126946    6[1-(0),6-(1,6),7-(6,27)]
   157       0.909516       0.909516       0.909516    6[1-(0),6-(1,7),6-(6,6)]
   158       3.481356       3.481356       3.481356    6[6-(1,6),6-(1,6),6-(6,7)]
   159       3.996729       3.996729       3.996729    6[1-(0),6-(1,7),6-(6,6)]
   160       3.600869       3.600869       3.600869    6[1-(0),6-(1,6),7-(6,27)]
   161       2.106173       2.106173       2.106173    6[1-(0),6-(1,6),7-(6,27)]
   162        2.45577        2.45577        2.45577    6[1-(0),6-(1,7),6-(6,6)]
   163       4.939344       4.939344       4.939344    6[6-(6,6),8-(0),8-(27)]
   164       6.203651       6.203651       6.203651    6[6-(1,6),6-(1,6),6-(8,8)]
   165       6.164772       6.164772       6.164772    6[1-(0),6-(6,6),6-(6,6)]
   166       7.323431       7.323431       7.323431    6[6-(1,6),6-(1,6),6-(6,6)]
   167      -1.329248      -1.329248      -1.329248    6[1-(0),6-(6,6),6-(6,6)]
   168      -1.300297      -1.300297      -1.300297    6[6-(1,6),6-(1,6),6-(8,8)]
   169       7.380519       7.380519       7.380519    6[1-(0),6-(6,6),6-(6,6)]
   170       0.004829       0.004829       0.004829    6[6-(6,6),8-(0),8-(27)]
   171      -2.547475      -2.547475      -2.547475    6[6-(1,6),6-(1,6),6-(6,6)]
   172      -1.464256      -1.464256      -1.464256    6[1-(0),6-(1,6),6-(6,6)]
   173      -1.510512      -1.510512      -1.510512    6[1-(0),6-(1,6),6-(6,6)]
   174      -2.633154      -2.633154      -2.633154    6[6-(1,6),6-(1,6),6-(6,6)]
   175       6.173921       6.173921       6.173921    6[1-(0),6-(1,6),6-(6,6)]
   176       6.217832       6.217832       6.217832    6[1-(0),6-(1,6),6-(6,6)]
   177      -2.708206      -2.708206      -2.708206    6[6-(1,6),6-(6,6),6-(6,6)]
   178      -2.310714      -2.310714      -2.310714    6[1-(0),6-(6,6),6-(6,7)]
   179      -2.394062      -2.394062      -2.394062    6[6-(1,6),6-(6,6),7-(6)]
   180      -3.213452      -3.213452      -3.213452    6[6-(6,6),6-(6,6),7-(6)]
   181      -3.159098      -3.159098      -3.159098    6[6-(6,6),6-(6,7),6-(8,8)]
   182       9.675739       9.675739       9.675739    6[6-(6,6),8-(0),8-(1)]
   183      -0.148538      -0.148538      -0.148538    6[6-(1,6),6-(1,6),6-(6,7)]
   184       8.626102       8.626102       8.626102    6[1-(0),6-(1,7),6-(6,6)]
   185       8.434033       8.434033       8.434033    6[1-(0),6-(1,6),7-(6,27)]
   186       0.403015       0.403015       0.403015    6[1-(0),6-(1,6),7-(6,27)]
   187       0.620445       0.620445       0.620445    6[1-(0),6-(1,7),6-(6,6)]
   188      -1.951395      -1.951395      -1.951395    6[6-(1,6),6-(1,6),6-(6,7)]
   189       7.391232       7.391232       7.391232    6[1-(0),6-(1,7),6-(6,6)]
   190       7.787092       7.787092       7.787092    6[1-(0),6-(1,6),7-(6,27)]
   191      -0.576212      -0.576212      -0.576212    6[1-(0),6-(1,6),7-(6,27)]
   192      -0.925809      -0.925809      -0.925809    6[1-(0),6-(1,7),6-(6,6)]
   193       2.065892       2.065892       2.065892    7[6-(6,6),6-(6,6)]
   194       4.304133       4.304133       4.304133    7[6-(1,6),6-(1,6),27-(7,8,8)]
   195       3.747298       3.747298       3.747298    7[6-(1,6),6-(1,6),27-(7,8,8)]
   196       9.322069       9.322069       9.322069    7[6-(6,6),6-(6,6)]
   197       7.083828       7.083828       7.083828    7[6-(1,6),6-(1,6),27-(7,8,8)]
   198       7.640663       7.640663       7.640663    7[6-(1,6),6-(1,6),27-(7,8,8)]
   199       4.393069       4.393069       4.393069    7[6-(6,6),6-(6,6)]
   200       2.154828       2.154828       2.154828    7[6-(1,6),6-(1,6),27-(7,8,8)]
   201       2.711663       2.711663       2.711663    7[6-(1,6),6-(1,6),27-(7,8,8)]
   202      -2.863108      -2.863108      -2.863108    7[6-(6,6),6-(6,6)]
   203      -0.624867      -0.624867      -0.624867    7[6-(1,6),6-(1,6),27-(7,8,8)]
   204      -1.181702      -1.181702      -1.181702    7[6-(1,6),6-(1,6),27-(7,8,8)]
   205      -1.055272      -1.055272      -1.055272    8[6-(6,8),27-(7,7,8)]
   206       0.099235       0.099235       0.099235    8[6-(6,8)]
   207        5.97059        5.97059        5.97059    8[6-(6,8),27-(7,7,8)]
   208       4.978693       4.978693       4.978693    8[6-(6,8)]
   209       3.564057       3.564057       3.564057    8[6-(6,8)]
   210       5.754819       5.754819       5.754819    8[1-(0),6-(6,8)]
   211       2.585233       2.585233       2.585233    8[6-(6,8),27-(7,7,8)]
   212       1.430726       1.430726       1.430726    8[6-(6,8)]
   213       5.417371       5.417371       5.417371    8[6-(6,8),27-(7,7,8)]
   214       6.409268       6.409268       6.409268    8[6-(6,8)]
   215      -2.034096      -2.034096      -2.034096    8[6-(6,8)]
   216       5.633142       5.633142       5.633142    8[1-(0),6-(6,8)]
   217       7.514233       7.514233       7.514233    8[6-(6,8),27-(7,7,8)]
   218       6.359726       6.359726       6.359726    8[6-(6,8)]
   219       0.488371       0.488371       0.488371    8[6-(6,8),27-(7,7,8)]
   220       1.480268       1.480268       1.480268    8[6-(6,8)]
   221       2.894904       2.894904       2.894904    8[6-(6,8)]
   222       0.704142       0.704142       0.704142    8[1-(0),6-(6,8)]
   223       3.873728       3.873728       3.873728    8[6-(6,8),27-(7,7,8)]
   224       5.028235       5.028235       5.028235    8[6-(6,8)]
   225        1.04159        1.04159        1.04159    8[6-(6,8),27-(7,7,8)]
   226       0.049693       0.049693       0.049693    8[6-(6,8)]
   227       8.493057       8.493057       8.493057    8[6-(6,8)]
   228       0.825819       0.825819       0.825819    8[1-(0),6-(6,8)]
