# Supplementary material for: A collection of forcefield precursors for metal–organic frameworks
Source: RSC Adv. 2019 Nov 13;9(63):36492–507. doi: 10.1039/c9ra07327b (PMC9075174; doi:10.1039/c9ra07327b)
Supplement: RA-009-C9RA07327B-s2046 [file RA-009-C9RA07327B-s2046.txt]

QEFNAQ_neutral

15.760000    0.000000    0.000000
0.000000    15.760000    0.000000
0.000000    0.000000    15.760000

     1           7.88           7.88           7.88    29[7-(6,6),7-(6,6),7-(6,6),7-(6,6)]
     2            0.0            0.0            0.0    29[7-(6,6),7-(6,6),7-(6,6),7-(6,6)]
     3          11.82          11.82          11.82    29[7-(6,6),7-(6,6),7-(6,6),7-(6,6)]
     4          11.82          11.82          11.82    29[7-(6,6),7-(6,6),7-(6,6),7-(6,6)]
     5           3.94           3.94           3.94    29[7-(6,6),7-(6,6),7-(6,6),7-(6,6)]
     6           3.94           3.94           3.94    29[7-(6,6),7-(6,6),7-(6,6),7-(6,6)]
     7           7.88           7.88           7.88    29[7-(6,6),7-(6,6),7-(6,6),7-(6,6)]
     8            0.0            0.0            0.0    29[7-(6,6),7-(6,6),7-(6,6),7-(6,6)]
     9           3.94           3.94           3.94    29[7-(6,6),7-(6,6),7-(6,6),7-(6,6)]
    10           3.94           3.94           3.94    29[7-(6,6),7-(6,6),7-(6,6),7-(6,6)]
    11          11.82          11.82          11.82    29[7-(6,6),7-(6,6),7-(6,6),7-(6,6)]
    12          11.82          11.82          11.82    29[7-(6,6),7-(6,6),7-(6,6),7-(6,6)]
    13       9.136072       9.136072       9.136072    1[6-(6,7)]
    14      14.503928      14.503928      14.503928    1[6-(6,7)]
    15      14.503928      14.503928      14.503928    1[6-(6,7)]
    16       9.136072       9.136072       9.136072    1[6-(6,7)]
    17      11.698648      11.698648      11.698648    1[6-(6,7)]
    18      11.698648      11.698648      11.698648    1[6-(6,7)]
    19      11.941352      11.941352      11.941352    1[6-(6,7)]
    20      11.941352      11.941352      11.941352    1[6-(6,7)]
    21       1.164664       1.164664       1.164664    1[6-(6,7)]
    22       6.715336       6.715336       6.715336    1[6-(6,7)]
    23       1.164664       1.164664       1.164664    1[6-(6,7)]
    24       6.715336       6.715336       6.715336    1[6-(6,7)]
    25       9.044664       9.044664       9.044664    1[6-(6,7)]
    26      14.595336      14.595336      14.595336    1[6-(6,7)]
    27       9.044664       9.044664       9.044664    1[6-(6,7)]
    28      14.595336      14.595336      14.595336    1[6-(6,7)]
    29       1.256072       1.256072       1.256072    1[6-(6,7)]
    30       6.623928       6.623928       6.623928    1[6-(6,7)]
    31       6.623928       6.623928       6.623928    1[6-(6,7)]
    32       1.256072       1.256072       1.256072    1[6-(6,7)]
    33       3.818648       3.818648       3.818648    1[6-(6,7)]
    34       3.818648       3.818648       3.818648    1[6-(6,7)]
    35       4.061352       4.061352       4.061352    1[6-(6,7)]
    36       4.061352       4.061352       4.061352    1[6-(6,7)]
    37       6.623928       6.623928       6.623928    1[6-(6,7)]
    38       1.256072       1.256072       1.256072    1[6-(6,7)]
    39       1.256072       1.256072       1.256072    1[6-(6,7)]
    40       6.623928       6.623928       6.623928    1[6-(6,7)]
    41       4.061352       4.061352       4.061352    1[6-(6,7)]
    42       4.061352       4.061352       4.061352    1[6-(6,7)]
    43       3.818648       3.818648       3.818648    1[6-(6,7)]
    44       3.818648       3.818648       3.818648    1[6-(6,7)]
    45      14.595336      14.595336      14.595336    1[6-(6,7)]
    46       9.044664       9.044664       9.044664    1[6-(6,7)]
    47      14.595336      14.595336      14.595336    1[6-(6,7)]
    48       9.044664       9.044664       9.044664    1[6-(6,7)]
    49       6.715336       6.715336       6.715336    1[6-(6,7)]
    50       1.164664       1.164664       1.164664    1[6-(6,7)]
    51       6.715336       6.715336       6.715336    1[6-(6,7)]
    52       1.164664       1.164664       1.164664    1[6-(6,7)]
    53      14.503928      14.503928      14.503928    1[6-(6,7)]
    54       9.136072       9.136072       9.136072    1[6-(6,7)]
    55       9.136072       9.136072       9.136072    1[6-(6,7)]
    56      14.503928      14.503928      14.503928    1[6-(6,7)]
    57      11.941352      11.941352      11.941352    1[6-(6,7)]
    58      11.941352      11.941352      11.941352    1[6-(6,7)]
    59      11.698648      11.698648      11.698648    1[6-(6,7)]
    60      11.698648      11.698648      11.698648    1[6-(6,7)]
    61       10.81136       10.81136       10.81136    1[6-(6,6)]
    62       12.82864       12.82864       12.82864    1[6-(6,6)]
    63       12.82864       12.82864       12.82864    1[6-(6,6)]
    64       10.81136       10.81136       10.81136    1[6-(6,6)]
    65       12.82864       12.82864       12.82864    1[6-(6,6)]
    66       12.82864       12.82864       12.82864    1[6-(6,6)]
    67       10.81136       10.81136       10.81136    1[6-(6,6)]
    68       10.81136       10.81136       10.81136    1[6-(6,6)]
    69        0.04728        0.04728        0.04728    1[6-(6,6)]
    70        7.83272        7.83272        7.83272    1[6-(6,6)]
    71        0.04728        0.04728        0.04728    1[6-(6,6)]
    72        7.83272        7.83272        7.83272    1[6-(6,6)]
    73        7.92728        7.92728        7.92728    1[6-(6,6)]
    74       15.71272       15.71272       15.71272    1[6-(6,6)]
    75        7.92728        7.92728        7.92728    1[6-(6,6)]
    76       15.71272       15.71272       15.71272    1[6-(6,6)]
    77        2.93136        2.93136        2.93136    1[6-(6,6)]
    78        4.94864        4.94864        4.94864    1[6-(6,6)]
    79        4.94864        4.94864        4.94864    1[6-(6,6)]
    80        2.93136        2.93136        2.93136    1[6-(6,6)]
    81        4.94864        4.94864        4.94864    1[6-(6,6)]
    82        4.94864        4.94864        4.94864    1[6-(6,6)]
    83        2.93136        2.93136        2.93136    1[6-(6,6)]
    84        2.93136        2.93136        2.93136    1[6-(6,6)]
    85       9.591536       9.591536       9.591536    6[1-(0),6-(1,6),7-(6,29)]
    86      14.048464      14.048464      14.048464    6[1-(0),6-(1,6),7-(6,29)]
    87      14.048464      14.048464      14.048464    6[1-(0),6-(1,6),7-(6,29)]
    88       9.591536       9.591536       9.591536    6[1-(0),6-(1,6),7-(6,29)]
    89      12.390512      12.390512      12.390512    6[1-(0),6-(1,6),7-(6,29)]
    90      12.390512      12.390512      12.390512    6[1-(0),6-(1,6),7-(6,29)]
    91      11.249488      11.249488      11.249488    6[1-(0),6-(1,6),7-(6,29)]
    92      11.249488      11.249488      11.249488    6[1-(0),6-(1,6),7-(6,29)]
    93       1.588608       1.588608       1.588608    6[1-(0),6-(1,6),7-(6,29)]
    94       6.291392       6.291392       6.291392    6[1-(0),6-(1,6),7-(6,29)]
    95       1.588608       1.588608       1.588608    6[1-(0),6-(1,6),7-(6,29)]
    96       6.291392       6.291392       6.291392    6[1-(0),6-(1,6),7-(6,29)]
    97       9.468608       9.468608       9.468608    6[1-(0),6-(1,6),7-(6,29)]
    98      14.171392      14.171392      14.171392    6[1-(0),6-(1,6),7-(6,29)]
    99       9.468608       9.468608       9.468608    6[1-(0),6-(1,6),7-(6,29)]
   100      14.171392      14.171392      14.171392    6[1-(0),6-(1,6),7-(6,29)]
   101       1.711536       1.711536       1.711536    6[1-(0),6-(1,6),7-(6,29)]
   102       6.168464       6.168464       6.168464    6[1-(0),6-(1,6),7-(6,29)]
   103       6.168464       6.168464       6.168464    6[1-(0),6-(1,6),7-(6,29)]
   104       1.711536       1.711536       1.711536    6[1-(0),6-(1,6),7-(6,29)]
   105       4.510512       4.510512       4.510512    6[1-(0),6-(1,6),7-(6,29)]
   106       4.510512       4.510512       4.510512    6[1-(0),6-(1,6),7-(6,29)]
   107       3.369488       3.369488       3.369488    6[1-(0),6-(1,6),7-(6,29)]
   108       3.369488       3.369488       3.369488    6[1-(0),6-(1,6),7-(6,29)]
   109       6.168464       6.168464       6.168464    6[1-(0),6-(1,6),7-(6,29)]
   110       1.711536       1.711536       1.711536    6[1-(0),6-(1,6),7-(6,29)]
   111       1.711536       1.711536       1.711536    6[1-(0),6-(1,6),7-(6,29)]
   112       6.168464       6.168464       6.168464    6[1-(0),6-(1,6),7-(6,29)]
   113       3.369488       3.369488       3.369488    6[1-(0),6-(1,6),7-(6,29)]
   114       3.369488       3.369488       3.369488    6[1-(0),6-(1,6),7-(6,29)]
   115       4.510512       4.510512       4.510512    6[1-(0),6-(1,6),7-(6,29)]
   116       4.510512       4.510512       4.510512    6[1-(0),6-(1,6),7-(6,29)]
   117      14.171392      14.171392      14.171392    6[1-(0),6-(1,6),7-(6,29)]
   118       9.468608       9.468608       9.468608    6[1-(0),6-(1,6),7-(6,29)]
   119      14.171392      14.171392      14.171392    6[1-(0),6-(1,6),7-(6,29)]
   120       9.468608       9.468608       9.468608    6[1-(0),6-(1,6),7-(6,29)]
   121       6.291392       6.291392       6.291392    6[1-(0),6-(1,6),7-(6,29)]
   122       1.588608       1.588608       1.588608    6[1-(0),6-(1,6),7-(6,29)]
   123       6.291392       6.291392       6.291392    6[1-(0),6-(1,6),7-(6,29)]
   124       1.588608       1.588608       1.588608    6[1-(0),6-(1,6),7-(6,29)]
   125      14.048464      14.048464      14.048464    6[1-(0),6-(1,6),7-(6,29)]
   126       9.591536       9.591536       9.591536    6[1-(0),6-(1,6),7-(6,29)]
   127       9.591536       9.591536       9.591536    6[1-(0),6-(1,6),7-(6,29)]
   128      14.048464      14.048464      14.048464    6[1-(0),6-(1,6),7-(6,29)]
   129      11.249488      11.249488      11.249488    6[1-(0),6-(1,6),7-(6,29)]
   130      11.249488      11.249488      11.249488    6[1-(0),6-(1,6),7-(6,29)]
   131      12.390512      12.390512      12.390512    6[1-(0),6-(1,6),7-(6,29)]
   132      12.390512      12.390512      12.390512    6[1-(0),6-(1,6),7-(6,29)]
   133       9.894128       9.894128       9.894128    6[7-(6,29),7-(6,29),8-(0)]
   134      10.579688      10.579688      10.579688    6[1-(0),6-(1,7),6-(1,7)]
   135      13.745872      13.745872      13.745872    6[7-(6,29),7-(6,29),8-(0)]
   136      13.060312      13.060312      13.060312    6[1-(0),6-(1,7),6-(1,7)]
   137      13.745872      13.745872      13.745872    6[7-(6,29),7-(6,29),8-(0)]
   138      13.060312      13.060312      13.060312    6[1-(0),6-(1,7),6-(1,7)]
   139       9.894128       9.894128       9.894128    6[7-(6,29),7-(6,29),8-(0)]
   140      10.579688      10.579688      10.579688    6[1-(0),6-(1,7),6-(1,7)]
   141      13.745872      13.745872      13.745872    6[7-(6,29),7-(6,29),8-(0)]
   142      13.060312      13.060312      13.060312    6[1-(0),6-(1,7),6-(1,7)]
   143      13.745872      13.745872      13.745872    6[7-(6,29),7-(6,29),8-(0)]
   144      13.060312      13.060312      13.060312    6[1-(0),6-(1,7),6-(1,7)]
   145       9.894128       9.894128       9.894128    6[7-(6,29),7-(6,29),8-(0)]
   146      10.579688      10.579688      10.579688    6[1-(0),6-(1,7),6-(1,7)]
   147       9.894128       9.894128       9.894128    6[7-(6,29),7-(6,29),8-(0)]
   148      10.579688      10.579688      10.579688    6[1-(0),6-(1,7),6-(1,7)]
   149       3.448288       3.448288       3.448288    6[7-(6,29),7-(6,29),8-(0)]
   150       0.903048       0.903048       0.903048    6[1-(0),6-(1,7),6-(1,7)]
   151       4.431712       4.431712       4.431712    6[7-(6,29),7-(6,29),8-(0)]
   152       6.976952       6.976952       6.976952    6[1-(0),6-(1,7),6-(1,7)]
   153       3.448288       3.448288       3.448288    6[7-(6,29),7-(6,29),8-(0)]
   154       0.903048       0.903048       0.903048    6[1-(0),6-(1,7),6-(1,7)]
   155       4.431712       4.431712       4.431712    6[7-(6,29),7-(6,29),8-(0)]
   156       6.976952       6.976952       6.976952    6[1-(0),6-(1,7),6-(1,7)]
   157      11.328288      11.328288      11.328288    6[7-(6,29),7-(6,29),8-(0)]
   158       8.783048       8.783048       8.783048    6[1-(0),6-(1,7),6-(1,7)]
   159      12.311712      12.311712      12.311712    6[7-(6,29),7-(6,29),8-(0)]
   160      14.856952      14.856952      14.856952    6[1-(0),6-(1,7),6-(1,7)]
   161      11.328288      11.328288      11.328288    6[7-(6,29),7-(6,29),8-(0)]
   162       8.783048       8.783048       8.783048    6[1-(0),6-(1,7),6-(1,7)]
   163      12.311712      12.311712      12.311712    6[7-(6,29),7-(6,29),8-(0)]
   164      14.856952      14.856952      14.856952    6[1-(0),6-(1,7),6-(1,7)]
   165       2.014128       2.014128       2.014128    6[7-(6,29),7-(6,29),8-(0)]
   166       2.699688       2.699688       2.699688    6[1-(0),6-(1,7),6-(1,7)]
   167       5.865872       5.865872       5.865872    6[7-(6,29),7-(6,29),8-(0)]
   168       5.180312       5.180312       5.180312    6[1-(0),6-(1,7),6-(1,7)]
   169       5.865872       5.865872       5.865872    6[7-(6,29),7-(6,29),8-(0)]
   170       5.180312       5.180312       5.180312    6[1-(0),6-(1,7),6-(1,7)]
   171       2.014128       2.014128       2.014128    6[7-(6,29),7-(6,29),8-(0)]
   172       2.699688       2.699688       2.699688    6[1-(0),6-(1,7),6-(1,7)]
   173       5.865872       5.865872       5.865872    6[7-(6,29),7-(6,29),8-(0)]
   174       5.180312       5.180312       5.180312    6[1-(0),6-(1,7),6-(1,7)]
   175       5.865872       5.865872       5.865872    6[7-(6,29),7-(6,29),8-(0)]
   176       5.180312       5.180312       5.180312    6[1-(0),6-(1,7),6-(1,7)]
   177       2.014128       2.014128       2.014128    6[7-(6,29),7-(6,29),8-(0)]
   178       2.699688       2.699688       2.699688    6[1-(0),6-(1,7),6-(1,7)]
   179       2.014128       2.014128       2.014128    6[7-(6,29),7-(6,29),8-(0)]
   180       2.699688       2.699688       2.699688    6[1-(0),6-(1,7),6-(1,7)]
   181       9.273184       9.273184       9.273184    7[6-(1,6),6-(7,8),29-(7,7,7)]
   182      14.366816      14.366816      14.366816    7[6-(1,6),6-(7,8),29-(7,7,7)]
   183      14.366816      14.366816      14.366816    7[6-(1,6),6-(7,8),29-(7,7,7)]
   184       9.273184       9.273184       9.273184    7[6-(1,6),6-(7,8),29-(7,7,7)]
   185       12.70256       12.70256       12.70256    7[6-(1,6),6-(7,8),29-(7,7,7)]
   186       12.70256       12.70256       12.70256    7[6-(1,6),6-(7,8),29-(7,7,7)]
   187       10.93744       10.93744       10.93744    7[6-(1,6),6-(7,8),29-(7,7,7)]
   188       10.93744       10.93744       10.93744    7[6-(1,6),6-(7,8),29-(7,7,7)]
   189        2.82892        2.82892        2.82892    7[6-(1,6),6-(7,8),29-(7,7,7)]
   190        5.05108        5.05108        5.05108    7[6-(1,6),6-(7,8),29-(7,7,7)]
   191        2.82892        2.82892        2.82892    7[6-(1,6),6-(7,8),29-(7,7,7)]
   192        5.05108        5.05108        5.05108    7[6-(1,6),6-(7,8),29-(7,7,7)]
   193       10.70892       10.70892       10.70892    7[6-(1,6),6-(7,8),29-(7,7,7)]
   194       12.93108       12.93108       12.93108    7[6-(1,6),6-(7,8),29-(7,7,7)]
   195       10.70892       10.70892       10.70892    7[6-(1,6),6-(7,8),29-(7,7,7)]
   196       12.93108       12.93108       12.93108    7[6-(1,6),6-(7,8),29-(7,7,7)]
   197       1.393184       1.393184       1.393184    7[6-(1,6),6-(7,8),29-(7,7,7)]
   198       6.486816       6.486816       6.486816    7[6-(1,6),6-(7,8),29-(7,7,7)]
   199       6.486816       6.486816       6.486816    7[6-(1,6),6-(7,8),29-(7,7,7)]
   200       1.393184       1.393184       1.393184    7[6-(1,6),6-(7,8),29-(7,7,7)]
   201        4.82256        4.82256        4.82256    7[6-(1,6),6-(7,8),29-(7,7,7)]
   202        4.82256        4.82256        4.82256    7[6-(1,6),6-(7,8),29-(7,7,7)]
   203        3.05744        3.05744        3.05744    7[6-(1,6),6-(7,8),29-(7,7,7)]
   204        3.05744        3.05744        3.05744    7[6-(1,6),6-(7,8),29-(7,7,7)]
   205       6.486816       6.486816       6.486816    7[6-(1,6),6-(7,8),29-(7,7,7)]
   206       1.393184       1.393184       1.393184    7[6-(1,6),6-(7,8),29-(7,7,7)]
   207       1.393184       1.393184       1.393184    7[6-(1,6),6-(7,8),29-(7,7,7)]
   208       6.486816       6.486816       6.486816    7[6-(1,6),6-(7,8),29-(7,7,7)]
   209        3.05744        3.05744        3.05744    7[6-(1,6),6-(7,8),29-(7,7,7)]
   210        3.05744        3.05744        3.05744    7[6-(1,6),6-(7,8),29-(7,7,7)]
   211        4.82256        4.82256        4.82256    7[6-(1,6),6-(7,8),29-(7,7,7)]
   212        4.82256        4.82256        4.82256    7[6-(1,6),6-(7,8),29-(7,7,7)]
   213       12.93108       12.93108       12.93108    7[6-(1,6),6-(7,8),29-(7,7,7)]
   214       10.70892       10.70892       10.70892    7[6-(1,6),6-(7,8),29-(7,7,7)]
   215       12.93108       12.93108       12.93108    7[6-(1,6),6-(7,8),29-(7,7,7)]
   216       10.70892       10.70892       10.70892    7[6-(1,6),6-(7,8),29-(7,7,7)]
   217        5.05108        5.05108        5.05108    7[6-(1,6),6-(7,8),29-(7,7,7)]
   218        2.82892        2.82892        2.82892    7[6-(1,6),6-(7,8),29-(7,7,7)]
   219        5.05108        5.05108        5.05108    7[6-(1,6),6-(7,8),29-(7,7,7)]
   220        2.82892        2.82892        2.82892    7[6-(1,6),6-(7,8),29-(7,7,7)]
   221      14.366816      14.366816      14.366816    7[6-(1,6),6-(7,8),29-(7,7,7)]
   222       9.273184       9.273184       9.273184    7[6-(1,6),6-(7,8),29-(7,7,7)]
   223       9.273184       9.273184       9.273184    7[6-(1,6),6-(7,8),29-(7,7,7)]
   224      14.366816      14.366816      14.366816    7[6-(1,6),6-(7,8),29-(7,7,7)]
   225       10.93744       10.93744       10.93744    7[6-(1,6),6-(7,8),29-(7,7,7)]
   226       10.93744       10.93744       10.93744    7[6-(1,6),6-(7,8),29-(7,7,7)]
   227       12.70256       12.70256       12.70256    7[6-(1,6),6-(7,8),29-(7,7,7)]
   228       12.70256       12.70256       12.70256    7[6-(1,6),6-(7,8),29-(7,7,7)]
   229       9.522192       9.522192       9.522192    8[6-(7,7)]
   230      14.117808      14.117808      14.117808    8[6-(7,7)]
   231      14.117808      14.117808      14.117808    8[6-(7,7)]
   232       9.522192       9.522192       9.522192    8[6-(7,7)]
   233      14.117808      14.117808      14.117808    8[6-(7,7)]
   234      14.117808      14.117808      14.117808    8[6-(7,7)]
   235       9.522192       9.522192       9.522192    8[6-(7,7)]
   236       9.522192       9.522192       9.522192    8[6-(7,7)]
   237       4.583008       4.583008       4.583008    8[6-(7,7)]
   238       3.296992       3.296992       3.296992    8[6-(7,7)]
   239       4.583008       4.583008       4.583008    8[6-(7,7)]
   240       3.296992       3.296992       3.296992    8[6-(7,7)]
   241      12.463008      12.463008      12.463008    8[6-(7,7)]
   242      11.176992      11.176992      11.176992    8[6-(7,7)]
   243      12.463008      12.463008      12.463008    8[6-(7,7)]
   244      11.176992      11.176992      11.176992    8[6-(7,7)]
   245       1.642192       1.642192       1.642192    8[6-(7,7)]
   246       6.237808       6.237808       6.237808    8[6-(7,7)]
   247       6.237808       6.237808       6.237808    8[6-(7,7)]
   248       1.642192       1.642192       1.642192    8[6-(7,7)]
   249       6.237808       6.237808       6.237808    8[6-(7,7)]
   250       6.237808       6.237808       6.237808    8[6-(7,7)]
   251       1.642192       1.642192       1.642192    8[6-(7,7)]
   252       1.642192       1.642192       1.642192    8[6-(7,7)]
