# Supplementary material for: A collection of forcefield precursors for metal–organic frameworks
Source: RSC Adv. 2019 Nov 13;9(63):36492–507. doi: 10.1039/c9ra07327b (PMC9075174; doi:10.1039/c9ra07327b)
Supplement: RA-009-C9RA07327B-s2047 [file RA-009-C9RA07327B-s2047.txt]

QEGGUE_charged

24.447800    0.000000    0.000000
0.000043    24.447800    0.000000
12.223899    12.223878    34.369959

     1      16.387389      16.387389      16.387389    47[7-(6,6),7-(6,6),47-(7,7)]
     2      20.284352      20.284352      20.284352    47[7-(6,6),7-(6,6),47-(7,7)]
     3      10.685435      10.685435      10.685435    47[7-(6,6),7-(6,6),47-(7,7)]
     4      25.986328      25.986328      25.986328    47[7-(6,6),7-(6,6),47-(7,7)]
     5       4.163495       4.163495       4.163495    47[7-(6,6),7-(6,6),47-(7,7)]
     6       8.060448       8.060448       8.060448    47[7-(6,6),7-(6,6),47-(7,7)]
     7      22.909328      22.909328      22.909328    47[7-(6,6),7-(6,6),47-(7,7)]
     8      13.762435      13.762435      13.762435    47[7-(6,6),7-(6,6),47-(7,7)]
     9      20.284353      20.284353      20.284353    47[7-(6,6),7-(6,6),47-(7,7)]
    10       16.38739       16.38739       16.38739    47[7-(6,6),7-(6,6),47-(7,7)]
    11      25.986307      25.986307      25.986307    47[7-(6,6),7-(6,6),47-(7,7)]
    12      10.685414      10.685414      10.685414    47[7-(6,6),7-(6,6),47-(7,7)]
    13      32.508247      32.508247      32.508247    47[7-(6,6),7-(6,6),47-(7,7)]
    14      28.611294      28.611294      28.611294    47[7-(6,6),7-(6,6),47-(7,7)]
    15      13.762414      13.762414      13.762414    47[7-(6,6),7-(6,6),47-(7,7)]
    16      22.909307      22.909307      22.909307    47[7-(6,6),7-(6,6),47-(7,7)]
    17        19.1231        19.1231        19.1231    1[6-(6,7)]
    18       20.02278       20.02278       20.02278    1[6-(6,6)]
    19      16.563415      16.563415      16.563415    1[6-(6,6)]
    20      15.573278      15.573278      15.573278    1[6-(6,7)]
    21      22.235281      22.235281      22.235281    1[6-(6,7)]
    22      22.235278      22.235278      22.235278    1[6-(6,6)]
    23      23.381917      23.381917      23.381917    1[6-(6,6)]
    24      23.342761      23.342761      23.342761    1[6-(6,7)]
    25      19.061988      19.061988      19.061988    1[6-(1,1,6)]
    26       17.90805       17.90805       17.90805    1[6-(1,1,6)]
    27      19.335801      19.335801      19.335801    1[6-(1,1,6)]
    28      20.536188      20.536188      20.536188    1[6-(1,1,6)]
    29      21.254951      21.254951      21.254951    1[6-(1,1,6)]
    30      19.768525      19.768525      19.768525    1[6-(1,1,6)]
    31      19.174436      19.174436      19.174436    1[6-(1,1,6)]
    32      19.384688      19.384688      19.384688    1[6-(1,1,6)]
    33      17.978939      17.978939      17.978939    1[6-(1,1,6)]
    34      19.370021      19.370021      19.370021    1[6-(1,6,6)]
    35      19.917662      19.917662      19.917662    1[6-(1,6,6)]
    36      19.382255      19.382255      19.382255    1[6-(1,6,6)]
    37      25.892706      25.892706      25.892706    1[6-(1,1,6)]
    38      25.215461      25.215461      25.215461    1[6-(1,1,6)]
    39      25.274177      25.274177      25.274177    1[6-(1,1,6)]
    40      19.367588      19.367588      19.367588    1[6-(1,1,6)]
    41      20.120581      20.120581      20.120581    1[6-(1,1,6)]
    42      20.069199      20.069199      20.069199    1[6-(1,1,6)]
    43      21.611892      21.611892      21.611892    1[6-(1,1,6)]
    44      22.914961      22.914961      22.914961    1[6-(1,1,6)]
    45      22.993191      22.993191      22.993191    1[6-(1,1,6)]
    46      25.753351      25.753351      25.753351    1[6-(1,6,6)]
    47      17.548643      17.548643      17.548643    1[6-(6,7)]
    48      16.648966      16.648966      16.648966    1[6-(6,6)]
    49      20.108333      20.108333      20.108333    1[6-(6,6)]
    50      21.098467      21.098467      21.098467    1[6-(6,7)]
    51      14.436436      14.436436      14.436436    1[6-(6,7)]
    52      14.436437      14.436437      14.436437    1[6-(6,6)]
    53      13.289842      13.289842      13.289842    1[6-(6,6)]
    54      13.328958      13.328958      13.328958    1[6-(6,7)]
    55      17.609762      17.609762      17.609762    1[6-(1,1,6)]
    56      18.763699      18.763699      18.763699    1[6-(1,1,6)]
    57      17.335947      17.335947      17.335947    1[6-(1,1,6)]
    58      16.135566      16.135566      16.135566    1[6-(1,1,6)]
    59      15.416803      15.416803      15.416803    1[6-(1,1,6)]
    60       16.90323       16.90323       16.90323    1[6-(1,1,6)]
    61      17.497313      17.497313      17.497313    1[6-(1,1,6)]
    62       17.28706       17.28706       17.28706    1[6-(1,1,6)]
    63      18.692809      18.692809      18.692809    1[6-(1,1,6)]
    64      17.301732      17.301732      17.301732    1[6-(1,6,6)]
    65       16.75409       16.75409       16.75409    1[6-(1,6,6)]
    66      17.289499      17.289499      17.289499    1[6-(1,6,6)]
    67      10.779049      10.779049      10.779049    1[6-(1,1,6)]
    68      11.456252      11.456252      11.456252    1[6-(1,1,6)]
    69       11.39758       11.39758       11.39758    1[6-(1,1,6)]
    70      17.304167      17.304167      17.304167    1[6-(1,1,6)]
    71      16.551177      16.551177      16.551177    1[6-(1,1,6)]
    72      16.602514      16.602514      16.602514    1[6-(1,1,6)]
    73      15.059859      15.059859      15.059859    1[6-(1,1,6)]
    74      13.756789      13.756789      13.756789    1[6-(1,1,6)]
    75      13.678559      13.678559      13.678559    1[6-(1,1,6)]
    76      10.918402      10.918402      10.918402    1[6-(1,6,6)]
    77      11.282691      11.282691      11.282691    1[6-(6,7)]
    78      11.101777      11.101777      11.101777    1[6-(6,6)]
    79       9.847612       9.847612       9.847612    1[6-(6,6)]
    80      10.123873      10.123873      10.123873    1[6-(6,7)]
    81      17.196617      17.196617      17.196617    1[6-(6,7)]
    82      16.294492      16.294492      16.294492    1[6-(6,6)]
    83       12.69333       12.69333       12.69333    1[6-(6,6)]
    84      13.624792      13.624792      13.624792    1[6-(6,7)]
    85      13.712806      13.712806      13.712806    1[6-(1,1,6)]
    86      13.057606      13.057606      13.057606    1[6-(1,1,6)]
    87      13.121168      13.121168      13.121168    1[6-(1,1,6)]
    88      11.202017      11.202017      11.202017    1[6-(1,1,6)]
    89       9.850052       9.850052       9.850052    1[6-(1,1,6)]
    90       9.864723       9.864723       9.864723    1[6-(1,1,6)]
    91       7.170574       7.170574       7.170574    1[6-(1,1,6)]
    92       7.935789       7.935789       7.935789    1[6-(1,1,6)]
    93       7.889341       7.889341       7.889341    1[6-(1,1,6)]
    94       7.708427       7.708427       7.708427    1[6-(1,6,6)]
    95      13.629683      13.629683      13.629683    1[6-(1,6,6)]
    96      12.979373      12.979373      12.979373    1[6-(1,6,6)]
    97      13.690794      13.690794      13.690794    1[6-(1,1,6)]
    98      14.825173      14.825173      14.825173    1[6-(1,1,6)]
    99      13.387643      13.387643      13.387643    1[6-(1,1,6)]
   100      13.563677      13.563677      13.563677    1[6-(1,1,6)]
   101      13.297195      13.297195      13.297195    1[6-(1,1,6)]
   102      14.732281      14.732281      14.732281    1[6-(1,1,6)]
   103      12.536862      12.536862      12.536862    1[6-(1,1,6)]
   104      13.358306      13.358306      13.358306    1[6-(1,1,6)]
   105      11.837653      11.837653      11.837653    1[6-(1,1,6)]
   106      12.918242      12.918242      12.918242    1[6-(1,6,6)]
   107      25.389074      25.389074      25.389074    1[6-(6,7)]
   108      25.569991      25.569991      25.569991    1[6-(6,6)]
   109      26.824158      26.824158      26.824158    1[6-(6,6)]
   110      26.547895      26.547895      26.547895    1[6-(6,7)]
   111      19.475123      19.475123      19.475123    1[6-(6,7)]
   112      20.377245      20.377245      20.377245    1[6-(6,6)]
   113      23.978409      23.978409      23.978409    1[6-(6,6)]
   114      23.046949      23.046949      23.046949    1[6-(6,7)]
   115      22.958966      22.958966      22.958966    1[6-(1,1,6)]
   116      23.614165      23.614165      23.614165    1[6-(1,1,6)]
   117      23.550603      23.550603      23.550603    1[6-(1,1,6)]
   118       25.46976       25.46976       25.46976    1[6-(1,1,6)]
   119      26.821682      26.821682      26.821682    1[6-(1,1,6)]
   120       2.359254       2.359254       2.359254    1[6-(1,1,6)]
   121       5.053398       5.053398       5.053398    1[6-(1,1,6)]
   122      28.735981      28.735981      28.735981    1[6-(1,1,6)]
   123        4.33463        4.33463        4.33463    1[6-(1,1,6)]
   124       4.515548       4.515548       4.515548    1[6-(1,6,6)]
   125      23.042091      23.042091      23.042091    1[6-(1,6,6)]
   126      23.692403      23.692403      23.692403    1[6-(1,6,6)]
   127      22.980941      22.980941      22.980941    1[6-(1,1,6)]
   128      21.846563      21.846563      21.846563    1[6-(1,1,6)]
   129      23.284094      23.284094      23.284094    1[6-(1,1,6)]
   130      23.108101      23.108101      23.108101    1[6-(1,1,6)]
   131      23.374542      23.374542      23.374542    1[6-(1,1,6)]
   132      21.939498      21.939498      21.939498    1[6-(1,1,6)]
   133       24.13491       24.13491       24.13491    1[6-(1,1,6)]
   134      23.313423      23.313423      23.313423    1[6-(1,1,6)]
   135      24.834077      24.834077      24.834077    1[6-(1,1,6)]
   136       23.75349       23.75349       23.75349    1[6-(1,6,6)]
   137       6.899202       6.899202       6.899202    1[6-(6,7)]
   138        7.79888        7.79888        7.79888    1[6-(6,6)]
   139       4.339518       4.339518       4.339518    1[6-(6,6)]
   140       3.349383       3.349383       3.349383    1[6-(6,7)]
   141      10.011388      10.011388      10.011388    1[6-(6,7)]
   142      10.011391      10.011391      10.011391    1[6-(6,6)]
   143      11.157998      11.157998      11.157998    1[6-(6,6)]
   144      11.118879      11.118879      11.118879    1[6-(6,7)]
   145       6.838075       6.838075       6.838075    1[6-(1,1,6)]
   146        5.68414        5.68414        5.68414    1[6-(1,1,6)]
   147       7.111892       7.111892       7.111892    1[6-(1,1,6)]
   148       8.312279       8.312279       8.312279    1[6-(1,1,6)]
   149       9.031047       9.031047       9.031047    1[6-(1,1,6)]
   150       7.544621       7.544621       7.544621    1[6-(1,1,6)]
   151       6.950547       6.950547       6.950547    1[6-(1,1,6)]
   152       7.160797       7.160797       7.160797    1[6-(1,1,6)]
   153       5.755048       5.755048       5.755048    1[6-(1,1,6)]
   154       7.146126       7.146126       7.146126    1[6-(1,6,6)]
   155       7.693747       7.693747       7.693747    1[6-(1,6,6)]
   156       7.158341       7.158341       7.158341    1[6-(1,6,6)]
   157      13.668788      13.668788      13.668788    1[6-(1,1,6)]
   158      12.991581      12.991581      12.991581    1[6-(1,1,6)]
   159      13.050258      13.050258      13.050258    1[6-(1,1,6)]
   160        7.14367        7.14367        7.14367    1[6-(1,1,6)]
   161       7.896662       7.896662       7.896662    1[6-(1,1,6)]
   162       7.845319       7.845319       7.845319    1[6-(1,1,6)]
   163       9.387982       9.387982       9.387982    1[6-(1,1,6)]
   164      10.691049      10.691049      10.691049    1[6-(1,1,6)]
   165      10.769284      10.769284      10.769284    1[6-(1,1,6)]
   166      13.529438      13.529438      13.529438    1[6-(1,6,6)]
   167       5.324739       5.324739       5.324739    1[6-(6,7)]
   168       4.425058       4.425058       4.425058    1[6-(6,6)]
   169       7.884419       7.884419       7.884419    1[6-(6,6)]
   170       8.874556       8.874556       8.874556    1[6-(6,7)]
   171      26.660336      26.660336      26.660336    1[6-(6,7)]
   172      26.660336      26.660336      26.660336    1[6-(6,6)]
   173      25.513727      25.513727      25.513727    1[6-(6,6)]
   174      25.552843      25.552843      25.552843    1[6-(6,7)]
   175       5.385859       5.385859       5.385859    1[6-(1,1,6)]
   176       6.539795       6.539795       6.539795    1[6-(1,1,6)]
   177       5.112044       5.112044       5.112044    1[6-(1,1,6)]
   178        3.91165        3.91165        3.91165    1[6-(1,1,6)]
   179      27.640683      27.640683      27.640683    1[6-(1,1,6)]
   180       4.679309       4.679309       4.679309    1[6-(1,1,6)]
   181       5.273431       5.273431       5.273431    1[6-(1,1,6)]
   182       5.063139       5.063139       5.063139    1[6-(1,1,6)]
   183        6.46893        6.46893        6.46893    1[6-(1,1,6)]
   184       5.077848       5.077848       5.077848    1[6-(1,6,6)]
   185       4.530185       4.530185       4.530185    1[6-(1,6,6)]
   186        5.06559        5.06559        5.06559    1[6-(1,6,6)]
   187      23.002941      23.002941      23.002941    1[6-(1,1,6)]
   188      23.680147      23.680147      23.680147    1[6-(1,1,6)]
   189      23.621469      23.621469      23.621469    1[6-(1,1,6)]
   190       5.080259       5.080259       5.080259    1[6-(1,1,6)]
   191      28.775065      28.775065      28.775065    1[6-(1,1,6)]
   192       4.378608       4.378608       4.378608    1[6-(1,1,6)]
   193       2.835952       2.835952       2.835952    1[6-(1,1,6)]
   194      25.980685      25.980685      25.980685    1[6-(1,1,6)]
   195       25.90245       25.90245       25.90245    1[6-(1,1,6)]
   196      23.142293      23.142293      23.142293    1[6-(1,6,6)]
   197      23.506592      23.506592      23.506592    1[6-(6,7)]
   198      23.325678      23.325678      23.325678    1[6-(6,6)]
   199      22.071499      22.071499      22.071499    1[6-(6,6)]
   200      22.347759      22.347759      22.347759    1[6-(6,7)]
   201      29.420512      29.420512      29.420512    1[6-(6,7)]
   202      28.518389      28.518389      28.518389    1[6-(6,6)]
   203      24.917229      24.917229      24.917229    1[6-(6,6)]
   204      25.848689      25.848689      25.848689    1[6-(6,7)]
   205        25.9367        25.9367        25.9367    1[6-(1,1,6)]
   206      25.281497      25.281497      25.281497    1[6-(1,1,6)]
   207      25.345064      25.345064      25.345064    1[6-(1,1,6)]
   208      23.425911      23.425911      23.425911    1[6-(1,1,6)]
   209      22.073949      22.073949      22.073949    1[6-(1,1,6)]
   210      22.088615      22.088615      22.088615    1[6-(1,1,6)]
   211      19.394469      19.394469      19.394469    1[6-(1,1,6)]
   212      20.159686      20.159686      20.159686    1[6-(1,1,6)]
   213      20.113232      20.113232      20.113232    1[6-(1,1,6)]
   214      19.932319      19.932319      19.932319    1[6-(1,6,6)]
   215      25.853578      25.853578      25.853578    1[6-(1,6,6)]
   216      25.203264      25.203264      25.203264    1[6-(1,6,6)]
   217      25.914706      25.914706      25.914706    1[6-(1,1,6)]
   218      27.049082      27.049082      27.049082    1[6-(1,1,6)]
   219      25.611551      25.611551      25.611551    1[6-(1,1,6)]
   220      25.787566      25.787566      25.787566    1[6-(1,1,6)]
   221      25.521085      25.521085      25.521085    1[6-(1,1,6)]
   222      26.956171      26.956171      26.956171    1[6-(1,1,6)]
   223      24.760765      24.760765      24.760765    1[6-(1,1,6)]
   224      25.582213      25.582213      25.582213    1[6-(1,1,6)]
   225       24.06156       24.06156       24.06156    1[6-(1,1,6)]
   226      25.142156      25.142156      25.142156    1[6-(1,6,6)]
   227       13.16517       13.16517       13.16517    1[6-(6,7)]
   228       13.34608       13.34608       13.34608    1[6-(6,6)]
   229      14.600258      14.600258      14.600258    1[6-(6,6)]
   230      14.324001      14.324001      14.324001    1[6-(6,7)]
   231      31.699033      31.699033      31.699033    1[6-(6,7)]
   232      32.601158      32.601158      32.601158    1[6-(6,6)]
   233      11.754516      11.754516      11.754516    1[6-(6,6)]
   234      35.270854      35.270854      35.270854    1[6-(6,7)]
   235      10.735055      10.735055      10.735055    1[6-(1,1,6)]
   236      11.390259      11.390259      11.390259    1[6-(1,1,6)]
   237      11.326692      11.326692      11.326692    1[6-(1,1,6)]
   238      13.245839      13.245839      13.245839    1[6-(1,1,6)]
   239      14.597801      14.597801      14.597801    1[6-(1,1,6)]
   240      14.583135      14.583135      14.583135    1[6-(1,1,6)]
   241      17.277286      17.277286      17.277286    1[6-(1,1,6)]
   242      16.512071      16.512071      16.512071    1[6-(1,1,6)]
   243      16.558524      16.558524      16.558524    1[6-(1,1,6)]
   244      16.739433      16.739433      16.739433    1[6-(1,6,6)]
   245      10.818175      10.818175      10.818175    1[6-(1,6,6)]
   246      11.468487      11.468487      11.468487    1[6-(1,6,6)]
   247      10.757043      10.757043      10.757043    1[6-(1,1,6)]
   248      34.070466      34.070466      34.070466    1[6-(1,1,6)]
   249      11.060196      11.060196      11.060196    1[6-(1,1,6)]
   250      10.884183      10.884183      10.884183    1[6-(1,1,6)]
   251      11.150662      11.150662      11.150662    1[6-(1,1,6)]
   252      34.163377      34.163377      34.163377    1[6-(1,1,6)]
   253       11.91099       11.91099       11.91099    1[6-(1,1,6)]
   254      11.089541      11.089541      11.089541    1[6-(1,1,6)]
   255      12.610194      12.610194      12.610194    1[6-(1,1,6)]
   256      11.529595      11.529595      11.529595    1[6-(1,6,6)]
   257      17.548642      17.548642      17.548642    1[6-(6,7)]
   258      16.648962      16.648962      16.648962    1[6-(6,6)]
   259      20.108327      20.108327      20.108327    1[6-(6,6)]
   260      21.098464      21.098464      21.098464    1[6-(6,7)]
   261      14.436461      14.436461      14.436461    1[6-(6,7)]
   262      14.436464      14.436464      14.436464    1[6-(6,6)]
   263      13.289825      13.289825      13.289825    1[6-(6,6)]
   264      13.328981      13.328981      13.328981    1[6-(6,7)]
   265      17.609754      17.609754      17.609754    1[6-(1,1,6)]
   266      18.763692      18.763692      18.763692    1[6-(1,1,6)]
   267      17.335941      17.335941      17.335941    1[6-(1,1,6)]
   268      16.135554      16.135554      16.135554    1[6-(1,1,6)]
   269      15.416791      15.416791      15.416791    1[6-(1,1,6)]
   270      16.903217      16.903217      16.903217    1[6-(1,1,6)]
   271      17.497306      17.497306      17.497306    1[6-(1,1,6)]
   272      17.287054      17.287054      17.287054    1[6-(1,1,6)]
   273      18.692803      18.692803      18.692803    1[6-(1,1,6)]
   274      17.301721      17.301721      17.301721    1[6-(1,6,6)]
   275       16.75408       16.75408       16.75408    1[6-(1,6,6)]
   276      17.289487      17.289487      17.289487    1[6-(1,6,6)]
   277      10.779036      10.779036      10.779036    1[6-(1,1,6)]
   278      11.456281      11.456281      11.456281    1[6-(1,1,6)]
   279      11.397565      11.397565      11.397565    1[6-(1,1,6)]
   280      17.304154      17.304154      17.304154    1[6-(1,1,6)]
   281      16.551161      16.551161      16.551161    1[6-(1,1,6)]
   282      16.602543      16.602543      16.602543    1[6-(1,1,6)]
   283       15.05985       15.05985       15.05985    1[6-(1,1,6)]
   284      13.756781      13.756781      13.756781    1[6-(1,1,6)]
   285      13.678551      13.678551      13.678551    1[6-(1,1,6)]
   286      10.918391      10.918391      10.918391    1[6-(1,6,6)]
   287      19.123099      19.123099      19.123099    1[6-(6,7)]
   288      20.022776      20.022776      20.022776    1[6-(6,6)]
   289      16.563409      16.563409      16.563409    1[6-(6,6)]
   290      15.573275      15.573275      15.573275    1[6-(6,7)]
   291      22.235306      22.235306      22.235306    1[6-(6,7)]
   292      22.235305      22.235305      22.235305    1[6-(6,6)]
   293        23.3819        23.3819        23.3819    1[6-(6,6)]
   294      23.342784      23.342784      23.342784    1[6-(6,7)]
   295       19.06198       19.06198       19.06198    1[6-(1,1,6)]
   296      17.908043      17.908043      17.908043    1[6-(1,1,6)]
   297      19.335795      19.335795      19.335795    1[6-(1,1,6)]
   298      20.536176      20.536176      20.536176    1[6-(1,1,6)]
   299      21.254939      21.254939      21.254939    1[6-(1,1,6)]
   300      19.768512      19.768512      19.768512    1[6-(1,1,6)]
   301      19.174429      19.174429      19.174429    1[6-(1,1,6)]
   302      19.384682      19.384682      19.384682    1[6-(1,1,6)]
   303      17.978933      17.978933      17.978933    1[6-(1,1,6)]
   304       19.37001       19.37001       19.37001    1[6-(1,6,6)]
   305      19.917652      19.917652      19.917652    1[6-(1,6,6)]
   306      19.382243      19.382243      19.382243    1[6-(1,6,6)]
   307      25.892693      25.892693      25.892693    1[6-(1,1,6)]
   308       25.21549       25.21549       25.21549    1[6-(1,1,6)]
   309      25.274162      25.274162      25.274162    1[6-(1,1,6)]
   310      19.367575      19.367575      19.367575    1[6-(1,1,6)]
   311      20.120565      20.120565      20.120565    1[6-(1,1,6)]
   312      20.069228      20.069228      20.069228    1[6-(1,1,6)]
   313      21.611883      21.611883      21.611883    1[6-(1,1,6)]
   314      22.914953      22.914953      22.914953    1[6-(1,1,6)]
   315      22.993183      22.993183      22.993183    1[6-(1,1,6)]
   316       25.75334       25.75334       25.75334    1[6-(1,6,6)]
   317      25.389051      25.389051      25.389051    1[6-(6,7)]
   318      25.569965      25.569965      25.569965    1[6-(6,6)]
   319       26.82413       26.82413       26.82413    1[6-(6,6)]
   320      26.547869      26.547869      26.547869    1[6-(6,7)]
   321      19.475125      19.475125      19.475125    1[6-(6,7)]
   322       20.37725       20.37725       20.37725    1[6-(6,6)]
   323      23.978412      23.978412      23.978412    1[6-(6,6)]
   324       23.04695       23.04695       23.04695    1[6-(6,7)]
   325      22.958936      22.958936      22.958936    1[6-(1,1,6)]
   326      23.614136      23.614136      23.614136    1[6-(1,1,6)]
   327      23.550574      23.550574      23.550574    1[6-(1,1,6)]
   328      25.469725      25.469725      25.469725    1[6-(1,1,6)]
   329       26.82169       26.82169       26.82169    1[6-(1,1,6)]
   330      26.807019      26.807019      26.807019    1[6-(1,1,6)]
   331      29.501168      29.501168      29.501168    1[6-(1,1,6)]
   332      28.735953      28.735953      28.735953    1[6-(1,1,6)]
   333      28.782401      28.782401      28.782401    1[6-(1,1,6)]
   334      28.963315      28.963315      28.963315    1[6-(1,6,6)]
   335      23.042059      23.042059      23.042059    1[6-(1,6,6)]
   336      23.692369      23.692369      23.692369    1[6-(1,6,6)]
   337      22.980948      22.980948      22.980948    1[6-(1,1,6)]
   338      21.846569      21.846569      21.846569    1[6-(1,1,6)]
   339      23.284099      23.284099      23.284099    1[6-(1,1,6)]
   340      23.108065      23.108065      23.108065    1[6-(1,1,6)]
   341      23.374547      23.374547      23.374547    1[6-(1,1,6)]
   342      21.939461      21.939461      21.939461    1[6-(1,1,6)]
   343       24.13488       24.13488       24.13488    1[6-(1,1,6)]
   344      23.313436      23.313436      23.313436    1[6-(1,1,6)]
   345      24.834089      24.834089      24.834089    1[6-(1,1,6)]
   346        23.7535        23.7535        23.7535    1[6-(1,6,6)]
   347      11.282668      11.282668      11.282668    1[6-(6,7)]
   348      11.101751      11.101751      11.101751    1[6-(6,6)]
   349       9.847584       9.847584       9.847584    1[6-(6,6)]
   350      10.123847      10.123847      10.123847    1[6-(6,7)]
   351      17.196619      17.196619      17.196619    1[6-(6,7)]
   352      16.294497      16.294497      16.294497    1[6-(6,6)]
   353      12.693333      12.693333      12.693333    1[6-(6,6)]
   354      13.624793      13.624793      13.624793    1[6-(6,7)]
   355      13.712776      13.712776      13.712776    1[6-(1,1,6)]
   356      13.057577      13.057577      13.057577    1[6-(1,1,6)]
   357      13.121139      13.121139      13.121139    1[6-(1,1,6)]
   358      11.201982      11.201982      11.201982    1[6-(1,1,6)]
   359        9.85006        9.85006        9.85006    1[6-(1,1,6)]
   360       9.864688       9.864688       9.864688    1[6-(1,1,6)]
   361      31.618344      31.618344      31.618344    1[6-(1,1,6)]
   362       7.935761       7.935761       7.935761    1[6-(1,1,6)]
   363      32.337112      32.337112      32.337112    1[6-(1,1,6)]
   364      32.156194      32.156194      32.156194    1[6-(1,6,6)]
   365      13.629651      13.629651      13.629651    1[6-(1,6,6)]
   366      12.979339      12.979339      12.979339    1[6-(1,6,6)]
   367      13.690801      13.690801      13.690801    1[6-(1,1,6)]
   368      14.825179      14.825179      14.825179    1[6-(1,1,6)]
   369      13.387648      13.387648      13.387648    1[6-(1,1,6)]
   370      13.563641      13.563641      13.563641    1[6-(1,1,6)]
   371        13.2972        13.2972        13.2972    1[6-(1,1,6)]
   372      14.732244      14.732244      14.732244    1[6-(1,1,6)]
   373      12.536832      12.536832      12.536832    1[6-(1,1,6)]
   374      13.358319      13.358319      13.358319    1[6-(1,1,6)]
   375      11.837665      11.837665      11.837665    1[6-(1,1,6)]
   376      12.918252      12.918252      12.918252    1[6-(1,6,6)]
   377       29.77254       29.77254       29.77254    1[6-(6,7)]
   378      28.872862      28.872862      28.872862    1[6-(6,6)]
   379      32.332224      32.332224      32.332224    1[6-(6,6)]
   380      33.322359      33.322359      33.322359    1[6-(6,7)]
   381      26.660354      26.660354      26.660354    1[6-(6,7)]
   382      26.660351      26.660351      26.660351    1[6-(6,6)]
   383      25.513744      25.513744      25.513744    1[6-(6,6)]
   384      25.552863      25.552863      25.552863    1[6-(6,7)]
   385      29.833667      29.833667      29.833667    1[6-(1,1,6)]
   386      30.987602      30.987602      30.987602    1[6-(1,1,6)]
   387       29.55985       29.55985       29.55985    1[6-(1,1,6)]
   388      28.359463      28.359463      28.359463    1[6-(1,1,6)]
   389      27.640695      27.640695      27.640695    1[6-(1,1,6)]
   390      29.127121      29.127121      29.127121    1[6-(1,1,6)]
   391      29.721195      29.721195      29.721195    1[6-(1,1,6)]
   392      29.510945      29.510945      29.510945    1[6-(1,1,6)]
   393      30.916694      30.916694      30.916694    1[6-(1,1,6)]
   394      29.525616      29.525616      29.525616    1[6-(1,6,6)]
   395      28.977995      28.977995      28.977995    1[6-(1,6,6)]
   396      29.513401      29.513401      29.513401    1[6-(1,6,6)]
   397      23.002954      23.002954      23.002954    1[6-(1,1,6)]
   398      23.680161      23.680161      23.680161    1[6-(1,1,6)]
   399      23.621484      23.621484      23.621484    1[6-(1,1,6)]
   400      29.528072      29.528072      29.528072    1[6-(1,1,6)]
   401       28.77508       28.77508       28.77508    1[6-(1,1,6)]
   402      28.826423      28.826423      28.826423    1[6-(1,1,6)]
   403       27.28376       27.28376       27.28376    1[6-(1,1,6)]
   404      25.980693      25.980693      25.980693    1[6-(1,1,6)]
   405      25.902458      25.902458      25.902458    1[6-(1,1,6)]
   406      23.142304      23.142304      23.142304    1[6-(1,6,6)]
   407      31.347003      31.347003      31.347003    1[6-(6,7)]
   408      32.246684      32.246684      32.246684    1[6-(6,6)]
   409      28.787323      28.787323      28.787323    1[6-(6,6)]
   410      27.797186      27.797186      27.797186    1[6-(6,7)]
   411      10.011406      10.011406      10.011406    1[6-(6,7)]
   412      10.011406      10.011406      10.011406    1[6-(6,6)]
   413      11.158015      11.158015      11.158015    1[6-(6,6)]
   414      11.118899      11.118899      11.118899    1[6-(6,7)]
   415      31.285883      31.285883      31.285883    1[6-(1,1,6)]
   416      30.131947      30.131947      30.131947    1[6-(1,1,6)]
   417      31.559698      31.559698      31.559698    1[6-(1,1,6)]
   418      32.760092      32.760092      32.760092    1[6-(1,1,6)]
   419       9.031059       9.031059       9.031059    1[6-(1,1,6)]
   420       31.99239       31.99239       31.99239    1[6-(1,1,6)]
   421      31.398311      31.398311      31.398311    1[6-(1,1,6)]
   422      31.608603      31.608603      31.608603    1[6-(1,1,6)]
   423      30.202812      30.202812      30.202812    1[6-(1,1,6)]
   424      31.593894      31.593894      31.593894    1[6-(1,6,6)]
   425      32.141557      32.141557      32.141557    1[6-(1,6,6)]
   426      31.606152      31.606152      31.606152    1[6-(1,6,6)]
   427      13.668801      13.668801      13.668801    1[6-(1,1,6)]
   428      12.991595      12.991595      12.991595    1[6-(1,1,6)]
   429      13.050273      13.050273      13.050273    1[6-(1,1,6)]
   430      31.591483      31.591483      31.591483    1[6-(1,1,6)]
   431       7.896677       7.896677       7.896677    1[6-(1,1,6)]
   432      32.293134      32.293134      32.293134    1[6-(1,1,6)]
   433       33.83579       33.83579       33.83579    1[6-(1,1,6)]
   434      10.691057      10.691057      10.691057    1[6-(1,1,6)]
   435      10.769292      10.769292      10.769292    1[6-(1,1,6)]
   436      13.529449      13.529449      13.529449    1[6-(1,6,6)]
   437       13.16515       13.16515       13.16515    1[6-(6,7)]
   438      13.346064      13.346064      13.346064    1[6-(6,6)]
   439      14.600243      14.600243      14.600243    1[6-(6,6)]
   440      14.323983      14.323983      14.323983    1[6-(6,7)]
   441        7.25123        7.25123        7.25123    1[6-(6,7)]
   442       8.153353       8.153353       8.153353    1[6-(6,6)]
   443      11.754513      11.754513      11.754513    1[6-(6,6)]
   444      10.823053      10.823053      10.823053    1[6-(6,7)]
   445      10.735042      10.735042      10.735042    1[6-(1,1,6)]
   446      11.390245      11.390245      11.390245    1[6-(1,1,6)]
   447      11.326678      11.326678      11.326678    1[6-(1,1,6)]
   448      13.245831      13.245831      13.245831    1[6-(1,1,6)]
   449      14.597793      14.597793      14.597793    1[6-(1,1,6)]
   450      14.583127      14.583127      14.583127    1[6-(1,1,6)]
   451      17.277273      17.277273      17.277273    1[6-(1,1,6)]
   452      16.512056      16.512056      16.512056    1[6-(1,1,6)]
   453       16.55851       16.55851       16.55851    1[6-(1,1,6)]
   454      16.739423      16.739423      16.739423    1[6-(1,6,6)]
   455      10.818164      10.818164      10.818164    1[6-(1,6,6)]
   456      11.468478      11.468478      11.468478    1[6-(1,6,6)]
   457      10.757036      10.757036      10.757036    1[6-(1,1,6)]
   458        9.62266        9.62266        9.62266    1[6-(1,1,6)]
   459      11.060191      11.060191      11.060191    1[6-(1,1,6)]
   460      10.884176      10.884176      10.884176    1[6-(1,1,6)]
   461      11.150657      11.150657      11.150657    1[6-(1,1,6)]
   462       9.715571       9.715571       9.715571    1[6-(1,1,6)]
   463      11.910977      11.910977      11.910977    1[6-(1,1,6)]
   464      11.089529      11.089529      11.089529    1[6-(1,1,6)]
   465      12.610182      12.610182      12.610182    1[6-(1,1,6)]
   466      11.529586      11.529586      11.529586    1[6-(1,6,6)]
   467      23.506572      23.506572      23.506572    1[6-(6,7)]
   468      23.325662      23.325662      23.325662    1[6-(6,6)]
   469      22.071484      22.071484      22.071484    1[6-(6,6)]
   470      22.347741      22.347741      22.347741    1[6-(6,7)]
   471       4.972709       4.972709       4.972709    1[6-(6,7)]
   472       4.070584       4.070584       4.070584    1[6-(6,6)]
   473      24.917226      24.917226      24.917226    1[6-(6,6)]
   474       1.400888       1.400888       1.400888    1[6-(6,7)]
   475      25.936687      25.936687      25.936687    1[6-(1,1,6)]
   476      25.281483      25.281483      25.281483    1[6-(1,1,6)]
   477       25.34505       25.34505       25.34505    1[6-(1,1,6)]
   478      23.425903      23.425903      23.425903    1[6-(1,1,6)]
   479      22.073941      22.073941      22.073941    1[6-(1,1,6)]
   480      22.088607      22.088607      22.088607    1[6-(1,1,6)]
   481      19.394456      19.394456      19.394456    1[6-(1,1,6)]
   482      20.159671      20.159671      20.159671    1[6-(1,1,6)]
   483      20.113218      20.113218      20.113218    1[6-(1,1,6)]
   484      19.932309      19.932309      19.932309    1[6-(1,6,6)]
   485      25.853567      25.853567      25.853567    1[6-(1,6,6)]
   486      25.203255      25.203255      25.203255    1[6-(1,6,6)]
   487      25.914699      25.914699      25.914699    1[6-(1,1,6)]
   488       2.601276       2.601276       2.601276    1[6-(1,1,6)]
   489      25.611546      25.611546      25.611546    1[6-(1,1,6)]
   490      25.787559      25.787559      25.787559    1[6-(1,1,6)]
   491       25.52108       25.52108       25.52108    1[6-(1,1,6)]
   492       2.508365       2.508365       2.508365    1[6-(1,1,6)]
   493      24.760752      24.760752      24.760752    1[6-(1,1,6)]
   494      25.582201      25.582201      25.582201    1[6-(1,1,6)]
   495      24.061548      24.061548      24.061548    1[6-(1,1,6)]
   496      25.142147      25.142147      25.142147    1[6-(1,6,6)]
   497      18.580359      18.580359      18.580359    6[1-(0),6-(1,6),7-(6,47)]
   498      19.093763      19.093763      19.093763    6[1-(0),6-(1,7),6-(6,6)]
   499      18.387222      18.387222      18.387222    6[6-(1,6),6-(1,6),6-(6,6)]
   500      17.089043      17.089043      17.089043    6[1-(0),6-(1,7),6-(6,6)]
   501      16.502295      16.502295      16.502295    6[1-(0),6-(1,6),7-(6,47)]
   502      22.491981      22.491981      22.491981    6[1-(0),6-(1,6),7-(6,47)]
   503      22.467531      22.467531      22.467531    6[1-(0),6-(1,7),6-(6,6)]
   504       22.78535       22.78535       22.78535    6[6-(1,6),6-(1,6),6-(6,6)]
   505      23.152066      23.152066      23.152066    6[1-(0),6-(1,7),6-(6,6)]
   506      23.152068      23.152068      23.152068    6[1-(0),6-(1,6),7-(6,47)]
   507      18.922629      18.922629      18.922629    6[6-(6,6),6-(6,6),6-(6,6)]
   508       19.16711       19.16711       19.16711    6[6-(1,1,1),6-(6,6),6-(6,6)]
   509      19.753858      19.753858      19.753858    6[6-(1,1,6),6-(6,6),6-(6,6)]
   510      19.988555      19.988555      19.988555    6[6-(1,1,1),6-(6,6),6-(6,6)]
   511      19.753853      19.753853      19.753853    6[6-(1,1,6),6-(6,6),6-(6,6)]
   512      19.240449      19.240449      19.240449    6[6-(1,1,1),6-(6,6),6-(6,6)]
   513      18.824843      18.824843      18.824843    6[1-(0),1-(0),1-(0),6-(6,6)]
   514      20.438395      20.438395      20.438395    6[1-(0),1-(0),1-(0),6-(6,6)]
   515      18.922625      18.922625      18.922625    6[1-(0),1-(0),1-(0),6-(6,6)]
   516      20.032566      20.032566      20.032566    6[1-(0),1-(0),6-(6,6),6-(6,6)]
   517      22.550689      22.550689      22.550689    6[6-(1,1,1),6-(6,6),6-(6,6)]
   518      23.758411      23.758411      23.758411    6[6-(1,1,6),6-(6,6),6-(6,6)]
   519      23.861093      23.861093      23.861093    6[6-(1,1,1),6-(6,6),6-(6,6)]
   520      22.736495      22.736495      22.736495    6[6-(6,6),6-(6,6),6-(6,6)]
   521      21.433427      21.433427      21.433427    6[6-(1,1,1),6-(6,6),6-(6,6)]
   522      21.396754      21.396754      21.396754    6[6-(1,1,6),6-(6,6),6-(6,6)]
   523      25.181276      25.181276      25.181276    6[1-(0),1-(0),1-(0),6-(6,6)]
   524      20.118136      20.118136      20.118136    6[1-(0),1-(0),1-(0),6-(6,6)]
   525      22.516461      22.516461      22.516461    6[1-(0),1-(0),1-(0),6-(6,6)]
   526      18.091385      18.091385      18.091385    6[1-(0),6-(1,6),7-(6,47)]
   527      17.577983      17.577983      17.577983    6[1-(0),6-(1,7),6-(6,6)]
   528      18.284525      18.284525      18.284525    6[6-(1,6),6-(1,6),6-(6,6)]
   529      19.582704      19.582704      19.582704    6[1-(0),6-(1,7),6-(6,6)]
   530       20.16945       20.16945       20.16945    6[1-(0),6-(1,6),7-(6,47)]
   531      14.179736      14.179736      14.179736    6[1-(0),6-(1,6),7-(6,47)]
   532      14.204184      14.204184      14.204184    6[1-(0),6-(1,7),6-(6,6)]
   533      13.886365      13.886365      13.886365    6[6-(1,6),6-(1,6),6-(6,6)]
   534       13.51965       13.51965       13.51965    6[1-(0),6-(1,7),6-(6,6)]
   535       13.51965       13.51965       13.51965    6[1-(0),6-(1,6),7-(6,47)]
   536       17.74912       17.74912       17.74912    6[6-(6,6),6-(6,6),6-(6,6)]
   537       17.50464       17.50464       17.50464    6[6-(1,1,1),6-(6,6),6-(6,6)]
   538      16.917894      16.917894      16.917894    6[6-(1,1,6),6-(6,6),6-(6,6)]
   539      16.683197      16.683197      16.683197    6[6-(1,1,1),6-(6,6),6-(6,6)]
   540      16.917898      16.917898      16.917898    6[6-(1,1,6),6-(6,6),6-(6,6)]
   541      17.431301      17.431301      17.431301    6[6-(1,1,1),6-(6,6),6-(6,6)]
   542      17.846906      17.846906      17.846906    6[1-(0),1-(0),1-(0),6-(6,6)]
   543      16.233359      16.233359      16.233359    6[1-(0),1-(0),1-(0),6-(6,6)]
   544      17.749124      17.749124      17.749124    6[1-(0),1-(0),1-(0),6-(6,6)]
   545      16.639187      16.639187      16.639187    6[1-(0),1-(0),6-(6,6),6-(6,6)]
   546      14.121064      14.121064      14.121064    6[6-(1,1,1),6-(6,6),6-(6,6)]
   547      12.913342      12.913342      12.913342    6[6-(1,1,6),6-(6,6),6-(6,6)]
   548      12.810662      12.810662      12.810662    6[6-(1,1,1),6-(6,6),6-(6,6)]
   549       13.93526       13.93526       13.93526    6[6-(6,6),6-(6,6),6-(6,6)]
   550      15.238328      15.238328      15.238328    6[6-(1,1,1),6-(6,6),6-(6,6)]
   551         15.275         15.275         15.275    6[6-(1,1,6),6-(6,6),6-(6,6)]
   552       11.49048       11.49048       11.49048    6[1-(0),1-(0),1-(0),6-(6,6)]
   553       16.55362       16.55362       16.55362    6[1-(0),1-(0),1-(0),6-(6,6)]
   554       14.15529       14.15529       14.15529    6[1-(0),1-(0),1-(0),6-(6,6)]
   555      11.001543      11.001543      11.001543    6[1-(0),6-(1,6),7-(6,47)]
   556      10.903752      10.903752      10.903752    6[1-(0),6-(1,7),6-(6,6)]
   557      10.551705      10.551705      10.551705    6[6-(1,6),6-(1,6),6-(6,6)]
   558      10.194769      10.194769      10.194769    6[1-(0),6-(1,7),6-(6,6)]
   559      10.317009      10.317009      10.317009    6[1-(0),6-(1,6),7-(6,47)]
   560      16.282269      16.282269      16.282269    6[1-(0),6-(1,6),7-(6,47)]
   561      15.744416      15.744416      15.744416    6[1-(0),6-(1,7),6-(6,6)]
   562      14.399786      14.399786      14.399786    6[6-(1,6),6-(1,6),6-(6,6)]
   563      13.593009      13.593009      13.593009    6[1-(0),6-(1,7),6-(6,6)]
   564      14.179757      14.179757      14.179757    6[1-(0),6-(1,6),7-(6,47)]
   565       10.44169       10.44169       10.44169    6[6-(6,6),6-(6,6),6-(6,6)]
   566       11.66897       11.66897       11.66897    6[6-(1,1,1),6-(6,6),6-(6,6)]
   567      11.637187      11.637187      11.637187    6[6-(1,1,6),6-(6,6),6-(6,6)]
   568      10.361012      10.361012      10.361012    6[6-(1,1,1),6-(6,6),6-(6,6)]
   569       9.138622       9.138622       9.138622    6[6-(1,1,6),6-(6,6),6-(6,6)]
   570       9.185073       9.185073       9.185073    6[6-(1,1,1),6-(6,6),6-(6,6)]
   571      13.006264      13.006264      13.006264    6[1-(0),1-(0),1-(0),6-(6,6)]
   572      10.317006      10.317006      10.317006    6[1-(0),1-(0),1-(0),6-(6,6)]
   573       7.928456       7.928456       7.928456    6[1-(0),1-(0),1-(0),6-(6,6)]
   574      12.913362      12.913362      12.913362    6[1-(0),1-(0),6-(6,6),6-(6,6)]
   575      12.940251      12.940251      12.940251    6[6-(1,1,1),6-(6,6),6-(6,6)]
   576      13.121163      13.121163      13.121163    6[6-(1,1,6),6-(6,6),6-(6,6)]
   577      13.580782      13.580782      13.580782    6[6-(1,1,1),6-(6,6),6-(6,6)]
   578      13.788591      13.788591      13.788591    6[6-(6,6),6-(6,6),6-(6,6)]
   579      13.519667      13.519667      13.519667    6[6-(1,1,1),6-(6,6),6-(6,6)]
   580      13.104053      13.104053      13.104053    6[6-(1,1,6),6-(6,6),6-(6,6)]
   581      13.910825      13.910825      13.910825    6[1-(0),1-(0),1-(0),6-(6,6)]
   582      13.813043      13.813043      13.813043    6[1-(0),1-(0),1-(0),6-(6,6)]
   583      12.639542      12.639542      12.639542    6[1-(0),1-(0),1-(0),6-(6,6)]
   584      25.670224      25.670224      25.670224    6[1-(0),6-(1,6),7-(6,47)]
   585      25.768017      25.768017      25.768017    6[1-(0),6-(1,7),6-(6,6)]
   586      26.120064      26.120064      26.120064    6[6-(1,6),6-(1,6),6-(6,6)]
   587         26.477         26.477         26.477    6[1-(0),6-(1,7),6-(6,6)]
   588      26.354759      26.354759      26.354759    6[1-(0),6-(1,6),7-(6,47)]
   589      20.389471      20.389471      20.389471    6[1-(0),6-(1,6),7-(6,47)]
   590      20.927321      20.927321      20.927321    6[1-(0),6-(1,7),6-(6,6)]
   591      22.271951      22.271951      22.271951    6[6-(1,6),6-(1,6),6-(6,6)]
   592       23.07873       23.07873       23.07873    6[1-(0),6-(1,7),6-(6,6)]
   593      22.491983      22.491983      22.491983    6[1-(0),6-(1,6),7-(6,47)]
   594      26.230081      26.230081      26.230081    6[6-(6,6),6-(6,6),6-(6,6)]
   595      25.002803      25.002803      25.002803    6[6-(1,1,1),6-(6,6),6-(6,6)]
   596      25.034587      25.034587      25.034587    6[6-(1,1,6),6-(6,6),6-(6,6)]
   597      26.310763      26.310763      26.310763    6[6-(1,1,1),6-(6,6),6-(6,6)]
   598      27.533152      27.533152      27.533152    6[6-(1,1,6),6-(6,6),6-(6,6)]
   599      27.486699      27.486699      27.486699    6[6-(1,1,1),6-(6,6),6-(6,6)]
   600      23.665507      23.665507      23.665507    6[1-(0),1-(0),1-(0),6-(6,6)]
   601       26.35477       26.35477       26.35477    6[1-(0),1-(0),1-(0),6-(6,6)]
   602       4.295515       4.295515       4.295515    6[1-(0),1-(0),1-(0),6-(6,6)]
   603      23.758413      23.758413      23.758413    6[1-(0),1-(0),6-(6,6),6-(6,6)]
   604      23.731481      23.731481      23.731481    6[6-(1,1,1),6-(6,6),6-(6,6)]
   605       23.55057       23.55057       23.55057    6[6-(1,1,6),6-(6,6),6-(6,6)]
   606      23.090953      23.090953      23.090953    6[6-(1,1,1),6-(6,6),6-(6,6)]
   607      22.883145      22.883145      22.883145    6[6-(6,6),6-(6,6),6-(6,6)]
   608      23.152068      23.152068      23.152068    6[6-(1,1,1),6-(6,6),6-(6,6)]
   609       23.56768       23.56768       23.56768    6[6-(1,1,6),6-(6,6),6-(6,6)]
   610       22.76091       22.76091       22.76091    6[1-(0),1-(0),1-(0),6-(6,6)]
   611      22.858735      22.858735      22.858735    6[1-(0),1-(0),1-(0),6-(6,6)]
   612      24.032188      24.032188      24.032188    6[1-(0),1-(0),1-(0),6-(6,6)]
   613       6.356461       6.356461       6.356461    6[1-(0),6-(1,6),7-(6,47)]
   614       6.869864       6.869864       6.869864    6[1-(0),6-(1,7),6-(6,6)]
   615       6.163323       6.163323       6.163323    6[6-(1,6),6-(1,6),6-(6,6)]
   616       4.865145       4.865145       4.865145    6[1-(0),6-(1,7),6-(6,6)]
   617       4.278399       4.278399       4.278399    6[1-(0),6-(1,6),7-(6,47)]
   618      10.268092      10.268092      10.268092    6[1-(0),6-(1,6),7-(6,47)]
   619      10.243646      10.243646      10.243646    6[1-(0),6-(1,7),6-(6,6)]
   620       10.56147       10.56147       10.56147    6[6-(1,6),6-(1,6),6-(6,6)]
   621      10.928187      10.928187      10.928187    6[1-(0),6-(1,7),6-(6,6)]
   622      10.928185      10.928185      10.928185    6[1-(0),6-(1,6),7-(6,47)]
   623       6.698729       6.698729       6.698729    6[6-(6,6),6-(6,6),6-(6,6)]
   624       6.943204       6.943204       6.943204    6[6-(1,1,1),6-(6,6),6-(6,6)]
   625        7.52995        7.52995        7.52995    6[6-(1,1,6),6-(6,6),6-(6,6)]
   626       7.764651       7.764651       7.764651    6[6-(1,1,1),6-(6,6),6-(6,6)]
   627       7.529955       7.529955       7.529955    6[6-(1,1,6),6-(6,6),6-(6,6)]
   628       7.016552       7.016552       7.016552    6[6-(1,1,1),6-(6,6),6-(6,6)]
   629       6.600933       6.600933       6.600933    6[1-(0),1-(0),1-(0),6-(6,6)]
   630        8.21449        8.21449        8.21449    6[1-(0),1-(0),1-(0),6-(6,6)]
   631       6.698733       6.698733       6.698733    6[1-(0),1-(0),1-(0),6-(6,6)]
   632       7.808653       7.808653       7.808653    6[1-(0),1-(0),6-(6,6),6-(6,6)]
   633      10.326776      10.326776      10.326776    6[6-(1,1,1),6-(6,6),6-(6,6)]
   634      11.534497      11.534497      11.534497    6[6-(1,1,6),6-(6,6),6-(6,6)]
   635      11.637176      11.637176      11.637176    6[6-(1,1,1),6-(6,6),6-(6,6)]
   636      10.512576      10.512576      10.512576    6[6-(6,6),6-(6,6),6-(6,6)]
   637       9.209509       9.209509       9.209509    6[6-(1,1,1),6-(6,6),6-(6,6)]
   638       9.172839       9.172839       9.172839    6[6-(1,1,6),6-(6,6),6-(6,6)]
   639      12.957356      12.957356      12.957356    6[1-(0),1-(0),1-(0),6-(6,6)]
   640       7.894216       7.894216       7.894216    6[1-(0),1-(0),1-(0),6-(6,6)]
   641      10.292551      10.292551      10.292551    6[1-(0),1-(0),1-(0),6-(6,6)]
   642       5.867479       5.867479       5.867479    6[1-(0),6-(1,6),7-(6,47)]
   643       5.354074       5.354074       5.354074    6[1-(0),6-(1,7),6-(6,6)]
   644       6.060614       6.060614       6.060614    6[6-(1,6),6-(1,6),6-(6,6)]
   645       7.358792       7.358792       7.358792    6[1-(0),6-(1,7),6-(6,6)]
   646        7.94554        7.94554        7.94554    6[1-(0),6-(1,6),7-(6,47)]
   647      26.403633      26.403633      26.403633    6[1-(0),6-(1,6),7-(6,47)]
   648       26.42808       26.42808       26.42808    6[1-(0),6-(1,7),6-(6,6)]
   649      26.110257      26.110257      26.110257    6[6-(1,6),6-(1,6),6-(6,6)]
   650      25.743537      25.743537      25.743537    6[1-(0),6-(1,7),6-(6,6)]
   651      25.743538      25.743538      25.743538    6[1-(0),6-(1,6),7-(6,47)]
   652       5.525206       5.525206       5.525206    6[6-(6,6),6-(6,6),6-(6,6)]
   653        5.28073        5.28073        5.28073    6[6-(1,1,1),6-(6,6),6-(6,6)]
   654       4.693982       4.693982       4.693982    6[6-(1,1,6),6-(6,6),6-(6,6)]
   655       4.459281       4.459281       4.459281    6[6-(1,1,1),6-(6,6),6-(6,6)]
   656       4.693978       4.693978       4.693978    6[6-(1,1,6),6-(6,6),6-(6,6)]
   657       5.207382       5.207382       5.207382    6[6-(1,1,1),6-(6,6),6-(6,6)]
   658       5.623002       5.623002       5.623002    6[1-(0),1-(0),1-(0),6-(6,6)]
   659        4.00944        4.00944        4.00944    6[1-(0),1-(0),1-(0),6-(6,6)]
   660       5.525245       5.525245       5.525245    6[1-(0),1-(0),1-(0),6-(6,6)]
   661       4.415279       4.415279       4.415279    6[1-(0),1-(0),6-(6,6),6-(6,6)]
   662      26.344956      26.344956      26.344956    6[6-(1,1,1),6-(6,6),6-(6,6)]
   663      25.137234      25.137234      25.137234    6[6-(1,1,6),6-(6,6),6-(6,6)]
   664      25.034553      25.034553      25.034553    6[6-(1,1,1),6-(6,6),6-(6,6)]
   665      26.159152      26.159152      26.159152    6[6-(6,6),6-(6,6),6-(6,6)]
   666       27.46222       27.46222       27.46222    6[6-(1,1,1),6-(6,6),6-(6,6)]
   667      27.498892      27.498892      27.498892    6[6-(1,1,6),6-(6,6),6-(6,6)]
   668      23.714372      23.714372      23.714372    6[1-(0),1-(0),1-(0),6-(6,6)]
   669       4.329711       4.329711       4.329711    6[1-(0),1-(0),1-(0),6-(6,6)]
   670      26.379183      26.379183      26.379183    6[1-(0),1-(0),1-(0),6-(6,6)]
   671      23.225441      23.225441      23.225441    6[1-(0),6-(1,6),7-(6,47)]
   672       23.12765       23.12765       23.12765    6[1-(0),6-(1,7),6-(6,6)]
   673      22.775599      22.775599      22.775599    6[6-(1,6),6-(1,6),6-(6,6)]
   674      22.418659      22.418659      22.418659    6[1-(0),6-(1,7),6-(6,6)]
   675      22.540898      22.540898      22.540898    6[1-(0),6-(1,6),7-(6,47)]
   676      28.506165      28.506165      28.506165    6[1-(0),6-(1,6),7-(6,47)]
   677      27.968314      27.968314      27.968314    6[1-(0),6-(1,7),6-(6,6)]
   678      26.623685      26.623685      26.623685    6[6-(1,6),6-(1,6),6-(6,6)]
   679      25.816908      25.816908      25.816908    6[1-(0),6-(1,7),6-(6,6)]
   680      26.403654      26.403654      26.403654    6[1-(0),6-(1,6),7-(6,47)]
   681      22.665584      22.665584      22.665584    6[6-(6,6),6-(6,6),6-(6,6)]
   682      23.892864      23.892864      23.892864    6[6-(1,1,1),6-(6,6),6-(6,6)]
   683      23.861082      23.861082      23.861082    6[6-(1,1,6),6-(6,6),6-(6,6)]
   684      22.584907      22.584907      22.584907    6[6-(1,1,1),6-(6,6),6-(6,6)]
   685      21.362517      21.362517      21.362517    6[6-(1,1,6),6-(6,6),6-(6,6)]
   686      21.408967      21.408967      21.408967    6[6-(1,1,1),6-(6,6),6-(6,6)]
   687      25.230158      25.230158      25.230158    6[1-(0),1-(0),1-(0),6-(6,6)]
   688        22.5409        22.5409        22.5409    6[1-(0),1-(0),1-(0),6-(6,6)]
   689       20.15235       20.15235       20.15235    6[1-(0),1-(0),1-(0),6-(6,6)]
   690      25.137257      25.137257      25.137257    6[1-(0),1-(0),6-(6,6),6-(6,6)]
   691      25.164154      25.164154      25.164154    6[6-(1,1,1),6-(6,6),6-(6,6)]
   692      25.345069      25.345069      25.345069    6[6-(1,1,6),6-(6,6),6-(6,6)]
   693      25.804687      25.804687      25.804687    6[6-(1,1,1),6-(6,6),6-(6,6)]
   694      26.012491      26.012491      26.012491    6[6-(6,6),6-(6,6),6-(6,6)]
   695      25.743564      25.743564      25.743564    6[6-(1,1,1),6-(6,6),6-(6,6)]
   696      25.327952      25.327952      25.327952    6[6-(1,1,6),6-(6,6),6-(6,6)]
   697      26.134735      26.134735      26.134735    6[1-(0),1-(0),1-(0),6-(6,6)]
   698      26.036934      26.036934      26.036934    6[1-(0),1-(0),1-(0),6-(6,6)]
   699      24.863447      24.863447      24.863447    6[1-(0),1-(0),1-(0),6-(6,6)]
   700       13.44632       13.44632       13.44632    6[1-(0),6-(1,6),7-(6,47)]
   701      13.544109      13.544109      13.544109    6[1-(0),6-(1,7),6-(6,6)]
   702      13.896158      13.896158      13.896158    6[6-(1,6),6-(1,6),6-(6,6)]
   703      14.253098      14.253098      14.253098    6[1-(0),6-(1,7),6-(6,6)]
   704      14.130861      14.130861      14.130861    6[1-(0),6-(1,6),7-(6,47)]
   705       32.61338       32.61338       32.61338    6[1-(0),6-(1,6),7-(6,47)]
   706      33.151233      33.151233      33.151233    6[1-(0),6-(1,7),6-(6,6)]
   707      34.495861      34.495861      34.495861    6[6-(1,6),6-(1,6),6-(6,6)]
   708      35.302637      35.302637      35.302637    6[1-(0),6-(1,7),6-(6,6)]
   709      34.715889      34.715889      34.715889    6[1-(0),6-(1,6),7-(6,47)]
   710      14.006171      14.006171      14.006171    6[6-(6,6),6-(6,6),6-(6,6)]
   711      12.778891      12.778891      12.778891    6[6-(1,1,1),6-(6,6),6-(6,6)]
   712      12.810671      12.810671      12.810671    6[6-(1,1,6),6-(6,6),6-(6,6)]
   713      14.086846      14.086846      14.086846    6[6-(1,1,1),6-(6,6),6-(6,6)]
   714      15.309236      15.309236      15.309236    6[6-(1,1,6),6-(6,6),6-(6,6)]
   715      15.262787      15.262787      15.262787    6[6-(1,1,1),6-(6,6),6-(6,6)]
   716      11.441597      11.441597      11.441597    6[1-(0),1-(0),1-(0),6-(6,6)]
   717       14.13085       14.13085       14.13085    6[1-(0),1-(0),1-(0),6-(6,6)]
   718      16.519405      16.519405      16.519405    6[1-(0),1-(0),1-(0),6-(6,6)]
   719      11.534495      11.534495      11.534495    6[1-(0),1-(0),6-(6,6),6-(6,6)]
   720      11.507598      11.507598      11.507598    6[6-(1,1,1),6-(6,6),6-(6,6)]
   721      11.326682      11.326682      11.326682    6[6-(1,1,6),6-(6,6),6-(6,6)]
   722      10.867062      10.867062      10.867062    6[6-(1,1,1),6-(6,6),6-(6,6)]
   723      10.659257      10.659257      10.659257    6[6-(6,6),6-(6,6),6-(6,6)]
   724      10.928186      10.928186      10.928186    6[6-(1,1,1),6-(6,6),6-(6,6)]
   725      11.343799      11.343799      11.343799    6[6-(1,1,6),6-(6,6),6-(6,6)]
   726      10.537014      10.537014      10.537014    6[1-(0),1-(0),1-(0),6-(6,6)]
   727      10.634814      10.634814      10.634814    6[1-(0),1-(0),1-(0),6-(6,6)]
   728      11.808307      11.808307      11.808307    6[1-(0),1-(0),1-(0),6-(6,6)]
   729      18.091383      18.091383      18.091383    6[1-(0),6-(1,6),7-(6,47)]
   730      17.577979      17.577979      17.577979    6[1-(0),6-(1,7),6-(6,6)]
   731       18.28452       18.28452       18.28452    6[6-(1,6),6-(1,6),6-(6,6)]
   732      19.582699      19.582699      19.582699    6[1-(0),6-(1,7),6-(6,6)]
   733      20.169447      20.169447      20.169447    6[1-(0),6-(1,6),7-(6,47)]
   734      14.179761      14.179761      14.179761    6[1-(0),6-(1,6),7-(6,47)]
   735      14.204211      14.204211      14.204211    6[1-(0),6-(1,7),6-(6,6)]
   736      13.886392      13.886392      13.886392    6[6-(1,6),6-(1,6),6-(6,6)]
   737      13.519676      13.519676      13.519676    6[1-(0),6-(1,7),6-(6,6)]
   738      13.519674      13.519674      13.519674    6[1-(0),6-(1,6),7-(6,47)]
   739      17.749113      17.749113      17.749113    6[6-(6,6),6-(6,6),6-(6,6)]
   740      17.504632      17.504632      17.504632    6[6-(1,1,1),6-(6,6),6-(6,6)]
   741      16.917884      16.917884      16.917884    6[6-(1,1,6),6-(6,6),6-(6,6)]
   742      16.683187      16.683187      16.683187    6[6-(1,1,1),6-(6,6),6-(6,6)]
   743      16.917889      16.917889      16.917889    6[6-(1,1,6),6-(6,6),6-(6,6)]
   744      17.431293      17.431293      17.431293    6[6-(1,1,1),6-(6,6),6-(6,6)]
   745      17.846899      17.846899      17.846899    6[1-(0),1-(0),1-(0),6-(6,6)]
   746      16.233347      16.233347      16.233347    6[1-(0),1-(0),1-(0),6-(6,6)]
   747      17.749117      17.749117      17.749117    6[1-(0),1-(0),1-(0),6-(6,6)]
   748      16.639176      16.639176      16.639176    6[1-(0),1-(0),6-(6,6),6-(6,6)]
   749      14.121053      14.121053      14.121053    6[6-(1,1,1),6-(6,6),6-(6,6)]
   750      12.913331      12.913331      12.913331    6[6-(1,1,6),6-(6,6),6-(6,6)]
   751      12.810649      12.810649      12.810649    6[6-(1,1,1),6-(6,6),6-(6,6)]
   752      13.935247      13.935247      13.935247    6[6-(6,6),6-(6,6),6-(6,6)]
   753      15.238315      15.238315      15.238315    6[6-(1,1,1),6-(6,6),6-(6,6)]
   754      15.274988      15.274988      15.274988    6[6-(1,1,6),6-(6,6),6-(6,6)]
   755      11.490466      11.490466      11.490466    6[1-(0),1-(0),1-(0),6-(6,6)]
   756      16.553606      16.553606      16.553606    6[1-(0),1-(0),1-(0),6-(6,6)]
   757      14.155281      14.155281      14.155281    6[1-(0),1-(0),1-(0),6-(6,6)]
   758      18.580357      18.580357      18.580357    6[1-(0),6-(1,6),7-(6,47)]
   759      19.093759      19.093759      19.093759    6[1-(0),6-(1,7),6-(6,6)]
   760      18.387217      18.387217      18.387217    6[6-(1,6),6-(1,6),6-(6,6)]
   761      17.089038      17.089038      17.089038    6[1-(0),6-(1,7),6-(6,6)]
   762      16.502292      16.502292      16.502292    6[1-(0),6-(1,6),7-(6,47)]
   763      22.492006      22.492006      22.492006    6[1-(0),6-(1,6),7-(6,47)]
   764      22.467558      22.467558      22.467558    6[1-(0),6-(1,7),6-(6,6)]
   765      22.785377      22.785377      22.785377    6[6-(1,6),6-(1,6),6-(6,6)]
   766      23.152092      23.152092      23.152092    6[1-(0),6-(1,7),6-(6,6)]
   767      23.152092      23.152092      23.152092    6[1-(0),6-(1,6),7-(6,47)]
   768      18.922622      18.922622      18.922622    6[6-(6,6),6-(6,6),6-(6,6)]
   769      19.167102      19.167102      19.167102    6[6-(1,1,1),6-(6,6),6-(6,6)]
   770      19.753848      19.753848      19.753848    6[6-(1,1,6),6-(6,6),6-(6,6)]
   771      19.988545      19.988545      19.988545    6[6-(1,1,1),6-(6,6),6-(6,6)]
   772      19.753844      19.753844      19.753844    6[6-(1,1,6),6-(6,6),6-(6,6)]
   773      19.240441      19.240441      19.240441    6[6-(1,1,1),6-(6,6),6-(6,6)]
   774      18.824836      18.824836      18.824836    6[1-(0),1-(0),1-(0),6-(6,6)]
   775      20.438383      20.438383      20.438383    6[1-(0),1-(0),1-(0),6-(6,6)]
   776      18.922618      18.922618      18.922618    6[1-(0),1-(0),1-(0),6-(6,6)]
   777      20.032555      20.032555      20.032555    6[1-(0),1-(0),6-(6,6),6-(6,6)]
   778      22.550678      22.550678      22.550678    6[6-(1,1,1),6-(6,6),6-(6,6)]
   779        23.7584        23.7584        23.7584    6[6-(1,1,6),6-(6,6),6-(6,6)]
   780       23.86108       23.86108       23.86108    6[6-(1,1,1),6-(6,6),6-(6,6)]
   781      22.736482      22.736482      22.736482    6[6-(6,6),6-(6,6),6-(6,6)]
   782      21.433414      21.433414      21.433414    6[6-(1,1,1),6-(6,6),6-(6,6)]
   783      21.396742      21.396742      21.396742    6[6-(1,1,6),6-(6,6),6-(6,6)]
   784      25.181262      25.181262      25.181262    6[1-(0),1-(0),1-(0),6-(6,6)]
   785      20.118122      20.118122      20.118122    6[1-(0),1-(0),1-(0),6-(6,6)]
   786      22.516452      22.516452      22.516452    6[1-(0),1-(0),1-(0),6-(6,6)]
   787      25.670199      25.670199      25.670199    6[1-(0),6-(1,6),7-(6,47)]
   788       25.76799       25.76799       25.76799    6[1-(0),6-(1,7),6-(6,6)]
   789      26.120037      26.120037      26.120037    6[6-(1,6),6-(1,6),6-(6,6)]
   790      26.476973      26.476973      26.476973    6[1-(0),6-(1,7),6-(6,6)]
   791      26.354733      26.354733      26.354733    6[1-(0),6-(1,6),7-(6,47)]
   792      20.389473      20.389473      20.389473    6[1-(0),6-(1,6),7-(6,47)]
   793      20.927326      20.927326      20.927326    6[1-(0),6-(1,7),6-(6,6)]
   794      22.271956      22.271956      22.271956    6[6-(1,6),6-(1,6),6-(6,6)]
   795      23.078733      23.078733      23.078733    6[1-(0),6-(1,7),6-(6,6)]
   796      22.491985      22.491985      22.491985    6[1-(0),6-(1,6),7-(6,47)]
   797      26.230052      26.230052      26.230052    6[6-(6,6),6-(6,6),6-(6,6)]
   798      25.002772      25.002772      25.002772    6[6-(1,1,1),6-(6,6),6-(6,6)]
   799      25.034555      25.034555      25.034555    6[6-(1,1,6),6-(6,6),6-(6,6)]
   800       26.31073       26.31073       26.31073    6[6-(1,1,1),6-(6,6),6-(6,6)]
   801       27.53312       27.53312       27.53312    6[6-(1,1,6),6-(6,6),6-(6,6)]
   802      27.486669      27.486669      27.486669    6[6-(1,1,1),6-(6,6),6-(6,6)]
   803      23.665478      23.665478      23.665478    6[1-(0),1-(0),1-(0),6-(6,6)]
   804      26.354736      26.354736      26.354736    6[1-(0),1-(0),1-(0),6-(6,6)]
   805      28.743286      28.743286      28.743286    6[1-(0),1-(0),1-(0),6-(6,6)]
   806       23.75838       23.75838       23.75838    6[1-(0),1-(0),6-(6,6),6-(6,6)]
   807      23.731491      23.731491      23.731491    6[6-(1,1,1),6-(6,6),6-(6,6)]
   808      23.550579      23.550579      23.550579    6[6-(1,1,6),6-(6,6),6-(6,6)]
   809       23.09096       23.09096       23.09096    6[6-(1,1,1),6-(6,6),6-(6,6)]
   810      22.883151      22.883151      22.883151    6[6-(6,6),6-(6,6),6-(6,6)]
   811      23.152075      23.152075      23.152075    6[6-(1,1,1),6-(6,6),6-(6,6)]
   812      23.567689      23.567689      23.567689    6[6-(1,1,6),6-(6,6),6-(6,6)]
   813      22.760917      22.760917      22.760917    6[1-(0),1-(0),1-(0),6-(6,6)]
   814      22.858699      22.858699      22.858699    6[1-(0),1-(0),1-(0),6-(6,6)]
   815        24.0322        24.0322        24.0322    6[1-(0),1-(0),1-(0),6-(6,6)]
   816      11.001518      11.001518      11.001518    6[1-(0),6-(1,6),7-(6,47)]
   817      10.903725      10.903725      10.903725    6[1-(0),6-(1,7),6-(6,6)]
   818      10.551678      10.551678      10.551678    6[6-(1,6),6-(1,6),6-(6,6)]
   819      10.194742      10.194742      10.194742    6[1-(0),6-(1,7),6-(6,6)]
   820      10.316983      10.316983      10.316983    6[1-(0),6-(1,6),7-(6,47)]
   821      16.282271      16.282271      16.282271    6[1-(0),6-(1,6),7-(6,47)]
   822      15.744421      15.744421      15.744421    6[1-(0),6-(1,7),6-(6,6)]
   823      14.399791      14.399791      14.399791    6[6-(1,6),6-(1,6),6-(6,6)]
   824      13.593012      13.593012      13.593012    6[1-(0),6-(1,7),6-(6,6)]
   825      14.179759      14.179759      14.179759    6[1-(0),6-(1,6),7-(6,47)]
   826      10.441661      10.441661      10.441661    6[6-(6,6),6-(6,6),6-(6,6)]
   827      11.668939      11.668939      11.668939    6[6-(1,1,1),6-(6,6),6-(6,6)]
   828      11.637155      11.637155      11.637155    6[6-(1,1,6),6-(6,6),6-(6,6)]
   829      10.360979      10.360979      10.360979    6[6-(1,1,1),6-(6,6),6-(6,6)]
   830        9.13859        9.13859        9.13859    6[6-(1,1,6),6-(6,6),6-(6,6)]
   831       9.185043       9.185043       9.185043    6[6-(1,1,1),6-(6,6),6-(6,6)]
   832      13.006235      13.006235      13.006235    6[1-(0),1-(0),1-(0),6-(6,6)]
   833      10.316972      10.316972      10.316972    6[1-(0),1-(0),1-(0),6-(6,6)]
   834      32.376227      32.376227      32.376227    6[1-(0),1-(0),1-(0),6-(6,6)]
   835      12.913329      12.913329      12.913329    6[1-(0),1-(0),6-(6,6),6-(6,6)]
   836      12.940261      12.940261      12.940261    6[6-(1,1,1),6-(6,6),6-(6,6)]
   837      13.121172      13.121172      13.121172    6[6-(1,1,6),6-(6,6),6-(6,6)]
   838      13.580789      13.580789      13.580789    6[6-(1,1,1),6-(6,6),6-(6,6)]
   839      13.788597      13.788597      13.788597    6[6-(6,6),6-(6,6),6-(6,6)]
   840      13.519674      13.519674      13.519674    6[6-(1,1,1),6-(6,6),6-(6,6)]
   841      13.104062      13.104062      13.104062    6[6-(1,1,6),6-(6,6),6-(6,6)]
   842      13.910832      13.910832      13.910832    6[1-(0),1-(0),1-(0),6-(6,6)]
   843      13.813007      13.813007      13.813007    6[1-(0),1-(0),1-(0),6-(6,6)]
   844      12.639554      12.639554      12.639554    6[1-(0),1-(0),1-(0),6-(6,6)]
   845      30.315281      30.315281      30.315281    6[1-(0),6-(1,6),7-(6,47)]
   846      29.801878      29.801878      29.801878    6[1-(0),6-(1,7),6-(6,6)]
   847      30.508419      30.508419      30.508419    6[6-(1,6),6-(1,6),6-(6,6)]
   848      31.806597      31.806597      31.806597    6[1-(0),6-(1,7),6-(6,6)]
   849      32.393343      32.393343      32.393343    6[1-(0),6-(1,6),7-(6,47)]
   850       26.40365       26.40365       26.40365    6[1-(0),6-(1,6),7-(6,47)]
   851      26.428096      26.428096      26.428096    6[1-(0),6-(1,7),6-(6,6)]
   852      26.110272      26.110272      26.110272    6[6-(1,6),6-(1,6),6-(6,6)]
   853      25.743555      25.743555      25.743555    6[1-(0),6-(1,7),6-(6,6)]
   854      25.743557      25.743557      25.743557    6[1-(0),6-(1,6),7-(6,47)]
   855      29.973013      29.973013      29.973013    6[6-(6,6),6-(6,6),6-(6,6)]
   856      29.728538      29.728538      29.728538    6[6-(1,1,1),6-(6,6),6-(6,6)]
   857      29.141792      29.141792      29.141792    6[6-(1,1,6),6-(6,6),6-(6,6)]
   858      28.907091      28.907091      28.907091    6[6-(1,1,1),6-(6,6),6-(6,6)]
   859      29.141787      29.141787      29.141787    6[6-(1,1,6),6-(6,6),6-(6,6)]
   860       29.65519       29.65519       29.65519    6[6-(1,1,1),6-(6,6),6-(6,6)]
   861      30.070809      30.070809      30.070809    6[1-(0),1-(0),1-(0),6-(6,6)]
   862      28.457252      28.457252      28.457252    6[1-(0),1-(0),1-(0),6-(6,6)]
   863      29.973009      29.973009      29.973009    6[1-(0),1-(0),1-(0),6-(6,6)]
   864      28.863089      28.863089      28.863089    6[1-(0),1-(0),6-(6,6),6-(6,6)]
   865      26.344966      26.344966      26.344966    6[6-(1,1,1),6-(6,6),6-(6,6)]
   866      25.137245      25.137245      25.137245    6[6-(1,1,6),6-(6,6),6-(6,6)]
   867      25.034566      25.034566      25.034566    6[6-(1,1,1),6-(6,6),6-(6,6)]
   868      26.159166      26.159166      26.159166    6[6-(6,6),6-(6,6),6-(6,6)]
   869      27.462233      27.462233      27.462233    6[6-(1,1,1),6-(6,6),6-(6,6)]
   870      27.498903      27.498903      27.498903    6[6-(1,1,6),6-(6,6),6-(6,6)]
   871      23.714386      23.714386      23.714386    6[1-(0),1-(0),1-(0),6-(6,6)]
   872      28.777526      28.777526      28.777526    6[1-(0),1-(0),1-(0),6-(6,6)]
   873      26.379191      26.379191      26.379191    6[1-(0),1-(0),1-(0),6-(6,6)]
   874      30.804263      30.804263      30.804263    6[1-(0),6-(1,6),7-(6,47)]
   875      31.317668      31.317668      31.317668    6[1-(0),6-(1,7),6-(6,6)]
   876      30.611128      30.611128      30.611128    6[6-(1,6),6-(1,6),6-(6,6)]
   877       29.31295       29.31295       29.31295    6[1-(0),6-(1,7),6-(6,6)]
   878      28.726202      28.726202      28.726202    6[1-(0),6-(1,6),7-(6,47)]
   879      10.268109      10.268109      10.268109    6[1-(0),6-(1,6),7-(6,47)]
   880      10.243662      10.243662      10.243662    6[1-(0),6-(1,7),6-(6,6)]
   881      10.561485      10.561485      10.561485    6[6-(1,6),6-(1,6),6-(6,6)]
   882      10.928205      10.928205      10.928205    6[1-(0),6-(1,7),6-(6,6)]
   883      10.928204      10.928204      10.928204    6[1-(0),6-(1,6),7-(6,47)]
   884      31.146536      31.146536      31.146536    6[6-(6,6),6-(6,6),6-(6,6)]
   885      31.391012      31.391012      31.391012    6[6-(1,1,1),6-(6,6),6-(6,6)]
   886       31.97776       31.97776       31.97776    6[6-(1,1,6),6-(6,6),6-(6,6)]
   887      32.212461      32.212461      32.212461    6[6-(1,1,1),6-(6,6),6-(6,6)]
   888      31.977764      31.977764      31.977764    6[6-(1,1,6),6-(6,6),6-(6,6)]
   889       31.46436       31.46436       31.46436    6[6-(1,1,1),6-(6,6),6-(6,6)]
   890       31.04874       31.04874       31.04874    6[1-(0),1-(0),1-(0),6-(6,6)]
   891      32.662302      32.662302      32.662302    6[1-(0),1-(0),1-(0),6-(6,6)]
   892      31.146497      31.146497      31.146497    6[1-(0),1-(0),1-(0),6-(6,6)]
   893      32.256463      32.256463      32.256463    6[1-(0),1-(0),6-(6,6),6-(6,6)]
   894      10.326786      10.326786      10.326786    6[6-(1,1,1),6-(6,6),6-(6,6)]
   895      11.534508      11.534508      11.534508    6[6-(1,1,6),6-(6,6),6-(6,6)]
   896      11.637189      11.637189      11.637189    6[6-(1,1,1),6-(6,6),6-(6,6)]
   897       10.51259       10.51259       10.51259    6[6-(6,6),6-(6,6),6-(6,6)]
   898       9.209522       9.209522       9.209522    6[6-(1,1,1),6-(6,6),6-(6,6)]
   899        9.17285        9.17285        9.17285    6[6-(1,1,6),6-(6,6),6-(6,6)]
   900       12.95737       12.95737       12.95737    6[1-(0),1-(0),1-(0),6-(6,6)]
   901      32.342031      32.342031      32.342031    6[1-(0),1-(0),1-(0),6-(6,6)]
   902      10.292559      10.292559      10.292559    6[1-(0),1-(0),1-(0),6-(6,6)]
   903      13.446301      13.446301      13.446301    6[1-(0),6-(1,6),7-(6,47)]
   904      13.544092      13.544092      13.544092    6[1-(0),6-(1,7),6-(6,6)]
   905      13.896143      13.896143      13.896143    6[6-(1,6),6-(1,6),6-(6,6)]
   906      14.253083      14.253083      14.253083    6[1-(0),6-(1,7),6-(6,6)]
   907      14.130844      14.130844      14.130844    6[1-(0),6-(1,6),7-(6,47)]
   908       8.165577       8.165577       8.165577    6[1-(0),6-(1,6),7-(6,47)]
   909       8.703428       8.703428       8.703428    6[1-(0),6-(1,7),6-(6,6)]
   910      10.048057      10.048057      10.048057    6[6-(1,6),6-(1,6),6-(6,6)]
   911      10.854834      10.854834      10.854834    6[1-(0),6-(1,7),6-(6,6)]
   912      10.268088      10.268088      10.268088    6[1-(0),6-(1,6),7-(6,47)]
   913      14.006158      14.006158      14.006158    6[6-(6,6),6-(6,6),6-(6,6)]
   914      12.778878      12.778878      12.778878    6[6-(1,1,1),6-(6,6),6-(6,6)]
   915       12.81066       12.81066       12.81066    6[6-(1,1,6),6-(6,6),6-(6,6)]
   916      14.086835      14.086835      14.086835    6[6-(1,1,1),6-(6,6),6-(6,6)]
   917      15.309225      15.309225      15.309225    6[6-(1,1,6),6-(6,6),6-(6,6)]
   918      15.262775      15.262775      15.262775    6[6-(1,1,1),6-(6,6),6-(6,6)]
   919      11.441584      11.441584      11.441584    6[1-(0),1-(0),1-(0),6-(6,6)]
   920      14.130842      14.130842      14.130842    6[1-(0),1-(0),1-(0),6-(6,6)]
   921      16.519392      16.519392      16.519392    6[1-(0),1-(0),1-(0),6-(6,6)]
   922      11.534485      11.534485      11.534485    6[1-(0),1-(0),6-(6,6),6-(6,6)]
   923      11.507588      11.507588      11.507588    6[6-(1,1,1),6-(6,6),6-(6,6)]
   924      11.326673      11.326673      11.326673    6[6-(1,1,6),6-(6,6),6-(6,6)]
   925      10.867055      10.867055      10.867055    6[6-(1,1,1),6-(6,6),6-(6,6)]
   926      10.659251      10.659251      10.659251    6[6-(6,6),6-(6,6),6-(6,6)]
   927      10.928178      10.928178      10.928178    6[6-(1,1,1),6-(6,6),6-(6,6)]
   928       11.34379       11.34379       11.34379    6[6-(1,1,6),6-(6,6),6-(6,6)]
   929      10.537007      10.537007      10.537007    6[1-(0),1-(0),1-(0),6-(6,6)]
   930      10.634808      10.634808      10.634808    6[1-(0),1-(0),1-(0),6-(6,6)]
   931      11.808295      11.808295      11.808295    6[1-(0),1-(0),1-(0),6-(6,6)]
   932      23.225422      23.225422      23.225422    6[1-(0),6-(1,6),7-(6,47)]
   933      23.127633      23.127633      23.127633    6[1-(0),6-(1,7),6-(6,6)]
   934      22.775584      22.775584      22.775584    6[6-(1,6),6-(1,6),6-(6,6)]
   935      22.418644      22.418644      22.418644    6[1-(0),6-(1,7),6-(6,6)]
   936      22.540881      22.540881      22.540881    6[1-(0),6-(1,6),7-(6,47)]
   937       4.058362       4.058362       4.058362    6[1-(0),6-(1,6),7-(6,47)]
   938       3.520509       3.520509       3.520509    6[1-(0),6-(1,7),6-(6,6)]
   939       2.175881       2.175881       2.175881    6[6-(1,6),6-(1,6),6-(6,6)]
   940       1.369105       1.369105       1.369105    6[1-(0),6-(1,7),6-(6,6)]
   941       1.955853       1.955853       1.955853    6[1-(0),6-(1,6),7-(6,47)]
   942      22.665571      22.665571      22.665571    6[6-(6,6),6-(6,6),6-(6,6)]
   943      23.892851      23.892851      23.892851    6[6-(1,1,1),6-(6,6),6-(6,6)]
   944      23.861071      23.861071      23.861071    6[6-(1,1,6),6-(6,6),6-(6,6)]
   945      22.584896      22.584896      22.584896    6[6-(1,1,1),6-(6,6),6-(6,6)]
   946      21.362506      21.362506      21.362506    6[6-(1,1,6),6-(6,6),6-(6,6)]
   947      21.408955      21.408955      21.408955    6[6-(1,1,1),6-(6,6),6-(6,6)]
   948      25.230145      25.230145      25.230145    6[1-(0),1-(0),1-(0),6-(6,6)]
   949      22.540892      22.540892      22.540892    6[1-(0),1-(0),1-(0),6-(6,6)]
   950      20.152337      20.152337      20.152337    6[1-(0),1-(0),1-(0),6-(6,6)]
   951      25.137247      25.137247      25.137247    6[1-(0),1-(0),6-(6,6),6-(6,6)]
   952      25.164144      25.164144      25.164144    6[6-(1,1,1),6-(6,6),6-(6,6)]
   953       25.34506       25.34506       25.34506    6[6-(1,1,6),6-(6,6),6-(6,6)]
   954       25.80468       25.80468       25.80468    6[6-(1,1,1),6-(6,6),6-(6,6)]
   955      26.012485      26.012485      26.012485    6[6-(6,6),6-(6,6),6-(6,6)]
   956      25.743556      25.743556      25.743556    6[6-(1,1,1),6-(6,6),6-(6,6)]
   957      25.327943      25.327943      25.327943    6[6-(1,1,6),6-(6,6),6-(6,6)]
   958      26.134728      26.134728      26.134728    6[1-(0),1-(0),1-(0),6-(6,6)]
   959      26.036928      26.036928      26.036928    6[1-(0),1-(0),1-(0),6-(6,6)]
   960      24.863435      24.863435      24.863435    6[1-(0),1-(0),1-(0),6-(6,6)]
   961      20.043558      20.043558      20.043558    6[1-(0),1-(0),6-(6,6),6-(6,6)]
   962      25.059033      25.059033      25.059033    6[1-(0),1-(0),6-(6,6),6-(6,6)]
   963      16.628194      16.628194      16.628194    6[1-(0),1-(0),6-(6,6),6-(6,6)]
   964      11.612719      11.612719      11.612719    6[1-(0),1-(0),6-(6,6),6-(6,6)]
   965       7.819663       7.819663       7.819663    6[1-(0),1-(0),6-(6,6),6-(6,6)]
   966      12.835121      12.835121      12.835121    6[1-(0),1-(0),6-(6,6),6-(6,6)]
   967       4.404312       4.404312       4.404312    6[1-(0),1-(0),6-(6,6),6-(6,6)]
   968      23.836611      23.836611      23.836611    6[1-(0),1-(0),6-(6,6),6-(6,6)]
   969      16.628184      16.628184      16.628184    6[1-(0),1-(0),6-(6,6),6-(6,6)]
   970      11.612709      11.612709      11.612709    6[1-(0),1-(0),6-(6,6),6-(6,6)]
   971      20.043548      20.043548      20.043548    6[1-(0),1-(0),6-(6,6),6-(6,6)]
   972      25.059023      25.059023      25.059023    6[1-(0),1-(0),6-(6,6),6-(6,6)]
   973      28.852079      28.852079      28.852079    6[1-(0),1-(0),6-(6,6),6-(6,6)]
   974      23.836621      23.836621      23.836621    6[1-(0),1-(0),6-(6,6),6-(6,6)]
   975       32.26743       32.26743       32.26743    6[1-(0),1-(0),6-(6,6),6-(6,6)]
   976      12.835131      12.835131      12.835131    6[1-(0),1-(0),6-(6,6),6-(6,6)]
   977      17.284625      17.284625      17.284625    7[6-(1,6),6-(1,6),47-(7,47)]
   978      22.905148      22.905148      22.905148    7[6-(1,6),6-(1,6),47-(7,47)]
   979      19.387119      19.387119      19.387119    7[6-(1,6),6-(1,6),47-(7,47)]
   980       13.76657       13.76657       13.76657    7[6-(1,6),6-(1,6),47-(7,47)]
   981      10.686168      10.686168      10.686168    7[6-(1,6),6-(1,6),47-(7,47)]
   982      15.556169      15.556169      15.556169    7[6-(1,6),6-(1,6),47-(7,47)]
   983      25.985598      25.985598      25.985598    7[6-(1,6),6-(1,6),47-(7,47)]
   984      21.115572      21.115572      21.115572    7[6-(1,6),6-(1,6),47-(7,47)]
   985       5.060728       5.060728       5.060728    7[6-(1,6),6-(1,6),47-(7,47)]
   986       10.68126       10.68126       10.68126    7[6-(1,6),6-(1,6),47-(7,47)]
   987       7.163212       7.163212       7.163212    7[6-(1,6),6-(1,6),47-(7,47)]
   988      25.990463      25.990463      25.990463    7[6-(1,6),6-(1,6),47-(7,47)]
   989      22.910062      22.910062      22.910062    7[6-(1,6),6-(1,6),47-(7,47)]
   990      27.780065      27.780065      27.780065    7[6-(1,6),6-(1,6),47-(7,47)]
   991      13.761699      13.761699      13.761699    7[6-(1,6),6-(1,6),47-(7,47)]
   992      33.339479      33.339479      33.339479    7[6-(1,6),6-(1,6),47-(7,47)]
   993      19.387117      19.387117      19.387117    7[6-(1,6),6-(1,6),47-(7,47)]
   994      13.766594      13.766594      13.766594    7[6-(1,6),6-(1,6),47-(7,47)]
   995      17.284623      17.284623      17.284623    7[6-(1,6),6-(1,6),47-(7,47)]
   996      22.905172      22.905172      22.905172    7[6-(1,6),6-(1,6),47-(7,47)]
   997      25.985574      25.985574      25.985574    7[6-(1,6),6-(1,6),47-(7,47)]
   998      21.115573      21.115573      21.115573    7[6-(1,6),6-(1,6),47-(7,47)]
   999      10.686144      10.686144      10.686144    7[6-(1,6),6-(1,6),47-(7,47)]
  1000       15.55617       15.55617       15.55617    7[6-(1,6),6-(1,6),47-(7,47)]
  1001      31.611014      31.611014      31.611014    7[6-(1,6),6-(1,6),47-(7,47)]
  1002      25.990482      25.990482      25.990482    7[6-(1,6),6-(1,6),47-(7,47)]
  1003       29.50853       29.50853       29.50853    7[6-(1,6),6-(1,6),47-(7,47)]
  1004      10.681279      10.681279      10.681279    7[6-(1,6),6-(1,6),47-(7,47)]
  1005       13.76168       13.76168       13.76168    7[6-(1,6),6-(1,6),47-(7,47)]
  1006       8.891677       8.891677       8.891677    7[6-(1,6),6-(1,6),47-(7,47)]
  1007      22.910043      22.910043      22.910043    7[6-(1,6),6-(1,6),47-(7,47)]
  1008       3.332263       3.332263       3.332263    7[6-(1,6),6-(1,6),47-(7,47)]
  1009      22.193748      22.193748      22.193748    15[9-(0),9-(0),9-(0),9-(0),9-(0),9-(0)]
  1010      14.477997      14.477997      14.477997    15[9-(0),9-(0),9-(0),9-(0),9-(0),9-(0)]
  1011      13.253179      13.253179      13.253179    15[9-(0),9-(0),9-(0),9-(0),9-(0),9-(0)]
  1012      23.418588      23.418588      23.418588    15[9-(0),9-(0),9-(0),9-(0),9-(0),9-(0)]
  1013       9.969841       9.969841       9.969841    15[9-(0),9-(0),9-(0),9-(0),9-(0),9-(0)]
  1014       2.254098       2.254098       2.254098    15[9-(0),9-(0),9-(0),9-(0),9-(0),9-(0)]
  1015      25.477089      25.477089      25.477089    15[9-(0),9-(0),9-(0),9-(0),9-(0),9-(0)]
  1016      11.194671      11.194671      11.194671    15[9-(0),9-(0),9-(0),9-(0),9-(0),9-(0)]
  1017      14.477994      14.477994      14.477994    15[9-(0),9-(0),9-(0),9-(0),9-(0),9-(0)]
  1018      22.193745      22.193745      22.193745    15[9-(0),9-(0),9-(0),9-(0),9-(0),9-(0)]
  1019      23.418563      23.418563      23.418563    15[9-(0),9-(0),9-(0),9-(0),9-(0),9-(0)]
  1020      13.253154      13.253154      13.253154    15[9-(0),9-(0),9-(0),9-(0),9-(0),9-(0)]
  1021      26.701901      26.701901      26.701901    15[9-(0),9-(0),9-(0),9-(0),9-(0),9-(0)]
  1022      34.417644      34.417644      34.417644    15[9-(0),9-(0),9-(0),9-(0),9-(0),9-(0)]
  1023      11.194653      11.194653      11.194653    15[9-(0),9-(0),9-(0),9-(0),9-(0),9-(0)]
  1024      25.477071      25.477071      25.477071    15[9-(0),9-(0),9-(0),9-(0),9-(0),9-(0)]
  1025      22.570242      22.570242      22.570242    9[15-(9,9,9,9,9)]
  1026      21.245171      21.245171      21.245171    9[15-(9,9,9,9,9)]
  1027      21.817254      21.817254      21.817254    9[15-(9,9,9,9,9)]
  1028      23.142324      23.142324      23.142324    9[15-(9,9,9,9,9)]
  1029      21.027588      21.027588      21.027588    9[15-(9,9,9,9,9)]
  1030      23.359907      23.359907      23.359907    9[15-(9,9,9,9,9)]
  1031      14.101504      14.101504      14.101504    9[15-(9,9,9,9,9)]
  1032      15.426572      15.426572      15.426572    9[15-(9,9,9,9,9)]
  1033       14.85449       14.85449       14.85449    9[15-(9,9,9,9,9)]
  1034      13.529422      13.529422      13.529422    9[15-(9,9,9,9,9)]
  1035      15.644158      15.644158      15.644158    9[15-(9,9,9,9,9)]
  1036      13.311836      13.311836      13.311836    9[15-(9,9,9,9,9)]
  1037      11.803424      11.803424      11.803424    9[15-(9,9,9,9,9)]
  1038      12.705549      12.705549      12.705549    9[15-(9,9,9,9,9)]
  1039      14.702934      14.702934      14.702934    9[15-(9,9,9,9,9)]
  1040      13.800809      13.800809      13.800809    9[15-(9,9,9,9,9)]
  1041      13.231179      13.231179      13.231179    9[15-(9,9,9,9,9)]
  1042       13.27518       13.27518       13.27518    9[15-(9,9,9,9,9)]
  1043      24.868344      24.868344      24.868344    9[15-(9,9,9,9,9)]
  1044      23.966216      23.966216      23.966216    9[15-(9,9,9,9,9)]
  1045      21.968833      21.968833      21.968833    9[15-(9,9,9,9,9)]
  1046      22.870917      22.870917      22.870917    9[15-(9,9,9,9,9)]
  1047       23.44059       23.44059       23.44059    9[15-(9,9,9,9,9)]
  1048      23.396586      23.396586      23.396586    9[15-(9,9,9,9,9)]
  1049       10.34634       10.34634       10.34634    9[15-(9,9,9,9,9)]
  1050       9.021268       9.021268       9.021268    9[15-(9,9,9,9,9)]
  1051       9.593343       9.593343       9.593343    9[15-(9,9,9,9,9)]
  1052      10.918414      10.918414      10.918414    9[15-(9,9,9,9,9)]
  1053       8.803681       8.803681       8.803681    9[15-(9,9,9,9,9)]
  1054      11.136002      11.136002      11.136002    9[15-(9,9,9,9,9)]
  1055       1.877599       1.877599       1.877599    9[15-(9,9,9,9,9)]
  1056       3.202672       3.202672       3.202672    9[15-(9,9,9,9,9)]
  1057       2.630597       2.630597       2.630597    9[15-(9,9,9,9,9)]
  1058      25.753323      25.753323      25.753323    9[15-(9,9,9,9,9)]
  1059       3.420257       3.420257       3.420257    9[15-(9,9,9,9,9)]
  1060       1.087938       1.087938       1.087938    9[15-(9,9,9,9,9)]
  1061      24.027335      24.027335      24.027335    9[15-(9,9,9,9,9)]
  1062      24.929457      24.929457      24.929457    9[15-(9,9,9,9,9)]
  1063      26.926843      26.926843      26.926843    9[15-(9,9,9,9,9)]
  1064      26.024721      26.024721      26.024721    9[15-(9,9,9,9,9)]
  1065      25.455083      25.455083      25.455083    9[15-(9,9,9,9,9)]
  1066      25.499095      25.499095      25.499095    9[15-(9,9,9,9,9)]
  1067      12.644424      12.644424      12.644424    9[15-(9,9,9,9,9)]
  1068      11.742304      11.742304      11.742304    9[15-(9,9,9,9,9)]
  1069       9.744917       9.744917       9.744917    9[15-(9,9,9,9,9)]
  1070      10.647038      10.647038      10.647038    9[15-(9,9,9,9,9)]
  1071      11.216675      11.216675      11.216675    9[15-(9,9,9,9,9)]
  1072      11.172666      11.172666      11.172666    9[15-(9,9,9,9,9)]
  1073        14.1015        14.1015        14.1015    9[15-(9,9,9,9,9)]
  1074      15.426571      15.426571      15.426571    9[15-(9,9,9,9,9)]
  1075      14.854488      14.854488      14.854488    9[15-(9,9,9,9,9)]
  1076      13.529418      13.529418      13.529418    9[15-(9,9,9,9,9)]
  1077      15.644154      15.644154      15.644154    9[15-(9,9,9,9,9)]
  1078      13.311835      13.311835      13.311835    9[15-(9,9,9,9,9)]
  1079      22.570238      22.570238      22.570238    9[15-(9,9,9,9,9)]
  1080       21.24517       21.24517       21.24517    9[15-(9,9,9,9,9)]
  1081      21.817252      21.817252      21.817252    9[15-(9,9,9,9,9)]
  1082       23.14232       23.14232       23.14232    9[15-(9,9,9,9,9)]
  1083      21.027584      21.027584      21.027584    9[15-(9,9,9,9,9)]
  1084      23.359906      23.359906      23.359906    9[15-(9,9,9,9,9)]
  1085      24.868318      24.868318      24.868318    9[15-(9,9,9,9,9)]
  1086      23.966193      23.966193      23.966193    9[15-(9,9,9,9,9)]
  1087      21.968808      21.968808      21.968808    9[15-(9,9,9,9,9)]
  1088      22.870933      22.870933      22.870933    9[15-(9,9,9,9,9)]
  1089      23.440563      23.440563      23.440563    9[15-(9,9,9,9,9)]
  1090      23.396562      23.396562      23.396562    9[15-(9,9,9,9,9)]
  1091      11.803398      11.803398      11.803398    9[15-(9,9,9,9,9)]
  1092      12.705526      12.705526      12.705526    9[15-(9,9,9,9,9)]
  1093      14.702909      14.702909      14.702909    9[15-(9,9,9,9,9)]
  1094      13.800825      13.800825      13.800825    9[15-(9,9,9,9,9)]
  1095      13.231152      13.231152      13.231152    9[15-(9,9,9,9,9)]
  1096      13.275156      13.275156      13.275156    9[15-(9,9,9,9,9)]
  1097      26.325402      26.325402      26.325402    9[15-(9,9,9,9,9)]
  1098      27.650474      27.650474      27.650474    9[15-(9,9,9,9,9)]
  1099      27.078399      27.078399      27.078399    9[15-(9,9,9,9,9)]
  1100      25.753328      25.753328      25.753328    9[15-(9,9,9,9,9)]
  1101      27.868061      27.868061      27.868061    9[15-(9,9,9,9,9)]
  1102       25.53574       25.53574       25.53574    9[15-(9,9,9,9,9)]
  1103      34.794143      34.794143      34.794143    9[15-(9,9,9,9,9)]
  1104       33.46907       33.46907       33.46907    9[15-(9,9,9,9,9)]
  1105      34.041145      34.041145      34.041145    9[15-(9,9,9,9,9)]
  1106      10.918419      10.918419      10.918419    9[15-(9,9,9,9,9)]
  1107      33.251485      33.251485      33.251485    9[15-(9,9,9,9,9)]
  1108      35.583804      35.583804      35.583804    9[15-(9,9,9,9,9)]
  1109      12.644407      12.644407      12.644407    9[15-(9,9,9,9,9)]
  1110      11.742285      11.742285      11.742285    9[15-(9,9,9,9,9)]
  1111       9.744899       9.744899       9.744899    9[15-(9,9,9,9,9)]
  1112      10.647021      10.647021      10.647021    9[15-(9,9,9,9,9)]
  1113      11.216659      11.216659      11.216659    9[15-(9,9,9,9,9)]
  1114      11.172647      11.172647      11.172647    9[15-(9,9,9,9,9)]
  1115      24.027318      24.027318      24.027318    9[15-(9,9,9,9,9)]
  1116      24.929438      24.929438      24.929438    9[15-(9,9,9,9,9)]
  1117      26.926825      26.926825      26.926825    9[15-(9,9,9,9,9)]
  1118      26.024704      26.024704      26.024704    9[15-(9,9,9,9,9)]
  1119      25.455067      25.455067      25.455067    9[15-(9,9,9,9,9)]
  1120      25.499076      25.499076      25.499076    9[15-(9,9,9,9,9)]
