# Supplementary material for: A collection of forcefield precursors for metal–organic frameworks
Source: RSC Adv. 2019 Nov 13;9(63):36492–507. doi: 10.1039/c9ra07327b (PMC9075174; doi:10.1039/c9ra07327b)
Supplement: RA-009-C9RA07327B-s2048 [file RA-009-C9RA07327B-s2048.txt]

QEJYIP_clean

10.773100    0.000000    0.000000
-5.386588    11.191004    0.000000
0.000000    -2.375033    13.322555

     1       7.887187       7.887187       7.887187    48[7-(6,6),7-(6,6),7-(6,6),8-(6)]
     2       2.500629       2.500629       2.500629    48[7-(6,6),7-(6,6),7-(6,6),8-(6)]
     3      -2.500675      -2.500675      -2.500675    48[7-(6,6),7-(6,6),7-(6,6),8-(6)]
     4       2.885883       2.885883       2.885883    48[7-(6,6),7-(6,6),7-(6,6),8-(6)]
     5       8.059352       8.059352       8.059352    1[6-(6,7)]
     6       1.684877       1.684877       1.684877    1[6-(6,6)]
     7        5.58584        5.58584        5.58584    1[6-(6,7)]
     8       4.604416       4.604416       4.604416    1[6-(6,6)]
     9         0.1034         0.1034         0.1034    1[6-(7,7)]
    10       2.672772       2.672772       2.672772    1[6-(6,7)]
    11       7.071461       7.071461       7.071461    1[6-(6,6)]
    12       0.199277       0.199277       0.199277    1[6-(6,7)]
    13      -0.782158      -0.782158      -0.782158    1[6-(6,6)]
    14       5.489956       5.489956       5.489956    1[6-(7,7)]
    15       -2.67284       -2.67284       -2.67284    1[6-(6,7)]
    16       3.701635       3.701635       3.701635    1[6-(6,6)]
    17      -0.199328      -0.199328      -0.199328    1[6-(6,7)]
    18       0.782096       0.782096       0.782096    1[6-(6,6)]
    19       5.283112       5.283112       5.283112    1[6-(7,7)]
    20        2.71374        2.71374        2.71374    1[6-(6,7)]
    21      -1.684949      -1.684949      -1.684949    1[6-(6,6)]
    22       5.187235       5.187235       5.187235    1[6-(6,7)]
    23        6.16867        6.16867        6.16867    1[6-(6,6)]
    24      -0.103444      -0.103444      -0.103444    1[6-(7,7)]
    25       7.347249       7.347249       7.347249    6[1-(0),6-(1,6),7-(6,48)]
    26       6.751501       6.751501       6.751501    6[1-(0),6-(1,7),6-(6,6)]
    27       5.923041       5.923041       5.923041    6[1-(0),6-(1,6),7-(6,48)]
    28       5.305745       5.305745       5.305745    6[1-(0),6-(1,7),6-(6,6)]
    29       5.712973       5.712973       5.712973    6[6-(1,6),6-(1,6),6-(6,6)]
    30      -0.104519      -0.104519      -0.104519    6[1-(0),7-(6,48),7-(6,48)]
    31       0.010757       0.010757       0.010757    6[6-(6,7),6-(8,8),7-(6,48)]
    32       0.569882       0.569882       0.569882    6[6-(6,7),8-(0),8-(48)]
    33      -1.101025      -1.101025      -1.101025    6[6-(6,7),6-(8,8),7-(6,48)]
    34       8.658329       8.658329       8.658329    6[6-(6,7),8-(0),8-(0)]
    35       1.960671       1.960671       1.960671    6[1-(0),6-(1,6),7-(6,48)]
    36       1.364915       1.364915       1.364915    6[1-(0),6-(1,7),6-(6,6)]
    37       0.536472       0.536472       0.536472    6[1-(0),6-(1,6),7-(6,48)]
    38       -0.08083       -0.08083       -0.08083    6[1-(0),6-(1,7),6-(6,6)]
    39       0.326389       0.326389       0.326389    6[6-(1,6),6-(1,6),6-(6,6)]
    40       5.282033       5.282033       5.282033    6[1-(0),7-(6,48),7-(6,48)]
    41       5.397301       5.397301       5.397301    6[6-(6,7),6-(8,8),7-(6,48)]
    42       5.956424       5.956424       5.956424    6[6-(6,7),8-(0),8-(48)]
    43       4.285516       4.285516       4.285516    6[6-(6,7),6-(8,8),7-(6,48)]
    44       3.271764       3.271764       3.271764    6[6-(6,7),8-(0),8-(0)]
    45      -1.960737      -1.960737      -1.960737    6[1-(0),6-(1,6),7-(6,48)]
    46      -1.364989      -1.364989      -1.364989    6[1-(0),6-(1,7),6-(6,6)]
    47      -0.536529      -0.536529      -0.536529    6[1-(0),6-(1,6),7-(6,48)]
    48       0.080767       0.080767       0.080767    6[1-(0),6-(1,7),6-(6,6)]
    49      -0.326461      -0.326461      -0.326461    6[6-(1,6),6-(1,6),6-(6,6)]
    50       5.491031       5.491031       5.491031    6[1-(0),7-(6,48),7-(6,48)]
    51       5.375755       5.375755       5.375755    6[6-(6,7),6-(8,8),7-(6,48)]
    52        4.81663        4.81663        4.81663    6[6-(6,7),8-(0),8-(48)]
    53       6.487537       6.487537       6.487537    6[6-(6,7),6-(8,8),7-(6,48)]
    54      -3.271817      -3.271817      -3.271817    6[6-(6,7),8-(0),8-(0)]
    55       3.425841       3.425841       3.425841    6[1-(0),6-(1,6),7-(6,48)]
    56       4.021597       4.021597       4.021597    6[1-(0),6-(1,7),6-(6,6)]
    57        4.85004        4.85004        4.85004    6[1-(0),6-(1,6),7-(6,48)]
    58       5.467342       5.467342       5.467342    6[1-(0),6-(1,7),6-(6,6)]
    59       5.060123       5.060123       5.060123    6[6-(1,6),6-(1,6),6-(6,6)]
    60       0.104479       0.104479       0.104479    6[1-(0),7-(6,48),7-(6,48)]
    61      -0.010789      -0.010789      -0.010789    6[6-(6,7),6-(8,8),7-(6,48)]
    62      -0.569912      -0.569912      -0.569912    6[6-(6,7),8-(0),8-(48)]
    63       1.100996       1.100996       1.100996    6[6-(6,7),6-(8,8),7-(6,48)]
    64       2.114748       2.114748       2.114748    6[6-(6,7),8-(0),8-(0)]
    65         6.9648         6.9648         6.9648    7[6-(1,6),6-(1,6),48-(7,7,8)]
    66       -1.17213       -1.17213       -1.17213    7[6-(1,7),6-(6,6),48-(7,7,8)]
    67       0.636671       0.636671       0.636671    7[6-(1,7),6-(6,6),48-(7,7,8)]
    68        1.57823        1.57823        1.57823    7[6-(1,6),6-(1,6),48-(7,7,8)]
    69       4.214416       4.214416       4.214416    7[6-(1,7),6-(6,6),48-(7,7,8)]
    70       6.023221       6.023221       6.023221    7[6-(1,7),6-(6,6),48-(7,7,8)]
    71      -1.578288      -1.578288      -1.578288    7[6-(1,6),6-(1,6),48-(7,7,8)]
    72       6.558642       6.558642       6.558642    7[6-(1,7),6-(6,6),48-(7,7,8)]
    73       4.749841       4.749841       4.749841    7[6-(1,7),6-(6,6),48-(7,7,8)]
    74       3.808282       3.808282       3.808282    7[6-(1,6),6-(1,6),48-(7,7,8)]
    75       1.172096       1.172096       1.172096    7[6-(1,7),6-(6,6),48-(7,7,8)]
    76      -0.636709      -0.636709      -0.636709    7[6-(1,7),6-(6,6),48-(7,7,8)]
    77       7.745849       7.745849       7.745849    8[6-(6,8)]
    78       8.789764       8.789764       8.789764    8[6-(6,8)]
    79       0.042004       0.042004       0.042004    8[6-(6,8)]
    80       1.596557       1.596557       1.596557    8[6-(6,8),48-(7,7,7)]
    81       2.359281       2.359281       2.359281    8[6-(6,8)]
    82       3.403193       3.403193       3.403193    8[6-(6,8)]
    83       5.428538       5.428538       5.428538    8[6-(6,8)]
    84       6.983102       6.983102       6.983102    8[6-(6,8),48-(7,7,7)]
    85      -2.359337      -2.359337      -2.359337    8[6-(6,8)]
    86      -3.403252      -3.403252      -3.403252    8[6-(6,8)]
    87       5.344508       5.344508       5.344508    8[6-(6,8)]
    88       3.789955       3.789955       3.789955    8[6-(6,8),48-(7,7,7)]
    89       3.027231       3.027231       3.027231    8[6-(6,8)]
    90       1.983319       1.983319       1.983319    8[6-(6,8)]
    91      -0.042026      -0.042026      -0.042026    8[6-(6,8)]
    92       -1.59659       -1.59659       -1.59659    8[6-(6,8),48-(7,7,7)]
