# Supplementary material for: A collection of forcefield precursors for metal–organic frameworks
Source: RSC Adv. 2019 Nov 13;9(63):36492–507. doi: 10.1039/c9ra07327b (PMC9075174; doi:10.1039/c9ra07327b)
Supplement: RA-009-C9RA07327B-s2049 [file RA-009-C9RA07327B-s2049.txt]

QEKLID_clean

7.868100    0.000000    0.000000
3.327940    9.568908    0.000000
2.376603    4.437827    12.518403

     1       10.37488       10.37488       10.37488    48[8-(6),8-(6),8-(6),8-(6),8-(6,48)]
     2       3.197763       3.197763       3.197763    48[8-(6),8-(6),8-(6),8-(6),8-(6,48)]
     3        1.66397        1.66397        1.66397    48[8-(6),8-(6),8-(6,48),8-(6,48)]
     4       8.037076       8.037076       8.037076    1[6-(6,6)]
     5       8.544123       8.544123       8.544123    1[6-(6,6)]
     6       8.061084       8.061084       8.061084    1[6-(6,6)]
     7       9.095933       9.095933       9.095933    1[6-(6,6)]
     8       9.566968       9.566968       9.566968    1[6-(6,6)]
     9       9.430737       9.430737       9.430737    1[6-(6,6)]
    10       8.201866       8.201866       8.201866    1[6-(6,6)]
    11       5.535567       5.535567       5.535567    1[6-(6,6)]
    12        5.02852        5.02852        5.02852    1[6-(6,6)]
    13       5.511559       5.511559       5.511559    1[6-(6,6)]
    14        4.47671        4.47671        4.47671    1[6-(6,6)]
    15       4.005675       4.005675       4.005675    1[6-(6,6)]
    16       4.141906       4.141906       4.141906    1[6-(6,6)]
    17       5.370777       5.370777       5.370777    1[6-(6,6)]
    18       7.778369       7.778369       7.778369    6[6-(6,6),8-(48),8-(48)]
    19       8.207082       8.207082       8.207082    6[6-(1,6),6-(1,6),6-(8,8)]
    20        8.25017        8.25017        8.25017    6[1-(0),6-(6,6),6-(6,6)]
    21       8.909561       8.909561       8.909561    6[6-(1,6),6-(1,6),6-(8,8)]
    22       9.373847       9.373847       9.373847    6[6-(6,6),8-(48),8-(48,48)]
    23       8.553047       8.553047       8.553047    6[1-(0),6-(6,6),6-(6,6)]
    24       8.355402       8.355402       8.355402    6[1-(0),6-(1,6),6-(6,6)]
    25       8.901126       8.901126       8.901126    6[1-(0),6-(6,6),6-(6,6)]
    26       9.264545       9.264545       9.264545    6[1-(0),6-(1,6),6-(6,6)]
    27       8.905382       8.905382       8.905382    6[6-(1,6),6-(1,6),6-(8,8)]
    28       8.605812       8.605812       8.605812    6[6-(1,6),6-(1,6),6-(6,6)]
    29       9.170501       9.170501       9.170501    6[1-(0),6-(1,6),6-(6,6)]
    30        8.69941        8.69941        8.69941    6[6-(1,6),6-(1,6),6-(6,6)]
    31       8.448238       8.448238       8.448238    6[1-(0),6-(1,6),6-(6,6)]
    32       8.965058       8.965058       8.965058    6[6-(6,6),8-(48),8-(48)]
    33       5.794274       5.794274       5.794274    6[6-(6,6),8-(48),8-(48)]
    34       5.365561       5.365561       5.365561    6[6-(1,6),6-(1,6),6-(8,8)]
    35       5.322473       5.322473       5.322473    6[1-(0),6-(6,6),6-(6,6)]
    36       4.663082       4.663082       4.663082    6[6-(1,6),6-(1,6),6-(8,8)]
    37       4.198796       4.198796       4.198796    6[6-(6,6),8-(48),8-(48,48)]
    38       5.019596       5.019596       5.019596    6[1-(0),6-(6,6),6-(6,6)]
    39       5.217241       5.217241       5.217241    6[1-(0),6-(1,6),6-(6,6)]
    40       4.671517       4.671517       4.671517    6[1-(0),6-(6,6),6-(6,6)]
    41       4.308098       4.308098       4.308098    6[1-(0),6-(1,6),6-(6,6)]
    42       4.667261       4.667261       4.667261    6[6-(1,6),6-(1,6),6-(8,8)]
    43       4.966831       4.966831       4.966831    6[6-(1,6),6-(1,6),6-(6,6)]
    44       4.402142       4.402142       4.402142    6[1-(0),6-(1,6),6-(6,6)]
    45       4.873233       4.873233       4.873233    6[6-(1,6),6-(1,6),6-(6,6)]
    46       5.124405       5.124405       5.124405    6[1-(0),6-(1,6),6-(6,6)]
    47       4.607585       4.607585       4.607585    6[6-(6,6),8-(48),8-(48)]
    48        7.66103        7.66103        7.66103    8[6-(6,8),48-(8,8,8,8)]
    49       7.555824       7.555824       7.555824    8[6-(6,8),48-(8,8,8,8)]
    50       9.782955       9.782955       9.782955    8[6-(6,8),48-(8,8,8),48-(8,8,8,8)]
    51       9.364788       9.364788       9.364788    8[6-(6,8),48-(8,8,8,8)]
    52        9.36601        9.36601        9.36601    8[6-(6,8),48-(8,8,8)]
    53       8.622103       8.622103       8.622103    8[6-(6,8),48-(8,8,8,8)]
    54       5.911613       5.911613       5.911613    8[6-(6,8),48-(8,8,8,8)]
    55       6.016819       6.016819       6.016819    8[6-(6,8),48-(8,8,8,8)]
    56       3.789688       3.789688       3.789688    8[6-(6,8),48-(8,8,8),48-(8,8,8,8)]
    57       4.207855       4.207855       4.207855    8[6-(6,8),48-(8,8,8,8)]
    58       4.206633       4.206633       4.206633    8[6-(6,8),48-(8,8,8)]
    59        4.95054        4.95054        4.95054    8[6-(6,8),48-(8,8,8,8)]
