# Supplementary material for: A collection of forcefield precursors for metal–organic frameworks
Source: RSC Adv. 2019 Nov 13;9(63):36492–507. doi: 10.1039/c9ra07327b (PMC9075174; doi:10.1039/c9ra07327b)
Supplement: RA-009-C9RA07327B-s2050 [file RA-009-C9RA07327B-s2050.txt]

QEKLID01_clean

7.873300    0.000000    0.000000
3.352139    9.573279    0.000000
2.431612    4.435482    12.546734

     1       10.02853       10.02853       10.02853    48[8-(6),8-(6),8-(6),8-(6),8-(6,48)]
     2       3.628521       3.628521       3.628521    48[8-(6),8-(6),8-(6),8-(6),8-(6,48)]
     3       5.152456       5.152456       5.152456    48[8-(6),8-(6),8-(6,48),8-(6,48)]
     4       8.513291       8.513291       8.513291    1[6-(6,6)]
     5       9.041225       9.041225       9.041225    1[6-(6,6)]
     6      11.318715      11.318715      11.318715    1[6-(6,6)]
     7        7.66767        7.66767        7.66767    1[6-(6,6)]
     8       5.093296       5.093296       5.093296    1[6-(6,6)]
     9       9.824334       9.824334       9.824334    1[6-(6,6)]
    10       9.943207       9.943207       9.943207    1[6-(6,6)]
    11        5.14376        5.14376        5.14376    1[6-(6,6)]
    12       4.615826       4.615826       4.615826    1[6-(6,6)]
    13       2.338336       2.338336       2.338336    1[6-(6,6)]
    14       5.989381       5.989381       5.989381    1[6-(6,6)]
    15       8.563755       8.563755       8.563755    1[6-(6,6)]
    16       3.832717       3.832717       3.832717    1[6-(6,6)]
    17       3.713844       3.713844       3.713844    1[6-(6,6)]
    18      11.501855      11.501855      11.501855    6[6-(1,6),6-(1,6),6-(8,8)]
    19       8.507065       8.507065       8.507065    6[1-(0),6-(6,6),6-(6,6)]
    20       8.856932       8.856932       8.856932    6[6-(1,6),6-(1,6),6-(8,8)]
    21       8.823436       8.823436       8.823436    6[1-(0),6-(6,6),6-(6,6)]
    22       8.473469       8.473469       8.473469    6[6-(1,6),6-(1,6),6-(6,6)]
    23      11.517647      11.517647      11.517647    6[1-(0),6-(6,6),6-(6,6)]
    24      11.736181      11.736181      11.736181    6[6-(1,6),6-(1,6),6-(6,6)]
    25       5.490374       5.490374       5.490374    6[1-(0),6-(1,6),6-(6,6)]
    26       5.394206       5.394206       5.394206    6[1-(0),6-(1,6),6-(6,6)]
    27       9.105415       9.105415       9.105415    6[6-(1,6),6-(1,6),6-(8,8)]
    28       9.568074       9.568074       9.568074    6[1-(0),6-(1,6),6-(6,6)]
    29       9.653446       9.653446       9.653446    6[1-(0),6-(1,6),6-(6,6)]
    30      11.039999      11.039999      11.039999    6[6-(6,6),8-(48),8-(48,48)]
    31       9.303276       9.303276       9.303276    6[6-(6,6),8-(48),8-(48)]
    32       9.066546       9.066546       9.066546    6[6-(6,6),8-(48),8-(48)]
    33       2.155196       2.155196       2.155196    6[6-(1,6),6-(1,6),6-(8,8)]
    34       5.149986       5.149986       5.149986    6[1-(0),6-(6,6),6-(6,6)]
    35       4.800119       4.800119       4.800119    6[6-(1,6),6-(1,6),6-(8,8)]
    36       4.833615       4.833615       4.833615    6[1-(0),6-(6,6),6-(6,6)]
    37       5.183582       5.183582       5.183582    6[6-(1,6),6-(1,6),6-(6,6)]
    38       2.139404       2.139404       2.139404    6[1-(0),6-(6,6),6-(6,6)]
    39        1.92087        1.92087        1.92087    6[6-(1,6),6-(1,6),6-(6,6)]
    40       8.166677       8.166677       8.166677    6[1-(0),6-(1,6),6-(6,6)]
    41       8.262845       8.262845       8.262845    6[1-(0),6-(1,6),6-(6,6)]
    42       4.551636       4.551636       4.551636    6[6-(1,6),6-(1,6),6-(8,8)]
    43       4.088977       4.088977       4.088977    6[1-(0),6-(1,6),6-(6,6)]
    44       4.003605       4.003605       4.003605    6[1-(0),6-(1,6),6-(6,6)]
    45       2.617052       2.617052       2.617052    6[6-(6,6),8-(48),8-(48,48)]
    46       4.353775       4.353775       4.353775    6[6-(6,6),8-(48),8-(48)]
    47       4.590505       4.590505       4.590505    6[6-(6,6),8-(48),8-(48)]
    48      11.028249      11.028249      11.028249    8[6-(6,8),48-(8,8,8,8)]
    49        10.6223        10.6223        10.6223    8[6-(6,8),48-(8,8,8),48-(8,8,8,8)]
    50       9.534071       9.534071       9.534071    8[6-(6,8),48-(8,8,8,8)]
    51       9.413492       9.413492       9.413492    8[6-(6,8),48-(8,8,8,8)]
    52       8.667385       8.667385       8.667385    8[6-(6,8),48-(8,8,8)]
    53       9.425796       9.425796       9.425796    8[6-(6,8),48-(8,8,8,8)]
    54       2.628802       2.628802       2.628802    8[6-(6,8),48-(8,8,8,8)]
    55       3.034751       3.034751       3.034751    8[6-(6,8),48-(8,8,8),48-(8,8,8,8)]
    56        4.12298        4.12298        4.12298    8[6-(6,8),48-(8,8,8,8)]
    57       4.243559       4.243559       4.243559    8[6-(6,8),48-(8,8,8,8)]
    58       4.989666       4.989666       4.989666    8[6-(6,8),48-(8,8,8)]
    59       4.231255       4.231255       4.231255    8[6-(6,8),48-(8,8,8,8)]
