# Supplementary material for: A collection of forcefield precursors for metal–organic frameworks
Source: RSC Adv. 2019 Nov 13;9(63):36492–507. doi: 10.1039/c9ra07327b (PMC9075174; doi:10.1039/c9ra07327b)
Supplement: RA-009-C9RA07327B-s2051 [file RA-009-C9RA07327B-s2051.txt]

QEPZOB_clean

12.770000    0.000000    0.000000
-5.099159    15.616586    0.000000
0.000000    0.000000    30.195000

     1       4.830873       4.830873       4.830873    29[7-(6,6),8-(29,29),8-(6),8-(6,29)]
     2       4.617418       4.617418       4.617418    29[7-(6,6),8-(29,29),8-(6)]
     3       5.637752       5.637752       5.637752    29[7-(6,6),8-(29,29),8-(6,29)]
     4       5.389548       5.389548       5.389548    29[7-(6,6),8-(29,29),8-(6),8-(6,29)]
     5       0.503843       0.503843       0.503843    29[7-(6,6),8-(29,29),8-(6)]
     6       4.582668       4.582668       4.582668    29[7-(6,6),8-(29,29),8-(6,29)]
     7       2.839968       2.839968       2.839968    29[7-(6,6),8-(29,29),8-(6),8-(6,29)]
     8       3.053423       3.053423       3.053423    29[7-(6,6),8-(29,29),8-(6)]
     9       2.033089       2.033089       2.033089    29[7-(6,6),8-(29,29),8-(6,29)]
    10       2.281293       2.281293       2.281293    29[7-(6,6),8-(29,29),8-(6),8-(6,29)]
    11       7.166998       7.166998       7.166998    29[7-(6,6),8-(29,29),8-(6)]
    12       3.088173       3.088173       3.088173    29[7-(6,6),8-(29,29),8-(6,29)]
    13       2.680563       2.680563       2.680563    1[6-(6,7)]
    14       1.411096       1.411096       1.411096    1[6-(6,6)]
    15       2.761938       2.761938       2.761938    1[6-(6,6)]
    16       4.031405       4.031405       4.031405    1[6-(6,7)]
    17       10.87633       10.87633       10.87633    1[6-(1,1,6)]
    18      -0.710528      -0.710528      -0.710528    1[6-(1,1,6)]
    19      -0.927763      -0.927763      -0.927763    1[6-(1,1,6)]
    20       0.219002       0.219002       0.219002    1[6-(1,1,6)]
    21      -0.872885      -0.872885      -0.872885    1[6-(1,1,6)]
    22      -1.144778      -1.144778      -1.144778    1[6-(1,1,6)]
    23       3.766307       3.766307       3.766307    1[6-(1,1,6)]
    24       4.084973       4.084973       4.084973    1[6-(1,1,6)]
    25       3.658794       3.658794       3.658794    1[6-(1,1,6)]
    26       4.194344       4.194344       4.194344    1[6-(6,7)]
    27       4.130017       4.130017       4.130017    1[6-(6,7)]
    28       2.555835       2.555835       2.555835    1[6-(6,6)]
    29       2.619652       2.619652       2.619652    1[6-(6,6)]
    30        6.33298        6.33298        6.33298    1[6-(1,1,6)]
    31       5.944012       5.944012       5.944012    1[6-(1,1,6)]
    32       6.069867       6.069867       6.069867    1[6-(1,1,6)]
    33      10.747532      10.747532      10.747532    1[6-(1,1,6)]
    34      11.756861      11.756861      11.756861    1[6-(1,1,6)]
    35      11.756635      11.756635      11.756635    1[6-(1,1,6)]
    36       9.501985       9.501985       9.501985    1[6-(1,1,6)]
    37      -2.073009      -2.073009      -2.073009    1[6-(1,1,6)]
    38      -1.924619      -1.924619      -1.924619    1[6-(1,1,6)]
    39       5.953204       5.953204       5.953204    1[6-(6,7)]
    40       7.364013       7.364013       7.364013    1[6-(6,6)]
    41        7.09246        7.09246        7.09246    1[6-(6,6)]
    42       5.681652       5.681652       5.681652    1[6-(6,7)]
    43       1.934847       1.934847       1.934847    1[6-(6,7)]
    44        7.67554        7.67554        7.67554    1[6-(6,6)]
    45       8.930467       8.930467       8.930467    1[6-(6,6)]
    46       3.189774       3.189774       3.189774    1[6-(6,7)]
    47       7.491153       7.491153       7.491153    1[6-(1,1,6)]
    48        8.88711        8.88711        8.88711    1[6-(1,1,6)]
    49       8.226433       8.226433       8.226433    1[6-(1,1,6)]
    50       1.780929       1.780929       1.780929    1[6-(1,1,8)]
    51        1.67486        1.67486        1.67486    1[6-(1,1,8)]
    52       1.755668       1.755668       1.755668    1[6-(1,1,8)]
    53       7.539857       7.539857       7.539857    1[6-(6,7)]
    54       8.809324       8.809324       8.809324    1[6-(6,6)]
    55       7.458483       7.458483       7.458483    1[6-(6,6)]
    56       6.189016       6.189016       6.189016    1[6-(6,7)]
    57       -0.65591       -0.65591       -0.65591    1[6-(1,1,6)]
    58      10.930949      10.930949      10.930949    1[6-(1,1,6)]
    59      11.148183      11.148183      11.148183    1[6-(1,1,6)]
    60      10.001419      10.001419      10.001419    1[6-(1,1,6)]
    61      11.093305      11.093305      11.093305    1[6-(1,1,6)]
    62      11.365198      11.365198      11.365198    1[6-(1,1,6)]
    63       6.454113       6.454113       6.454113    1[6-(1,1,6)]
    64       6.135448       6.135448       6.135448    1[6-(1,1,6)]
    65       6.561627       6.561627       6.561627    1[6-(1,1,6)]
    66       6.026077       6.026077       6.026077    1[6-(6,7)]
    67       6.090403       6.090403       6.090403    1[6-(6,7)]
    68       7.664585       7.664585       7.664585    1[6-(6,6)]
    69       7.600769       7.600769       7.600769    1[6-(6,6)]
    70        3.88744        3.88744        3.88744    1[6-(1,1,6)]
    71       4.276409       4.276409       4.276409    1[6-(1,1,6)]
    72       4.150553       4.150553       4.150553    1[6-(1,1,6)]
    73      -0.527111      -0.527111      -0.527111    1[6-(1,1,6)]
    74      -1.536441      -1.536441      -1.536441    1[6-(1,1,6)]
    75      -1.536215      -1.536215      -1.536215    1[6-(1,1,6)]
    76       0.718436       0.718436       0.718436    1[6-(1,1,6)]
    77      12.293429      12.293429      12.293429    1[6-(1,1,6)]
    78       12.14504       12.14504       12.14504    1[6-(1,1,6)]
    79      -0.831943      -0.831943      -0.831943    1[6-(6,7)]
    80       2.856407       2.856407       2.856407    1[6-(6,6)]
    81        3.12796        3.12796        3.12796    1[6-(6,6)]
    82       -0.56039       -0.56039       -0.56039    1[6-(6,7)]
    83       3.186414       3.186414       3.186414    1[6-(6,7)]
    84       2.544881       2.544881       2.544881    1[6-(6,6)]
    85       1.289954       1.289954       1.289954    1[6-(6,6)]
    86       1.931487       1.931487       1.931487    1[6-(6,7)]
    87       2.729267       2.729267       2.729267    1[6-(1,1,6)]
    88       1.333311       1.333311       1.333311    1[6-(1,1,6)]
    89       1.993988       1.993988       1.993988    1[6-(1,1,6)]
    90       8.439491       8.439491       8.439491    1[6-(1,1,8)]
    91        8.54556        8.54556        8.54556    1[6-(1,1,8)]
    92       8.464753       8.464753       8.464753    1[6-(1,1,8)]
    93       4.990278       4.990278       4.990278    1[6-(6,7)]
    94       6.259745       6.259745       6.259745    1[6-(6,6)]
    95       4.908903       4.908903       4.908903    1[6-(6,6)]
    96       3.639436       3.639436       3.639436    1[6-(6,7)]
    97      -3.205489      -3.205489      -3.205489    1[6-(1,1,6)]
    98       8.381369       8.381369       8.381369    1[6-(1,1,6)]
    99       8.598604       8.598604       8.598604    1[6-(1,1,6)]
   100       7.451839       7.451839       7.451839    1[6-(1,1,6)]
   101       8.543726       8.543726       8.543726    1[6-(1,1,6)]
   102       8.815619       8.815619       8.815619    1[6-(1,1,6)]
   103       3.904534       3.904534       3.904534    1[6-(1,1,6)]
   104       3.585868       3.585868       3.585868    1[6-(1,1,6)]
   105       4.012047       4.012047       4.012047    1[6-(1,1,6)]
   106       3.476497       3.476497       3.476497    1[6-(6,7)]
   107       3.540824       3.540824       3.540824    1[6-(6,7)]
   108       5.115006       5.115006       5.115006    1[6-(6,6)]
   109       5.051189       5.051189       5.051189    1[6-(6,6)]
   110       1.337861       1.337861       1.337861    1[6-(1,1,6)]
   111       1.726829       1.726829       1.726829    1[6-(1,1,6)]
   112       1.600974       1.600974       1.600974    1[6-(1,1,6)]
   113      -3.076691      -3.076691      -3.076691    1[6-(1,1,6)]
   114       -4.08602       -4.08602       -4.08602    1[6-(1,1,6)]
   115      -4.085794      -4.085794      -4.085794    1[6-(1,1,6)]
   116      -1.831144      -1.831144      -1.831144    1[6-(1,1,6)]
   117        9.74385        9.74385        9.74385    1[6-(1,1,6)]
   118        9.59546        9.59546        9.59546    1[6-(1,1,6)]
   119       1.717637       1.717637       1.717637    1[6-(6,7)]
   120       0.306828       0.306828       0.306828    1[6-(6,6)]
   121       0.578381       0.578381       0.578381    1[6-(6,6)]
   122       1.989189       1.989189       1.989189    1[6-(6,7)]
   123       5.735994       5.735994       5.735994    1[6-(6,7)]
   124      -0.004699      -0.004699      -0.004699    1[6-(6,6)]
   125      -1.259626      -1.259626      -1.259626    1[6-(6,6)]
   126       4.481067       4.481067       4.481067    1[6-(6,7)]
   127       0.179688       0.179688       0.179688    1[6-(1,1,6)]
   128      -1.216269      -1.216269      -1.216269    1[6-(1,1,6)]
   129      -0.555592      -0.555592      -0.555592    1[6-(1,1,6)]
   130       5.889912       5.889912       5.889912    1[6-(1,1,8)]
   131       5.995981       5.995981       5.995981    1[6-(1,1,8)]
   132       5.915173       5.915173       5.915173    1[6-(1,1,8)]
   133       0.130984       0.130984       0.130984    1[6-(6,7)]
   134      -1.138483      -1.138483      -1.138483    1[6-(6,6)]
   135       0.212358       0.212358       0.212358    1[6-(6,6)]
   136       1.481825       1.481825       1.481825    1[6-(6,7)]
   137       8.326751       8.326751       8.326751    1[6-(1,1,6)]
   138      -3.260108      -3.260108      -3.260108    1[6-(1,1,6)]
   139      -3.477342      -3.477342      -3.477342    1[6-(1,1,6)]
   140      -2.330578      -2.330578      -2.330578    1[6-(1,1,6)]
   141      -3.422464      -3.422464      -3.422464    1[6-(1,1,6)]
   142      -3.694357      -3.694357      -3.694357    1[6-(1,1,6)]
   143       1.216728       1.216728       1.216728    1[6-(1,1,6)]
   144       1.535393       1.535393       1.535393    1[6-(1,1,6)]
   145       1.109214       1.109214       1.109214    1[6-(1,1,6)]
   146       1.644764       1.644764       1.644764    1[6-(6,7)]
   147       1.580438       1.580438       1.580438    1[6-(6,7)]
   148       0.006256       0.006256       0.006256    1[6-(6,6)]
   149       0.070072       0.070072       0.070072    1[6-(6,6)]
   150       3.783401       3.783401       3.783401    1[6-(1,1,6)]
   151       3.394432       3.394432       3.394432    1[6-(1,1,6)]
   152       3.520288       3.520288       3.520288    1[6-(1,1,6)]
   153       8.197952       8.197952       8.197952    1[6-(1,1,6)]
   154       9.207282       9.207282       9.207282    1[6-(1,1,6)]
   155       9.207056       9.207056       9.207056    1[6-(1,1,6)]
   156       6.952405       6.952405       6.952405    1[6-(1,1,6)]
   157      -4.622588      -4.622588      -4.622588    1[6-(1,1,6)]
   158      -4.474199      -4.474199      -4.474199    1[6-(1,1,6)]
   159       8.502784       8.502784       8.502784    1[6-(6,7)]
   160       4.814434       4.814434       4.814434    1[6-(6,6)]
   161       4.542881       4.542881       4.542881    1[6-(6,6)]
   162       8.231231       8.231231       8.231231    1[6-(6,7)]
   163       4.484427       4.484427       4.484427    1[6-(6,7)]
   164        5.12596        5.12596        5.12596    1[6-(6,6)]
   165       6.380887       6.380887       6.380887    1[6-(6,6)]
   166       5.739354       5.739354       5.739354    1[6-(6,7)]
   167       4.941574       4.941574       4.941574    1[6-(1,1,6)]
   168        6.33753        6.33753        6.33753    1[6-(1,1,6)]
   169       5.676853       5.676853       5.676853    1[6-(1,1,6)]
   170       -0.76865       -0.76865       -0.76865    1[6-(1,1,8)]
   171      -0.874719      -0.874719      -0.874719    1[6-(1,1,8)]
   172      -0.793912      -0.793912      -0.793912    1[6-(1,1,8)]
   173       2.697041       2.697041       2.697041    6[1-(0),6-(1,6),7-(6,29)]
   174       1.936791       1.936791       1.936791    6[1-(0),6-(1,7),6-(6,6)]
   175       1.960746       1.960746       1.960746    6[6-(1,6),6-(1,6),6-(6,6)]
   176        2.74546        2.74546        2.74546    6[1-(0),6-(1,7),6-(6,6)]
   177        3.50571        3.50571        3.50571    6[1-(0),6-(1,6),7-(6,29)]
   178      -0.986938      -0.986938      -0.986938    6[1-(0),1-(0),1-(0),6-(6,6)]
   179       1.283018       1.283018       1.283018    6[6-(6,6),6-(6,6),6-(6,6)]
   180      -0.089349      -0.089349      -0.089349    6[6-(1,1,1),6-(6,6),6-(6,6)]
   181      -0.669382      -0.669382      -0.669382    6[6-(6,6),6-(6,6),6-(6,6)]
   182       0.122952       0.122952       0.122952    6[6-(1,1,1),6-(6,6),6-(6,6)]
   183       1.495319       1.495319       1.495319    6[6-(6,6),6-(6,6),6-(6,6)]
   184       2.075351       2.075351       2.075351    6[6-(1,1,1),6-(6,6),6-(6,6)]
   185      -0.474737      -0.474737      -0.474737    6[1-(0),1-(0),1-(0),6-(6,6)]
   186       3.529313       3.529313       3.529313    6[1-(0),1-(0),1-(0),6-(6,6)]
   187       3.866489       3.866489       3.866489    6[1-(0),6-(1,6),7-(6,29)]
   188       3.826822       3.826822       3.826822    6[1-(0),6-(1,6),7-(6,29)]
   189       2.884457       2.884457       2.884457    6[1-(0),6-(1,7),6-(6,6)]
   190       2.432087       2.432087       2.432087    6[6-(1,6),6-(1,6),6-(6,6)]
   191       2.922848       2.922848       2.922848    6[1-(0),6-(1,7),6-(6,6)]
   192       8.353926       8.353926       8.353926    6[6-(6,6),6-(6,6),6-(6,6)]
   193       7.905976       7.905976       7.905976    6[6-(1,1,1),6-(6,6),6-(6,6)]
   194        8.82125        8.82125        8.82125    6[6-(6,6),6-(6,6),6-(6,6)]
   195      10.184473      10.184473      10.184473    6[6-(1,1,1),6-(6,6),6-(6,6)]
   196      10.631913      10.631913      10.631913    6[6-(6,6),6-(6,6),6-(6,6)]
   197       9.715362       9.715362       9.715362    6[6-(1,1,1),6-(6,6),6-(6,6)]
   198       6.424954       6.424954       6.424954    6[1-(0),1-(0),1-(0),6-(6,6)]
   199      11.206452      11.206452      11.206452    6[1-(0),1-(0),1-(0),6-(6,6)]
   200      10.238212      10.238212      10.238212    6[1-(0),1-(0),1-(0),6-(6,6)]
   201       6.182076       6.182076       6.182076    6[1-(0),6-(1,6),7-(6,29)]
   202       7.027337       7.027337       7.027337    6[1-(0),6-(1,7),6-(6,6)]
   203       7.367455       7.367455       7.367455    6[6-(1,6),6-(1,6),6-(6,6)]
   204       6.863588       6.863588       6.863588    6[1-(0),6-(1,7),6-(6,6)]
   205       6.018328       6.018328       6.018328    6[1-(0),6-(1,6),7-(6,29)]
   206       2.315162       2.315162       2.315162    6[1-(0),6-(1,6),7-(6)]
   207       7.798678       7.798678       7.798678    6[1-(0),6-(1,7),6-(6,6)]
   208       8.366339       8.366339       8.366339    6[6-(1,6),6-(1,6),6-(6,6)]
   209       8.550152       8.550152       8.550152    6[1-(0),6-(1,7),6-(6,6)]
   210       3.066636       3.066636       3.066636    6[1-(0),6-(1,6),7-(6)]
   211       8.056293       8.056293       8.056293    6[1-(0),1-(0),1-(0),6-(8,8)]
   212       7.385199       7.385199       7.385199    6[6-(1,1,1),8-(29),8-(29)]
   213       2.056136       2.056136       2.056136    6[1-(0),1-(0),1-(0),8-(29,29)]
   214       7.523379       7.523379       7.523379    6[1-(0),6-(1,6),7-(6,29)]
   215       8.283629       8.283629       8.283629    6[1-(0),6-(1,7),6-(6,6)]
   216       8.259675       8.259675       8.259675    6[6-(1,6),6-(1,6),6-(6,6)]
   217       7.474961       7.474961       7.474961    6[1-(0),6-(1,7),6-(6,6)]
   218       6.714711       6.714711       6.714711    6[1-(0),6-(1,6),7-(6,29)]
   219      11.207358      11.207358      11.207358    6[1-(0),1-(0),1-(0),6-(6,6)]
   220       8.937403       8.937403       8.937403    6[6-(6,6),6-(6,6),6-(6,6)]
   221       10.30977       10.30977       10.30977    6[6-(1,1,1),6-(6,6),6-(6,6)]
   222      10.889803      10.889803      10.889803    6[6-(6,6),6-(6,6),6-(6,6)]
   223      10.097469      10.097469      10.097469    6[6-(1,1,1),6-(6,6),6-(6,6)]
   224       8.725102       8.725102       8.725102    6[6-(6,6),6-(6,6),6-(6,6)]
   225       8.145069       8.145069       8.145069    6[6-(1,1,1),6-(6,6),6-(6,6)]
   226      10.695158      10.695158      10.695158    6[1-(0),1-(0),1-(0),6-(6,6)]
   227       6.691108       6.691108       6.691108    6[1-(0),1-(0),1-(0),6-(6,6)]
   228       6.353932       6.353932       6.353932    6[1-(0),6-(1,6),7-(6,29)]
   229       6.393599       6.393599       6.393599    6[1-(0),6-(1,6),7-(6,29)]
   230       7.335963       7.335963       7.335963    6[1-(0),6-(1,7),6-(6,6)]
   231       7.788334       7.788334       7.788334    6[6-(1,6),6-(1,6),6-(6,6)]
   232       7.297573       7.297573       7.297573    6[1-(0),6-(1,7),6-(6,6)]
   233       1.866495       1.866495       1.866495    6[6-(6,6),6-(6,6),6-(6,6)]
   234       2.314445       2.314445       2.314445    6[6-(1,1,1),6-(6,6),6-(6,6)]
   235       1.399171       1.399171       1.399171    6[6-(6,6),6-(6,6),6-(6,6)]
   236       0.035947       0.035947       0.035947    6[6-(1,1,1),6-(6,6),6-(6,6)]
   237      -0.411493      -0.411493      -0.411493    6[6-(6,6),6-(6,6),6-(6,6)]
   238       0.505058       0.505058       0.505058    6[6-(1,1,1),6-(6,6),6-(6,6)]
   239       3.795467       3.795467       3.795467    6[1-(0),1-(0),1-(0),6-(6,6)]
   240      -0.986032      -0.986032      -0.986032    6[1-(0),1-(0),1-(0),6-(6,6)]
   241      -0.017791      -0.017791      -0.017791    6[1-(0),1-(0),1-(0),6-(6,6)]
   242      -1.060815      -1.060815      -1.060815    6[1-(0),6-(1,6),7-(6,29)]
   243       3.193084       3.193084       3.193084    6[1-(0),6-(1,7),6-(6,6)]
   244       2.852966       2.852966       2.852966    6[6-(1,6),6-(1,6),6-(6,6)]
   245       3.356832       3.356832       3.356832    6[1-(0),6-(1,7),6-(6,6)]
   246       4.202093       4.202093       4.202093    6[1-(0),6-(1,6),7-(6,29)]
   247       2.806099       2.806099       2.806099    6[1-(0),6-(1,6),7-(6)]
   248       2.421742       2.421742       2.421742    6[1-(0),6-(1,7),6-(6,6)]
   249       1.854082       1.854082       1.854082    6[6-(1,6),6-(1,6),6-(6,6)]
   250       1.670268       1.670268       1.670268    6[1-(0),6-(1,7),6-(6,6)]
   251       2.054625       2.054625       2.054625    6[1-(0),6-(1,6),7-(6)]
   252       2.164127       2.164127       2.164127    6[1-(0),1-(0),1-(0),6-(8,8)]
   253       2.835221       2.835221       2.835221    6[6-(1,1,1),8-(29),8-(29)]
   254       8.164284       8.164284       8.164284    6[1-(0),1-(0),1-(0),8-(29,29)]
   255         4.9738         4.9738         4.9738    6[1-(0),6-(1,6),7-(6,29)]
   256        5.73405        5.73405        5.73405    6[1-(0),6-(1,7),6-(6,6)]
   257       5.710095       5.710095       5.710095    6[6-(1,6),6-(1,6),6-(6,6)]
   258       4.925381       4.925381       4.925381    6[1-(0),6-(1,7),6-(6,6)]
   259       4.165131       4.165131       4.165131    6[1-(0),6-(1,6),7-(6,29)]
   260       8.657779       8.657779       8.657779    6[1-(0),1-(0),1-(0),6-(6,6)]
   261       6.387823       6.387823       6.387823    6[6-(6,6),6-(6,6),6-(6,6)]
   262        7.76019        7.76019        7.76019    6[6-(1,1,1),6-(6,6),6-(6,6)]
   263       8.340223       8.340223       8.340223    6[6-(6,6),6-(6,6),6-(6,6)]
   264       7.547889       7.547889       7.547889    6[6-(1,1,1),6-(6,6),6-(6,6)]
   265       6.175522       6.175522       6.175522    6[6-(6,6),6-(6,6),6-(6,6)]
   266        5.59549        5.59549        5.59549    6[6-(1,1,1),6-(6,6),6-(6,6)]
   267       8.145578       8.145578       8.145578    6[1-(0),1-(0),1-(0),6-(6,6)]
   268       4.141528       4.141528       4.141528    6[1-(0),1-(0),1-(0),6-(6,6)]
   269       3.804352       3.804352       3.804352    6[1-(0),6-(1,6),7-(6,29)]
   270       3.844019       3.844019       3.844019    6[1-(0),6-(1,6),7-(6,29)]
   271       4.786384       4.786384       4.786384    6[1-(0),6-(1,7),6-(6,6)]
   272       5.238754       5.238754       5.238754    6[6-(1,6),6-(1,6),6-(6,6)]
   273       4.747993       4.747993       4.747993    6[1-(0),6-(1,7),6-(6,6)]
   274      -0.683085      -0.683085      -0.683085    6[6-(6,6),6-(6,6),6-(6,6)]
   275      -0.235135      -0.235135      -0.235135    6[6-(1,1,1),6-(6,6),6-(6,6)]
   276      -1.150409      -1.150409      -1.150409    6[6-(6,6),6-(6,6),6-(6,6)]
   277      -2.513632      -2.513632      -2.513632    6[6-(1,1,1),6-(6,6),6-(6,6)]
   278      -2.961072      -2.961072      -2.961072    6[6-(6,6),6-(6,6),6-(6,6)]
   279      -2.044521      -2.044521      -2.044521    6[6-(1,1,1),6-(6,6),6-(6,6)]
   280       1.245887       1.245887       1.245887    6[1-(0),1-(0),1-(0),6-(6,6)]
   281      -3.535611      -3.535611      -3.535611    6[1-(0),1-(0),1-(0),6-(6,6)]
   282      -2.567371      -2.567371      -2.567371    6[1-(0),1-(0),1-(0),6-(6,6)]
   283       1.488765       1.488765       1.488765    6[1-(0),6-(1,6),7-(6,29)]
   284       0.643504       0.643504       0.643504    6[1-(0),6-(1,7),6-(6,6)]
   285       0.303386       0.303386       0.303386    6[6-(1,6),6-(1,6),6-(6,6)]
   286       0.807253       0.807253       0.807253    6[1-(0),6-(1,7),6-(6,6)]
   287       1.652513       1.652513       1.652513    6[1-(0),6-(1,6),7-(6,29)]
   288       5.355679       5.355679       5.355679    6[1-(0),6-(1,6),7-(6)]
   289      -0.127837      -0.127837      -0.127837    6[1-(0),6-(1,7),6-(6,6)]
   290      -0.695498      -0.695498      -0.695498    6[6-(1,6),6-(1,6),6-(6,6)]
   291      -0.879311      -0.879311      -0.879311    6[1-(0),6-(1,7),6-(6,6)]
   292       4.604205       4.604205       4.604205    6[1-(0),6-(1,6),7-(6)]
   293      -0.385452      -0.385452      -0.385452    6[1-(0),1-(0),1-(0),6-(8,8)]
   294       0.285642       0.285642       0.285642    6[6-(1,1,1),8-(29),8-(29)]
   295       5.614705       5.614705       5.614705    6[1-(0),1-(0),1-(0),8-(29,29)]
   296       0.147462       0.147462       0.147462    6[1-(0),6-(1,6),7-(6,29)]
   297      -0.612788      -0.612788      -0.612788    6[1-(0),6-(1,7),6-(6,6)]
   298      -0.588834      -0.588834      -0.588834    6[6-(1,6),6-(1,6),6-(6,6)]
   299        0.19588        0.19588        0.19588    6[1-(0),6-(1,7),6-(6,6)]
   300        0.95613        0.95613        0.95613    6[1-(0),6-(1,6),7-(6,29)]
   301      -3.536517      -3.536517      -3.536517    6[1-(0),1-(0),1-(0),6-(6,6)]
   302      -1.266562      -1.266562      -1.266562    6[6-(6,6),6-(6,6),6-(6,6)]
   303      -2.638929      -2.638929      -2.638929    6[6-(1,1,1),6-(6,6),6-(6,6)]
   304      -3.218962      -3.218962      -3.218962    6[6-(6,6),6-(6,6),6-(6,6)]
   305      -2.426628      -2.426628      -2.426628    6[6-(1,1,1),6-(6,6),6-(6,6)]
   306      -1.054261      -1.054261      -1.054261    6[6-(6,6),6-(6,6),6-(6,6)]
   307      -0.474228      -0.474228      -0.474228    6[6-(1,1,1),6-(6,6),6-(6,6)]
   308      -3.024317      -3.024317      -3.024317    6[1-(0),1-(0),1-(0),6-(6,6)]
   309       0.979733       0.979733       0.979733    6[1-(0),1-(0),1-(0),6-(6,6)]
   310       1.316909       1.316909       1.316909    6[1-(0),6-(1,6),7-(6,29)]
   311       1.277242       1.277242       1.277242    6[1-(0),6-(1,6),7-(6,29)]
   312       0.334878       0.334878       0.334878    6[1-(0),6-(1,7),6-(6,6)]
   313      -0.117493      -0.117493      -0.117493    6[6-(1,6),6-(1,6),6-(6,6)]
   314       0.373268       0.373268       0.373268    6[1-(0),6-(1,7),6-(6,6)]
   315       5.804346       5.804346       5.804346    6[6-(6,6),6-(6,6),6-(6,6)]
   316       5.356396       5.356396       5.356396    6[6-(1,1,1),6-(6,6),6-(6,6)]
   317        6.27167        6.27167        6.27167    6[6-(6,6),6-(6,6),6-(6,6)]
   318       7.634894       7.634894       7.634894    6[6-(1,1,1),6-(6,6),6-(6,6)]
   319       8.082334       8.082334       8.082334    6[6-(6,6),6-(6,6),6-(6,6)]
   320       7.165783       7.165783       7.165783    6[6-(1,1,1),6-(6,6),6-(6,6)]
   321       3.875374       3.875374       3.875374    6[1-(0),1-(0),1-(0),6-(6,6)]
   322       8.656873       8.656873       8.656873    6[1-(0),1-(0),1-(0),6-(6,6)]
   323       7.688632       7.688632       7.688632    6[1-(0),1-(0),1-(0),6-(6,6)]
   324       8.731656       8.731656       8.731656    6[1-(0),6-(1,6),7-(6,29)]
   325       4.477757       4.477757       4.477757    6[1-(0),6-(1,7),6-(6,6)]
   326       4.817875       4.817875       4.817875    6[6-(1,6),6-(1,6),6-(6,6)]
   327       4.314009       4.314009       4.314009    6[1-(0),6-(1,7),6-(6,6)]
   328       8.567907       8.567907       8.567907    6[1-(0),6-(1,6),7-(6,29)]
   329       4.864742       4.864742       4.864742    6[1-(0),6-(1,6),7-(6)]
   330       5.249099       5.249099       5.249099    6[1-(0),6-(1,7),6-(6,6)]
   331       5.816759       5.816759       5.816759    6[6-(1,6),6-(1,6),6-(6,6)]
   332       6.000573       6.000573       6.000573    6[1-(0),6-(1,7),6-(6,6)]
   333       5.616216       5.616216       5.616216    6[1-(0),6-(1,6),7-(6)]
   334       5.506714       5.506714       5.506714    6[1-(0),1-(0),1-(0),6-(8,8)]
   335        4.83562        4.83562        4.83562    6[6-(1,1,1),8-(29),8-(29)]
   336      -0.493443      -0.493443      -0.493443    6[1-(0),1-(0),1-(0),8-(29,29)]
   337       3.482522       3.482522       3.482522    7[6-(1,6),6-(1,6),29-(8,8,8)]
   338       4.318092       4.318092       4.318092    7[6-(1,6),6-(1,6),29-(8,8)]
   339        5.67821        5.67821        5.67821    7[6-(1,6),6-(1,6),29-(8,8)]
   340       2.498466       2.498466       2.498466    7[6-(1,6),6-(1,6)]
   341       6.737898       6.737898       6.737898    7[6-(1,6),6-(1,6),29-(8,8,8)]
   342       5.902328       5.902328       5.902328    7[6-(1,6),6-(1,6),29-(8,8)]
   343      -0.556949      -0.556949      -0.556949    7[6-(1,6),6-(1,6),29-(8,8)]
   344       2.622796       2.622796       2.622796    7[6-(1,6),6-(1,6)]
   345       4.188319       4.188319       4.188319    7[6-(1,6),6-(1,6),29-(8,8,8)]
   346       3.352749       3.352749       3.352749    7[6-(1,6),6-(1,6),29-(8,8)]
   347       1.992631       1.992631       1.992631    7[6-(1,6),6-(1,6),29-(8,8)]
   348       5.172375       5.172375       5.172375    7[6-(1,6),6-(1,6)]
   349       0.932943       0.932943       0.932943    7[6-(1,6),6-(1,6),29-(8,8,8)]
   350       1.768513       1.768513       1.768513    7[6-(1,6),6-(1,6),29-(8,8)]
   351        8.22779        8.22779        8.22779    7[6-(1,6),6-(1,6),29-(8,8)]
   352       5.048045       5.048045       5.048045    7[6-(1,6),6-(1,6)]
   353       6.242062       6.242062       6.242062    8[6-(6,8),29-(7,8,8)]
   354       7.946172       7.946172       7.946172    8[6-(6,8),29-(7,8)]
   355       3.519272       3.519272       3.519272    8[6-(1,1,1),29-(7,8),29-(7,8,8)]
   356       5.976469       5.976469       5.976469    8[29-(7,8),29-(7,8),29-(7,8,8)]
   357       3.978359       3.978359       3.978359    8[6-(6,8),29-(7,8,8)]
   358       2.274249       2.274249       2.274249    8[6-(6,8),29-(7,8)]
   359       6.701148       6.701148       6.701148    8[6-(1,1,1),29-(7,8),29-(7,8,8)]
   360       4.243952       4.243952       4.243952    8[29-(7,8),29-(7,8),29-(7,8,8)]
   361       1.428779       1.428779       1.428779    8[6-(6,8),29-(7,8,8)]
   362      -0.275331      -0.275331      -0.275331    8[6-(6,8),29-(7,8)]
   363       4.151569       4.151569       4.151569    8[6-(1,1,1),29-(7,8),29-(7,8,8)]
   364       1.694372       1.694372       1.694372    8[29-(7,8),29-(7,8),29-(7,8,8)]
   365       3.692482       3.692482       3.692482    8[6-(6,8),29-(7,8,8)]
   366       5.396592       5.396592       5.396592    8[6-(6,8),29-(7,8)]
   367       0.969693       0.969693       0.969693    8[6-(1,1,1),29-(7,8),29-(7,8,8)]
   368       3.426889       3.426889       3.426889    8[29-(7,8),29-(7,8),29-(7,8,8)]
