# Supplementary material for: A collection of forcefield precursors for metal–organic frameworks
Source: RSC Adv. 2019 Nov 13;9(63):36492–507. doi: 10.1039/c9ra07327b (PMC9075174; doi:10.1039/c9ra07327b)
Supplement: RA-009-C9RA07327B-s2052 [file RA-009-C9RA07327B-s2052.txt]

QERWAL_clean

13.169800    0.000000    0.000000
-5.426885    15.790357    0.000000
0.000000    0.000000    19.196500

     1       3.225948       3.225948       3.225948    28[7-(6,6),7-(6,6),8-(6),8-(6),8-(6),8-(6)]
     2      -4.781375      -4.781375      -4.781375    28[7-(6,6),7-(6,6),8-(6),8-(6),8-(6),8-(6)]
     3       4.516967       4.516967       4.516967    28[7-(6,6),7-(6,6),8-(6),8-(6),8-(6),8-(6)]
     4       12.52429       12.52429       12.52429    28[7-(6,6),7-(6,6),8-(6),8-(6),8-(6),8-(6)]
     5      -2.713443      -2.713443      -2.713443    28[7-(6,6),7-(6,6),8-(6),8-(6)]
     6         6.5849         6.5849         6.5849    28[7-(6,6),7-(6,6),8-(6),8-(6)]
     7       7.272014       7.272014       7.272014    1[6-(6,6)]
     8       5.787449       5.787449       5.787449    1[6-(6,6)]
     9       -3.98574       -3.98574       -3.98574    1[6-(6,6)]
    10      -0.567192      -0.567192      -0.567192    1[6-(6,7)]
    11      -0.058053      -0.058053      -0.058053    1[6-(6,6)]
    12      10.160141      10.160141      10.160141    1[6-(6,6)]
    13       9.739253       9.739253       9.739253    1[6-(6,7)]
    14        2.58514        2.58514        2.58514    1[6-(6,7)]
    15       1.053226       1.053226       1.053226    1[6-(6,6)]
    16      -0.902853      -0.902853      -0.902853    1[6-(6,6)]
    17       0.681481       0.681481       0.681481    1[6-(6,7)]
    18       0.773598       0.773598       0.773598    1[6-(6,7)]
    19      -0.875012      -0.875012      -0.875012    1[6-(6,6)]
    20       1.340347       1.340347       1.340347    1[6-(6,6)]
    21       2.910083       2.910083       2.910083    1[6-(6,7)]
    22      -0.701342      -0.701342      -0.701342    1[7-(1,6)]
    23      -1.708674      -1.708674      -1.708674    1[7-(1,6)]
    24      -0.808796      -0.808796      -0.808796    1[7-(1,6)]
    25      -1.648278      -1.648278      -1.648278    1[7-(1,6)]
    26      -1.394694      -1.394694      -1.394694    1[7-(1,6)]
    27      -0.567107      -0.567107      -0.567107    1[7-(1,6)]
    28       4.342359       4.342359       4.342359    1[6-(6,6)]
    29       5.826923       5.826923       5.826923    1[6-(6,6)]
    30       2.430312       2.430312       2.430312    1[6-(6,6)]
    31       4.438649       4.438649       4.438649    1[6-(6,7)]
    32        3.92951        3.92951        3.92951    1[6-(6,6)]
    33       6.881117       6.881117       6.881117    1[6-(6,6)]
    34       7.302005       7.302005       7.302005    1[6-(6,7)]
    35      -4.140568      -4.140568      -4.140568    1[6-(6,7)]
    36      -2.608654      -2.608654      -2.608654    1[6-(6,6)]
    37        4.77431        4.77431        4.77431    1[6-(6,6)]
    38       3.189977       3.189977       3.189977    1[6-(6,7)]
    39      -2.329025      -2.329025      -2.329025    1[6-(6,7)]
    40      -0.680416      -0.680416      -0.680416    1[6-(6,6)]
    41      -2.895774      -2.895774      -2.895774    1[6-(6,6)]
    42       0.961375       0.961375       0.961375    1[6-(6,7)]
    43         4.5728         4.5728         4.5728    1[7-(1,6)]
    44       5.580131       5.580131       5.580131    1[7-(1,6)]
    45      -0.746632      -0.746632      -0.746632    1[7-(1,6)]
    46       0.092851       0.092851       0.092851    1[7-(1,6)]
    47      -0.160733      -0.160733      -0.160733    1[7-(1,6)]
    48       -0.98832       -0.98832       -0.98832    1[7-(1,6)]
    49       0.470901       0.470901       0.470901    1[6-(6,6)]
    50       1.955466       1.955466       1.955466    1[6-(6,6)]
    51      11.728655      11.728655      11.728655    1[6-(6,6)]
    52       8.310107       8.310107       8.310107    1[6-(6,7)]
    53       7.800968       7.800968       7.800968    1[6-(6,6)]
    54      -2.417226      -2.417226      -2.417226    1[6-(6,6)]
    55      -1.996338      -1.996338      -1.996338    1[6-(6,7)]
    56       5.157775       5.157775       5.157775    1[6-(6,7)]
    57       6.689689       6.689689       6.689689    1[6-(6,6)]
    58       8.645768       8.645768       8.645768    1[6-(6,6)]
    59       7.061434       7.061434       7.061434    1[6-(6,7)]
    60       6.969317       6.969317       6.969317    1[6-(6,7)]
    61       8.617927       8.617927       8.617927    1[6-(6,6)]
    62       6.402568       6.402568       6.402568    1[6-(6,6)]
    63       4.832832       4.832832       4.832832    1[6-(6,7)]
    64       8.444257       8.444257       8.444257    1[7-(1,6)]
    65      -3.718211      -3.718211      -3.718211    1[7-(1,6)]
    66       8.551711       8.551711       8.551711    1[7-(1,6)]
    67       9.391193       9.391193       9.391193    1[7-(1,6)]
    68       9.137609       9.137609       9.137609    1[7-(1,6)]
    69       8.310022       8.310022       8.310022    1[7-(1,6)]
    70       3.400556       3.400556       3.400556    1[6-(6,6)]
    71       1.915992       1.915992       1.915992    1[6-(6,6)]
    72       5.312603       5.312603       5.312603    1[6-(6,6)]
    73       3.304266       3.304266       3.304266    1[6-(6,7)]
    74       3.813405       3.813405       3.813405    1[6-(6,6)]
    75       0.861798       0.861798       0.861798    1[6-(6,6)]
    76        0.44091        0.44091        0.44091    1[6-(6,7)]
    77      11.883483      11.883483      11.883483    1[6-(6,7)]
    78      10.351569      10.351569      10.351569    1[6-(6,6)]
    79       2.968605       2.968605       2.968605    1[6-(6,6)]
    80       4.552938       4.552938       4.552938    1[6-(6,7)]
    81       10.07194       10.07194       10.07194    1[6-(6,7)]
    82       8.423331       8.423331       8.423331    1[6-(6,6)]
    83      10.638689      10.638689      10.638689    1[6-(6,6)]
    84        6.78154        6.78154        6.78154    1[6-(6,7)]
    85       3.170115       3.170115       3.170115    1[7-(1,6)]
    86       2.162784       2.162784       2.162784    1[7-(1,6)]
    87       8.489547       8.489547       8.489547    1[7-(1,6)]
    88       7.650064       7.650064       7.650064    1[7-(1,6)]
    89       7.903648       7.903648       7.903648    1[7-(1,6)]
    90       8.731235       8.731235       8.731235    1[7-(1,6)]
    91       9.481605       9.481605       9.481605    6[6-(6,6),8-(0),8-(28)]
    92       8.420532       8.420532       8.420532    6[6-(1,6),6-(1,6),6-(8,8)]
    93        7.33501        7.33501        7.33501    6[1-(0),6-(6,6),6-(6,6)]
    94       6.341355       6.341355       6.341355    6[6-(1,6),6-(1,6),6-(8,8)]
    95       5.156292       5.156292       5.156292    6[6-(6,6),8-(28),8-(28)]
    96       6.447173       6.447173       6.447173    6[1-(0),6-(6,6),6-(6,6)]
    97       7.521616       7.521616       7.521616    6[6-(1,6),6-(1,6),6-(8,8)]
    98       7.534364       7.534364       7.534364    6[6-(6,6),8-(28),8-(28)]
    99       8.482029       8.482029       8.482029    6[1-(0),6-(6,6),6-(6,6)]
   100      -1.085726      -1.085726      -1.085726    6[1-(0),6-(1,6),7-(6,28)]
   101      -0.774958      -0.774958      -0.774958    6[1-(0),6-(1,7),6-(6,7)]
   102      -1.500649      -1.500649      -1.500649    6[6-(1,6),6-(1,6),7-(1,1)]
   103      10.665207      10.665207      10.665207    6[1-(0),6-(1,7),6-(6,7)]
   104      10.424406      10.424406      10.424406    6[1-(0),6-(1,6),7-(6,28)]
   105       1.865995       1.865995       1.865995    6[1-(0),6-(1,6),7-(6,28)]
   106       0.959813       0.959813       0.959813    6[1-(0),6-(1,7),6-(6,7)]
   107       -0.11655       -0.11655       -0.11655    6[6-(1,6),6-(1,6),7-(1,1)]
   108      -0.191689      -0.191689      -0.191689    6[1-(0),6-(1,7),6-(6,7)]
   109       0.760878       0.760878       0.760878    6[1-(0),6-(1,6),7-(6,28)]
   110       0.879456       0.879456       0.879456    6[1-(0),6-(1,6),7-(6,28)]
   111      -0.105375      -0.105375      -0.105375    6[1-(0),6-(1,7),6-(6,7)]
   112       0.033218       0.033218       0.033218    6[6-(1,6),6-(1,6),7-(1,1)]
   113       1.195449       1.195449       1.195449    6[1-(0),6-(1,7),6-(6,7)]
   114       2.125575       2.125575       2.125575    6[1-(0),6-(1,6),7-(6,28)]
   115       2.132767       2.132767       2.132767    6[6-(6,6),8-(0),8-(28)]
   116        3.19384        3.19384        3.19384    6[6-(1,6),6-(1,6),6-(8,8)]
   117       4.279362       4.279362       4.279362    6[1-(0),6-(6,6),6-(6,6)]
   118       5.273018       5.273018       5.273018    6[6-(1,6),6-(1,6),6-(8,8)]
   119       6.458081       6.458081       6.458081    6[6-(6,6),8-(28),8-(28)]
   120         5.1672         5.1672         5.1672    6[1-(0),6-(6,6),6-(6,6)]
   121       4.092756       4.092756       4.092756    6[6-(1,6),6-(1,6),6-(8,8)]
   122       4.080008       4.080008       4.080008    6[6-(6,6),8-(28),8-(28)]
   123       3.132344       3.132344       3.132344    6[1-(0),6-(6,6),6-(6,6)]
   124       4.957183       4.957183       4.957183    6[1-(0),6-(1,6),7-(6,28)]
   125       4.646416       4.646416       4.646416    6[1-(0),6-(1,7),6-(6,7)]
   126       5.372106       5.372106       5.372106    6[6-(1,6),6-(1,6),7-(1,1)]
   127        6.37605        6.37605        6.37605    6[1-(0),6-(1,7),6-(6,7)]
   128       6.616852       6.616852       6.616852    6[1-(0),6-(1,6),7-(6,28)]
   129      -3.421422      -3.421422      -3.421422    6[1-(0),6-(1,6),7-(6,28)]
   130       -2.51524       -2.51524       -2.51524    6[1-(0),6-(1,7),6-(6,7)]
   131      -1.438878      -1.438878      -1.438878    6[6-(1,6),6-(1,6),7-(1,1)]
   132       4.063146       4.063146       4.063146    6[1-(0),6-(1,7),6-(6,7)]
   133       3.110579       3.110579       3.110579    6[1-(0),6-(1,6),7-(6,28)]
   134      -2.434884      -2.434884      -2.434884    6[1-(0),6-(1,6),7-(6,28)]
   135      -1.450053      -1.450053      -1.450053    6[1-(0),6-(1,7),6-(6,7)]
   136      -1.588645      -1.588645      -1.588645    6[6-(1,6),6-(1,6),7-(1,1)]
   137      -2.750876      -2.750876      -2.750876    6[1-(0),6-(1,7),6-(6,7)]
   138      -3.681003      -3.681003      -3.681003    6[1-(0),6-(1,6),7-(6,28)]
   139       -1.73869       -1.73869       -1.73869    6[6-(6,6),8-(0),8-(28)]
   140      -0.677617      -0.677617      -0.677617    6[6-(1,6),6-(1,6),6-(8,8)]
   141       0.407905       0.407905       0.407905    6[1-(0),6-(6,6),6-(6,6)]
   142        1.40156        1.40156        1.40156    6[6-(1,6),6-(1,6),6-(8,8)]
   143       2.586623       2.586623       2.586623    6[6-(6,6),8-(28),8-(28)]
   144       1.295742       1.295742       1.295742    6[1-(0),6-(6,6),6-(6,6)]
   145       0.221299       0.221299       0.221299    6[6-(1,6),6-(1,6),6-(8,8)]
   146       0.208551       0.208551       0.208551    6[6-(6,6),8-(28),8-(28)]
   147      -0.739114      -0.739114      -0.739114    6[1-(0),6-(6,6),6-(6,6)]
   148       8.828641       8.828641       8.828641    6[1-(0),6-(1,6),7-(6,28)]
   149       8.517873       8.517873       8.517873    6[1-(0),6-(1,7),6-(6,7)]
   150       9.243564       9.243564       9.243564    6[6-(1,6),6-(1,6),7-(1,1)]
   151      -2.922292      -2.922292      -2.922292    6[1-(0),6-(1,7),6-(6,7)]
   152      -2.681491      -2.681491      -2.681491    6[1-(0),6-(1,6),7-(6,28)]
   153        5.87692        5.87692        5.87692    6[1-(0),6-(1,6),7-(6,28)]
   154       6.783102       6.783102       6.783102    6[1-(0),6-(1,7),6-(6,7)]
   155       7.859465       7.859465       7.859465    6[6-(1,6),6-(1,6),7-(1,1)]
   156       7.934604       7.934604       7.934604    6[1-(0),6-(1,7),6-(6,7)]
   157       6.982037       6.982037       6.982037    6[1-(0),6-(1,6),7-(6,28)]
   158       6.863459       6.863459       6.863459    6[1-(0),6-(1,6),7-(6,28)]
   159        7.84829        7.84829        7.84829    6[1-(0),6-(1,7),6-(6,7)]
   160       7.709697       7.709697       7.709697    6[6-(1,6),6-(1,6),7-(1,1)]
   161       6.547466       6.547466       6.547466    6[1-(0),6-(1,7),6-(6,7)]
   162        5.61734        5.61734        5.61734    6[1-(0),6-(1,6),7-(6,28)]
   163       5.610148       5.610148       5.610148    6[6-(6,6),8-(0),8-(28)]
   164       4.549075       4.549075       4.549075    6[6-(1,6),6-(1,6),6-(8,8)]
   165       3.463553       3.463553       3.463553    6[1-(0),6-(6,6),6-(6,6)]
   166       2.469897       2.469897       2.469897    6[6-(1,6),6-(1,6),6-(8,8)]
   167       1.284834       1.284834       1.284834    6[6-(6,6),8-(28),8-(28)]
   168       2.575715       2.575715       2.575715    6[1-(0),6-(6,6),6-(6,6)]
   169       3.650159       3.650159       3.650159    6[6-(1,6),6-(1,6),6-(8,8)]
   170       3.662907       3.662907       3.662907    6[6-(6,6),8-(28),8-(28)]
   171       4.610571       4.610571       4.610571    6[1-(0),6-(6,6),6-(6,6)]
   172       2.785732       2.785732       2.785732    6[1-(0),6-(1,6),7-(6,28)]
   173       3.096499       3.096499       3.096499    6[1-(0),6-(1,7),6-(6,7)]
   174       2.370809       2.370809       2.370809    6[6-(1,6),6-(1,6),7-(1,1)]
   175       1.366865       1.366865       1.366865    6[1-(0),6-(1,7),6-(6,7)]
   176       1.126063       1.126063       1.126063    6[1-(0),6-(1,6),7-(6,28)]
   177      11.164337      11.164337      11.164337    6[1-(0),6-(1,6),7-(6,28)]
   178      10.258155      10.258155      10.258155    6[1-(0),6-(1,7),6-(6,7)]
   179       9.181793       9.181793       9.181793    6[6-(1,6),6-(1,6),7-(1,1)]
   180       3.679769       3.679769       3.679769    6[1-(0),6-(1,7),6-(6,7)]
   181       4.632336       4.632336       4.632336    6[1-(0),6-(1,6),7-(6,28)]
   182      10.177799      10.177799      10.177799    6[1-(0),6-(1,6),7-(6,28)]
   183       9.192968       9.192968       9.192968    6[1-(0),6-(1,7),6-(6,7)]
   184        9.33156        9.33156        9.33156    6[6-(1,6),6-(1,6),7-(1,1)]
   185      10.493791      10.493791      10.493791    6[1-(0),6-(1,7),6-(6,7)]
   186      11.423918      11.423918      11.423918    6[1-(0),6-(1,6),7-(6,28)]
   187      -2.090814      -2.090814      -2.090814    7[6-(1,6),6-(1,6),28-(7,8,8)]
   188      -1.250462      -1.250462      -1.250462    7[1-(0),1-(0),6-(6,6)]
   189        1.80828        1.80828        1.80828    7[6-(1,6),6-(1,6),28-(7,8,8,8,8)]
   190        -1.0551        -1.0551        -1.0551    7[1-(0),1-(0),6-(6,6)]
   191       1.992185       1.992185       1.992185    7[6-(1,6),6-(1,6),28-(7,8,8,8,8)]
   192      -0.966702      -0.966702      -0.966702    7[1-(0),1-(0),6-(6,6)]
   193       5.962272       5.962272       5.962272    7[6-(1,6),6-(1,6),28-(7,8,8)]
   194        5.12192        5.12192        5.12192    7[1-(0),1-(0),6-(6,6)]
   195      -3.363708      -3.363708      -3.363708    7[6-(1,6),6-(1,6),28-(7,8,8,8,8)]
   196      -0.500328      -0.500328      -0.500328    7[1-(0),1-(0),6-(6,6)]
   197      -3.547612      -3.547612      -3.547612    7[6-(1,6),6-(1,6),28-(7,8,8,8,8)]
   198      -0.588726      -0.588726      -0.588726    7[1-(0),1-(0),6-(6,6)]
   199       9.833729       9.833729       9.833729    7[6-(1,6),6-(1,6),28-(7,8,8)]
   200       8.993377       8.993377       8.993377    7[1-(0),1-(0),6-(6,6)]
   201       5.934635       5.934635       5.934635    7[6-(1,6),6-(1,6),28-(7,8,8,8,8)]
   202       8.798015       8.798015       8.798015    7[1-(0),1-(0),6-(6,6)]
   203        5.75073        5.75073        5.75073    7[6-(1,6),6-(1,6),28-(7,8,8,8,8)]
   204       8.709617       8.709617       8.709617    7[1-(0),1-(0),6-(6,6)]
   205       1.780643       1.780643       1.780643    7[6-(1,6),6-(1,6),28-(7,8,8)]
   206       2.620995       2.620995       2.620995    7[1-(0),1-(0),6-(6,6)]
   207      11.106623      11.106623      11.106623    7[6-(1,6),6-(1,6),28-(7,8,8,8,8)]
   208       8.243243       8.243243       8.243243    7[1-(0),1-(0),6-(6,6)]
   209      11.290527      11.290527      11.290527    7[6-(1,6),6-(1,6),28-(7,8,8,8,8)]
   210       8.331641       8.331641       8.331641    7[1-(0),1-(0),6-(6,6)]
   211       9.396942       9.396942       9.396942    8[6-(6,8),28-(7,7,8)]
   212      -2.805011      -2.805011      -2.805011    8[6-(6,8)]
   213       5.026879       5.026879       5.026879    8[6-(6,8),28-(7,7,8,8,8)]
   214       4.270907       4.270907       4.270907    8[6-(6,8),28-(7,7,8,8,8)]
   215       6.794142       6.794142       6.794142    8[6-(6,8),28-(7,7,8,8,8)]
   216      -4.942835      -4.942835      -4.942835    8[6-(6,8),28-(7,7,8,8,8)]
   217        2.21743        2.21743        2.21743    8[6-(6,8),28-(7,7,8)]
   218       1.249583       1.249583       1.249583    8[6-(6,8)]
   219       6.587494       6.587494       6.587494    8[6-(6,8),28-(7,7,8,8,8)]
   220       7.343465       7.343465       7.343465    8[6-(6,8),28-(7,7,8,8,8)]
   221       4.820231       4.820231       4.820231    8[6-(6,8),28-(7,7,8,8,8)]
   222       3.387408       3.387408       3.387408    8[6-(6,8),28-(7,7,8,8,8)]
   223      -1.654027      -1.654027      -1.654027    8[6-(6,8),28-(7,7,8)]
   224      10.547926      10.547926      10.547926    8[6-(6,8)]
   225       2.716036       2.716036       2.716036    8[6-(6,8),28-(7,7,8,8,8)]
   226       3.472008       3.472008       3.472008    8[6-(6,8),28-(7,7,8,8,8)]
   227       0.948773       0.948773       0.948773    8[6-(6,8),28-(7,7,8,8,8)]
   228       12.68575       12.68575       12.68575    8[6-(6,8),28-(7,7,8,8,8)]
   229       5.525485       5.525485       5.525485    8[6-(6,8),28-(7,7,8)]
   230       6.493332       6.493332       6.493332    8[6-(6,8)]
   231       1.155421       1.155421       1.155421    8[6-(6,8),28-(7,7,8,8,8)]
   232        0.39945        0.39945        0.39945    8[6-(6,8),28-(7,7,8,8,8)]
   233       2.922684       2.922684       2.922684    8[6-(6,8),28-(7,7,8,8,8)]
   234       4.355507       4.355507       4.355507    8[6-(6,8),28-(7,7,8,8,8)]
