# Supplementary material for: A collection of forcefield precursors for metal–organic frameworks
Source: RSC Adv. 2019 Nov 13;9(63):36492–507. doi: 10.1039/c9ra07327b (PMC9075174; doi:10.1039/c9ra07327b)
Supplement: RA-009-C9RA07327B-s2053 [file RA-009-C9RA07327B-s2053.txt]

QERZUI_clean

5.032800    0.000000    0.000000
1.815728    11.027516    0.000000
-2.516431    0.000006    12.427484

     1       1.798132       1.798132       1.798132    29[7-(6,6),7-(6,6),8-(6),8-(6)]
     2       0.189579       0.189579       0.189579    29[7-(6,6),7-(6,6),8-(6),8-(6)]
     3         2.8688         2.8688         2.8688    1[6-(6,6)]
     4      -0.593214      -0.593214      -0.593214    1[6-(6,6)]
     5       2.544547       2.544547       2.544547    1[6-(6,7)]
     6       3.955702       3.955702       3.955702    1[6-(6,6)]
     7       4.700599       4.700599       4.700599    1[6-(6,7)]
     8      -0.150968      -0.150968      -0.150968    1[6-(6,6)]
     9      -0.651305      -0.651305      -0.651305    1[6-(6,7)]
    10       2.273355       2.273355       2.273355    1[6-(6,7)]
    11      -0.555467      -0.555467      -0.555467    1[6-(6,6)]
    12       2.831073       2.831073       2.831073    1[6-(6,6)]
    13       3.452411       3.452411       3.452411    1[6-(6,7)]
    14       0.531411       0.531411       0.531411    1[6-(6,6)]
    15       3.092044       3.092044       3.092044    1[6-(6,7)]
    16       3.273297       3.273297       3.273297    1[6-(6,6)]
    17       2.772969       2.772969       2.772969    1[6-(6,7)]
    18       3.881898       3.881898       3.881898    1[6-(6,7)]
    19       1.413878       1.413878       1.413878    6[6-(1,6),6-(1,6),6-(8,8)]
    20         1.8085         1.8085         1.8085    6[6-(6,6),8-(0),8-(29)]
    21       2.144637       2.144637       2.144637    6[1-(0),6-(1,7),6-(6,6)]
    22      -1.076789      -1.076789      -1.076789    6[1-(0),6-(1,7),6-(6,6)]
    23       1.814846       1.814846       1.814846    6[1-(0),6-(1,6),7-(6,29)]
    24       4.701195       4.701195       4.701195    6[1-(0),6-(1,7),6-(6,6)]
    25       2.851439       2.851439       2.851439    6[6-(1,6),6-(1,6),6-(8,8)]
    26       2.406045       2.406045       2.406045    6[6-(6,6),8-(0),8-(29)]
    27       5.152089       5.152089       5.152089    6[1-(0),6-(1,6),7-(6,29)]
    28       0.353302       0.353302       0.353302    6[1-(0),6-(1,7),6-(6,6)]
    29       0.055399       0.055399       0.055399    6[1-(0),6-(1,6),7-(6,29)]
    30       1.781023       1.781023       1.781023    6[1-(0),6-(1,6),7-(6,29)]
    31        4.83814        4.83814        4.83814    6[6-(1,6),6-(1,6),6-(8,8)]
    32       0.199956       0.199956       0.199956    6[6-(6,6),8-(0),8-(29)]
    33       3.753173       3.753173       3.753173    6[1-(0),6-(1,7),6-(6,6)]
    34       2.347502       2.347502       2.347502    6[1-(0),6-(1,7),6-(6,6)]
    35        0.20628        0.20628        0.20628    6[1-(0),6-(1,6),7-(6,29)]
    36       3.092631       3.092631       3.092631    6[1-(0),6-(1,7),6-(6,6)]
    37       6.275731       6.275731       6.275731    6[6-(1,6),6-(1,6),6-(8,8)]
    38       4.014603       4.014603       4.014603    6[6-(6,6),8-(0),8-(29)]
    39       3.543529       3.543529       3.543529    6[1-(0),6-(1,6),7-(6,29)]
    40       3.777568       3.777568       3.777568    6[1-(0),6-(1,7),6-(6,6)]
    41       3.479671       3.479671       3.479671    6[1-(0),6-(1,6),7-(6,29)]
    42       3.389565       3.389565       3.389565    6[1-(0),6-(1,6),7-(6,29)]
    43       1.175094       1.175094       1.175094    7[6-(1,6),6-(1,6),29-(7,8,8)]
    44       0.742016       0.742016       0.742016    7[6-(1,6),6-(1,6),29-(7,8,8)]
    45      -0.433467      -0.433467      -0.433467    7[6-(1,6),6-(1,6),29-(7,8,8)]
    46       2.350561       2.350561       2.350561    7[6-(1,6),6-(1,6),29-(7,8,8)]
    47       1.046389       1.046389       1.046389    8[6-(6,8),29-(7,7,8)]
    48         3.1911         3.1911         3.1911    8[6-(6,8)]
    49       2.817167       2.817167       2.817167    8[6-(6,8)]
    50       1.203228       1.203228       1.203228    8[6-(6,8),29-(7,7,8)]
    51       4.470643       4.470643       4.470643    8[6-(6,8),29-(7,7,8)]
    52      -0.233146      -0.233146      -0.233146    8[6-(6,8)]
    53       1.208619       1.208619       1.208619    8[6-(6,8)]
    54       2.811787       2.811787       2.811787    8[6-(6,8),29-(7,7,8)]
