# Supplementary material for: A collection of forcefield precursors for metal–organic frameworks
Source: RSC Adv. 2019 Nov 13;9(63):36492–507. doi: 10.1039/c9ra07327b (PMC9075174; doi:10.1039/c9ra07327b)
Supplement: RA-009-C9RA07327B-s2054 [file RA-009-C9RA07327B-s2054.txt]

QERZUI01_clean

5.118600    0.000000    0.000000
1.970723    11.152620    0.000000
-2.559402    0.000015    12.313421

     1       1.250569       1.250569       1.250569    29[7-(6,6),7-(6,6),8-(6),8-(6)]
     2       2.824452       2.824452       2.824452    29[7-(6,6),7-(6,6),8-(6),8-(6)]
     3       3.768763       3.768763       3.768763    1[6-(6,7)]
     4       3.255774       3.255774       3.255774    1[6-(6,6)]
     5       0.097518       0.097518       0.097518    1[6-(6,6)]
     6       0.679307       0.679307       0.679307    1[6-(6,7)]
     7      -0.139286      -0.139286      -0.139286    1[6-(6,7)]
     8       2.579443       2.579443       2.579443    1[6-(6,6)]
     9       0.043768       0.043768       0.043768    1[6-(6,6)]
    10       1.985096       1.985096       1.985096    1[6-(6,7)]
    11       0.224135       0.224135       0.224135    1[6-(6,7)]
    12      -0.288885      -0.288885      -0.288885    1[6-(6,6)]
    13       3.642172       3.642172       3.642172    1[6-(6,6)]
    14       4.223991       4.223991       4.223991    1[6-(6,7)]
    15       3.405438       3.405438       3.405438    1[6-(6,7)]
    16       4.153469       4.153469       4.153469    1[6-(6,6)]
    17       3.588352       3.588352       3.588352    1[6-(6,6)]
    18       5.529858       5.529858       5.529858    1[6-(6,7)]
    19       3.012355       3.012355       3.012355    6[1-(0),6-(1,6),7-(6,29)]
    20       2.718579       2.718579       2.718579    6[1-(0),6-(1,7),6-(6,6)]
    21         1.6209         1.6209         1.6209    6[6-(1,6),6-(1,6),6-(8,8)]
    22       0.852947       0.852947       0.852947    6[1-(0),6-(1,7),6-(6,6)]
    23       1.202053       1.202053       1.202053    6[1-(0),6-(1,6),7-(6,29)]
    24       1.230862       1.230862       1.230862    6[6-(6,6),8-(0),8-(29)]
    25      -0.616524      -0.616524      -0.616524    6[1-(0),6-(1,6),7-(6,29)]
    26      -0.166816      -0.166816      -0.166816    6[1-(0),6-(1,7),6-(6,6)]
    27       3.655715       3.655715       3.655715    6[6-(1,6),6-(1,6),6-(8,8)]
    28       0.553961       0.553961       0.553961    6[1-(0),6-(1,7),6-(6,6)]
    29       2.741608       2.741608       2.741608    6[1-(0),6-(1,6),7-(6,29)]
    30       4.108406       4.108406       4.108406    6[6-(6,6),8-(0),8-(29)]
    31       1.438441       1.438441       1.438441    6[1-(0),6-(1,6),7-(6,29)]
    32      -0.826076      -0.826076      -0.826076    6[1-(0),6-(1,7),6-(6,6)]
    33       3.194832       3.194832       3.194832    6[6-(1,6),6-(1,6),6-(8,8)]
    34       4.397608       4.397608       4.397608    6[1-(0),6-(1,7),6-(6,6)]
    35       4.746733       4.746733       4.746733    6[1-(0),6-(1,6),7-(6,29)]
    36       2.804773       2.804773       2.804773    6[6-(6,6),8-(0),8-(29)]
    37       2.928214       2.928214       2.928214    6[1-(0),6-(1,6),7-(6,29)]
    38       3.377936       3.377936       3.377936    6[1-(0),6-(1,7),6-(6,6)]
    39       0.110961       0.110961       0.110961    6[6-(1,6),6-(1,6),6-(8,8)]
    40      -1.020067      -1.020067      -1.020067    6[1-(0),6-(1,7),6-(6,6)]
    41       6.286368       6.286368       6.286368    6[1-(0),6-(1,6),7-(6,29)]
    42       0.563668       0.563668       0.563668    6[6-(6,6),8-(0),8-(29)]
    43       2.280793       2.280793       2.280793    7[6-(1,6),6-(1,6),29-(7,8,8)]
    44      -1.699207      -1.699207      -1.699207    7[6-(1,6),6-(1,6),29-(7,8,8)]
    45       5.825486       5.825486       5.825486    7[6-(1,6),6-(1,6),29-(7,8,8)]
    46       1.845534       1.845534       1.845534    7[6-(1,6),6-(1,6),29-(7,8,8)]
    47       2.017214       2.017214       2.017214    8[6-(6,8),29-(7,7,8)]
    48        5.30459        5.30459        5.30459    8[6-(6,8)]
    49       5.324673       5.324673       5.324673    8[6-(6,8),29-(7,7,8)]
    50       3.313178       3.313178       3.313178    8[6-(6,8)]
    51       3.591121       3.591121       3.591121    8[6-(6,8),29-(7,7,8)]
    52       1.759892       1.759892       1.759892    8[6-(6,8)]
    53       1.779934       1.779934       1.779934    8[6-(6,8),29-(7,7,8)]
    54      -0.231544      -0.231544      -0.231544    8[6-(6,8)]
