# Supplementary material for: A collection of forcefield precursors for metal–organic frameworks
Source: RSC Adv. 2019 Nov 13;9(63):36492–507. doi: 10.1039/c9ra07327b (PMC9075174; doi:10.1039/c9ra07327b)
Supplement: RA-009-C9RA07327B-s2055 [file RA-009-C9RA07327B-s2055.txt]

QESYOD_clean

16.378400    0.000000    0.000000
-4.360131    15.787376    0.000000
-4.360131    -5.727533    14.711784

     1        4.16106        4.16106        4.16106    29[7-(6,7),7-(6,7),53-(29),53-(29)]
     2      10.104036      10.104036      10.104036    29[7-(6,7),7-(6,7),53-(29),53-(29)]
     3      11.706567      11.706567      11.706567    29[7-(6,7),7-(6,7),53-(29),53-(29)]
     4      -4.047938      -4.047938      -4.047938    29[7-(6,7),7-(6,7),53-(29),53-(29)]
     5      -2.445821      -2.445821      -2.445821    29[7-(6,7),7-(6,7),53-(29),53-(29)]
     6        3.49674        3.49674        3.49674    29[7-(6,7),7-(6,7),53-(29),53-(29)]
     7       3.497078       3.497078       3.497078    29[7-(6,7),7-(6,7),53-(29),53-(29)]
     8      -2.445898      -2.445898      -2.445898    29[7-(6,7),7-(6,7),53-(29),53-(29)]
     9      -4.048429      -4.048429      -4.048429    29[7-(6,7),7-(6,7),53-(29),53-(29)]
    10      11.706076      11.706076      11.706076    29[7-(6,7),7-(6,7),53-(29),53-(29)]
    11      10.103959      10.103959      10.103959    29[7-(6,7),7-(6,7),53-(29),53-(29)]
    12       4.161398       4.161398       4.161398    29[7-(6,7),7-(6,7),53-(29),53-(29)]
    13       0.509803       0.509803       0.509803    1[6-(1,6,6)]
    14      -0.840403      -0.840403      -0.840403    1[6-(1,6,6)]
    15       8.502029       8.502029       8.502029    1[6-(1,6,6)]
    16       7.154344       7.154344       7.154344    1[6-(1,6,6)]
    17         2.6543         2.6543         2.6543    1[6-(1,1,6)]
    18       2.164434       2.164434       2.164434    1[6-(1,1,6)]
    19       2.653311       2.653311       2.653311    1[6-(1,1,6)]
    20        1.23571        1.23571        1.23571    1[6-(1,1,6)]
    21      -0.120008      -0.120008      -0.120008    1[6-(1,1,6)]
    22       1.228275       1.228275       1.228275    1[6-(1,1,6)]
    23       5.100225       5.100225       5.100225    1[6-(1,6,6)]
    24       1.456653       1.456653       1.456653    1[6-(1,6,6)]
    25       9.462348       9.462348       9.462348    1[6-(1,6,6)]
    26       4.708499       4.708499       4.708499    1[6-(1,6,6)]
    27       0.440747       0.440747       0.440747    1[6-(1,1,6)]
    28       0.425893       0.425893       0.425893    1[6-(1,1,6)]
    29      -0.891248      -0.891248      -0.891248    1[6-(1,1,6)]
    30      -1.460558      -1.460558      -1.460558    1[6-(1,1,6)]
    31       -0.87179       -0.87179       -0.87179    1[6-(1,1,6)]
    32      -2.119835      -2.119835      -2.119835    1[6-(1,1,6)]
    33       6.279262       6.279262       6.279262    1[6-(1,6,6)]
    34       7.100381       7.100381       7.100381    1[6-(1,6,6)]
    35      -1.512608      -1.512608      -1.512608    1[6-(1,6,6)]
    36      -1.862769      -1.862769      -1.862769    1[6-(1,6,6)]
    37       7.965438       7.965438       7.965438    1[6-(1,1,6)]
    38       8.135057       8.135057       8.135057    1[6-(1,1,6)]
    39       6.709767       6.709767       6.709767    1[6-(1,1,6)]
    40       5.955799       5.955799       5.955799    1[6-(1,1,6)]
    41       6.924871       6.924871       6.924871    1[6-(1,1,6)]
    42       7.196824       7.196824       7.196824    1[6-(1,1,6)]
    43      -2.678798      -2.678798      -2.678798    1[6-(1,6,6)]
    44      12.354751      12.354751      12.354751    1[6-(1,6,6)]
    45      -4.697921      -4.697921      -4.697921    1[6-(1,6,6)]
    46      10.341084      10.341084      10.341084    1[6-(1,6,6)]
    47      10.540411      10.540411      10.540411    1[6-(1,1,6)]
    48      10.357575      10.357575      10.357575    1[6-(1,1,6)]
    49       10.53983       10.53983       10.53983    1[6-(1,1,6)]
    50      13.973056      13.973056      13.973056    1[6-(1,1,6)]
    51      12.809419      12.809419      12.809419    1[6-(1,1,6)]
    52      12.791168      12.791168      12.791168    1[6-(1,1,6)]
    53       9.522769       9.522769       9.522769    1[6-(1,6,6)]
    54       9.174234       9.174234       9.174234    1[6-(1,6,6)]
    55       0.544655       0.544655       0.544655    1[6-(1,6,6)]
    56       1.378663       1.378663       1.378663    1[6-(1,6,6)]
    57       6.719052       6.719052       6.719052    1[6-(1,1,6)]
    58       8.176534       8.176534       8.176534    1[6-(1,1,6)]
    59       7.966522       7.966522       7.966522    1[6-(1,1,6)]
    60       7.204259       7.204259       7.204259    1[6-(1,1,6)]
    61       6.926945       6.926945       6.926945    1[6-(1,1,6)]
    62       5.954586       5.954586       5.954586    1[6-(1,1,6)]
    63        2.93927        2.93927        2.93927    1[6-(1,6,6)]
    64      -1.803444      -1.803444      -1.803444    1[6-(1,6,6)]
    65       6.204325       6.204325       6.204325    1[6-(1,6,6)]
    66       2.564135       2.564135       2.564135    1[6-(1,6,6)]
    67      -0.882372      -0.882372      -0.882372    1[6-(1,1,6)]
    68       0.583506       0.583506       0.583506    1[6-(1,1,6)]
    69       0.261814       0.261814       0.261814    1[6-(1,1,6)]
    70      -1.441894      -1.441894      -1.441894    1[6-(1,1,6)]
    71      -2.130618      -2.130618      -2.130618    1[6-(1,1,6)]
    72      -0.894188      -0.894188      -0.894188    1[6-(1,1,6)]
    73       7.148335       7.148335       7.148335    1[6-(1,6,6)]
    74       8.498541       8.498541       8.498541    1[6-(1,6,6)]
    75      -0.843891      -0.843891      -0.843891    1[6-(1,6,6)]
    76       0.503794       0.503794       0.503794    1[6-(1,6,6)]
    77       5.003838       5.003838       5.003838    1[6-(1,1,6)]
    78       5.493704       5.493704       5.493704    1[6-(1,1,6)]
    79       5.004827       5.004827       5.004827    1[6-(1,1,6)]
    80       6.422428       6.422428       6.422428    1[6-(1,1,6)]
    81       7.778146       7.778146       7.778146    1[6-(1,1,6)]
    82       6.429863       6.429863       6.429863    1[6-(1,1,6)]
    83       2.557913       2.557913       2.557913    1[6-(1,6,6)]
    84       6.201485       6.201485       6.201485    1[6-(1,6,6)]
    85       -1.80421       -1.80421       -1.80421    1[6-(1,6,6)]
    86       2.949639       2.949639       2.949639    1[6-(1,6,6)]
    87       7.217391       7.217391       7.217391    1[6-(1,1,6)]
    88       7.232245       7.232245       7.232245    1[6-(1,1,6)]
    89       8.549386       8.549386       8.549386    1[6-(1,1,6)]
    90       9.118696       9.118696       9.118696    1[6-(1,1,6)]
    91       8.529928       8.529928       8.529928    1[6-(1,1,6)]
    92       9.777973       9.777973       9.777973    1[6-(1,1,6)]
    93       1.378876       1.378876       1.378876    1[6-(1,6,6)]
    94       0.557757       0.557757       0.557757    1[6-(1,6,6)]
    95       9.170746       9.170746       9.170746    1[6-(1,6,6)]
    96       9.520907       9.520907       9.520907    1[6-(1,6,6)]
    97        -0.3073        -0.3073        -0.3073    1[6-(1,1,6)]
    98      -0.476919      -0.476919      -0.476919    1[6-(1,1,6)]
    99       0.948371       0.948371       0.948371    1[6-(1,1,6)]
   100       1.702339       1.702339       1.702339    1[6-(1,1,6)]
   101       0.733267       0.733267       0.733267    1[6-(1,1,6)]
   102       0.461314       0.461314       0.461314    1[6-(1,1,6)]
   103      10.336936      10.336936      10.336936    1[6-(1,6,6)]
   104      -4.696613      -4.696613      -4.696613    1[6-(1,6,6)]
   105      12.356059      12.356059      12.356059    1[6-(1,6,6)]
   106      -2.682946      -2.682946      -2.682946    1[6-(1,6,6)]
   107      -2.882273      -2.882273      -2.882273    1[6-(1,1,6)]
   108      -2.699437      -2.699437      -2.699437    1[6-(1,1,6)]
   109      -2.881692      -2.881692      -2.881692    1[6-(1,1,6)]
   110      -6.314918      -6.314918      -6.314918    1[6-(1,1,6)]
   111      -5.151281      -5.151281      -5.151281    1[6-(1,1,6)]
   112       -5.13303       -5.13303       -5.13303    1[6-(1,1,6)]
   113      -1.864631      -1.864631      -1.864631    1[6-(1,6,6)]
   114      -1.516096      -1.516096      -1.516096    1[6-(1,6,6)]
   115       7.113483       7.113483       7.113483    1[6-(1,6,6)]
   116       6.279475       6.279475       6.279475    1[6-(1,6,6)]
   117       0.939086       0.939086       0.939086    1[6-(1,1,6)]
   118      -0.518396      -0.518396      -0.518396    1[6-(1,1,6)]
   119      -0.308384      -0.308384      -0.308384    1[6-(1,1,6)]
   120       0.453879       0.453879       0.453879    1[6-(1,1,6)]
   121       0.731193       0.731193       0.731193    1[6-(1,1,6)]
   122       1.703552       1.703552       1.703552    1[6-(1,1,6)]
   123       4.718868       4.718868       4.718868    1[6-(1,6,6)]
   124       9.461582       9.461582       9.461582    1[6-(1,6,6)]
   125       1.453813       1.453813       1.453813    1[6-(1,6,6)]
   126       5.094003       5.094003       5.094003    1[6-(1,6,6)]
   127        8.54051        8.54051        8.54051    1[6-(1,1,6)]
   128       7.074632       7.074632       7.074632    1[6-(1,1,6)]
   129       7.396324       7.396324       7.396324    1[6-(1,1,6)]
   130       9.100032       9.100032       9.100032    1[6-(1,1,6)]
   131       9.788756       9.788756       9.788756    1[6-(1,1,6)]
   132       8.552326       8.552326       8.552326    1[6-(1,1,6)]
   133       7.916376       7.916376       7.916376    6[6-(1,1,6),6-(6,6),7-(7,29)]
   134       8.051207       8.051207       8.051207    6[6-(6,6),6-(6,7),6-(6,7)]
   135      -0.259586      -0.259586      -0.259586    6[6-(1,1,6),6-(6,6),7-(7,29)]
   136       0.002485       0.002485       0.002485    6[1-(0),1-(0),6-(6,6,6),6-(6,7)]
   137       0.763399       0.763399       0.763399    6[6-(1,1,1),6-(1,1,1),6-(1,1,6),6-(1,1,6)]
   138       7.656142       7.656142       7.656142    6[1-(0),1-(0),6-(6,6,6),6-(6,7)]
   139       2.191388       2.191388       2.191388    6[1-(0),1-(0),1-(0),6-(6,6,6)]
   140        0.77886        0.77886        0.77886    6[1-(0),1-(0),1-(0),6-(6,6,6)]
   141       7.816375       7.816375       7.816375    6[6-(1,1,6),6-(6,6),7-(7,29)]
   142       6.427403       6.427403       6.427403    6[6-(6,6),6-(6,7),6-(6,7)]
   143       1.825416       1.825416       1.825416    6[6-(1,1,6),6-(6,6),7-(7,29)]
   144       0.960952       0.960952       0.960952    6[1-(0),1-(0),6-(6,6,6),6-(6,7)]
   145       -0.36783       -0.36783       -0.36783    6[6-(1,1,1),6-(1,1,1),6-(1,1,6),6-(1,1,6)]
   146       8.721554       8.721554       8.721554    6[1-(0),1-(0),6-(6,6,6),6-(6,7)]
   147      -0.074538      -0.074538      -0.074538    6[1-(0),1-(0),1-(0),6-(6,6,6)]
   148      -1.286218      -1.286218      -1.286218    6[1-(0),1-(0),1-(0),6-(6,6,6)]
   149      -2.367447      -2.367447      -2.367447    6[6-(1,1,6),6-(6,6),7-(7,29)]
   150      -1.772843      -1.772843      -1.772843    6[6-(6,6),6-(6,7),6-(6,7)]
   151        8.04661        8.04661        8.04661    6[6-(1,1,6),6-(6,6),7-(7,29)]
   152       7.163292       7.163292       7.163292    6[1-(0),1-(0),6-(6,6,6),6-(6,7)]
   153       7.709147       7.709147       7.709147    6[6-(1,1,1),6-(1,1,1),6-(1,1,6),6-(1,1,6)]
   154      -1.502408      -1.502408      -1.502408    6[1-(0),1-(0),6-(6,6,6),6-(6,7)]
   155       7.623639       7.623639       7.623639    6[1-(0),1-(0),1-(0),6-(6,6,6)]
   156       6.871426       6.871426       6.871426    6[1-(0),1-(0),1-(0),6-(6,6,6)]
   157       -4.70078       -4.70078       -4.70078    6[6-(1,1,6),6-(6,6),7-(7,29)]
   158      -4.544109      -4.544109      -4.544109    6[6-(6,6),6-(6,7),6-(6,7)]
   159      12.362456      12.362456      12.362456    6[6-(1,1,6),6-(6,6),7-(7,29)]
   160      12.743963      12.743963      12.743963    6[1-(0),1-(0),6-(6,6,6),6-(6,7)]
   161      12.315441      12.315441      12.315441    6[6-(1,1,1),6-(1,1,1),6-(1,1,6),6-(1,1,6)]
   162      -5.081805      -5.081805      -5.081805    6[1-(0),1-(0),6-(6,6,6),6-(6,7)]
   163      10.805311      10.805311      10.805311    6[1-(0),1-(0),1-(0),6-(6,6,6)]
   164      13.026687      13.026687      13.026687    6[1-(0),1-(0),1-(0),6-(6,6,6)]
   165      -0.386502      -0.386502      -0.386502    6[6-(1,1,6),6-(6,6),7-(7,29)]
   166      -1.773465      -1.773465      -1.773465    6[6-(6,6),6-(6,7),6-(6,7)]
   167      10.031702      10.031702      10.031702    6[6-(1,1,6),6-(6,6),7-(7,29)]
   168        9.16145        9.16145        9.16145    6[1-(0),1-(0),6-(6,6,6),6-(6,7)]
   169       7.706037       7.706037       7.706037    6[6-(1,1,1),6-(1,1,1),6-(1,1,6),6-(1,1,6)]
   170       0.490772       0.490772       0.490772    6[1-(0),1-(0),6-(6,6,6),6-(6,7)]
   171       7.629446       7.629446       7.629446    6[1-(0),1-(0),1-(0),6-(6,6,6)]
   172       6.871841       6.871841       6.871841    6[1-(0),1-(0),1-(0),6-(6,6,6)]
   173       5.834394       5.834394       5.834394    6[6-(1,1,6),6-(6,6),7-(7,29)]
   174       6.421804       6.421804       6.421804    6[6-(6,6),6-(6,7),6-(6,7)]
   175       -0.16092       -0.16092       -0.16092    6[6-(1,1,6),6-(6,6),7-(7,29)]
   176      -1.065617      -1.065617      -1.065617    6[1-(0),1-(0),6-(6,6,6),6-(6,7)]
   177      -0.358705      -0.358705      -0.358705    6[6-(1,1,1),6-(1,1,1),6-(1,1,6),6-(1,1,6)]
   178       6.699962       6.699962       6.699962    6[1-(0),1-(0),6-(6,6,6),6-(6,7)]
   179      -0.073708      -0.073708      -0.073708    6[1-(0),1-(0),1-(0),6-(6,6,6)]
   180      -1.287877      -1.287877      -1.287877    6[1-(0),1-(0),1-(0),6-(6,6,6)]
   181      -0.258238      -0.258238      -0.258238    6[6-(1,1,6),6-(6,6),7-(7,29)]
   182      -0.393069      -0.393069      -0.393069    6[6-(6,6),6-(6,7),6-(6,7)]
   183       7.917724       7.917724       7.917724    6[6-(1,1,6),6-(6,6),7-(7,29)]
   184       7.655653       7.655653       7.655653    6[1-(0),1-(0),6-(6,6,6),6-(6,7)]
   185       6.894739       6.894739       6.894739    6[6-(1,1,1),6-(1,1,1),6-(1,1,6),6-(1,1,6)]
   186       0.001996       0.001996       0.001996    6[1-(0),1-(0),6-(6,6,6),6-(6,7)]
   187        5.46675        5.46675        5.46675    6[1-(0),1-(0),1-(0),6-(6,6,6)]
   188       6.879278       6.879278       6.879278    6[1-(0),1-(0),1-(0),6-(6,6,6)]
   189      -0.158237      -0.158237      -0.158237    6[6-(1,1,6),6-(6,6),7-(7,29)]
   190       1.230735       1.230735       1.230735    6[6-(6,6),6-(6,7),6-(6,7)]
   191       5.832722       5.832722       5.832722    6[6-(1,1,6),6-(6,6),7-(7,29)]
   192       6.697186       6.697186       6.697186    6[1-(0),1-(0),6-(6,6,6),6-(6,7)]
   193       8.025968       8.025968       8.025968    6[6-(1,1,1),6-(1,1,1),6-(1,1,6),6-(1,1,6)]
   194      -1.063416      -1.063416      -1.063416    6[1-(0),1-(0),6-(6,6,6),6-(6,7)]
   195       7.732676       7.732676       7.732676    6[1-(0),1-(0),1-(0),6-(6,6,6)]
   196       8.944356       8.944356       8.944356    6[1-(0),1-(0),1-(0),6-(6,6,6)]
   197      10.025585      10.025585      10.025585    6[6-(1,1,6),6-(6,6),7-(7,29)]
   198       9.430981       9.430981       9.430981    6[6-(6,6),6-(6,7),6-(6,7)]
   199      -0.388472      -0.388472      -0.388472    6[6-(1,1,6),6-(6,6),7-(7,29)]
   200       0.494846       0.494846       0.494846    6[1-(0),1-(0),6-(6,6,6),6-(6,7)]
   201      -0.051009      -0.051009      -0.051009    6[6-(1,1,1),6-(1,1,1),6-(1,1,6),6-(1,1,6)]
   202       9.160546       9.160546       9.160546    6[1-(0),1-(0),6-(6,6,6),6-(6,7)]
   203       0.034499       0.034499       0.034499    6[1-(0),1-(0),1-(0),6-(6,6,6)]
   204       0.786712       0.786712       0.786712    6[1-(0),1-(0),1-(0),6-(6,6,6)]
   205      12.358918      12.358918      12.358918    6[6-(1,1,6),6-(6,6),7-(7,29)]
   206      12.202247      12.202247      12.202247    6[6-(6,6),6-(6,7),6-(6,7)]
   207      -4.704318      -4.704318      -4.704318    6[6-(1,1,6),6-(6,6),7-(7,29)]
   208      -5.085825      -5.085825      -5.085825    6[1-(0),1-(0),6-(6,6,6),6-(6,7)]
   209      -4.657303      -4.657303      -4.657303    6[6-(1,1,1),6-(1,1,1),6-(1,1,6),6-(1,1,6)]
   210      12.739943      12.739943      12.739943    6[1-(0),1-(0),6-(6,6,6),6-(6,7)]
   211      -3.147173      -3.147173      -3.147173    6[1-(0),1-(0),1-(0),6-(6,6,6)]
   212      -5.368549      -5.368549      -5.368549    6[1-(0),1-(0),1-(0),6-(6,6,6)]
   213        8.04464        8.04464        8.04464    6[6-(1,1,6),6-(6,6),7-(7,29)]
   214       9.431603       9.431603       9.431603    6[6-(6,6),6-(6,7),6-(6,7)]
   215      -2.373564      -2.373564      -2.373564    6[6-(1,1,6),6-(6,6),7-(7,29)]
   216      -1.503312      -1.503312      -1.503312    6[1-(0),1-(0),6-(6,6,6),6-(6,7)]
   217      -0.047899      -0.047899      -0.047899    6[6-(1,1,1),6-(1,1,1),6-(1,1,6),6-(1,1,6)]
   218       7.167366       7.167366       7.167366    6[1-(0),1-(0),6-(6,6,6),6-(6,7)]
   219       0.028692       0.028692       0.028692    6[1-(0),1-(0),1-(0),6-(6,6,6)]
   220       0.786297       0.786297       0.786297    6[1-(0),1-(0),1-(0),6-(6,6,6)]
   221       1.823744       1.823744       1.823744    6[6-(1,1,6),6-(6,6),7-(7,29)]
   222       1.236334       1.236334       1.236334    6[6-(6,6),6-(6,7),6-(6,7)]
   223       7.819058       7.819058       7.819058    6[6-(1,1,6),6-(6,6),7-(7,29)]
   224       8.723755       8.723755       8.723755    6[1-(0),1-(0),6-(6,6,6),6-(6,7)]
   225       8.016843       8.016843       8.016843    6[6-(1,1,1),6-(1,1,1),6-(1,1,6),6-(1,1,6)]
   226       0.958176       0.958176       0.958176    6[1-(0),1-(0),6-(6,6,6),6-(6,7)]
   227       7.731846       7.731846       7.731846    6[1-(0),1-(0),1-(0),6-(6,6,6)]
   228       8.946015       8.946015       8.946015    6[1-(0),1-(0),1-(0),6-(6,6,6)]
   229      10.957599      10.957599      10.957599    53[29-(7,7,53),29-(7,7,53)]
   230       3.829058       3.829058       3.829058    53[29-(7,7,53),29-(7,7,53)]
   231      -4.360295      -4.360295      -4.360295    53[29-(7,7,53),29-(7,7,53)]
   232       9.261724       9.261724       9.261724    53[29-(7,7,53),29-(7,7,53)]
   233       1.060757       1.060757       1.060757    53[29-(7,7,53),29-(7,7,53)]
   234      -1.603192      -1.603192      -1.603192    53[29-(7,7,53),29-(7,7,53)]
   235        1.06067        1.06067        1.06067    53[29-(7,7,53),29-(7,7,53)]
   236        3.82908        3.82908        3.82908    53[29-(7,7,53),29-(7,7,53)]
   237      -4.359967      -4.359967      -4.359967    53[29-(7,7,53),29-(7,7,53)]
   238      -1.603586      -1.603586      -1.603586    53[29-(7,7,53),29-(7,7,53)]
   239      10.957512      10.957512      10.957512    53[29-(7,7,53),29-(7,7,53)]
   240        9.26133        9.26133        9.26133    53[29-(7,7,53),29-(7,7,53)]
   241       3.703121       3.703121       3.703121    7[6-(6,6),7-(6,29),29-(7,53,53)]
   242       3.956802       3.956802       3.956802    7[6-(6,6),7-(6,29),29-(7,53,53)]
   243       8.307929       8.307929       8.307929    7[6-(6,6),7-(6,29),29-(7,53,53)]
   244       3.133516       3.133516       3.133516    7[6-(6,6),7-(6,29),29-(7,53,53)]
   245      12.705924      12.705924      12.705924    7[6-(6,6),7-(6,29),29-(7,53,53)]
   246      11.899452      11.899452      11.899452    7[6-(6,6),7-(6,29),29-(7,53,53)]
   247       -4.49998       -4.49998       -4.49998    7[6-(6,6),7-(6,29),29-(7,53,53)]
   248        12.1554        12.1554        12.1554    7[6-(6,6),7-(6,29),29-(7,53,53)]
   249      -4.239115      -4.239115      -4.239115    7[6-(6,6),7-(6,29),29-(7,53,53)]
   250      -5.044342      -5.044342      -5.044342    7[6-(6,6),7-(6,29),29-(7,53,53)]
   251       4.525636       4.525636       4.525636    7[6-(6,6),7-(6,29),29-(7,53,53)]
   252      -0.648777      -0.648777      -0.648777    7[6-(6,6),7-(6,29),29-(7,53,53)]
   253       3.955017       3.955017       3.955017    7[6-(6,6),7-(6,29),29-(7,53,53)]
   254       3.701336       3.701336       3.701336    7[6-(6,6),7-(6,29),29-(7,53,53)]
   255      -0.649791      -0.649791      -0.649791    7[6-(6,6),7-(6,29),29-(7,53,53)]
   256       4.524622       4.524622       4.524622    7[6-(6,6),7-(6,29),29-(7,53,53)]
   257      -5.047786      -5.047786      -5.047786    7[6-(6,6),7-(6,29),29-(7,53,53)]
   258      -4.241314      -4.241314      -4.241314    7[6-(6,6),7-(6,29),29-(7,53,53)]
   259      12.158118      12.158118      12.158118    7[6-(6,6),7-(6,29),29-(7,53,53)]
   260      -4.497262      -4.497262      -4.497262    7[6-(6,6),7-(6,29),29-(7,53,53)]
   261      11.897253      11.897253      11.897253    7[6-(6,6),7-(6,29),29-(7,53,53)]
   262       12.70248       12.70248       12.70248    7[6-(6,6),7-(6,29),29-(7,53,53)]
   263       3.132502       3.132502       3.132502    7[6-(6,6),7-(6,29),29-(7,53,53)]
   264       8.306915       8.306915       8.306915    7[6-(6,6),7-(6,29),29-(7,53,53)]
