# Supplementary material for: A collection of forcefield precursors for metal–organic frameworks
Source: RSC Adv. 2019 Nov 13;9(63):36492–507. doi: 10.1039/c9ra07327b (PMC9075174; doi:10.1039/c9ra07327b)
Supplement: RA-009-C9RA07327B-s2056 [file RA-009-C9RA07327B-s2056.txt]

QETCUO_clean

9.938000    0.000000    0.000000
2.744284    11.386978    0.000000
0.720546    5.278195    12.402317

     1       3.796876       3.796876       3.796876    64[8-(6),8-(6),8-(6),8-(6),8-(6)]
     2       9.605954       9.605954       9.605954    64[8-(6),8-(6),8-(6),8-(6),8-(6)]
     3        1.38424        1.38424        1.38424    1[6-(6,6)]
     4       0.768753       0.768753       0.768753    1[6-(6,7)]
     5       4.606345       4.606345       4.606345    1[6-(6,6)]
     6        9.44023        9.44023        9.44023    1[6-(6,7)]
     7       8.974043       8.974043       8.974043    1[6-(6,6)]
     8       5.757486       5.757486       5.757486    1[6-(6,6)]
     9       4.467486       4.467486       4.467486    1[6-(6,6)]
    10       5.099483       5.099483       5.099483    1[6-(6,7)]
    11      10.787609      10.787609      10.787609    1[6-(6,6)]
    12       12.01859       12.01859       12.01859    1[6-(6,6)]
    13      12.634077      12.634077      12.634077    1[6-(6,7)]
    14       8.796485       8.796485       8.796485    1[6-(6,6)]
    15         3.9626         3.9626         3.9626    1[6-(6,7)]
    16       4.428787       4.428787       4.428787    1[6-(6,6)]
    17       7.645344       7.645344       7.645344    1[6-(6,6)]
    18       8.935344       8.935344       8.935344    1[6-(6,6)]
    19       8.303347       8.303347       8.303347    1[6-(6,7)]
    20       2.615221       2.615221       2.615221    1[6-(6,6)]
    21       3.558214       3.558214       3.558214    6[6-(6,6),8-(0),8-(64)]
    22       3.075659       3.075659       3.075659    6[6-(1,6),6-(1,6),6-(8,8)]
    23       1.912485       1.912485       1.912485    6[1-(0),6-(1,7),6-(6,6)]
    24       1.550887       1.550887       1.550887    6[1-(0),6-(1,6),7-(6)]
    25       6.119285       6.119285       6.119285    6[6-(1,6),6-(6,7),7-(6)]
    26       3.818022       3.818022       3.818022    6[1-(0),6-(6,6),6-(6,7)]
    27       6.894267       6.894267       6.894267    6[6-(1,6),6-(6,7),7-(6)]
    28       8.696605       8.696605       8.696605    6[1-(0),6-(1,6),7-(6)]
    29       8.419598       8.419598       8.419598    6[1-(0),6-(1,7),6-(6,6)]
    30       7.298015       7.298015       7.298015    6[6-(1,6),6-(1,6),6-(8,8)]
    31       6.519367       6.519367       6.519367    6[1-(0),6-(6,6),6-(6,7)]
    32       6.948657       6.948657       6.948657    6[6-(6,6),8-(64),8-(64)]
    33        2.08529        2.08529        2.08529    6[6-(6,6),8-(64),8-(64)]
    34       2.577347       2.577347       2.577347    6[6-(1,6),6-(1,6),6-(8,8)]
    35       3.864573       3.864573       3.864573    6[1-(0),6-(1,7),6-(6,6)]
    36       4.232182       4.232182       4.232182    6[1-(0),6-(1,6),7-(6)]
    37       2.179397       2.179397       2.179397    6[6-(1,6),6-(6,7),7-(6)]
    38      11.662623      11.662623      11.662623    6[1-(0),6-(6,6),6-(6,7)]
    39       9.844616       9.844616       9.844616    6[6-(6,6),8-(0),8-(64)]
    40      10.327171      10.327171      10.327171    6[6-(1,6),6-(1,6),6-(8,8)]
    41      11.490345      11.490345      11.490345    6[1-(0),6-(1,7),6-(6,6)]
    42      11.851943      11.851943      11.851943    6[1-(0),6-(1,6),7-(6)]
    43       7.283545       7.283545       7.283545    6[6-(1,6),6-(6,7),7-(6)]
    44       9.584808       9.584808       9.584808    6[1-(0),6-(6,6),6-(6,7)]
    45       6.508563       6.508563       6.508563    6[6-(1,6),6-(6,7),7-(6)]
    46       4.706225       4.706225       4.706225    6[1-(0),6-(1,6),7-(6)]
    47       4.983232       4.983232       4.983232    6[1-(0),6-(1,7),6-(6,6)]
    48       6.104815       6.104815       6.104815    6[6-(1,6),6-(1,6),6-(8,8)]
    49       6.883463       6.883463       6.883463    6[1-(0),6-(6,6),6-(6,7)]
    50       6.454173       6.454173       6.454173    6[6-(6,6),8-(64),8-(64)]
    51       11.31754       11.31754       11.31754    6[6-(6,6),8-(64),8-(64)]
    52      10.825483      10.825483      10.825483    6[6-(1,6),6-(1,6),6-(8,8)]
    53       9.538257       9.538257       9.538257    6[1-(0),6-(1,7),6-(6,6)]
    54       9.170648       9.170648       9.170648    6[1-(0),6-(1,6),7-(6)]
    55      11.223433      11.223433      11.223433    6[6-(1,6),6-(6,7),7-(6)]
    56       1.740207       1.740207       1.740207    6[1-(0),6-(6,6),6-(6,7)]
    57       2.255238       2.255238       2.255238    7[6-(1,6),6-(6,6)]
    58       7.966625       7.966625       7.966625    7[6-(1,6),6-(6,6)]
    59       3.427452       3.427452       3.427452    7[6-(1,6),6-(6,6)]
    60       8.403308       8.403308       8.403308    7[6-(1,6),6-(6,6)]
    61       5.436205       5.436205       5.436205    7[6-(1,6),6-(6,6)]
    62       9.975378       9.975378       9.975378    7[6-(1,6),6-(6,6)]
    63       4.479783       4.479783       4.479783    8[6-(6,8)]
    64       2.970916       2.970916       2.970916    8[6-(6,8),64-(8,8,8,8)]
    65       5.810557       5.810557       5.810557    8[6-(6,8),64-(8,8,8,8)]
    66       7.814968       7.814968       7.814968    8[6-(6,8),64-(8,8,8,8)]
    67       2.913075       2.913075       2.913075    8[6-(6,8),64-(8,8,8,8)]
    68       10.80579       10.80579       10.80579    8[6-(6,8),64-(8,8,8,8)]
    69       8.923047       8.923047       8.923047    8[6-(6,8)]
    70      10.431914      10.431914      10.431914    8[6-(6,8),64-(8,8,8,8)]
    71       7.592273       7.592273       7.592273    8[6-(6,8),64-(8,8,8,8)]
    72       5.587862       5.587862       5.587862    8[6-(6,8),64-(8,8,8,8)]
    73      10.489755      10.489755      10.489755    8[6-(6,8),64-(8,8,8,8)]
    74        2.59704        2.59704        2.59704    8[6-(6,8),64-(8,8,8,8)]
