# Supplementary material for: A collection of forcefield precursors for metal–organic frameworks
Source: RSC Adv. 2019 Nov 13;9(63):36492–507. doi: 10.1039/c9ra07327b (PMC9075174; doi:10.1039/c9ra07327b)
Supplement: RA-009-C9RA07327B-s2057 [file RA-009-C9RA07327B-s2057.txt]

QETSOY_clean

7.124300    0.000000    0.000000
0.000000    10.693300    0.000000
0.000000    -2.115261    16.960605

     1       0.143483       0.143483       0.143483    68[8-(6),8-(6),8-(6),8-(6),8-(6,68),8-(6,68),8-(6,68),8-(6,68)]
     2       3.705633       3.705633       3.705633    68[8-(6),8-(6),8-(6),8-(6),8-(6,68),8-(6,68),8-(6,68),8-(6,68)]
     3       6.980817       6.980817       6.980817    68[8-(6),8-(6),8-(6),8-(6),8-(6,68),8-(6,68),8-(6,68),8-(6,68)]
     4       3.418667       3.418667       3.418667    68[8-(6),8-(6),8-(6),8-(6),8-(6,68),8-(6,68),8-(6,68),8-(6,68)]
     5       3.249393       3.249393       3.249393    1[8-(6)]
     6       1.286649       1.286649       1.286649    1[6-(6,6)]
     7       1.080756       1.080756       1.080756    1[6-(6,6)]
     8       6.811543       6.811543       6.811543    1[8-(6)]
     9       4.848799       4.848799       4.848799    1[6-(6,6)]
    10       4.642906       4.642906       4.642906    1[6-(6,6)]
    11       3.874907       3.874907       3.874907    1[8-(6)]
    12       5.837651       5.837651       5.837651    1[6-(6,6)]
    13       6.043544       6.043544       6.043544    1[6-(6,6)]
    14       0.312757       0.312757       0.312757    1[8-(6)]
    15       2.275501       2.275501       2.275501    1[6-(6,6)]
    16       2.481394       2.481394       2.481394    1[6-(6,6)]
    17       2.323234       2.323234       2.323234    6[6-(6,6),8-(68),8-(68,68)]
    18       3.023553       3.023553       3.023553    6[6-(1,6),6-(6,6),6-(8,8)]
    19       2.203546       2.203546       2.203546    6[1-(0),6-(6,6),6-(6,6)]
    20       4.407092       4.407092       4.407092    6[6-(1,6),6-(6,6),6-(8,8)]
    21       5.372435       5.372435       5.372435    6[6-(6,6),8-(68),8-(68,68)]
    22       6.075603       6.075603       6.075603    6[6-(6,6),8-(68),8-(68)]
    23       6.607788       6.607788       6.607788    6[6-(1,6),6-(6,6),6-(8,8)]
    24       0.643324       0.643324       0.643324    6[1-(0),6-(6,6),6-(6,6)]
    25       5.978713       5.978713       5.978713    6[6-(1,6),6-(6,6),6-(8,8)]
    26       4.825288       4.825288       4.825288    6[6-(6,6),8-(0),8-(1)]
    27       5.885384       5.885384       5.885384    6[6-(6,6),8-(68),8-(68,68)]
    28       6.585703       6.585703       6.585703    6[6-(1,6),6-(6,6),6-(8,8)]
    29       5.765696       5.765696       5.765696    6[1-(0),6-(6,6),6-(6,6)]
    30       0.844942       0.844942       0.844942    6[6-(1,6),6-(6,6),6-(8,8)]
    31       1.810285       1.810285       1.810285    6[6-(6,6),8-(68),8-(68,68)]
    32       2.513453       2.513453       2.513453    6[6-(6,6),8-(68),8-(68)]
    33       3.045638       3.045638       3.045638    6[6-(1,6),6-(6,6),6-(8,8)]
    34       4.205474       4.205474       4.205474    6[1-(0),6-(6,6),6-(6,6)]
    35       2.416563       2.416563       2.416563    6[6-(1,6),6-(6,6),6-(8,8)]
    36       1.263138       1.263138       1.263138    6[6-(6,6),8-(0),8-(1)]
    37       4.801066       4.801066       4.801066    6[6-(6,6),8-(68),8-(68,68)]
    38       4.100747       4.100747       4.100747    6[6-(1,6),6-(6,6),6-(8,8)]
    39       4.920754       4.920754       4.920754    6[1-(0),6-(6,6),6-(6,6)]
    40       2.717208       2.717208       2.717208    6[6-(1,6),6-(6,6),6-(8,8)]
    41       1.751865       1.751865       1.751865    6[6-(6,6),8-(68),8-(68,68)]
    42       1.048697       1.048697       1.048697    6[6-(6,6),8-(68),8-(68)]
    43       0.516512       0.516512       0.516512    6[6-(1,6),6-(6,6),6-(8,8)]
    44       6.480976       6.480976       6.480976    6[1-(0),6-(6,6),6-(6,6)]
    45       1.145587       1.145587       1.145587    6[6-(1,6),6-(6,6),6-(8,8)]
    46       2.299012       2.299012       2.299012    6[6-(6,6),8-(0),8-(1)]
    47       1.238916       1.238916       1.238916    6[6-(6,6),8-(68),8-(68,68)]
    48       0.538597       0.538597       0.538597    6[6-(1,6),6-(6,6),6-(8,8)]
    49       1.358604       1.358604       1.358604    6[1-(0),6-(6,6),6-(6,6)]
    50       6.279358       6.279358       6.279358    6[6-(1,6),6-(6,6),6-(8,8)]
    51       5.314015       5.314015       5.314015    6[6-(6,6),8-(68),8-(68,68)]
    52       4.610847       4.610847       4.610847    6[6-(6,6),8-(68),8-(68)]
    53       4.078662       4.078662       4.078662    6[6-(1,6),6-(6,6),6-(8,8)]
    54       2.918826       2.918826       2.918826    6[1-(0),6-(6,6),6-(6,6)]
    55       4.707737       4.707737       4.707737    6[6-(1,6),6-(6,6),6-(8,8)]
    56       5.861162       5.861162       5.861162    6[6-(6,6),8-(0),8-(1)]
    57        1.72978        1.72978        1.72978    8[6-(6,8),68-(8,8,8,8,8,8,8)]
    58        2.19286        2.19286        2.19286    8[6-(6,8),68-(8,8,8,8,8,8,8),68-(8,8,8,8,8,8,8)]
    59       6.584278       6.584278       6.584278    8[6-(6,8),68-(8,8,8,8,8,8,8)]
    60       4.918617       4.918617       4.918617    8[6-(6,8),68-(8,8,8,8,8,8,8),68-(8,8,8,8,8,8,8)]
    61        6.92482        6.92482        6.92482    8[6-(6,8),68-(8,8,8,8,8,8,8)]
    62       4.828851       4.828851       4.828851    8[6-(6,8),68-(8,8,8,8,8,8,8)]
    63       4.829563       4.829563       4.829563    8[6-(6,8)]
    64       3.874907       3.874907       3.874907    8[1-(0),6-(6,8)]
    65        5.29193        5.29193        5.29193    8[6-(6,8),68-(8,8,8,8,8,8,8)]
    66        5.75501        5.75501        5.75501    8[6-(6,8),68-(8,8,8,8,8,8,8),68-(8,8,8,8,8,8,8)]
    67       3.022128       3.022128       3.022128    8[6-(6,8),68-(8,8,8,8,8,8,8)]
    68       1.356467       1.356467       1.356467    8[6-(6,8),68-(8,8,8,8,8,8,8),68-(8,8,8,8,8,8,8)]
    69        3.36267        3.36267        3.36267    8[6-(6,8),68-(8,8,8,8,8,8,8)]
    70       1.266701       1.266701       1.266701    8[6-(6,8),68-(8,8,8,8,8,8,8)]
    71       1.267413       1.267413       1.267413    8[6-(6,8)]
    72       0.312757       0.312757       0.312757    8[1-(0),6-(6,8)]
    73        5.39452        5.39452        5.39452    8[6-(6,8),68-(8,8,8,8,8,8,8)]
    74        4.93144        4.93144        4.93144    8[6-(6,8),68-(8,8,8,8,8,8,8),68-(8,8,8,8,8,8,8)]
    75       0.540022       0.540022       0.540022    8[6-(6,8),68-(8,8,8,8,8,8,8)]
    76       2.205683       2.205683       2.205683    8[6-(6,8),68-(8,8,8,8,8,8,8),68-(8,8,8,8,8,8,8)]
    77        0.19948        0.19948        0.19948    8[6-(6,8),68-(8,8,8,8,8,8,8)]
    78       2.295449       2.295449       2.295449    8[6-(6,8),68-(8,8,8,8,8,8,8)]
    79       2.294737       2.294737       2.294737    8[6-(6,8)]
    80       3.249393       3.249393       3.249393    8[1-(0),6-(6,8)]
    81        1.83237        1.83237        1.83237    8[6-(6,8),68-(8,8,8,8,8,8,8)]
    82        1.36929        1.36929        1.36929    8[6-(6,8),68-(8,8,8,8,8,8,8),68-(8,8,8,8,8,8,8)]
    83       4.102172       4.102172       4.102172    8[6-(6,8),68-(8,8,8,8,8,8,8)]
    84       5.767833       5.767833       5.767833    8[6-(6,8),68-(8,8,8,8,8,8,8),68-(8,8,8,8,8,8,8)]
    85        3.76163        3.76163        3.76163    8[6-(6,8),68-(8,8,8,8,8,8,8)]
    86       5.857599       5.857599       5.857599    8[6-(6,8),68-(8,8,8,8,8,8,8)]
    87       5.856887       5.856887       5.856887    8[6-(6,8)]
    88       6.811543       6.811543       6.811543    8[1-(0),6-(6,8)]
