# Supplementary material for: A collection of forcefield precursors for metal–organic frameworks
Source: RSC Adv. 2019 Nov 13;9(63):36492–507. doi: 10.1039/c9ra07327b (PMC9075174; doi:10.1039/c9ra07327b)
Supplement: RA-009-C9RA07327B-s2058 [file RA-009-C9RA07327B-s2058.txt]

QEVKOS_clean

11.031700    0.000000    0.000000
5.515865    12.751541    0.000000
5.515857    3.221198    17.139532

     1      11.899358      11.899358      11.899358    29[7-(6,6),7-(6,6),16-(29,74),16-(29,74)]
     2      14.751826      14.751826      14.751826    29[16-(29,74),16-(29,74),16-(74),16-(74)]
     3      17.415211      17.415211      17.415211    29[7-(6,6),7-(6,6),16-(29,74),16-(29,74)]
     4       9.235977       9.235977       9.235977    29[16-(29,74),16-(29,74),16-(74),16-(74)]
     5      10.164064      10.164064      10.164064    29[7-(6,6),7-(6,6),16-(29,74),16-(29,74)]
     6       7.311596       7.311596       7.311596    29[16-(29,74),16-(29,74),16-(74),16-(74)]
     7       4.648211       4.648211       4.648211    29[7-(6,6),7-(6,6),16-(29,74),16-(29,74)]
     8      12.827445      12.827445      12.827445    29[16-(29,74),16-(29,74),16-(74),16-(74)]
     9      20.126252      20.126252      20.126252    1[6-(7,7)]
    10      11.724499      11.724499      11.724499    1[6-(6,7)]
    11      13.481849      13.481849      13.481849    1[6-(6,7)]
    12       5.051425       5.051425       5.051425    1[6-(1,6,7)]
    13       5.403337       5.403337       5.403337    1[6-(1,6,7)]
    14       4.634428       4.634428       4.634428    1[6-(6,6)]
    15      15.655099      15.655099      15.655099    1[6-(6,6)]
    16       9.786233       9.786233       9.786233    1[6-(7,7)]
    17      10.881675      10.881675      10.881675    1[6-(6,7)]
    18       9.165144       9.165144       9.165144    1[6-(6,7)]
    19       8.080734       8.080734       8.080734    1[6-(1,6,7)]
    20       8.453607       8.453607       8.453607    1[6-(1,6,7)]
    21      12.269477      12.269477      12.269477    1[6-(6,6)]
    22      11.905413      11.905413      11.905413    1[6-(6,6)]
    23      14.610398      14.610398      14.610398    1[6-(7,7)]
    24      11.724508      11.724508      11.724508    1[6-(6,7)]
    25      13.481858      13.481858      13.481858    1[6-(6,7)]
    26      16.083132      16.083132      16.083132    1[6-(1,6,7)]
    27      16.435042      16.435042      16.435042    1[6-(1,6,7)]
    28      15.666133      15.666133      15.666133    1[6-(6,6)]
    29      15.655098      15.655098      15.655098    1[6-(6,6)]
    30       9.786235       9.786235       9.786235    1[6-(7,7)]
    31      10.881681      10.881681      10.881681    1[6-(6,7)]
    32       9.165147       9.165147       9.165147    1[6-(6,7)]
    33       8.080733       8.080733       8.080733    1[6-(1,6,7)]
    34       8.453602       8.453602       8.453602    1[6-(1,6,7)]
    35        6.75362        6.75362        6.75362    1[6-(6,6)]
    36        6.38957        6.38957        6.38957    1[6-(6,6)]
    37        1.93717        1.93717        1.93717    1[6-(7,7)]
    38      10.338923      10.338923      10.338923    1[6-(6,7)]
    39       8.581573       8.581573       8.581573    1[6-(6,7)]
    40      17.011997      17.011997      17.011997    1[6-(1,6,7)]
    41      16.660085      16.660085      16.660085    1[6-(1,6,7)]
    42       6.397294       6.397294       6.397294    1[6-(6,6)]
    43       6.408323       6.408323       6.408323    1[6-(6,6)]
    44      12.277189      12.277189      12.277189    1[6-(7,7)]
    45      11.181747      11.181747      11.181747    1[6-(6,7)]
    46      12.898278      12.898278      12.898278    1[6-(6,7)]
    47      13.982688      13.982688      13.982688    1[6-(1,6,7)]
    48      13.609815      13.609815      13.609815    1[6-(1,6,7)]
    49       9.793945       9.793945       9.793945    1[6-(6,6)]
    50      10.158009      10.158009      10.158009    1[6-(6,6)]
    51       7.453024       7.453024       7.453024    1[6-(7,7)]
    52      10.338914      10.338914      10.338914    1[6-(6,7)]
    53       8.581564       8.581564       8.581564    1[6-(6,7)]
    54        5.98029        5.98029        5.98029    1[6-(1,6,7)]
    55        5.62838        5.62838        5.62838    1[6-(1,6,7)]
    56       6.397289       6.397289       6.397289    1[6-(6,6)]
    57       6.408324       6.408324       6.408324    1[6-(6,6)]
    58      12.277187      12.277187      12.277187    1[6-(7,7)]
    59      11.181741      11.181741      11.181741    1[6-(6,7)]
    60      12.898275      12.898275      12.898275    1[6-(6,7)]
    61      13.982689      13.982689      13.982689    1[6-(1,6,7)]
    62       13.60982       13.60982       13.60982    1[6-(1,6,7)]
    63      15.309802      15.309802      15.309802    1[6-(6,6)]
    64      15.673852      15.673852      15.673852    1[6-(6,6)]
    65      17.515488      17.515488      17.515488    74[16-(29),16-(29),16-(29,29),16-(29,29)]
    66      11.999638      11.999638      11.999638    74[16-(29),16-(29),16-(29,29),16-(29,29)]
    67       4.547934       4.547934       4.547934    74[16-(29),16-(29),16-(29,29),16-(29,29)]
    68      10.063784      10.063784      10.063784    74[16-(29),16-(29),16-(29,29),16-(29,29)]
    69      14.090801      14.090801      14.090801    6[1-(0),7-(6,29),7-(6,6)]
    70      12.536433      12.536433      12.536433    6[1-(0),6-(1,7),7-(6,29)]
    71      13.497294      13.497294      13.497294    6[1-(0),6-(1,7),7-(6,6)]
    72       4.733713       4.733713       4.733713    6[1-(0),1-(0),6-(6,6),7-(6,6)]
    73       15.68047       15.68047       15.68047    6[6-(1,1,7),6-(1,6),6-(1,6)]
    74      15.670541      15.670541      15.670541    6[1-(0),6-(1,6),6-(6,6)]
    75      15.667234      15.667234      15.667234    6[1-(0),6-(1,6),6-(6,6)]
    76      15.364971      15.364971      15.364971    6[1-(0),7-(6,29),7-(6,6)]
    77      15.956272      15.956272      15.956272    6[1-(0),6-(1,7),7-(6,29)]
    78       9.500507       9.500507       9.500507    6[1-(0),6-(1,7),7-(6,6)]
    79       8.148028       8.148028       8.148028    6[1-(0),1-(0),6-(6,6),7-(6,6)]
    80       6.785613       6.785613       6.785613    6[6-(1,1,7),6-(1,6),6-(1,6)]
    81      11.765329      11.765329      11.765329    6[1-(0),6-(1,6),6-(6,6)]
    82      11.551294      11.551294      11.551294    6[1-(0),6-(1,6),6-(6,6)]
    83      14.090806      14.090806      14.090806    6[1-(0),7-(6,29),7-(6,6)]
    84      12.536441      12.536441      12.536441    6[1-(0),6-(1,7),7-(6,29)]
    85      13.497302      13.497302      13.497302    6[1-(0),6-(1,7),7-(6,6)]
    86      15.765418      15.765418      15.765418    6[1-(0),1-(0),6-(6,6),7-(6,6)]
    87      15.680473      15.680473      15.680473    6[6-(1,1,7),6-(1,6),6-(1,6)]
    88      15.670544      15.670544      15.670544    6[1-(0),6-(1,6),6-(6,6)]
    89      15.667233      15.667233      15.667233    6[1-(0),6-(1,6),6-(6,6)]
    90       9.849115       9.849115       9.849115    6[1-(0),7-(6,29),7-(6,6)]
    91      10.440413      10.440413      10.440413    6[1-(0),6-(1,7),7-(6,29)]
    92       9.500511       9.500511       9.500511    6[1-(0),6-(1,7),7-(6,6)]
    93       8.148025       8.148025       8.148025    6[1-(0),1-(0),6-(6,6),7-(6,6)]
    94        6.78561        6.78561        6.78561    6[6-(1,1,7),6-(1,6),6-(1,6)]
    95        6.24947        6.24947        6.24947    6[1-(0),6-(1,6),6-(6,6)]
    96       6.035453       6.035453       6.035453    6[1-(0),6-(1,6),6-(6,6)]
    97       7.972621       7.972621       7.972621    6[1-(0),7-(6,29),7-(6,6)]
    98       9.526989       9.526989       9.526989    6[1-(0),6-(1,7),7-(6,29)]
    99       8.566128       8.566128       8.566128    6[1-(0),6-(1,7),7-(6,6)]
   100      17.329709      17.329709      17.329709    6[1-(0),1-(0),6-(6,6),7-(6,6)]
   101       6.382952       6.382952       6.382952    6[6-(1,1,7),6-(1,6),6-(1,6)]
   102       6.392881       6.392881       6.392881    6[1-(0),6-(1,6),6-(6,6)]
   103       6.396188       6.396188       6.396188    6[1-(0),6-(1,6),6-(6,6)]
   104       6.698451       6.698451       6.698451    6[1-(0),7-(6,29),7-(6,6)]
   105        6.10715        6.10715        6.10715    6[1-(0),6-(1,7),7-(6,29)]
   106      12.562915      12.562915      12.562915    6[1-(0),6-(1,7),7-(6,6)]
   107      13.915394      13.915394      13.915394    6[1-(0),1-(0),6-(6,6),7-(6,6)]
   108      15.277809      15.277809      15.277809    6[6-(1,1,7),6-(1,6),6-(1,6)]
   109      10.298093      10.298093      10.298093    6[1-(0),6-(1,6),6-(6,6)]
   110      10.512128      10.512128      10.512128    6[1-(0),6-(1,6),6-(6,6)]
   111       7.972616       7.972616       7.972616    6[1-(0),7-(6,29),7-(6,6)]
   112       9.526981       9.526981       9.526981    6[1-(0),6-(1,7),7-(6,29)]
   113        8.56612        8.56612        8.56612    6[1-(0),6-(1,7),7-(6,6)]
   114       6.298004       6.298004       6.298004    6[1-(0),1-(0),6-(6,6),7-(6,6)]
   115       6.382949       6.382949       6.382949    6[6-(1,1,7),6-(1,6),6-(1,6)]
   116       6.392878       6.392878       6.392878    6[1-(0),6-(1,6),6-(6,6)]
   117       6.396189       6.396189       6.396189    6[1-(0),6-(1,6),6-(6,6)]
   118      12.214307      12.214307      12.214307    6[1-(0),7-(6,29),7-(6,6)]
   119      11.623009      11.623009      11.623009    6[1-(0),6-(1,7),7-(6,29)]
   120      12.562911      12.562911      12.562911    6[1-(0),6-(1,7),7-(6,6)]
   121      13.915397      13.915397      13.915397    6[1-(0),1-(0),6-(6,6),7-(6,6)]
   122      15.277812      15.277812      15.277812    6[6-(1,1,7),6-(1,6),6-(1,6)]
   123      15.813952      15.813952      15.813952    6[1-(0),6-(1,6),6-(6,6)]
   124      16.027969      16.027969      16.027969    6[1-(0),6-(1,6),6-(6,6)]
   125      13.439497      13.439497      13.439497    16[29-(16,16,16),74-(16,16,16)]
   126      16.240995      16.240995      16.240995    16[29-(16,16,16),29-(7,7,16),74-(16,16,16)]
   127      13.139872      13.139872      13.139872    16[29-(16,16,16),29-(7,7,16),74-(16,16,16)]
   128      10.690506      10.690506      10.690506    16[29-(16,16,16),74-(16,16,16)]
   129       7.923643       7.923643       7.923643    16[29-(16,16,16),74-(16,16,16)]
   130      10.725147      10.725147      10.725147    16[29-(16,16,16),29-(7,7,16),74-(16,16,16)]
   131      18.655726      18.655726      18.655726    16[29-(16,16,16),29-(7,7,16),74-(16,16,16)]
   132      16.206356      16.206356      16.206356    16[29-(16,16,16),74-(16,16,16)]
   133       8.623925       8.623925       8.623925    16[29-(16,16,16),74-(16,16,16)]
   134       5.822427       5.822427       5.822427    16[29-(16,16,16),29-(7,7,16),74-(16,16,16)]
   135        8.92355        8.92355        8.92355    16[29-(16,16,16),29-(7,7,16),74-(16,16,16)]
   136      11.372916      11.372916      11.372916    16[29-(16,16,16),74-(16,16,16)]
   137      14.139779      14.139779      14.139779    16[29-(16,16,16),74-(16,16,16)]
   138      11.338275      11.338275      11.338275    16[29-(16,16,16),29-(7,7,16),74-(16,16,16)]
   139       3.407696       3.407696       3.407696    16[29-(16,16,16),29-(7,7,16),74-(16,16,16)]
   140       5.857066       5.857066       5.857066    16[29-(16,16,16),74-(16,16,16)]
   141      18.414131      18.414131      18.414131    7[6-(1,6),6-(1,7),29-(7,16,16)]
   142      14.493458      14.493458      14.493458    7[6-(1,1,6),6-(1,6),6-(1,7)]
   143      16.171389      16.171389      16.171389    7[6-(1,6),6-(1,7),29-(7,16,16)]
   144       9.129849       9.129849       9.129849    7[6-(1,1,6),6-(1,6),6-(1,7)]
   145      12.898279      12.898279      12.898279    7[6-(1,6),6-(1,7),29-(7,16,16)]
   146      14.493463      14.493463      14.493463    7[6-(1,1,6),6-(1,6),6-(1,7)]
   147      10.655532      10.655532      10.655532    7[6-(1,6),6-(1,7),29-(7,16,16)]
   148       9.129847       9.129847       9.129847    7[6-(1,1,6),6-(1,6),6-(1,7)]
   149       3.649291       3.649291       3.649291    7[6-(1,6),6-(1,7),29-(7,16,16)]
   150       7.569964       7.569964       7.569964    7[6-(1,1,6),6-(1,6),6-(1,7)]
   151       5.892033       5.892033       5.892033    7[6-(1,6),6-(1,7),29-(7,16,16)]
   152       7.417716       7.417716       7.417716    7[6-(1,1,6),6-(1,6),6-(1,7)]
   153       9.165143       9.165143       9.165143    7[6-(1,6),6-(1,7),29-(7,16,16)]
   154       7.569959       7.569959       7.569959    7[6-(1,1,6),6-(1,6),6-(1,7)]
   155       11.40789       11.40789       11.40789    7[6-(1,6),6-(1,7),29-(7,16,16)]
   156      12.933575      12.933575      12.933575    7[6-(1,1,6),6-(1,6),6-(1,7)]
