# Supplementary material for: A collection of forcefield precursors for metal–organic frameworks
Source: RSC Adv. 2019 Nov 13;9(63):36492–507. doi: 10.1039/c9ra07327b (PMC9075174; doi:10.1039/c9ra07327b)
Supplement: RA-009-C9RA07327B-s2059 [file RA-009-C9RA07327B-s2059.txt]

QEWDON_clean

16.278200    0.000000    0.000000
0.000000    16.278200    0.000000
0.000000    0.000000    30.499200

     1      10.399003      10.399003      10.399003    30[8-(1,30),8-(6),8-(6),8-(6)]
     2      10.168666      10.168666      10.168666    30[8-(1,30),8-(6),8-(6),8-(6)]
     3      14.018297      14.018297      14.018297    30[8-(1,30),8-(6),8-(6),8-(6)]
     4      14.248634      14.248634      14.248634    30[8-(1,30),8-(6),8-(6),8-(6)]
     5       9.604789       9.604789       9.604789    30[8-(1,30),8-(6),8-(6),8-(6)]
     6       9.994815       9.994815       9.994815    30[8-(1,30),8-(6),8-(6),8-(6)]
     7      14.812511      14.812511      14.812511    30[8-(1,30),8-(6),8-(6),8-(6)]
     8      14.422485      14.422485      14.422485    30[8-(1,30),8-(6),8-(6),8-(6)]
     9       5.879197       5.879197       5.879197    30[8-(1,30),8-(6),8-(6),8-(6)]
    10       6.109534       6.109534       6.109534    30[8-(1,30),8-(6),8-(6),8-(6)]
    11       2.259903       2.259903       2.259903    30[8-(1,30),8-(6),8-(6),8-(6)]
    12       2.029566       2.029566       2.029566    30[8-(1,30),8-(6),8-(6),8-(6)]
    13       6.673411       6.673411       6.673411    30[8-(1,30),8-(6),8-(6),8-(6)]
    14       6.283385       6.283385       6.283385    30[8-(1,30),8-(6),8-(6),8-(6)]
    15       1.465689       1.465689       1.465689    30[8-(1,30),8-(6),8-(6),8-(6)]
    16       1.855715       1.855715       1.855715    30[8-(1,30),8-(6),8-(6),8-(6)]
    17       5.879197       5.879197       5.879197    30[8-(1,30),8-(6),8-(6),8-(6)]
    18       6.109534       6.109534       6.109534    30[8-(1,30),8-(6),8-(6),8-(6)]
    19       2.259903       2.259903       2.259903    30[8-(1,30),8-(6),8-(6),8-(6)]
    20       2.029566       2.029566       2.029566    30[8-(1,30),8-(6),8-(6),8-(6)]
    21       6.673411       6.673411       6.673411    30[8-(1,30),8-(6),8-(6),8-(6)]
    22       6.283385       6.283385       6.283385    30[8-(1,30),8-(6),8-(6),8-(6)]
    23       1.465689       1.465689       1.465689    30[8-(1,30),8-(6),8-(6),8-(6)]
    24       1.855715       1.855715       1.855715    30[8-(1,30),8-(6),8-(6),8-(6)]
    25      10.399003      10.399003      10.399003    30[8-(1,30),8-(6),8-(6),8-(6)]
    26      10.168666      10.168666      10.168666    30[8-(1,30),8-(6),8-(6),8-(6)]
    27      14.018297      14.018297      14.018297    30[8-(1,30),8-(6),8-(6),8-(6)]
    28      14.248634      14.248634      14.248634    30[8-(1,30),8-(6),8-(6),8-(6)]
    29       9.604789       9.604789       9.604789    30[8-(1,30),8-(6),8-(6),8-(6)]
    30       9.994815       9.994815       9.994815    30[8-(1,30),8-(6),8-(6),8-(6)]
    31      14.812511      14.812511      14.812511    30[8-(1,30),8-(6),8-(6),8-(6)]
    32      14.422485      14.422485      14.422485    30[8-(1,30),8-(6),8-(6),8-(6)]
    33        6.30943        6.30943        6.30943    1[6-(6,6)]
    34       3.087975       3.087975       3.087975    1[6-(6,6)]
    35       6.568254       6.568254       6.568254    1[6-(6,6)]
    36       5.207396       5.207396       5.207396    1[6-(6,6)]
    37       1.736884       1.736884       1.736884    1[6-(6,6)]
    38       0.807399       0.807399       0.807399    1[6-(6,6)]
    39       2.042914       2.042914       2.042914    1[6-(6,6)]
    40      11.860297      11.860297      11.860297    1[8-(30,30)]
    41        1.82967        1.82967        1.82967    1[6-(6,6)]
    42       5.051125       5.051125       5.051125    1[6-(6,6)]
    43       1.570846       1.570846       1.570846    1[6-(6,6)]
    44       2.931704       2.931704       2.931704    1[6-(6,6)]
    45       6.402216       6.402216       6.402216    1[6-(6,6)]
    46       7.331701       7.331701       7.331701    1[6-(6,6)]
    47       6.096186       6.096186       6.096186    1[6-(6,6)]
    48      12.557003      12.557003      12.557003    1[8-(30,30)]
    49       8.489081       8.489081       8.489081    1[6-(6,6)]
    50       7.172175       7.172175       7.172175    1[6-(6,6)]
    51        7.84772        7.84772        7.84772    1[6-(6,6)]
    52       7.289378       7.289378       7.289378    1[6-(6,6)]
    53       8.215608       8.215608       8.215608    1[6-(6,6)]
    54       8.822784       8.822784       8.822784    1[6-(6,6)]
    55       8.645352       8.645352       8.645352    1[6-(6,6)]
    56      10.597108      10.597108      10.597108    1[8-(30,30)]
    57      15.928219      15.928219      15.928219    1[6-(6,6)]
    58       0.966925       0.966925       0.966925    1[6-(6,6)]
    59        0.29138        0.29138        0.29138    1[6-(6,6)]
    60       0.849722       0.849722       0.849722    1[6-(6,6)]
    61      16.201692      16.201692      16.201692    1[6-(6,6)]
    62      15.594516      15.594516      15.594516    1[6-(6,6)]
    63      15.771948      15.771948      15.771948    1[6-(6,6)]
    64      13.820192      13.820192      13.820192    1[8-(30,30)]
    65        9.96877        9.96877        9.96877    1[6-(6,6)]
    66      13.190225      13.190225      13.190225    1[6-(6,6)]
    67       9.709946       9.709946       9.709946    1[6-(6,6)]
    68      11.070804      11.070804      11.070804    1[6-(6,6)]
    69      14.541316      14.541316      14.541316    1[6-(6,6)]
    70      15.470801      15.470801      15.470801    1[6-(6,6)]
    71      14.235286      14.235286      14.235286    1[6-(6,6)]
    72       4.417903       4.417903       4.417903    1[8-(30,30)]
    73       14.44853       14.44853       14.44853    1[6-(6,6)]
    74      11.227075      11.227075      11.227075    1[6-(6,6)]
    75      14.707354      14.707354      14.707354    1[6-(6,6)]
    76      13.346496      13.346496      13.346496    1[6-(6,6)]
    77       9.875984       9.875984       9.875984    1[6-(6,6)]
    78       8.946499       8.946499       8.946499    1[6-(6,6)]
    79      10.182014      10.182014      10.182014    1[6-(6,6)]
    80       3.721197       3.721197       3.721197    1[8-(30,30)]
    81       7.789119       7.789119       7.789119    1[6-(6,6)]
    82       9.106025       9.106025       9.106025    1[6-(6,6)]
    83        8.43048        8.43048        8.43048    1[6-(6,6)]
    84       8.988822       8.988822       8.988822    1[6-(6,6)]
    85       8.062592       8.062592       8.062592    1[6-(6,6)]
    86       7.455416       7.455416       7.455416    1[6-(6,6)]
    87       7.632848       7.632848       7.632848    1[6-(6,6)]
    88       5.681092       5.681092       5.681092    1[8-(30,30)]
    89       0.349981       0.349981       0.349981    1[6-(6,6)]
    90      15.311275      15.311275      15.311275    1[6-(6,6)]
    91       15.98682       15.98682       15.98682    1[6-(6,6)]
    92      15.428478      15.428478      15.428478    1[6-(6,6)]
    93       0.076508       0.076508       0.076508    1[6-(6,6)]
    94       0.683684       0.683684       0.683684    1[6-(6,6)]
    95       0.506252       0.506252       0.506252    1[6-(6,6)]
    96       2.458008       2.458008       2.458008    1[8-(30,30)]
    97        9.96877        9.96877        9.96877    1[6-(6,6)]
    98      13.190225      13.190225      13.190225    1[6-(6,6)]
    99       9.709946       9.709946       9.709946    1[6-(6,6)]
   100      11.070804      11.070804      11.070804    1[6-(6,6)]
   101      14.541316      14.541316      14.541316    1[6-(6,6)]
   102      15.470801      15.470801      15.470801    1[6-(6,6)]
   103      14.235286      14.235286      14.235286    1[6-(6,6)]
   104       4.417903       4.417903       4.417903    1[8-(30,30)]
   105       14.44853       14.44853       14.44853    1[6-(6,6)]
   106      11.227075      11.227075      11.227075    1[6-(6,6)]
   107      14.707354      14.707354      14.707354    1[6-(6,6)]
   108      13.346496      13.346496      13.346496    1[6-(6,6)]
   109       9.875984       9.875984       9.875984    1[6-(6,6)]
   110       8.946499       8.946499       8.946499    1[6-(6,6)]
   111      10.182014      10.182014      10.182014    1[6-(6,6)]
   112       3.721197       3.721197       3.721197    1[8-(30,30)]
   113       7.789119       7.789119       7.789119    1[6-(6,6)]
   114       9.106025       9.106025       9.106025    1[6-(6,6)]
   115        8.43048        8.43048        8.43048    1[6-(6,6)]
   116       8.988822       8.988822       8.988822    1[6-(6,6)]
   117       8.062592       8.062592       8.062592    1[6-(6,6)]
   118       7.455416       7.455416       7.455416    1[6-(6,6)]
   119       7.632848       7.632848       7.632848    1[6-(6,6)]
   120       5.681092       5.681092       5.681092    1[8-(30,30)]
   121       0.349981       0.349981       0.349981    1[6-(6,6)]
   122      15.311275      15.311275      15.311275    1[6-(6,6)]
   123       15.98682       15.98682       15.98682    1[6-(6,6)]
   124      15.428478      15.428478      15.428478    1[6-(6,6)]
   125       0.076508       0.076508       0.076508    1[6-(6,6)]
   126       0.683684       0.683684       0.683684    1[6-(6,6)]
   127       0.506252       0.506252       0.506252    1[6-(6,6)]
   128       2.458008       2.458008       2.458008    1[8-(30,30)]
   129        6.30943        6.30943        6.30943    1[6-(6,6)]
   130       3.087975       3.087975       3.087975    1[6-(6,6)]
   131       6.568254       6.568254       6.568254    1[6-(6,6)]
   132       5.207396       5.207396       5.207396    1[6-(6,6)]
   133       1.736884       1.736884       1.736884    1[6-(6,6)]
   134       0.807399       0.807399       0.807399    1[6-(6,6)]
   135       2.042914       2.042914       2.042914    1[6-(6,6)]
   136      11.860297      11.860297      11.860297    1[8-(30,30)]
   137        1.82967        1.82967        1.82967    1[6-(6,6)]
   138       5.051125       5.051125       5.051125    1[6-(6,6)]
   139       1.570846       1.570846       1.570846    1[6-(6,6)]
   140       2.931704       2.931704       2.931704    1[6-(6,6)]
   141       6.402216       6.402216       6.402216    1[6-(6,6)]
   142       7.331701       7.331701       7.331701    1[6-(6,6)]
   143       6.096186       6.096186       6.096186    1[6-(6,6)]
   144      12.557003      12.557003      12.557003    1[8-(30,30)]
   145       8.489081       8.489081       8.489081    1[6-(6,6)]
   146       7.172175       7.172175       7.172175    1[6-(6,6)]
   147        7.84772        7.84772        7.84772    1[6-(6,6)]
   148       7.289378       7.289378       7.289378    1[6-(6,6)]
   149       8.215608       8.215608       8.215608    1[6-(6,6)]
   150       8.822784       8.822784       8.822784    1[6-(6,6)]
   151       8.645352       8.645352       8.645352    1[6-(6,6)]
   152      10.597108      10.597108      10.597108    1[8-(30,30)]
   153      15.928219      15.928219      15.928219    1[6-(6,6)]
   154       0.966925       0.966925       0.966925    1[6-(6,6)]
   155        0.29138        0.29138        0.29138    1[6-(6,6)]
   156       0.849722       0.849722       0.849722    1[6-(6,6)]
   157      16.201692      16.201692      16.201692    1[6-(6,6)]
   158      15.594516      15.594516      15.594516    1[6-(6,6)]
   159      15.771948      15.771948      15.771948    1[6-(6,6)]
   160      13.820192      13.820192      13.820192    1[8-(30,30)]
   161       6.643133       6.643133       6.643133    6[6-(1,6),6-(1,6),6-(8,8)]
   162       5.897592       5.897592       5.897592    6[1-(0),6-(6,6),6-(6,6)]
   163       4.557896       4.557896       4.557896    6[6-(1,6),6-(1,6),6-(6,6)]
   164       3.997926       3.997926       3.997926    6[1-(0),6-(6,6),6-(6,6)]
   165       4.743467       4.743467       4.743467    6[6-(1,6),6-(1,6),6-(8,8)]
   166       6.058746       6.058746       6.058746    6[1-(0),6-(6,6),6-(6,6)]
   167       4.087456       4.087456       4.087456    6[6-(6,6),8-(30),8-(30)]
   168       3.760264       3.760264       3.760264    6[6-(1,6),6-(1,6),6-(6,6)]
   169        4.30884        4.30884        4.30884    6[1-(0),6-(6,6),6-(6,6)]
   170       3.569809       3.569809       3.569809    6[6-(1,6),6-(1,6),6-(8,8)]
   171       2.251275       2.251275       2.251275    6[1-(0),6-(1,6),6-(6,6)]
   172       1.701072       1.701072       1.701072    6[1-(0),6-(1,6),6-(1,6)]
   173       2.435219       2.435219       2.435219    6[1-(0),6-(1,6),6-(6,6)]
   174       4.175358       4.175358       4.175358    6[6-(6,6),8-(30),8-(30)]
   175       8.041431       8.041431       8.041431    6[6-(6,6),8-(30),8-(30)]
   176       1.495967       1.495967       1.495967    6[6-(1,6),6-(1,6),6-(8,8)]
   177       2.241508       2.241508       2.241508    6[1-(0),6-(6,6),6-(6,6)]
   178       3.581204       3.581204       3.581204    6[6-(1,6),6-(1,6),6-(6,6)]
   179       4.141174       4.141174       4.141174    6[1-(0),6-(6,6),6-(6,6)]
   180       3.395633       3.395633       3.395633    6[6-(1,6),6-(1,6),6-(8,8)]
   181       2.080354       2.080354       2.080354    6[1-(0),6-(6,6),6-(6,6)]
   182       4.051644       4.051644       4.051644    6[6-(6,6),8-(30),8-(30)]
   183       4.378836       4.378836       4.378836    6[6-(1,6),6-(1,6),6-(6,6)]
   184        3.83026        3.83026        3.83026    6[1-(0),6-(6,6),6-(6,6)]
   185       4.569291       4.569291       4.569291    6[6-(1,6),6-(1,6),6-(8,8)]
   186       5.887825       5.887825       5.887825    6[1-(0),6-(1,6),6-(6,6)]
   187       6.438028       6.438028       6.438028    6[1-(0),6-(1,6),6-(1,6)]
   188       5.703881       5.703881       5.703881    6[1-(0),6-(1,6),6-(6,6)]
   189       3.963742       3.963742       3.963742    6[6-(6,6),8-(30),8-(30)]
   190       0.097669       0.097669       0.097669    6[6-(6,6),8-(30),8-(30)]
   191       8.240025       8.240025       8.240025    6[6-(1,6),6-(1,6),6-(8,8)]
   192       8.233514       8.233514       8.233514    6[1-(0),6-(6,6),6-(6,6)]
   193       7.859115       7.859115       7.859115    6[6-(1,6),6-(1,6),6-(6,6)]
   194       7.447277       7.447277       7.447277    6[1-(0),6-(6,6),6-(6,6)]
   195        7.42937        7.42937        7.42937    6[6-(1,6),6-(1,6),6-(8,8)]
   196       7.839581       7.839581       7.839581    6[1-(0),6-(6,6),6-(6,6)]
   197       7.051716       7.051716       7.051716    6[6-(6,6),8-(30),8-(30)]
   198        7.93725        7.93725        7.93725    6[6-(1,6),6-(1,6),6-(6,6)]
   199       7.592152       7.592152       7.592152    6[1-(0),6-(6,6),6-(6,6)]
   200       7.681683       7.681683       7.681683    6[6-(1,6),6-(1,6),6-(8,8)]
   201       8.147239       8.147239       8.147239    6[1-(0),6-(1,6),6-(6,6)]
   202       8.503732       8.503732       8.503732    6[1-(0),6-(1,6),6-(1,6)]
   203       8.399551       8.399551       8.399551    6[1-(0),6-(1,6),6-(6,6)]
   204       7.260077       7.260077       7.260077    6[6-(6,6),8-(30),8-(30)]
   205       8.780461       8.780461       8.780461    6[6-(6,6),8-(30),8-(30)]
   206      16.177275      16.177275      16.177275    6[6-(1,6),6-(1,6),6-(8,8)]
   207      16.183786      16.183786      16.183786    6[1-(0),6-(6,6),6-(6,6)]
   208       0.279985       0.279985       0.279985    6[6-(1,6),6-(1,6),6-(6,6)]
   209       0.691823       0.691823       0.691823    6[1-(0),6-(6,6),6-(6,6)]
   210        0.70973        0.70973        0.70973    6[6-(1,6),6-(1,6),6-(8,8)]
   211       0.299519       0.299519       0.299519    6[1-(0),6-(6,6),6-(6,6)]
   212       1.087384       1.087384       1.087384    6[6-(6,6),8-(30),8-(30)]
   213        0.20185        0.20185        0.20185    6[6-(1,6),6-(1,6),6-(6,6)]
   214       0.546948       0.546948       0.546948    6[1-(0),6-(6,6),6-(6,6)]
   215       0.457417       0.457417       0.457417    6[6-(1,6),6-(1,6),6-(8,8)]
   216      -0.008139      -0.008139      -0.008139    6[1-(0),6-(1,6),6-(6,6)]
   217      15.913568      15.913568      15.913568    6[1-(0),6-(1,6),6-(1,6)]
   218      16.017749      16.017749      16.017749    6[1-(0),6-(1,6),6-(6,6)]
   219       0.879023       0.879023       0.879023    6[6-(6,6),8-(30),8-(30)]
   220      15.636839      15.636839      15.636839    6[6-(6,6),8-(30),8-(30)]
   221       9.635067       9.635067       9.635067    6[6-(1,6),6-(1,6),6-(8,8)]
   222      10.380608      10.380608      10.380608    6[1-(0),6-(6,6),6-(6,6)]
   223      11.720304      11.720304      11.720304    6[6-(1,6),6-(1,6),6-(6,6)]
   224      12.280274      12.280274      12.280274    6[1-(0),6-(6,6),6-(6,6)]
   225      11.534733      11.534733      11.534733    6[6-(1,6),6-(1,6),6-(8,8)]
   226      10.219454      10.219454      10.219454    6[1-(0),6-(6,6),6-(6,6)]
   227      12.190744      12.190744      12.190744    6[6-(6,6),8-(30),8-(30)]
   228      12.517936      12.517936      12.517936    6[6-(1,6),6-(1,6),6-(6,6)]
   229       11.96936       11.96936       11.96936    6[1-(0),6-(6,6),6-(6,6)]
   230      12.708391      12.708391      12.708391    6[6-(1,6),6-(1,6),6-(8,8)]
   231      14.026925      14.026925      14.026925    6[1-(0),6-(1,6),6-(6,6)]
   232      14.577128      14.577128      14.577128    6[1-(0),6-(1,6),6-(1,6)]
   233      13.842981      13.842981      13.842981    6[1-(0),6-(1,6),6-(6,6)]
   234      12.102842      12.102842      12.102842    6[6-(6,6),8-(30),8-(30)]
   235       8.236769       8.236769       8.236769    6[6-(6,6),8-(30),8-(30)]
   236      14.782233      14.782233      14.782233    6[6-(1,6),6-(1,6),6-(8,8)]
   237      14.036692      14.036692      14.036692    6[1-(0),6-(6,6),6-(6,6)]
   238      12.696996      12.696996      12.696996    6[6-(1,6),6-(1,6),6-(6,6)]
   239      12.137026      12.137026      12.137026    6[1-(0),6-(6,6),6-(6,6)]
   240      12.882567      12.882567      12.882567    6[6-(1,6),6-(1,6),6-(8,8)]
   241      14.197846      14.197846      14.197846    6[1-(0),6-(6,6),6-(6,6)]
   242      12.226556      12.226556      12.226556    6[6-(6,6),8-(30),8-(30)]
   243      11.899364      11.899364      11.899364    6[6-(1,6),6-(1,6),6-(6,6)]
   244       12.44794       12.44794       12.44794    6[1-(0),6-(6,6),6-(6,6)]
   245      11.708909      11.708909      11.708909    6[6-(1,6),6-(1,6),6-(8,8)]
   246      10.390375      10.390375      10.390375    6[1-(0),6-(1,6),6-(6,6)]
   247       9.840172       9.840172       9.840172    6[1-(0),6-(1,6),6-(1,6)]
   248      10.574319      10.574319      10.574319    6[1-(0),6-(1,6),6-(6,6)]
   249      12.314458      12.314458      12.314458    6[6-(6,6),8-(30),8-(30)]
   250      16.180531      16.180531      16.180531    6[6-(6,6),8-(30),8-(30)]
   251       8.038175       8.038175       8.038175    6[6-(1,6),6-(1,6),6-(8,8)]
   252       8.044686       8.044686       8.044686    6[1-(0),6-(6,6),6-(6,6)]
   253       8.419085       8.419085       8.419085    6[6-(1,6),6-(1,6),6-(6,6)]
   254       8.830923       8.830923       8.830923    6[1-(0),6-(6,6),6-(6,6)]
   255        8.84883        8.84883        8.84883    6[6-(1,6),6-(1,6),6-(8,8)]
   256       8.438619       8.438619       8.438619    6[1-(0),6-(6,6),6-(6,6)]
   257       9.226484       9.226484       9.226484    6[6-(6,6),8-(30),8-(30)]
   258        8.34095        8.34095        8.34095    6[6-(1,6),6-(1,6),6-(6,6)]
   259       8.686048       8.686048       8.686048    6[1-(0),6-(6,6),6-(6,6)]
   260       8.596517       8.596517       8.596517    6[6-(1,6),6-(1,6),6-(8,8)]
   261       8.130961       8.130961       8.130961    6[1-(0),6-(1,6),6-(6,6)]
   262       7.774468       7.774468       7.774468    6[1-(0),6-(1,6),6-(1,6)]
   263       7.878649       7.878649       7.878649    6[1-(0),6-(1,6),6-(6,6)]
   264       9.018123       9.018123       9.018123    6[6-(6,6),8-(30),8-(30)]
   265       7.497739       7.497739       7.497739    6[6-(6,6),8-(30),8-(30)]
   266       0.100925       0.100925       0.100925    6[6-(1,6),6-(1,6),6-(8,8)]
   267       0.094414       0.094414       0.094414    6[1-(0),6-(6,6),6-(6,6)]
   268      15.998215      15.998215      15.998215    6[6-(1,6),6-(1,6),6-(6,6)]
   269      15.586376      15.586376      15.586376    6[1-(0),6-(6,6),6-(6,6)]
   270       15.56847       15.56847       15.56847    6[6-(1,6),6-(1,6),6-(8,8)]
   271      15.978681      15.978681      15.978681    6[1-(0),6-(6,6),6-(6,6)]
   272      15.190816      15.190816      15.190816    6[6-(6,6),8-(30),8-(30)]
   273       16.07635       16.07635       16.07635    6[6-(1,6),6-(1,6),6-(6,6)]
   274      15.731252      15.731252      15.731252    6[1-(0),6-(6,6),6-(6,6)]
   275      15.820783      15.820783      15.820783    6[6-(1,6),6-(1,6),6-(8,8)]
   276       0.008139       0.008139       0.008139    6[1-(0),6-(1,6),6-(6,6)]
   277       0.364632       0.364632       0.364632    6[1-(0),6-(1,6),6-(1,6)]
   278       0.260451       0.260451       0.260451    6[1-(0),6-(1,6),6-(6,6)]
   279      15.399177      15.399177      15.399177    6[6-(6,6),8-(30),8-(30)]
   280       0.641361       0.641361       0.641361    6[6-(6,6),8-(30),8-(30)]
   281       9.635067       9.635067       9.635067    6[6-(1,6),6-(1,6),6-(8,8)]
   282      10.380608      10.380608      10.380608    6[1-(0),6-(6,6),6-(6,6)]
   283      11.720304      11.720304      11.720304    6[6-(1,6),6-(1,6),6-(6,6)]
   284      12.280274      12.280274      12.280274    6[1-(0),6-(6,6),6-(6,6)]
   285      11.534733      11.534733      11.534733    6[6-(1,6),6-(1,6),6-(8,8)]
   286      10.219454      10.219454      10.219454    6[1-(0),6-(6,6),6-(6,6)]
   287      12.190744      12.190744      12.190744    6[6-(6,6),8-(30),8-(30)]
   288      12.517936      12.517936      12.517936    6[6-(1,6),6-(1,6),6-(6,6)]
   289       11.96936       11.96936       11.96936    6[1-(0),6-(6,6),6-(6,6)]
   290      12.708391      12.708391      12.708391    6[6-(1,6),6-(1,6),6-(8,8)]
   291      14.026925      14.026925      14.026925    6[1-(0),6-(1,6),6-(6,6)]
   292      14.577128      14.577128      14.577128    6[1-(0),6-(1,6),6-(1,6)]
   293      13.842981      13.842981      13.842981    6[1-(0),6-(1,6),6-(6,6)]
   294      12.102842      12.102842      12.102842    6[6-(6,6),8-(30),8-(30)]
   295       8.236769       8.236769       8.236769    6[6-(6,6),8-(30),8-(30)]
   296      14.782233      14.782233      14.782233    6[6-(1,6),6-(1,6),6-(8,8)]
   297      14.036692      14.036692      14.036692    6[1-(0),6-(6,6),6-(6,6)]
   298      12.696996      12.696996      12.696996    6[6-(1,6),6-(1,6),6-(6,6)]
   299      12.137026      12.137026      12.137026    6[1-(0),6-(6,6),6-(6,6)]
   300      12.882567      12.882567      12.882567    6[6-(1,6),6-(1,6),6-(8,8)]
   301      14.197846      14.197846      14.197846    6[1-(0),6-(6,6),6-(6,6)]
   302      12.226556      12.226556      12.226556    6[6-(6,6),8-(30),8-(30)]
   303      11.899364      11.899364      11.899364    6[6-(1,6),6-(1,6),6-(6,6)]
   304       12.44794       12.44794       12.44794    6[1-(0),6-(6,6),6-(6,6)]
   305      11.708909      11.708909      11.708909    6[6-(1,6),6-(1,6),6-(8,8)]
   306      10.390375      10.390375      10.390375    6[1-(0),6-(1,6),6-(6,6)]
   307       9.840172       9.840172       9.840172    6[1-(0),6-(1,6),6-(1,6)]
   308      10.574319      10.574319      10.574319    6[1-(0),6-(1,6),6-(6,6)]
   309      12.314458      12.314458      12.314458    6[6-(6,6),8-(30),8-(30)]
   310      16.180531      16.180531      16.180531    6[6-(6,6),8-(30),8-(30)]
   311       8.038175       8.038175       8.038175    6[6-(1,6),6-(1,6),6-(8,8)]
   312       8.044686       8.044686       8.044686    6[1-(0),6-(6,6),6-(6,6)]
   313       8.419085       8.419085       8.419085    6[6-(1,6),6-(1,6),6-(6,6)]
   314       8.830923       8.830923       8.830923    6[1-(0),6-(6,6),6-(6,6)]
   315        8.84883        8.84883        8.84883    6[6-(1,6),6-(1,6),6-(8,8)]
   316       8.438619       8.438619       8.438619    6[1-(0),6-(6,6),6-(6,6)]
   317       9.226484       9.226484       9.226484    6[6-(6,6),8-(30),8-(30)]
   318        8.34095        8.34095        8.34095    6[6-(1,6),6-(1,6),6-(6,6)]
   319       8.686048       8.686048       8.686048    6[1-(0),6-(6,6),6-(6,6)]
   320       8.596517       8.596517       8.596517    6[6-(1,6),6-(1,6),6-(8,8)]
   321       8.130961       8.130961       8.130961    6[1-(0),6-(1,6),6-(6,6)]
   322       7.774468       7.774468       7.774468    6[1-(0),6-(1,6),6-(1,6)]
   323       7.878649       7.878649       7.878649    6[1-(0),6-(1,6),6-(6,6)]
   324       9.018123       9.018123       9.018123    6[6-(6,6),8-(30),8-(30)]
   325       7.497739       7.497739       7.497739    6[6-(6,6),8-(30),8-(30)]
   326       0.100925       0.100925       0.100925    6[6-(1,6),6-(1,6),6-(8,8)]
   327       0.094414       0.094414       0.094414    6[1-(0),6-(6,6),6-(6,6)]
   328      15.998215      15.998215      15.998215    6[6-(1,6),6-(1,6),6-(6,6)]
   329      15.586376      15.586376      15.586376    6[1-(0),6-(6,6),6-(6,6)]
   330       15.56847       15.56847       15.56847    6[6-(1,6),6-(1,6),6-(8,8)]
   331      15.978681      15.978681      15.978681    6[1-(0),6-(6,6),6-(6,6)]
   332      15.190816      15.190816      15.190816    6[6-(6,6),8-(30),8-(30)]
   333       16.07635       16.07635       16.07635    6[6-(1,6),6-(1,6),6-(6,6)]
   334      15.731252      15.731252      15.731252    6[1-(0),6-(6,6),6-(6,6)]
   335      15.820783      15.820783      15.820783    6[6-(1,6),6-(1,6),6-(8,8)]
   336       0.008139       0.008139       0.008139    6[1-(0),6-(1,6),6-(6,6)]
   337       0.364632       0.364632       0.364632    6[1-(0),6-(1,6),6-(1,6)]
   338       0.260451       0.260451       0.260451    6[1-(0),6-(1,6),6-(6,6)]
   339      15.399177      15.399177      15.399177    6[6-(6,6),8-(30),8-(30)]
   340       0.641361       0.641361       0.641361    6[6-(6,6),8-(30),8-(30)]
   341       6.643133       6.643133       6.643133    6[6-(1,6),6-(1,6),6-(8,8)]
   342       5.897592       5.897592       5.897592    6[1-(0),6-(6,6),6-(6,6)]
   343       4.557896       4.557896       4.557896    6[6-(1,6),6-(1,6),6-(6,6)]
   344       3.997926       3.997926       3.997926    6[1-(0),6-(6,6),6-(6,6)]
   345       4.743467       4.743467       4.743467    6[6-(1,6),6-(1,6),6-(8,8)]
   346       6.058746       6.058746       6.058746    6[1-(0),6-(6,6),6-(6,6)]
   347       4.087456       4.087456       4.087456    6[6-(6,6),8-(30),8-(30)]
   348       3.760264       3.760264       3.760264    6[6-(1,6),6-(1,6),6-(6,6)]
   349        4.30884        4.30884        4.30884    6[1-(0),6-(6,6),6-(6,6)]
   350       3.569809       3.569809       3.569809    6[6-(1,6),6-(1,6),6-(8,8)]
   351       2.251275       2.251275       2.251275    6[1-(0),6-(1,6),6-(6,6)]
   352       1.701072       1.701072       1.701072    6[1-(0),6-(1,6),6-(1,6)]
   353       2.435219       2.435219       2.435219    6[1-(0),6-(1,6),6-(6,6)]
   354       4.175358       4.175358       4.175358    6[6-(6,6),8-(30),8-(30)]
   355       8.041431       8.041431       8.041431    6[6-(6,6),8-(30),8-(30)]
   356       1.495967       1.495967       1.495967    6[6-(1,6),6-(1,6),6-(8,8)]
   357       2.241508       2.241508       2.241508    6[1-(0),6-(6,6),6-(6,6)]
   358       3.581204       3.581204       3.581204    6[6-(1,6),6-(1,6),6-(6,6)]
   359       4.141174       4.141174       4.141174    6[1-(0),6-(6,6),6-(6,6)]
   360       3.395633       3.395633       3.395633    6[6-(1,6),6-(1,6),6-(8,8)]
   361       2.080354       2.080354       2.080354    6[1-(0),6-(6,6),6-(6,6)]
   362       4.051644       4.051644       4.051644    6[6-(6,6),8-(30),8-(30)]
   363       4.378836       4.378836       4.378836    6[6-(1,6),6-(1,6),6-(6,6)]
   364        3.83026        3.83026        3.83026    6[1-(0),6-(6,6),6-(6,6)]
   365       4.569291       4.569291       4.569291    6[6-(1,6),6-(1,6),6-(8,8)]
   366       5.887825       5.887825       5.887825    6[1-(0),6-(1,6),6-(6,6)]
   367       6.438028       6.438028       6.438028    6[1-(0),6-(1,6),6-(1,6)]
   368       5.703881       5.703881       5.703881    6[1-(0),6-(1,6),6-(6,6)]
   369       3.963742       3.963742       3.963742    6[6-(6,6),8-(30),8-(30)]
   370       0.097669       0.097669       0.097669    6[6-(6,6),8-(30),8-(30)]
   371       8.240025       8.240025       8.240025    6[6-(1,6),6-(1,6),6-(8,8)]
   372       8.233514       8.233514       8.233514    6[1-(0),6-(6,6),6-(6,6)]
   373       7.859115       7.859115       7.859115    6[6-(1,6),6-(1,6),6-(6,6)]
   374       7.447277       7.447277       7.447277    6[1-(0),6-(6,6),6-(6,6)]
   375        7.42937        7.42937        7.42937    6[6-(1,6),6-(1,6),6-(8,8)]
   376       7.839581       7.839581       7.839581    6[1-(0),6-(6,6),6-(6,6)]
   377       7.051716       7.051716       7.051716    6[6-(6,6),8-(30),8-(30)]
   378        7.93725        7.93725        7.93725    6[6-(1,6),6-(1,6),6-(6,6)]
   379       7.592152       7.592152       7.592152    6[1-(0),6-(6,6),6-(6,6)]
   380       7.681683       7.681683       7.681683    6[6-(1,6),6-(1,6),6-(8,8)]
   381       8.147239       8.147239       8.147239    6[1-(0),6-(1,6),6-(6,6)]
   382       8.503732       8.503732       8.503732    6[1-(0),6-(1,6),6-(1,6)]
   383       8.399551       8.399551       8.399551    6[1-(0),6-(1,6),6-(6,6)]
   384       7.260077       7.260077       7.260077    6[6-(6,6),8-(30),8-(30)]
   385       8.780461       8.780461       8.780461    6[6-(6,6),8-(30),8-(30)]
   386      16.177275      16.177275      16.177275    6[6-(1,6),6-(1,6),6-(8,8)]
   387      16.183786      16.183786      16.183786    6[1-(0),6-(6,6),6-(6,6)]
   388       0.279985       0.279985       0.279985    6[6-(1,6),6-(1,6),6-(6,6)]
   389       0.691823       0.691823       0.691823    6[1-(0),6-(6,6),6-(6,6)]
   390        0.70973        0.70973        0.70973    6[6-(1,6),6-(1,6),6-(8,8)]
   391       0.299519       0.299519       0.299519    6[1-(0),6-(6,6),6-(6,6)]
   392       1.087384       1.087384       1.087384    6[6-(6,6),8-(30),8-(30)]
   393        0.20185        0.20185        0.20185    6[6-(1,6),6-(1,6),6-(6,6)]
   394       0.546948       0.546948       0.546948    6[1-(0),6-(6,6),6-(6,6)]
   395       0.457417       0.457417       0.457417    6[6-(1,6),6-(1,6),6-(8,8)]
   396      -0.008139      -0.008139      -0.008139    6[1-(0),6-(1,6),6-(6,6)]
   397      15.913568      15.913568      15.913568    6[1-(0),6-(1,6),6-(1,6)]
   398      16.017749      16.017749      16.017749    6[1-(0),6-(1,6),6-(6,6)]
   399       0.879023       0.879023       0.879023    6[6-(6,6),8-(30),8-(30)]
   400      15.636839      15.636839      15.636839    6[6-(6,6),8-(30),8-(30)]
   401       4.746723       4.746723       4.746723    8[6-(6,8),30-(8,8,8)]
   402       2.819384       2.819384       2.819384    8[6-(6,8),30-(8,8,8)]
   403       5.432035       5.432035       5.432035    8[6-(6,8),30-(8,8,8)]
   404       3.485163       3.485163       3.485163    8[6-(6,8),30-(8,8,8)]
   405      11.027178      11.027178      11.027178    8[1-(0),30-(8,8,8),30-(8,8,8)]
   406       8.535963       8.535963       8.535963    8[6-(6,8),30-(8,8,8)]
   407       8.604657       8.604657       8.604657    8[6-(6,8),30-(8,8,8)]
   408       3.392377       3.392377       3.392377    8[6-(6,8),30-(8,8,8)]
   409       5.319716       5.319716       5.319716    8[6-(6,8),30-(8,8,8)]
   410       2.707065       2.707065       2.707065    8[6-(6,8),30-(8,8,8)]
   411       4.653937       4.653937       4.653937    8[6-(6,8),30-(8,8,8)]
   412      13.390122      13.390122      13.390122    8[1-(0),30-(8,8,8),30-(8,8,8)]
   413      15.881337      15.881337      15.881337    8[6-(6,8),30-(8,8,8)]
   414      15.812643      15.812643      15.812643    8[6-(6,8),30-(8,8,8)]
   415       6.670806       6.670806       6.670806    8[6-(6,8),30-(8,8,8)]
   416       7.186825       7.186825       7.186825    8[6-(6,8),30-(8,8,8)]
   417       7.144502       7.144502       7.144502    8[6-(6,8),30-(8,8,8)]
   418       7.048461       7.048461       7.048461    8[6-(6,8),30-(8,8,8)]
   419      10.571063      10.571063      10.571063    8[1-(0),30-(8,8,8),30-(8,8,8)]
   420       9.055563       9.055563       9.055563    8[6-(6,8),30-(8,8,8)]
   421        8.91557        8.91557        8.91557    8[6-(6,8),30-(8,8,8)]
   422       1.468294       1.468294       1.468294    8[6-(6,8),30-(8,8,8)]
   423       0.952275       0.952275       0.952275    8[6-(6,8),30-(8,8,8)]
   424       0.994598       0.994598       0.994598    8[6-(6,8),30-(8,8,8)]
   425       1.090639       1.090639       1.090639    8[6-(6,8),30-(8,8,8)]
   426      13.846237      13.846237      13.846237    8[1-(0),30-(8,8,8),30-(8,8,8)]
   427      15.361737      15.361737      15.361737    8[6-(6,8),30-(8,8,8)]
   428       15.50173       15.50173       15.50173    8[6-(6,8),30-(8,8,8)]
   429      11.531477      11.531477      11.531477    8[6-(6,8),30-(8,8,8)]
   430      13.458816      13.458816      13.458816    8[6-(6,8),30-(8,8,8)]
   431      10.846165      10.846165      10.846165    8[6-(6,8),30-(8,8,8)]
   432      12.793037      12.793037      12.793037    8[6-(6,8),30-(8,8,8)]
   433       5.251022       5.251022       5.251022    8[1-(0),30-(8,8,8),30-(8,8,8)]
   434       7.742237       7.742237       7.742237    8[6-(6,8),30-(8,8,8)]
   435       7.673543       7.673543       7.673543    8[6-(6,8),30-(8,8,8)]
   436      12.885823      12.885823      12.885823    8[6-(6,8),30-(8,8,8)]
   437      10.958484      10.958484      10.958484    8[6-(6,8),30-(8,8,8)]
   438      13.571135      13.571135      13.571135    8[6-(6,8),30-(8,8,8)]
   439      11.624263      11.624263      11.624263    8[6-(6,8),30-(8,8,8)]
   440       2.888078       2.888078       2.888078    8[1-(0),30-(8,8,8),30-(8,8,8)]
   441       0.396863       0.396863       0.396863    8[6-(6,8),30-(8,8,8)]
   442       0.465557       0.465557       0.465557    8[6-(6,8),30-(8,8,8)]
   443       9.607394       9.607394       9.607394    8[6-(6,8),30-(8,8,8)]
   444       9.091375       9.091375       9.091375    8[6-(6,8),30-(8,8,8)]
   445       9.133698       9.133698       9.133698    8[6-(6,8),30-(8,8,8)]
   446       9.229739       9.229739       9.229739    8[6-(6,8),30-(8,8,8)]
   447       5.707137       5.707137       5.707137    8[1-(0),30-(8,8,8),30-(8,8,8)]
   448       7.222637       7.222637       7.222637    8[6-(6,8),30-(8,8,8)]
   449        7.36263        7.36263        7.36263    8[6-(6,8),30-(8,8,8)]
   450      14.809906      14.809906      14.809906    8[6-(6,8),30-(8,8,8)]
   451      15.325925      15.325925      15.325925    8[6-(6,8),30-(8,8,8)]
   452      15.283602      15.283602      15.283602    8[6-(6,8),30-(8,8,8)]
   453      15.187561      15.187561      15.187561    8[6-(6,8),30-(8,8,8)]
   454       2.431963       2.431963       2.431963    8[1-(0),30-(8,8,8),30-(8,8,8)]
   455       0.916463       0.916463       0.916463    8[6-(6,8),30-(8,8,8)]
   456        0.77647        0.77647        0.77647    8[6-(6,8),30-(8,8,8)]
   457      11.531477      11.531477      11.531477    8[6-(6,8),30-(8,8,8)]
   458      13.458816      13.458816      13.458816    8[6-(6,8),30-(8,8,8)]
   459      10.846165      10.846165      10.846165    8[6-(6,8),30-(8,8,8)]
   460      12.793037      12.793037      12.793037    8[6-(6,8),30-(8,8,8)]
   461       5.251022       5.251022       5.251022    8[1-(0),30-(8,8,8),30-(8,8,8)]
   462       7.742237       7.742237       7.742237    8[6-(6,8),30-(8,8,8)]
   463       7.673543       7.673543       7.673543    8[6-(6,8),30-(8,8,8)]
   464      12.885823      12.885823      12.885823    8[6-(6,8),30-(8,8,8)]
   465      10.958484      10.958484      10.958484    8[6-(6,8),30-(8,8,8)]
   466      13.571135      13.571135      13.571135    8[6-(6,8),30-(8,8,8)]
   467      11.624263      11.624263      11.624263    8[6-(6,8),30-(8,8,8)]
   468       2.888078       2.888078       2.888078    8[1-(0),30-(8,8,8),30-(8,8,8)]
   469       0.396863       0.396863       0.396863    8[6-(6,8),30-(8,8,8)]
   470       0.465557       0.465557       0.465557    8[6-(6,8),30-(8,8,8)]
   471       9.607394       9.607394       9.607394    8[6-(6,8),30-(8,8,8)]
   472       9.091375       9.091375       9.091375    8[6-(6,8),30-(8,8,8)]
   473       9.133698       9.133698       9.133698    8[6-(6,8),30-(8,8,8)]
   474       9.229739       9.229739       9.229739    8[6-(6,8),30-(8,8,8)]
   475       5.707137       5.707137       5.707137    8[1-(0),30-(8,8,8),30-(8,8,8)]
   476       7.222637       7.222637       7.222637    8[6-(6,8),30-(8,8,8)]
   477        7.36263        7.36263        7.36263    8[6-(6,8),30-(8,8,8)]
   478      14.809906      14.809906      14.809906    8[6-(6,8),30-(8,8,8)]
   479      15.325925      15.325925      15.325925    8[6-(6,8),30-(8,8,8)]
   480      15.283602      15.283602      15.283602    8[6-(6,8),30-(8,8,8)]
   481      15.187561      15.187561      15.187561    8[6-(6,8),30-(8,8,8)]
   482       2.431963       2.431963       2.431963    8[1-(0),30-(8,8,8),30-(8,8,8)]
   483       0.916463       0.916463       0.916463    8[6-(6,8),30-(8,8,8)]
   484        0.77647        0.77647        0.77647    8[6-(6,8),30-(8,8,8)]
   485       4.746723       4.746723       4.746723    8[6-(6,8),30-(8,8,8)]
   486       2.819384       2.819384       2.819384    8[6-(6,8),30-(8,8,8)]
   487       5.432035       5.432035       5.432035    8[6-(6,8),30-(8,8,8)]
   488       3.485163       3.485163       3.485163    8[6-(6,8),30-(8,8,8)]
   489      11.027178      11.027178      11.027178    8[1-(0),30-(8,8,8),30-(8,8,8)]
   490       8.535963       8.535963       8.535963    8[6-(6,8),30-(8,8,8)]
   491       8.604657       8.604657       8.604657    8[6-(6,8),30-(8,8,8)]
   492       3.392377       3.392377       3.392377    8[6-(6,8),30-(8,8,8)]
   493       5.319716       5.319716       5.319716    8[6-(6,8),30-(8,8,8)]
   494       2.707065       2.707065       2.707065    8[6-(6,8),30-(8,8,8)]
   495       4.653937       4.653937       4.653937    8[6-(6,8),30-(8,8,8)]
   496      13.390122      13.390122      13.390122    8[1-(0),30-(8,8,8),30-(8,8,8)]
   497      15.881337      15.881337      15.881337    8[6-(6,8),30-(8,8,8)]
   498      15.812643      15.812643      15.812643    8[6-(6,8),30-(8,8,8)]
   499       6.670806       6.670806       6.670806    8[6-(6,8),30-(8,8,8)]
   500       7.186825       7.186825       7.186825    8[6-(6,8),30-(8,8,8)]
   501       7.144502       7.144502       7.144502    8[6-(6,8),30-(8,8,8)]
   502       7.048461       7.048461       7.048461    8[6-(6,8),30-(8,8,8)]
   503      10.571063      10.571063      10.571063    8[1-(0),30-(8,8,8),30-(8,8,8)]
   504       9.055563       9.055563       9.055563    8[6-(6,8),30-(8,8,8)]
   505        8.91557        8.91557        8.91557    8[6-(6,8),30-(8,8,8)]
   506       1.468294       1.468294       1.468294    8[6-(6,8),30-(8,8,8)]
   507       0.952275       0.952275       0.952275    8[6-(6,8),30-(8,8,8)]
   508       0.994598       0.994598       0.994598    8[6-(6,8),30-(8,8,8)]
   509       1.090639       1.090639       1.090639    8[6-(6,8),30-(8,8,8)]
   510      13.846237      13.846237      13.846237    8[1-(0),30-(8,8,8),30-(8,8,8)]
   511      15.361737      15.361737      15.361737    8[6-(6,8),30-(8,8,8)]
   512       15.50173       15.50173       15.50173    8[6-(6,8),30-(8,8,8)]
