# Supplementary material for: A collection of forcefield precursors for metal–organic frameworks
Source: RSC Adv. 2019 Nov 13;9(63):36492–507. doi: 10.1039/c9ra07327b (PMC9075174; doi:10.1039/c9ra07327b)
Supplement: RA-009-C9RA07327B-s2060 [file RA-009-C9RA07327B-s2060.txt]

QEZZIF_clean

11.419000    0.000000    0.000000
5.709506    19.473248    0.000000
5.709506    3.643098    19.129434

     1      13.886308      13.886308      13.886308    29[7-(6),7-(6),7-(6,6),7-(6,6)]
     2       8.951701       8.951701       8.951701    29[7-(6),7-(6),7-(6,6),7-(6,6)]
     3      14.661204      14.661204      14.661204    29[7-(6),7-(6),7-(6,6),7-(6,6)]
     4       8.176811       8.176811       8.176811    29[7-(6),7-(6),7-(6,6),7-(6,6)]
     5       8.951704       8.951704       8.951704    29[7-(6),7-(6),7-(6,6),7-(6,6)]
     6      13.886311      13.886311      13.886311    29[7-(6),7-(6),7-(6,6),7-(6,6)]
     7       8.176808       8.176808       8.176808    29[7-(6),7-(6),7-(6,6),7-(6,6)]
     8      14.661201      14.661201      14.661201    29[7-(6),7-(6),7-(6,6),7-(6,6)]
     9      11.419011      11.419011      11.419011    29[7-(6),7-(6),7-(6),7-(6)]
    10      11.419007      11.419007      11.419007    29[7-(6),7-(6),7-(6),7-(6)]
    11      11.419001      11.419001      11.419001    29[7-(6),7-(6),7-(6),7-(6)]
    12      11.419005      11.419005      11.419005    29[7-(6),7-(6),7-(6),7-(6)]
    13       7.281901       7.281901       7.281901    1[6-(6,7)]
    14       5.253886       5.253886       5.253886    1[6-(6,6)]
    15      14.701967      14.701967      14.701967    1[6-(6,7)]
    16       5.326968       5.326968       5.326968    1[6-(7,7)]
    17      15.556108      15.556108      15.556108    1[6-(6,7)]
    18       6.165123       6.165123       6.165123    1[6-(6,6)]
    19       8.136042       8.136042       8.136042    1[6-(6,7)]
    20       6.092041       6.092041       6.092041    1[6-(7,7)]
    21       4.137105       4.137105       4.137105    1[6-(6,7)]
    22        6.16512        6.16512        6.16512    1[6-(6,6)]
    23      13.845545      13.845545      13.845545    1[6-(6,7)]
    24      11.801544      11.801544      11.801544    1[6-(7,7)]
    25       7.281898       7.281898       7.281898    1[6-(6,7)]
    26       5.253883       5.253883       5.253883    1[6-(6,6)]
    27        8.99247        8.99247        8.99247    1[6-(6,7)]
    28      11.036471      11.036471      11.036471    1[6-(7,7)]
    29      15.556111      15.556111      15.556111    1[6-(6,7)]
    30      17.584126      17.584126      17.584126    1[6-(6,6)]
    31       8.136045       8.136045       8.136045    1[6-(6,7)]
    32      17.511044      17.511044      17.511044    1[6-(7,7)]
    33       7.281904       7.281904       7.281904    1[6-(6,7)]
    34      16.672889      16.672889      16.672889    1[6-(6,6)]
    35       14.70197       14.70197       14.70197    1[6-(6,7)]
    36      16.745971      16.745971      16.745971    1[6-(7,7)]
    37      12.991401      12.991401      12.991401    1[6-(6,7)]
    38      16.672892      16.672892      16.672892    1[6-(6,6)]
    39       8.992467       8.992467       8.992467    1[6-(6,7)]
    40      11.036468      11.036468      11.036468    1[6-(7,7)]
    41       9.846608       9.846608       9.846608    1[6-(6,7)]
    42      17.584129      17.584129      17.584129    1[6-(6,6)]
    43      13.845542      13.845542      13.845542    1[6-(6,7)]
    44      11.801541      11.801541      11.801541    1[6-(7,7)]
    45      16.403285      16.403285      16.403285    74[6-(7),6-(7),6-(7),6-(7),6-(7),6-(7),6-(7),6-(7)]
    46       6.434727       6.434727       6.434727    74[6-(7),6-(7),6-(7),6-(7),6-(7),6-(7),6-(7),6-(7)]
    47      12.144227      12.144227      12.144227    74[6-(7),6-(7),6-(7),6-(7),6-(7),6-(7),6-(7),6-(7)]
    48      10.693785      10.693785      10.693785    74[6-(7),6-(7),6-(7),6-(7),6-(7),6-(7),6-(7),6-(7)]
    49      11.419003      11.419003      11.419003    74[6-(7),6-(7),6-(7),6-(7),6-(7),6-(7),6-(7),6-(7)]
    50      11.419003      11.419003      11.419003    74[6-(7),6-(7),6-(7),6-(7),6-(7),6-(7),6-(7),6-(7)]
    51      11.419009      11.419009      11.419009    74[6-(7),6-(7),6-(7),6-(7),6-(7),6-(7),6-(7),6-(7)]
    52      11.419009      11.419009      11.419009    74[6-(7),6-(7),6-(7),6-(7),6-(7),6-(7),6-(7),6-(7)]
    53      15.258073      15.258073      15.258073    6[7-(29),74-(6,6,6,6,6,6,6)]
    54       6.545376       6.545376       6.545376    6[7-(0),74-(6,6,6,6,6,6,6)]
    55       5.352091       5.352091       5.352091    6[7-(29),74-(6,6,6,6,6,6,6)]
    56       12.50495       12.50495       12.50495    6[7-(29),74-(6,6,6,6,6,6,6)]
    57       9.965371       9.965371       9.965371    6[7-(0),74-(6,6,6,6,6,6,6)]
    58      11.238589      11.238589      11.238589    6[7-(29),74-(6,6,6,6,6,6,6)]
    59       9.565699       9.565699       9.565699    6[7-(0),74-(6,6,6,6,6,6,6)]
    60       6.463158       6.463158       6.463158    6[1-(0),6-(1,6),7-(6,29)]
    61       5.271015       5.271015       5.271015    6[1-(0),6-(1,7),6-(1,7)]
    62      15.535554      15.535554      15.535554    6[1-(0),6-(1,6),7-(6,29)]
    63       5.314407       5.314407       5.314407    6[1-(0),7-(6,29),7-(6,29)]
    64       7.579938       7.579938       7.579938    6[7-(29),74-(6,6,6,6,6,6,6)]
    65      16.292635      16.292635      16.292635    6[7-(0),74-(6,6,6,6,6,6,6)]
    66        6.06692        6.06692        6.06692    6[7-(29),74-(6,6,6,6,6,6,6)]
    67      10.333057      10.333057      10.333057    6[7-(29),74-(6,6,6,6,6,6,6)]
    68      12.872648      12.872648      12.872648    6[7-(0),74-(6,6,6,6,6,6,6)]
    69       11.59943       11.59943       11.59943    6[7-(29),74-(6,6,6,6,6,6,6)]
    70      13.272307      13.272307      13.272307    6[7-(0),74-(6,6,6,6,6,6,6)]
    71        4.95585        4.95585        4.95585    6[1-(0),6-(1,6),7-(6,29)]
    72       6.147994       6.147994       6.147994    6[1-(0),6-(1,7),6-(1,7)]
    73       7.302455       7.302455       7.302455    6[1-(0),6-(1,6),7-(6,29)]
    74       6.104602       6.104602       6.104602    6[1-(0),7-(6,29),7-(6,29)]
    75      13.289439      13.289439      13.289439    6[7-(29),74-(6,6,6,6,6,6,6)]
    76      10.583136      10.583136      10.583136    6[7-(0),74-(6,6,6,6,6,6,6)]
    77      11.776421      11.776421      11.776421    6[7-(29),74-(6,6,6,6,6,6,6)]
    78      10.333056      10.333056      10.333056    6[7-(29),74-(6,6,6,6,6,6,6)]
    79      12.872647      12.872647      12.872647    6[7-(0),74-(6,6,6,6,6,6,6)]
    80      11.599429      11.599429      11.599429    6[7-(29),74-(6,6,6,6,6,6,6)]
    81      13.272307      13.272307      13.272307    6[7-(0),74-(6,6,6,6,6,6,6)]
    82      10.665354      10.665354      10.665354    6[1-(0),6-(1,6),7-(6,29)]
    83       6.147991       6.147991       6.147991    6[1-(0),6-(1,7),6-(1,7)]
    84      13.011958      13.011958      13.011958    6[1-(0),6-(1,6),7-(6,29)]
    85      11.814105      11.814105      11.814105    6[1-(0),7-(6,29),7-(6,29)]
    86       9.548574       9.548574       9.548574    6[7-(29),74-(6,6,6,6,6,6,6)]
    87      12.254877      12.254877      12.254877    6[7-(0),74-(6,6,6,6,6,6,6)]
    88      11.061592      11.061592      11.061592    6[7-(29),74-(6,6,6,6,6,6,6)]
    89      12.504949      12.504949      12.504949    6[7-(29),74-(6,6,6,6,6,6,6)]
    90        9.96537        9.96537        9.96537    6[7-(0),74-(6,6,6,6,6,6,6)]
    91      11.238588      11.238588      11.238588    6[7-(29),74-(6,6,6,6,6,6,6)]
    92       9.565699       9.565699       9.565699    6[7-(0),74-(6,6,6,6,6,6,6)]
    93      12.172662      12.172662      12.172662    6[1-(0),6-(1,6),7-(6,29)]
    94       5.271012       5.271012       5.271012    6[1-(0),6-(1,7),6-(1,7)]
    95       9.826057       9.826057       9.826057    6[1-(0),6-(1,6),7-(6,29)]
    96       11.02391       11.02391       11.02391    6[1-(0),7-(6,29),7-(6,29)]
    97       7.579939       7.579939       7.579939    6[7-(29),74-(6,6,6,6,6,6,6)]
    98      16.292636      16.292636      16.292636    6[7-(0),74-(6,6,6,6,6,6,6)]
    99      17.485921      17.485921      17.485921    6[7-(29),74-(6,6,6,6,6,6,6)]
   100      10.333062      10.333062      10.333062    6[7-(29),74-(6,6,6,6,6,6,6)]
   101      12.872641      12.872641      12.872641    6[7-(0),74-(6,6,6,6,6,6,6)]
   102      11.599423      11.599423      11.599423    6[7-(29),74-(6,6,6,6,6,6,6)]
   103      13.272313      13.272313      13.272313    6[7-(0),74-(6,6,6,6,6,6,6)]
   104      16.374854      16.374854      16.374854    6[1-(0),6-(1,6),7-(6,29)]
   105      17.566997      17.566997      17.566997    6[1-(0),6-(1,7),6-(1,7)]
   106       7.302458       7.302458       7.302458    6[1-(0),6-(1,6),7-(6,29)]
   107      17.523605      17.523605      17.523605    6[1-(0),7-(6,29),7-(6,29)]
   108      15.258074      15.258074      15.258074    6[7-(29),74-(6,6,6,6,6,6,6)]
   109       6.545377       6.545377       6.545377    6[7-(0),74-(6,6,6,6,6,6,6)]
   110      16.771092      16.771092      16.771092    6[7-(29),74-(6,6,6,6,6,6,6)]
   111      12.504955      12.504955      12.504955    6[7-(29),74-(6,6,6,6,6,6,6)]
   112       9.965364       9.965364       9.965364    6[7-(0),74-(6,6,6,6,6,6,6)]
   113      11.238582      11.238582      11.238582    6[7-(29),74-(6,6,6,6,6,6,6)]
   114       9.565705       9.565705       9.565705    6[7-(0),74-(6,6,6,6,6,6,6)]
   115      17.882162      17.882162      17.882162    6[1-(0),6-(1,6),7-(6,29)]
   116      16.690018      16.690018      16.690018    6[1-(0),6-(1,7),6-(1,7)]
   117      15.535557      15.535557      15.535557    6[1-(0),6-(1,6),7-(6,29)]
   118       16.73341       16.73341       16.73341    6[1-(0),7-(6,29),7-(6,29)]
   119       9.548573       9.548573       9.548573    6[7-(29),74-(6,6,6,6,6,6,6)]
   120      12.254876      12.254876      12.254876    6[7-(0),74-(6,6,6,6,6,6,6)]
   121      11.061591      11.061591      11.061591    6[7-(29),74-(6,6,6,6,6,6,6)]
   122      12.504956      12.504956      12.504956    6[7-(29),74-(6,6,6,6,6,6,6)]
   123       9.965365       9.965365       9.965365    6[7-(0),74-(6,6,6,6,6,6,6)]
   124      11.238583      11.238583      11.238583    6[7-(29),74-(6,6,6,6,6,6,6)]
   125       9.565705       9.565705       9.565705    6[7-(0),74-(6,6,6,6,6,6,6)]
   126      12.172658      12.172658      12.172658    6[1-(0),6-(1,6),7-(6,29)]
   127      16.690021      16.690021      16.690021    6[1-(0),6-(1,7),6-(1,7)]
   128       9.826054       9.826054       9.826054    6[1-(0),6-(1,6),7-(6,29)]
   129      11.023907      11.023907      11.023907    6[1-(0),7-(6,29),7-(6,29)]
   130      13.289438      13.289438      13.289438    6[7-(29),74-(6,6,6,6,6,6,6)]
   131      10.583135      10.583135      10.583135    6[7-(0),74-(6,6,6,6,6,6,6)]
   132       11.77642       11.77642       11.77642    6[7-(29),74-(6,6,6,6,6,6,6)]
   133      10.333063      10.333063      10.333063    6[7-(29),74-(6,6,6,6,6,6,6)]
   134      12.872642      12.872642      12.872642    6[7-(0),74-(6,6,6,6,6,6,6)]
   135      11.599424      11.599424      11.599424    6[7-(29),74-(6,6,6,6,6,6,6)]
   136      13.272313      13.272313      13.272313    6[7-(0),74-(6,6,6,6,6,6,6)]
   137       10.66535       10.66535       10.66535    6[1-(0),6-(1,6),7-(6,29)]
   138         17.567         17.567         17.567    6[1-(0),6-(1,7),6-(1,7)]
   139      13.011955      13.011955      13.011955    6[1-(0),6-(1,6),7-(6,29)]
   140      11.814102      11.814102      11.814102    6[1-(0),7-(6,29),7-(6,29)]
   141      14.572934      14.572934      14.572934    6[7-(0),74-(6,6,6,6,6,6,6)]
   142      16.403399      16.403399      16.403399    6[7-(0),74-(6,6,6,6,6,6,6)]
   143       8.265078       8.265078       8.265078    6[7-(0),74-(6,6,6,6,6,6,6)]
   144       6.434613       6.434613       6.434613    6[7-(0),74-(6,6,6,6,6,6,6)]
   145      13.974578      13.974578      13.974578    6[7-(0),74-(6,6,6,6,6,6,6)]
   146      12.144112      12.144112      12.144112    6[7-(0),74-(6,6,6,6,6,6,6)]
   147       8.863434       8.863434       8.863434    6[7-(0),74-(6,6,6,6,6,6,6)]
   148      10.693899      10.693899      10.693899    6[7-(0),74-(6,6,6,6,6,6,6)]
   149      14.687123      14.687123      14.687123    7[6-(74),29-(7,7,7)]
   150        7.28076        7.28076        7.28076    7[6-(74)]
   151      11.219179      11.219179      11.219179    7[6-(74),29-(7,7,7)]
   152      13.062198      13.062198      13.062198    7[6-(74),29-(7,7,7)]
   153      14.926921      14.926921      14.926921    7[6-(74)]
   154      11.179211      11.179211      11.179211    7[6-(74),29-(7,7,7)]
   155       8.558543       8.558543       8.558543    7[6-(74)]
   156      15.556108      15.556108      15.556108    7[6-(1,6),6-(1,7),29-(7,7,7)]
   157       6.483713       6.483713       6.483713    7[6-(1,6),6-(1,7),29-(7,7,7)]
   158       8.150887       8.150887       8.150887    7[6-(74),29-(7,7,7)]
   159      15.557251      15.557251      15.557251    7[6-(74)]
   160      11.618844      11.618844      11.618844    7[6-(74),29-(7,7,7)]
   161        9.77581        9.77581        9.77581    7[6-(74),29-(7,7,7)]
   162       7.911087       7.911087       7.911087    7[6-(74)]
   163      11.658809      11.658809      11.658809    7[6-(74),29-(7,7,7)]
   164       2.860462       2.860462       2.860462    7[6-(74)]
   165       7.281901       7.281901       7.281901    7[6-(1,6),6-(1,7),29-(7,7,7)]
   166       4.935296       4.935296       4.935296    7[6-(1,6),6-(1,7),29-(7,7,7)]
   167      13.860389      13.860389      13.860389    7[6-(74),29-(7,7,7)]
   168       9.847752       9.847752       9.847752    7[6-(74)]
   169      11.618839      11.618839      11.618839    7[6-(74),29-(7,7,7)]
   170      15.485314      15.485314      15.485314    7[6-(74),29-(7,7,7)]
   171      13.620591      13.620591      13.620591    7[6-(74)]
   172      11.658807      11.658807      11.658807    7[6-(74),29-(7,7,7)]
   173      14.279463      14.279463      14.279463    7[6-(74)]
   174      12.991404      12.991404      12.991404    7[6-(1,6),6-(1,7),29-(7,7,7)]
   175      10.644799      10.644799      10.644799    7[6-(1,6),6-(1,7),29-(7,7,7)]
   176       8.977625       8.977625       8.977625    7[6-(74),29-(7,7,7)]
   177      12.990261      12.990261      12.990261    7[6-(74)]
   178      11.219174      11.219174      11.219174    7[6-(74),29-(7,7,7)]
   179      18.771702      18.771702      18.771702    7[6-(74),29-(7,7,7)]
   180       9.217425       9.217425       9.217425    7[6-(74)]
   181      11.179209      11.179209      11.179209    7[6-(74),29-(7,7,7)]
   182       8.558544       8.558544       8.558544    7[6-(74)]
   183       9.846611       9.846611       9.846611    7[6-(1,6),6-(1,7),29-(7,7,7)]
   184      12.193216      12.193216      12.193216    7[6-(1,6),6-(1,7),29-(7,7,7)]
   185       8.150889       8.150889       8.150889    7[6-(74),29-(7,7,7)]
   186      15.557252      15.557252      15.557252    7[6-(74)]
   187      11.618833      11.618833      11.618833    7[6-(74),29-(7,7,7)]
   188       9.775814       9.775814       9.775814    7[6-(74),29-(7,7,7)]
   189       7.911091       7.911091       7.911091    7[6-(74)]
   190      11.658801      11.658801      11.658801    7[6-(74),29-(7,7,7)]
   191      14.279469      14.279469      14.279469    7[6-(74)]
   192       7.281904       7.281904       7.281904    7[6-(1,6),6-(1,7),29-(7,7,7)]
   193      16.354299      16.354299      16.354299    7[6-(1,6),6-(1,7),29-(7,7,7)]
   194      14.687125      14.687125      14.687125    7[6-(74),29-(7,7,7)]
   195       7.280761       7.280761       7.280761    7[6-(74)]
   196      11.219168      11.219168      11.219168    7[6-(74),29-(7,7,7)]
   197      13.062202      13.062202      13.062202    7[6-(74),29-(7,7,7)]
   198      14.926925      14.926925      14.926925    7[6-(74)]
   199      11.179203      11.179203      11.179203    7[6-(74),29-(7,7,7)]
   200       19.97755       19.97755       19.97755    7[6-(74)]
   201      15.556111      15.556111      15.556111    7[6-(1,6),6-(1,7),29-(7,7,7)]
   202      17.902716      17.902716      17.902716    7[6-(1,6),6-(1,7),29-(7,7,7)]
   203       8.977623       8.977623       8.977623    7[6-(74),29-(7,7,7)]
   204       12.99026       12.99026       12.99026    7[6-(74)]
   205      11.219173      11.219173      11.219173    7[6-(74),29-(7,7,7)]
   206       7.352698       7.352698       7.352698    7[6-(74),29-(7,7,7)]
   207       9.217421       9.217421       9.217421    7[6-(74)]
   208      11.179205      11.179205      11.179205    7[6-(74),29-(7,7,7)]
   209       8.558549       8.558549       8.558549    7[6-(74)]
   210       9.846608       9.846608       9.846608    7[6-(1,6),6-(1,7),29-(7,7,7)]
   211      12.193213      12.193213      12.193213    7[6-(1,6),6-(1,7),29-(7,7,7)]
   212      13.860387      13.860387      13.860387    7[6-(74),29-(7,7,7)]
   213       9.847751       9.847751       9.847751    7[6-(74)]
   214      11.618838      11.618838      11.618838    7[6-(74),29-(7,7,7)]
   215        4.06631        4.06631        4.06631    7[6-(74),29-(7,7,7)]
   216      13.620587      13.620587      13.620587    7[6-(74)]
   217      11.658803      11.658803      11.658803    7[6-(74),29-(7,7,7)]
   218      14.279468      14.279468      14.279468    7[6-(74)]
   219      12.991401      12.991401      12.991401    7[6-(1,6),6-(1,7),29-(7,7,7)]
   220      10.644796      10.644796      10.644796    7[6-(1,6),6-(1,7),29-(7,7,7)]
   221      13.617163      13.617163      13.617163    7[6-(74)]
   222      16.377136      16.377136      16.377136    7[6-(74)]
   223       9.220848       9.220848       9.220848    7[6-(74)]
   224       6.460876       6.460876       6.460876    7[6-(74)]
   225      14.930348      14.930348      14.930348    7[6-(74)]
   226      12.170376      12.170376      12.170376    7[6-(74)]
   227       7.907663       7.907663       7.907663    7[6-(74)]
   228      10.667636      10.667636      10.667636    7[6-(74)]
