# Supplementary material for: A collection of forcefield precursors for metal–organic frameworks
Source: RSC Adv. 2019 Nov 13;9(63):36492–507. doi: 10.1039/c9ra07327b (PMC9075174; doi:10.1039/c9ra07327b)
Supplement: RA-009-C9RA07327B-s2061 [file RA-009-C9RA07327B-s2061.txt]

QEZZOL_clean

11.528400    0.000000    0.000000
0.000000    14.761000    0.000000
0.000000    0.000000    25.593000

     1         5.7642         5.7642         5.7642    29[7-(6),7-(6),7-(6,6),7-(6,6)]
     2         5.7642         5.7642         5.7642    29[7-(6),7-(6),7-(6,6),7-(6,6)]
     3         5.7642         5.7642         5.7642    29[7-(6),7-(6),7-(6,6),7-(6,6)]
     4         5.7642         5.7642         5.7642    29[7-(6),7-(6),7-(6,6),7-(6,6)]
     5            0.0            0.0            0.0    29[7-(6),7-(6),7-(6,6),7-(6,6)]
     6            0.0            0.0            0.0    29[7-(6),7-(6),7-(6,6),7-(6,6)]
     7            0.0            0.0            0.0    29[7-(6),7-(6),7-(6,6),7-(6,6)]
     8            0.0            0.0            0.0    29[7-(6),7-(6),7-(6,6),7-(6,6)]
     9       7.897646       7.897646       7.897646    29[7-(6),7-(6),7-(6),7-(6)]
    10       7.897646       7.897646       7.897646    29[7-(6),7-(6),7-(6),7-(6)]
    11       3.630754       3.630754       3.630754    29[7-(6),7-(6),7-(6),7-(6)]
    12       3.630754       3.630754       3.630754    29[7-(6),7-(6),7-(6),7-(6)]
    13       8.647453       8.647453       8.647453    1[6-(7,7)]
    14       6.664568       6.664568       6.664568    1[6-(6,7)]
    15       8.660134       8.660134       8.660134    1[6-(6,6)]
    16      10.628032      10.628032      10.628032    1[6-(6,7)]
    17       8.647453       8.647453       8.647453    1[6-(7,7)]
    18       6.664568       6.664568       6.664568    1[6-(6,7)]
    19       8.660134       8.660134       8.660134    1[6-(6,6)]
    20      10.628032      10.628032      10.628032    1[6-(6,7)]
    21       2.880947       2.880947       2.880947    1[6-(7,7)]
    22       4.863832       4.863832       4.863832    1[6-(6,7)]
    23       2.868266       2.868266       2.868266    1[6-(6,6)]
    24       0.900368       0.900368       0.900368    1[6-(6,7)]
    25       2.880947       2.880947       2.880947    1[6-(7,7)]
    26       4.863832       4.863832       4.863832    1[6-(6,7)]
    27       2.868266       2.868266       2.868266    1[6-(6,6)]
    28       0.900368       0.900368       0.900368    1[6-(6,7)]
    29       2.880947       2.880947       2.880947    1[6-(7,7)]
    30       4.863832       4.863832       4.863832    1[6-(6,7)]
    31       2.868266       2.868266       2.868266    1[6-(6,6)]
    32       0.900368       0.900368       0.900368    1[6-(6,7)]
    33       2.880947       2.880947       2.880947    1[6-(7,7)]
    34       4.863832       4.863832       4.863832    1[6-(6,7)]
    35       2.868266       2.868266       2.868266    1[6-(6,6)]
    36       0.900368       0.900368       0.900368    1[6-(6,7)]
    37       8.647453       8.647453       8.647453    1[6-(7,7)]
    38       6.664568       6.664568       6.664568    1[6-(6,7)]
    39       8.660134       8.660134       8.660134    1[6-(6,6)]
    40      10.628032      10.628032      10.628032    1[6-(6,7)]
    41       8.647453       8.647453       8.647453    1[6-(7,7)]
    42       6.664568       6.664568       6.664568    1[6-(6,7)]
    43       8.660134       8.660134       8.660134    1[6-(6,6)]
    44      10.628032      10.628032      10.628032    1[6-(6,7)]
    45       8.338492       8.338492       8.338492    74[6-(7),6-(7),6-(7),6-(7),6-(7),6-(7),6-(7),6-(7)]
    46       8.338492       8.338492       8.338492    74[6-(7),6-(7),6-(7),6-(7),6-(7),6-(7),6-(7),6-(7)]
    47       3.189908       3.189908       3.189908    74[6-(7),6-(7),6-(7),6-(7),6-(7),6-(7),6-(7),6-(7)]
    48       3.189908       3.189908       3.189908    74[6-(7),6-(7),6-(7),6-(7),6-(7),6-(7),6-(7),6-(7)]
    49       8.906957       8.906957       8.906957    74[6-(7),6-(7),6-(7),6-(7),6-(7),6-(7),6-(7),6-(7)]
    50       8.906957       8.906957       8.906957    74[6-(7),6-(7),6-(7),6-(7),6-(7),6-(7),6-(7),6-(7)]
    51       2.621443       2.621443       2.621443    74[6-(7),6-(7),6-(7),6-(7),6-(7),6-(7),6-(7),6-(7)]
    52       2.621443       2.621443       2.621443    74[6-(7),6-(7),6-(7),6-(7),6-(7),6-(7),6-(7),6-(7)]
    53       7.216778       7.216778       7.216778    6[7-(29),74-(6,6,6,6,6,6,6)]
    54       9.695384       9.695384       9.695384    6[7-(0),74-(6,6,6,6,6,6,6)]
    55       8.189775       8.189775       8.189775    6[7-(29),74-(6,6,6,6,6,6,6)]
    56       7.340132       7.340132       7.340132    6[7-(0),74-(6,6,6,6,6,6,6)]
    57      10.186494      10.186494      10.186494    6[7-(29),74-(6,6,6,6,6,6,6)]
    58       8.472221       8.472221       8.472221    6[7-(29),74-(6,6,6,6,6,6,6)]
    59       8.648606       8.648606       8.648606    6[1-(0),7-(6,29),7-(6,29)]
    60       7.466945       7.466945       7.466945    6[1-(0),6-(1,6),7-(6,29)]
    61       8.650911       8.650911       8.650911    6[1-(0),6-(1,7),6-(1,7)]
    62       9.821044       9.821044       9.821044    6[1-(0),6-(1,6),7-(6,29)]
    63       7.216778       7.216778       7.216778    6[7-(29),74-(6,6,6,6,6,6,6)]
    64       9.695384       9.695384       9.695384    6[7-(0),74-(6,6,6,6,6,6,6)]
    65       8.189775       8.189775       8.189775    6[7-(29),74-(6,6,6,6,6,6,6)]
    66       7.340132       7.340132       7.340132    6[7-(0),74-(6,6,6,6,6,6,6)]
    67      10.186494      10.186494      10.186494    6[7-(29),74-(6,6,6,6,6,6,6)]
    68       8.472221       8.472221       8.472221    6[7-(29),74-(6,6,6,6,6,6,6)]
    69       8.648606       8.648606       8.648606    6[1-(0),7-(6,29),7-(6,29)]
    70       7.466945       7.466945       7.466945    6[1-(0),6-(1,6),7-(6,29)]
    71       8.650911       8.650911       8.650911    6[1-(0),6-(1,7),6-(1,7)]
    72       9.821044       9.821044       9.821044    6[1-(0),6-(1,6),7-(6,29)]
    73       4.311622       4.311622       4.311622    6[7-(29),74-(6,6,6,6,6,6,6)]
    74       1.833016       1.833016       1.833016    6[7-(0),74-(6,6,6,6,6,6,6)]
    75       3.338625       3.338625       3.338625    6[7-(29),74-(6,6,6,6,6,6,6)]
    76       4.188268       4.188268       4.188268    6[7-(0),74-(6,6,6,6,6,6,6)]
    77       1.341906       1.341906       1.341906    6[7-(29),74-(6,6,6,6,6,6,6)]
    78       3.056179       3.056179       3.056179    6[7-(29),74-(6,6,6,6,6,6,6)]
    79       2.879794       2.879794       2.879794    6[1-(0),7-(6,29),7-(6,29)]
    80       4.061455       4.061455       4.061455    6[1-(0),6-(1,6),7-(6,29)]
    81       2.877489       2.877489       2.877489    6[1-(0),6-(1,7),6-(1,7)]
    82       1.707356       1.707356       1.707356    6[1-(0),6-(1,6),7-(6,29)]
    83       4.311622       4.311622       4.311622    6[7-(29),74-(6,6,6,6,6,6,6)]
    84       1.833016       1.833016       1.833016    6[7-(0),74-(6,6,6,6,6,6,6)]
    85       3.338625       3.338625       3.338625    6[7-(29),74-(6,6,6,6,6,6,6)]
    86       4.188268       4.188268       4.188268    6[7-(0),74-(6,6,6,6,6,6,6)]
    87       1.341906       1.341906       1.341906    6[7-(29),74-(6,6,6,6,6,6,6)]
    88       3.056179       3.056179       3.056179    6[7-(29),74-(6,6,6,6,6,6,6)]
    89       2.879794       2.879794       2.879794    6[1-(0),7-(6,29),7-(6,29)]
    90       4.061455       4.061455       4.061455    6[1-(0),6-(1,6),7-(6,29)]
    91       2.877489       2.877489       2.877489    6[1-(0),6-(1,7),6-(1,7)]
    92       1.707356       1.707356       1.707356    6[1-(0),6-(1,6),7-(6,29)]
    93       4.311622       4.311622       4.311622    6[7-(29),74-(6,6,6,6,6,6,6)]
    94       1.833016       1.833016       1.833016    6[7-(0),74-(6,6,6,6,6,6,6)]
    95       3.338625       3.338625       3.338625    6[7-(29),74-(6,6,6,6,6,6,6)]
    96       4.188268       4.188268       4.188268    6[7-(0),74-(6,6,6,6,6,6,6)]
    97       1.341906       1.341906       1.341906    6[7-(29),74-(6,6,6,6,6,6,6)]
    98       3.056179       3.056179       3.056179    6[7-(29),74-(6,6,6,6,6,6,6)]
    99       2.879794       2.879794       2.879794    6[1-(0),7-(6,29),7-(6,29)]
   100       4.061455       4.061455       4.061455    6[1-(0),6-(1,6),7-(6,29)]
   101       2.877489       2.877489       2.877489    6[1-(0),6-(1,7),6-(1,7)]
   102       1.707356       1.707356       1.707356    6[1-(0),6-(1,6),7-(6,29)]
   103       4.311622       4.311622       4.311622    6[7-(29),74-(6,6,6,6,6,6,6)]
   104       1.833016       1.833016       1.833016    6[7-(0),74-(6,6,6,6,6,6,6)]
   105       3.338625       3.338625       3.338625    6[7-(29),74-(6,6,6,6,6,6,6)]
   106       4.188268       4.188268       4.188268    6[7-(0),74-(6,6,6,6,6,6,6)]
   107       1.341906       1.341906       1.341906    6[7-(29),74-(6,6,6,6,6,6,6)]
   108       3.056179       3.056179       3.056179    6[7-(29),74-(6,6,6,6,6,6,6)]
   109       2.879794       2.879794       2.879794    6[1-(0),7-(6,29),7-(6,29)]
   110       4.061455       4.061455       4.061455    6[1-(0),6-(1,6),7-(6,29)]
   111       2.877489       2.877489       2.877489    6[1-(0),6-(1,7),6-(1,7)]
   112       1.707356       1.707356       1.707356    6[1-(0),6-(1,6),7-(6,29)]
   113       7.216778       7.216778       7.216778    6[7-(29),74-(6,6,6,6,6,6,6)]
   114       9.695384       9.695384       9.695384    6[7-(0),74-(6,6,6,6,6,6,6)]
   115       8.189775       8.189775       8.189775    6[7-(29),74-(6,6,6,6,6,6,6)]
   116       7.340132       7.340132       7.340132    6[7-(0),74-(6,6,6,6,6,6,6)]
   117      10.186494      10.186494      10.186494    6[7-(29),74-(6,6,6,6,6,6,6)]
   118       8.472221       8.472221       8.472221    6[7-(29),74-(6,6,6,6,6,6,6)]
   119       8.648606       8.648606       8.648606    6[1-(0),7-(6,29),7-(6,29)]
   120       7.466945       7.466945       7.466945    6[1-(0),6-(1,6),7-(6,29)]
   121       8.650911       8.650911       8.650911    6[1-(0),6-(1,7),6-(1,7)]
   122       9.821044       9.821044       9.821044    6[1-(0),6-(1,6),7-(6,29)]
   123       7.216778       7.216778       7.216778    6[7-(29),74-(6,6,6,6,6,6,6)]
   124       9.695384       9.695384       9.695384    6[7-(0),74-(6,6,6,6,6,6,6)]
   125       8.189775       8.189775       8.189775    6[7-(29),74-(6,6,6,6,6,6,6)]
   126       7.340132       7.340132       7.340132    6[7-(0),74-(6,6,6,6,6,6,6)]
   127      10.186494      10.186494      10.186494    6[7-(29),74-(6,6,6,6,6,6,6)]
   128       8.472221       8.472221       8.472221    6[7-(29),74-(6,6,6,6,6,6,6)]
   129       8.648606       8.648606       8.648606    6[1-(0),7-(6,29),7-(6,29)]
   130       7.466945       7.466945       7.466945    6[1-(0),6-(1,6),7-(6,29)]
   131       8.650911       8.650911       8.650911    6[1-(0),6-(1,7),6-(1,7)]
   132       9.821044       9.821044       9.821044    6[1-(0),6-(1,6),7-(6,29)]
   133       6.307188       6.307188       6.307188    6[7-(0),74-(6,6,6,6,6,6,6)]
   134      10.206093      10.206093      10.206093    6[7-(0),74-(6,6,6,6,6,6,6)]
   135       6.307188       6.307188       6.307188    6[7-(0),74-(6,6,6,6,6,6,6)]
   136      10.206093      10.206093      10.206093    6[7-(0),74-(6,6,6,6,6,6,6)]
   137       5.221212       5.221212       5.221212    6[7-(0),74-(6,6,6,6,6,6,6)]
   138       1.322307       1.322307       1.322307    6[7-(0),74-(6,6,6,6,6,6,6)]
   139       5.221212       5.221212       5.221212    6[7-(0),74-(6,6,6,6,6,6,6)]
   140       1.322307       1.322307       1.322307    6[7-(0),74-(6,6,6,6,6,6,6)]
   141      10.667229      10.667229      10.667229    6[7-(0),74-(6,6,6,6,6,6,6)]
   142       8.848047       8.848047       8.848047    6[7-(0),74-(6,6,6,6,6,6,6)]
   143      10.667229      10.667229      10.667229    6[7-(0),74-(6,6,6,6,6,6,6)]
   144       8.848047       8.848047       8.848047    6[7-(0),74-(6,6,6,6,6,6,6)]
   145       0.861171       0.861171       0.861171    6[7-(0),74-(6,6,6,6,6,6,6)]
   146       2.680353       2.680353       2.680353    6[7-(0),74-(6,6,6,6,6,6,6)]
   147       0.861171       0.861171       0.861171    6[7-(0),74-(6,6,6,6,6,6,6)]
   148       2.680353       2.680353       2.680353    6[7-(0),74-(6,6,6,6,6,6,6)]
   149       6.649581       6.649581       6.649581    7[6-(74),29-(7,7,7)]
   150       10.39977       10.39977       10.39977    7[6-(74)]
   151       8.090631       8.090631       8.090631    7[6-(74),29-(7,7,7)]
   152       6.575799       6.575799       6.575799    7[6-(74)]
   153      10.857447      10.857447      10.857447    7[6-(74),29-(7,7,7)]
   154       8.249723       8.249723       8.249723    7[6-(74),29-(7,7,7)]
   155       7.449652       7.449652       7.449652    7[6-(1,6),6-(1,7),29-(7,7,7)]
   156       9.842948       9.842948       9.842948    7[6-(1,6),6-(1,7),29-(7,7,7)]
   157       6.649581       6.649581       6.649581    7[6-(74),29-(7,7,7)]
   158       10.39977       10.39977       10.39977    7[6-(74)]
   159       8.090631       8.090631       8.090631    7[6-(74),29-(7,7,7)]
   160       6.575799       6.575799       6.575799    7[6-(74)]
   161      10.857447      10.857447      10.857447    7[6-(74),29-(7,7,7)]
   162       8.249723       8.249723       8.249723    7[6-(74),29-(7,7,7)]
   163       7.449652       7.449652       7.449652    7[6-(1,6),6-(1,7),29-(7,7,7)]
   164       9.842948       9.842948       9.842948    7[6-(1,6),6-(1,7),29-(7,7,7)]
   165       4.878819       4.878819       4.878819    7[6-(74),29-(7,7,7)]
   166        1.12863        1.12863        1.12863    7[6-(74)]
   167       3.437769       3.437769       3.437769    7[6-(74),29-(7,7,7)]
   168       4.952601       4.952601       4.952601    7[6-(74)]
   169       0.670953       0.670953       0.670953    7[6-(74),29-(7,7,7)]
   170       3.278677       3.278677       3.278677    7[6-(74),29-(7,7,7)]
   171       4.078748       4.078748       4.078748    7[6-(1,6),6-(1,7),29-(7,7,7)]
   172       1.685452       1.685452       1.685452    7[6-(1,6),6-(1,7),29-(7,7,7)]
   173       4.878819       4.878819       4.878819    7[6-(74),29-(7,7,7)]
   174        1.12863        1.12863        1.12863    7[6-(74)]
   175       3.437769       3.437769       3.437769    7[6-(74),29-(7,7,7)]
   176       4.952601       4.952601       4.952601    7[6-(74)]
   177       0.670953       0.670953       0.670953    7[6-(74),29-(7,7,7)]
   178       3.278677       3.278677       3.278677    7[6-(74),29-(7,7,7)]
   179       4.078748       4.078748       4.078748    7[6-(1,6),6-(1,7),29-(7,7,7)]
   180       1.685452       1.685452       1.685452    7[6-(1,6),6-(1,7),29-(7,7,7)]
   181       4.878819       4.878819       4.878819    7[6-(74),29-(7,7,7)]
   182        1.12863        1.12863        1.12863    7[6-(74)]
   183       3.437769       3.437769       3.437769    7[6-(74),29-(7,7,7)]
   184       4.952601       4.952601       4.952601    7[6-(74)]
   185       0.670953       0.670953       0.670953    7[6-(74),29-(7,7,7)]
   186       3.278677       3.278677       3.278677    7[6-(74),29-(7,7,7)]
   187       4.078748       4.078748       4.078748    7[6-(1,6),6-(1,7),29-(7,7,7)]
   188       1.685452       1.685452       1.685452    7[6-(1,6),6-(1,7),29-(7,7,7)]
   189       4.878819       4.878819       4.878819    7[6-(74),29-(7,7,7)]
   190        1.12863        1.12863        1.12863    7[6-(74)]
   191       3.437769       3.437769       3.437769    7[6-(74),29-(7,7,7)]
   192       4.952601       4.952601       4.952601    7[6-(74)]
   193       0.670953       0.670953       0.670953    7[6-(74),29-(7,7,7)]
   194       3.278677       3.278677       3.278677    7[6-(74),29-(7,7,7)]
   195       4.078748       4.078748       4.078748    7[6-(1,6),6-(1,7),29-(7,7,7)]
   196       1.685452       1.685452       1.685452    7[6-(1,6),6-(1,7),29-(7,7,7)]
   197       6.649581       6.649581       6.649581    7[6-(74),29-(7,7,7)]
   198       10.39977       10.39977       10.39977    7[6-(74)]
   199       8.090631       8.090631       8.090631    7[6-(74),29-(7,7,7)]
   200       6.575799       6.575799       6.575799    7[6-(74)]
   201      10.857447      10.857447      10.857447    7[6-(74),29-(7,7,7)]
   202       8.249723       8.249723       8.249723    7[6-(74),29-(7,7,7)]
   203       7.449652       7.449652       7.449652    7[6-(1,6),6-(1,7),29-(7,7,7)]
   204       9.842948       9.842948       9.842948    7[6-(1,6),6-(1,7),29-(7,7,7)]
   205       6.649581       6.649581       6.649581    7[6-(74),29-(7,7,7)]
   206       10.39977       10.39977       10.39977    7[6-(74)]
   207       8.090631       8.090631       8.090631    7[6-(74),29-(7,7,7)]
   208       6.575799       6.575799       6.575799    7[6-(74)]
   209      10.857447      10.857447      10.857447    7[6-(74),29-(7,7,7)]
   210       8.249723       8.249723       8.249723    7[6-(74),29-(7,7,7)]
   211       7.449652       7.449652       7.449652    7[6-(1,6),6-(1,7),29-(7,7,7)]
   212       9.842948       9.842948       9.842948    7[6-(1,6),6-(1,7),29-(7,7,7)]
   213       5.241963       5.241963       5.241963    7[6-(74)]
   214      11.206758      11.206758      11.206758    7[6-(74)]
   215       5.241963       5.241963       5.241963    7[6-(74)]
   216      11.206758      11.206758      11.206758    7[6-(74)]
   217       6.286437       6.286437       6.286437    7[6-(74)]
   218       0.321642       0.321642       0.321642    7[6-(74)]
   219       6.286437       6.286437       6.286437    7[6-(74)]
   220       0.321642       0.321642       0.321642    7[6-(74)]
   221       0.066865       0.066865       0.066865    7[6-(74)]
   222       8.831907       8.831907       8.831907    7[6-(74)]
   223       0.066865       0.066865       0.066865    7[6-(74)]
   224       8.831907       8.831907       8.831907    7[6-(74)]
   225      11.461535      11.461535      11.461535    7[6-(74)]
   226       2.696493       2.696493       2.696493    7[6-(74)]
   227      11.461535      11.461535      11.461535    7[6-(74)]
   228       2.696493       2.696493       2.696493    7[6-(74)]
