# Supplementary material for: A collection of forcefield precursors for metal–organic frameworks
Source: RSC Adv. 2019 Nov 13;9(63):36492–507. doi: 10.1039/c9ra07327b (PMC9075174; doi:10.1039/c9ra07327b)
Supplement: RA-009-C9RA07327B-s2062 [file RA-009-C9RA07327B-s2062.txt]

QIDDAI02_clean

13.044200    0.000000    0.000000
-0.759809    13.022052    0.000000
-5.664735    -6.004895    14.583641

     1      -0.486382      -0.486382      -0.486382    48[7-(6,6),7-(6,6),7-(6,6),7-(6,6)]
     2       7.106038       7.106038       7.106038    48[7-(6,6),7-(6,6),7-(6,6),7-(6,6)]
     3       2.686211       2.686211       2.686211    1[6-(6,7)]
     4      -0.212354      -0.212354      -0.212354    1[6-(6,7)]
     5       4.281995       4.281995       4.281995    1[6-(6,6)]
     6      -4.368322      -4.368322      -4.368322    1[6-(6,6)]
     7      -1.333909      -1.333909      -1.333909    1[6-(1,6,6)]
     8      -2.185083      -2.185083      -2.185083    1[6-(1,6,6)]
     9       0.537025       0.537025       0.537025    1[6-(6,7)]
    10       9.742481       9.742481       9.742481    1[6-(6,7)]
    11      -0.624868      -0.624868      -0.624868    1[6-(6,6)]
    12       9.260012       9.260012       9.260012    1[6-(6,6)]
    13      -2.732339      -2.732339      -2.732339    1[6-(1,6,6)]
    14       8.983434       8.983434       8.983434    1[6-(1,6,6)]
    15       0.189583       0.189583       0.189583    1[6-(6,7)]
    16       0.528884       0.528884       0.528884    1[6-(6,7)]
    17       0.819005       0.819005       0.819005    1[6-(6,6)]
    18       1.228759       1.228759       1.228759    1[6-(6,6)]
    19       0.709436       0.709436       0.709436    1[6-(1,6,6)]
    20        1.97197        1.97197        1.97197    1[6-(1,6,6)]
    21       9.980668       9.980668       9.980668    1[6-(6,7)]
    22      -0.108245      -0.108245      -0.108245    1[6-(6,7)]
    23       8.550168       8.550168       8.550168    1[6-(6,6)]
    24      11.569275      11.569275      11.569275    1[6-(6,6)]
    25       3.063104       3.063104       3.063104    1[6-(1,6,6)]
    26       3.989042       3.989042       3.989042    1[6-(1,6,6)]
    27       3.933445       3.933445       3.933445    1[6-(6,7)]
    28        6.83201        6.83201        6.83201    1[6-(6,7)]
    29       2.337661       2.337661       2.337661    1[6-(6,6)]
    30      10.987978      10.987978      10.987978    1[6-(6,6)]
    31       7.953565       7.953565       7.953565    1[6-(1,6,6)]
    32       8.804739       8.804739       8.804739    1[6-(1,6,6)]
    33       6.082631       6.082631       6.082631    1[6-(6,7)]
    34      -3.122825      -3.122825      -3.122825    1[6-(6,7)]
    35       7.244524       7.244524       7.244524    1[6-(6,6)]
    36      -2.640356      -2.640356      -2.640356    1[6-(6,6)]
    37       9.351995       9.351995       9.351995    1[6-(1,6,6)]
    38      -2.363778      -2.363778      -2.363778    1[6-(1,6,6)]
    39       6.430073       6.430073       6.430073    1[6-(6,7)]
    40       6.090772       6.090772       6.090772    1[6-(6,7)]
    41       5.800651       5.800651       5.800651    1[6-(6,6)]
    42       5.390897       5.390897       5.390897    1[6-(6,6)]
    43        5.91022        5.91022        5.91022    1[6-(1,6,6)]
    44       4.647686       4.647686       4.647686    1[6-(1,6,6)]
    45      -3.361012      -3.361012      -3.361012    1[6-(6,7)]
    46       6.727901       6.727901       6.727901    1[6-(6,7)]
    47      -1.930512      -1.930512      -1.930512    1[6-(6,6)]
    48      -4.949619      -4.949619      -4.949619    1[6-(6,6)]
    49       3.556552       3.556552       3.556552    1[6-(1,6,6)]
    50       2.630614       2.630614       2.630614    1[6-(1,6,6)]
    51       2.400188       2.400188       2.400188    6[1-(0),6-(1,6),7-(6,48)]
    52       0.713173       0.713173       0.713173    6[1-(0),6-(1,6),7-(6,48)]
    53       3.361795       3.361795       3.361795    6[1-(0),6-(1,7),6-(6,6)]
    54       -4.05473       -4.05473       -4.05473    6[1-(0),6-(1,7),6-(6,6)]
    55       2.970088       2.970088       2.970088    6[6-(1,1,6),6-(1,6),6-(1,6)]
    56      -1.707875      -1.707875      -1.707875    6[1-(0),1-(0),6-(6,6),6-(6,6)]
    57       -0.57801       -0.57801       -0.57801    6[6-(1,1,6),6-(6,9),6-(6,9)]
    58      -0.684293      -0.684293      -0.684293    6[6-(6,6),6-(6,9),9-(0)]
    59       6.002777       6.002777       6.002777    6[6-(6,6),6-(6,9),9-(0)]
    60      -0.360528      -0.360528      -0.360528    6[1-(0),6-(1,6),7-(6,48)]
    61      -2.141412      -2.141412      -2.141412    6[1-(0),6-(1,6),7-(6,48)]
    62      -1.050058      -1.050058      -1.050058    6[1-(0),6-(1,7),6-(6,6)]
    63      10.151152      10.151152      10.151152    6[1-(0),6-(1,7),6-(6,6)]
    64      -2.346491      -2.346491      -2.346491    6[6-(1,1,6),6-(1,6),6-(1,6)]
    65      -3.131136      -3.131136      -3.131136    6[1-(0),1-(0),6-(6,6),6-(6,6)]
    66      -3.157192      -3.157192      -3.157192    6[6-(1,1,6),6-(6,9),6-(6,9)]
    67       9.072232       9.072232       9.072232    6[6-(6,6),6-(6,9),9-(0)]
    68       9.012094       9.012094       9.012094    6[6-(6,6),6-(6,9),9-(0)]
    69       0.390849       0.390849       0.390849    6[1-(0),6-(1,6),7-(6,48)]
    70       0.596418       0.596418       0.596418    6[1-(0),6-(1,6),7-(6,48)]
    71       0.775409       0.775409       0.775409    6[1-(0),6-(1,7),6-(6,6)]
    72       1.007654       1.007654       1.007654    6[1-(0),6-(1,7),6-(6,6)]
    73       1.097267       1.097267       1.097267    6[6-(1,1,6),6-(1,6),6-(1,6)]
    74       1.516849       1.516849       1.516849    6[1-(0),1-(0),6-(6,6),6-(6,6)]
    75       2.439915       2.439915       2.439915    6[6-(1,1,6),6-(6,9),6-(6,9)]
    76       3.812302       3.812302       3.812302    6[6-(6,6),6-(6,9),9-(0)]
    77        4.65268        4.65268        4.65268    6[6-(6,6),6-(6,9),9-(0)]
    78      10.152958      10.152958      10.152958    6[1-(0),6-(1,6),7-(6,48)]
    79      11.423094      11.423094      11.423094    6[1-(0),6-(1,6),7-(6,48)]
    80        9.29147        9.29147        9.29147    6[1-(0),6-(1,7),6-(6,6)]
    81       11.36944       11.36944       11.36944    6[1-(0),6-(1,7),6-(6,6)]
    82        9.50981        9.50981        9.50981    6[6-(1,1,6),6-(1,6),6-(1,6)]
    83       2.947011       2.947011       2.947011    6[1-(0),1-(0),6-(6,6),6-(6,6)]
    84       1.481406       1.481406       1.481406    6[6-(1,1,6),6-(6,9),6-(6,9)]
    85       7.386706       7.386706       7.386706    6[6-(6,6),6-(6,9),9-(0)]
    86         6.0554         6.0554         6.0554    6[6-(6,6),6-(6,9),9-(0)]
    87       4.219468       4.219468       4.219468    6[1-(0),6-(1,6),7-(6,48)]
    88       5.906483       5.906483       5.906483    6[1-(0),6-(1,6),7-(6,48)]
    89       3.257861       3.257861       3.257861    6[1-(0),6-(1,7),6-(6,6)]
    90      10.674386      10.674386      10.674386    6[1-(0),6-(1,7),6-(6,6)]
    91       3.649568       3.649568       3.649568    6[6-(1,1,6),6-(1,6),6-(1,6)]
    92       8.327531       8.327531       8.327531    6[1-(0),1-(0),6-(6,6),6-(6,6)]
    93       7.197666       7.197666       7.197666    6[6-(1,1,6),6-(6,9),6-(6,9)]
    94       7.303949       7.303949       7.303949    6[6-(6,6),6-(6,9),9-(0)]
    95       0.616879       0.616879       0.616879    6[6-(6,6),6-(6,9),9-(0)]
    96       6.980184       6.980184       6.980184    6[1-(0),6-(1,6),7-(6,48)]
    97       8.761068       8.761068       8.761068    6[1-(0),6-(1,6),7-(6,48)]
    98       7.669714       7.669714       7.669714    6[1-(0),6-(1,7),6-(6,6)]
    99      -3.531496      -3.531496      -3.531496    6[1-(0),6-(1,7),6-(6,6)]
   100       8.966147       8.966147       8.966147    6[6-(1,1,6),6-(1,6),6-(1,6)]
   101       9.750792       9.750792       9.750792    6[1-(0),1-(0),6-(6,6),6-(6,6)]
   102       9.776848       9.776848       9.776848    6[6-(1,1,6),6-(6,9),6-(6,9)]
   103      -2.452576      -2.452576      -2.452576    6[6-(6,6),6-(6,9),9-(0)]
   104      -2.392438      -2.392438      -2.392438    6[6-(6,6),6-(6,9),9-(0)]
   105       6.228807       6.228807       6.228807    6[1-(0),6-(1,6),7-(6,48)]
   106       6.023238       6.023238       6.023238    6[1-(0),6-(1,6),7-(6,48)]
   107       5.844247       5.844247       5.844247    6[1-(0),6-(1,7),6-(6,6)]
   108       5.612002       5.612002       5.612002    6[1-(0),6-(1,7),6-(6,6)]
   109       5.522389       5.522389       5.522389    6[6-(1,1,6),6-(1,6),6-(1,6)]
   110       5.102807       5.102807       5.102807    6[1-(0),1-(0),6-(6,6),6-(6,6)]
   111       4.179741       4.179741       4.179741    6[6-(1,1,6),6-(6,9),6-(6,9)]
   112       2.807354       2.807354       2.807354    6[6-(6,6),6-(6,9),9-(0)]
   113       1.966976       1.966976       1.966976    6[6-(6,6),6-(6,9),9-(0)]
   114      -3.533302      -3.533302      -3.533302    6[1-(0),6-(1,6),7-(6,48)]
   115      -4.803438      -4.803438      -4.803438    6[1-(0),6-(1,6),7-(6,48)]
   116      -2.671814      -2.671814      -2.671814    6[1-(0),6-(1,7),6-(6,6)]
   117      -4.749784      -4.749784      -4.749784    6[1-(0),6-(1,7),6-(6,6)]
   118      -2.890154      -2.890154      -2.890154    6[6-(1,1,6),6-(1,6),6-(1,6)]
   119       3.672645       3.672645       3.672645    6[1-(0),1-(0),6-(6,6),6-(6,6)]
   120        5.13825        5.13825        5.13825    6[6-(1,1,6),6-(6,9),6-(6,9)]
   121       -0.76705       -0.76705       -0.76705    6[6-(6,6),6-(6,9),9-(0)]
   122       0.564256       0.564256       0.564256    6[6-(6,6),6-(6,9),9-(0)]
   123       1.087567       1.087567       1.087567    7[6-(1,6),6-(1,6),48-(7,7,7)]
   124      -0.883623      -0.883623      -0.883623    7[6-(1,6),6-(1,6),48-(7,7,7)]
   125       0.286626       0.286626       0.286626    7[6-(1,6),6-(1,6),48-(7,7,7)]
   126      11.206955      11.206955      11.206955    7[6-(1,6),6-(1,6),48-(7,7,7)]
   127       5.532089       5.532089       5.532089    7[6-(1,6),6-(1,6),48-(7,7,7)]
   128       7.503279       7.503279       7.503279    7[6-(1,6),6-(1,6),48-(7,7,7)]
   129        6.33303        6.33303        6.33303    7[6-(1,6),6-(1,6),48-(7,7,7)]
   130      -4.587299      -4.587299      -4.587299    7[6-(1,6),6-(1,6),48-(7,7,7)]
   131      -1.813595      -1.813595      -1.813595    9[6-(6,6)]
   132       5.832556       5.832556       5.832556    9[6-(6,6)]
   133       8.306516       8.306516       8.306516    9[6-(6,6)]
   134       8.190607       8.190607       8.190607    9[6-(6,6)]
   135       4.343062       4.343062       4.343062    9[6-(6,6)]
   136       5.975812       5.975812       5.975812    9[6-(6,6)]
   137       8.227516       8.227516       8.227516    9[6-(6,6)]
   138       5.659926       5.659926       5.659926    9[6-(6,6)]
   139       8.433251       8.433251       8.433251    9[6-(6,6)]
   140         0.7871         0.7871         0.7871    9[6-(6,6)]
   141       -1.68686       -1.68686       -1.68686    9[6-(6,6)]
   142      -1.570951      -1.570951      -1.570951    9[6-(6,6)]
   143       2.276594       2.276594       2.276594    9[6-(6,6)]
   144       0.643844       0.643844       0.643844    9[6-(6,6)]
   145       -1.60786       -1.60786       -1.60786    9[6-(6,6)]
   146        0.95973        0.95973        0.95973    9[6-(6,6)]
