# Supplementary material for: A collection of forcefield precursors for metal–organic frameworks
Source: RSC Adv. 2019 Nov 13;9(63):36492–507. doi: 10.1039/c9ra07327b (PMC9075174; doi:10.1039/c9ra07327b)
Supplement: RA-009-C9RA07327B-s2063 [file RA-009-C9RA07327B-s2063.txt]

QIFLIC_clean

12.522300    0.000000    0.000000
-0.000022    12.522300    0.000000
-6.261019    -6.261030    13.011273

     1        8.61075        8.61075        8.61075    30[7-(6,6),7-(6,7),7-(6,7),8-(6)]
     2       3.911618       3.911618       3.911618    30[7-(6,6),7-(6,7),7-(6,7),8-(6)]
     3        2.60643        2.60643        2.60643    30[7-(6,6),7-(6,7),7-(6,7),8-(6)]
     4       9.915938       9.915938       9.915938    30[7-(6,6),7-(6,7),7-(6,7),8-(6)]
     5      -2.349491      -2.349491      -2.349491    30[7-(6,6),7-(6,7),7-(6,7),8-(6)]
     6       2.349641       2.349641       2.349641    30[7-(6,6),7-(6,7),7-(6,7),8-(6)]
     7       3.654829       3.654829       3.654829    30[7-(6,6),7-(6,7),7-(6,7),8-(6)]
     8      -3.654679      -3.654679      -3.654679    30[7-(6,6),7-(6,7),7-(6,7),8-(6)]
     9       8.411249       8.411249       8.411249    1[6-(6,6)]
    10       8.678008       8.678008       8.678008    1[6-(7,7)]
    11      -2.872521      -2.872521      -2.872521    1[7-(1,6)]
    12      -2.660897      -2.660897      -2.660897    1[7-(1,6)]
    13       4.111088       4.111088       4.111088    1[6-(6,6)]
    14       3.844399       3.844399       3.844399    1[6-(7,7)]
    15        2.87271        2.87271        2.87271    1[7-(1,6)]
    16       2.661086       2.661086       2.661086    1[7-(1,6)]
    17      -0.969215      -0.969215      -0.969215    1[6-(6,6)]
    18      -0.358091      -0.358091      -0.358091    1[6-(7,7)]
    19      -0.093828      -0.093828      -0.093828    1[7-(1,6)]
    20        1.41511        1.41511        1.41511    1[7-(1,6)]
    21        0.96923        0.96923        0.96923    1[6-(6,6)]
    22       0.358176       0.358176       0.358176    1[6-(7,7)]
    23       0.094017       0.094017       0.094017    1[7-(1,6)]
    24      -1.414921      -1.414921      -1.414921    1[7-(1,6)]
    25      -2.149968      -2.149968      -2.149968    1[6-(6,6)]
    26      -2.416749      -2.416749      -2.416749    1[6-(7,7)]
    27        9.13378        9.13378        9.13378    1[7-(1,6)]
    28       8.922156       8.922156       8.922156    1[7-(1,6)]
    29       2.150171       2.150171       2.150171    1[6-(6,6)]
    30        2.41686        2.41686        2.41686    1[6-(7,7)]
    31       3.388549       3.388549       3.388549    1[7-(1,6)]
    32       3.600173       3.600173       3.600173    1[7-(1,6)]
    33      -5.291826      -5.291826      -5.291826    1[6-(6,6)]
    34        6.61935        6.61935        6.61935    1[6-(7,7)]
    35       6.355087       6.355087       6.355087    1[7-(1,6)]
    36       4.846149       4.846149       4.846149    1[7-(1,6)]
    37       5.292029       5.292029       5.292029    1[6-(6,6)]
    38       5.903083       5.903083       5.903083    1[6-(7,7)]
    39       6.167242       6.167242       6.167242    1[7-(1,6)]
    40        7.67618        7.67618        7.67618    1[7-(1,6)]
    41       8.074361       8.074361       8.074361    1[6-(6,6)]
    42       8.521421       8.521421       8.521421    1[6-(6,6)]
    43       4.447917       4.447917       4.447917    1[6-(6,6)]
    44       4.000857       4.000857       4.000857    1[6-(6,6)]
    45      10.411032      10.411032      10.411032    1[6-(6,6)]
    46       2.528245       2.528245       2.528245    1[6-(6,6)]
    47       2.111246       2.111246       2.111246    1[6-(6,6)]
    48       9.994033       9.994033       9.994033    1[6-(6,6)]
    49       8.465084       8.465084       8.465084    6[6-(1,6),6-(1,6),6-(8,8)]
    50       8.379935       8.379935       8.379935    6[1-(0),6-(1,6),6-(6,6)]
    51      -3.140516      -3.140516      -3.140516    6[7-(1,1),7-(6,30),7-(7,30)]
    52       8.904667       8.904667       8.904667    6[1-(0),7-(6,30),7-(7,30)]
    53       8.581551       8.581551       8.581551    6[6-(6,6),8-(0),8-(30)]
    54       4.057216       4.057216       4.057216    6[6-(1,6),6-(1,6),6-(8,8)]
    55       4.142387       4.142387       4.142387    6[1-(0),6-(1,6),6-(6,6)]
    56       3.140673       3.140673       3.140673    6[7-(1,1),7-(6,30),7-(7,30)]
    57       3.617753       3.617753       3.617753    6[1-(0),7-(6,30),7-(7,30)]
    58       3.940772       3.940772       3.940772    6[6-(6,6),8-(0),8-(30)]
    59       0.875313       0.875313       0.875313    6[6-(1,6),6-(1,6),6-(8,8)]
    60      -0.488366      -0.488366      -0.488366    6[1-(0),6-(1,6),6-(6,6)]
    61       0.723862       0.723862       0.723862    6[7-(1,1),7-(6,30),7-(7,30)]
    62         0.1666         0.1666         0.1666    6[1-(0),7-(6,30),7-(7,30)]
    63       1.865838       1.865838       1.865838    6[6-(6,6),8-(0),8-(30)]
    64      11.646988      11.646988      11.646988    6[6-(1,6),6-(1,6),6-(8,8)]
    65       0.488366       0.488366       0.488366    6[1-(0),6-(1,6),6-(6,6)]
    66      -0.723705      -0.723705      -0.723705    6[7-(1,1),7-(6,30),7-(7,30)]
    67      -0.166502      -0.166502      -0.166502    6[1-(0),7-(6,30),7-(7,30)]
    68      10.656485      10.656485      10.656485    6[6-(6,6),8-(0),8-(30)]
    69      -2.203825      -2.203825      -2.203825    6[6-(1,6),6-(1,6),6-(8,8)]
    70      -2.118676      -2.118676      -2.118676    6[1-(0),6-(1,6),6-(6,6)]
    71       9.401775       9.401775       9.401775    6[7-(1,1),7-(6,30),7-(7,30)]
    72      -2.643408      -2.643408      -2.643408    6[1-(0),7-(6,30),7-(7,30)]
    73      -2.320292      -2.320292      -2.320292    6[6-(6,6),8-(0),8-(30)]
    74       2.204043       2.204043       2.204043    6[6-(1,6),6-(1,6),6-(8,8)]
    75       2.118872       2.118872       2.118872    6[1-(0),6-(1,6),6-(6,6)]
    76       3.120586       3.120586       3.120586    6[7-(1,1),7-(6,30),7-(7,30)]
    77       2.643506       2.643506       2.643506    6[1-(0),7-(6,30),7-(7,30)]
    78       2.320487       2.320487       2.320487    6[6-(6,6),8-(0),8-(30)]
    79       5.385946       5.385946       5.385946    6[6-(1,6),6-(1,6),6-(8,8)]
    80       6.749625       6.749625       6.749625    6[1-(0),6-(1,6),6-(6,6)]
    81       5.537397       5.537397       5.537397    6[7-(1,1),7-(6,30),7-(7,30)]
    82       6.094659       6.094659       6.094659    6[1-(0),7-(6,30),7-(7,30)]
    83       4.395421       4.395421       4.395421    6[6-(6,6),8-(0),8-(30)]
    84      -5.385729      -5.385729      -5.385729    6[6-(1,6),6-(1,6),6-(8,8)]
    85       5.772893       5.772893       5.772893    6[1-(0),6-(1,6),6-(6,6)]
    86       6.984964       6.984964       6.984964    6[7-(1,1),7-(6,30),7-(7,30)]
    87       6.427761       6.427761       6.427761    6[1-(0),7-(6,30),7-(7,30)]
    88      -4.395226      -4.395226      -4.395226    6[6-(6,6),8-(0),8-(30)]
    89       8.250924       8.250924       8.250924    6[1-(0),6-(1,6),6-(1,6)]
    90       8.488864       8.488864       8.488864    6[1-(0),6-(6,6),6-(6,6)]
    91       4.271354       4.271354       4.271354    6[1-(0),6-(1,6),6-(1,6)]
    92       4.033414       4.033414       4.033414    6[1-(0),6-(6,6),6-(6,6)]
    93      11.345196      11.345196      11.345196    6[1-(0),6-(1,6),6-(1,6)]
    94       1.577803       1.577803       1.577803    6[1-(0),6-(6,6),6-(6,6)]
    95       1.177082       1.177082       1.177082    6[1-(0),6-(1,6),6-(1,6)]
    96      10.944475      10.944475      10.944475    6[1-(0),6-(6,6),6-(6,6)]
    97       9.084986       9.084986       9.084986    7[6-(1,7),7-(6,30),30-(7,7,8)]
    98      -3.122993      -3.122993      -3.122993    7[6-(7,7),7-(6,30),30-(7,7,8)]
    99      -3.452326      -3.452326      -3.452326    7[6-(1,7),6-(7,7),30-(7,7,8)]
   100      -2.858752      -2.858752      -2.858752    7[1-(0),1-(0),6-(7,7)]
   101       3.437434       3.437434       3.437434    7[6-(1,7),7-(6,30),30-(7,7,8)]
   102       3.123137       3.123137       3.123137    7[6-(7,7),7-(6,30),30-(7,7,8)]
   103       3.452469       3.452469       3.452469    7[6-(1,7),6-(7,7),30-(7,7,8)]
   104       2.858933       2.858933       2.858933    7[1-(0),1-(0),6-(7,7)]
   105       1.453893       1.453893       1.453893    7[6-(1,7),7-(6,30),30-(7,7,8)]
   106       1.857123       1.857123       1.857123    7[6-(7,7),7-(6,30),30-(7,7,8)]
   107      -0.350559      -0.350559      -0.350559    7[6-(1,7),6-(7,7),30-(7,7,8)]
   108        0.67629        0.67629        0.67629    7[1-(0),1-(0),6-(7,7)]
   109      -1.453795      -1.453795      -1.453795    7[6-(1,7),7-(6,30),30-(7,7,8)]
   110       -1.85698       -1.85698       -1.85698    7[6-(7,7),7-(6,30),30-(7,7,8)]
   111       0.350702       0.350702       0.350702    7[6-(1,7),6-(7,7),30-(7,7,8)]
   112      -0.676109      -0.676109      -0.676109    7[1-(0),1-(0),6-(7,7)]
   113      -2.823727      -2.823727      -2.823727    7[6-(1,7),7-(6,30),30-(7,7,8)]
   114       9.384252       9.384252       9.384252    7[6-(7,7),7-(6,30),30-(7,7,8)]
   115       9.713585       9.713585       9.713585    7[6-(1,7),6-(7,7),30-(7,7,8)]
   116       9.120011       9.120011       9.120011    7[1-(0),1-(0),6-(7,7)]
   117       2.823825       2.823825       2.823825    7[6-(1,7),7-(6,30),30-(7,7,8)]
   118       3.138122       3.138122       3.138122    7[6-(7,7),7-(6,30),30-(7,7,8)]
   119        2.80879        2.80879        2.80879    7[6-(1,7),6-(7,7),30-(7,7,8)]
   120       3.402326       3.402326       3.402326    7[1-(0),1-(0),6-(7,7)]
   121       4.807366       4.807366       4.807366    7[6-(1,7),7-(6,30),30-(7,7,8)]
   122       4.404136       4.404136       4.404136    7[6-(7,7),7-(6,30),30-(7,7,8)]
   123       6.611818       6.611818       6.611818    7[6-(1,7),6-(7,7),30-(7,7,8)]
   124       5.584969       5.584969       5.584969    7[1-(0),1-(0),6-(7,7)]
   125       7.715054       7.715054       7.715054    7[6-(1,7),7-(6,30),30-(7,7,8)]
   126       8.118239       8.118239       8.118239    7[6-(7,7),7-(6,30),30-(7,7,8)]
   127       5.910557       5.910557       5.910557    7[6-(1,7),6-(7,7),30-(7,7,8)]
   128       6.937368       6.937368       6.937368    7[1-(0),1-(0),6-(7,7)]
   129        8.28477        8.28477        8.28477    8[6-(6,8)]
   130       8.855801       8.855801       8.855801    8[6-(6,8),30-(7,7,7)]
   131       4.237552       4.237552       4.237552    8[6-(6,8)]
   132       3.666564       3.666564       3.666564    8[6-(6,8),30-(7,7,7)]
   133       3.093022       3.093022       3.093022    8[6-(6,8)]
   134       1.277301       1.277301       1.277301    8[6-(6,8),30-(7,7,7)]
   135       9.429299       9.429299       9.429299    8[6-(6,8)]
   136      -1.277258      -1.277258      -1.277258    8[6-(6,8),30-(7,7,7)]
   137      -2.023511      -2.023511      -2.023511    8[6-(6,8)]
   138      -2.594542      -2.594542      -2.594542    8[6-(6,8),30-(7,7,7)]
   139       2.023707       2.023707       2.023707    8[6-(6,8)]
   140       2.594695       2.594695       2.594695    8[6-(6,8),30-(7,7,7)]
   141       3.168237       3.168237       3.168237    8[6-(6,8)]
   142       4.983958       4.983958       4.983958    8[6-(6,8),30-(7,7,7)]
   143       -3.16804       -3.16804       -3.16804    8[6-(6,8)]
   144       7.538517       7.538517       7.538517    8[6-(6,8),30-(7,7,7)]
