# Supplementary material for: A collection of forcefield precursors for metal–organic frameworks
Source: RSC Adv. 2019 Nov 13;9(63):36492–507. doi: 10.1039/c9ra07327b (PMC9075174; doi:10.1039/c9ra07327b)
Supplement: RA-009-C9RA07327B-s2064 [file RA-009-C9RA07327B-s2064.txt]

QIFLUO_clean

12.178600    0.000000    0.000000
0.000000    13.825000    0.000000
-0.746555    0.000000    17.216822

     1       4.679888       4.679888       4.679888    30[7-(6,6),7-(6,7),7-(6,7),8-(6)]
     2       4.946442       4.946442       4.946442    30[7-(6,6),7-(6,7),7-(6,7),8-(6)]
     3       0.662857       0.662857       0.662857    30[7-(6,6),7-(6,7),7-(6,7),8-(6)]
     4       0.396303       0.396303       0.396303    30[7-(6,6),7-(6,7),7-(6,7),8-(6)]
     5       6.752157       6.752157       6.752157    30[7-(6,6),7-(6,7),7-(6,7),8-(6)]
     6       6.485603       6.485603       6.485603    30[7-(6,6),7-(6,7),7-(6,7),8-(6)]
     7      10.769188      10.769188      10.769188    30[7-(6,6),7-(6,7),7-(6,7),8-(6)]
     8      11.035742      11.035742      11.035742    30[7-(6,6),7-(6,7),7-(6,7),8-(6)]
     9       5.090887       5.090887       5.090887    1[6-(7,7)]
    10       3.260375       3.260375       3.260375    1[6-(7,7)]
    11       6.016699       6.016699       6.016699    1[6-(6,6)]
    12       6.138202       6.138202       6.138202    1[6-(6,6)]
    13       3.979881       3.979881       3.979881    1[6-(6,6)]
    14       3.875232       3.875232       3.875232    1[6-(6,6)]
    15       2.550472       2.550472       2.550472    1[6-(6,6)]
    16       0.983896       0.983896       0.983896    1[6-(6,6)]
    17        3.93843        3.93843        3.93843    1[6-(6,6)]
    18        5.45562        5.45562        5.45562    1[6-(6,6)]
    19       2.615835       2.615835       2.615835    1[7-(1,6)]
    20       1.176791       1.176791       1.176791    1[7-(1,6)]
    21       6.389639       6.389639       6.389639    1[7-(1,6)]
    22       6.277287       6.277287       6.277287    1[7-(1,6)]
    23       0.251858       0.251858       0.251858    1[6-(7,7)]
    24        2.08237        2.08237        2.08237    1[6-(7,7)]
    25      11.504646      11.504646      11.504646    1[6-(6,6)]
    26      11.383143      11.383143      11.383143    1[6-(6,6)]
    27       1.362864       1.362864       1.362864    1[6-(6,6)]
    28       1.467513       1.467513       1.467513    1[6-(6,6)]
    29       2.792273       2.792273       2.792273    1[6-(6,6)]
    30       4.358849       4.358849       4.358849    1[6-(6,6)]
    31       1.404315       1.404315       1.404315    1[6-(6,6)]
    32      -0.112875      -0.112875      -0.112875    1[6-(6,6)]
    33        2.72691        2.72691        2.72691    1[7-(1,6)]
    34       4.165954       4.165954       4.165954    1[7-(1,6)]
    35      11.131706      11.131706      11.131706    1[7-(1,6)]
    36      11.244058      11.244058      11.244058    1[7-(1,6)]
    37       6.341158       6.341158       6.341158    1[6-(7,7)]
    38        8.17167        8.17167        8.17167    1[6-(7,7)]
    39       5.415346       5.415346       5.415346    1[6-(6,6)]
    40       5.293843       5.293843       5.293843    1[6-(6,6)]
    41       7.452164       7.452164       7.452164    1[6-(6,6)]
    42       7.556813       7.556813       7.556813    1[6-(6,6)]
    43       8.881573       8.881573       8.881573    1[6-(6,6)]
    44      10.448149      10.448149      10.448149    1[6-(6,6)]
    45       7.493615       7.493615       7.493615    1[6-(6,6)]
    46       5.976425       5.976425       5.976425    1[6-(6,6)]
    47        8.81621        8.81621        8.81621    1[7-(1,6)]
    48      10.255254      10.255254      10.255254    1[7-(1,6)]
    49       5.042406       5.042406       5.042406    1[7-(1,6)]
    50       5.154758       5.154758       5.154758    1[7-(1,6)]
    51      11.180187      11.180187      11.180187    1[6-(7,7)]
    52       9.349675       9.349675       9.349675    1[6-(7,7)]
    53      -0.072601      -0.072601      -0.072601    1[6-(6,6)]
    54       0.048902       0.048902       0.048902    1[6-(6,6)]
    55      10.069181      10.069181      10.069181    1[6-(6,6)]
    56       9.964532       9.964532       9.964532    1[6-(6,6)]
    57       8.639772       8.639772       8.639772    1[6-(6,6)]
    58       7.073196       7.073196       7.073196    1[6-(6,6)]
    59       10.02773       10.02773       10.02773    1[6-(6,6)]
    60       11.54492       11.54492       11.54492    1[6-(6,6)]
    61       8.705135       8.705135       8.705135    1[7-(1,6)]
    62       7.266091       7.266091       7.266091    1[7-(1,6)]
    63       0.300339       0.300339       0.300339    1[7-(1,6)]
    64       0.187987       0.187987       0.187987    1[7-(1,6)]
    65       5.205838       5.205838       5.205838    6[1-(0),7-(6,30),7-(7,30)]
    66       6.183178       6.183178       6.183178    6[7-(1,1),7-(6,30),7-(7,30)]
    67       1.698438       1.698438       1.698438    6[7-(1,1),7-(6,30),7-(7,30)]
    68       2.078502       2.078502       2.078502    6[1-(0),7-(6,30),7-(7,30)]
    69       4.813753       4.813753       4.813753    6[6-(6,6),8-(0),8-(30)]
    70        4.93109        4.93109        4.93109    6[6-(1,6),6-(1,6),6-(8,8)]
    71       5.598067       5.598067       5.598067    6[1-(0),6-(1,6),6-(6,6)]
    72       5.653312       5.653312       5.653312    6[1-(0),6-(1,6),6-(6,8)]
    73       4.997985       4.997985       4.997985    6[6-(1,6),6-(1,6),8-(6)]
    74       4.372789       4.372789       4.372789    6[1-(0),6-(1,6),6-(6,8)]
    75       4.328929       4.328929       4.328929    6[1-(0),6-(1,6),6-(6,6)]
    76       4.145676       4.145676       4.145676    6[6-(1,6),6-(1,6),8-(6)]
    77       2.813225       2.813225       2.813225    6[1-(0),6-(1,6),6-(6,8)]
    78       1.880796       1.880796       1.880796    6[1-(0),6-(1,6),6-(6,6)]
    79       2.270602       2.270602       2.270602    6[6-(1,6),6-(1,6),6-(8,8)]
    80       3.644558       3.644558       3.644558    6[1-(0),6-(1,6),6-(6,6)]
    81        4.55263        4.55263        4.55263    6[1-(0),6-(1,6),6-(6,8)]
    82       1.265353       1.265353       1.265353    6[6-(6,6),8-(0),8-(30)]
    83       0.136907       0.136907       0.136907    6[1-(0),7-(6,30),7-(7,30)]
    84      11.338167      11.338167      11.338167    6[7-(1,1),7-(6,30),7-(7,30)]
    85       3.644307       3.644307       3.644307    6[7-(1,1),7-(6,30),7-(7,30)]
    86       3.264243       3.264243       3.264243    6[1-(0),7-(6,30),7-(7,30)]
    87       0.528992       0.528992       0.528992    6[6-(6,6),8-(0),8-(30)]
    88       0.411655       0.411655       0.411655    6[6-(1,6),6-(1,6),6-(8,8)]
    89      -0.255322      -0.255322      -0.255322    6[1-(0),6-(1,6),6-(6,6)]
    90      -0.310567      -0.310567      -0.310567    6[1-(0),6-(1,6),6-(6,8)]
    91        0.34476        0.34476        0.34476    6[6-(1,6),6-(1,6),8-(6)]
    92       0.969956       0.969956       0.969956    6[1-(0),6-(1,6),6-(6,8)]
    93       1.013816       1.013816       1.013816    6[1-(0),6-(1,6),6-(6,6)]
    94       1.197069       1.197069       1.197069    6[6-(1,6),6-(1,6),8-(6)]
    95        2.52952        2.52952        2.52952    6[1-(0),6-(1,6),6-(6,8)]
    96       3.461949       3.461949       3.461949    6[1-(0),6-(1,6),6-(6,6)]
    97       3.072143       3.072143       3.072143    6[6-(1,6),6-(1,6),6-(8,8)]
    98       1.698187       1.698187       1.698187    6[1-(0),6-(1,6),6-(6,6)]
    99       0.790115       0.790115       0.790115    6[1-(0),6-(1,6),6-(6,8)]
   100       4.077392       4.077392       4.077392    6[6-(6,6),8-(0),8-(30)]
   101       6.226207       6.226207       6.226207    6[1-(0),7-(6,30),7-(7,30)]
   102       5.248867       5.248867       5.248867    6[7-(1,1),7-(6,30),7-(7,30)]
   103       9.733607       9.733607       9.733607    6[7-(1,1),7-(6,30),7-(7,30)]
   104       9.353543       9.353543       9.353543    6[1-(0),7-(6,30),7-(7,30)]
   105       6.618292       6.618292       6.618292    6[6-(6,6),8-(0),8-(30)]
   106       6.500955       6.500955       6.500955    6[6-(1,6),6-(1,6),6-(8,8)]
   107       5.833978       5.833978       5.833978    6[1-(0),6-(1,6),6-(6,6)]
   108       5.778733       5.778733       5.778733    6[1-(0),6-(1,6),6-(6,8)]
   109        6.43406        6.43406        6.43406    6[6-(1,6),6-(1,6),8-(6)]
   110       7.059256       7.059256       7.059256    6[1-(0),6-(1,6),6-(6,8)]
   111       7.103116       7.103116       7.103116    6[1-(0),6-(1,6),6-(6,6)]
   112       7.286369       7.286369       7.286369    6[6-(1,6),6-(1,6),8-(6)]
   113        8.61882        8.61882        8.61882    6[1-(0),6-(1,6),6-(6,8)]
   114       9.551249       9.551249       9.551249    6[1-(0),6-(1,6),6-(6,6)]
   115       9.161443       9.161443       9.161443    6[6-(1,6),6-(1,6),6-(8,8)]
   116       7.787487       7.787487       7.787487    6[1-(0),6-(1,6),6-(6,6)]
   117       6.879415       6.879415       6.879415    6[1-(0),6-(1,6),6-(6,8)]
   118      10.166692      10.166692      10.166692    6[6-(6,6),8-(0),8-(30)]
   119      11.295138      11.295138      11.295138    6[1-(0),7-(6,30),7-(7,30)]
   120       0.093878       0.093878       0.093878    6[7-(1,1),7-(6,30),7-(7,30)]
   121       7.787738       7.787738       7.787738    6[7-(1,1),7-(6,30),7-(7,30)]
   122       8.167802       8.167802       8.167802    6[1-(0),7-(6,30),7-(7,30)]
   123      10.903053      10.903053      10.903053    6[6-(6,6),8-(0),8-(30)]
   124       11.02039       11.02039       11.02039    6[6-(1,6),6-(1,6),6-(8,8)]
   125      -0.491233      -0.491233      -0.491233    6[1-(0),6-(1,6),6-(6,6)]
   126      -0.435988      -0.435988      -0.435988    6[1-(0),6-(1,6),6-(6,8)]
   127      11.087285      11.087285      11.087285    6[6-(1,6),6-(1,6),8-(6)]
   128      10.462089      10.462089      10.462089    6[1-(0),6-(1,6),6-(6,8)]
   129      10.418229      10.418229      10.418229    6[1-(0),6-(1,6),6-(6,6)]
   130      10.234976      10.234976      10.234976    6[6-(1,6),6-(1,6),8-(6)]
   131       8.902525       8.902525       8.902525    6[1-(0),6-(1,6),6-(6,8)]
   132       7.970096       7.970096       7.970096    6[1-(0),6-(1,6),6-(6,6)]
   133       8.359902       8.359902       8.359902    6[6-(1,6),6-(1,6),6-(8,8)]
   134       9.733858       9.733858       9.733858    6[1-(0),6-(1,6),6-(6,6)]
   135       10.64193       10.64193       10.64193    6[1-(0),6-(1,6),6-(6,8)]
   136       7.354653       7.354653       7.354653    6[6-(6,6),8-(0),8-(30)]
   137       2.689675       2.689675       2.689675    7[6-(1,7),6-(7,7),30-(7,7,8)]
   138         0.5262         0.5262         0.5262    7[6-(7,7),7-(6,30),30-(7,7,8)]
   139       0.809683       0.809683       0.809683    7[6-(1,7),7-(6,30),30-(7,7,8)]
   140        1.84814        1.84814        1.84814    7[1-(0),1-(0),6-(7,7)]
   141       6.208063       6.208063       6.208063    7[6-(7,7),7-(6,30),30-(7,7,8)]
   142       5.278193       5.278193       5.278193    7[6-(1,7),6-(7,7),30-(7,7,8)]
   143       5.317626       5.317626       5.317626    7[6-(1,7),7-(6,30),30-(7,7,8)]
   144       6.297295       6.297295       6.297295    7[1-(0),1-(0),6-(7,7)]
   145        2.65307        2.65307        2.65307    7[6-(1,7),6-(7,7),30-(7,7,8)]
   146       4.816545       4.816545       4.816545    7[6-(7,7),7-(6,30),30-(7,7,8)]
   147       4.533062       4.533062       4.533062    7[6-(1,7),7-(6,30),30-(7,7,8)]
   148       3.494605       3.494605       3.494605    7[1-(0),1-(0),6-(7,7)]
   149      11.313282      11.313282      11.313282    7[6-(7,7),7-(6,30),30-(7,7,8)]
   150       0.064552       0.064552       0.064552    7[6-(1,7),6-(7,7),30-(7,7,8)]
   151       0.025119       0.025119       0.025119    7[6-(1,7),7-(6,30),30-(7,7,8)]
   152       11.22405       11.22405       11.22405    7[1-(0),1-(0),6-(7,7)]
   153        8.74237        8.74237        8.74237    7[6-(1,7),6-(7,7),30-(7,7,8)]
   154      10.905845      10.905845      10.905845    7[6-(7,7),7-(6,30),30-(7,7,8)]
   155      10.622362      10.622362      10.622362    7[6-(1,7),7-(6,30),30-(7,7,8)]
   156       9.583905       9.583905       9.583905    7[1-(0),1-(0),6-(7,7)]
   157       5.223982       5.223982       5.223982    7[6-(7,7),7-(6,30),30-(7,7,8)]
   158       6.153852       6.153852       6.153852    7[6-(1,7),6-(7,7),30-(7,7,8)]
   159       6.114419       6.114419       6.114419    7[6-(1,7),7-(6,30),30-(7,7,8)]
   160        5.13475        5.13475        5.13475    7[1-(0),1-(0),6-(7,7)]
   161       8.778975       8.778975       8.778975    7[6-(1,7),6-(7,7),30-(7,7,8)]
   162         6.6155         6.6155         6.6155    7[6-(7,7),7-(6,30),30-(7,7,8)]
   163       6.898983       6.898983       6.898983    7[6-(1,7),7-(6,30),30-(7,7,8)]
   164        7.93744        7.93744        7.93744    7[1-(0),1-(0),6-(7,7)]
   165       0.118763       0.118763       0.118763    7[6-(7,7),7-(6,30),30-(7,7,8)]
   166      11.367493      11.367493      11.367493    7[6-(1,7),6-(7,7),30-(7,7,8)]
   167      11.406926      11.406926      11.406926    7[6-(1,7),7-(6,30),30-(7,7,8)]
   168       0.207995       0.207995       0.207995    7[1-(0),1-(0),6-(7,7)]
   169       5.099929       5.099929       5.099929    8[6-(6,6),6-(6,6)]
   170        0.07214        0.07214        0.07214    8[6-(6,8)]
   171       1.748506       1.748506       1.748506    8[6-(6,8),30-(7,7,7)]
   172       4.348074       4.348074       4.348074    8[6-(6,8)]
   173        5.26175        5.26175        5.26175    8[6-(6,8),30-(7,7,7)]
   174       0.242816       0.242816       0.242816    8[6-(6,6),6-(6,6)]
   175       5.270605       5.270605       5.270605    8[6-(6,8)]
   176       3.594239       3.594239       3.594239    8[6-(6,8),30-(7,7,7)]
   177       0.994671       0.994671       0.994671    8[6-(6,8)]
   178       0.080995       0.080995       0.080995    8[6-(6,8),30-(7,7,7)]
   179       6.332116       6.332116       6.332116    8[6-(6,6),6-(6,6)]
   180      11.359905      11.359905      11.359905    8[6-(6,8)]
   181       9.683539       9.683539       9.683539    8[6-(6,8),30-(7,7,7)]
   182       7.083971       7.083971       7.083971    8[6-(6,8)]
   183       6.170295       6.170295       6.170295    8[6-(6,8),30-(7,7,7)]
   184      11.189229      11.189229      11.189229    8[6-(6,6),6-(6,6)]
   185        6.16144        6.16144        6.16144    8[6-(6,8)]
   186       7.837806       7.837806       7.837806    8[6-(6,8),30-(7,7,7)]
   187      10.437374      10.437374      10.437374    8[6-(6,8)]
   188       11.35105       11.35105       11.35105    8[6-(6,8),30-(7,7,7)]
