# Supplementary material for: A collection of forcefield precursors for metal–organic frameworks
Source: RSC Adv. 2019 Nov 13;9(63):36492–507. doi: 10.1039/c9ra07327b (PMC9075174; doi:10.1039/c9ra07327b)
Supplement: RA-009-C9RA07327B-s2065 [file RA-009-C9RA07327B-s2065.txt]

QIRYAS_clean

11.119300    0.000000    0.000000
2.531813    10.958635    0.000000
4.599774    1.827287    10.227324

     1      13.761433      13.761433      13.761433    27[7-(6,6),7-(6,6),8-(27,27),8-(27,27),8-(6,27),8-(6,27)]
     2      13.223441      13.223441      13.223441    27[8-(1,27,27),8-(27,27),8-(6),8-(6),8-(6,27),8-(6,27)]
     3       6.175643       6.175643       6.175643    27[8-(1,27,27),8-(1,27,27),8-(6),8-(6),8-(6)]
     4       4.489454       4.489454       4.489454    27[7-(6,6),7-(6,6),8-(27,27),8-(27,27),8-(6,27),8-(6,27)]
     5       5.027446       5.027446       5.027446    27[8-(1,27,27),8-(27,27),8-(6),8-(6),8-(6,27),8-(6,27)]
     6       0.955944       0.955944       0.955944    27[8-(1,27,27),8-(1,27,27),8-(6),8-(6),8-(6)]
     7       2.974566       2.974566       2.974566    1[8-(27,27,27)]
     8       3.415033       3.415033       3.415033    1[6-(6,6)]
     9      12.017291      12.017291      12.017291    1[6-(6,6)]
    10      13.996328      13.996328      13.996328    1[6-(6,7)]
    11      10.457901      10.457901      10.457901    1[6-(6,6)]
    12       8.640379       8.640379       8.640379    1[6-(6,6)]
    13      10.750993      10.750993      10.750993    1[6-(6,7)]
    14      15.276321      15.276321      15.276321    1[8-(27,27,27)]
    15      14.835854      14.835854      14.835854    1[6-(6,6)]
    16       6.233596       6.233596       6.233596    1[6-(6,6)]
    17       4.254559       4.254559       4.254559    1[6-(6,7)]
    18       7.792986       7.792986       7.792986    1[6-(6,6)]
    19       9.610508       9.610508       9.610508    1[6-(6,6)]
    20       7.499894       7.499894       7.499894    1[6-(6,7)]
    21      13.834181      13.834181      13.834181    6[6-(6,7),8-(27),8-(27,27)]
    22      14.100112      14.100112      14.100112    6[6-(1,6),6-(8,8),7-(6,27)]
    23      14.441969      14.441969      14.441969    6[1-(0),6-(6,6),6-(6,7)]
    24      12.115715      12.115715      12.115715    6[6-(1,6),6-(1,6),6-(8,8)]
    25      11.921261      11.921261      11.921261    6[1-(0),6-(1,7),6-(6,6)]
    26      14.119552      14.119552      14.119552    6[1-(0),6-(1,6),7-(6,27)]
    27      12.548749      12.548749      12.548749    6[6-(6,6),8-(27),8-(27)]
    28      13.037615      13.037615      13.037615    6[6-(6,7),8-(0),8-(27,27)]
    29      11.706393      11.706393      11.706393    6[6-(1,6),6-(8,8),7-(6,27)]
    30      10.494393      10.494393      10.494393    6[1-(0),6-(6,6),6-(6,7)]
    31        9.32742        9.32742        9.32742    6[6-(1,6),6-(1,6),6-(8,8)]
    32       9.423433       9.423433       9.423433    6[1-(0),6-(1,7),6-(6,6)]
    33      10.684688      10.684688      10.684688    6[1-(0),6-(1,6),7-(6,27)]
    34       7.976359       7.976359       7.976359    6[6-(6,6),8-(27),8-(27)]
    35       4.416706       4.416706       4.416706    6[6-(6,7),8-(27),8-(27,27)]
    36       4.150775       4.150775       4.150775    6[6-(1,6),6-(8,8),7-(6,27)]
    37       3.808918       3.808918       3.808918    6[1-(0),6-(6,6),6-(6,7)]
    38       6.135172       6.135172       6.135172    6[6-(1,6),6-(1,6),6-(8,8)]
    39       6.329626       6.329626       6.329626    6[1-(0),6-(1,7),6-(6,6)]
    40       4.131335       4.131335       4.131335    6[1-(0),6-(1,6),7-(6,27)]
    41       5.702138       5.702138       5.702138    6[6-(6,6),8-(27),8-(27)]
    42       5.213272       5.213272       5.213272    6[6-(6,7),8-(0),8-(27,27)]
    43       6.544494       6.544494       6.544494    6[6-(1,6),6-(8,8),7-(6,27)]
    44       7.756494       7.756494       7.756494    6[1-(0),6-(6,6),6-(6,7)]
    45       8.923467       8.923467       8.923467    6[6-(1,6),6-(1,6),6-(8,8)]
    46       8.827454       8.827454       8.827454    6[1-(0),6-(1,7),6-(6,6)]
    47       7.566199       7.566199       7.566199    6[1-(0),6-(1,6),7-(6,27)]
    48      10.274528      10.274528      10.274528    6[6-(6,6),8-(27),8-(27)]
    49      13.962486      13.962486      13.962486    7[6-(1,6),6-(6,6),27-(7,8,8,8,8)]
    50      11.807507      11.807507      11.807507    7[6-(1,6),6-(6,6),27-(7,8,8,8,8)]
    51       4.288401       4.288401       4.288401    7[6-(1,6),6-(6,6),27-(7,8,8,8,8)]
    52        6.44338        6.44338        6.44338    7[6-(1,6),6-(6,6),27-(7,8,8,8,8)]
    53      13.535236      13.535236      13.535236    8[6-(6,8),27-(7,7,8,8,8),27-(8,8,8,8,8)]
    54          2.761          2.761          2.761    8[6-(6,8),27-(8,8,8,8)]
    55      12.814175      12.814175      12.814175    8[6-(6,8),27-(8,8,8,8,8)]
    56       1.490616       1.490616       1.490616    8[6-(6,8),27-(8,8,8,8)]
    57      14.045333      14.045333      14.045333    8[6-(6,8),27-(7,7,8,8,8),27-(8,8,8,8,8)]
    58      13.077828      13.077828      13.077828    8[6-(6,8)]
    59       7.835437       7.835437       7.835437    8[6-(6,8),27-(8,8,8,8)]
    60        7.10903        7.10903        7.10903    8[6-(6,8),27-(8,8,8,8,8)]
    61       2.188212       2.188212       2.188212    8[1-(0),27-(8,8,8,8),27-(8,8,8,8),27-(8,8,8,8,8)]
    62       4.706972       4.706972       4.706972    8[27-(7,7,8,8,8),27-(7,7,8,8,8),27-(8,8,8,8,8)]
    63       4.715651       4.715651       4.715651    8[6-(6,8),27-(7,7,8,8,8),27-(8,8,8,8,8)]
    64      15.489887      15.489887      15.489887    8[6-(6,8),27-(8,8,8,8)]
    65       5.436712       5.436712       5.436712    8[6-(6,8),27-(8,8,8,8,8)]
    66      16.760271      16.760271      16.760271    8[6-(6,8),27-(8,8,8,8)]
    67       4.205554       4.205554       4.205554    8[6-(6,8),27-(7,7,8,8,8),27-(8,8,8,8,8)]
    68       5.173059       5.173059       5.173059    8[6-(6,8)]
    69       10.41545       10.41545       10.41545    8[6-(6,8),27-(8,8,8,8)]
    70      11.141857      11.141857      11.141857    8[6-(6,8),27-(8,8,8,8,8)]
    71      16.062675      16.062675      16.062675    8[1-(0),27-(8,8,8,8),27-(8,8,8,8),27-(8,8,8,8,8)]
    72      13.543915      13.543915      13.543915    8[27-(7,7,8,8,8),27-(7,7,8,8,8),27-(8,8,8,8,8)]
