# Supplementary material for: A collection of forcefield precursors for metal–organic frameworks
Source: RSC Adv. 2019 Nov 13;9(63):36492–507. doi: 10.1039/c9ra07327b (PMC9075174; doi:10.1039/c9ra07327b)
Supplement: RA-009-C9RA07327B-s2066 [file RA-009-C9RA07327B-s2066.txt]

QISRIV_clean

12.952000    0.000000    0.000000
-4.387933    13.135480    0.000000
-2.441430    -6.728129    12.815800

     1      -2.552742      -2.552742      -2.552742    42[8-(45),8-(45),8-(45),8-(45)]
     2       8.675379       8.675379       8.675379    42[8-(45),8-(45),8-(45),8-(45)]
     3       1.000527       1.000527       1.000527    1[7-(6,45)]
     4      -3.416102      -3.416102      -3.416102    1[7-(6,45)]
     5       -2.32739       -2.32739       -2.32739    1[7-(6,45)]
     6       7.915762       7.915762       7.915762    1[7-(6,45)]
     7       0.508881       0.508881       0.508881    1[7-(6,45)]
     8       4.069364       4.069364       4.069364    1[7-(6,45)]
     9       2.325368       2.325368       2.325368    1[7-(6,45)]
    10      -0.752722      -0.752722      -0.752722    1[7-(6,45)]
    11        1.70004        1.70004        1.70004    1[6-(1,6,6)]
    12       1.903746       1.903746       1.903746    1[6-(1,6,6)]
    13      -0.301047      -0.301047      -0.301047    1[6-(1,1,6)]
    14      -0.005416      -0.005416      -0.005416    1[6-(1,1,6)]
    15       0.959572       0.959572       0.959572    1[6-(1,1,6)]
    16      -2.302914      -2.302914      -2.302914    1[6-(1,6,6)]
    17      -2.973124      -2.973124      -2.973124    1[6-(1,6,6)]
    18       8.283893       8.283893       8.283893    1[6-(1,1,6)]
    19       9.011781       9.011781       9.011781    1[6-(1,1,6)]
    20       9.714377       9.714377       9.714377    1[6-(1,1,6)]
    21      -2.449542      -2.449542      -2.449542    1[6-(1,6,6)]
    22       -2.44776       -2.44776       -2.44776    1[6-(1,6,6)]
    23       -4.73384       -4.73384       -4.73384    1[6-(1,1,6)]
    24       8.139858       8.139858       8.139858    1[6-(1,1,6)]
    25      -4.163316      -4.163316      -4.163316    1[6-(1,1,6)]
    26       5.684009       5.684009       5.684009    1[6-(1,6,6)]
    27        5.72556        5.72556        5.72556    1[6-(1,6,6)]
    28       4.644744       4.644744       4.644744    1[6-(1,1,6)]
    29       3.758809       3.758809       3.758809    1[6-(1,1,6)]
    30       4.493539       4.493539       4.493539    1[6-(1,1,6)]
    31       3.551745       3.551745       3.551745    1[6-(1,6,6)]
    32       2.495319       2.495319       2.495319    1[6-(1,6,6)]
    33       5.151142       5.151142       5.151142    1[6-(1,1,6)]
    34       1.944879       1.944879       1.944879    1[6-(1,1,6)]
    35       3.527858       3.527858       3.527858    1[6-(1,1,6)]
    36       5.596079       5.596079       5.596079    1[6-(1,6,6)]
    37       6.473156       6.473156       6.473156    1[6-(1,6,6)]
    38       3.807549       3.807549       3.807549    1[6-(1,1,6)]
    39       7.010989       7.010989       7.010989    1[6-(1,1,6)]
    40       5.070255       5.070255       5.070255    1[6-(1,1,6)]
    41       2.750776       2.750776       2.750776    1[6-(1,6,6)]
    42       1.667058       1.667058       1.667058    1[6-(1,6,6)]
    43       3.548515       3.548515       3.548515    1[6-(1,1,6)]
    44      -1.928951      -1.928951      -1.928951    1[6-(1,1,6)]
    45       2.010784       2.010784       2.010784    1[6-(1,1,6)]
    46      -0.186649      -0.186649      -0.186649    1[6-(1,6,6)]
    47      -0.311882      -0.311882      -0.311882    1[6-(1,6,6)]
    48       2.097646       2.097646       2.097646    1[6-(1,1,6)]
    49       2.009888       2.009888       2.009888    1[6-(1,1,6)]
    50       1.308744       1.308744       1.308744    1[6-(1,1,6)]
    51        5.12211        5.12211        5.12211    1[7-(6,45)]
    52       9.538739       9.538739       9.538739    1[7-(6,45)]
    53       8.450027       8.450027       8.450027    1[7-(6,45)]
    54      -1.793125      -1.793125      -1.793125    1[7-(6,45)]
    55       5.613756       5.613756       5.613756    1[7-(6,45)]
    56       2.053273       2.053273       2.053273    1[7-(6,45)]
    57       3.797269       3.797269       3.797269    1[7-(6,45)]
    58       6.875359       6.875359       6.875359    1[7-(6,45)]
    59       4.422597       4.422597       4.422597    1[6-(1,6,6)]
    60       4.218891       4.218891       4.218891    1[6-(1,6,6)]
    61       6.423684       6.423684       6.423684    1[6-(1,1,6)]
    62       6.128053       6.128053       6.128053    1[6-(1,1,6)]
    63       5.163065       5.163065       5.163065    1[6-(1,1,6)]
    64       8.425551       8.425551       8.425551    1[6-(1,6,6)]
    65       9.095761       9.095761       9.095761    1[6-(1,6,6)]
    66      -2.161256      -2.161256      -2.161256    1[6-(1,1,6)]
    67      -2.889144      -2.889144      -2.889144    1[6-(1,1,6)]
    68       -3.59174       -3.59174       -3.59174    1[6-(1,1,6)]
    69       8.572179       8.572179       8.572179    1[6-(1,6,6)]
    70       8.570397       8.570397       8.570397    1[6-(1,6,6)]
    71      10.856477      10.856477      10.856477    1[6-(1,1,6)]
    72      -2.017221      -2.017221      -2.017221    1[6-(1,1,6)]
    73      10.285953      10.285953      10.285953    1[6-(1,1,6)]
    74       0.438628       0.438628       0.438628    1[6-(1,6,6)]
    75       0.397077       0.397077       0.397077    1[6-(1,6,6)]
    76       1.477893       1.477893       1.477893    1[6-(1,1,6)]
    77       2.363828       2.363828       2.363828    1[6-(1,1,6)]
    78       1.629098       1.629098       1.629098    1[6-(1,1,6)]
    79       2.570892       2.570892       2.570892    1[6-(1,6,6)]
    80       3.627318       3.627318       3.627318    1[6-(1,6,6)]
    81       0.971495       0.971495       0.971495    1[6-(1,1,6)]
    82       4.177758       4.177758       4.177758    1[6-(1,1,6)]
    83       2.594779       2.594779       2.594779    1[6-(1,1,6)]
    84       0.526558       0.526558       0.526558    1[6-(1,6,6)]
    85      -0.350519      -0.350519      -0.350519    1[6-(1,6,6)]
    86       2.315088       2.315088       2.315088    1[6-(1,1,6)]
    87      -0.888352      -0.888352      -0.888352    1[6-(1,1,6)]
    88       1.052382       1.052382       1.052382    1[6-(1,1,6)]
    89       3.371861       3.371861       3.371861    1[6-(1,6,6)]
    90       4.455579       4.455579       4.455579    1[6-(1,6,6)]
    91       2.574122       2.574122       2.574122    1[6-(1,1,6)]
    92       8.051588       8.051588       8.051588    1[6-(1,1,6)]
    93       4.111853       4.111853       4.111853    1[6-(1,1,6)]
    94       6.309286       6.309286       6.309286    1[6-(1,6,6)]
    95       6.434519       6.434519       6.434519    1[6-(1,6,6)]
    96       4.024991       4.024991       4.024991    1[6-(1,1,6)]
    97       4.112749       4.112749       4.112749    1[6-(1,1,6)]
    98       4.813893       4.813893       4.813893    1[6-(1,1,6)]
    99      -5.166491      -5.166491      -5.166491    45[7-(1,6),7-(1,6),8-(42),8-(6),8-(6),45-(7,7,8,8,8)]
   100      -2.992284      -2.992284      -2.992284    45[7-(1,6),7-(1,6),8-(42),8-(6),8-(6),45-(7,7,8,8,8)]
   101      -0.977153      -0.977153      -0.977153    45[7-(1,6),7-(1,6),8-(42),8-(6),8-(6),45-(7,7,8,8,8)]
   102       4.381711       4.381711       4.381711    45[7-(1,6),7-(1,6),8-(42),8-(6),8-(6),45-(7,7,8,8,8)]
   103      11.289128      11.289128      11.289128    45[7-(1,6),7-(1,6),8-(42),8-(6),8-(6),45-(7,7,8,8,8)]
   104       9.114921       9.114921       9.114921    45[7-(1,6),7-(1,6),8-(42),8-(6),8-(6),45-(7,7,8,8,8)]
   105        7.09979        7.09979        7.09979    45[7-(1,6),7-(1,6),8-(42),8-(6),8-(6),45-(7,7,8,8,8)]
   106       6.128859       6.128859       6.128859    45[7-(1,6),7-(1,6),8-(42),8-(6),8-(6),45-(7,7,8,8,8)]
   107       0.382675       0.382675       0.382675    6[6-(1,1,6),7-(1,45),8-(45)]
   108       1.231042       1.231042       1.231042    6[1-(0),1-(0),6-(1,1,1),6-(7,8)]
   109       0.398046       0.398046       0.398046    6[1-(0),1-(0),1-(0),6-(1,1,6)]
   110      -4.002212      -4.002212      -4.002212    6[6-(1,1,6),7-(1,45),8-(45)]
   111      -3.160395      -3.160395      -3.160395    6[1-(0),1-(0),6-(1,1,1),6-(7,8)]
   112        9.14285        9.14285        9.14285    6[1-(0),1-(0),1-(0),6-(1,1,6)]
   113      -3.054816      -3.054816      -3.054816    6[6-(1,1,6),7-(1,45),8-(45)]
   114      -2.949136      -2.949136      -2.949136    6[1-(0),1-(0),6-(1,1,1),6-(7,8)]
   115      -4.280324      -4.280324      -4.280324    6[1-(0),1-(0),1-(0),6-(1,1,6)]
   116       7.105038       7.105038       7.105038    6[6-(1,1,6),7-(1,45),8-(45)]
   117       5.757264       5.757264       5.757264    6[1-(0),1-(0),6-(1,1,1),6-(7,8)]
   118       4.558232       4.558232       4.558232    6[1-(0),1-(0),1-(0),6-(1,1,6)]
   119       1.614771       1.614771       1.614771    6[6-(1,1,6),7-(1,45),8-(45)]
   120       2.674377       2.674377       2.674377    6[1-(0),1-(0),6-(1,1,1),6-(7,8)]
   121       2.717994       2.717994       2.717994    6[1-(0),1-(0),1-(0),6-(1,1,6)]
   122       5.080766       5.080766       5.080766    6[6-(1,1,6),7-(1,45),8-(45)]
   123       5.564457       5.564457       5.564457    6[1-(0),1-(0),6-(1,1,1),6-(7,8)]
   124       4.675331       4.675331       4.675331    6[1-(0),1-(0),1-(0),6-(1,1,6)]
   125       3.545975       3.545975       3.545975    6[6-(1,1,6),7-(1,45),8-(45)]
   126       2.578982       2.578982       2.578982    6[1-(0),1-(0),6-(1,1,1),6-(7,8)]
   127       2.656037       2.656037       2.656037    6[1-(0),1-(0),1-(0),6-(1,1,6)]
   128       0.529772       0.529772       0.529772    6[6-(1,1,6),7-(1,45),8-(45)]
   129       0.277572       0.277572       0.277572    6[1-(0),1-(0),6-(1,1,1),6-(7,8)]
   130       1.533957       1.533957       1.533957    6[1-(0),1-(0),1-(0),6-(1,1,6)]
   131       5.739962       5.739962       5.739962    6[6-(1,1,6),7-(1,45),8-(45)]
   132       4.891595       4.891595       4.891595    6[1-(0),1-(0),6-(1,1,1),6-(7,8)]
   133       5.724591       5.724591       5.724591    6[1-(0),1-(0),1-(0),6-(1,1,6)]
   134      10.124849      10.124849      10.124849    6[6-(1,1,6),7-(1,45),8-(45)]
   135       9.283032       9.283032       9.283032    6[1-(0),1-(0),6-(1,1,1),6-(7,8)]
   136      -3.020213      -3.020213      -3.020213    6[1-(0),1-(0),1-(0),6-(1,1,6)]
   137       9.177453       9.177453       9.177453    6[6-(1,1,6),7-(1,45),8-(45)]
   138       9.071773       9.071773       9.071773    6[1-(0),1-(0),6-(1,1,1),6-(7,8)]
   139      10.402961      10.402961      10.402961    6[1-(0),1-(0),1-(0),6-(1,1,6)]
   140      -0.982401      -0.982401      -0.982401    6[6-(1,1,6),7-(1,45),8-(45)]
   141       0.365373       0.365373       0.365373    6[1-(0),1-(0),6-(1,1,1),6-(7,8)]
   142       1.564405       1.564405       1.564405    6[1-(0),1-(0),1-(0),6-(1,1,6)]
   143       4.507866       4.507866       4.507866    6[6-(1,1,6),7-(1,45),8-(45)]
   144        3.44826        3.44826        3.44826    6[1-(0),1-(0),6-(1,1,1),6-(7,8)]
   145       3.404643       3.404643       3.404643    6[1-(0),1-(0),1-(0),6-(1,1,6)]
   146       1.041871       1.041871       1.041871    6[6-(1,1,6),7-(1,45),8-(45)]
   147        0.55818        0.55818        0.55818    6[1-(0),1-(0),6-(1,1,1),6-(7,8)]
   148       1.447306       1.447306       1.447306    6[1-(0),1-(0),1-(0),6-(1,1,6)]
   149       2.576662       2.576662       2.576662    6[6-(1,1,6),7-(1,45),8-(45)]
   150       3.543655       3.543655       3.543655    6[1-(0),1-(0),6-(1,1,1),6-(7,8)]
   151         3.4666         3.4666         3.4666    6[1-(0),1-(0),1-(0),6-(1,1,6)]
   152       5.592865       5.592865       5.592865    6[6-(1,1,6),7-(1,45),8-(45)]
   153       5.845065       5.845065       5.845065    6[1-(0),1-(0),6-(1,1,1),6-(7,8)]
   154        4.58868        4.58868        4.58868    6[1-(0),1-(0),1-(0),6-(1,1,6)]
   155       0.412654       0.412654       0.412654    7[1-(0),6-(6,8),45-(7,8,8,8,45)]
   156      -3.979481      -3.979481      -3.979481    7[1-(0),6-(6,8),45-(7,8,8,8,45)]
   157      -2.709313      -2.709313      -2.709313    7[1-(0),6-(6,8),45-(7,8,8,8,45)]
   158       8.091467       8.091467       8.091467    7[1-(0),6-(6,8),45-(7,8,8,8,45)]
   159       0.551572       0.551572       0.551572    7[1-(0),6-(6,8),45-(7,8,8,8,45)]
   160       4.256142       4.256142       4.256142    7[1-(0),6-(6,8),45-(7,8,8,8,45)]
   161       3.173689       3.173689       3.173689    7[1-(0),6-(6,8),45-(7,8,8,8,45)]
   162      -0.170078      -0.170078      -0.170078    7[1-(0),6-(6,8),45-(7,8,8,8,45)]
   163       5.709983       5.709983       5.709983    7[1-(0),6-(6,8),45-(7,8,8,8,45)]
   164      10.102118      10.102118      10.102118    7[1-(0),6-(6,8),45-(7,8,8,8,45)]
   165        8.83195        8.83195        8.83195    7[1-(0),6-(6,8),45-(7,8,8,8,45)]
   166       -1.96883       -1.96883       -1.96883    7[1-(0),6-(6,8),45-(7,8,8,8,45)]
   167       5.571065       5.571065       5.571065    7[1-(0),6-(6,8),45-(7,8,8,8,45)]
   168       1.866495       1.866495       1.866495    7[1-(0),6-(6,8),45-(7,8,8,8,45)]
   169       2.948948       2.948948       2.948948    7[1-(0),6-(6,8),45-(7,8,8,8,45)]
   170       6.292715       6.292715       6.292715    7[1-(0),6-(6,8),45-(7,8,8,8,45)]
   171      -0.348335      -0.348335      -0.348335    8[6-(6,7),45-(7,7,8,8,45)]
   172       -4.70578       -4.70578       -4.70578    8[6-(6,7),45-(7,7,8,8,45)]
   173       9.417373       9.417373       9.417373    8[6-(6,7),45-(7,7,8,8,45)]
   174       7.244241       7.244241       7.244241    8[6-(6,7),45-(7,7,8,8,45)]
   175       4.216134       4.216134       4.216134    8[6-(6,7),45-(7,7,8,8,45)]
   176       7.906163       7.906163       7.906163    8[6-(6,7),45-(7,7,8,8,45)]
   177       4.777014       4.777014       4.777014    8[6-(6,7),45-(7,7,8,8,45)]
   178       1.427989       1.427989       1.427989    8[6-(6,7),45-(7,7,8,8,45)]
   179      -4.284608      -4.284608      -4.284608    8[42-(8,8,8),45-(7,7,8,8,45)]
   180      -2.213995      -2.213995      -2.213995    8[42-(8,8,8),45-(7,7,8,8,45)]
   181      -2.146459      -2.146459      -2.146459    8[42-(8,8,8),45-(7,7,8,8,45)]
   182       2.786594       2.786594       2.786594    8[42-(8,8,8),45-(7,7,8,8,45)]
   183       6.470972       6.470972       6.470972    8[6-(6,7),45-(7,7,8,8,45)]
   184      10.828417      10.828417      10.828417    8[6-(6,7),45-(7,7,8,8,45)]
   185      -3.294736      -3.294736      -3.294736    8[6-(6,7),45-(7,7,8,8,45)]
   186      -1.121604      -1.121604      -1.121604    8[6-(6,7),45-(7,7,8,8,45)]
   187       1.906503       1.906503       1.906503    8[6-(6,7),45-(7,7,8,8,45)]
   188      -1.783526      -1.783526      -1.783526    8[6-(6,7),45-(7,7,8,8,45)]
   189       1.345623       1.345623       1.345623    8[6-(6,7),45-(7,7,8,8,45)]
   190       4.694648       4.694648       4.694648    8[6-(6,7),45-(7,7,8,8,45)]
   191      10.407245      10.407245      10.407245    8[42-(8,8,8),45-(7,7,8,8,45)]
   192       8.336632       8.336632       8.336632    8[42-(8,8,8),45-(7,7,8,8,45)]
   193       8.269096       8.269096       8.269096    8[42-(8,8,8),45-(7,7,8,8,45)]
   194       3.336043       3.336043       3.336043    8[42-(8,8,8),45-(7,7,8,8,45)]
