# Supplementary material for: A collection of forcefield precursors for metal–organic frameworks
Source: RSC Adv. 2019 Nov 13;9(63):36492–507. doi: 10.1039/c9ra07327b (PMC9075174; doi:10.1039/c9ra07327b)
Supplement: RA-009-C9RA07327B-s2067 [file RA-009-C9RA07327B-s2067.txt]

QISVAQ_clean

18.832700    0.000000    0.000000
5.566563    17.991219    0.000000
5.566563    4.104602    17.516741

     1       14.00144       14.00144       14.00144    29[7-(6,6),8-(6),8-(6)]
     2      19.805905      19.805905      19.805905    29[7-(6,6),8-(6),8-(6)]
     3      12.083819      12.083819      12.083819    29[7-(6,6),8-(6),8-(6)]
     4       8.465712       8.465712       8.465712    29[7-(6,6),8-(6),8-(6)]
     5       6.548036       6.548036       6.548036    29[7-(6,6),8-(6),8-(6)]
     6      14.009708      14.009708      14.009708    29[7-(6,6),8-(6),8-(6)]
     7      15.964386      15.964386      15.964386    29[7-(6,6),8-(6),8-(6)]
     8      10.159921      10.159921      10.159921    29[7-(6,6),8-(6),8-(6)]
     9      17.882007      17.882007      17.882007    29[7-(6,6),8-(6),8-(6)]
    10      21.500169      21.500169      21.500169    29[7-(6,6),8-(6),8-(6)]
    11       23.41779       23.41779       23.41779    29[7-(6,6),8-(6),8-(6)]
    12      15.956118      15.956118      15.956118    29[7-(6,6),8-(6),8-(6)]
    13      15.441908      15.441908      15.441908    1[6-(6,7)]
    14       9.528864       9.528864       9.528864    1[6-(6,6)]
    15      11.324257      11.324257      11.324257    1[6-(6,6)]
    16      11.777492      11.777492      11.777492    1[6-(6,7)]
    17      22.634808      22.634808      22.634808    1[6-(6,7)]
    18       5.560962       5.560962       5.560962    1[6-(6,6)]
    19      22.087074      22.087074      22.087074    1[6-(6,6)]
    20       20.42834       20.42834       20.42834    1[6-(6,7)]
    21      13.656286      13.656286      13.656286    1[6-(6,7)]
    22       9.554069       9.554069       9.554069    1[6-(6,6)]
    23      14.366182      14.366182      14.366182    1[6-(6,6)]
    24      12.919706      12.919706      12.919706    1[6-(6,7)]
    25        6.89319        6.89319        6.89319    1[6-(6,7)]
    26       5.428844       5.428844       5.428844    1[6-(6,6)]
    27       6.183294       6.183294       6.183294    1[6-(6,6)]
    28        7.62977        7.62977        7.62977    1[6-(6,7)]
    29       5.107568       5.107568       5.107568    1[6-(6,7)]
    30       5.454049       5.454049       5.454049    1[6-(6,6)]
    31       9.225219       9.225219       9.225219    1[6-(6,6)]
    32       8.771984       8.771984       8.771984    1[6-(6,7)]
    33      11.180805      11.180805      11.180805    1[6-(6,7)]
    34       9.421951       9.421951       9.421951    1[6-(6,6)]
    35      11.728539      11.728539      11.728539    1[6-(6,6)]
    36      13.387273      13.387273      13.387273    1[6-(6,7)]
    37      14.523918      14.523918      14.523918    1[6-(6,7)]
    38      20.436962      20.436962      20.436962    1[6-(6,6)]
    39      18.641569      18.641569      18.641569    1[6-(6,6)]
    40      18.188334      18.188334      18.188334    1[6-(6,7)]
    41       7.331018       7.331018       7.331018    1[6-(6,7)]
    42      24.404864      24.404864      24.404864    1[6-(6,6)]
    43       7.878752       7.878752       7.878752    1[6-(6,6)]
    44       9.537486       9.537486       9.537486    1[6-(6,7)]
    45       16.30954       16.30954       16.30954    1[6-(6,7)]
    46      20.411757      20.411757      20.411757    1[6-(6,6)]
    47      15.599644      15.599644      15.599644    1[6-(6,6)]
    48       17.04612       17.04612       17.04612    1[6-(6,7)]
    49      23.072636      23.072636      23.072636    1[6-(6,7)]
    50      24.536982      24.536982      24.536982    1[6-(6,6)]
    51      23.782532      23.782532      23.782532    1[6-(6,6)]
    52      22.336056      22.336056      22.336056    1[6-(6,7)]
    53      24.858258      24.858258      24.858258    1[6-(6,7)]
    54      24.511777      24.511777      24.511777    1[6-(6,6)]
    55      20.740607      20.740607      20.740607    1[6-(6,6)]
    56      21.193842      21.193842      21.193842    1[6-(6,7)]
    57      18.785021      18.785021      18.785021    1[6-(6,7)]
    58      20.543875      20.543875      20.543875    1[6-(6,6)]
    59      18.237287      18.237287      18.237287    1[6-(6,6)]
    60      16.578553      16.578553      16.578553    1[6-(6,7)]
    61      15.435284      15.435284      15.435284    6[6-(6,6),8-(0),8-(29)]
    62      15.579725      15.579725      15.579725    6[6-(6,17),6-(6,17),6-(8,8)]
    63       3.547673       3.547673       3.547673    6[6-(6,6),6-(6,6),17-(0)]
    64       3.606617       3.606617       3.606617    6[6-(6,17),6-(6,17),6-(6,6)]
    65      14.602159      14.602159      14.602159    6[1-(0),6-(1,6),7-(6,29)]
    66       8.838382       8.838382       8.838382    6[1-(0),6-(1,7),6-(6,6)]
    67       7.610538       7.610538       7.610538    6[6-(1,6),6-(1,6),6-(6,6)]
    68      12.178137      12.178137      12.178137    6[1-(0),6-(1,7),6-(6,6)]
    69      12.453811      12.453811      12.453811    6[1-(0),6-(1,6),7-(6,29)]
    70      12.532517      12.532517      12.532517    6[6-(6,6),8-(0),8-(29)]
    71      11.264665      11.264665      11.264665    6[6-(6,17),6-(6,17),6-(8,8)]
    72      11.097691      11.097691      11.097691    6[6-(6,6),6-(6,6),17-(0)]
    73       4.733339       4.733339       4.733339    6[6-(6,6),6-(6,6),17-(0)]
    74      23.994596      23.994596      23.994596    6[6-(6,6),8-(0),8-(29)]
    75      24.863367      24.863367      24.863367    6[6-(6,17),6-(6,17),6-(8,8)]
    76       1.175687       1.175687       1.175687    6[6-(6,6),6-(6,6),17-(0)]
    77       1.907225       1.907225       1.907225    6[6-(6,17),6-(6,17),6-(6,6)]
    78      22.531329      22.531329      22.531329    6[1-(0),6-(1,6),7-(6,29)]
    79       4.756392       4.756392       4.756392    6[1-(0),6-(1,7),6-(6,6)]
    80       4.596472       4.596472       4.596472    6[6-(1,6),6-(1,6),6-(6,6)]
    81      22.224583      22.224583      22.224583    6[1-(0),6-(1,7),6-(6,6)]
    82       21.23732       21.23732       21.23732    6[1-(0),6-(1,6),7-(6,29)]
    83       20.46434       20.46434       20.46434    6[6-(6,6),8-(0),8-(29)]
    84      20.210022      20.210022      20.210022    6[6-(6,17),6-(6,17),6-(8,8)]
    85      19.434131      19.434131      19.434131    6[6-(6,6),6-(6,6),17-(0)]
    86       2.016434       2.016434       2.016434    6[6-(6,6),6-(6,6),17-(0)]
    87      23.885813      23.885813      23.885813    6[6-(6,6),8-(0),8-(29)]
    88      25.271964      25.271964      25.271964    6[6-(6,17),6-(6,17),6-(8,8)]
    89       1.101397       1.101397       1.101397    6[6-(6,6),6-(6,6),17-(0)]
    90       2.382153       2.382153       2.382153    6[6-(6,17),6-(6,17),6-(6,6)]
    91      13.807517      13.807517      13.807517    6[1-(0),6-(1,6),7-(6,29)]
    92       9.128911       9.128911       9.128911    6[1-(0),6-(1,7),6-(6,6)]
    93       9.372281       9.372281       9.372281    6[6-(1,6),6-(1,6),6-(6,6)]
    94      14.245001      14.245001      14.245001    6[1-(0),6-(1,7),6-(6,6)]
    95      13.379787      13.379787      13.379787    6[1-(0),6-(1,6),7-(6,29)]
    96       9.924394       9.924394       9.924394    6[6-(6,6),8-(0),8-(29)]
    97       8.817063       8.817063       8.817063    6[6-(6,17),6-(6,17),6-(8,8)]
    98       7.527773       7.527773       7.527773    6[6-(6,6),6-(6,6),17-(0)]
    99       3.435911       3.435911       3.435911    6[6-(6,6),6-(6,6),17-(0)]
   100      15.496363      15.496363      15.496363    6[6-(6,6),8-(0),8-(29)]
   101      14.110212      14.110212      14.110212    6[6-(6,17),6-(6,17),6-(8,8)]
   102      13.881516      13.881516      13.881516    6[6-(6,6),6-(6,6),17-(0)]
   103       12.60076       12.60076       12.60076    6[6-(6,17),6-(6,17),6-(6,6)]
   104       6.741959       6.741959       6.741959    6[1-(0),6-(1,6),7-(6,29)]
   105       5.854002       5.854002       5.854002    6[1-(0),6-(1,7),6-(6,6)]
   106       5.610632       5.610632       5.610632    6[6-(1,6),6-(1,6),6-(6,6)]
   107       6.304475       6.304475       6.304475    6[1-(0),6-(1,7),6-(6,6)]
   108       7.169689       7.169689       7.169689    6[1-(0),6-(1,6),7-(6,29)]
   109      10.625082      10.625082      10.625082    6[6-(6,6),8-(0),8-(29)]
   110      11.732413      11.732413      11.732413    6[6-(6,17),6-(6,17),6-(8,8)]
   111      13.021703      13.021703      13.021703    6[6-(6,6),6-(6,6),17-(0)]
   112      11.547002      11.547002      11.547002    6[6-(6,6),6-(6,6),17-(0)]
   113      10.680755      10.680755      10.680755    6[6-(6,6),8-(0),8-(29)]
   114      10.536314      10.536314      10.536314    6[6-(6,17),6-(6,17),6-(8,8)]
   115       11.43524       11.43524       11.43524    6[6-(6,6),6-(6,6),17-(0)]
   116      11.376296      11.376296      11.376296    6[6-(6,17),6-(6,17),6-(6,6)]
   117       5.947317       5.947317       5.947317    6[1-(0),6-(1,6),7-(6,29)]
   118       6.144531       6.144531       6.144531    6[1-(0),6-(1,7),6-(6,6)]
   119       7.372375       7.372375       7.372375    6[6-(1,6),6-(1,6),6-(6,6)]
   120       8.371339       8.371339       8.371339    6[1-(0),6-(1,7),6-(6,6)]
   121       8.095665       8.095665       8.095665    6[1-(0),6-(1,6),7-(6,29)]
   122       8.016959       8.016959       8.016959    6[6-(6,6),8-(0),8-(29)]
   123       9.284811       9.284811       9.284811    6[6-(6,17),6-(6,17),6-(8,8)]
   124       9.451785       9.451785       9.451785    6[6-(6,6),6-(6,6),17-(0)]
   125      10.249574      10.249574      10.249574    6[6-(6,6),6-(6,6),17-(0)]
   126       15.38758       15.38758       15.38758    6[6-(6,6),8-(0),8-(29)]
   127      14.518809      14.518809      14.518809    6[6-(6,17),6-(6,17),6-(8,8)]
   128      13.807226      13.807226      13.807226    6[6-(6,6),6-(6,6),17-(0)]
   129      13.075688      13.075688      13.075688    6[6-(6,17),6-(6,17),6-(6,6)]
   130      11.284284      11.284284      11.284284    6[1-(0),6-(1,6),7-(6,29)]
   131      10.226521      10.226521      10.226521    6[1-(0),6-(1,7),6-(6,6)]
   132      10.386441      10.386441      10.386441    6[6-(1,6),6-(1,6),6-(6,6)]
   133       11.59103       11.59103       11.59103    6[1-(0),6-(1,7),6-(6,6)]
   134      12.578293      12.578293      12.578293    6[1-(0),6-(1,6),7-(6,29)]
   135      13.351273      13.351273      13.351273    6[6-(6,6),8-(0),8-(29)]
   136      13.605591      13.605591      13.605591    6[6-(6,17),6-(6,17),6-(8,8)]
   137      14.381482      14.381482      14.381482    6[6-(6,6),6-(6,6),17-(0)]
   138      12.966479      12.966479      12.966479    6[6-(6,6),6-(6,6),17-(0)]
   139      14.530542      14.530542      14.530542    6[6-(6,6),8-(0),8-(29)]
   140      14.386101      14.386101      14.386101    6[6-(6,17),6-(6,17),6-(8,8)]
   141       20.85159       20.85159       20.85159    6[6-(6,6),6-(6,6),17-(0)]
   142      26.359209      26.359209      26.359209    6[6-(6,17),6-(6,17),6-(6,6)]
   143      15.363667      15.363667      15.363667    6[1-(0),6-(1,6),7-(6,29)]
   144      21.127444      21.127444      21.127444    6[1-(0),6-(1,7),6-(6,6)]
   145      22.355288      22.355288      22.355288    6[6-(1,6),6-(1,6),6-(6,6)]
   146      17.787689      17.787689      17.787689    6[1-(0),6-(1,7),6-(6,6)]
   147      17.512015      17.512015      17.512015    6[1-(0),6-(1,6),7-(6,29)]
   148      17.433309      17.433309      17.433309    6[6-(6,6),8-(0),8-(29)]
   149      18.701161      18.701161      18.701161    6[6-(6,17),6-(6,17),6-(8,8)]
   150      18.868135      18.868135      18.868135    6[6-(6,6),6-(6,6),17-(0)]
   151      25.232487      25.232487      25.232487    6[6-(6,6),6-(6,6),17-(0)]
   152        5.97123        5.97123        5.97123    6[6-(6,6),8-(0),8-(29)]
   153       5.102459       5.102459       5.102459    6[6-(6,17),6-(6,17),6-(8,8)]
   154      23.223576      23.223576      23.223576    6[6-(6,6),6-(6,6),17-(0)]
   155      28.058601      28.058601      28.058601    6[6-(6,17),6-(6,17),6-(6,6)]
   156       7.434497       7.434497       7.434497    6[1-(0),6-(1,6),7-(6,29)]
   157      25.209434      25.209434      25.209434    6[1-(0),6-(1,7),6-(6,6)]
   158      25.369354      25.369354      25.369354    6[6-(1,6),6-(1,6),6-(6,6)]
   159       7.741243       7.741243       7.741243    6[1-(0),6-(1,7),6-(6,6)]
   160       8.728506       8.728506       8.728506    6[1-(0),6-(1,6),7-(6,29)]
   161       9.501486       9.501486       9.501486    6[6-(6,6),8-(0),8-(29)]
   162       9.755804       9.755804       9.755804    6[6-(6,17),6-(6,17),6-(8,8)]
   163      10.531695      10.531695      10.531695    6[6-(6,6),6-(6,6),17-(0)]
   164      27.949392      27.949392      27.949392    6[6-(6,6),6-(6,6),17-(0)]
   165       6.080013       6.080013       6.080013    6[6-(6,6),8-(0),8-(29)]
   166       4.693862       4.693862       4.693862    6[6-(6,17),6-(6,17),6-(8,8)]
   167      10.031729      10.031729      10.031729    6[6-(6,6),6-(6,6),17-(0)]
   168      27.583673      27.583673      27.583673    6[6-(6,17),6-(6,17),6-(6,6)]
   169      16.158309      16.158309      16.158309    6[1-(0),6-(1,6),7-(6,29)]
   170      20.836915      20.836915      20.836915    6[1-(0),6-(1,7),6-(6,6)]
   171      20.593545      20.593545      20.593545    6[6-(1,6),6-(1,6),6-(6,6)]
   172      15.720825      15.720825      15.720825    6[1-(0),6-(1,7),6-(6,6)]
   173      16.586039      16.586039      16.586039    6[1-(0),6-(1,6),7-(6,29)]
   174      20.041432      20.041432      20.041432    6[6-(6,6),8-(0),8-(29)]
   175      21.148763      21.148763      21.148763    6[6-(6,17),6-(6,17),6-(8,8)]
   176      22.438053      22.438053      22.438053    6[6-(6,6),6-(6,6),17-(0)]
   177      26.529915      26.529915      26.529915    6[6-(6,6),6-(6,6),17-(0)]
   178      14.469463      14.469463      14.469463    6[6-(6,6),8-(0),8-(29)]
   179      15.855614      15.855614      15.855614    6[6-(6,17),6-(6,17),6-(8,8)]
   180       16.08431       16.08431       16.08431    6[6-(6,6),6-(6,6),17-(0)]
   181      17.365066      17.365066      17.365066    6[6-(6,17),6-(6,17),6-(6,6)]
   182      23.223867      23.223867      23.223867    6[1-(0),6-(1,6),7-(6,29)]
   183      24.111824      24.111824      24.111824    6[1-(0),6-(1,7),6-(6,6)]
   184      24.355194      24.355194      24.355194    6[6-(1,6),6-(1,6),6-(6,6)]
   185      23.661351      23.661351      23.661351    6[1-(0),6-(1,7),6-(6,6)]
   186      22.796137      22.796137      22.796137    6[1-(0),6-(1,6),7-(6,29)]
   187      19.340744      19.340744      19.340744    6[6-(6,6),8-(0),8-(29)]
   188      18.233413      18.233413      18.233413    6[6-(6,17),6-(6,17),6-(8,8)]
   189      16.944123      16.944123      16.944123    6[6-(6,6),6-(6,6),17-(0)]
   190      18.418824      18.418824      18.418824    6[6-(6,6),6-(6,6),17-(0)]
   191      19.285071      19.285071      19.285071    6[6-(6,6),8-(0),8-(29)]
   192      19.429512      19.429512      19.429512    6[6-(6,17),6-(6,17),6-(8,8)]
   193      18.530586      18.530586      18.530586    6[6-(6,6),6-(6,6),17-(0)]
   194       18.58953       18.58953       18.58953    6[6-(6,17),6-(6,17),6-(6,6)]
   195      24.018509      24.018509      24.018509    6[1-(0),6-(1,6),7-(6,29)]
   196      23.821295      23.821295      23.821295    6[1-(0),6-(1,7),6-(6,6)]
   197      22.593451      22.593451      22.593451    6[6-(1,6),6-(1,6),6-(6,6)]
   198      21.594487      21.594487      21.594487    6[1-(0),6-(1,7),6-(6,6)]
   199      21.870161      21.870161      21.870161    6[1-(0),6-(1,6),7-(6,29)]
   200      21.948867      21.948867      21.948867    6[6-(6,6),8-(0),8-(29)]
   201      20.681015      20.681015      20.681015    6[6-(6,17),6-(6,17),6-(8,8)]
   202      20.514041      20.514041      20.514041    6[6-(6,6),6-(6,6),17-(0)]
   203      19.716252      19.716252      19.716252    6[6-(6,6),6-(6,6),17-(0)]
   204      14.578246      14.578246      14.578246    6[6-(6,6),8-(0),8-(29)]
   205      15.447017      15.447017      15.447017    6[6-(6,17),6-(6,17),6-(8,8)]
   206        16.1586        16.1586        16.1586    6[6-(6,6),6-(6,6),17-(0)]
   207      16.890138      16.890138      16.890138    6[6-(6,17),6-(6,17),6-(6,6)]
   208      18.681542      18.681542      18.681542    6[1-(0),6-(1,6),7-(6,29)]
   209      19.739305      19.739305      19.739305    6[1-(0),6-(1,7),6-(6,6)]
   210      19.579385      19.579385      19.579385    6[6-(1,6),6-(1,6),6-(6,6)]
   211      18.374796      18.374796      18.374796    6[1-(0),6-(1,7),6-(6,6)]
   212      17.387533      17.387533      17.387533    6[1-(0),6-(1,6),7-(6,29)]
   213      16.614553      16.614553      16.614553    6[6-(6,6),8-(0),8-(29)]
   214      16.360235      16.360235      16.360235    6[6-(6,17),6-(6,17),6-(8,8)]
   215      15.584344      15.584344      15.584344    6[6-(6,6),6-(6,6),17-(0)]
   216      16.999347      16.999347      16.999347    6[6-(6,6),6-(6,6),17-(0)]
   217       2.592943       2.592943       2.592943    6[6-(6,6),6-(6,6),6-(6,6)]
   218       12.38997       12.38997       12.38997    6[6-(6,6),6-(6,6),6-(6,6)]
   219      27.372883      27.372883      27.372883    6[6-(6,6),6-(6,6),6-(6,6)]
   220      17.575856      17.575856      17.575856    6[6-(6,6),6-(6,6),6-(6,6)]
   221      13.648019      13.648019      13.648019    7[6-(1,6),6-(1,6),29-(8,8)]
   222      21.391463      21.391463      21.391463    7[6-(1,6),6-(1,6),29-(8,8)]
   223      13.170438      13.170438      13.170438    7[6-(1,6),6-(1,6),29-(8,8)]
   224       7.379038       7.379038       7.379038    7[6-(1,6),6-(1,6),29-(8,8)]
   225       6.901457       6.901457       6.901457    7[6-(1,6),6-(1,6),29-(8,8)]
   226       12.42415       12.42415       12.42415    7[6-(1,6),6-(1,6),29-(8,8)]
   227      16.317807      16.317807      16.317807    7[6-(1,6),6-(1,6),29-(8,8)]
   228       8.574363       8.574363       8.574363    7[6-(1,6),6-(1,6),29-(8,8)]
   229      16.795388      16.795388      16.795388    7[6-(1,6),6-(1,6),29-(8,8)]
   230      22.586788      22.586788      22.586788    7[6-(1,6),6-(1,6),29-(8,8)]
   231      23.064369      23.064369      23.064369    7[6-(1,6),6-(1,6),29-(8,8)]
   232      17.541676      17.541676      17.541676    7[6-(1,6),6-(1,6),29-(8,8)]
   233      12.234435      12.234435      12.234435    17[6-(6,6)]
   234       7.812025       7.812025       7.812025    17[6-(6,6)]
   235        4.94843        4.94843        4.94843    17[6-(6,6)]
   236      18.568352      18.568352      18.568352    17[6-(6,6)]
   237       6.563151       6.563151       6.563151    17[6-(6,6)]
   238       2.940601       2.940601       2.940601    17[6-(6,6)]
   239       7.283778       7.283778       7.283778    17[6-(6,6)]
   240      18.556667      18.556667      18.556667    17[6-(6,6)]
   241       5.059203       5.059203       5.059203    17[6-(6,6)]
   242      13.265698      13.265698      13.265698    17[6-(6,6)]
   243      15.258946      15.258946      15.258946    17[6-(6,6)]
   244        9.92371        9.92371        9.92371    17[6-(6,6)]
   245       8.315041       8.315041       8.315041    17[6-(6,6)]
   246      12.737451      12.737451      12.737451    17[6-(6,6)]
   247      10.034483      10.034483      10.034483    17[6-(6,6)]
   248      15.247261      15.247261      15.247261    17[6-(6,6)]
   249      13.986325      13.986325      13.986325    17[6-(6,6)]
   250      12.042312      12.042312      12.042312    17[6-(6,6)]
   251      17.731391      17.731391      17.731391    17[6-(6,6)]
   252      22.153801      22.153801      22.153801    17[6-(6,6)]
   253      25.017396      25.017396      25.017396    17[6-(6,6)]
   254      11.397474      11.397474      11.397474    17[6-(6,6)]
   255      23.402675      23.402675      23.402675    17[6-(6,6)]
   256      27.025225      27.025225      27.025225    17[6-(6,6)]
   257      22.682048      22.682048      22.682048    17[6-(6,6)]
   258      11.409159      11.409159      11.409159    17[6-(6,6)]
   259      24.906623      24.906623      24.906623    17[6-(6,6)]
   260      16.700128      16.700128      16.700128    17[6-(6,6)]
   261       14.70688       14.70688       14.70688    17[6-(6,6)]
   262      20.042116      20.042116      20.042116    17[6-(6,6)]
   263      21.650785      21.650785      21.650785    17[6-(6,6)]
   264      17.228375      17.228375      17.228375    17[6-(6,6)]
   265      19.931343      19.931343      19.931343    17[6-(6,6)]
   266      14.718565      14.718565      14.718565    17[6-(6,6)]
   267      15.979501      15.979501      15.979501    17[6-(6,6)]
   268      17.923514      17.923514      17.923514    17[6-(6,6)]
   269      12.557579      12.557579      12.557579    8[6-(6,8),29-(7,8)]
   270      15.884318      15.884318      15.884318    8[6-(6,8),29-(7,8)]
   271      14.920674      14.920674      14.920674    8[6-(6,8)]
   272      13.467157      13.467157      13.467157    8[6-(6,8)]
   273      19.680168      19.680168      19.680168    8[6-(6,8),29-(7,8)]
   274      24.601098      24.601098      24.601098    8[6-(6,8),29-(7,8)]
   275      22.770247      22.770247      22.770247    8[6-(6,8)]
   276      21.474598      21.474598      21.474598    8[6-(6,8)]
   277      10.547759      10.547759      10.547759    8[6-(6,8),29-(7,8)]
   278      23.142221      23.142221      23.142221    8[6-(6,8),29-(7,8)]
   279      23.599381      23.599381      23.599381    8[6-(6,8)]
   280      10.075006      10.075006      10.075006    8[6-(6,8)]
   281      10.001717      10.001717      10.001717    8[6-(6,8),29-(7,8)]
   282      16.239955      16.239955      16.239955    8[6-(6,8),29-(7,8)]
   283      15.782795      15.782795      15.782795    8[6-(6,8)]
   284       10.47447       10.47447       10.47447    8[6-(6,8)]
   285       7.991897       7.991897       7.991897    8[6-(6,8),29-(7,8)]
   286      10.231721      10.231721      10.231721    8[6-(6,8),29-(7,8)]
   287      11.195365      11.195365      11.195365    8[6-(6,8)]
   288       7.082319       7.082319       7.082319    8[6-(6,8)]
   289      14.135445      14.135445      14.135445    8[6-(6,8),29-(7,8)]
   290      14.781078      14.781078      14.781078    8[6-(6,8),29-(7,8)]
   291      16.611929      16.611929      16.611929    8[6-(6,8)]
   292      12.341015      12.341015      12.341015    8[6-(6,8)]
   293      17.408247      17.408247      17.408247    8[6-(6,8),29-(7,8)]
   294      14.081508      14.081508      14.081508    8[6-(6,8),29-(7,8)]
   295      15.045152      15.045152      15.045152    8[6-(6,8)]
   296      16.498669      16.498669      16.498669    8[6-(6,8)]
   297      10.285658      10.285658      10.285658    8[6-(6,8),29-(7,8)]
   298       5.364728       5.364728       5.364728    8[6-(6,8),29-(7,8)]
   299       7.195579       7.195579       7.195579    8[6-(6,8)]
   300       8.491228       8.491228       8.491228    8[6-(6,8)]
   301      19.418067      19.418067      19.418067    8[6-(6,8),29-(7,8)]
   302       6.823605       6.823605       6.823605    8[6-(6,8),29-(7,8)]
   303       6.366445       6.366445       6.366445    8[6-(6,8)]
   304       19.89082       19.89082       19.89082    8[6-(6,8)]
   305      19.964109      19.964109      19.964109    8[6-(6,8),29-(7,8)]
   306      13.725871      13.725871      13.725871    8[6-(6,8),29-(7,8)]
   307      14.183031      14.183031      14.183031    8[6-(6,8)]
   308      19.491356      19.491356      19.491356    8[6-(6,8)]
   309      21.973929      21.973929      21.973929    8[6-(6,8),29-(7,8)]
   310      19.734105      19.734105      19.734105    8[6-(6,8),29-(7,8)]
   311      18.770461      18.770461      18.770461    8[6-(6,8)]
   312      22.883507      22.883507      22.883507    8[6-(6,8)]
   313      15.830381      15.830381      15.830381    8[6-(6,8),29-(7,8)]
   314      15.184748      15.184748      15.184748    8[6-(6,8),29-(7,8)]
   315      13.353897      13.353897      13.353897    8[6-(6,8)]
   316      17.624811      17.624811      17.624811    8[6-(6,8)]
