# Supplementary material for: A collection of forcefield precursors for metal–organic frameworks
Source: RSC Adv. 2019 Nov 13;9(63):36492–507. doi: 10.1039/c9ra07327b (PMC9075174; doi:10.1039/c9ra07327b)
Supplement: RA-009-C9RA07327B-s2068 [file RA-009-C9RA07327B-s2068.txt]

QISVEU_clean

18.876400    0.000000    0.000000
5.528786    18.048573    0.000000
5.528786    4.088750    17.579338

     1      13.945088      13.945088      13.945088    29[7-(6,6),8-(6),8-(6)]
     2      19.835924      19.835924      19.835924    29[7-(6,6),8-(6),8-(6)]
     3      12.049994      12.049994      12.049994    29[7-(6,6),8-(6),8-(6)]
     4       8.445778       8.445778       8.445778    29[7-(6,6),8-(6),8-(6)]
     5       6.550684       6.550684       6.550684    29[7-(6,6),8-(6),8-(6)]
     6      14.007462      14.007462      14.007462    29[7-(6,6),8-(6),8-(6)]
     7      15.988884      15.988884      15.988884    29[7-(6,6),8-(6),8-(6)]
     8      10.098048      10.098048      10.098048    29[7-(6,6),8-(6),8-(6)]
     9      17.883978      17.883978      17.883978    29[7-(6,6),8-(6),8-(6)]
    10      21.488194      21.488194      21.488194    29[7-(6,6),8-(6),8-(6)]
    11      23.383288      23.383288      23.383288    29[7-(6,6),8-(6),8-(6)]
    12       15.92651       15.92651       15.92651    29[7-(6,6),8-(6),8-(6)]
    13      15.430468      15.430468      15.430468    1[6-(6,7)]
    14       9.554535       9.554535       9.554535    1[6-(6,6)]
    15       5.740613       5.740613       5.740613    1[6-(6,6)]
    16      11.732758      11.732758      11.732758    1[6-(6,7)]
    17      22.686231      22.686231      22.686231    1[6-(6,7)]
    18       5.594298       5.594298       5.594298    1[6-(6,6)]
    19        3.37675        3.37675        3.37675    1[6-(6,6)]
    20      20.554196      20.554196      20.554196    1[6-(6,7)]
    21      13.615192      13.615192      13.615192    1[6-(6,7)]
    22       9.495806       9.495806       9.495806    1[6-(6,6)]
    23        8.66641        8.66641        8.66641    1[6-(6,6)]
    24      12.808575      12.808575      12.808575    1[6-(6,7)]
    25        6.88058        6.88058        6.88058    1[6-(6,7)]
    26        5.47118        5.47118        5.47118    1[6-(6,6)]
    27       6.300576       6.300576       6.300576    1[6-(6,6)]
    28       7.687197       7.687197       7.687197    1[6-(6,7)]
    29       5.065304       5.065304       5.065304    1[6-(6,7)]
    30       5.412451       5.412451       5.412451    1[6-(6,6)]
    31       9.226373       9.226373       9.226373    1[6-(6,6)]
    32       8.763014       8.763014       8.763014    1[6-(6,7)]
    33      11.157155      11.157155      11.157155    1[6-(6,7)]
    34       9.372688       9.372688       9.372688    1[6-(6,6)]
    35      11.590236      11.590236      11.590236    1[6-(6,6)]
    36       13.28919       13.28919       13.28919    1[6-(6,7)]
    37      14.503504      14.503504      14.503504    1[6-(6,7)]
    38      20.379437      20.379437      20.379437    1[6-(6,6)]
    39      24.193359      24.193359      24.193359    1[6-(6,6)]
    40      18.201214      18.201214      18.201214    1[6-(6,7)]
    41       7.247741       7.247741       7.247741    1[6-(6,7)]
    42      24.339674      24.339674      24.339674    1[6-(6,6)]
    43      26.557222      26.557222      26.557222    1[6-(6,6)]
    44       9.379776       9.379776       9.379776    1[6-(6,7)]
    45       16.31878       16.31878       16.31878    1[6-(6,7)]
    46      20.438166      20.438166      20.438166    1[6-(6,6)]
    47      21.267562      21.267562      21.267562    1[6-(6,6)]
    48      17.125397      17.125397      17.125397    1[6-(6,7)]
    49      23.053392      23.053392      23.053392    1[6-(6,7)]
    50      24.462792      24.462792      24.462792    1[6-(6,6)]
    51      23.633396      23.633396      23.633396    1[6-(6,6)]
    52      22.246775      22.246775      22.246775    1[6-(6,7)]
    53      24.868668      24.868668      24.868668    1[6-(6,7)]
    54      24.521521      24.521521      24.521521    1[6-(6,6)]
    55      20.707599      20.707599      20.707599    1[6-(6,6)]
    56      21.170958      21.170958      21.170958    1[6-(6,7)]
    57      18.776817      18.776817      18.776817    1[6-(6,7)]
    58      20.561284      20.561284      20.561284    1[6-(6,6)]
    59      18.343736      18.343736      18.343736    1[6-(6,6)]
    60      16.644782      16.644782      16.644782    1[6-(6,7)]
    61       1.689174       1.689174       1.689174    1[6-(6,6,6)]
    62      13.277812      13.277812      13.277812    1[6-(6,6,6)]
    63      28.244798      28.244798      28.244798    1[6-(6,6,6)]
    64       16.65616       16.65616       16.65616    1[6-(6,6,6)]
    65      12.504235      12.504235      12.504235    6[6-(6,6),8-(0),8-(29)]
    66      15.424193      15.424193      15.424193    6[6-(6,6),8-(0),8-(29)]
    67      11.236949      11.236949      11.236949    6[6-(6,17),6-(6,17),6-(8,8)]
    68      11.087107      11.087107      11.087107    6[6-(6,6),6-(6,6),17-(0)]
    69      15.554577      15.554577      15.554577    6[6-(6,17),6-(6,17),6-(8,8)]
    70       3.562549       3.562549       3.562549    6[6-(6,6),6-(6,6),17-(0)]
    71       3.609035       3.609035       3.609035    6[6-(1,6,6),6-(6,17),6-(6,17)]
    72       4.701591       4.701591       4.701591    6[6-(6,6),6-(6,6),17-(0)]
    73      14.583733      14.583733      14.583733    6[1-(0),6-(1,6),7-(6,29)]
    74       8.859223       8.859223       8.859223    6[1-(0),6-(1,7),6-(6,6)]
    75       7.601976       7.601976       7.601976    6[6-(1,6),6-(1,6),6-(6,6)]
    76       6.606902       6.606902       6.606902    6[1-(0),6-(1,7),6-(6,6)]
    77      12.419561      12.419561      12.419561    6[1-(0),6-(1,6),7-(6,29)]
    78      20.566194      20.566194      20.566194    6[6-(6,6),8-(0),8-(29)]
    79      23.954653      23.954653      23.954653    6[6-(6,6),8-(0),8-(29)]
    80      20.278622      20.278622      20.278622    6[6-(6,17),6-(6,17),6-(8,8)]
    81      19.478752      19.478752      19.478752    6[6-(6,6),6-(6,6),17-(0)]
    82      24.847186      24.847186      24.847186    6[6-(6,17),6-(6,17),6-(8,8)]
    83       1.127944       1.127944       1.127944    6[6-(6,6),6-(6,6),17-(0)]
    84       1.887193       1.887193       1.887193    6[6-(1,6,6),6-(6,17),6-(6,17)]
    85       1.986686       1.986686       1.986686    6[6-(6,6),6-(6,6),17-(0)]
    86      22.601645      22.601645      22.601645    6[1-(0),6-(1,6),7-(6,29)]
    87       4.794875       4.794875       4.794875    6[1-(0),6-(1,7),6-(6,6)]
    88       4.654823       4.654823       4.654823    6[6-(1,6),6-(1,6),6-(6,6)]
    89       3.487565       3.487565       3.487565    6[1-(0),6-(1,7),6-(6,6)]
    90      21.351784      21.351784      21.351784    6[1-(0),6-(1,6),7-(6,29)]
    91       9.870751       9.870751       9.870751    6[6-(6,6),8-(0),8-(29)]
    92       23.88391       23.88391       23.88391    6[6-(6,6),8-(0),8-(29)]
    93       8.736941       8.736941       8.736941    6[6-(6,17),6-(6,17),6-(8,8)]
    94       7.471239       7.471239       7.471239    6[6-(6,6),6-(6,6),17-(0)]
    95      25.262296      25.262296      25.262296    6[6-(6,17),6-(6,17),6-(8,8)]
    96       1.065211       1.065211       1.065211    6[6-(6,6),6-(6,6),17-(0)]
    97       2.333003       2.333003       2.333003    6[6-(1,6,6),6-(6,17),6-(6,17)]
    98       3.381512       3.381512       3.381512    6[6-(6,6),6-(6,6),17-(0)]
    99      13.748173      13.748173      13.748173    6[1-(0),6-(1,6),7-(6,29)]
   100       9.068781       9.068781       9.068781    6[1-(0),6-(1,7),6-(6,6)]
   101       9.277102       9.277102       9.277102    6[6-(1,6),6-(1,6),6-(6,6)]
   102       8.578345       8.578345       8.578345    6[1-(0),6-(1,7),6-(6,6)]
   103      13.276478      13.276478      13.276478    6[1-(0),6-(1,6),7-(6,29)]
   104      10.625021      10.625021      10.625021    6[6-(6,6),8-(0),8-(29)]
   105      15.488262      15.488262      15.488262    6[6-(6,6),8-(0),8-(29)]
   106      11.758831      11.758831      11.758831    6[6-(6,17),6-(6,17),6-(8,8)]
   107      13.024533      13.024533      13.024533    6[6-(6,6),6-(6,6),17-(0)]
   108      14.109876      14.109876      14.109876    6[6-(6,17),6-(6,17),6-(8,8)]
   109      13.901775      13.901775      13.901775    6[6-(6,6),6-(6,6),17-(0)]
   110      12.633983      12.633983      12.633983    6[6-(1,6,6),6-(6,17),6-(6,17)]
   111      11.585474      11.585474      11.585474    6[6-(6,6),6-(6,6),17-(0)]
   112       6.747599       6.747599       6.747599    6[1-(0),6-(1,6),7-(6,29)]
   113       5.898205       5.898205       5.898205    6[1-(0),6-(1,7),6-(6,6)]
   114       5.689884       5.689884       5.689884    6[6-(1,6),6-(1,6),6-(6,6)]
   115       6.388641       6.388641       6.388641    6[1-(0),6-(1,7),6-(6,6)]
   116       7.219294       7.219294       7.219294    6[1-(0),6-(1,6),7-(6,29)]
   117       7.991537       7.991537       7.991537    6[6-(6,6),8-(0),8-(29)]
   118      10.600365      10.600365      10.600365    6[6-(6,6),8-(0),8-(29)]
   119       9.258823       9.258823       9.258823    6[6-(6,17),6-(6,17),6-(8,8)]
   120       9.408665       9.408665       9.408665    6[6-(6,6),6-(6,6),17-(0)]
   121      10.469981      10.469981      10.469981    6[6-(6,17),6-(6,17),6-(8,8)]
   122      11.404437      11.404437      11.404437    6[6-(6,6),6-(6,6),17-(0)]
   123      11.357951      11.357951      11.357951    6[6-(1,6,6),6-(6,17),6-(6,17)]
   124      10.265395      10.265395      10.265395    6[6-(6,6),6-(6,6),17-(0)]
   125       5.912039       5.912039       5.912039    6[1-(0),6-(1,6),7-(6,29)]
   126       6.107763       6.107763       6.107763    6[1-(0),6-(1,7),6-(6,6)]
   127        7.36501        7.36501        7.36501    6[6-(1,6),6-(1,6),6-(6,6)]
   128       8.360084       8.360084       8.360084    6[1-(0),6-(1,7),6-(6,6)]
   129       8.076211       8.076211       8.076211    6[1-(0),6-(1,6),7-(6,29)]
   130      13.277192      13.277192      13.277192    6[6-(6,6),8-(0),8-(29)]
   131      15.417519      15.417519      15.417519    6[6-(6,6),8-(0),8-(29)]
   132      13.564764      13.564764      13.564764    6[6-(6,17),6-(6,17),6-(8,8)]
   133      14.364634      14.364634      14.364634    6[6-(6,6),6-(6,6),17-(0)]
   134      14.524986      14.524986      14.524986    6[6-(6,17),6-(6,17),6-(8,8)]
   135      13.839042      13.839042      13.839042    6[6-(6,6),6-(6,6),17-(0)]
   136      13.079793      13.079793      13.079793    6[6-(1,6,6),6-(6,17),6-(6,17)]
   137        12.9803        12.9803        12.9803    6[6-(6,6),6-(6,6),17-(0)]
   138      11.241741      11.241741      11.241741    6[1-(0),6-(1,6),7-(6,29)]
   139      10.172111      10.172111      10.172111    6[1-(0),6-(1,7),6-(6,6)]
   140      10.312163      10.312163      10.312163    6[6-(1,6),6-(1,6),6-(6,6)]
   141      11.479421      11.479421      11.479421    6[1-(0),6-(1,7),6-(6,6)]
   142      12.491602      12.491602      12.491602    6[1-(0),6-(1,6),7-(6,29)]
   143      17.429737      17.429737      17.429737    6[6-(6,6),8-(0),8-(29)]
   144      14.509779      14.509779      14.509779    6[6-(6,6),8-(0),8-(29)]
   145      18.697023      18.697023      18.697023    6[6-(6,17),6-(6,17),6-(8,8)]
   146      18.846865      18.846865      18.846865    6[6-(6,6),6-(6,6),17-(0)]
   147      14.379395      14.379395      14.379395    6[6-(6,17),6-(6,17),6-(8,8)]
   148      20.842637      20.842637      20.842637    6[6-(6,6),6-(6,6),17-(0)]
   149      26.324937      26.324937      26.324937    6[6-(1,6,6),6-(6,17),6-(6,17)]
   150      25.232381      25.232381      25.232381    6[6-(6,6),6-(6,6),17-(0)]
   151      15.350239      15.350239      15.350239    6[1-(0),6-(1,6),7-(6,29)]
   152      21.074749      21.074749      21.074749    6[1-(0),6-(1,7),6-(6,6)]
   153      22.331996      22.331996      22.331996    6[6-(1,6),6-(1,6),6-(6,6)]
   154       23.32707       23.32707       23.32707    6[1-(0),6-(1,7),6-(6,6)]
   155      17.514411      17.514411      17.514411    6[1-(0),6-(1,6),7-(6,29)]
   156       9.367778       9.367778       9.367778    6[6-(6,6),8-(0),8-(29)]
   157       5.979319       5.979319       5.979319    6[6-(6,6),8-(0),8-(29)]
   158        9.65535        9.65535        9.65535    6[6-(6,17),6-(6,17),6-(8,8)]
   159       10.45522       10.45522       10.45522    6[6-(6,6),6-(6,6),17-(0)]
   160       5.086786       5.086786       5.086786    6[6-(6,17),6-(6,17),6-(8,8)]
   161      23.277242      23.277242      23.277242    6[6-(6,6),6-(6,6),17-(0)]
   162      28.046779      28.046779      28.046779    6[6-(1,6,6),6-(6,17),6-(6,17)]
   163      27.947286      27.947286      27.947286    6[6-(6,6),6-(6,6),17-(0)]
   164       7.332327       7.332327       7.332327    6[1-(0),6-(1,6),7-(6,29)]
   165      25.139097      25.139097      25.139097    6[1-(0),6-(1,7),6-(6,6)]
   166      25.279149      25.279149      25.279149    6[6-(1,6),6-(1,6),6-(6,6)]
   167      26.446407      26.446407      26.446407    6[1-(0),6-(1,7),6-(6,6)]
   168       8.582188       8.582188       8.582188    6[1-(0),6-(1,6),7-(6,29)]
   169      20.063221      20.063221      20.063221    6[6-(6,6),8-(0),8-(29)]
   170       6.050062       6.050062       6.050062    6[6-(6,6),8-(0),8-(29)]
   171      21.197031      21.197031      21.197031    6[6-(6,17),6-(6,17),6-(8,8)]
   172      22.462733      22.462733      22.462733    6[6-(6,6),6-(6,6),17-(0)]
   173       4.671676       4.671676       4.671676    6[6-(6,17),6-(6,17),6-(8,8)]
   174       9.992361       9.992361       9.992361    6[6-(6,6),6-(6,6),17-(0)]
   175      27.600969      27.600969      27.600969    6[6-(1,6,6),6-(6,17),6-(6,17)]
   176       26.55246       26.55246       26.55246    6[6-(6,6),6-(6,6),17-(0)]
   177      16.185799      16.185799      16.185799    6[1-(0),6-(1,6),7-(6,29)]
   178      20.865191      20.865191      20.865191    6[1-(0),6-(1,7),6-(6,6)]
   179       20.65687       20.65687       20.65687    6[6-(1,6),6-(1,6),6-(6,6)]
   180      21.355627      21.355627      21.355627    6[1-(0),6-(1,7),6-(6,6)]
   181      16.657494      16.657494      16.657494    6[1-(0),6-(1,6),7-(6,29)]
   182      19.308951      19.308951      19.308951    6[6-(6,6),8-(0),8-(29)]
   183       14.44571       14.44571       14.44571    6[6-(6,6),8-(0),8-(29)]
   184      18.175141      18.175141      18.175141    6[6-(6,17),6-(6,17),6-(8,8)]
   185      16.909439      16.909439      16.909439    6[6-(6,6),6-(6,6),17-(0)]
   186      15.824096      15.824096      15.824096    6[6-(6,17),6-(6,17),6-(8,8)]
   187      16.032197      16.032197      16.032197    6[6-(6,6),6-(6,6),17-(0)]
   188      17.299989      17.299989      17.299989    6[6-(1,6,6),6-(6,17),6-(6,17)]
   189      18.348498      18.348498      18.348498    6[6-(6,6),6-(6,6),17-(0)]
   190      23.186373      23.186373      23.186373    6[1-(0),6-(1,6),7-(6,29)]
   191      24.035767      24.035767      24.035767    6[1-(0),6-(1,7),6-(6,6)]
   192      24.244088      24.244088      24.244088    6[6-(1,6),6-(1,6),6-(6,6)]
   193      23.545331      23.545331      23.545331    6[1-(0),6-(1,7),6-(6,6)]
   194      22.714678      22.714678      22.714678    6[1-(0),6-(1,6),7-(6,29)]
   195      21.942435      21.942435      21.942435    6[6-(6,6),8-(0),8-(29)]
   196      19.333607      19.333607      19.333607    6[6-(6,6),8-(0),8-(29)]
   197      20.675149      20.675149      20.675149    6[6-(6,17),6-(6,17),6-(8,8)]
   198      20.525307      20.525307      20.525307    6[6-(6,6),6-(6,6),17-(0)]
   199      19.463991      19.463991      19.463991    6[6-(6,17),6-(6,17),6-(8,8)]
   200      18.529535      18.529535      18.529535    6[6-(6,6),6-(6,6),17-(0)]
   201      18.576021      18.576021      18.576021    6[6-(1,6,6),6-(6,17),6-(6,17)]
   202      19.668577      19.668577      19.668577    6[6-(6,6),6-(6,6),17-(0)]
   203      24.021933      24.021933      24.021933    6[1-(0),6-(1,6),7-(6,29)]
   204      23.826209      23.826209      23.826209    6[1-(0),6-(1,7),6-(6,6)]
   205      22.568962      22.568962      22.568962    6[6-(1,6),6-(1,6),6-(6,6)]
   206      21.573888      21.573888      21.573888    6[1-(0),6-(1,7),6-(6,6)]
   207      21.857761      21.857761      21.857761    6[1-(0),6-(1,6),7-(6,29)]
   208       16.65678       16.65678       16.65678    6[6-(6,6),8-(0),8-(29)]
   209      14.516453      14.516453      14.516453    6[6-(6,6),8-(0),8-(29)]
   210      16.369208      16.369208      16.369208    6[6-(6,17),6-(6,17),6-(8,8)]
   211      15.569338      15.569338      15.569338    6[6-(6,6),6-(6,6),17-(0)]
   212      15.408986      15.408986      15.408986    6[6-(6,17),6-(6,17),6-(8,8)]
   213       16.09493       16.09493       16.09493    6[6-(6,6),6-(6,6),17-(0)]
   214      16.854179      16.854179      16.854179    6[6-(1,6,6),6-(6,17),6-(6,17)]
   215      16.953672      16.953672      16.953672    6[6-(6,6),6-(6,6),17-(0)]
   216      18.692231      18.692231      18.692231    6[1-(0),6-(1,6),7-(6,29)]
   217      19.761861      19.761861      19.761861    6[1-(0),6-(1,7),6-(6,6)]
   218      19.621809      19.621809      19.621809    6[6-(1,6),6-(1,6),6-(6,6)]
   219      18.454551      18.454551      18.454551    6[1-(0),6-(1,7),6-(6,6)]
   220       17.44237       17.44237       17.44237    6[1-(0),6-(1,6),7-(6,29)]
   221       2.407589       2.407589       2.407589    6[1-(0),6-(6,6),6-(6,6),6-(6,6)]
   222      12.559397      12.559397      12.559397    6[1-(0),6-(6,6),6-(6,6),6-(6,6)]
   223      27.526383      27.526383      27.526383    6[1-(0),6-(6,6),6-(6,6),6-(6,6)]
   224      17.374575      17.374575      17.374575    6[1-(0),6-(6,6),6-(6,6),6-(6,6)]
   225      13.619864      13.619864      13.619864    7[6-(1,6),6-(1,6),29-(8,8)]
   226      21.457583      21.457583      21.457583    7[6-(1,6),6-(1,6),29-(8,8)]
   227      13.112655      13.112655      13.112655    7[6-(1,6),6-(1,6),29-(8,8)]
   228       7.383117       7.383117       7.383117    7[6-(1,6),6-(1,6),29-(8,8)]
   229       6.875908       6.875908       6.875908    7[6-(1,6),6-(1,6),29-(8,8)]
   230      12.385803      12.385803      12.385803    7[6-(1,6),6-(1,6),29-(8,8)]
   231      16.314108      16.314108      16.314108    7[6-(1,6),6-(1,6),29-(8,8)]
   232       8.476389       8.476389       8.476389    7[6-(1,6),6-(1,6),29-(8,8)]
   233      16.821317      16.821317      16.821317    7[6-(1,6),6-(1,6),29-(8,8)]
   234      22.550855      22.550855      22.550855    7[6-(1,6),6-(1,6),29-(8,8)]
   235      23.058064      23.058064      23.058064    7[6-(1,6),6-(1,6),29-(8,8)]
   236      17.548169      17.548169      17.548169    7[6-(1,6),6-(1,6),29-(8,8)]
   237       12.28024       12.28024       12.28024    17[6-(6,6)]
   238       7.822272       7.822272       7.822272    17[6-(6,6)]
   239       4.900386       4.900386       4.900386    17[6-(6,6)]
   240       18.66387       18.66387       18.66387    17[6-(6,6)]
   241       6.491381       6.491381       6.491381    17[6-(6,6)]
   242       2.897043       2.897043       2.897043    17[6-(6,6)]
   243        7.25553        7.25553        7.25553    17[6-(6,6)]
   244      18.541874      18.541874      18.541874    17[6-(6,6)]
   245       5.005031       5.005031       5.005031    17[6-(6,6)]
   246      13.240242      13.240242      13.240242    17[6-(6,6)]
   247      15.301512      15.301512      15.301512    17[6-(6,6)]
   248       9.961955       9.961955       9.961955    17[6-(6,6)]
   249       8.215532       8.215532       8.215532    17[6-(6,6)]
   250        12.6735        12.6735        12.6735    17[6-(6,6)]
   251        10.0666        10.0666        10.0666    17[6-(6,6)]
   252      15.179516      15.179516      15.179516    17[6-(6,6)]
   253      14.004391      14.004391      14.004391    17[6-(6,6)]
   254      12.069943      12.069943      12.069943    17[6-(6,6)]
   255      17.653732      17.653732      17.653732    17[6-(6,6)]
   256        22.1117        22.1117        22.1117    17[6-(6,6)]
   257      25.033586      25.033586      25.033586    17[6-(6,6)]
   258      11.270102      11.270102      11.270102    17[6-(6,6)]
   259      23.442591      23.442591      23.442591    17[6-(6,6)]
   260      27.036929      27.036929      27.036929    17[6-(6,6)]
   261      22.678442      22.678442      22.678442    17[6-(6,6)]
   262      11.392098      11.392098      11.392098    17[6-(6,6)]
   263      24.928941      24.928941      24.928941    17[6-(6,6)]
   264       16.69373       16.69373       16.69373    17[6-(6,6)]
   265       14.63246       14.63246       14.63246    17[6-(6,6)]
   266      19.972017      19.972017      19.972017    17[6-(6,6)]
   267       21.71844       21.71844       21.71844    17[6-(6,6)]
   268      17.260472      17.260472      17.260472    17[6-(6,6)]
   269      19.867372      19.867372      19.867372    17[6-(6,6)]
   270      14.754456      14.754456      14.754456    17[6-(6,6)]
   271      15.929581      15.929581      15.929581    17[6-(6,6)]
   272      17.864029      17.864029      17.864029    17[6-(6,6)]
   273      12.485975      12.485975      12.485975    8[6-(6,8),29-(7,8)]
   274      13.425201      13.425201      13.425201    8[6-(6,8)]
   275      15.832763      15.832763      15.832763    8[6-(6,8),29-(7,8)]
   276      14.969275      14.969275      14.969275    8[6-(6,8)]
   277      19.729591      19.729591      19.729591    8[6-(6,8),29-(7,8)]
   278      21.567245      21.567245      21.567245    8[6-(6,8)]
   279      24.562236      24.562236      24.562236    8[6-(6,8),29-(7,8)]
   280       22.72851       22.72851       22.72851    8[6-(6,8)]
   281       10.51907       10.51907       10.51907    8[6-(6,8),29-(7,8)]
   282      10.042915      10.042915      10.042915    8[6-(6,8)]
   283      23.112018      23.112018      23.112018    8[6-(6,8),29-(7,8)]
   284      23.639618      23.639618      23.639618    8[6-(6,8)]
   285       9.976702       9.976702       9.976702    8[6-(6,8),29-(7,8)]
   286      10.452857      10.452857      10.452857    8[6-(6,8)]
   287      16.260154      16.260154      16.260154    8[6-(6,8),29-(7,8)]
   288      15.732554      15.732554      15.732554    8[6-(6,8)]
   289       8.009797       8.009797       8.009797    8[6-(6,8),29-(7,8)]
   290       7.070571       7.070571       7.070571    8[6-(6,8)]
   291      10.191795      10.191795      10.191795    8[6-(6,8),29-(7,8)]
   292      11.055283      11.055283      11.055283    8[6-(6,8)]
   293      14.113795      14.113795      14.113795    8[6-(6,8),29-(7,8)]
   294      12.276141      12.276141      12.276141    8[6-(6,8)]
   295      14.809936      14.809936      14.809936    8[6-(6,8),29-(7,8)]
   296      16.643662      16.643662      16.643662    8[6-(6,8)]
   297      17.447997      17.447997      17.447997    8[6-(6,8),29-(7,8)]
   298      16.508771      16.508771      16.508771    8[6-(6,8)]
   299      14.101209      14.101209      14.101209    8[6-(6,8),29-(7,8)]
   300      14.964697      14.964697      14.964697    8[6-(6,8)]
   301      10.204381      10.204381      10.204381    8[6-(6,8),29-(7,8)]
   302       8.366727       8.366727       8.366727    8[6-(6,8)]
   303       5.371736       5.371736       5.371736    8[6-(6,8),29-(7,8)]
   304       7.205462       7.205462       7.205462    8[6-(6,8)]
   305      19.414902      19.414902      19.414902    8[6-(6,8),29-(7,8)]
   306      19.891057      19.891057      19.891057    8[6-(6,8)]
   307       6.821954       6.821954       6.821954    8[6-(6,8),29-(7,8)]
   308       6.294354       6.294354       6.294354    8[6-(6,8)]
   309       19.95727       19.95727       19.95727    8[6-(6,8),29-(7,8)]
   310      19.481115      19.481115      19.481115    8[6-(6,8)]
   311      13.673818      13.673818      13.673818    8[6-(6,8),29-(7,8)]
   312      14.201418      14.201418      14.201418    8[6-(6,8)]
   313      21.924175      21.924175      21.924175    8[6-(6,8),29-(7,8)]
   314      22.863401      22.863401      22.863401    8[6-(6,8)]
   315      19.742177      19.742177      19.742177    8[6-(6,8),29-(7,8)]
   316      18.878689      18.878689      18.878689    8[6-(6,8)]
   317      15.820177      15.820177      15.820177    8[6-(6,8),29-(7,8)]
   318      17.657831      17.657831      17.657831    8[6-(6,8)]
   319      15.124036      15.124036      15.124036    8[6-(6,8),29-(7,8)]
   320       13.29031       13.29031       13.29031    8[6-(6,8)]
