# Supplementary material for: A collection of forcefield precursors for metal–organic frameworks
Source: RSC Adv. 2019 Nov 13;9(63):36492–507. doi: 10.1039/c9ra07327b (PMC9075174; doi:10.1039/c9ra07327b)
Supplement: RA-009-C9RA07327B-s2069 [file RA-009-C9RA07327B-s2069.txt]

QITMOW_clean

10.483100    0.000000    0.000000
0.000000    14.028000    0.000000
0.000000    -3.159404    17.866810

     1       7.876897       7.876897       7.876897    60[7-(6,6),7-(6,6),8-(6),8-(6),8-(6),8-(6),8-(6),8-(6)]
     2       7.655493       7.655493       7.655493    60[7-(6,6),8-(6),8-(6),8-(6),8-(6),8-(6),8-(6)]
     3       2.635347       2.635347       2.635347    60[7-(6,6),7-(6,6),8-(6),8-(6),8-(6),8-(6),8-(6),8-(6)]
     4       2.413943       2.413943       2.413943    60[7-(6,6),8-(6),8-(6),8-(6),8-(6),8-(6),8-(6)]
     5       2.606203       2.606203       2.606203    60[7-(6,6),7-(6,6),8-(6),8-(6),8-(6),8-(6),8-(6),8-(6)]
     6       2.827607       2.827607       2.827607    60[7-(6,6),8-(6),8-(6),8-(6),8-(6),8-(6),8-(6)]
     7       7.847753       7.847753       7.847753    60[7-(6,6),7-(6,6),8-(6),8-(6),8-(6),8-(6),8-(6),8-(6)]
     8       8.069157       8.069157       8.069157    60[7-(6,6),8-(6),8-(6),8-(6),8-(6),8-(6),8-(6)]
     9       6.373725       6.373725       6.373725    1[6-(6,7)]
    10      10.243037      10.243037      10.243037    1[6-(6,7)]
    11       5.109463       5.109463       5.109463    1[6-(6,7)]
    12       3.651264       3.651264       3.651264    1[6-(6,7)]
    13       5.784575       5.784575       5.784575    1[6-(6,7)]
    14       3.741418       3.741418       3.741418    1[6-(6,7)]
    15       1.132175       1.132175       1.132175    1[6-(6,7)]
    16       5.001487       5.001487       5.001487    1[6-(6,7)]
    17      10.351013      10.351013      10.351013    1[6-(6,7)]
    18       8.892814       8.892814       8.892814    1[6-(6,7)]
    19       0.543025       0.543025       0.543025    1[6-(6,7)]
    20       8.982968       8.982968       8.982968    1[6-(6,7)]
    21       4.109375       4.109375       4.109375    1[6-(6,7)]
    22       0.240063       0.240063       0.240063    1[6-(6,7)]
    23       5.373637       5.373637       5.373637    1[6-(6,7)]
    24       6.831836       6.831836       6.831836    1[6-(6,7)]
    25       4.698525       4.698525       4.698525    1[6-(6,7)]
    26       6.741682       6.741682       6.741682    1[6-(6,7)]
    27       9.350925       9.350925       9.350925    1[6-(6,7)]
    28       5.481613       5.481613       5.481613    1[6-(6,7)]
    29       0.132087       0.132087       0.132087    1[6-(6,7)]
    30       1.590286       1.590286       1.590286    1[6-(6,7)]
    31       9.940075       9.940075       9.940075    1[6-(6,7)]
    32       1.500132       1.500132       1.500132    1[6-(6,7)]
    33       7.003759       7.003759       7.003759    6[6-(1,7),6-(8,8),7-(6,60)]
    34       7.141088       7.141088       7.141088    6[1-(0),6-(6,7),7-(6)]
    35       9.397051       9.397051       9.397051    6[1-(0),6-(6,7),7-(6)]
    36       9.286978       9.286978       9.286978    6[6-(1,7),6-(8,8),7-(6,60)]
    37       5.674502       5.674502       5.674502    6[6-(6,7),8-(60),8-(60)]
    38      10.430684      10.430684      10.430684    6[6-(6,7),8-(60),8-(60)]
    39       6.016251       6.016251       6.016251    6[6-(1,7),6-(8,8),7-(6,60)]
    40       5.109463       5.109463       5.109463    6[1-(0),6-(6,7),7-(6)]
    41       4.252994       4.252994       4.252994    6[1-(0),6-(6,7),7-(6)]
    42       5.134622       5.134622       5.134622    6[6-(1,7),6-(8,8),7-(6,60)]
    43       7.048836       7.048836       7.048836    6[6-(6,7),8-(60),8-(60)]
    44       5.172362       5.172362       5.172362    6[6-(6,7),8-(60),8-(60)]
    45       6.385256       6.385256       6.385256    6[6-(1,7),6-(8,8),7-(6,60)]
    46        5.61999        5.61999        5.61999    6[1-(0),6-(6,7),7-(6)]
    47        4.41653        4.41653        4.41653    6[1-(0),6-(6,7),7-(6)]
    48       5.152444       5.152444       5.152444    6[6-(1,7),6-(8,8),7-(6,60)]
    49       7.513238       7.513238       7.513238    6[6-(6,7),8-(60),8-(60)]
    50        4.92496        4.92496        4.92496    6[6-(6,7),8-(60),8-(60)]
    51       1.762209       1.762209       1.762209    6[6-(1,7),6-(8,8),7-(6,60)]
    52       1.899538       1.899538       1.899538    6[1-(0),6-(6,7),7-(6)]
    53       4.155501       4.155501       4.155501    6[1-(0),6-(6,7),7-(6)]
    54       4.045428       4.045428       4.045428    6[6-(1,7),6-(8,8),7-(6,60)]
    55       0.432952       0.432952       0.432952    6[6-(6,7),8-(60),8-(60)]
    56       5.189134       5.189134       5.189134    6[6-(6,7),8-(60),8-(60)]
    57       0.774701       0.774701       0.774701    6[6-(1,7),6-(8,8),7-(6,60)]
    58      10.351013      10.351013      10.351013    6[1-(0),6-(6,7),7-(6)]
    59       9.494544       9.494544       9.494544    6[1-(0),6-(6,7),7-(6)]
    60      10.376172      10.376172      10.376172    6[6-(1,7),6-(8,8),7-(6,60)]
    61       1.807286       1.807286       1.807286    6[6-(6,7),8-(60),8-(60)]
    62      10.413912      10.413912      10.413912    6[6-(6,7),8-(60),8-(60)]
    63       1.143706       1.143706       1.143706    6[6-(1,7),6-(8,8),7-(6,60)]
    64        0.37844        0.37844        0.37844    6[1-(0),6-(6,7),7-(6)]
    65        9.65808        9.65808        9.65808    6[1-(0),6-(6,7),7-(6)]
    66      10.393994      10.393994      10.393994    6[6-(1,7),6-(8,8),7-(6,60)]
    67       2.271688       2.271688       2.271688    6[6-(6,7),8-(60),8-(60)]
    68       10.16651       10.16651       10.16651    6[6-(6,7),8-(60),8-(60)]
    69       3.479341       3.479341       3.479341    6[6-(1,7),6-(8,8),7-(6,60)]
    70       3.342012       3.342012       3.342012    6[1-(0),6-(6,7),7-(6)]
    71       1.086049       1.086049       1.086049    6[1-(0),6-(6,7),7-(6)]
    72       1.196122       1.196122       1.196122    6[6-(1,7),6-(8,8),7-(6,60)]
    73       4.808598       4.808598       4.808598    6[6-(6,7),8-(60),8-(60)]
    74       0.052415       0.052415       0.052415    6[6-(6,7),8-(60),8-(60)]
    75       4.466849       4.466849       4.466849    6[6-(1,7),6-(8,8),7-(6,60)]
    76       5.373637       5.373637       5.373637    6[1-(0),6-(6,7),7-(6)]
    77       6.230106       6.230106       6.230106    6[1-(0),6-(6,7),7-(6)]
    78       5.348478       5.348478       5.348478    6[6-(1,7),6-(8,8),7-(6,60)]
    79       3.434264       3.434264       3.434264    6[6-(6,7),8-(60),8-(60)]
    80       5.310738       5.310738       5.310738    6[6-(6,7),8-(60),8-(60)]
    81       4.097844       4.097844       4.097844    6[6-(1,7),6-(8,8),7-(6,60)]
    82        4.86311        4.86311        4.86311    6[1-(0),6-(6,7),7-(6)]
    83        6.06657        6.06657        6.06657    6[1-(0),6-(6,7),7-(6)]
    84       5.330656       5.330656       5.330656    6[6-(1,7),6-(8,8),7-(6,60)]
    85       2.969862       2.969862       2.969862    6[6-(6,7),8-(60),8-(60)]
    86        5.55814        5.55814        5.55814    6[6-(6,7),8-(60),8-(60)]
    87       8.720891       8.720891       8.720891    6[6-(1,7),6-(8,8),7-(6,60)]
    88       8.583562       8.583562       8.583562    6[1-(0),6-(6,7),7-(6)]
    89       6.327599       6.327599       6.327599    6[1-(0),6-(6,7),7-(6)]
    90       6.437672       6.437672       6.437672    6[6-(1,7),6-(8,8),7-(6,60)]
    91      10.050148      10.050148      10.050148    6[6-(6,7),8-(60),8-(60)]
    92       5.293965       5.293965       5.293965    6[6-(6,7),8-(60),8-(60)]
    93       9.708399       9.708399       9.708399    6[6-(1,7),6-(8,8),7-(6,60)]
    94       0.132087       0.132087       0.132087    6[1-(0),6-(6,7),7-(6)]
    95       0.988556       0.988556       0.988556    6[1-(0),6-(6,7),7-(6)]
    96       0.106928       0.106928       0.106928    6[6-(1,7),6-(8,8),7-(6,60)]
    97       8.675814       8.675814       8.675814    6[6-(6,7),8-(60),8-(60)]
    98       0.069188       0.069188       0.069188    6[6-(6,7),8-(60),8-(60)]
    99       9.339394       9.339394       9.339394    6[6-(1,7),6-(8,8),7-(6,60)]
   100       10.10466       10.10466       10.10466    6[1-(0),6-(6,7),7-(6)]
   101        0.82502        0.82502        0.82502    6[1-(0),6-(6,7),7-(6)]
   102       0.089106       0.089106       0.089106    6[6-(1,7),6-(8,8),7-(6,60)]
   103       8.211412       8.211412       8.211412    6[6-(6,7),8-(60),8-(60)]
   104        0.31659        0.31659        0.31659    6[6-(6,7),8-(60),8-(60)]
   105       8.083518       8.083518       8.083518    7[6-(6,6),6-(6,6),60-(7,8,8,8,8,8,8)]
   106        8.32463        8.32463        8.32463    7[6-(1,6),6-(1,6)]
   107       6.018348       6.018348       6.018348    7[6-(6,6),6-(6,6),60-(7,8,8,8,8,8,8)]
   108       4.241462       4.241462       4.241462    7[6-(1,6),6-(1,6)]
   109       6.149386       6.149386       6.149386    7[6-(6,6),6-(6,6),60-(8,8,8,8,8,8)]
   110       4.638772       4.638772       4.638772    7[6-(1,6),6-(1,6)]
   111       2.841968       2.841968       2.841968    7[6-(6,6),6-(6,6),60-(7,8,8,8,8,8,8)]
   112        3.08308        3.08308        3.08308    7[6-(1,6),6-(1,6)]
   113       0.776798       0.776798       0.776798    7[6-(6,6),6-(6,6),60-(7,8,8,8,8,8,8)]
   114       9.483012       9.483012       9.483012    7[6-(1,6),6-(1,6)]
   115       0.907836       0.907836       0.907836    7[6-(6,6),6-(6,6),60-(8,8,8,8,8,8)]
   116       9.880322       9.880322       9.880322    7[6-(1,6),6-(1,6)]
   117       2.399582       2.399582       2.399582    7[6-(6,6),6-(6,6),60-(7,8,8,8,8,8,8)]
   118        2.15847        2.15847        2.15847    7[6-(1,6),6-(1,6)]
   119       4.464752       4.464752       4.464752    7[6-(6,6),6-(6,6),60-(7,8,8,8,8,8,8)]
   120       6.241638       6.241638       6.241638    7[6-(1,6),6-(1,6)]
   121       4.333714       4.333714       4.333714    7[6-(6,6),6-(6,6),60-(8,8,8,8,8,8)]
   122       5.844328       5.844328       5.844328    7[6-(1,6),6-(1,6)]
   123       7.641132       7.641132       7.641132    7[6-(6,6),6-(6,6),60-(7,8,8,8,8,8,8)]
   124        7.40002        7.40002        7.40002    7[6-(1,6),6-(1,6)]
   125       9.706302       9.706302       9.706302    7[6-(6,6),6-(6,6),60-(7,8,8,8,8,8,8)]
   126       1.000088       1.000088       1.000088    7[6-(1,6),6-(1,6)]
   127       9.575264       9.575264       9.575264    7[6-(6,6),6-(6,6),60-(8,8,8,8,8,8)]
   128       0.602778       0.602778       0.602778    7[6-(1,6),6-(1,6)]
   129       5.737401       5.737401       5.737401    8[6-(6,8),60-(7,7,8,8,8,8,8)]
   130       4.632482       4.632482       4.632482    8[6-(6,8),60-(7,8,8,8,8,8)]
   131      10.141351      10.141351      10.141351    8[6-(6,8),60-(7,7,8,8,8,8,8)]
   132       1.095484       1.095484       1.095484    8[6-(6,8),60-(7,8,8,8,8,8)]
   133       7.872808       7.872808       7.872808    8[6-(6,8),60-(7,7,8,8,8,8,8)]
   134       7.012146       7.012146       7.012146    8[6-(6,8),60-(7,8,8,8,8,8)]
   135       6.135758       6.135758       6.135758    8[6-(6,8),60-(7,7,8,8,8,8,8)]
   136         4.2488         4.2488         4.2488    8[6-(6,8),60-(7,7,8,8,8,8,8)]
   137       8.122306       8.122306       8.122306    8[6-(6,8),60-(7,8,8,8,8,8)]
   138       7.739673       7.739673       7.739673    8[6-(6,8),60-(7,7,8,8,8,8,8)]
   139       5.735304       5.735304       5.735304    8[6-(6,8),60-(7,8,8,8,8,8)]
   140       3.917534       3.917534       3.917534    8[6-(6,8),60-(7,8,8,8,8,8)]
   141       0.495851       0.495851       0.495851    8[6-(6,8),60-(7,7,8,8,8,8,8)]
   142       9.874032       9.874032       9.874032    8[6-(6,8),60-(7,8,8,8,8,8)]
   143       4.899801       4.899801       4.899801    8[6-(6,8),60-(7,7,8,8,8,8,8)]
   144       6.337034       6.337034       6.337034    8[6-(6,8),60-(7,8,8,8,8,8)]
   145       2.631258       2.631258       2.631258    8[6-(6,8),60-(7,7,8,8,8,8,8)]
   146       1.770596       1.770596       1.770596    8[6-(6,8),60-(7,8,8,8,8,8)]
   147       0.894208       0.894208       0.894208    8[6-(6,8),60-(7,7,8,8,8,8,8)]
   148        9.49035        9.49035        9.49035    8[6-(6,8),60-(7,7,8,8,8,8,8)]
   149       2.880756       2.880756       2.880756    8[6-(6,8),60-(7,8,8,8,8,8)]
   150       2.498123       2.498123       2.498123    8[6-(6,8),60-(7,7,8,8,8,8,8)]
   151       0.493754       0.493754       0.493754    8[6-(6,8),60-(7,8,8,8,8,8)]
   152       9.159084       9.159084       9.159084    8[6-(6,8),60-(7,8,8,8,8,8)]
   153       4.745699       4.745699       4.745699    8[6-(6,8),60-(7,7,8,8,8,8,8)]
   154       5.850618       5.850618       5.850618    8[6-(6,8),60-(7,8,8,8,8,8)]
   155       0.341749       0.341749       0.341749    8[6-(6,8),60-(7,7,8,8,8,8,8)]
   156       9.387616       9.387616       9.387616    8[6-(6,8),60-(7,8,8,8,8,8)]
   157       2.610292       2.610292       2.610292    8[6-(6,8),60-(7,7,8,8,8,8,8)]
   158       3.470954       3.470954       3.470954    8[6-(6,8),60-(7,8,8,8,8,8)]
   159       4.347342       4.347342       4.347342    8[6-(6,8),60-(7,7,8,8,8,8,8)]
   160         6.2343         6.2343         6.2343    8[6-(6,8),60-(7,7,8,8,8,8,8)]
   161       2.360794       2.360794       2.360794    8[6-(6,8),60-(7,8,8,8,8,8)]
   162       2.743427       2.743427       2.743427    8[6-(6,8),60-(7,7,8,8,8,8,8)]
   163       4.747796       4.747796       4.747796    8[6-(6,8),60-(7,8,8,8,8,8)]
   164       6.565566       6.565566       6.565566    8[6-(6,8),60-(7,8,8,8,8,8)]
   165       9.987249       9.987249       9.987249    8[6-(6,8),60-(7,7,8,8,8,8,8)]
   166       0.609068       0.609068       0.609068    8[6-(6,8),60-(7,8,8,8,8,8)]
   167       5.583299       5.583299       5.583299    8[6-(6,8),60-(7,7,8,8,8,8,8)]
   168       4.146066       4.146066       4.146066    8[6-(6,8),60-(7,8,8,8,8,8)]
   169       7.851842       7.851842       7.851842    8[6-(6,8),60-(7,7,8,8,8,8,8)]
   170       8.712504       8.712504       8.712504    8[6-(6,8),60-(7,8,8,8,8,8)]
   171       9.588892       9.588892       9.588892    8[6-(6,8),60-(7,7,8,8,8,8,8)]
   172        0.99275        0.99275        0.99275    8[6-(6,8),60-(7,7,8,8,8,8,8)]
   173       7.602344       7.602344       7.602344    8[6-(6,8),60-(7,8,8,8,8,8)]
   174       7.984977       7.984977       7.984977    8[6-(6,8),60-(7,7,8,8,8,8,8)]
   175       9.989346       9.989346       9.989346    8[6-(6,8),60-(7,8,8,8,8,8)]
   176       1.324016       1.324016       1.324016    8[6-(6,8),60-(7,8,8,8,8,8)]
