# Supplementary material for: A collection of forcefield precursors for metal–organic frameworks
Source: RSC Adv. 2019 Nov 13;9(63):36492–507. doi: 10.1039/c9ra07327b (PMC9075174; doi:10.1039/c9ra07327b)
Supplement: RA-009-C9RA07327B-s2070 [file RA-009-C9RA07327B-s2070.txt]

QITMUC_clean

10.374900    0.000000    0.000000
0.000000    13.898300    0.000000
0.000000    -3.028959    17.688537

     1       7.791446       7.791446       7.791446    63[7-(6,6),7-(6,6),8-(6),8-(6),8-(6),8-(6),8-(6),8-(6)]
     2        7.57347        7.57347        7.57347    63[7-(6,6),8-(6),8-(6),8-(6),8-(6),8-(6),8-(6)]
     3       2.603996       2.603996       2.603996    63[7-(6,6),7-(6,6),8-(6),8-(6),8-(6),8-(6),8-(6),8-(6)]
     4        2.38602        2.38602        2.38602    63[7-(6,6),8-(6),8-(6),8-(6),8-(6),8-(6),8-(6)]
     5       2.583454       2.583454       2.583454    63[7-(6,6),7-(6,6),8-(6),8-(6),8-(6),8-(6),8-(6),8-(6)]
     6        2.80143        2.80143        2.80143    63[7-(6,6),8-(6),8-(6),8-(6),8-(6),8-(6),8-(6)]
     7       7.770904       7.770904       7.770904    63[7-(6,6),7-(6,6),8-(6),8-(6),8-(6),8-(6),8-(6),8-(6)]
     8        7.98888        7.98888        7.98888    63[7-(6,6),8-(6),8-(6),8-(6),8-(6),8-(6),8-(6)]
     9       6.295489       6.295489       6.295489    1[6-(6,7)]
    10      10.182964      10.182964      10.182964    1[6-(6,7)]
    11       5.050501       5.050501       5.050501    1[6-(6,7)]
    12       3.588678       3.588678       3.588678    1[6-(6,7)]
    13        5.71657        5.71657        5.71657    1[6-(6,7)]
    14       3.685164       3.685164       3.685164    1[6-(6,7)]
    15       1.108039       1.108039       1.108039    1[6-(6,7)]
    16       4.995514       4.995514       4.995514    1[6-(6,7)]
    17      10.237951      10.237951      10.237951    1[6-(6,7)]
    18       8.776128       8.776128       8.776128    1[6-(6,7)]
    19        0.52912        0.52912        0.52912    1[6-(6,7)]
    20       8.872614       8.872614       8.872614    1[6-(6,7)]
    21       4.079411       4.079411       4.079411    1[6-(6,7)]
    22       0.191936       0.191936       0.191936    1[6-(6,7)]
    23       5.324399       5.324399       5.324399    1[6-(6,7)]
    24       6.786222       6.786222       6.786222    1[6-(6,7)]
    25        4.65833        4.65833        4.65833    1[6-(6,7)]
    26       6.689736       6.689736       6.689736    1[6-(6,7)]
    27       9.266861       9.266861       9.266861    1[6-(6,7)]
    28       5.379386       5.379386       5.379386    1[6-(6,7)]
    29       0.136949       0.136949       0.136949    1[6-(6,7)]
    30       1.598772       1.598772       1.598772    1[6-(6,7)]
    31        9.84578        9.84578        9.84578    1[6-(6,7)]
    32       1.502286       1.502286       1.502286    1[6-(6,7)]
    33       6.930433       6.930433       6.930433    6[6-(1,7),6-(8,8),7-(6,63)]
    34       7.061157       7.061157       7.061157    6[1-(0),6-(6,7),7-(6)]
    35       9.332223       9.332223       9.332223    6[1-(0),6-(6,7),7-(6)]
    36       9.186974       9.186974       9.186974    6[6-(1,7),6-(8,8),7-(6,63)]
    37       5.606596       5.606596       5.606596    6[6-(6,7),8-(63),8-(63)]
    38      -0.035275      -0.035275      -0.035275    6[6-(6,7),8-(63),8-(63)]
    39       5.965567       5.965567       5.965567    6[6-(1,7),6-(8,8),7-(6,63)]
    40       5.057764       5.057764       5.057764    6[1-(0),6-(6,7),7-(6)]
    41       4.193535       4.193535       4.193535    6[1-(0),6-(6,7),7-(6)]
    42       5.084738       5.084738       5.084738    6[6-(1,7),6-(8,8),7-(6,63)]
    43       6.991645       6.991645       6.991645    6[6-(6,7),8-(63),8-(63)]
    44       5.122088       5.122088       5.122088    6[6-(6,7),8-(63),8-(63)]
    45       6.334914       6.334914       6.334914    6[6-(1,7),6-(8,8),7-(6,63)]
    46       5.558871       5.558871       5.558871    6[1-(0),6-(6,7),7-(6)]
    47       4.359533       4.359533       4.359533    6[1-(0),6-(6,7),7-(6)]
    48       5.087851       5.087851       5.087851    6[6-(1,7),6-(8,8),7-(6,63)]
    49       7.459553       7.459553       7.459553    6[6-(6,7),8-(63),8-(63)]
    50       4.861678       4.861678       4.861678    6[6-(6,7),8-(63),8-(63)]
    51       1.742983       1.742983       1.742983    6[6-(1,7),6-(8,8),7-(6,63)]
    52       1.873707       1.873707       1.873707    6[1-(0),6-(6,7),7-(6)]
    53       4.144773       4.144773       4.144773    6[1-(0),6-(6,7),7-(6)]
    54       3.999524       3.999524       3.999524    6[6-(1,7),6-(8,8),7-(6,63)]
    55       0.419146       0.419146       0.419146    6[6-(6,7),8-(63),8-(63)]
    56       5.152175       5.152175       5.152175    6[6-(6,7),8-(63),8-(63)]
    57       0.778118       0.778118       0.778118    6[6-(1,7),6-(8,8),7-(6,63)]
    58      10.245214      10.245214      10.245214    6[1-(0),6-(6,7),7-(6)]
    59       9.380985       9.380985       9.380985    6[1-(0),6-(6,7),7-(6)]
    60      10.272188      10.272188      10.272188    6[6-(1,7),6-(8,8),7-(6,63)]
    61       1.804195       1.804195       1.804195    6[6-(6,7),8-(63),8-(63)]
    62      10.309538      10.309538      10.309538    6[6-(6,7),8-(63),8-(63)]
    63       1.147464       1.147464       1.147464    6[6-(1,7),6-(8,8),7-(6,63)]
    64       0.371421       0.371421       0.371421    6[1-(0),6-(6,7),7-(6)]
    65       9.546983       9.546983       9.546983    6[1-(0),6-(6,7),7-(6)]
    66      10.275301      10.275301      10.275301    6[6-(1,7),6-(8,8),7-(6,63)]
    67       2.272103       2.272103       2.272103    6[6-(6,7),8-(63),8-(63)]
    68      10.049128      10.049128      10.049128    6[6-(6,7),8-(63),8-(63)]
    69       3.444467       3.444467       3.444467    6[6-(1,7),6-(8,8),7-(6,63)]
    70       3.313743       3.313743       3.313743    6[1-(0),6-(6,7),7-(6)]
    71       1.042677       1.042677       1.042677    6[1-(0),6-(6,7),7-(6)]
    72       1.187926       1.187926       1.187926    6[6-(1,7),6-(8,8),7-(6,63)]
    73       4.768304       4.768304       4.768304    6[6-(6,7),8-(63),8-(63)]
    74       0.035275       0.035275       0.035275    6[6-(6,7),8-(63),8-(63)]
    75       4.409333       4.409333       4.409333    6[6-(1,7),6-(8,8),7-(6,63)]
    76       5.317136       5.317136       5.317136    6[1-(0),6-(6,7),7-(6)]
    77       6.181365       6.181365       6.181365    6[1-(0),6-(6,7),7-(6)]
    78       5.290162       5.290162       5.290162    6[6-(1,7),6-(8,8),7-(6,63)]
    79       3.383255       3.383255       3.383255    6[6-(6,7),8-(63),8-(63)]
    80       5.252812       5.252812       5.252812    6[6-(6,7),8-(63),8-(63)]
    81       4.039986       4.039986       4.039986    6[6-(1,7),6-(8,8),7-(6,63)]
    82       4.816029       4.816029       4.816029    6[1-(0),6-(6,7),7-(6)]
    83       6.015367       6.015367       6.015367    6[1-(0),6-(6,7),7-(6)]
    84       5.287049       5.287049       5.287049    6[6-(1,7),6-(8,8),7-(6,63)]
    85       2.915347       2.915347       2.915347    6[6-(6,7),8-(63),8-(63)]
    86       5.513222       5.513222       5.513222    6[6-(6,7),8-(63),8-(63)]
    87       8.631917       8.631917       8.631917    6[6-(1,7),6-(8,8),7-(6,63)]
    88       8.501193       8.501193       8.501193    6[1-(0),6-(6,7),7-(6)]
    89       6.230127       6.230127       6.230127    6[1-(0),6-(6,7),7-(6)]
    90       6.375376       6.375376       6.375376    6[6-(1,7),6-(8,8),7-(6,63)]
    91       9.955754       9.955754       9.955754    6[6-(6,7),8-(63),8-(63)]
    92       5.222725       5.222725       5.222725    6[6-(6,7),8-(63),8-(63)]
    93       9.596783       9.596783       9.596783    6[6-(1,7),6-(8,8),7-(6,63)]
    94       0.129686       0.129686       0.129686    6[1-(0),6-(6,7),7-(6)]
    95       0.993915       0.993915       0.993915    6[1-(0),6-(6,7),7-(6)]
    96       0.102712       0.102712       0.102712    6[6-(1,7),6-(8,8),7-(6,63)]
    97       8.570705       8.570705       8.570705    6[6-(6,7),8-(63),8-(63)]
    98       0.065362       0.065362       0.065362    6[6-(6,7),8-(63),8-(63)]
    99       9.227436       9.227436       9.227436    6[6-(1,7),6-(8,8),7-(6,63)]
   100      10.003479      10.003479      10.003479    6[1-(0),6-(6,7),7-(6)]
   101       0.827917       0.827917       0.827917    6[1-(0),6-(6,7),7-(6)]
   102       0.099599       0.099599       0.099599    6[6-(1,7),6-(8,8),7-(6,63)]
   103       8.102797       8.102797       8.102797    6[6-(6,7),8-(63),8-(63)]
   104       0.325772       0.325772       0.325772    6[6-(6,7),8-(63),8-(63)]
   105       7.992823       7.992823       7.992823    7[6-(6,6),6-(6,6),63-(7,8,8,8,8,8,8)]
   106       8.245971       8.245971       8.245971    7[6-(1,6),6-(1,6)]
   107        5.98113        5.98113        5.98113    7[6-(6,6),6-(6,6),63-(7,8,8,8,8,8,8)]
   108        4.18316        4.18316        4.18316    7[6-(1,6),6-(1,6)]
   109       6.098366       6.098366       6.098366    7[6-(6,6),6-(6,6),63-(8,8,8,8,8,8)]
   110       4.579481       4.579481       4.579481    7[6-(1,6),6-(1,6)]
   111       2.805373       2.805373       2.805373    7[6-(6,6),6-(6,6),63-(7,8,8,8,8,8,8)]
   112       3.058521       3.058521       3.058521    7[6-(1,6),6-(1,6)]
   113        0.79368        0.79368        0.79368    7[6-(6,6),6-(6,6),63-(7,8,8,8,8,8,8)]
   114        9.37061        9.37061        9.37061    7[6-(1,6),6-(1,6)]
   115       0.910916       0.910916       0.910916    7[6-(6,6),6-(6,6),63-(8,8,8,8,8,8)]
   116       9.766931       9.766931       9.766931    7[6-(1,6),6-(1,6)]
   117       2.382077       2.382077       2.382077    7[6-(6,6),6-(6,6),63-(7,8,8,8,8,8,8)]
   118       2.128929       2.128929       2.128929    7[6-(1,6),6-(1,6)]
   119        4.39377        4.39377        4.39377    7[6-(6,6),6-(6,6),63-(7,8,8,8,8,8,8)]
   120        6.19174        6.19174        6.19174    7[6-(1,6),6-(1,6)]
   121       4.276534       4.276534       4.276534    7[6-(6,6),6-(6,6),63-(8,8,8,8,8,8)]
   122       5.795419       5.795419       5.795419    7[6-(1,6),6-(1,6)]
   123       7.569527       7.569527       7.569527    7[6-(6,6),6-(6,6),63-(7,8,8,8,8,8,8)]
   124       7.316379       7.316379       7.316379    7[6-(1,6),6-(1,6)]
   125        9.58122        9.58122        9.58122    7[6-(6,6),6-(6,6),63-(7,8,8,8,8,8,8)]
   126        1.00429        1.00429        1.00429    7[6-(1,6),6-(1,6)]
   127       9.463984       9.463984       9.463984    7[6-(6,6),6-(6,6),63-(8,8,8,8,8,8)]
   128       0.607969       0.607969       0.607969    7[6-(1,6),6-(1,6)]
   129       5.669883       5.669883       5.669883    8[6-(6,8),63-(7,7,8,8,8,8,8)]
   130       4.555619       4.555619       4.555619    8[6-(6,8),63-(7,8,8,8,8,8)]
   131      10.033566      10.033566      10.033566    8[6-(6,8),63-(7,7,8,8,8,8,8)]
   132       1.113227       1.113227       1.113227    8[6-(6,8),63-(7,8,8,8,8,8)]
   133       7.805037       7.805037       7.805037    8[6-(6,8),63-(7,7,8,8,8,8,8)]
   134       6.955333       6.955333       6.955333    8[6-(6,8),63-(7,8,8,8,8,8)]
   135       6.102516       6.102516       6.102516    8[6-(6,8),63-(7,7,8,8,8,8,8)]
   136       4.189385       4.189385       4.189385    8[6-(6,8),63-(7,7,8,8,8,8,8)]
   137        8.06856        8.06856        8.06856    8[6-(6,8),63-(7,8,8,8,8,8)]
   138       7.688838       7.688838       7.688838    8[6-(6,8),63-(7,7,8,8,8,8,8)]
   139        5.68337        5.68337        5.68337    8[6-(6,8),63-(7,8,8,8,8,8)]
   140        3.86465        3.86465        3.86465    8[6-(6,8),63-(7,8,8,8,8,8)]
   141       0.482433       0.482433       0.482433    8[6-(6,8),63-(7,7,8,8,8,8,8)]
   142       9.743069       9.743069       9.743069    8[6-(6,8),63-(7,8,8,8,8,8)]
   143       4.846116       4.846116       4.846116    8[6-(6,8),63-(7,7,8,8,8,8,8)]
   144       6.300677       6.300677       6.300677    8[6-(6,8),63-(7,8,8,8,8,8)]
   145       2.617587       2.617587       2.617587    8[6-(6,8),63-(7,7,8,8,8,8,8)]
   146       1.767883       1.767883       1.767883    8[6-(6,8),63-(7,8,8,8,8,8)]
   147       0.915066       0.915066       0.915066    8[6-(6,8),63-(7,7,8,8,8,8,8)]
   148       9.376835       9.376835       9.376835    8[6-(6,8),63-(7,7,8,8,8,8,8)]
   149        2.88111        2.88111        2.88111    8[6-(6,8),63-(7,8,8,8,8,8)]
   150       2.501388       2.501388       2.501388    8[6-(6,8),63-(7,7,8,8,8,8,8)]
   151        0.49592        0.49592        0.49592    8[6-(6,8),63-(7,8,8,8,8,8)]
   152         9.0521         9.0521         9.0521    8[6-(6,8),63-(7,8,8,8,8,8)]
   153       4.705017       4.705017       4.705017    8[6-(6,8),63-(7,7,8,8,8,8,8)]
   154       5.819281       5.819281       5.819281    8[6-(6,8),63-(7,8,8,8,8,8)]
   155       0.341334       0.341334       0.341334    8[6-(6,8),63-(7,7,8,8,8,8,8)]
   156       9.261673       9.261673       9.261673    8[6-(6,8),63-(7,8,8,8,8,8)]
   157       2.569863       2.569863       2.569863    8[6-(6,8),63-(7,7,8,8,8,8,8)]
   158       3.419567       3.419567       3.419567    8[6-(6,8),63-(7,8,8,8,8,8)]
   159       4.272384       4.272384       4.272384    8[6-(6,8),63-(7,7,8,8,8,8,8)]
   160       6.185515       6.185515       6.185515    8[6-(6,8),63-(7,7,8,8,8,8,8)]
   161        2.30634        2.30634        2.30634    8[6-(6,8),63-(7,8,8,8,8,8)]
   162       2.686062       2.686062       2.686062    8[6-(6,8),63-(7,7,8,8,8,8,8)]
   163        4.69153        4.69153        4.69153    8[6-(6,8),63-(7,8,8,8,8,8)]
   164        6.51025        6.51025        6.51025    8[6-(6,8),63-(7,8,8,8,8,8)]
   165       9.892467       9.892467       9.892467    8[6-(6,8),63-(7,7,8,8,8,8,8)]
   166       0.631831       0.631831       0.631831    8[6-(6,8),63-(7,8,8,8,8,8)]
   167       5.528784       5.528784       5.528784    8[6-(6,8),63-(7,7,8,8,8,8,8)]
   168       4.074223       4.074223       4.074223    8[6-(6,8),63-(7,8,8,8,8,8)]
   169       7.757313       7.757313       7.757313    8[6-(6,8),63-(7,7,8,8,8,8,8)]
   170       8.607017       8.607017       8.607017    8[6-(6,8),63-(7,8,8,8,8,8)]
   171       9.459834       9.459834       9.459834    8[6-(6,8),63-(7,7,8,8,8,8,8)]
   172       0.998065       0.998065       0.998065    8[6-(6,8),63-(7,7,8,8,8,8,8)]
   173        7.49379        7.49379        7.49379    8[6-(6,8),63-(7,8,8,8,8,8)]
   174       7.873512       7.873512       7.873512    8[6-(6,8),63-(7,7,8,8,8,8,8)]
   175        9.87898        9.87898        9.87898    8[6-(6,8),63-(7,8,8,8,8,8)]
   176         1.3228         1.3228         1.3228    8[6-(6,8),63-(7,8,8,8,8,8)]
