# Supplementary material for: A collection of forcefield precursors for metal–organic frameworks
Source: RSC Adv. 2019 Nov 13;9(63):36492–507. doi: 10.1039/c9ra07327b (PMC9075174; doi:10.1039/c9ra07327b)
Supplement: RA-009-C9RA07327B-s2071 [file RA-009-C9RA07327B-s2071.txt]

QITYOI_clean

7.853800    0.000000    0.000000
-2.686593    10.689457    0.000000
-3.179671    -4.651663    10.218820

     1       0.095373       0.095373       0.095373    59[8-(6),8-(6),8-(6),8-(6),8-(6,59),8-(6,59),8-(6,59),8-(6,59)]
     2       1.892163       1.892163       1.892163    59[8-(6),8-(6),8-(6),8-(6),8-(6,59),8-(6,59),8-(6,59),8-(6,59)]
     3       1.426922       1.426922       1.426922    1[6-(1,6,6)]
     4       3.723715       3.723715       3.723715    1[6-(1,6,6)]
     5        -1.8296        -1.8296        -1.8296    1[6-(1,6,6)]
     6        4.88313        4.88313        4.88313    1[6-(1,6,6)]
     7      -0.755002      -0.755002      -0.755002    1[6-(1,6,6)]
     8       5.606209       5.606209       5.606209    1[6-(1,6,6)]
     9       5.565454       5.565454       5.565454    1[6-(1,6,6)]
    10       4.492595       4.492595       4.492595    1[6-(1,6,6)]
    11       3.212352       3.212352       3.212352    1[6-(1,6,6)]
    12      -3.158492      -3.158492      -3.158492    1[6-(1,6,6)]
    13       4.555254       4.555254       4.555254    1[6-(1,6,6)]
    14       3.378511       3.378511       3.378511    1[6-(1,6,6)]
    15       0.560614       0.560614       0.560614    1[6-(1,6,6)]
    16      -1.736179      -1.736179      -1.736179    1[6-(1,6,6)]
    17       3.817136       3.817136       3.817136    1[6-(1,6,6)]
    18      -2.895594      -2.895594      -2.895594    1[6-(1,6,6)]
    19       2.742538       2.742538       2.742538    1[6-(1,6,6)]
    20      -3.618673      -3.618673      -3.618673    1[6-(1,6,6)]
    21      -3.577918      -3.577918      -3.577918    1[6-(1,6,6)]
    22      -2.505059      -2.505059      -2.505059    1[6-(1,6,6)]
    23      -1.224816      -1.224816      -1.224816    1[6-(1,6,6)]
    24       5.146028       5.146028       5.146028    1[6-(1,6,6)]
    25       0.611953       0.611953       0.611953    1[6-(1,6,6)]
    26      -1.390975      -1.390975      -1.390975    1[6-(1,6,6)]
    27      -0.921035      -0.921035      -0.921035    6[6-(1,1,6),8-(59),8-(59)]
    28       4.628724       4.628724       4.628724    6[1-(0),1-(0),6-(1,1,6),6-(8,8)]
    29       5.067751       5.067751       5.067751    6[1-(0),1-(0),6-(1,1,6),6-(1,1,6)]
    30      -1.357812      -1.357812      -1.357812    6[1-(0),1-(0),6-(1,1,6),6-(8,8)]
    31       4.638594       4.638594       4.638594    6[1-(0),1-(0),6-(1,1,6),6-(8,8)]
    32       5.501178       5.501178       5.501178    6[6-(1,1,6),8-(59),8-(59,59)]
    33       -4.05327       -4.05327       -4.05327    6[1-(0),1-(0),6-(1,1,6),6-(1,1,6)]
    34       4.332386       4.332386       4.332386    6[1-(0),1-(0),6-(1,1,6),6-(1,1,6)]
    35        3.72847        3.72847        3.72847    6[6-(1,1,6),8-(59),8-(59,59)]
    36       2.908571       2.908571       2.908571    6[6-(1,1,6),8-(59),8-(59)]
    37      -2.641188      -2.641188      -2.641188    6[1-(0),1-(0),6-(1,1,6),6-(8,8)]
    38      -3.080215      -3.080215      -3.080215    6[1-(0),1-(0),6-(1,1,6),6-(1,1,6)]
    39       3.345348       3.345348       3.345348    6[1-(0),1-(0),6-(1,1,6),6-(8,8)]
    40      -2.651058      -2.651058      -2.651058    6[1-(0),1-(0),6-(1,1,6),6-(8,8)]
    41      -3.513642      -3.513642      -3.513642    6[6-(1,1,6),8-(59),8-(59,59)]
    42      -1.812994      -1.812994      -1.812994    6[1-(0),1-(0),6-(1,1,6),6-(1,1,6)]
    43       -2.34485       -2.34485       -2.34485    6[1-(0),1-(0),6-(1,1,6),6-(1,1,6)]
    44      -1.740934      -1.740934      -1.740934    6[6-(1,1,6),8-(59),8-(59,59)]
    45       1.911203       1.911203       1.911203    8[6-(6,8),59-(8,8,8,8,8,8,8),59-(8,8,8,8,8,8,8)]
    46       6.032455       6.032455       6.032455    8[6-(6,8),59-(8,8,8,8,8,8,8)]
    47       4.094099       4.094099       4.094099    8[6-(6,8),59-(8,8,8,8,8,8,8),59-(8,8,8,8,8,8,8)]
    48        0.28559        0.28559        0.28559    8[6-(6,8),59-(8,8,8,8,8,8,8)]
    49       2.597685       2.597685       2.597685    8[6-(6,8),59-(8,8,8,8,8,8,8)]
    50       -1.27809       -1.27809       -1.27809    8[6-(6,8),59-(8,8,8,8,8,8,8)]
    51       0.076333       0.076333       0.076333    8[6-(6,8),59-(8,8,8,8,8,8,8),59-(8,8,8,8,8,8,8)]
    52      -4.044919      -4.044919      -4.044919    8[6-(6,8),59-(8,8,8,8,8,8,8)]
    53      -2.106563      -2.106563      -2.106563    8[6-(6,8),59-(8,8,8,8,8,8,8),59-(8,8,8,8,8,8,8)]
    54       1.701946       1.701946       1.701946    8[6-(6,8),59-(8,8,8,8,8,8,8)]
    55      -0.610149      -0.610149      -0.610149    8[6-(6,8),59-(8,8,8,8,8,8,8)]
    56       3.265626       3.265626       3.265626    8[6-(6,8),59-(8,8,8,8,8,8,8)]
