# Supplementary material for: A collection of forcefield precursors for metal–organic frameworks
Source: RSC Adv. 2019 Nov 13;9(63):36492–507. doi: 10.1039/c9ra07327b (PMC9075174; doi:10.1039/c9ra07327b)
Supplement: RA-009-C9RA07327B-s2072 [file RA-009-C9RA07327B-s2072.txt]

QIWDOQ_clean

7.296800    0.000000    0.000000
0.000000    25.069500    0.000000
-0.986936    0.000000    29.440662

     1        5.61815        5.61815        5.61815    63[8-(6),8-(6),8-(6),8-(6),8-(6,63),8-(6,63),8-(6,63),8-(6,63),8-(6,63)]
     2       2.055469       2.055469       2.055469    63[8-(6),8-(6),8-(6),8-(6,63),8-(6,63),8-(6,63),8-(6,63),8-(6,63)]
     3       3.846646       3.846646       3.846646    63[8-(6),8-(6),8-(6),8-(6),8-(6,63),8-(6,63),8-(6,63),8-(6,63),8-(6,63)]
     4       0.112527       0.112527       0.112527    63[8-(6),8-(6),8-(6),8-(6,63),8-(6,63),8-(6,63),8-(6,63),8-(6,63)]
     5       0.691714       0.691714       0.691714    63[8-(6),8-(6),8-(6),8-(6),8-(6,63),8-(6,63),8-(6,63),8-(6,63),8-(6,63)]
     6       4.254395       4.254395       4.254395    63[8-(6),8-(6),8-(6),8-(6,63),8-(6,63),8-(6,63),8-(6,63),8-(6,63)]
     7       2.463218       2.463218       2.463218    63[8-(6),8-(6),8-(6),8-(6),8-(6,63),8-(6,63),8-(6,63),8-(6,63),8-(6,63)]
     8       6.197337       6.197337       6.197337    63[8-(6),8-(6),8-(6),8-(6,63),8-(6,63),8-(6,63),8-(6,63),8-(6,63)]
     9        1.91965        1.91965        1.91965    1[6-(6,6)]
    10       7.056402       7.056402       7.056402    1[6-(6,6)]
    11       3.839215       3.839215       3.839215    1[6-(6,6)]
    12       1.815731       1.815731       1.815731    1[6-(6,6)]
    13       3.288944       3.288944       3.288944    1[6-(6,6)]
    14       1.316812       1.316812       1.316812    1[6-(6,6)]
    15       0.399073       0.399073       0.399073    1[6-(6,6)]
    16       2.528809       2.528809       2.528809    1[6-(6,6)]
    17       4.355407       4.355407       4.355407    1[6-(6,6)]
    18       0.030219       0.030219       0.030219    1[6-(6,6)]
    19       5.576991       5.576991       5.576991    1[6-(6,6)]
    20       1.235158       1.235158       1.235158    1[6-(6,6)]
    21       5.864883       5.864883       5.864883    1[6-(6,6)]
    22       4.408862       4.408862       4.408862    1[6-(6,6)]
    23       6.618637       6.618637       6.618637    1[6-(6,6)]
    24        0.75871        0.75871        0.75871    1[6-(6,6)]
    25       5.716667       5.716667       5.716667    1[6-(6,6)]
    26       0.693101       0.693101       0.693101    1[6-(6,6)]
    27       1.686928       1.686928       1.686928    1[6-(6,6)]
    28       2.868036       2.868036       2.868036    1[6-(6,6)]
    29       4.612789       4.612789       4.612789    1[6-(6,6)]
    30       4.675677       4.675677       4.675677    1[6-(6,6)]
    31       5.848935       5.848935       5.848935    1[6-(6,6)]
    32       1.832223       1.832223       1.832223    1[6-(6,6)]
    33       1.235282       1.235282       1.235282    1[6-(6,6)]
    34        3.39533        3.39533        3.39533    1[6-(6,6)]
    35       6.612517       6.612517       6.612517    1[6-(6,6)]
    36       1.339201       1.339201       1.339201    1[6-(6,6)]
    37      -0.134012      -0.134012      -0.134012    1[6-(6,6)]
    38        1.83812        1.83812        1.83812    1[6-(6,6)]
    39       2.755859       2.755859       2.755859    1[6-(6,6)]
    40       0.626123       0.626123       0.626123    1[6-(6,6)]
    41       6.096325       6.096325       6.096325    1[6-(6,6)]
    42       3.124713       3.124713       3.124713    1[6-(6,6)]
    43       4.874741       4.874741       4.874741    1[6-(6,6)]
    44       1.919774       1.919774       1.919774    1[6-(6,6)]
    45       4.586849       4.586849       4.586849    1[6-(6,6)]
    46        6.04287        6.04287        6.04287    1[6-(6,6)]
    47       3.833095       3.833095       3.833095    1[6-(6,6)]
    48       2.396222       2.396222       2.396222    1[6-(6,6)]
    49       4.735065       4.735065       4.735065    1[6-(6,6)]
    50       2.461831       2.461831       2.461831    1[6-(6,6)]
    51       1.468004       1.468004       1.468004    1[6-(6,6)]
    52       0.286896       0.286896       0.286896    1[6-(6,6)]
    53       5.838943       5.838943       5.838943    1[6-(6,6)]
    54       5.776055       5.776055       5.776055    1[6-(6,6)]
    55       4.602797       4.602797       4.602797    1[6-(6,6)]
    56       1.322709       1.322709       1.322709    1[6-(6,6)]
    57       4.390214       4.390214       4.390214    1[6-(6,6)]
    58      -0.746538      -0.746538      -0.746538    1[6-(6,6)]
    59       2.470649       2.470649       2.470649    1[6-(6,6)]
    60       4.494133       4.494133       4.494133    1[6-(6,6)]
    61        3.02092        3.02092        3.02092    1[6-(6,6)]
    62       4.993052       4.993052       4.993052    1[6-(6,6)]
    63       5.910791       5.910791       5.910791    1[6-(6,6)]
    64       3.781055       3.781055       3.781055    1[6-(6,6)]
    65       1.954457       1.954457       1.954457    1[6-(6,6)]
    66       6.279645       6.279645       6.279645    1[6-(6,6)]
    67       0.732873       0.732873       0.732873    1[6-(6,6)]
    68       5.074706       5.074706       5.074706    1[6-(6,6)]
    69       0.444981       0.444981       0.444981    1[6-(6,6)]
    70       1.901002       1.901002       1.901002    1[6-(6,6)]
    71      -0.308773      -0.308773      -0.308773    1[6-(6,6)]
    72       5.551154       5.551154       5.551154    1[6-(6,6)]
    73       0.593197       0.593197       0.593197    1[6-(6,6)]
    74       5.616763       5.616763       5.616763    1[6-(6,6)]
    75       4.622936       4.622936       4.622936    1[6-(6,6)]
    76       3.441828       3.441828       3.441828    1[6-(6,6)]
    77       1.697075       1.697075       1.697075    1[6-(6,6)]
    78       1.634187       1.634187       1.634187    1[6-(6,6)]
    79       0.460929       0.460929       0.460929    1[6-(6,6)]
    80       4.477641       4.477641       4.477641    1[6-(6,6)]
    81       5.074582       5.074582       5.074582    1[6-(6,6)]
    82       2.914534       2.914534       2.914534    1[6-(6,6)]
    83      -0.302653      -0.302653      -0.302653    1[6-(6,6)]
    84       4.970663       4.970663       4.970663    1[6-(6,6)]
    85       6.443876       6.443876       6.443876    1[6-(6,6)]
    86       4.471744       4.471744       4.471744    1[6-(6,6)]
    87       3.554005       3.554005       3.554005    1[6-(6,6)]
    88       5.683741       5.683741       5.683741    1[6-(6,6)]
    89       0.213539       0.213539       0.213539    1[6-(6,6)]
    90       3.185151       3.185151       3.185151    1[6-(6,6)]
    91       1.435123       1.435123       1.435123    1[6-(6,6)]
    92        4.39009        4.39009        4.39009    1[6-(6,6)]
    93       1.723015       1.723015       1.723015    1[6-(6,6)]
    94       0.266994       0.266994       0.266994    1[6-(6,6)]
    95       2.476769       2.476769       2.476769    1[6-(6,6)]
    96       3.913642       3.913642       3.913642    1[6-(6,6)]
    97       1.574799       1.574799       1.574799    1[6-(6,6)]
    98       3.848033       3.848033       3.848033    1[6-(6,6)]
    99        4.84186        4.84186        4.84186    1[6-(6,6)]
   100       6.022968       6.022968       6.022968    1[6-(6,6)]
   101       0.470921       0.470921       0.470921    1[6-(6,6)]
   102       0.533809       0.533809       0.533809    1[6-(6,6)]
   103       1.707067       1.707067       1.707067    1[6-(6,6)]
   104       4.987155       4.987155       4.987155    1[6-(6,6)]
   105       1.621708       1.621708       1.621708    6[1-(0),6-(1,6),6-(6,6)]
   106       0.338128       0.338128       0.338128    6[1-(0),6-(1,6),6-(6,6)]
   107       0.810424       0.810424       0.810424    6[6-(1,6),6-(1,6),6-(8,8)]
   108       0.430962       0.430962       0.430962    6[6-(6,6),8-(63),8-(63,63)]
   109       3.226732       3.226732       3.226732    6[6-(6,6),8-(63),8-(63,63)]
   110       2.885999       2.885999       2.885999    6[6-(1,6),6-(1,6),6-(8,8)]
   111       3.322963       3.322963       3.322963    6[1-(0),6-(1,6),6-(6,6)]
   112        2.12121        2.12121        2.12121    6[1-(0),6-(1,6),6-(6,6)]
   113       2.994045       2.994045       2.994045    6[1-(0),6-(1,6),6-(6,6)]
   114       1.810159       1.810159       1.810159    6[1-(0),6-(1,6),6-(6,6)]
   115       2.228339       2.228339       2.228339    6[6-(1,6),6-(1,6),6-(6,6,6)]
   116       1.994149       1.994149       1.994149    6[6-(6,6),6-(6,6),6-(9,9,9),6-(9,9,9)]
   117       3.320212       3.320212       3.320212    6[6-(6,6,6),9-(0),9-(0),9-(0)]
   118       0.864267       0.864267       0.864267    6[6-(6,6,6),9-(0),9-(0),9-(0)]
   119       1.588387       1.588387       1.588387    6[6-(1,6),6-(1,6),6-(6,6,6)]
   120       0.717151       0.717151       0.717151    6[1-(0),6-(1,6),6-(6,6)]
   121       1.989085       1.989085       1.989085    6[1-(0),6-(1,6),6-(6,6)]
   122       5.689495       5.689495       5.689495    6[6-(1,6),6-(1,6),6-(8,8)]
   123       5.198286       5.198286       5.198286    6[1-(0),6-(1,6),6-(6,6)]
   124        1.53126        1.53126        1.53126    6[6-(6,6,6),9-(0),9-(0),9-(0)]
   125        1.65175        1.65175        1.65175    6[6-(6,6,6),9-(0),9-(0),9-(0)]
   126       6.958911       6.958911       6.958911    6[1-(0),6-(1,6),6-(6,6)]
   127       0.694824       0.694824       0.694824    6[6-(6,6),6-(6,6),6-(9,9,9),6-(9,9,9)]
   128      -0.207788      -0.207788      -0.207788    6[6-(1,6),6-(1,6),6-(6,6,6)]
   129       5.922547       5.922547       5.922547    6[1-(0),6-(1,6),6-(6,6)]
   130      -0.111838      -0.111838      -0.111838    6[6-(1,6),6-(1,6),6-(6,6,6)]
   131       4.838734       4.838734       4.838734    6[6-(6,6),8-(63),8-(63,63)]
   132       0.392722       0.392722       0.392722    6[1-(0),6-(1,6),6-(6,6)]
   133         4.4135         4.4135         4.4135    6[6-(6,6),8-(63),8-(63,63)]
   134       5.355334       5.355334       5.355334    6[6-(1,6),6-(1,6),6-(8,8)]
   135       6.005957       6.005957       6.005957    6[1-(0),6-(1,6),6-(6,6)]
   136       5.136787       5.136787       5.136787    6[1-(0),6-(1,6),6-(6,6)]
   137       6.452804       6.452804       6.452804    6[1-(0),6-(1,6),6-(6,6)]
   138       0.021634       0.021634       0.021634    6[1-(0),6-(1,6),6-(6,6)]
   139       0.964758       0.964758       0.964758    6[6-(6,6),8-(63),8-(63)]
   140       6.178039       6.178039       6.178039    6[1-(0),6-(1,6),6-(6,6)]
   141       3.049047       3.049047       3.049047    6[6-(1,6),6-(1,6),6-(8,8)]
   142       0.238701       0.238701       0.238701    6[1-(0),6-(1,6),6-(6,6)]
   143        5.32043        5.32043        5.32043    6[6-(6,6),6-(6,6),6-(9,9,9),6-(9,9,9)]
   144       4.467886       4.467886       4.467886    6[6-(1,6),6-(1,6),6-(6,6,6)]
   145       6.171526       6.171526       6.171526    6[6-(1,6),6-(1,6),6-(6,6,6)]
   146       2.515875       2.515875       2.515875    6[1-(0),6-(1,6),6-(6,6)]
   147       3.230541       3.230541       3.230541    6[1-(0),6-(1,6),6-(6,6)]
   148       0.254809       0.254809       0.254809    6[6-(1,6),6-(1,6),6-(8,8)]
   149       6.181735       6.181735       6.181735    6[6-(6,6,6),9-(0),9-(0),9-(0)]
   150       2.288826       2.288826       2.288826    6[6-(6,6),8-(63),8-(63,63)]
   151       5.524866       5.524866       5.524866    6[1-(0),6-(1,6),6-(6,6)]
   152       4.476426       4.476426       4.476426    6[6-(6,6,6),9-(0),9-(0),9-(0)]
   153       4.303233       4.303233       4.303233    6[1-(0),6-(1,6),6-(6,6)]
   154       4.999873       4.999873       4.999873    6[1-(0),6-(1,6),6-(6,6)]
   155       0.914494       0.914494       0.914494    6[1-(0),6-(1,6),6-(6,6)]
   156       1.533224       1.533224       1.533224    6[1-(0),6-(1,6),6-(6,6)]
   157       2.816804       2.816804       2.816804    6[1-(0),6-(1,6),6-(6,6)]
   158       2.344508       2.344508       2.344508    6[6-(1,6),6-(1,6),6-(8,8)]
   159        2.72397        2.72397        2.72397    6[6-(6,6),8-(63),8-(63,63)]
   160        -0.0718        -0.0718        -0.0718    6[6-(6,6),8-(63),8-(63,63)]
   161       0.268933       0.268933       0.268933    6[6-(1,6),6-(1,6),6-(8,8)]
   162      -0.168031      -0.168031      -0.168031    6[1-(0),6-(1,6),6-(6,6)]
   163       1.033722       1.033722       1.033722    6[1-(0),6-(1,6),6-(6,6)]
   164       0.160887       0.160887       0.160887    6[1-(0),6-(1,6),6-(6,6)]
   165       1.344773       1.344773       1.344773    6[1-(0),6-(1,6),6-(6,6)]
   166       0.926593       0.926593       0.926593    6[6-(1,6),6-(1,6),6-(6,6,6)]
   167       1.160783       1.160783       1.160783    6[6-(6,6),6-(6,6),6-(9,9,9),6-(9,9,9)]
   168       -0.16528       -0.16528       -0.16528    6[6-(6,6,6),9-(0),9-(0),9-(0)]
   169       2.290665       2.290665       2.290665    6[6-(6,6,6),9-(0),9-(0),9-(0)]
   170       1.566545       1.566545       1.566545    6[6-(1,6),6-(1,6),6-(6,6,6)]
   171       2.437781       2.437781       2.437781    6[1-(0),6-(1,6),6-(6,6)]
   172       1.165847       1.165847       1.165847    6[1-(0),6-(1,6),6-(6,6)]
   173       4.762237       4.762237       4.762237    6[6-(1,6),6-(1,6),6-(8,8)]
   174       5.253446       5.253446       5.253446    6[1-(0),6-(1,6),6-(6,6)]
   175       1.623672       1.623672       1.623672    6[6-(6,6,6),9-(0),9-(0),9-(0)]
   176       1.503182       1.503182       1.503182    6[6-(6,6,6),9-(0),9-(0),9-(0)]
   177       3.492821       3.492821       3.492821    6[1-(0),6-(1,6),6-(6,6)]
   178       2.460108       2.460108       2.460108    6[6-(6,6),6-(6,6),6-(9,9,9),6-(9,9,9)]
   179        3.36272        3.36272        3.36272    6[6-(1,6),6-(1,6),6-(6,6,6)]
   180       4.529185       4.529185       4.529185    6[1-(0),6-(1,6),6-(6,6)]
   181        3.26677        3.26677        3.26677    6[6-(1,6),6-(1,6),6-(6,6,6)]
   182       5.612998       5.612998       5.612998    6[6-(6,6),8-(63),8-(63,63)]
   183        2.76221        2.76221        2.76221    6[1-(0),6-(1,6),6-(6,6)]
   184       6.038232       6.038232       6.038232    6[6-(6,6),8-(63),8-(63,63)]
   185       5.096398       5.096398       5.096398    6[6-(1,6),6-(1,6),6-(8,8)]
   186       4.445775       4.445775       4.445775    6[1-(0),6-(1,6),6-(6,6)]
   187       5.314945       5.314945       5.314945    6[1-(0),6-(1,6),6-(6,6)]
   188       3.998928       3.998928       3.998928    6[1-(0),6-(1,6),6-(6,6)]
   189       3.133298       3.133298       3.133298    6[1-(0),6-(1,6),6-(6,6)]
   190       2.190174       2.190174       2.190174    6[6-(6,6),8-(63),8-(63)]
   191       4.273693       4.273693       4.273693    6[1-(0),6-(1,6),6-(6,6)]
   192       0.105885       0.105885       0.105885    6[6-(1,6),6-(1,6),6-(8,8)]
   193       2.916231       2.916231       2.916231    6[1-(0),6-(1,6),6-(6,6)]
   194       5.131302       5.131302       5.131302    6[6-(6,6),6-(6,6),6-(9,9,9),6-(9,9,9)]
   195       5.983846       5.983846       5.983846    6[6-(1,6),6-(1,6),6-(6,6,6)]
   196       4.280206       4.280206       4.280206    6[6-(1,6),6-(1,6),6-(6,6,6)]
   197       0.639057       0.639057       0.639057    6[1-(0),6-(1,6),6-(6,6)]
   198      -0.075609      -0.075609      -0.075609    6[1-(0),6-(1,6),6-(6,6)]
   199       2.900123       2.900123       2.900123    6[6-(1,6),6-(1,6),6-(8,8)]
   200       4.269997       4.269997       4.269997    6[6-(6,6,6),9-(0),9-(0),9-(0)]
   201       0.866106       0.866106       0.866106    6[6-(6,6),8-(63),8-(63,63)]
   202       4.926866       4.926866       4.926866    6[1-(0),6-(1,6),6-(6,6)]
   203       5.975306       5.975306       5.975306    6[6-(6,6,6),9-(0),9-(0),9-(0)]
   204       6.148499       6.148499       6.148499    6[1-(0),6-(1,6),6-(6,6)]
   205       5.451859       5.451859       5.451859    6[1-(0),6-(1,6),6-(6,6)]
   206       2.240438       2.240438       2.240438    6[1-(0),6-(1,6),6-(6,6)]
   207       4.688156       4.688156       4.688156    6[1-(0),6-(1,6),6-(6,6)]
   208       5.971736       5.971736       5.971736    6[1-(0),6-(1,6),6-(6,6)]
   209        5.49944        5.49944        5.49944    6[6-(1,6),6-(1,6),6-(8,8)]
   210       5.878902       5.878902       5.878902    6[6-(6,6),8-(63),8-(63,63)]
   211       3.083132       3.083132       3.083132    6[6-(6,6),8-(63),8-(63,63)]
   212       3.423865       3.423865       3.423865    6[6-(1,6),6-(1,6),6-(8,8)]
   213       2.986901       2.986901       2.986901    6[1-(0),6-(1,6),6-(6,6)]
   214       4.188654       4.188654       4.188654    6[1-(0),6-(1,6),6-(6,6)]
   215       3.315819       3.315819       3.315819    6[1-(0),6-(1,6),6-(6,6)]
   216       4.499705       4.499705       4.499705    6[1-(0),6-(1,6),6-(6,6)]
   217       4.081525       4.081525       4.081525    6[6-(1,6),6-(1,6),6-(6,6,6)]
   218       4.315715       4.315715       4.315715    6[6-(6,6),6-(6,6),6-(9,9,9),6-(9,9,9)]
   219       2.989652       2.989652       2.989652    6[6-(6,6,6),9-(0),9-(0),9-(0)]
   220       5.445597       5.445597       5.445597    6[6-(6,6,6),9-(0),9-(0),9-(0)]
   221       4.721477       4.721477       4.721477    6[6-(1,6),6-(1,6),6-(6,6,6)]
   222       5.592713       5.592713       5.592713    6[1-(0),6-(1,6),6-(6,6)]
   223       4.320779       4.320779       4.320779    6[1-(0),6-(1,6),6-(6,6)]
   224       0.620369       0.620369       0.620369    6[6-(1,6),6-(1,6),6-(8,8)]
   225       1.111578       1.111578       1.111578    6[1-(0),6-(1,6),6-(6,6)]
   226       4.778604       4.778604       4.778604    6[6-(6,6,6),9-(0),9-(0),9-(0)]
   227       4.658114       4.658114       4.658114    6[6-(6,6,6),9-(0),9-(0),9-(0)]
   228      -0.649047      -0.649047      -0.649047    6[1-(0),6-(1,6),6-(6,6)]
   229        5.61504        5.61504        5.61504    6[6-(6,6),6-(6,6),6-(9,9,9),6-(9,9,9)]
   230       6.517652       6.517652       6.517652    6[6-(1,6),6-(1,6),6-(6,6,6)]
   231       0.387317       0.387317       0.387317    6[1-(0),6-(1,6),6-(6,6)]
   232       6.421702       6.421702       6.421702    6[6-(1,6),6-(1,6),6-(6,6,6)]
   233        1.47113        1.47113        1.47113    6[6-(6,6),8-(63),8-(63,63)]
   234       5.917142       5.917142       5.917142    6[1-(0),6-(1,6),6-(6,6)]
   235       1.896364       1.896364       1.896364    6[6-(6,6),8-(63),8-(63,63)]
   236        0.95453        0.95453        0.95453    6[6-(1,6),6-(1,6),6-(8,8)]
   237       0.303907       0.303907       0.303907    6[1-(0),6-(1,6),6-(6,6)]
   238       1.173077       1.173077       1.173077    6[1-(0),6-(1,6),6-(6,6)]
   239       -0.14294       -0.14294       -0.14294    6[1-(0),6-(1,6),6-(6,6)]
   240        6.28823        6.28823        6.28823    6[1-(0),6-(1,6),6-(6,6)]
   241       5.345106       5.345106       5.345106    6[6-(6,6),8-(63),8-(63)]
   242       0.131825       0.131825       0.131825    6[1-(0),6-(1,6),6-(6,6)]
   243       3.260817       3.260817       3.260817    6[6-(1,6),6-(1,6),6-(8,8)]
   244       6.071163       6.071163       6.071163    6[1-(0),6-(1,6),6-(6,6)]
   245       0.989434       0.989434       0.989434    6[6-(6,6),6-(6,6),6-(9,9,9),6-(9,9,9)]
   246       1.841978       1.841978       1.841978    6[6-(1,6),6-(1,6),6-(6,6,6)]
   247       0.138338       0.138338       0.138338    6[6-(1,6),6-(1,6),6-(6,6,6)]
   248       3.793989       3.793989       3.793989    6[1-(0),6-(1,6),6-(6,6)]
   249       3.079323       3.079323       3.079323    6[1-(0),6-(1,6),6-(6,6)]
   250       6.055055       6.055055       6.055055    6[6-(1,6),6-(1,6),6-(8,8)]
   251       0.128129       0.128129       0.128129    6[6-(6,6,6),9-(0),9-(0),9-(0)]
   252       4.021038       4.021038       4.021038    6[6-(6,6),8-(63),8-(63,63)]
   253       0.784998       0.784998       0.784998    6[1-(0),6-(1,6),6-(6,6)]
   254       1.833438       1.833438       1.833438    6[6-(6,6,6),9-(0),9-(0),9-(0)]
   255       2.006631       2.006631       2.006631    6[1-(0),6-(1,6),6-(6,6)]
   256       1.309991       1.309991       1.309991    6[1-(0),6-(1,6),6-(6,6)]
   257        5.39537        5.39537        5.39537    6[1-(0),6-(1,6),6-(6,6)]
   258        4.77664        4.77664        4.77664    6[1-(0),6-(1,6),6-(6,6)]
   259        3.49306        3.49306        3.49306    6[1-(0),6-(1,6),6-(6,6)]
   260       3.965356       3.965356       3.965356    6[6-(1,6),6-(1,6),6-(8,8)]
   261       3.585894       3.585894       3.585894    6[6-(6,6),8-(63),8-(63,63)]
   262       6.381664       6.381664       6.381664    6[6-(6,6),8-(63),8-(63,63)]
   263       6.040931       6.040931       6.040931    6[6-(1,6),6-(1,6),6-(8,8)]
   264       6.477895       6.477895       6.477895    6[1-(0),6-(1,6),6-(6,6)]
   265       5.276142       5.276142       5.276142    6[1-(0),6-(1,6),6-(6,6)]
   266       6.148977       6.148977       6.148977    6[1-(0),6-(1,6),6-(6,6)]
   267       4.965091       4.965091       4.965091    6[1-(0),6-(1,6),6-(6,6)]
   268       5.383271       5.383271       5.383271    6[6-(1,6),6-(1,6),6-(6,6,6)]
   269       5.149081       5.149081       5.149081    6[6-(6,6),6-(6,6),6-(9,9,9),6-(9,9,9)]
   270       6.475144       6.475144       6.475144    6[6-(6,6,6),9-(0),9-(0),9-(0)]
   271       4.019199       4.019199       4.019199    6[6-(6,6,6),9-(0),9-(0),9-(0)]
   272       4.743319       4.743319       4.743319    6[6-(1,6),6-(1,6),6-(6,6,6)]
   273       3.872083       3.872083       3.872083    6[1-(0),6-(1,6),6-(6,6)]
   274       5.144017       5.144017       5.144017    6[1-(0),6-(1,6),6-(6,6)]
   275       1.547627       1.547627       1.547627    6[6-(1,6),6-(1,6),6-(8,8)]
   276       1.056418       1.056418       1.056418    6[1-(0),6-(1,6),6-(6,6)]
   277       4.686192       4.686192       4.686192    6[6-(6,6,6),9-(0),9-(0),9-(0)]
   278       4.806682       4.806682       4.806682    6[6-(6,6,6),9-(0),9-(0),9-(0)]
   279       2.817043       2.817043       2.817043    6[1-(0),6-(1,6),6-(6,6)]
   280       3.849756       3.849756       3.849756    6[6-(6,6),6-(6,6),6-(9,9,9),6-(9,9,9)]
   281       2.947144       2.947144       2.947144    6[6-(1,6),6-(1,6),6-(6,6,6)]
   282       1.780679       1.780679       1.780679    6[1-(0),6-(1,6),6-(6,6)]
   283       3.043094       3.043094       3.043094    6[6-(1,6),6-(1,6),6-(6,6,6)]
   284       0.696866       0.696866       0.696866    6[6-(6,6),8-(63),8-(63,63)]
   285       3.547654       3.547654       3.547654    6[1-(0),6-(1,6),6-(6,6)]
   286       0.271632       0.271632       0.271632    6[6-(6,6),8-(63),8-(63,63)]
   287       1.213466       1.213466       1.213466    6[6-(1,6),6-(1,6),6-(8,8)]
   288       1.864089       1.864089       1.864089    6[1-(0),6-(1,6),6-(6,6)]
   289       0.994919       0.994919       0.994919    6[1-(0),6-(1,6),6-(6,6)]
   290       2.310936       2.310936       2.310936    6[1-(0),6-(1,6),6-(6,6)]
   291       3.176566       3.176566       3.176566    6[1-(0),6-(1,6),6-(6,6)]
   292        4.11969        4.11969        4.11969    6[6-(6,6),8-(63),8-(63)]
   293       2.036171       2.036171       2.036171    6[1-(0),6-(1,6),6-(6,6)]
   294       6.203979       6.203979       6.203979    6[6-(1,6),6-(1,6),6-(8,8)]
   295       3.393633       3.393633       3.393633    6[1-(0),6-(1,6),6-(6,6)]
   296       1.178562       1.178562       1.178562    6[6-(6,6),6-(6,6),6-(9,9,9),6-(9,9,9)]
   297       0.326018       0.326018       0.326018    6[6-(1,6),6-(1,6),6-(6,6,6)]
   298       2.029658       2.029658       2.029658    6[6-(1,6),6-(1,6),6-(6,6,6)]
   299       5.670807       5.670807       5.670807    6[1-(0),6-(1,6),6-(6,6)]
   300       6.385473       6.385473       6.385473    6[1-(0),6-(1,6),6-(6,6)]
   301       3.409741       3.409741       3.409741    6[6-(1,6),6-(1,6),6-(8,8)]
   302       2.039867       2.039867       2.039867    6[6-(6,6,6),9-(0),9-(0),9-(0)]
   303       5.443758       5.443758       5.443758    6[6-(6,6),8-(63),8-(63,63)]
   304       1.382998       1.382998       1.382998    6[1-(0),6-(1,6),6-(6,6)]
   305       0.334558       0.334558       0.334558    6[6-(6,6,6),9-(0),9-(0),9-(0)]
   306       0.161365       0.161365       0.161365    6[1-(0),6-(1,6),6-(6,6)]
   307       0.858005       0.858005       0.858005    6[1-(0),6-(1,6),6-(6,6)]
   308       4.069426       4.069426       4.069426    6[1-(0),6-(1,6),6-(6,6)]
   309       0.971298       0.971298       0.971298    8[6-(6,8),63-(8,8,8,8,8,8,8),63-(8,8,8,8,8,8,8,8)]
   310       5.908021       5.908021       5.908021    8[6-(6,8),63-(8,8,8,8,8,8,8,8)]
   311       4.036971       4.036971       4.036971    8[6-(6,8),63-(8,8,8,8,8,8,8)]
   312       2.710108       2.710108       2.710108    8[6-(6,8),63-(8,8,8,8,8,8,8),63-(8,8,8,8,8,8,8,8)]
   313       5.347622       5.347622       5.347622    8[6-(6,8),63-(8,8,8,8,8,8,8),63-(8,8,8,8,8,8,8,8)]
   314       3.604378       3.604378       3.604378    8[6-(6,8),63-(8,8,8,8,8,8,8)]
   315       4.813963       4.813963       4.813963    8[6-(6,8),63-(8,8,8,8,8,8,8),63-(8,8,8,8,8,8,8,8)]
   316        3.24846        3.24846        3.24846    8[6-(6,8),63-(8,8,8,8,8,8,8,8)]
   317      -0.685142      -0.685142      -0.685142    8[6-(6,8),63-(8,8,8,8,8,8,8,8)]
   318       2.179591       2.179591       2.179591    8[6-(6,8),63-(8,8,8,8,8,8,8)]
   319       2.746349       2.746349       2.746349    8[6-(6,8),63-(8,8,8,8,8,8,8),63-(8,8,8,8,8,8,8,8)]
   320       1.245516       1.245516       1.245516    8[6-(6,8),63-(8,8,8,8,8,8,8,8)]
   321       2.183634       2.183634       2.183634    8[6-(6,8),63-(8,8,8,8,8,8,8),63-(8,8,8,8,8,8,8,8)]
   322       3.556775       3.556775       3.556775    8[6-(6,8),63-(8,8,8,8,8,8,8,8)]
   323       6.414761       6.414761       6.414761    8[6-(6,8),63-(8,8,8,8,8,8,8)]
   324       0.444824       0.444824       0.444824    8[6-(6,8),63-(8,8,8,8,8,8,8),63-(8,8,8,8,8,8,8,8)]
   325        5.10411        5.10411        5.10411    8[6-(6,8),63-(8,8,8,8,8,8,8),63-(8,8,8,8,8,8,8,8)]
   326      -0.449446      -0.449446      -0.449446    8[6-(6,8),63-(8,8,8,8,8,8,8)]
   327       5.637769       5.637769       5.637769    8[6-(6,8),63-(8,8,8,8,8,8,8),63-(8,8,8,8,8,8,8,8)]
   328      -0.093528      -0.093528      -0.093528    8[6-(6,8),63-(8,8,8,8,8,8,8,8)]
   329       2.853138       2.853138       2.853138    8[6-(6,8),63-(8,8,8,8,8,8,8,8)]
   330       0.975341       0.975341       0.975341    8[6-(6,8),63-(8,8,8,8,8,8,8)]
   331       0.408583       0.408583       0.408583    8[6-(6,8),63-(8,8,8,8,8,8,8),63-(8,8,8,8,8,8,8,8)]
   332       1.909416       1.909416       1.909416    8[6-(6,8),63-(8,8,8,8,8,8,8,8)]
   333       5.338566       5.338566       5.338566    8[6-(6,8),63-(8,8,8,8,8,8,8),63-(8,8,8,8,8,8,8,8)]
   334       0.401843       0.401843       0.401843    8[6-(6,8),63-(8,8,8,8,8,8,8,8)]
   335       2.272893       2.272893       2.272893    8[6-(6,8),63-(8,8,8,8,8,8,8)]
   336       3.599756       3.599756       3.599756    8[6-(6,8),63-(8,8,8,8,8,8,8),63-(8,8,8,8,8,8,8,8)]
   337       0.962242       0.962242       0.962242    8[6-(6,8),63-(8,8,8,8,8,8,8),63-(8,8,8,8,8,8,8,8)]
   338       2.705486       2.705486       2.705486    8[6-(6,8),63-(8,8,8,8,8,8,8)]
   339       1.495901       1.495901       1.495901    8[6-(6,8),63-(8,8,8,8,8,8,8),63-(8,8,8,8,8,8,8,8)]
   340       3.061404       3.061404       3.061404    8[6-(6,8),63-(8,8,8,8,8,8,8,8)]
   341       6.995006       6.995006       6.995006    8[6-(6,8),63-(8,8,8,8,8,8,8,8)]
   342       4.130273       4.130273       4.130273    8[6-(6,8),63-(8,8,8,8,8,8,8)]
   343       3.563515       3.563515       3.563515    8[6-(6,8),63-(8,8,8,8,8,8,8),63-(8,8,8,8,8,8,8,8)]
   344       5.064348       5.064348       5.064348    8[6-(6,8),63-(8,8,8,8,8,8,8,8)]
   345        4.12623        4.12623        4.12623    8[6-(6,8),63-(8,8,8,8,8,8,8),63-(8,8,8,8,8,8,8,8)]
   346       2.753089       2.753089       2.753089    8[6-(6,8),63-(8,8,8,8,8,8,8,8)]
   347      -0.104897      -0.104897      -0.104897    8[6-(6,8),63-(8,8,8,8,8,8,8)]
   348        5.86504        5.86504        5.86504    8[6-(6,8),63-(8,8,8,8,8,8,8),63-(8,8,8,8,8,8,8,8)]
   349       1.205754       1.205754       1.205754    8[6-(6,8),63-(8,8,8,8,8,8,8),63-(8,8,8,8,8,8,8,8)]
   350       -0.53749       -0.53749       -0.53749    8[6-(6,8),63-(8,8,8,8,8,8,8)]
   351       0.672095       0.672095       0.672095    8[6-(6,8),63-(8,8,8,8,8,8,8),63-(8,8,8,8,8,8,8,8)]
   352      -0.893408      -0.893408      -0.893408    8[6-(6,8),63-(8,8,8,8,8,8,8,8)]
   353       3.456726       3.456726       3.456726    8[6-(6,8),63-(8,8,8,8,8,8,8,8)]
   354       5.334523       5.334523       5.334523    8[6-(6,8),63-(8,8,8,8,8,8,8)]
   355       5.901281       5.901281       5.901281    8[6-(6,8),63-(8,8,8,8,8,8,8),63-(8,8,8,8,8,8,8,8)]
   356       4.400448       4.400448       4.400448    8[6-(6,8),63-(8,8,8,8,8,8,8,8)]
   357        3.81894        3.81894        3.81894    9[6-(6,9,9)]
   358       3.187381       3.187381       3.187381    9[6-(6,9,9)]
   359       7.058083       7.058083       7.058083    9[6-(6,9,9)]
   360       1.211129       1.211129       1.211129    9[6-(6,9,9)]
   361       0.531764       0.531764       0.531764    9[6-(6,9,9)]
   362       4.245452       4.245452       4.245452    9[6-(6,9,9)]
   363       0.828184       0.828184       0.828184    9[6-(6,9,9)]
   364       2.632479       2.632479       2.632479    9[6-(6,9,9)]
   365       0.979801       0.979801       0.979801    9[6-(6,9,9)]
   366       2.318309       2.318309       2.318309    9[6-(6,9,9)]
   367       1.982333       1.982333       1.982333    9[6-(6,9,9)]
   368       2.579362       2.579362       2.579362    9[6-(6,9,9)]
   369       7.081209       7.081209       7.081209    9[6-(6,9,9)]
   370       6.868352       6.868352       6.868352    9[6-(6,9,9)]
   371       5.445501       5.445501       5.445501    9[6-(6,9,9)]
   372       3.919873       3.919873       3.919873    9[6-(6,9,9)]
   373       3.483938       3.483938       3.483938    9[6-(6,9,9)]
   374       5.219016       5.219016       5.219016    9[6-(6,9,9)]
   375       6.632792       6.632792       6.632792    9[6-(6,9,9)]
   376      -0.032449      -0.032449      -0.032449    9[6-(6,9,9)]
   377       3.393649       3.393649       3.393649    9[6-(6,9,9)]
   378       1.943803       1.943803       1.943803    9[6-(6,9,9)]
   379       2.623168       2.623168       2.623168    9[6-(6,9,9)]
   380        6.20628        6.20628        6.20628    9[6-(6,9,9)]
   381       2.326748       2.326748       2.326748    9[6-(6,9,9)]
   382       0.522453       0.522453       0.522453    9[6-(6,9,9)]
   383       2.175131       2.175131       2.175131    9[6-(6,9,9)]
   384       0.836623       0.836623       0.836623    9[6-(6,9,9)]
   385       1.172599       1.172599       1.172599    9[6-(6,9,9)]
   386        0.57557        0.57557        0.57557    9[6-(6,9,9)]
   387       3.370523       3.370523       3.370523    9[6-(6,9,9)]
   388        3.58338        3.58338        3.58338    9[6-(6,9,9)]
   389       5.006231       5.006231       5.006231    9[6-(6,9,9)]
   390       6.531859       6.531859       6.531859    9[6-(6,9,9)]
   391      -0.329006      -0.329006      -0.329006    9[6-(6,9,9)]
   392       5.232716       5.232716       5.232716    9[6-(6,9,9)]
   393       2.490924       2.490924       2.490924    9[6-(6,9,9)]
   394       3.122483       3.122483       3.122483    9[6-(6,9,9)]
   395      -0.748219      -0.748219      -0.748219    9[6-(6,9,9)]
   396       5.098735       5.098735       5.098735    9[6-(6,9,9)]
   397         5.7781         5.7781         5.7781    9[6-(6,9,9)]
   398       2.064412       2.064412       2.064412    9[6-(6,9,9)]
   399        5.48168        5.48168        5.48168    9[6-(6,9,9)]
   400       3.677385       3.677385       3.677385    9[6-(6,9,9)]
   401       5.330063       5.330063       5.330063    9[6-(6,9,9)]
   402       3.991555       3.991555       3.991555    9[6-(6,9,9)]
   403       4.327531       4.327531       4.327531    9[6-(6,9,9)]
   404       3.730502       3.730502       3.730502    9[6-(6,9,9)]
   405      -0.771345      -0.771345      -0.771345    9[6-(6,9,9)]
   406      -0.558488      -0.558488      -0.558488    9[6-(6,9,9)]
   407       0.864363       0.864363       0.864363    9[6-(6,9,9)]
   408       2.389991       2.389991       2.389991    9[6-(6,9,9)]
   409       2.825926       2.825926       2.825926    9[6-(6,9,9)]
   410       1.090848       1.090848       1.090848    9[6-(6,9,9)]
   411      -0.322928      -0.322928      -0.322928    9[6-(6,9,9)]
   412       6.342313       6.342313       6.342313    9[6-(6,9,9)]
   413       2.916215       2.916215       2.916215    9[6-(6,9,9)]
   414       4.366061       4.366061       4.366061    9[6-(6,9,9)]
   415       3.686696       3.686696       3.686696    9[6-(6,9,9)]
   416       0.103584       0.103584       0.103584    9[6-(6,9,9)]
   417       3.983116       3.983116       3.983116    9[6-(6,9,9)]
   418       5.787411       5.787411       5.787411    9[6-(6,9,9)]
   419       4.134733       4.134733       4.134733    9[6-(6,9,9)]
   420       5.473241       5.473241       5.473241    9[6-(6,9,9)]
   421       5.137265       5.137265       5.137265    9[6-(6,9,9)]
   422       5.734294       5.734294       5.734294    9[6-(6,9,9)]
   423       2.939341       2.939341       2.939341    9[6-(6,9,9)]
   424       2.726484       2.726484       2.726484    9[6-(6,9,9)]
   425       1.303633       1.303633       1.303633    9[6-(6,9,9)]
   426      -0.221995      -0.221995      -0.221995    9[6-(6,9,9)]
   427       -0.65793       -0.65793       -0.65793    9[6-(6,9,9)]
   428       1.077148       1.077148       1.077148    9[6-(6,9,9)]
