# Supplementary material for: A collection of forcefield precursors for metal–organic frameworks
Source: RSC Adv. 2019 Nov 13;9(63):36492–507. doi: 10.1039/c9ra07327b (PMC9075174; doi:10.1039/c9ra07327b)
Supplement: RA-009-C9RA07327B-s2073 [file RA-009-C9RA07327B-s2073.txt]

QIYQAR_clean

9.538600    0.000000    0.000000
0.000000    14.067900    0.000000
-2.217766    0.000000    16.923201

     1       7.247786       7.247786       7.247786    57[8-(6),8-(6),8-(6),8-(6),8-(6,57),8-(6,57),8-(6,57),8-(6,57)]
     2       5.087929       5.087929       5.087929    57[8-(6),8-(6),8-(6),8-(6),8-(6),8-(6,57),8-(6,57)]
     3       3.733465       3.733465       3.733465    57[8-(6),8-(6),8-(6),8-(6),8-(6,57),8-(6,57),8-(6,57),8-(6,57)]
     4       5.893322       5.893322       5.893322    57[8-(6),8-(6),8-(6),8-(6),8-(6),8-(6,57),8-(6,57)]
     5       0.073048       0.073048       0.073048    57[8-(6),8-(6),8-(6),8-(6),8-(6,57),8-(6,57),8-(6,57),8-(6,57)]
     6       2.232905       2.232905       2.232905    57[8-(6),8-(6),8-(6),8-(6),8-(6),8-(6,57),8-(6,57)]
     7       3.587369       3.587369       3.587369    57[8-(6),8-(6),8-(6),8-(6),8-(6,57),8-(6,57),8-(6,57),8-(6,57)]
     8       1.427512       1.427512       1.427512    57[8-(6),8-(6),8-(6),8-(6),8-(6),8-(6,57),8-(6,57)]
     9       2.372561       2.372561       2.372561    1[6-(6,6,6)]
    10       2.454695       2.454695       2.454695    1[6-(1,6,6)]
    11       2.438381       2.438381       2.438381    1[6-(1,6,6)]
    12        1.90684        1.90684        1.90684    1[6-(1,6,6)]
    13       3.305946       3.305946       3.305946    1[6-(1,6,6)]
    14       0.398975       0.398975       0.398975    1[6-(1,6,6)]
    15       0.332862       0.332862       0.332862    1[6-(1,6,6)]
    16       0.466281       0.466281       0.466281    1[6-(6,6,6)]
    17      -0.551886      -0.551886      -0.551886    1[6-(1,6,6)]
    18       0.806648       0.806648       0.806648    1[6-(1,6,6)]
    19       1.287856       1.287856       1.287856    1[6-(6,6,6)]
    20      -1.012044      -1.012044      -1.012044    1[6-(1,6,6)]
    21       -0.99573       -0.99573       -0.99573    1[6-(1,6,6)]
    22       1.753577       1.753577       1.753577    1[6-(1,6,6)]
    23       0.354471       0.354471       0.354471    1[6-(1,6,6)]
    24       1.043676       1.043676       1.043676    1[6-(1,6,6)]
    25       1.109789       1.109789       1.109789    1[6-(1,6,6)]
    26        0.97637        0.97637        0.97637    1[6-(6,6,6)]
    27       1.994537       1.994537       1.994537    1[6-(1,6,6)]
    28       0.636003       0.636003       0.636003    1[6-(1,6,6)]
    29       4.948273       4.948273       4.948273    1[6-(6,6,6)]
    30       4.866139       4.866139       4.866139    1[6-(1,6,6)]
    31       4.882453       4.882453       4.882453    1[6-(1,6,6)]
    32       5.413994       5.413994       5.413994    1[6-(1,6,6)]
    33       4.014888       4.014888       4.014888    1[6-(1,6,6)]
    34       6.921859       6.921859       6.921859    1[6-(1,6,6)]
    35       6.987972       6.987972       6.987972    1[6-(1,6,6)]
    36       6.854553       6.854553       6.854553    1[6-(6,6,6)]
    37        7.87272        7.87272        7.87272    1[6-(1,6,6)]
    38       6.514186       6.514186       6.514186    1[6-(1,6,6)]
    39       6.032978       6.032978       6.032978    1[6-(6,6,6)]
    40       8.332878       8.332878       8.332878    1[6-(1,6,6)]
    41       8.316564       8.316564       8.316564    1[6-(1,6,6)]
    42       5.567257       5.567257       5.567257    1[6-(1,6,6)]
    43       6.966363       6.966363       6.966363    1[6-(1,6,6)]
    44       6.277158       6.277158       6.277158    1[6-(1,6,6)]
    45       6.211045       6.211045       6.211045    1[6-(1,6,6)]
    46       6.344464       6.344464       6.344464    1[6-(6,6,6)]
    47       5.326297       5.326297       5.326297    1[6-(1,6,6)]
    48       6.684831       6.684831       6.684831    1[6-(1,6,6)]
    49       0.571758       0.571758       0.571758    6[6-(1,6,6),8-(57),8-(57,57)]
    50       2.046993       2.046993       2.046993    6[1-(0),6-(1,1,6),6-(1,1,6),6-(8,8)]
    51       2.733347       2.733347       2.733347    6[1-(0),1-(0),6-(1,6,6),6-(8,8)]
    52       4.237737       4.237737       4.237737    6[6-(1,1,6),8-(57),8-(57,57)]
    53       2.351287       2.351287       2.351287    6[1-(0),1-(0),6-(1,6,6),6-(8,8)]
    54       1.944057       1.944057       1.944057    6[6-(1,1,6),8-(57),8-(57)]
    55      -1.423851      -1.423851      -1.423851    6[6-(1,1,6),8-(57),8-(57,57)]
    56       0.078677       0.078677       0.078677    6[1-(0),1-(0),6-(1,6,6),6-(8,8)]
    57       0.776055       0.776055       0.776055    6[1-(0),6-(1,1,6),6-(1,1,6),6-(8,8)]
    58       0.411291       0.411291       0.411291    6[1-(0),1-(0),6-(1,6,6),6-(8,8)]
    59        0.84971        0.84971        0.84971    6[6-(1,1,6),8-(57),8-(57)]
    60       2.255971       2.255971       2.255971    6[6-(1,6,6),8-(57),8-(57)]
    61       3.088659       3.088659       3.088659    6[6-(1,6,6),8-(57),8-(57,57)]
    62       1.613424       1.613424       1.613424    6[1-(0),6-(1,1,6),6-(1,1,6),6-(8,8)]
    63      -1.290696      -1.290696      -1.290696    6[1-(0),1-(0),6-(1,6,6),6-(8,8)]
    64       6.743514       6.743514       6.743514    6[6-(1,1,6),8-(57),8-(57,57)]
    65        1.30913        1.30913        1.30913    6[1-(0),1-(0),6-(1,6,6),6-(8,8)]
    66        1.71636        1.71636        1.71636    6[6-(1,1,6),8-(57),8-(57)]
    67       2.866502       2.866502       2.866502    6[6-(1,1,6),8-(57),8-(57,57)]
    68       1.363974       1.363974       1.363974    6[1-(0),1-(0),6-(1,6,6),6-(8,8)]
    69       0.666596       0.666596       0.666596    6[1-(0),6-(1,1,6),6-(1,1,6),6-(8,8)]
    70        1.03136        1.03136        1.03136    6[1-(0),1-(0),6-(1,6,6),6-(8,8)]
    71       0.592941       0.592941       0.592941    6[6-(1,1,6),8-(57),8-(57)]
    72       -0.81332       -0.81332       -0.81332    6[6-(1,6,6),8-(57),8-(57)]
    73       6.749076       6.749076       6.749076    6[6-(1,6,6),8-(57),8-(57,57)]
    74       5.273841       5.273841       5.273841    6[1-(0),6-(1,1,6),6-(1,1,6),6-(8,8)]
    75       4.587487       4.587487       4.587487    6[1-(0),1-(0),6-(1,6,6),6-(8,8)]
    76       3.083097       3.083097       3.083097    6[6-(1,1,6),8-(57),8-(57,57)]
    77       4.969547       4.969547       4.969547    6[1-(0),1-(0),6-(1,6,6),6-(8,8)]
    78       5.376777       5.376777       5.376777    6[6-(1,1,6),8-(57),8-(57)]
    79      -0.793915      -0.793915      -0.793915    6[6-(1,1,6),8-(57),8-(57,57)]
    80       7.242157       7.242157       7.242157    6[1-(0),1-(0),6-(1,6,6),6-(8,8)]
    81       6.544779       6.544779       6.544779    6[1-(0),6-(1,1,6),6-(1,1,6),6-(8,8)]
    82       6.909543       6.909543       6.909543    6[1-(0),1-(0),6-(1,6,6),6-(8,8)]
    83       6.471124       6.471124       6.471124    6[6-(1,1,6),8-(57),8-(57)]
    84       5.064863       5.064863       5.064863    6[6-(1,6,6),8-(57),8-(57)]
    85       4.232175       4.232175       4.232175    6[6-(1,6,6),8-(57),8-(57,57)]
    86        5.70741        5.70741        5.70741    6[1-(0),6-(1,1,6),6-(1,1,6),6-(8,8)]
    87        8.61153        8.61153        8.61153    6[1-(0),1-(0),6-(1,6,6),6-(8,8)]
    88        0.57732        0.57732        0.57732    6[6-(1,1,6),8-(57),8-(57,57)]
    89       6.011704       6.011704       6.011704    6[1-(0),1-(0),6-(1,6,6),6-(8,8)]
    90       5.604474       5.604474       5.604474    6[6-(1,1,6),8-(57),8-(57)]
    91       4.454332       4.454332       4.454332    6[6-(1,1,6),8-(57),8-(57,57)]
    92        5.95686        5.95686        5.95686    6[1-(0),1-(0),6-(1,6,6),6-(8,8)]
    93       6.654238       6.654238       6.654238    6[1-(0),6-(1,1,6),6-(1,1,6),6-(8,8)]
    94       6.289474       6.289474       6.289474    6[1-(0),1-(0),6-(1,6,6),6-(8,8)]
    95       6.727893       6.727893       6.727893    6[6-(1,1,6),8-(57),8-(57)]
    96       8.134154       8.134154       8.134154    6[6-(1,6,6),8-(57),8-(57)]
    97       0.042992       0.042992       0.042992    8[6-(6,8),57-(8,8,8,8,8,8,8),57-(8,8,8,8,8,8,8)]
    98      -0.119188      -0.119188      -0.119188    8[6-(6,8),57-(8,8,8,8,8,8,8)]
    99       4.924403       4.924403       4.924403    8[6-(6,8),57-(8,8,8,8,8,8),57-(8,8,8,8,8,8,8)]
   100       4.814404       4.814404       4.814404    8[6-(6,8),57-(8,8,8,8,8,8,8)]
   101       1.489102       1.489102       1.489102    8[6-(6,8),57-(8,8,8,8,8,8)]
   102       2.100995       2.100995       2.100995    8[6-(6,8),57-(8,8,8,8,8,8)]
   103       7.434849       7.434849       7.434849    8[6-(6,8),57-(8,8,8,8,8,8),57-(8,8,8,8,8,8,8)]
   104       7.554476       7.554476       7.554476    8[6-(6,8),57-(8,8,8,8,8,8)]
   105       0.675824       0.675824       0.675824    8[6-(6,8),57-(8,8,8,8,8,8,8)]
   106       1.336209       1.336209       1.336209    8[6-(6,8),57-(8,8,8,8,8,8,8)]
   107       2.788417       2.788417       2.788417    8[6-(6,8),57-(8,8,8,8,8,8)]
   108        2.94184        2.94184        2.94184    8[6-(6,8),57-(8,8,8,8,8,8)]
   109       3.617425       3.617425       3.617425    8[6-(6,8),57-(8,8,8,8,8,8,8),57-(8,8,8,8,8,8,8)]
   110       3.779605       3.779605       3.779605    8[6-(6,8),57-(8,8,8,8,8,8,8)]
   111       6.056848       6.056848       6.056848    8[6-(6,8),57-(8,8,8,8,8,8),57-(8,8,8,8,8,8,8)]
   112       8.384613       8.384613       8.384613    8[6-(6,8),57-(8,8,8,8,8,8,8)]
   113       2.171315       2.171315       2.171315    8[6-(6,8),57-(8,8,8,8,8,8)]
   114       1.559422       1.559422       1.559422    8[6-(6,8),57-(8,8,8,8,8,8)]
   115       3.546402       3.546402       3.546402    8[6-(6,8),57-(8,8,8,8,8,8),57-(8,8,8,8,8,8,8)]
   116       3.426775       3.426775       3.426775    8[6-(6,8),57-(8,8,8,8,8,8)]
   117       0.766827       0.766827       0.766827    8[6-(6,8),57-(8,8,8,8,8,8,8)]
   118       0.106442       0.106442       0.106442    8[6-(6,8),57-(8,8,8,8,8,8,8)]
   119      -1.345766      -1.345766      -1.345766    8[6-(6,8),57-(8,8,8,8,8,8)]
   120      -1.499189      -1.499189      -1.499189    8[6-(6,8),57-(8,8,8,8,8,8)]
   121       7.277842       7.277842       7.277842    8[6-(6,8),57-(8,8,8,8,8,8,8),57-(8,8,8,8,8,8,8)]
   122       7.440022       7.440022       7.440022    8[6-(6,8),57-(8,8,8,8,8,8,8)]
   123       2.396431       2.396431       2.396431    8[6-(6,8),57-(8,8,8,8,8,8),57-(8,8,8,8,8,8,8)]
   124        2.50643        2.50643        2.50643    8[6-(6,8),57-(8,8,8,8,8,8,8)]
   125       5.831732       5.831732       5.831732    8[6-(6,8),57-(8,8,8,8,8,8)]
   126       5.219839       5.219839       5.219839    8[6-(6,8),57-(8,8,8,8,8,8)]
   127      -0.114015      -0.114015      -0.114015    8[6-(6,8),57-(8,8,8,8,8,8),57-(8,8,8,8,8,8,8)]
   128      -0.233642      -0.233642      -0.233642    8[6-(6,8),57-(8,8,8,8,8,8)]
   129        6.64501        6.64501        6.64501    8[6-(6,8),57-(8,8,8,8,8,8,8)]
   130       5.984625       5.984625       5.984625    8[6-(6,8),57-(8,8,8,8,8,8,8)]
   131       4.532417       4.532417       4.532417    8[6-(6,8),57-(8,8,8,8,8,8)]
   132       4.378994       4.378994       4.378994    8[6-(6,8),57-(8,8,8,8,8,8)]
   133       3.703409       3.703409       3.703409    8[6-(6,8),57-(8,8,8,8,8,8,8),57-(8,8,8,8,8,8,8)]
   134       3.541229       3.541229       3.541229    8[6-(6,8),57-(8,8,8,8,8,8,8)]
   135       1.263986       1.263986       1.263986    8[6-(6,8),57-(8,8,8,8,8,8),57-(8,8,8,8,8,8,8)]
   136      -1.063779      -1.063779      -1.063779    8[6-(6,8),57-(8,8,8,8,8,8,8)]
   137       5.149519       5.149519       5.149519    8[6-(6,8),57-(8,8,8,8,8,8)]
   138       5.761412       5.761412       5.761412    8[6-(6,8),57-(8,8,8,8,8,8)]
   139       3.774432       3.774432       3.774432    8[6-(6,8),57-(8,8,8,8,8,8),57-(8,8,8,8,8,8,8)]
   140       3.894059       3.894059       3.894059    8[6-(6,8),57-(8,8,8,8,8,8)]
   141       6.554007       6.554007       6.554007    8[6-(6,8),57-(8,8,8,8,8,8,8)]
   142       7.214392       7.214392       7.214392    8[6-(6,8),57-(8,8,8,8,8,8,8)]
   143         8.6666         8.6666         8.6666    8[6-(6,8),57-(8,8,8,8,8,8)]
   144       8.820023       8.820023       8.820023    8[6-(6,8),57-(8,8,8,8,8,8)]
