# Supplementary material for: A collection of forcefield precursors for metal–organic frameworks
Source: RSC Adv. 2019 Nov 13;9(63):36492–507. doi: 10.1039/c9ra07327b (PMC9075174; doi:10.1039/c9ra07327b)
Supplement: RA-009-C9RA07327B-s2074 [file RA-009-C9RA07327B-s2074.txt]

QOCRUW_clean

9.910000    0.000000    0.000000
4.256336    9.866034    0.000000
4.584531    3.466798    9.471411

     1       5.182441       5.182441       5.182441    57[8-(6),8-(6),8-(6),8-(6),8-(6),8-(6)]
     2      13.568426      13.568426      13.568426    57[8-(6),8-(6),8-(6),8-(6),8-(6),8-(6)]
     3       9.327819       9.327819       9.327819    1[6-(6,6)]
     4       9.878545       9.878545       9.878545    1[6-(6,6)]
     5       3.823874       3.823874       3.823874    1[6-(6,6)]
     6      13.155771      13.155771      13.155771    1[6-(6,6)]
     7      13.644821      13.644821      13.644821    1[6-(6,6)]
     8       9.602292       9.602292       9.602292    1[6-(6,6)]
     9       9.423048       9.423048       9.423048    1[6-(6,6)]
    10       8.872322       8.872322       8.872322    1[6-(6,6)]
    11       5.016993       5.016993       5.016993    1[6-(6,6)]
    12       5.595096       5.595096       5.595096    1[6-(6,6)]
    13       5.106046       5.106046       5.106046    1[6-(6,6)]
    14       9.148575       9.148575       9.148575    1[6-(6,6)]
    15      10.746282      10.746282      10.746282    6[6-(6,6),8-(57),8-(57)]
    16      11.171049      11.171049      11.171049    6[6-(1,6),6-(1,6),6-(8,8)]
    17      10.218207      10.218207      10.218207    6[1-(0),6-(1,6),6-(6,6)]
    18      10.548524      10.548524      10.548524    6[1-(0),6-(1,6),6-(6,6)]
    19      11.856845      11.856845      11.856845    6[6-(1,6),6-(1,6),6-(8,8)]
    20      12.828337      12.828337      12.828337    6[1-(0),6-(1,6),6-(6,6)]
    21      12.487929      12.487929      12.487929    6[1-(0),6-(1,6),6-(6,6)]
    22        6.55838        6.55838        6.55838    6[6-(6,6),8-(57),8-(57)]
    23      11.546443      11.546443      11.546443    6[6-(6,6),8-(57),8-(57)]
    24      11.607313      11.607313      11.607313    6[6-(1,6),6-(1,6),6-(8,8)]
    25      12.839978      12.839978      12.839978    6[1-(0),6-(1,6),6-(6,6)]
    26      10.445382      10.445382      10.445382    6[1-(0),6-(1,6),6-(6,6)]
    27       8.004585       8.004585       8.004585    6[6-(6,6),8-(57),8-(57)]
    28       7.579818       7.579818       7.579818    6[6-(1,6),6-(1,6),6-(8,8)]
    29        8.53266        8.53266        8.53266    6[1-(0),6-(1,6),6-(6,6)]
    30       8.202343       8.202343       8.202343    6[1-(0),6-(1,6),6-(6,6)]
    31       6.894022       6.894022       6.894022    6[6-(1,6),6-(1,6),6-(8,8)]
    32        5.92253        5.92253        5.92253    6[1-(0),6-(1,6),6-(6,6)]
    33       6.262938       6.262938       6.262938    6[1-(0),6-(1,6),6-(6,6)]
    34      12.192487      12.192487      12.192487    6[6-(6,6),8-(57),8-(57)]
    35       7.204424       7.204424       7.204424    6[6-(6,6),8-(57),8-(57)]
    36       7.143554       7.143554       7.143554    6[6-(1,6),6-(1,6),6-(8,8)]
    37       5.910889       5.910889       5.910889    6[1-(0),6-(1,6),6-(6,6)]
    38       8.305485       8.305485       8.305485    6[1-(0),6-(1,6),6-(6,6)]
    39       9.545585       9.545585       9.545585    8[6-(6,8),57-(8,8,8,8,8)]
    40      11.605787      11.605787      11.605787    8[6-(6,8),57-(8,8,8,8,8)]
    41      15.247108      15.247108      15.247108    8[6-(6,8),57-(8,8,8,8,8)]
    42        7.48154        7.48154        7.48154    8[6-(6,8),57-(8,8,8,8,8)]
    43      10.405882      10.405882      10.405882    8[6-(6,8),57-(8,8,8,8,8)]
    44      12.635956      12.635956      12.635956    8[6-(6,8),57-(8,8,8,8,8)]
    45       9.205282       9.205282       9.205282    8[6-(6,8),57-(8,8,8,8,8)]
    46        7.14508        7.14508        7.14508    8[6-(6,8),57-(8,8,8,8,8)]
    47       3.503759       3.503759       3.503759    8[6-(6,8),57-(8,8,8,8,8)]
    48      11.269327      11.269327      11.269327    8[6-(6,8),57-(8,8,8,8,8)]
    49       8.344985       8.344985       8.344985    8[6-(6,8),57-(8,8,8,8,8)]
    50       6.114911       6.114911       6.114911    8[6-(6,8),57-(8,8,8,8,8)]
