# Supplementary material for: A collection of forcefield precursors for metal–organic frameworks
Source: RSC Adv. 2019 Nov 13;9(63):36492–507. doi: 10.1039/c9ra07327b (PMC9075174; doi:10.1039/c9ra07327b)
Supplement: RA-009-C9RA07327B-s2075 [file RA-009-C9RA07327B-s2075.txt]

QOCSAD_clean

9.855500    0.000000    0.000000
4.243408    9.828047    0.000000
4.578580    3.525013    9.484415

     1      12.214755      12.214755      12.214755    58[8-(6),8-(6),8-(6),8-(6),8-(6),8-(6,58),8-(6,58)]
     2       6.462733       6.462733       6.462733    58[8-(6),8-(6),8-(6),8-(6),8-(6),8-(6,58),8-(6,58)]
     3       2.221423       2.221423       2.221423    1[6-(6,6)]
     4       7.028862       7.028862       7.028862    1[6-(6,6)]
     5      12.366705      12.366705      12.366705    1[6-(6,6)]
     6       6.548355       6.548355       6.548355    1[6-(6,6)]
     7       6.075342       6.075342       6.075342    1[6-(6,6)]
     8      10.877563      10.877563      10.877563    1[6-(6,6)]
     9      16.456065      16.456065      16.456065    1[6-(6,6)]
    10      11.648626      11.648626      11.648626    1[6-(6,6)]
    11       6.310783       6.310783       6.310783    1[6-(6,6)]
    12      12.129133      12.129133      12.129133    1[6-(6,6)]
    13      12.602146      12.602146      12.602146    1[6-(6,6)]
    14       7.799925       7.799925       7.799925    1[6-(6,6)]
    15      14.302581      14.302581      14.302581    6[6-(6,6),8-(58),8-(58)]
    16       3.114961       3.114961       3.114961    6[1-(0),6-(1,6),6-(6,6)]
    17       7.696866       7.696866       7.696866    6[1-(0),6-(1,6),6-(6,6)]
    18       8.999956       8.999956       8.999956    6[6-(1,6),6-(1,6),6-(8,8)]
    19       4.071604       4.071604       4.071604    6[6-(1,6),6-(1,6),6-(8,8)]
    20      14.362663      14.362663      14.362663    6[6-(1,6),6-(1,6),6-(8,8)]
    21      13.209533      13.209533      13.209533    6[1-(0),6-(1,6),6-(6,6)]
    22       5.748676       5.748676       5.748676    6[1-(0),6-(1,6),6-(6,6)]
    23       5.396429       5.396429       5.396429    6[1-(0),6-(1,6),6-(6,6)]
    24       9.973049       9.973049       9.973049    6[1-(0),6-(1,6),6-(6,6)]
    25       3.664058       3.664058       3.664058    6[6-(6,6),8-(58),8-(58,58)]
    26       9.342014       9.342014       9.342014    6[6-(6,6),8-(58),8-(58)]
    27       4.374907       4.374907       4.374907    6[6-(6,6),8-(58),8-(58)]
    28      15.562527      15.562527      15.562527    6[1-(0),6-(1,6),6-(6,6)]
    29      10.980622      10.980622      10.980622    6[1-(0),6-(1,6),6-(6,6)]
    30       9.677532       9.677532       9.677532    6[6-(1,6),6-(1,6),6-(8,8)]
    31      14.605884      14.605884      14.605884    6[6-(1,6),6-(1,6),6-(8,8)]
    32       4.314825       4.314825       4.314825    6[6-(1,6),6-(1,6),6-(8,8)]
    33       5.467955       5.467955       5.467955    6[1-(0),6-(1,6),6-(6,6)]
    34      12.928812      12.928812      12.928812    6[1-(0),6-(1,6),6-(6,6)]
    35      13.281059      13.281059      13.281059    6[1-(0),6-(1,6),6-(6,6)]
    36       8.704439       8.704439       8.704439    6[1-(0),6-(1,6),6-(6,6)]
    37       15.01343       15.01343       15.01343    6[6-(6,6),8-(58),8-(58,58)]
    38       9.335474       9.335474       9.335474    6[6-(6,6),8-(58),8-(58)]
    39       8.137207       8.137207       8.137207    8[6-(6,8),58-(8,8,8,8,8,8)]
    40       10.27461       10.27461       10.27461    8[6-(6,8),58-(8,8,8,8,8,8)]
    41      12.314955      12.314955      12.314955    8[6-(6,8),58-(8,8,8,8,8,8)]
    42       4.517885       4.517885       4.517885    8[6-(6,8),58-(8,8,8,8,8,8),58-(8,8,8,8,8,8)]
    43      13.171427      13.171427      13.171427    8[6-(6,8),58-(8,8,8,8,8,8)]
    44       5.539177       5.539177       5.539177    8[6-(6,8),58-(8,8,8,8,8,8)]
    45      10.540281      10.540281      10.540281    8[6-(6,8),58-(8,8,8,8,8,8)]
    46       8.402878       8.402878       8.402878    8[6-(6,8),58-(8,8,8,8,8,8)]
    47       6.362533       6.362533       6.362533    8[6-(6,8),58-(8,8,8,8,8,8)]
    48      14.159603      14.159603      14.159603    8[6-(6,8),58-(8,8,8,8,8,8),58-(8,8,8,8,8,8)]
    49       5.506061       5.506061       5.506061    8[6-(6,8),58-(8,8,8,8,8,8)]
    50      13.138311      13.138311      13.138311    8[6-(6,8),58-(8,8,8,8,8,8)]
