# Supplementary material for: A collection of forcefield precursors for metal–organic frameworks
Source: RSC Adv. 2019 Nov 13;9(63):36492–507. doi: 10.1039/c9ra07327b (PMC9075174; doi:10.1039/c9ra07327b)
Supplement: RA-009-C9RA07327B-s2076 [file RA-009-C9RA07327B-s2076.txt]

QOHTUD_clean

9.404400    0.000000    0.000000
0.000000    13.125700    0.000000
-4.293438    -6.562757    18.278532

     1      -1.460287      -1.460287      -1.460287    27[7-(6,6),7-(6,6),8-(6),8-(6)]
     2       1.869049       1.869049       1.869049    27[7-(6,6),7-(6,6),8-(6),8-(6)]
     3       6.571249       6.571249       6.571249    27[7-(6,6),7-(6,6),8-(6),8-(6)]
     4       3.241913       3.241913       3.241913    27[7-(6,6),7-(6,6),8-(6),8-(6)]
     5       4.893753       4.893753       4.893753    1[6-(6,7)]
     6       2.962138       2.962138       2.962138    1[6-(6,6)]
     7       5.196278       5.196278       5.196278    1[6-(6,6)]
     8      -2.348677      -2.348677      -2.348677    1[6-(6,7)]
     9      -2.393858      -2.393858      -2.393858    1[6-(6,7)]
    10      -3.360559      -3.360559      -3.360559    1[6-(6,6)]
    11      -3.370968      -3.370968      -3.370968    1[6-(6,6)]
    12      -2.467154      -2.467154      -2.467154    1[6-(6,7)]
    13       1.789832       1.789832       1.789832    1[6-(6,6)]
    14       5.142575       5.142575       5.142575    1[6-(6,6)]
    15       1.654979       1.654979       1.654979    1[6-(6,6)]
    16      -0.725676      -0.725676      -0.725676    1[6-(6,6)]
    17      -1.131808      -1.131808      -1.131808    1[6-(6,6)]
    18       1.308055       1.308055       1.308055    1[6-(6,6)]
    19       4.919409       4.919409       4.919409    1[6-(6,7)]
    20       6.851024       6.851024       6.851024    1[6-(6,6)]
    21       4.616884       4.616884       4.616884    1[6-(6,6)]
    22       2.757439       2.757439       2.757439    1[6-(6,7)]
    23        2.80262        2.80262        2.80262    1[6-(6,7)]
    24       3.769321       3.769321       3.769321    1[6-(6,6)]
    25        3.77973        3.77973        3.77973    1[6-(6,6)]
    26       2.875916       2.875916       2.875916    1[6-(6,7)]
    27       -1.38107       -1.38107       -1.38107    1[6-(6,6)]
    28       4.670587       4.670587       4.670587    1[6-(6,6)]
    29      -1.246217      -1.246217      -1.246217    1[6-(6,6)]
    30       1.134438       1.134438       1.134438    1[6-(6,6)]
    31        1.54057        1.54057        1.54057    1[6-(6,6)]
    32      -0.899293      -0.899293      -0.899293    1[6-(6,6)]
    33       0.217209       0.217209       0.217209    1[6-(6,7)]
    34       2.148824       2.148824       2.148824    1[6-(6,6)]
    35      -0.085316      -0.085316      -0.085316    1[6-(6,6)]
    36       7.459639       7.459639       7.459639    1[6-(6,7)]
    37        7.50482        7.50482        7.50482    1[6-(6,7)]
    38       8.471521       8.471521       8.471521    1[6-(6,6)]
    39        8.48193        8.48193        8.48193    1[6-(6,6)]
    40       7.578116       7.578116       7.578116    1[6-(6,7)]
    41        3.32113        3.32113        3.32113    1[6-(6,6)]
    42      -0.031613      -0.031613      -0.031613    1[6-(6,6)]
    43       3.455983       3.455983       3.455983    1[6-(6,6)]
    44       5.836638       5.836638       5.836638    1[6-(6,6)]
    45        6.24277        6.24277        6.24277    1[6-(6,6)]
    46       3.802907       3.802907       3.802907    1[6-(6,6)]
    47       0.191553       0.191553       0.191553    1[6-(6,7)]
    48      -1.740062      -1.740062      -1.740062    1[6-(6,6)]
    49       0.494078       0.494078       0.494078    1[6-(6,6)]
    50       2.353523       2.353523       2.353523    1[6-(6,7)]
    51       2.308342       2.308342       2.308342    1[6-(6,7)]
    52       1.341641       1.341641       1.341641    1[6-(6,6)]
    53       1.331232       1.331232       1.331232    1[6-(6,6)]
    54       2.235046       2.235046       2.235046    1[6-(6,7)]
    55       6.492032       6.492032       6.492032    1[6-(6,6)]
    56       0.440375       0.440375       0.440375    1[6-(6,6)]
    57       6.357179       6.357179       6.357179    1[6-(6,6)]
    58       3.976524       3.976524       3.976524    1[6-(6,6)]
    59       3.570392       3.570392       3.570392    1[6-(6,6)]
    60       6.010255       6.010255       6.010255    1[6-(6,6)]
    61       4.950005       4.950005       4.950005    6[1-(0),6-(1,6),7-(6,27)]
    62       3.788448       3.788448       3.788448    6[1-(0),6-(1,7),6-(6,6)]
    63       3.830025       3.830025       3.830025    6[6-(1,6),6-(1,6),6-(1,6)]
    64       5.107028       5.107028       5.107028    6[1-(0),6-(1,7),6-(6,6)]
    65       6.213798       6.213798       6.213798    6[1-(0),6-(1,6),7-(6,27)]
    66      -2.604723      -2.604723      -2.604723    6[1-(0),6-(1,6),7-(6,27)]
    67       -3.17947       -3.17947       -3.17947    6[1-(0),6-(1,7),6-(6,6)]
    68      -3.490995      -3.490995      -3.490995    6[6-(1,6),6-(1,6),6-(1,6)]
    69      -3.193206      -3.193206      -3.193206    6[1-(0),6-(1,7),6-(6,6)]
    70      -2.638426      -2.638426      -2.638426    6[1-(0),6-(1,6),7-(6,27)]
    71       2.597044       2.597044       2.597044    6[1-(0),6-(1,6),6-(6,6)]
    72      -4.111307      -4.111307      -4.111307    6[1-(0),6-(1,6),6-(6,6)]
    73       0.407567       0.407567       0.407567    6[6-(1,6),8-(0),8-(27)]
    74       0.832274       0.832274       0.832274    6[1-(0),6-(1,6),6-(8,8)]
    75       0.090888       0.090888       0.090888    6[1-(0),6-(1,6),6-(1,6)]
    76       0.042761       0.042761       0.042761    6[6-(1,6),8-(0),8-(27)]
    77      -0.320237      -0.320237      -0.320237    6[1-(0),6-(1,6),6-(8,8)]
    78        0.45761        0.45761        0.45761    6[1-(0),6-(1,6),6-(1,6)]
    79       4.863157       4.863157       4.863157    6[1-(0),6-(1,6),7-(6,27)]
    80       6.024714       6.024714       6.024714    6[1-(0),6-(1,7),6-(6,6)]
    81       5.983137       5.983137       5.983137    6[6-(1,6),6-(1,6),6-(1,6)]
    82       4.706134       4.706134       4.706134    6[1-(0),6-(1,7),6-(6,6)]
    83       3.599364       3.599364       3.599364    6[1-(0),6-(1,6),7-(6,27)]
    84       3.013485       3.013485       3.013485    6[1-(0),6-(1,6),7-(6,27)]
    85       3.588232       3.588232       3.588232    6[1-(0),6-(1,7),6-(6,6)]
    86       3.899757       3.899757       3.899757    6[6-(1,6),6-(1,6),6-(1,6)]
    87       3.601968       3.601968       3.601968    6[1-(0),6-(1,7),6-(6,6)]
    88       3.047188       3.047188       3.047188    6[1-(0),6-(1,6),7-(6,27)]
    89       7.216118       7.216118       7.216118    6[1-(0),6-(1,6),6-(6,6)]
    90       4.520069       4.520069       4.520069    6[1-(0),6-(1,6),6-(6,6)]
    91       0.001195       0.001195       0.001195    6[6-(1,6),8-(0),8-(27)]
    92      -0.423512      -0.423512      -0.423512    6[1-(0),6-(1,6),6-(8,8)]
    93       0.317874       0.317874       0.317874    6[1-(0),6-(1,6),6-(1,6)]
    94       0.366001       0.366001       0.366001    6[6-(1,6),8-(0),8-(27)]
    95       0.728999       0.728999       0.728999    6[1-(0),6-(1,6),6-(8,8)]
    96      -0.048848      -0.048848      -0.048848    6[1-(0),6-(1,6),6-(1,6)]
    97       0.160957       0.160957       0.160957    6[1-(0),6-(1,6),7-(6,27)]
    98       1.322514       1.322514       1.322514    6[1-(0),6-(1,7),6-(6,6)]
    99       1.280937       1.280937       1.280937    6[6-(1,6),6-(1,6),6-(1,6)]
   100       0.003934       0.003934       0.003934    6[1-(0),6-(1,7),6-(6,6)]
   101      -1.102836      -1.102836      -1.102836    6[1-(0),6-(1,6),7-(6,27)]
   102       7.715685       7.715685       7.715685    6[1-(0),6-(1,6),7-(6,27)]
   103       8.290432       8.290432       8.290432    6[1-(0),6-(1,7),6-(6,6)]
   104       8.601957       8.601957       8.601957    6[6-(1,6),6-(1,6),6-(1,6)]
   105       8.304168       8.304168       8.304168    6[1-(0),6-(1,7),6-(6,6)]
   106       7.749388       7.749388       7.749388    6[1-(0),6-(1,6),7-(6,27)]
   107       2.513918       2.513918       2.513918    6[1-(0),6-(1,6),6-(6,6)]
   108       9.222269       9.222269       9.222269    6[1-(0),6-(1,6),6-(6,6)]
   109       4.703395       4.703395       4.703395    6[6-(1,6),8-(0),8-(27)]
   110       4.278688       4.278688       4.278688    6[1-(0),6-(1,6),6-(8,8)]
   111       5.020074       5.020074       5.020074    6[1-(0),6-(1,6),6-(1,6)]
   112       5.068201       5.068201       5.068201    6[6-(1,6),8-(0),8-(27)]
   113       5.431199       5.431199       5.431199    6[1-(0),6-(1,6),6-(8,8)]
   114       4.653352       4.653352       4.653352    6[1-(0),6-(1,6),6-(1,6)]
   115       0.247805       0.247805       0.247805    6[1-(0),6-(1,6),7-(6,27)]
   116      -0.913752      -0.913752      -0.913752    6[1-(0),6-(1,7),6-(6,6)]
   117      -0.872175      -0.872175      -0.872175    6[6-(1,6),6-(1,6),6-(1,6)]
   118       0.404828       0.404828       0.404828    6[1-(0),6-(1,7),6-(6,6)]
   119       1.511598       1.511598       1.511598    6[1-(0),6-(1,6),7-(6,27)]
   120       2.097477       2.097477       2.097477    6[1-(0),6-(1,6),7-(6,27)]
   121        1.52273        1.52273        1.52273    6[1-(0),6-(1,7),6-(6,6)]
   122       1.211205       1.211205       1.211205    6[6-(1,6),6-(1,6),6-(1,6)]
   123       1.508994       1.508994       1.508994    6[1-(0),6-(1,7),6-(6,6)]
   124       2.063774       2.063774       2.063774    6[1-(0),6-(1,6),7-(6,27)]
   125      -2.105156      -2.105156      -2.105156    6[1-(0),6-(1,6),6-(6,6)]
   126       0.590893       0.590893       0.590893    6[1-(0),6-(1,6),6-(6,6)]
   127       5.109767       5.109767       5.109767    6[6-(1,6),8-(0),8-(27)]
   128       5.534474       5.534474       5.534474    6[1-(0),6-(1,6),6-(8,8)]
   129       4.793088       4.793088       4.793088    6[1-(0),6-(1,6),6-(1,6)]
   130       4.744961       4.744961       4.744961    6[6-(1,6),8-(0),8-(27)]
   131       4.381963       4.381963       4.381963    6[1-(0),6-(1,6),6-(8,8)]
   132        5.15981        5.15981        5.15981    6[1-(0),6-(1,6),6-(1,6)]
   133       6.165777       6.165777       6.165777    7[6-(1,6),6-(1,6),27-(7,8,8)]
   134      -2.330654      -2.330654      -2.330654    7[6-(1,6),6-(1,6),27-(7,8,8)]
   135       3.647385       3.647385       3.647385    7[6-(1,6),6-(1,6),27-(7,8,8)]
   136       2.739416       2.739416       2.739416    7[6-(1,6),6-(1,6),27-(7,8,8)]
   137      -1.054815      -1.054815      -1.054815    7[6-(1,6),6-(1,6),27-(7,8,8)]
   138       7.441616       7.441616       7.441616    7[6-(1,6),6-(1,6),27-(7,8,8)]
   139       1.463577       1.463577       1.463577    7[6-(1,6),6-(1,6),27-(7,8,8)]
   140       2.371546       2.371546       2.371546    7[6-(1,6),6-(1,6),27-(7,8,8)]
   141       -0.58956       -0.58956       -0.58956    8[6-(6,8),27-(7,7,8)]
   142       1.096097       1.096097       1.096097    8[6-(6,8)]
   143        1.19942        1.19942        1.19942    8[6-(6,8),27-(7,7,8)]
   144      -0.846689      -0.846689      -0.846689    8[6-(6,8)]
   145       0.998322       0.998322       0.998322    8[6-(6,8),27-(7,7,8)]
   146      -0.687335      -0.687335      -0.687335    8[6-(6,8)]
   147      -0.790658      -0.790658      -0.790658    8[6-(6,8),27-(7,7,8)]
   148       1.255451       1.255451       1.255451    8[6-(6,8)]
   149       5.700522       5.700522       5.700522    8[6-(6,8),27-(7,7,8)]
   150       4.014865       4.014865       4.014865    8[6-(6,8)]
   151       3.911542       3.911542       3.911542    8[6-(6,8),27-(7,7,8)]
   152       5.957651       5.957651       5.957651    8[6-(6,8)]
   153        4.11264        4.11264        4.11264    8[6-(6,8),27-(7,7,8)]
   154       5.798297       5.798297       5.798297    8[6-(6,8)]
   155        5.90162        5.90162        5.90162    8[6-(6,8),27-(7,7,8)]
   156       3.855511       3.855511       3.855511    8[6-(6,8)]
