# Supplementary material for: A collection of forcefield precursors for metal–organic frameworks
Source: RSC Adv. 2019 Nov 13;9(63):36492–507. doi: 10.1039/c9ra07327b (PMC9075174; doi:10.1039/c9ra07327b)
Supplement: RA-009-C9RA07327B-s2077 [file RA-009-C9RA07327B-s2077.txt]

QOJVAM_clean

10.091600    0.000000    0.000000
-0.415835    10.083029    0.000000
-1.697137    -1.768571    16.253514

     1       6.035024       6.035024       6.035024    29[7-(6,6),7-(6,6),53-(29),53-(29)]
     2       4.218372       4.218372       4.218372    29[7-(6,6),7-(6,6),53-(29),53-(29)]
     3      -0.213129      -0.213129      -0.213129    29[7-(6,6),7-(6,6),53-(29),53-(29)]
     4       1.664213       1.664213       1.664213    29[7-(6,6),7-(6,6),53-(29),53-(29)]
     5       7.909718       7.909718       7.909718    1[6-(6,7)]
     6       7.568855       7.568855       7.568855    1[6-(6,6)]
     7       5.915509       5.915509       5.915509    1[6-(6,6)]
     8       5.050652       5.050652       5.050652    1[6-(6,7)]
     9       8.185831       8.185831       8.185831    1[6-(6,7)]
    10          0.013          0.013          0.013    1[6-(6,6)]
    11       1.334529       1.334529       1.334529    1[6-(6,7)]
    12       2.257071       2.257071       2.257071    1[6-(6,7)]
    13       2.021716       2.021716       2.021716    1[6-(6,6)]
    14       4.531888       4.531888       4.531888    1[6-(6,7)]
    15       1.880571       1.880571       1.880571    1[6-(6,7)]
    16       5.607973       5.607973       5.607973    1[6-(6,6)]
    17       6.068958       6.068958       6.068958    1[6-(6,6)]
    18       4.435706       4.435706       4.435706    1[6-(6,7)]
    19      -0.511373      -0.511373      -0.511373    1[6-(6,7)]
    20        5.82629        5.82629        5.82629    1[6-(6,6)]
    21         5.2426         5.2426         5.2426    1[6-(6,6)]
    22       6.825976       6.825976       6.825976    1[6-(6,7)]
    23       5.492157       5.492157       5.492157    1[6-(6,7)]
    24      -0.231205      -0.231205      -0.231205    1[6-(6,6)]
    25       8.105952       8.105952       8.105952    1[6-(6,7)]
    26       0.251821       0.251821       0.251821    1[6-(6,7)]
    27       0.139216       0.139216       0.139216    1[6-(6,6)]
    28       3.360928       3.360928       3.360928    1[6-(6,7)]
    29       2.166806       2.166806       2.166806    1[6-(6,7)]
    30       4.029324       4.029324       4.029324    1[6-(6,6)]
    31       4.079282       4.079282       4.079282    1[6-(6,6)]
    32       4.869045       4.869045       4.869045    1[6-(6,7)]
    33       7.173736       7.173736       7.173736    6[1-(0),6-(6,6),7-(6,29)]
    34       7.686724       7.686724       7.686724    6[6-(1,6),6-(1,7),6-(6,6)]
    35       7.218124       7.218124       7.218124    6[1-(0),6-(1,6),6-(6,6)]
    36       6.235655       6.235655       6.235655    6[1-(0),6-(1,6),6-(1,7)]
    37        5.72153        5.72153        5.72153    6[1-(0),6-(1,6),7-(6,29)]
    38       8.827801       8.827801       8.827801    6[1-(0),6-(6,6),7-(6,29)]
    39      -1.309616      -1.309616      -1.309616    6[6-(1,6),6-(1,7),6-(6,6)]
    40      -0.371154      -0.371154      -0.371154    6[1-(0),6-(6,6),6-(6,6)]
    41       1.029758       1.029758       1.029758    6[6-(1,6),6-(1,7),6-(6,6)]
    42       0.660708       0.660708       0.660708    6[1-(0),6-(6,6),7-(6,29)]
    43       2.533057       2.533057       2.533057    6[1-(0),6-(6,6),7-(6,29)]
    44       1.989617       1.989617       1.989617    6[6-(1,6),6-(1,7),6-(6,6)]
    45       2.393451       2.393451       2.393451    6[1-(0),6-(6,6),6-(6,6)]
    46       3.340726       3.340726       3.340726    6[6-(1,6),6-(1,7),6-(6,6)]
    47       3.884167       3.884167       3.884167    6[1-(0),6-(6,6),7-(6,29)]
    48       2.730882       2.730882       2.730882    6[1-(0),6-(6,6),7-(6,29)]
    49       3.701417       3.701417       3.701417    6[6-(1,6),6-(1,7),6-(6,6)]
    50       4.945256       4.945256       4.945256    6[1-(0),6-(1,6),6-(6,6)]
    51       5.218647       5.218647       5.218647    6[1-(0),6-(1,6),6-(1,7)]
    52       4.248112       4.248112       4.248112    6[1-(0),6-(1,6),7-(6,29)]
    53       8.698983       8.698983       8.698983    6[1-(0),6-(6,6),7-(6,29)]
    54       7.757742       7.757742       7.757742    6[6-(1,6),6-(1,7),6-(6,6)]
    55       6.469563       6.469563       6.469563    6[1-(0),6-(1,6),6-(6,6)]
    56       6.123844       6.123844       6.123844    6[1-(0),6-(1,6),6-(1,7)]
    57       7.063948       7.063948       7.063948    6[1-(0),6-(1,6),7-(6,29)]
    58       6.094199       6.094199       6.094199    6[1-(0),6-(6,6),7-(6,29)]
    59        8.66571        8.66571        8.66571    6[6-(1,6),6-(1,7),6-(6,6)]
    60       9.547432       9.547432       9.547432    6[1-(0),6-(6,6),6-(6,6)]
    61      -0.120187      -0.120187      -0.120187    6[6-(1,6),6-(1,7),6-(6,6)]
    62       7.816704       7.816704       7.816704    6[1-(0),6-(6,6),7-(6,29)]
    63       0.887161       0.887161       0.887161    6[1-(0),6-(6,6),7-(6,29)]
    64       0.898513       0.898513       0.898513    6[6-(1,6),6-(1,7),6-(6,6)]
    65       1.827719       1.827719       1.827719    6[1-(0),6-(6,6),6-(6,6)]
    66       2.745573       2.745573       2.745573    6[6-(1,6),6-(1,7),6-(6,6)]
    67       2.734221       2.734221       2.734221    6[1-(0),6-(6,6),7-(6,29)]
    68        2.55479        2.55479        2.55479    6[1-(0),6-(6,6),7-(6,29)]
    69       2.085806       2.085806       2.085806    6[6-(1,6),6-(1,7),6-(6,6)]
    70       2.652966       2.652966       2.652966    6[1-(0),6-(1,6),6-(6,6)]
    71       3.691298       3.691298       3.691298    6[1-(0),6-(1,6),6-(1,7)]
    72       4.160282       4.160282       4.160282    6[1-(0),6-(1,6),7-(6,29)]
    73       6.762358       6.762358       6.762358    53[29-(7,7,53),29-(7,7,53)]
    74        3.49949        3.49949        3.49949    53[29-(7,7,53),29-(7,7,53)]
    75       2.142227       2.142227       2.142227    53[29-(7,7,53),29-(7,7,53)]
    76      -0.700134      -0.700134      -0.700134    53[29-(7,7,53),29-(7,7,53)]
    77       6.191097       6.191097       6.191097    7[6-(1,6),6-(1,6),29-(7,53,53)]
    78      -0.278721      -0.278721      -0.278721    7[6-(1,6),6-(1,6),29-(7,53,53)]
    79       3.480333       3.480333       3.480333    7[6-(1,6),6-(1,6),29-(7,53,53)]
    80       3.005324       3.005324       3.005324    7[6-(1,6),6-(1,6),29-(7,53,53)]
    81       8.353095       8.353095       8.353095    7[6-(1,6),6-(1,6),29-(7,53,53)]
    82       6.934014       6.934014       6.934014    7[6-(1,6),6-(1,6),29-(7,53,53)]
    83       1.805015       1.805015       1.805015    7[6-(1,6),6-(1,6),29-(7,53,53)]
    84       3.592071       3.592071       3.592071    7[6-(1,6),6-(1,6),29-(7,53,53)]
