# Supplementary material for: A collection of forcefield precursors for metal–organic frameworks
Source: RSC Adv. 2019 Nov 13;9(63):36492–507. doi: 10.1039/c9ra07327b (PMC9075174; doi:10.1039/c9ra07327b)
Supplement: RA-009-C9RA07327B-s2078 [file RA-009-C9RA07327B-s2078.txt]

QOKCID_clean

7.623800    0.000000    0.000000
0.895283    12.309084    0.000000
-0.895283    -1.301108    12.240126

     1       2.911236       2.911236       2.911236    30[8-(6),8-(6),8-(6),8-(6)]
     2       0.900664       0.900664       0.900664    30[8-(6),8-(6),8-(6),8-(6)]
     3       4.712564       4.712564       4.712564    30[8-(6),8-(6),8-(6),8-(6)]
     4       6.723136       6.723136       6.723136    30[8-(6),8-(6),8-(6),8-(6)]
     5        5.78087        5.78087        5.78087    1[6-(6,6)]
     6       1.702196       1.702196       1.702196    1[6-(6,6)]
     7      -0.146037      -0.146037      -0.146037    1[6-(6,6)]
     8       3.890284       3.890284       3.890284    1[6-(1,6,8)]
     9        3.21704        3.21704        3.21704    1[6-(1,6,8)]
    10       4.012933       4.012933       4.012933    1[6-(6,6)]
    11        5.65483        5.65483        5.65483    1[6-(6,6)]
    12       2.109704       2.109704       2.109704    1[6-(6,6)]
    13       3.957937       3.957937       3.957937    1[6-(6,6)]
    14      -0.078384      -0.078384      -0.078384    1[6-(1,6,8)]
    15        0.59486        0.59486        0.59486    1[6-(1,6,8)]
    16       7.422767       7.422767       7.422767    1[6-(6,6)]
    17        1.84293        1.84293        1.84293    1[6-(6,6)]
    18       5.921604       5.921604       5.921604    1[6-(6,6)]
    19       7.769837       7.769837       7.769837    1[6-(6,6)]
    20       3.733516       3.733516       3.733516    1[6-(1,6,8)]
    21        4.40676        4.40676        4.40676    1[6-(1,6,8)]
    22       3.610867       3.610867       3.610867    1[6-(6,6)]
    23        1.96897        1.96897        1.96897    1[6-(6,6)]
    24       5.514096       5.514096       5.514096    1[6-(6,6)]
    25       3.665863       3.665863       3.665863    1[6-(6,6)]
    26       7.702184       7.702184       7.702184    1[6-(1,6,8)]
    27        7.02894        7.02894        7.02894    1[6-(1,6,8)]
    28       0.201033       0.201033       0.201033    1[6-(6,6)]
    29        5.71785        5.71785        5.71785    1[6-(6,6)]
    30        5.71785        5.71785        5.71785    1[6-(6,6)]
    31        1.90595        1.90595        1.90595    1[6-(6,6)]
    32        1.90595        1.90595        1.90595    1[6-(6,6)]
    33       6.055081       6.055081       6.055081    6[6-(1,6),6-(1,6),6-(8,8)]
    34       6.602332       6.602332       6.602332    6[1-(0),6-(6,6),6-(6,6)]
    35       7.500263       7.500263       7.500263    6[6-(1,6),6-(1,6),6-(8,8)]
    36       1.104982       1.104982       1.104982    6[1-(0),6-(6,6),6-(6,8)]
    37        1.42037        1.42037        1.42037    6[6-(1,6),6-(1,6),8-(6)]
    38      -0.360467      -0.360467      -0.360467    6[1-(0),6-(6,6),6-(6,8)]
    39       5.131663       5.131663       5.131663    6[6-(6,6),8-(30),8-(30)]
    40       3.561704       3.561704       3.561704    6[1-(0),1-(0),6-(6,6),8-(6)]
    41       4.676553       4.676553       4.676553    6[6-(1,1,8),6-(1,6),6-(1,6)]
    42       4.692471       4.692471       4.692471    6[1-(0),6-(1,6),6-(6,6)]
    43        7.14101        7.14101        7.14101    6[6-(6,6),8-(30),8-(30)]
    44       5.380619       5.380619       5.380619    6[6-(1,6),6-(1,6),6-(8,8)]
    45       4.833368       4.833368       4.833368    6[1-(0),6-(6,6),6-(6,6)]
    46       3.935437       3.935437       3.935437    6[6-(1,6),6-(1,6),6-(8,8)]
    47       2.706918       2.706918       2.706918    6[1-(0),6-(6,6),6-(6,8)]
    48        2.39153        2.39153        2.39153    6[6-(1,6),6-(1,6),8-(6)]
    49       4.172367       4.172367       4.172367    6[1-(0),6-(6,6),6-(6,8)]
    50       6.304037       6.304037       6.304037    6[6-(6,6),8-(30),8-(30)]
    51       0.250196       0.250196       0.250196    6[1-(0),1-(0),6-(6,6),8-(6)]
    52       6.759147       6.759147       6.759147    6[6-(1,1,8),6-(1,6),6-(1,6)]
    53       6.743229       6.743229       6.743229    6[1-(0),6-(1,6),6-(6,6)]
    54        4.29469        4.29469        4.29469    6[6-(6,6),8-(30),8-(30)]
    55       1.568719       1.568719       1.568719    6[6-(1,6),6-(1,6),6-(8,8)]
    56       1.021468       1.021468       1.021468    6[1-(0),6-(6,6),6-(6,6)]
    57       0.123537       0.123537       0.123537    6[6-(1,6),6-(1,6),6-(8,8)]
    58       6.518818       6.518818       6.518818    6[1-(0),6-(6,6),6-(6,8)]
    59        6.20343        6.20343        6.20343    6[6-(1,6),6-(1,6),8-(6)]
    60       7.984267       7.984267       7.984267    6[1-(0),6-(6,6),6-(6,8)]
    61       2.492137       2.492137       2.492137    6[6-(6,6),8-(30),8-(30)]
    62       4.062096       4.062096       4.062096    6[1-(0),1-(0),6-(6,6),8-(6)]
    63       2.947247       2.947247       2.947247    6[6-(1,1,8),6-(1,6),6-(1,6)]
    64       2.931329       2.931329       2.931329    6[1-(0),6-(1,6),6-(6,6)]
    65        0.48279        0.48279        0.48279    6[6-(6,6),8-(30),8-(30)]
    66       2.243181       2.243181       2.243181    6[6-(1,6),6-(1,6),6-(8,8)]
    67       2.790432       2.790432       2.790432    6[1-(0),6-(6,6),6-(6,6)]
    68       3.688363       3.688363       3.688363    6[6-(1,6),6-(1,6),6-(8,8)]
    69       4.916882       4.916882       4.916882    6[1-(0),6-(6,6),6-(6,8)]
    70        5.23227        5.23227        5.23227    6[6-(1,6),6-(1,6),8-(6)]
    71       3.451433       3.451433       3.451433    6[1-(0),6-(6,6),6-(6,8)]
    72       1.319763       1.319763       1.319763    6[6-(6,6),8-(30),8-(30)]
    73       7.373604       7.373604       7.373604    6[1-(0),1-(0),6-(6,6),8-(6)]
    74       0.864653       0.864653       0.864653    6[6-(1,1,8),6-(1,6),6-(1,6)]
    75       0.880571       0.880571       0.880571    6[1-(0),6-(1,6),6-(6,6)]
    76        3.32911        3.32911        3.32911    6[6-(6,6),8-(30),8-(30)]
    77        5.71785        5.71785        5.71785    6[1-(0),6-(1,6),6-(1,6)]
    78        5.71785        5.71785        5.71785    6[1-(0),6-(6,6),6-(6,6)]
    79        1.90595        1.90595        1.90595    6[1-(0),6-(1,6),6-(1,6)]
    80        1.90595        1.90595        1.90595    6[1-(0),6-(6,6),6-(6,6)]
    81       4.008174       4.008174       4.008174    8[6-(6,8),30-(8,8,8)]
    82       5.461027       5.461027       5.461027    8[6-(6,8),30-(8,8,8)]
    83        5.92926        5.92926        5.92926    8[6-(6,8),30-(8,8,8)]
    84       0.465213       0.465213       0.465213    8[6-(6,8),30-(8,8,8)]
    85       2.545989       2.545989       2.545989    8[6-(1,1,6),6-(6,6)]
    86       7.427526       7.427526       7.427526    8[6-(6,8),30-(8,8,8)]
    87       5.974673       5.974673       5.974673    8[6-(6,8),30-(8,8,8)]
    88        5.50644        5.50644        5.50644    8[6-(6,8),30-(8,8,8)]
    89       3.346687       3.346687       3.346687    8[6-(6,8),30-(8,8,8)]
    90       1.265911       1.265911       1.265911    8[6-(1,1,6),6-(6,6)]
    91       3.615626       3.615626       3.615626    8[6-(6,8),30-(8,8,8)]
    92       2.162773       2.162773       2.162773    8[6-(6,8),30-(8,8,8)]
    93        1.69454        1.69454        1.69454    8[6-(6,8),30-(8,8,8)]
    94       7.158587       7.158587       7.158587    8[6-(6,8),30-(8,8,8)]
    95       5.077811       5.077811       5.077811    8[6-(1,1,6),6-(6,6)]
    96       0.196274       0.196274       0.196274    8[6-(6,8),30-(8,8,8)]
    97       1.649127       1.649127       1.649127    8[6-(6,8),30-(8,8,8)]
    98        2.11736        2.11736        2.11736    8[6-(6,8),30-(8,8,8)]
    99       4.277113       4.277113       4.277113    8[6-(6,8),30-(8,8,8)]
   100       6.357889       6.357889       6.357889    8[6-(1,1,6),6-(6,6)]
