# Supplementary material for: A collection of forcefield precursors for metal–organic frameworks
Source: RSC Adv. 2019 Nov 13;9(63):36492–507. doi: 10.1039/c9ra07327b (PMC9075174; doi:10.1039/c9ra07327b)
Supplement: RA-009-C9RA07327B-s2079 [file RA-009-C9RA07327B-s2079.txt]

QOMDUS_clean

9.158600    0.000000    0.000000
0.331654    9.791285    0.000000
0.009133    2.121325    9.642408

     1       7.385813       7.385813       7.385813    30[8-(1,30,30),8-(6),8-(6),8-(6),8-(6,30)]
     2       6.516484       6.516484       6.516484    30[8-(1,30,30),8-(6),8-(6),8-(6)]
     3       2.113574       2.113574       2.113574    30[8-(1,30,30),8-(6),8-(6),8-(6),8-(6,30)]
     4       2.982903       2.982903       2.982903    30[8-(1,30,30),8-(6),8-(6),8-(6)]
     5       0.165827       0.165827       0.165827    30[8-(1,30,30),8-(1,30,30),8-(6),8-(6),8-(6,30),8-(6,30)]
     6       6.855262       6.855262       6.855262    1[8-(30,30,30)]
     7       8.452523       8.452523       8.452523    1[6-(6,6)]
     8       8.542911       8.542911       8.542911    1[6-(6,6)]
     9       4.703221       4.703221       4.703221    1[6-(6,6)]
    10       3.842724       3.842724       3.842724    1[6-(6,6)]
    11       2.644125       2.644125       2.644125    1[8-(30,30,30)]
    12       1.046864       1.046864       1.046864    1[6-(6,6)]
    13       0.956476       0.956476       0.956476    1[6-(6,6)]
    14       4.796166       4.796166       4.796166    1[6-(6,6)]
    15       5.656663       5.656663       5.656663    1[6-(6,6)]
    16       0.299352       0.299352       0.299352    6[6-(1,6),8-(30),8-(30)]
    17       9.077243       9.077243       9.077243    6[1-(0),6-(1,6),6-(8,8)]
    18       0.736778       0.736778       0.736778    6[6-(1,6),8-(30),8-(30,30)]
    19       9.277559       9.277559       9.277559    6[1-(0),6-(1,6),6-(8,8)]
    20       5.625935       5.625935       5.625935    6[6-(1,6),8-(30),8-(30)]
    21       4.916742       4.916742       4.916742    6[1-(0),6-(1,6),6-(8,8)]
    22       5.298022       5.298022       5.298022    6[6-(1,6),8-(30),8-(30)]
    23       4.651538       4.651538       4.651538    6[1-(0),6-(1,6),6-(8,8)]
    24       9.200035       9.200035       9.200035    6[6-(1,6),8-(30),8-(30)]
    25       0.422144       0.422144       0.422144    6[1-(0),6-(1,6),6-(8,8)]
    26       8.762609       8.762609       8.762609    6[6-(1,6),8-(30),8-(30,30)]
    27       0.221828       0.221828       0.221828    6[1-(0),6-(1,6),6-(8,8)]
    28       3.873452       3.873452       3.873452    6[6-(1,6),8-(30),8-(30)]
    29       4.582645       4.582645       4.582645    6[1-(0),6-(1,6),6-(8,8)]
    30       4.201365       4.201365       4.201365    6[6-(1,6),8-(30),8-(30)]
    31       4.847849       4.847849       4.847849    6[1-(0),6-(1,6),6-(8,8)]
    32       7.316332       7.316332       7.316332    8[1-(0),30-(8,8,8),30-(8,8,8,8),30-(8,8,8,8,8)]
    33       9.038214       9.038214       9.038214    8[6-(6,8),30-(8,8,8,8,8)]
    34         1.0129         1.0129         1.0129    8[6-(6,8),30-(8,8,8,8)]
    35       9.358682       9.358682       9.358682    8[6-(6,8),30-(8,8,8,8),30-(8,8,8,8,8)]
    36       1.773411       1.773411       1.773411    8[6-(6,8),30-(8,8,8)]
    37       5.733593       5.733593       5.733593    8[6-(6,8),30-(8,8,8,8)]
    38       6.060098       6.060098       6.060098    8[6-(6,8),30-(8,8,8)]
    39       6.432539       6.432539       6.432539    8[6-(6,8),30-(8,8,8,8)]
    40       4.681771       4.681771       4.681771    8[6-(6,8),30-(8,8,8)]
    41       2.183055       2.183055       2.183055    8[1-(0),30-(8,8,8),30-(8,8,8,8),30-(8,8,8,8,8)]
    42       0.461173       0.461173       0.461173    8[6-(6,8),30-(8,8,8,8,8)]
    43       8.486487       8.486487       8.486487    8[6-(6,8),30-(8,8,8,8)]
    44       0.140705       0.140705       0.140705    8[6-(6,8),30-(8,8,8,8),30-(8,8,8,8,8)]
    45       7.725976       7.725976       7.725976    8[6-(6,8),30-(8,8,8)]
    46       3.765794       3.765794       3.765794    8[6-(6,8),30-(8,8,8,8)]
    47       3.439289       3.439289       3.439289    8[6-(6,8),30-(8,8,8)]
    48       3.066848       3.066848       3.066848    8[6-(6,8),30-(8,8,8,8)]
    49       4.808483       4.808483       4.808483    8[6-(6,8),30-(8,8,8)]
