# Supplementary material for: A collection of forcefield precursors for metal–organic frameworks
Source: RSC Adv. 2019 Nov 13;9(63):36492–507. doi: 10.1039/c9ra07327b (PMC9075174; doi:10.1039/c9ra07327b)
Supplement: RA-009-C9RA07327B-s2080 [file RA-009-C9RA07327B-s2080.txt]

QOMFAA_clean

8.765100    0.000000    0.000000
1.304101    8.696868    0.000000
3.991920    3.317840    12.668967

     1        5.19228        5.19228        5.19228    30[7-(6,6),8-(6),8-(6),8-(6),8-(6)]
     2       4.943338       4.943338       4.943338    30[7-(6,6),8-(6),8-(6),8-(6),8-(6)]
     3      10.572751      10.572751      10.572751    1[6-(6,6)]
     4        2.80552        2.80552        2.80552    1[6-(6,7)]
     5      10.158016      10.158016      10.158016    1[6-(6,7)]
     6      11.242478      11.242478      11.242478    1[6-(6,6)]
     7      12.178116      12.178116      12.178116    1[6-(6,6)]
     8      11.015018      11.015018      11.015018    1[6-(6,7)]
     9       5.502922       5.502922       5.502922    1[6-(6,6,8)]
    10       6.717623       6.717623       6.717623    1[6-(6,6,8)]
    11       8.597803       8.597803       8.597803    1[6-(1,6,6)]
    12       8.851476       8.851476       8.851476    1[6-(1,6,6)]
    13       7.044439       7.044439       7.044439    1[6-(1,6,6)]
    14       7.913394       7.913394       7.913394    1[6-(1,6,6)]
    15       3.426844       3.426844       3.426844    1[6-(1,1,8)]
    16        5.99581        5.99581        5.99581    1[6-(1,1,8)]
    17       0.681629       0.681629       0.681629    1[6-(1,1,8)]
    18       8.205572       8.205572       8.205572    1[6-(1,1,8)]
    19       9.547037       9.547037       9.547037    1[6-(1,1,8)]
    20       8.652017       8.652017       8.652017    1[6-(1,1,8)]
    21       9.513606       9.513606       9.513606    1[6-(6,6)]
    22       9.464553       9.464553       9.464553    1[6-(6,6)]
    23        5.66198        5.66198        5.66198    1[6-(6,6)]
    24       5.789373       5.789373       5.789373    1[6-(6,6)]
    25       4.788302       4.788302       4.788302    6[6-(1,1,6),6-(6,6),7-(6,30)]
    26       4.218666       4.218666       4.218666    6[6-(1,6,8),6-(6,6),6-(6,7)]
    27       3.080834       3.080834       3.080834    6[6-(1,6),6-(6,6),6-(6,6)]
    28      11.339387      11.339387      11.339387    6[1-(0),6-(1,7),6-(6,6)]
    29       3.174969       3.174969       3.174969    6[1-(0),6-(1,6),7-(6,30)]
    30        9.53821        9.53821        9.53821    6[1-(0),6-(1,6),7-(6,30)]
    31      10.171952      10.171952      10.171952    6[1-(0),6-(1,7),6-(6,6)]
    32      11.157063      11.157063      11.157063    6[6-(1,6),6-(1,6),6-(6,6)]
    33      11.485255      11.485255      11.485255    6[1-(0),6-(1,7),6-(6,6)]
    34      10.803261      10.803261      10.803261    6[1-(0),6-(1,6),7-(6,30)]
    35       6.196085       6.196085       6.196085    6[1-(0),6-(1,6,8),6-(6,6),8-(6)]
    36       7.208871       7.208871       7.208871    6[1-(0),6-(1,1,6),6-(1,6,8),8-(6)]
    37         8.1535         8.1535         8.1535    6[1-(0),1-(0),6-(1,1,6),6-(1,6,8)]
    38       7.331446       7.331446       7.331446    6[1-(0),1-(0),6-(1,1,6),6-(6,7)]
    39       5.586521       5.586521       5.586521    6[1-(0),1-(0),1-(0),8-(6)]
    40       8.631451       8.631451       8.631451    6[1-(0),1-(0),1-(0),8-(6)]
    41       7.584306       7.584306       7.584306    6[6-(1,6),8-(30),8-(30)]
    42       9.109511       9.109511       9.109511    6[1-(0),6-(1,6),6-(8,8)]
    43       1.106351       1.106351       1.106351    6[1-(0),6-(1,6),6-(8,8)]
    44       2.564571       2.564571       2.564571    6[6-(1,6),8-(30),8-(30)]
    45       5.316743       5.316743       5.316743    6[6-(1,6),8-(30),8-(30)]
    46       5.612221       5.612221       5.612221    6[1-(0),6-(1,6),6-(8,8)]
    47       5.816157       5.816157       5.816157    6[1-(0),6-(1,6),6-(8,8)]
    48       6.096624       6.096624       6.096624    6[6-(1,6),8-(30),8-(30)]
    49       4.258561       4.258561       4.258561    7[6-(1,6),6-(6,6),30-(8,8,8,8)]
    50       5.845688       5.845688       5.845688    7[6-(1,6),6-(1,6),30-(8,8,8,8)]
    51       5.553439       5.553439       5.553439    8[6-(1,1,1),6-(1,6,6)]
    52       7.884438       7.884438       7.884438    8[6-(1,1,1),6-(1,6,6)]
    53       6.944797       6.944797       6.944797    8[6-(6,8),30-(7,8,8,8)]
    54       7.076788       7.076788       7.076788    8[6-(6,8),30-(7,8,8,8)]
    55       3.075439       3.075439       3.075439    8[6-(6,8),30-(7,8,8,8)]
    56       3.191297       3.191297       3.191297    8[6-(6,8),30-(7,8,8,8)]
    57       5.000459       5.000459       5.000459    8[6-(6,8),30-(7,8,8,8)]
    58       5.426174       5.426174       5.426174    8[6-(6,8),30-(7,8,8,8)]
    59       6.279939       6.279939       6.279939    8[6-(6,8),30-(7,8,8,8)]
    60       6.121138       6.121138       6.121138    8[6-(6,8),30-(7,8,8,8)]
