# Supplementary material for: A collection of forcefield precursors for metal–organic frameworks
Source: RSC Adv. 2019 Nov 13;9(63):36492–507. doi: 10.1039/c9ra07327b (PMC9075174; doi:10.1039/c9ra07327b)
Supplement: RA-009-C9RA07327B-s2081 [file RA-009-C9RA07327B-s2081.txt]

QOMFEE_clean

8.799400    0.000000    0.000000
-0.017056    8.803883    0.000000
0.000000    0.000000    53.888000

     1       6.447802       6.447802       6.447802    30[7-(6,6),8-(6),8-(6),8-(6),8-(6)]
     2       6.783566       6.783566       6.783566    30[7-(6,6),8-(6),8-(6),8-(6),8-(6)]
     3       3.786603       3.786603       3.786603    30[7-(6,6),8-(6),8-(6),8-(6),8-(6)]
     4       5.306576       5.306576       5.306576    30[7-(6,6),8-(6),8-(6),8-(6),8-(6)]
     5       2.334542       2.334542       2.334542    30[7-(6,6),8-(6),8-(6),8-(6),8-(6)]
     6       1.998778       1.998778       1.998778    30[7-(6,6),8-(6),8-(6),8-(6),8-(6)]
     7       4.995741       4.995741       4.995741    30[7-(6,6),8-(6),8-(6),8-(6),8-(6)]
     8       3.475768       3.475768       3.475768    30[7-(6,6),8-(6),8-(6),8-(6),8-(6)]
     9        7.68082        7.68082        7.68082    1[6-(1,6,6)]
    10       6.359347       6.359347       6.359347    1[6-(1,6,6)]
    11       5.728872       5.728872       5.728872    1[6-(1,6,6)]
    12       7.280631       7.280631       7.280631    1[6-(1,6,6)]
    13       7.643191       7.643191       7.643191    1[6-(6,6,8)]
    14       5.884962       5.884962       5.884962    1[6-(6,6,8)]
    15       4.778601       4.778601       4.778601    1[6-(6,6)]
    16       5.380836       5.380836       5.380836    1[6-(6,7)]
    17       5.402496       5.402496       5.402496    1[6-(6,7)]
    18       5.982378       5.982378       5.982378    1[6-(6,6)]
    19       3.497477       3.497477       3.497477    1[6-(6,6)]
    20       3.070741       3.070741       3.070741    1[6-(6,7)]
    21       6.771008       6.771008       6.771008    1[8-(6)]
    22        4.35186        4.35186        4.35186    1[8-(6)]
    23      -0.042247      -0.042247      -0.042247    1[6-(1,6,6)]
    24       0.184096       0.184096       0.184096    1[6-(1,6,6)]
    25       1.686181       1.686181       1.686181    1[6-(1,6,6)]
    26       2.248239       2.248239       2.248239    1[6-(1,6,6)]
    27       0.820122       0.820122       0.820122    1[6-(6,6,8)]
    28       8.710047       8.710047       8.710047    1[6-(6,6,8)]
    29       4.650679       4.650679       4.650679    1[6-(6,6)]
    30       5.100154       5.100154       5.100154    1[6-(6,7)]
    31       4.653979       4.653979       4.653979    1[6-(6,7)]
    32        4.50981        4.50981        4.50981    1[6-(6,6)]
    33       7.559492       7.559492       7.559492    1[6-(6,6)]
    34       6.737688       6.737688       6.737688    1[6-(6,7)]
    35       2.235699       2.235699       2.235699    1[8-(6)]
    36       1.198463       1.198463       1.198463    1[8-(6)]
    37       2.271715       2.271715       2.271715    1[6-(6,6)]
    38       2.117338       2.117338       2.117338    1[6-(6,6)]
    39       6.493274       6.493274       6.493274    1[6-(6,6)]
    40       6.728895       6.728895       6.728895    1[6-(6,6)]
    41       8.037791       8.037791       8.037791    1[6-(6,6)]
    42       8.016894       8.016894       8.016894    1[6-(6,6)]
    43       3.676582       3.676582       3.676582    1[6-(6,6)]
    44       3.680031       3.680031       3.680031    1[6-(6,6)]
    45       1.101524       1.101524       1.101524    1[6-(1,6,6)]
    46       2.422997       2.422997       2.422997    1[6-(1,6,6)]
    47       3.053472       3.053472       3.053472    1[6-(1,6,6)]
    48       1.501713       1.501713       1.501713    1[6-(1,6,6)]
    49       1.139153       1.139153       1.139153    1[6-(6,6,8)]
    50       2.897382       2.897382       2.897382    1[6-(6,6,8)]
    51       4.003743       4.003743       4.003743    1[6-(6,6)]
    52       3.401508       3.401508       3.401508    1[6-(6,7)]
    53       3.379848       3.379848       3.379848    1[6-(6,7)]
    54       2.799966       2.799966       2.799966    1[6-(6,6)]
    55       5.284867       5.284867       5.284867    1[6-(6,6)]
    56       5.711603       5.711603       5.711603    1[6-(6,7)]
    57       2.011336       2.011336       2.011336    1[8-(6)]
    58       4.430484       4.430484       4.430484    1[8-(6)]
    59       0.025191       0.025191       0.025191    1[6-(1,6,6)]
    60       8.598248       8.598248       8.598248    1[6-(1,6,6)]
    61       7.096163       7.096163       7.096163    1[6-(1,6,6)]
    62       6.534105       6.534105       6.534105    1[6-(1,6,6)]
    63       7.962222       7.962222       7.962222    1[6-(6,6,8)]
    64       0.072297       0.072297       0.072297    1[6-(6,6,8)]
    65       4.131665       4.131665       4.131665    1[6-(6,6)]
    66        3.68219        3.68219        3.68219    1[6-(6,7)]
    67       4.128365       4.128365       4.128365    1[6-(6,7)]
    68       4.272534       4.272534       4.272534    1[6-(6,6)]
    69       1.222852       1.222852       1.222852    1[6-(6,6)]
    70       2.044656       2.044656       2.044656    1[6-(6,7)]
    71       6.546645       6.546645       6.546645    1[8-(6)]
    72       7.583881       7.583881       7.583881    1[8-(6)]
    73       6.510629       6.510629       6.510629    1[6-(6,6)]
    74       6.665006       6.665006       6.665006    1[6-(6,6)]
    75        2.28907        2.28907        2.28907    1[6-(6,6)]
    76       2.053449       2.053449       2.053449    1[6-(6,6)]
    77       0.744553       0.744553       0.744553    1[6-(6,6)]
    78        0.76545        0.76545        0.76545    1[6-(6,6)]
    79       5.105762       5.105762       5.105762    1[6-(6,6)]
    80       5.102313       5.102313       5.102313    1[6-(6,6)]
    81       6.068539       6.068539       6.068539    6[6-(1,1,6),6-(6,6),7-(6,30)]
    82       6.738899       6.738899       6.738899    6[1-(0),1-(0),6-(1,1,6),6-(6,7)]
    83       6.599031       6.599031       6.599031    6[1-(0),1-(0),6-(1,1,6),6-(1,6,8)]
    84       6.756325       6.756325       6.756325    6[1-(0),6-(1,1,6),6-(1,6,8),8-(1)]
    85       5.694417       5.694417       5.694417    6[1-(0),6-(1,6,8),6-(6,6),8-(1)]
    86       5.661311       5.661311       5.661311    6[6-(1,6,8),6-(6,6),6-(6,7)]
    87       5.170005       5.170005       5.170005    6[6-(1,6),6-(6,6),6-(6,6)]
    88       5.093785       5.093785       5.093785    6[1-(0),6-(1,7),6-(6,6)]
    89       5.487693       5.487693       5.487693    6[1-(0),6-(1,6),7-(6,30)]
    90        5.02709        5.02709        5.02709    6[1-(0),6-(1,6),7-(6,30)]
    91        5.37416        5.37416        5.37416    6[1-(0),6-(1,7),6-(6,6)]
    92        4.79829        4.79829        4.79829    6[6-(1,6),6-(1,6),6-(6,6)]
    93       3.913336       3.913336       3.913336    6[1-(0),6-(1,7),6-(6,6)]
    94       3.642028       3.642028       3.642028    6[1-(0),6-(1,6),7-(6,30)]
    95       7.796067       7.796067       7.796067    6[6-(1,1,6),6-(6,6),7-(6,30)]
    96       0.102995       0.102995       0.102995    6[1-(0),1-(0),6-(1,1,6),6-(6,7)]
    97       1.490817       1.490817       1.490817    6[1-(0),1-(0),6-(1,1,6),6-(1,6,8)]
    98       1.143898       1.143898       1.143898    6[1-(0),6-(1,1,6),6-(1,6,8),8-(1)]
    99       0.139525       0.139525       0.139525    6[1-(0),6-(1,6,8),6-(6,6),8-(1)]
   100       7.676562       7.676562       7.676562    6[6-(1,6,8),6-(6,6),6-(6,7)]
   101       6.536513       6.536513       6.536513    6[6-(1,6),6-(6,6),6-(6,6)]
   102        5.48248        5.48248        5.48248    6[1-(0),6-(1,7),6-(6,6)]
   103        5.71482        5.71482        5.71482    6[1-(0),6-(1,6),7-(6,30)]
   104       5.102936       5.102936       5.102936    6[1-(0),6-(1,6),7-(6,30)]
   105       5.148819       5.148819       5.148819    6[1-(0),6-(1,7),6-(6,6)]
   106       6.299939       6.299939       6.299939    6[6-(1,6),6-(1,6),6-(6,6)]
   107       6.885516       6.885516       6.885516    6[1-(0),6-(1,7),6-(6,6)]
   108       6.454468       6.454468       6.454468    6[1-(0),6-(1,6),7-(6,30)]
   109       4.042846       4.042846       4.042846    6[6-(1,6),8-(30),8-(30)]
   110       2.614751       2.614751       2.614751    6[1-(0),6-(1,6),6-(8,8)]
   111       1.766336       1.766336       1.766336    6[1-(0),6-(1,6),6-(8,8)]
   112        0.30737        0.30737        0.30737    6[6-(1,6),8-(30),8-(30)]
   113       6.645562       6.645562       6.645562    6[6-(1,6),8-(30),8-(30)]
   114       6.584623       6.584623       6.584623    6[1-(0),6-(1,6),6-(8,8)]
   115       6.653403       6.653403       6.653403    6[1-(0),6-(1,6),6-(8,8)]
   116       6.614531       6.614531       6.614531    6[6-(1,6),8-(30),8-(30)]
   117       1.162893       1.162893       1.162893    6[6-(1,6),8-(30),8-(30)]
   118       8.410939       8.410939       8.410939    6[1-(0),6-(1,6),6-(8,8)]
   119       7.639284       7.639284       7.639284    6[1-(0),6-(1,6),6-(8,8)]
   120       6.163512       6.163512       6.163512    6[6-(1,6),8-(30),8-(30)]
   121       3.533807       3.533807       3.533807    6[6-(1,6),8-(30),8-(30)]
   122       3.636836       3.636836       3.636836    6[1-(0),6-(1,6),6-(8,8)]
   123       3.657301       3.657301       3.657301    6[1-(0),6-(1,6),6-(8,8)]
   124       3.646532       3.646532       3.646532    6[6-(1,6),8-(30),8-(30)]
   125       2.713805       2.713805       2.713805    6[6-(1,1,6),6-(6,6),7-(6,30)]
   126       2.043445       2.043445       2.043445    6[1-(0),1-(0),6-(1,1,6),6-(6,7)]
   127       2.183313       2.183313       2.183313    6[1-(0),1-(0),6-(1,1,6),6-(1,6,8)]
   128       2.026019       2.026019       2.026019    6[1-(0),6-(1,1,6),6-(1,6,8),8-(1)]
   129       3.087927       3.087927       3.087927    6[1-(0),6-(1,6,8),6-(6,6),8-(1)]
   130       3.121033       3.121033       3.121033    6[6-(1,6,8),6-(6,6),6-(6,7)]
   131       3.612339       3.612339       3.612339    6[6-(1,6),6-(6,6),6-(6,6)]
   132       3.688559       3.688559       3.688559    6[1-(0),6-(1,7),6-(6,6)]
   133       3.294651       3.294651       3.294651    6[1-(0),6-(1,6),7-(6,30)]
   134       3.755254       3.755254       3.755254    6[1-(0),6-(1,6),7-(6,30)]
   135       3.408184       3.408184       3.408184    6[1-(0),6-(1,7),6-(6,6)]
   136       3.984054       3.984054       3.984054    6[6-(1,6),6-(1,6),6-(6,6)]
   137       4.869008       4.869008       4.869008    6[1-(0),6-(1,7),6-(6,6)]
   138       5.140316       5.140316       5.140316    6[1-(0),6-(1,6),7-(6,30)]
   139       0.986277       0.986277       0.986277    6[6-(1,1,6),6-(6,6),7-(6,30)]
   140       8.679349       8.679349       8.679349    6[1-(0),1-(0),6-(1,1,6),6-(6,7)]
   141       7.291527       7.291527       7.291527    6[1-(0),1-(0),6-(1,1,6),6-(1,6,8)]
   142       7.638446       7.638446       7.638446    6[1-(0),6-(1,1,6),6-(1,6,8),8-(1)]
   143       8.642819       8.642819       8.642819    6[1-(0),6-(1,6,8),6-(6,6),8-(1)]
   144       1.105782       1.105782       1.105782    6[6-(1,6,8),6-(6,6),6-(6,7)]
   145       2.245831       2.245831       2.245831    6[6-(1,6),6-(6,6),6-(6,6)]
   146       3.299864       3.299864       3.299864    6[1-(0),6-(1,7),6-(6,6)]
   147       3.067524       3.067524       3.067524    6[1-(0),6-(1,6),7-(6,30)]
   148       3.679408       3.679408       3.679408    6[1-(0),6-(1,6),7-(6,30)]
   149       3.633525       3.633525       3.633525    6[1-(0),6-(1,7),6-(6,6)]
   150       2.482405       2.482405       2.482405    6[6-(1,6),6-(1,6),6-(6,6)]
   151       1.896828       1.896828       1.896828    6[1-(0),6-(1,7),6-(6,6)]
   152       2.327876       2.327876       2.327876    6[1-(0),6-(1,6),7-(6,30)]
   153       4.739498       4.739498       4.739498    6[6-(1,6),8-(30),8-(30)]
   154       6.167593       6.167593       6.167593    6[1-(0),6-(1,6),6-(8,8)]
   155       7.016008       7.016008       7.016008    6[1-(0),6-(1,6),6-(8,8)]
   156       8.474974       8.474974       8.474974    6[6-(1,6),8-(30),8-(30)]
   157       2.136782       2.136782       2.136782    6[6-(1,6),8-(30),8-(30)]
   158       2.197721       2.197721       2.197721    6[1-(0),6-(1,6),6-(8,8)]
   159       2.128941       2.128941       2.128941    6[1-(0),6-(1,6),6-(8,8)]
   160       2.167813       2.167813       2.167813    6[6-(1,6),8-(30),8-(30)]
   161       7.619451       7.619451       7.619451    6[6-(1,6),8-(30),8-(30)]
   162       0.371405       0.371405       0.371405    6[1-(0),6-(1,6),6-(8,8)]
   163        1.14306        1.14306        1.14306    6[1-(0),6-(1,6),6-(8,8)]
   164       2.618832       2.618832       2.618832    6[6-(1,6),8-(30),8-(30)]
   165       5.248537       5.248537       5.248537    6[6-(1,6),8-(30),8-(30)]
   166       5.145508       5.145508       5.145508    6[1-(0),6-(1,6),6-(8,8)]
   167       5.125043       5.125043       5.125043    6[1-(0),6-(1,6),6-(8,8)]
   168       5.135812       5.135812       5.135812    6[6-(1,6),8-(30),8-(30)]
   169       6.020484       6.020484       6.020484    7[6-(1,6),6-(6,6),30-(8,8,8,8)]
   170       4.157965       4.157965       4.157965    7[6-(1,6),6-(1,6),30-(8,8,8,8)]
   171        6.78785        6.78785        6.78785    7[6-(1,6),6-(6,6),30-(8,8,8,8)]
   172       5.662072       5.662072       5.662072    7[6-(1,6),6-(1,6),30-(8,8,8,8)]
   173        2.76186        2.76186        2.76186    7[6-(1,6),6-(6,6),30-(8,8,8,8)]
   174       4.624379       4.624379       4.624379    7[6-(1,6),6-(1,6),30-(8,8,8,8)]
   175       1.994494       1.994494       1.994494    7[6-(1,6),6-(6,6),30-(8,8,8,8)]
   176       3.120272       3.120272       3.120272    7[6-(1,6),6-(1,6),30-(8,8,8,8)]
   177       6.686223       6.686223       6.686223    8[1-(0),6-(1,6,6)]
   178        4.38574        4.38574        4.38574    8[1-(0),6-(1,6,6)]
   179       2.338727       2.338727       2.338727    8[1-(0),6-(1,6,6)]
   180       0.521411       0.521411       0.521411    8[1-(0),6-(1,6,6)]
   181       4.541044       4.541044       4.541044    8[6-(6,8),30-(7,8,8,8)]
   182       4.729992       4.729992       4.729992    8[6-(6,8),30-(7,8,8,8)]
   183       8.415447       8.415447       8.415447    8[6-(6,8),30-(7,8,8,8)]
   184       8.586231       8.586231       8.586231    8[6-(6,8),30-(7,8,8,8)]
   185       6.371112       6.371112       6.371112    8[6-(6,8),30-(7,8,8,8)]
   186       6.856228       6.856228       6.856228    8[6-(6,8),30-(7,8,8,8)]
   187       6.653682       6.653682       6.653682    8[6-(6,8),30-(7,8,8,8)]
   188       6.615365       6.615365       6.615365    8[6-(6,8),30-(7,8,8,8)]
   189       1.776907       1.776907       1.776907    8[6-(6,8),30-(7,8,8,8)]
   190       1.577446       1.577446       1.577446    8[6-(6,8),30-(7,8,8,8)]
   191       5.691752       5.691752       5.691752    8[6-(6,8),30-(7,8,8,8)]
   192       5.499258       5.499258       5.499258    8[6-(6,8),30-(7,8,8,8)]
   193       3.664949       3.664949       3.664949    8[6-(6,8),30-(7,8,8,8)]
   194       3.478721       3.478721       3.478721    8[6-(6,8),30-(7,8,8,8)]
   195       3.822109       3.822109       3.822109    8[6-(6,8),30-(7,8,8,8)]
   196       3.609462       3.609462       3.609462    8[6-(6,8),30-(7,8,8,8)]
   197       2.096121       2.096121       2.096121    8[1-(0),6-(1,6,6)]
   198       4.396604       4.396604       4.396604    8[1-(0),6-(1,6,6)]
   199       6.443617       6.443617       6.443617    8[1-(0),6-(1,6,6)]
   200       8.260933       8.260933       8.260933    8[1-(0),6-(1,6,6)]
   201         4.2413         4.2413         4.2413    8[6-(6,8),30-(7,8,8,8)]
   202       4.052352       4.052352       4.052352    8[6-(6,8),30-(7,8,8,8)]
   203       0.366897       0.366897       0.366897    8[6-(6,8),30-(7,8,8,8)]
   204       0.196113       0.196113       0.196113    8[6-(6,8),30-(7,8,8,8)]
   205       2.411232       2.411232       2.411232    8[6-(6,8),30-(7,8,8,8)]
   206       1.926116       1.926116       1.926116    8[6-(6,8),30-(7,8,8,8)]
   207       2.128662       2.128662       2.128662    8[6-(6,8),30-(7,8,8,8)]
   208       2.166979       2.166979       2.166979    8[6-(6,8),30-(7,8,8,8)]
   209       7.005437       7.005437       7.005437    8[6-(6,8),30-(7,8,8,8)]
   210       7.204898       7.204898       7.204898    8[6-(6,8),30-(7,8,8,8)]
   211       3.090592       3.090592       3.090592    8[6-(6,8),30-(7,8,8,8)]
   212       3.283086       3.283086       3.283086    8[6-(6,8),30-(7,8,8,8)]
   213       5.117395       5.117395       5.117395    8[6-(6,8),30-(7,8,8,8)]
   214       5.303623       5.303623       5.303623    8[6-(6,8),30-(7,8,8,8)]
   215       4.960235       4.960235       4.960235    8[6-(6,8),30-(7,8,8,8)]
   216       5.172882       5.172882       5.172882    8[6-(6,8),30-(7,8,8,8)]
