# Supplementary material for: A collection of forcefield precursors for metal–organic frameworks
Source: RSC Adv. 2019 Nov 13;9(63):36492–507. doi: 10.1039/c9ra07327b (PMC9075174; doi:10.1039/c9ra07327b)
Supplement: RA-009-C9RA07327B-s2082 [file RA-009-C9RA07327B-s2082.txt]

QONQEQ_manual

6.654000    0.000000    0.000000
0.000000    16.448000    0.000000
0.000000    0.000000    13.375000

     1       1.113547       1.113547       1.113547    8[6-(6,8),13-(8,8,8,8,8)]
     2       4.441079       4.441079       4.441079    8[6-(6,8),13-(8,8,8,8,8)]
     3       5.492278       5.492278       5.492278    8[6-(6,8),13-(8,8,8,8,8)]
     4       2.163215       2.163215       2.163215    8[6-(6,8),13-(8,8,8,8,8)]
     5       5.490415       5.490415       5.490415    8[6-(6,8),13-(8,8,8,8,8)]
     6       2.164746       2.164746       2.164746    8[6-(6,8),13-(8,8,8,8,8)]
     7       1.113946       1.113946       1.113946    8[6-(6,8),13-(8,8,8,8,8)]
     8       4.439748       4.439748       4.439748    8[6-(6,8),13-(8,8,8,8,8)]
     9       5.491746       5.491746       5.491746    8[6-(6,8),13-(8,8,8,8,8)]
    10       2.164147       2.164147       2.164147    8[6-(6,8),13-(8,8,8,8,8)]
    11       1.112549       1.112549       1.112549    8[6-(6,8),13-(8,8,8,8,8)]
    12       4.441612       4.441612       4.441612    8[6-(6,8),13-(8,8,8,8,8)]
    13       1.114146       1.114146       1.114146    8[6-(6,8),13-(8,8,8,8,8)]
    14       4.439748       4.439748       4.439748    8[6-(6,8),13-(8,8,8,8,8)]
    15       5.490348       5.490348       5.490348    8[6-(6,8),13-(8,8,8,8,8)]
    16       2.164613       2.164613       2.164613    8[6-(6,8),13-(8,8,8,8,8)]
    17      -0.025219      -0.025219      -0.025219    8[1-(0),13-(8,8,8,8,8),13-(8,8,8,8,8)]
    18       3.300717       3.300717       3.300717    8[1-(0),13-(8,8,8,8,8),13-(8,8,8,8,8)]
    19       -0.02635       -0.02635       -0.02635    8[1-(0),13-(8,8,8,8,8),13-(8,8,8,8,8)]
    20       3.301715       3.301715       3.301715    8[1-(0),13-(8,8,8,8,8),13-(8,8,8,8,8)]
    21       5.425738       5.425738       5.425738    6[1-(0),6-(1,6),6-(6,6)]
    22       2.098871       2.098871       2.098871    6[1-(0),6-(1,6),6-(6,6)]
    23       1.179754       1.179754       1.179754    6[1-(0),6-(1,6),6-(6,6)]
    24       4.506222       4.506222       4.506222    6[1-(0),6-(1,6),6-(6,6)]
    25       1.179222       1.179222       1.179222    6[1-(0),6-(1,6),6-(6,6)]
    26       4.506754       4.506754       4.506754    6[1-(0),6-(1,6),6-(6,6)]
    27       5.425805       5.425805       5.425805    6[1-(0),6-(1,6),6-(6,6)]
    28       2.098672       2.098672       2.098672    6[1-(0),6-(1,6),6-(6,6)]
    29       1.179488       1.179488       1.179488    6[1-(0),6-(1,6),6-(6,6)]
    30       4.506355       4.506355       4.506355    6[1-(0),6-(1,6),6-(6,6)]
    31       5.425539       5.425539       5.425539    6[1-(0),6-(1,6),6-(6,6)]
    32       2.099071       2.099071       2.099071    6[1-(0),6-(1,6),6-(6,6)]
    33       5.426071       5.426071       5.426071    6[1-(0),6-(1,6),6-(6,6)]
    34       2.098539       2.098539       2.098539    6[1-(0),6-(1,6),6-(6,6)]
    35       1.179355       1.179355       1.179355    6[1-(0),6-(1,6),6-(6,6)]
    36       4.506488       4.506488       4.506488    6[1-(0),6-(1,6),6-(6,6)]
    37       -0.02462       -0.02462       -0.02462    6[6-(1,6),6-(1,6),6-(8,8)]
    38      -0.024952      -0.024952      -0.024952    6[6-(6,6),8-(13),8-(13)]
    39       3.302713       3.302713       3.302713    6[6-(1,6),6-(1,6),6-(8,8)]
    40       3.302846       3.302846       3.302846    6[6-(6,6),8-(13),8-(13)]
    41      -0.023821      -0.023821      -0.023821    6[6-(1,6),6-(1,6),6-(8,8)]
    42      -0.023755      -0.023755      -0.023755    6[6-(6,6),8-(13),8-(13)]
    43       3.302048       3.302048       3.302048    6[6-(1,6),6-(1,6),6-(8,8)]
    44       3.301582       3.301582       3.301582    6[6-(6,6),8-(13),8-(13)]
    45      -0.024952      -0.024952      -0.024952    6[6-(1,6),6-(1,6),6-(8,8)]
    46      -0.025418      -0.025418      -0.025418    6[6-(6,6),8-(13),8-(13)]
    47       3.303112       3.303112       3.303112    6[6-(1,6),6-(1,6),6-(8,8)]
    48       3.303245       3.303245       3.303245    6[6-(6,6),8-(13),8-(13)]
    49      -0.024221      -0.024221      -0.024221    6[6-(1,6),6-(1,6),6-(8,8)]
    50      -0.024221      -0.024221      -0.024221    6[6-(6,6),8-(13),8-(13)]
    51       3.302447       3.302447       3.302447    6[6-(1,6),6-(1,6),6-(8,8)]
    52       3.302048       3.302048       3.302048    6[6-(6,6),8-(13),8-(13)]
    53       4.477543       4.477543       4.477543    1[6-(6,6)]
    54       1.151009       1.151009       1.151009    1[6-(6,6)]
    55       2.127949       2.127949       2.127949    1[6-(6,6)]
    56       5.454151       5.454151       5.454151    1[6-(6,6)]
    57       2.127018       2.127018       2.127018    1[6-(6,6)]
    58       5.454816       5.454816       5.454816    1[6-(6,6)]
    59       4.477876       4.477876       4.477876    1[6-(6,6)]
    60        1.15041        1.15041        1.15041    1[6-(6,6)]
    61       2.127683       2.127683       2.127683    1[6-(6,6)]
    62       5.454217       5.454217       5.454217    1[6-(6,6)]
    63       4.477477       4.477477       4.477477    1[6-(6,6)]
    64       1.151342       1.151342       1.151342    1[6-(6,6)]
    65       4.478209       4.478209       4.478209    1[6-(6,6)]
    66       1.150344       1.150344       1.150344    1[6-(6,6)]
    67       2.127084       2.127084       2.127084    1[6-(6,6)]
    68       5.454483       5.454483       5.454483    1[6-(6,6)]
    69       3.300451       3.300451       3.300451    1[8-(13,13)]
    70       3.301715       3.301715       3.301715    1[8-(13,13)]
    71      -0.025285      -0.025285      -0.025285    1[8-(13,13)]
    72      -0.026616      -0.026616      -0.026616    1[8-(13,13)]
    73       1.637816       1.637816       1.637816    13[8-(1,13),8-(1,13),8-(6),8-(6),8-(6),8-(6)]
    74       4.965747       4.965747       4.965747    13[8-(1,13),8-(1,13),8-(6),8-(6),8-(6),8-(6)]
    75       4.964084       4.964084       4.964084    13[8-(1,13),8-(1,13),8-(6),8-(6),8-(6),8-(6)]
    76       1.637616       1.637616       1.637616    13[8-(1,13),8-(1,13),8-(6),8-(6),8-(6),8-(6)]
