# Supplementary material for: A collection of forcefield precursors for metal–organic frameworks
Source: RSC Adv. 2019 Nov 13;9(63):36492–507. doi: 10.1039/c9ra07327b (PMC9075174; doi:10.1039/c9ra07327b)
Supplement: RA-009-C9RA07327B-s2083 [file RA-009-C9RA07327B-s2083.txt]

QOPZIF_clean

16.215000    0.000000    0.000000
0.000000    17.174000    0.000000
0.000000    0.000000    18.104000

     1       4.516688       4.516688       4.516688    30[8-(30,30,30),8-(6),8-(6),8-(6)]
     2       3.680967       3.680967       3.680967    30[8-(30,30,30),8-(6),8-(6),8-(6)]
     3      14.404757      14.404757      14.404757    30[8-(30,30,30),8-(6),8-(6),8-(6)]
     4       5.038325       5.038325       5.038325    30[8-(30,30,30),8-(6),8-(6),8-(6)]
     5       3.590812       3.590812       3.590812    30[8-(30,30,30),8-(6),8-(6),8-(6)]
     6       4.426533       4.426533       4.426533    30[8-(30,30,30),8-(6),8-(6),8-(6)]
     7       9.917743       9.917743       9.917743    30[8-(30,30,30),8-(6),8-(6),8-(6)]
     8       3.069175       3.069175       3.069175    30[8-(30,30,30),8-(6),8-(6),8-(6)]
     9      11.698312      11.698312      11.698312    30[8-(30,30,30),8-(6),8-(6),8-(6)]
    10      12.534033      12.534033      12.534033    30[8-(30,30,30),8-(6),8-(6),8-(6)]
    11       1.810243       1.810243       1.810243    30[8-(30,30,30),8-(6),8-(6),8-(6)]
    12      11.176675      11.176675      11.176675    30[8-(30,30,30),8-(6),8-(6),8-(6)]
    13      12.624188      12.624188      12.624188    30[8-(30,30,30),8-(6),8-(6),8-(6)]
    14      11.788467      11.788467      11.788467    30[8-(30,30,30),8-(6),8-(6),8-(6)]
    15       6.297257       6.297257       6.297257    30[8-(30,30,30),8-(6),8-(6),8-(6)]
    16      13.145825      13.145825      13.145825    30[8-(30,30,30),8-(6),8-(6),8-(6)]
    17       3.612702       3.612702       3.612702    1[6-(6,6)]
    18       5.853615       5.853615       5.853615    1[6-(6,6)]
    19       6.114676       6.114676       6.114676    1[6-(6,6)]
    20       7.403769       7.403769       7.403769    1[6-(1,1,6)]
    21       6.729225       6.729225       6.729225    1[6-(1,1,6)]
    22       7.908055       7.908055       7.908055    1[6-(1,1,6)]
    23        0.58374        0.58374        0.58374    1[6-(6,6)]
    24       4.622896       4.622896       4.622896    1[6-(6,6)]
    25       2.377119       2.377119       2.377119    1[6-(6,6)]
    26        5.76119        5.76119        5.76119    1[6-(1,1,6)]
    27        5.00557        5.00557        5.00557    1[6-(1,1,6)]
    28       5.023407       5.023407       5.023407    1[6-(1,1,6)]
    29       8.603679       8.603679       8.603679    1[6-(6,6)]
    30      11.546701      11.546701      11.546701    1[6-(6,6)]
    31        8.20479        8.20479        8.20479    1[6-(6,6)]
    32      10.502455      10.502455      10.502455    1[6-(1,1,6)]
    33      11.201322      11.201322      11.201322    1[6-(1,1,6)]
    34      11.858029      11.858029      11.858029    1[6-(1,1,6)]
    35       4.494798       4.494798       4.494798    1[6-(6,6)]
    36       2.253885       2.253885       2.253885    1[6-(6,6)]
    37       1.992823       1.992823       1.992823    1[6-(6,6)]
    38       0.703731       0.703731       0.703731    1[6-(1,1,6)]
    39       1.378275       1.378275       1.378275    1[6-(1,1,6)]
    40       0.199444       0.199444       0.199444    1[6-(1,1,6)]
    41        7.52376        7.52376        7.52376    1[6-(6,6)]
    42       3.484603       3.484603       3.484603    1[6-(6,6)]
    43       5.730381       5.730381       5.730381    1[6-(6,6)]
    44        2.34631        2.34631        2.34631    1[6-(1,1,6)]
    45       3.101929       3.101929       3.101929    1[6-(1,1,6)]
    46       3.084093       3.084093       3.084093    1[6-(1,1,6)]
    47      15.718821      15.718821      15.718821    1[6-(6,6)]
    48      12.775799      12.775799      12.775799    1[6-(6,6)]
    49       16.11771       16.11771       16.11771    1[6-(6,6)]
    50      13.820044      13.820044      13.820044    1[6-(1,1,6)]
    51      13.121178      13.121178      13.121178    1[6-(1,1,6)]
    52      12.464471      12.464471      12.464471    1[6-(1,1,6)]
    53      12.602298      12.602298      12.602298    1[6-(6,6)]
    54      10.361385      10.361385      10.361385    1[6-(6,6)]
    55      10.100323      10.100323      10.100323    1[6-(6,6)]
    56       8.811231       8.811231       8.811231    1[6-(1,1,6)]
    57       9.485775       9.485775       9.485775    1[6-(1,1,6)]
    58       8.306944       8.306944       8.306944    1[6-(1,1,6)]
    59       15.63126       15.63126       15.63126    1[6-(6,6)]
    60      11.592104      11.592104      11.592104    1[6-(6,6)]
    61      13.837881      13.837881      13.837881    1[6-(6,6)]
    62      10.453811      10.453811      10.453811    1[6-(1,1,6)]
    63      11.209429      11.209429      11.209429    1[6-(1,1,6)]
    64      11.191593      11.191593      11.191593    1[6-(1,1,6)]
    65       7.611321       7.611321       7.611321    1[6-(6,6)]
    66       4.668298       4.668298       4.668298    1[6-(6,6)]
    67        8.01021        8.01021        8.01021    1[6-(6,6)]
    68       5.712544       5.712544       5.712544    1[6-(1,1,6)]
    69       5.013678       5.013678       5.013678    1[6-(1,1,6)]
    70        4.35697        4.35697        4.35697    1[6-(1,1,6)]
    71      11.720202      11.720202      11.720202    1[6-(6,6)]
    72      13.961115      13.961115      13.961115    1[6-(6,6)]
    73      14.222176      14.222176      14.222176    1[6-(6,6)]
    74      15.511269      15.511269      15.511269    1[6-(1,1,6)]
    75      14.836725      14.836725      14.836725    1[6-(1,1,6)]
    76      16.015555      16.015555      16.015555    1[6-(1,1,6)]
    77        8.69124        8.69124        8.69124    1[6-(6,6)]
    78      12.730396      12.730396      12.730396    1[6-(6,6)]
    79      10.484619      10.484619      10.484619    1[6-(6,6)]
    80      13.868689      13.868689      13.868689    1[6-(1,1,6)]
    81       13.11307       13.11307       13.11307    1[6-(1,1,6)]
    82      13.130907      13.130907      13.130907    1[6-(1,1,6)]
    83       0.496179       0.496179       0.496179    1[6-(6,6)]
    84       3.439201       3.439201       3.439201    1[6-(6,6)]
    85        0.09729        0.09729        0.09729    1[6-(6,6)]
    86       2.394955       2.394955       2.394955    1[6-(1,1,6)]
    87       3.093822       3.093822       3.093822    1[6-(1,1,6)]
    88       3.750529       3.750529       3.750529    1[6-(1,1,6)]
    89       4.486691       4.486691       4.486691    6[6-(6,6),8-(30),8-(30)]
    90       4.802883       4.802883       4.802883    6[6-(1,6),6-(1,6),6-(8,8)]
    91        4.24833        4.24833        4.24833    6[1-(0),6-(6,6),6-(6,6)]
    92       4.626139       4.626139       4.626139    6[6-(1,6),6-(1,6),6-(8,8)]
    93       5.566609       5.566609       5.566609    6[1-(0),6-(6,6),6-(6,6)]
    94       6.109812       6.109812       6.109812    6[6-(1,1,1),6-(1,6),6-(1,6)]
    95       5.733624       5.733624       5.733624    6[1-(0),6-(6,6),6-(6,6)]
    96       7.126492       7.126492       7.126492    6[1-(0),1-(0),1-(0),6-(6,6)]
    97      16.167976      16.167976      16.167976    6[6-(6,6),8-(30),8-(30)]
    98       1.295578       1.295578       1.295578    6[6-(1,6),6-(1,6),6-(8,8)]
    99       1.371789       1.371789       1.371789    6[1-(0),6-(6,6),6-(6,6)]
   100       2.613858       2.613858       2.613858    6[6-(1,6),6-(1,6),6-(8,8)]
   101       3.778095       3.778095       3.778095    6[1-(0),6-(6,6),6-(6,6)]
   102       3.726207       3.726207       3.726207    6[6-(1,1,1),6-(1,6),6-(1,6)]
   103       2.450087       2.450087       2.450087    6[1-(0),6-(6,6),6-(6,6)]
   104       4.987734       4.987734       4.987734    6[1-(0),1-(0),1-(0),6-(6,6)]
   105       6.803814       6.803814       6.803814    6[6-(6,6),8-(30),8-(30)]
   106       8.195061       8.195061       8.195061    6[6-(1,6),6-(1,6),6-(8,8)]
   107        8.95068        8.95068        8.95068    6[1-(0),6-(6,6),6-(6,6)]
   108      10.204099      10.204099      10.204099    6[6-(1,1,1),6-(1,6),6-(1,6)]
   109      10.693792      10.693792      10.693792    6[1-(0),6-(6,6),6-(6,6)]
   110       9.952767       9.952767       9.952767    6[6-(1,6),6-(1,6),6-(8,8)]
   111       8.707455       8.707455       8.707455    6[1-(0),6-(6,6),6-(6,6)]
   112      11.013228      11.013228      11.013228    6[1-(0),1-(0),1-(0),6-(6,6)]
   113       2.748442       2.748442       2.748442    6[6-(6,6),8-(30),8-(30)]
   114       4.131582       4.131582       4.131582    6[6-(6,6),8-(30),8-(30)]
   115      10.479754      10.479754      10.479754    6[6-(6,6),8-(30),8-(30)]
   116       3.620809       3.620809       3.620809    6[6-(6,6),8-(30),8-(30)]
   117       3.304617       3.304617       3.304617    6[6-(1,6),6-(1,6),6-(8,8)]
   118        3.85917        3.85917        3.85917    6[1-(0),6-(6,6),6-(6,6)]
   119        3.48136        3.48136        3.48136    6[6-(1,6),6-(1,6),6-(8,8)]
   120        2.54089        2.54089        2.54089    6[1-(0),6-(6,6),6-(6,6)]
   121       1.997688       1.997688       1.997688    6[6-(1,1,1),6-(1,6),6-(1,6)]
   122       2.373876       2.373876       2.373876    6[1-(0),6-(6,6),6-(6,6)]
   123       0.981007       0.981007       0.981007    6[1-(0),1-(0),1-(0),6-(6,6)]
   124       8.154523       8.154523       8.154523    6[6-(6,6),8-(30),8-(30)]
   125       6.811921       6.811921       6.811921    6[6-(1,6),6-(1,6),6-(8,8)]
   126       6.735711       6.735711       6.735711    6[1-(0),6-(6,6),6-(6,6)]
   127       5.493642       5.493642       5.493642    6[6-(1,6),6-(1,6),6-(8,8)]
   128       4.329405       4.329405       4.329405    6[1-(0),6-(6,6),6-(6,6)]
   129       4.381293       4.381293       4.381293    6[6-(1,1,1),6-(1,6),6-(1,6)]
   130       5.657414       5.657414       5.657414    6[1-(0),6-(6,6),6-(6,6)]
   131       3.119766       3.119766       3.119766    6[1-(0),1-(0),1-(0),6-(6,6)]
   132       1.303686       1.303686       1.303686    6[6-(6,6),8-(30),8-(30)]
   133      16.127439      16.127439      16.127439    6[6-(1,6),6-(1,6),6-(8,8)]
   134       15.37182       15.37182       15.37182    6[1-(0),6-(6,6),6-(6,6)]
   135        14.1184        14.1184        14.1184    6[6-(1,1,1),6-(1,6),6-(1,6)]
   136      13.628707      13.628707      13.628707    6[1-(0),6-(6,6),6-(6,6)]
   137      14.369733      14.369733      14.369733    6[6-(1,6),6-(1,6),6-(8,8)]
   138      15.615045      15.615045      15.615045    6[1-(0),6-(6,6),6-(6,6)]
   139      13.309272      13.309272      13.309272    6[1-(0),1-(0),1-(0),6-(6,6)]
   140       5.359057       5.359057       5.359057    6[6-(6,6),8-(30),8-(30)]
   141       3.975918       3.975918       3.975918    6[6-(6,6),8-(30),8-(30)]
   142      13.842745      13.842745      13.842745    6[6-(6,6),8-(30),8-(30)]
   143      11.728309      11.728309      11.728309    6[6-(6,6),8-(30),8-(30)]
   144      11.412117      11.412117      11.412117    6[6-(1,6),6-(1,6),6-(8,8)]
   145       11.96667       11.96667       11.96667    6[1-(0),6-(6,6),6-(6,6)]
   146       11.58886       11.58886       11.58886    6[6-(1,6),6-(1,6),6-(8,8)]
   147       10.64839       10.64839       10.64839    6[1-(0),6-(6,6),6-(6,6)]
   148      10.105188      10.105188      10.105188    6[6-(1,1,1),6-(1,6),6-(1,6)]
   149      10.481376      10.481376      10.481376    6[1-(0),6-(6,6),6-(6,6)]
   150       9.088507       9.088507       9.088507    6[1-(0),1-(0),1-(0),6-(6,6)]
   151       0.047023       0.047023       0.047023    6[6-(6,6),8-(30),8-(30)]
   152      14.919421      14.919421      14.919421    6[6-(1,6),6-(1,6),6-(8,8)]
   153      14.843211      14.843211      14.843211    6[1-(0),6-(6,6),6-(6,6)]
   154      13.601142      13.601142      13.601142    6[6-(1,6),6-(1,6),6-(8,8)]
   155      12.436905      12.436905      12.436905    6[1-(0),6-(6,6),6-(6,6)]
   156      12.488793      12.488793      12.488793    6[6-(1,1,1),6-(1,6),6-(1,6)]
   157      13.764913      13.764913      13.764913    6[1-(0),6-(6,6),6-(6,6)]
   158      11.227266      11.227266      11.227266    6[1-(0),1-(0),1-(0),6-(6,6)]
   159       9.411186       9.411186       9.411186    6[6-(6,6),8-(30),8-(30)]
   160       8.019939       8.019939       8.019939    6[6-(1,6),6-(1,6),6-(8,8)]
   161        7.26432        7.26432        7.26432    6[1-(0),6-(6,6),6-(6,6)]
   162         6.0109         6.0109         6.0109    6[6-(1,1,1),6-(1,6),6-(1,6)]
   163       5.521208       5.521208       5.521208    6[1-(0),6-(6,6),6-(6,6)]
   164       6.262233       6.262233       6.262233    6[6-(1,6),6-(1,6),6-(8,8)]
   165       7.507545       7.507545       7.507545    6[1-(0),6-(6,6),6-(6,6)]
   166       5.201772       5.201772       5.201772    6[1-(0),1-(0),1-(0),6-(6,6)]
   167      13.466557      13.466557      13.466557    6[6-(6,6),8-(30),8-(30)]
   168      12.083418      12.083418      12.083418    6[6-(6,6),8-(30),8-(30)]
   169       5.735245       5.735245       5.735245    6[6-(6,6),8-(30),8-(30)]
   170       12.59419       12.59419       12.59419    6[6-(6,6),8-(30),8-(30)]
   171      12.910383      12.910383      12.910383    6[6-(1,6),6-(1,6),6-(8,8)]
   172       12.35583       12.35583       12.35583    6[1-(0),6-(6,6),6-(6,6)]
   173      12.733639      12.733639      12.733639    6[6-(1,6),6-(1,6),6-(8,8)]
   174       13.67411       13.67411       13.67411    6[1-(0),6-(6,6),6-(6,6)]
   175      14.217312      14.217312      14.217312    6[6-(1,1,1),6-(1,6),6-(1,6)]
   176      13.841124      13.841124      13.841124    6[1-(0),6-(6,6),6-(6,6)]
   177      15.233992      15.233992      15.233992    6[1-(0),1-(0),1-(0),6-(6,6)]
   178       8.060476       8.060476       8.060476    6[6-(6,6),8-(30),8-(30)]
   179       9.403078       9.403078       9.403078    6[6-(1,6),6-(1,6),6-(8,8)]
   180       9.479289       9.479289       9.479289    6[1-(0),6-(6,6),6-(6,6)]
   181      10.721358      10.721358      10.721358    6[6-(1,6),6-(1,6),6-(8,8)]
   182      11.885595      11.885595      11.885595    6[1-(0),6-(6,6),6-(6,6)]
   183      11.833707      11.833707      11.833707    6[6-(1,1,1),6-(1,6),6-(1,6)]
   184      10.557586      10.557586      10.557586    6[1-(0),6-(6,6),6-(6,6)]
   185      13.095234      13.095234      13.095234    6[1-(0),1-(0),1-(0),6-(6,6)]
   186      14.911314      14.911314      14.911314    6[6-(6,6),8-(30),8-(30)]
   187       0.087561       0.087561       0.087561    6[6-(1,6),6-(1,6),6-(8,8)]
   188        0.84318        0.84318        0.84318    6[1-(0),6-(6,6),6-(6,6)]
   189       2.096599       2.096599       2.096599    6[6-(1,1,1),6-(1,6),6-(1,6)]
   190       2.586292       2.586292       2.586292    6[1-(0),6-(6,6),6-(6,6)]
   191       1.845267       1.845267       1.845267    6[6-(1,6),6-(1,6),6-(8,8)]
   192       0.599955       0.599955       0.599955    6[1-(0),6-(6,6),6-(6,6)]
   193       2.905728       2.905728       2.905728    6[1-(0),1-(0),1-(0),6-(6,6)]
   194      10.855943      10.855943      10.855943    6[6-(6,6),8-(30),8-(30)]
   195      12.239082      12.239082      12.239082    6[6-(6,6),8-(30),8-(30)]
   196       2.372254       2.372254       2.372254    6[6-(6,6),8-(30),8-(30)]
   197       3.622431       3.622431       3.622431    8[6-(6,8),30-(8,8,8)]
   198       5.114211       5.114211       5.114211    8[6-(6,8),30-(8,8,8)]
   199      15.219399      15.219399      15.219399    8[6-(6,8),30-(8,8,8)]
   200      16.122574      16.122574      16.122574    8[6-(6,8),30-(8,8,8)]
   201        6.22656        6.22656        6.22656    8[6-(6,8),30-(8,8,8)]
   202       6.331957       6.331957       6.331957    8[6-(6,8),30-(8,8,8)]
   203       1.744734       1.744734       1.744734    8[6-(6,8),30-(8,8,8)]
   204       3.872142       3.872142       3.872142    8[6-(6,8),30-(8,8,8)]
   205       4.762346       4.762346       4.762346    8[6-(6,8),30-(8,8,8)]
   206       3.213813       3.213813       3.213813    8[6-(6,8),30-(8,8,8)]
   207          9.729          9.729          9.729    8[6-(6,8),30-(8,8,8)]
   208       11.62129       11.62129       11.62129    8[6-(6,8),30-(8,8,8)]
   209       3.400285       3.400285       3.400285    8[30-(8,8,8),30-(8,8,8),30-(8,8,8),30-(8,8,8)]
   210       4.485069       4.485069       4.485069    8[6-(6,8),30-(8,8,8)]
   211       2.993289       2.993289       2.993289    8[6-(6,8),30-(8,8,8)]
   212       9.103101       9.103101       9.103101    8[6-(6,8),30-(8,8,8)]
   213       8.199926       8.199926       8.199926    8[6-(6,8),30-(8,8,8)]
   214        1.88094        1.88094        1.88094    8[6-(6,8),30-(8,8,8)]
   215       1.775542       1.775542       1.775542    8[6-(6,8),30-(8,8,8)]
   216       6.362766       6.362766       6.362766    8[6-(6,8),30-(8,8,8)]
   217       4.235358       4.235358       4.235358    8[6-(6,8),30-(8,8,8)]
   218       3.345154       3.345154       3.345154    8[6-(6,8),30-(8,8,8)]
   219       4.893687       4.893687       4.893687    8[6-(6,8),30-(8,8,8)]
   220        14.5935        14.5935        14.5935    8[6-(6,8),30-(8,8,8)]
   221      12.701209      12.701209      12.701209    8[6-(6,8),30-(8,8,8)]
   222       4.707215       4.707215       4.707215    8[30-(8,8,8),30-(8,8,8),30-(8,8,8),30-(8,8,8)]
   223      12.592569      12.592569      12.592569    8[6-(6,8),30-(8,8,8)]
   224      11.100789      11.100789      11.100789    8[6-(6,8),30-(8,8,8)]
   225       0.995601       0.995601       0.995601    8[6-(6,8),30-(8,8,8)]
   226       0.092425       0.092425       0.092425    8[6-(6,8),30-(8,8,8)]
   227        9.98844        9.98844        9.98844    8[6-(6,8),30-(8,8,8)]
   228       9.883042       9.883042       9.883042    8[6-(6,8),30-(8,8,8)]
   229      14.470266      14.470266      14.470266    8[6-(6,8),30-(8,8,8)]
   230      12.342858      12.342858      12.342858    8[6-(6,8),30-(8,8,8)]
   231      11.452654      11.452654      11.452654    8[6-(6,8),30-(8,8,8)]
   232      13.001187      13.001187      13.001187    8[6-(6,8),30-(8,8,8)]
   233          6.486          6.486          6.486    8[6-(6,8),30-(8,8,8)]
   234       4.593709       4.593709       4.593709    8[6-(6,8),30-(8,8,8)]
   235      12.814714      12.814714      12.814714    8[30-(8,8,8),30-(8,8,8),30-(8,8,8),30-(8,8,8)]
   236      11.729931      11.729931      11.729931    8[6-(6,8),30-(8,8,8)]
   237      13.221711      13.221711      13.221711    8[6-(6,8),30-(8,8,8)]
   238       7.111899       7.111899       7.111899    8[6-(6,8),30-(8,8,8)]
   239       8.015074       8.015074       8.015074    8[6-(6,8),30-(8,8,8)]
   240       14.33406       14.33406       14.33406    8[6-(6,8),30-(8,8,8)]
   241      14.439457      14.439457      14.439457    8[6-(6,8),30-(8,8,8)]
   242       9.852234       9.852234       9.852234    8[6-(6,8),30-(8,8,8)]
   243      11.979642      11.979642      11.979642    8[6-(6,8),30-(8,8,8)]
   244      12.869845      12.869845      12.869845    8[6-(6,8),30-(8,8,8)]
   245      11.321313      11.321313      11.321313    8[6-(6,8),30-(8,8,8)]
   246         1.6215         1.6215         1.6215    8[6-(6,8),30-(8,8,8)]
   247        3.51379        3.51379        3.51379    8[6-(6,8),30-(8,8,8)]
   248      11.507785      11.507785      11.507785    8[30-(8,8,8),30-(8,8,8),30-(8,8,8),30-(8,8,8)]
