# Supplementary material for: A collection of forcefield precursors for metal–organic frameworks
Source: RSC Adv. 2019 Nov 13;9(63):36492–507. doi: 10.1039/c9ra07327b (PMC9075174; doi:10.1039/c9ra07327b)
Supplement: RA-009-C9RA07327B-s2084 [file RA-009-C9RA07327B-s2084.txt]

QOVGOY_clean

10.743500    0.000000    0.000000
-4.111879    9.925484    0.000000
-4.111879    -4.430798    8.881626

     1      -3.385319      -3.385319      -3.385319    25[7-(6),7-(6),7-(6),7-(6)]
     2       5.905061       5.905061       5.905061    25[7-(6),7-(6),7-(6),7-(6)]
     3      -0.774582      -0.774582      -0.774582    25[7-(6),7-(6),7-(6),7-(6)]
     4       3.294324       3.294324       3.294324    25[7-(6),7-(6),7-(6),7-(6)]
     5      -2.040561      -2.040561      -2.040561    42[6-(7),6-(7),6-(7),6-(7),6-(7),6-(7),6-(7),6-(7)]
     6      -6.183197      -6.183197      -6.183197    42[6-(7),6-(7),6-(7),6-(7),6-(7),6-(7),6-(7),6-(7)]
     7      -2.417888      -2.417888      -2.417888    6[7-(25),42-(6,6,6,6,6,6,6)]
     8      -0.671955      -0.671955      -0.671955    6[7-(25),42-(6,6,6,6,6,6,6)]
     9       7.621864       7.621864       7.621864    6[7-(25),42-(6,6,6,6,6,6,6)]
    10       8.796682       8.796682       8.796682    6[7-(25),42-(6,6,6,6,6,6,6)]
    11      -1.384681      -1.384681      -1.384681    6[7-(25),42-(6,6,6,6,6,6,6)]
    12       8.159118       8.159118       8.159118    6[7-(25),42-(6,6,6,6,6,6,6)]
    13       6.588658       6.588658       6.588658    6[7-(25),42-(6,6,6,6,6,6,6)]
    14      -0.034391      -0.034391      -0.034391    6[7-(25),42-(6,6,6,6,6,6,6)]
    15        4.93763        4.93763        4.93763    6[7-(25),42-(6,6,6,6,6,6,6)]
    16       3.191697       3.191697       3.191697    6[7-(25),42-(6,6,6,6,6,6,6)]
    17      -5.102122      -5.102122      -5.102122    6[7-(25),42-(6,6,6,6,6,6,6)]
    18       -6.27694       -6.27694       -6.27694    6[7-(25),42-(6,6,6,6,6,6,6)]
    19       3.904423       3.904423       3.904423    6[7-(25),42-(6,6,6,6,6,6,6)]
    20      -5.639376      -5.639376      -5.639376    6[7-(25),42-(6,6,6,6,6,6,6)]
    21      -4.068916      -4.068916      -4.068916    6[7-(25),42-(6,6,6,6,6,6,6)]
    22       2.554133       2.554133       2.554133    6[7-(25),42-(6,6,6,6,6,6,6)]
    23      -2.649367      -2.649367      -2.649367    7[6-(42),25-(7,7,7)]
    24      -0.007153      -0.007153      -0.007153    7[6-(42),25-(7,7,7)]
    25       7.115837       7.115837       7.115837    7[6-(42),25-(7,7,7)]
    26       4.774777       4.774777       4.774777    7[6-(42),25-(7,7,7)]
    27      -0.997695      -0.997695      -0.997695    7[6-(42),25-(7,7,7)]
    28        3.71186        3.71186        3.71186    7[6-(42),25-(7,7,7)]
    29       5.464165       5.464165       5.464165    7[6-(42),25-(7,7,7)]
    30       1.055764       1.055764       1.055764    7[6-(42),25-(7,7,7)]
    31       5.169109       5.169109       5.169109    7[6-(42),25-(7,7,7)]
    32       2.526895       2.526895       2.526895    7[6-(42),25-(7,7,7)]
    33      -4.596095      -4.596095      -4.596095    7[6-(42),25-(7,7,7)]
    34      -2.255035      -2.255035      -2.255035    7[6-(42),25-(7,7,7)]
    35       3.517437       3.517437       3.517437    7[6-(42),25-(7,7,7)]
    36      -1.192118      -1.192118      -1.192118    7[6-(42),25-(7,7,7)]
    37      -2.944423      -2.944423      -2.944423    7[6-(42),25-(7,7,7)]
    38       1.463978       1.463978       1.463978    7[6-(42),25-(7,7,7)]
