# Supplementary material for: A collection of forcefield precursors for metal–organic frameworks
Source: RSC Adv. 2019 Nov 13;9(63):36492–507. doi: 10.1039/c9ra07327b (PMC9075174; doi:10.1039/c9ra07327b)
Supplement: RA-009-C9RA07327B-s2085 [file RA-009-C9RA07327B-s2085.txt]

QOVGOY01_clean

10.722000    0.000000    0.000000
-4.101576    9.906481    0.000000
2.518684    5.482128    8.863622

     1       5.809795       5.809795       5.809795    25[7-(6),7-(6),7-(6),7-(6)]
     2       3.329313       3.329313       3.329313    25[7-(6),7-(6),7-(6),7-(6)]
     3       7.341007       7.341007       7.341007    25[7-(6),7-(6),7-(6),7-(6)]
     4       1.798101       1.798101       1.798101    25[7-(6),7-(6),7-(6),7-(6)]
     5       8.657225       8.657225       8.657225    42[6-(7),6-(7),6-(7),6-(7),6-(7),6-(7),6-(7),6-(7)]
     6       4.583459       4.583459       4.583459    42[6-(7),6-(7),6-(7),6-(7),6-(7),6-(7),6-(7),6-(7)]
     7       3.904607       3.904607       3.904607    6[7-(25),42-(6,6,6,6,6,6,6)]
     8       6.657328       6.657328       6.657328    6[7-(25),42-(6,6,6,6,6,6,6)]
     9      10.760254      10.760254      10.760254    6[7-(25),42-(6,6,6,6,6,6,6)]
    10        5.10192        5.10192        5.10192    6[7-(25),42-(6,6,6,6,6,6,6)]
    11       5.636476       5.636476       5.636476    6[7-(25),42-(6,6,6,6,6,6,6)]
    12       3.203197       3.203197       3.203197    6[7-(25),42-(6,6,6,6,6,6,6)]
    13       9.028386       9.028386       9.028386    6[7-(25),42-(6,6,6,6,6,6,6)]
    14        8.55605        8.55605        8.55605    6[7-(25),42-(6,6,6,6,6,6,6)]
    15       5.234501       5.234501       5.234501    6[7-(25),42-(6,6,6,6,6,6,6)]
    16        2.48178        2.48178        2.48178    6[7-(25),42-(6,6,6,6,6,6,6)]
    17      -1.621146      -1.621146      -1.621146    6[7-(25),42-(6,6,6,6,6,6,6)]
    18       4.037188       4.037188       4.037188    6[7-(25),42-(6,6,6,6,6,6,6)]
    19       3.502632       3.502632       3.502632    6[7-(25),42-(6,6,6,6,6,6,6)]
    20       5.935911       5.935911       5.935911    6[7-(25),42-(6,6,6,6,6,6,6)]
    21       0.110722       0.110722       0.110722    6[7-(25),42-(6,6,6,6,6,6,6)]
    22       0.583058       0.583058       0.583058    6[7-(25),42-(6,6,6,6,6,6,6)]
    23       6.037878       6.037878       6.037878    7[6-(42),25-(7,7,7)]
    24       5.556879       5.556879       5.556879    7[6-(42),25-(7,7,7)]
    25       1.163607       1.163607       1.163607    7[6-(42),25-(7,7,7)]
    26       5.446023       5.446023       5.446023    7[6-(42),25-(7,7,7)]
    27       6.146126       6.146126       6.146126    7[6-(42),25-(7,7,7)]
    28       2.542327       2.542327       2.542327    7[6-(42),25-(7,7,7)]
    29       1.055359       1.055359       1.055359    7[6-(42),25-(7,7,7)]
    30       8.460574       8.460574       8.460574    7[6-(42),25-(7,7,7)]
    31        3.10123        3.10123        3.10123    7[6-(42),25-(7,7,7)]
    32       3.582229       3.582229       3.582229    7[6-(42),25-(7,7,7)]
    33       7.975501       7.975501       7.975501    7[6-(42),25-(7,7,7)]
    34       3.693085       3.693085       3.693085    7[6-(42),25-(7,7,7)]
    35       2.992982       2.992982       2.992982    7[6-(42),25-(7,7,7)]
    36       6.596781       6.596781       6.596781    7[6-(42),25-(7,7,7)]
    37       8.083749       8.083749       8.083749    7[6-(42),25-(7,7,7)]
    38       0.678534       0.678534       0.678534    7[6-(42),25-(7,7,7)]
