# Supplementary material for: A collection of forcefield precursors for metal–organic frameworks
Source: RSC Adv. 2019 Nov 13;9(63):36492–507. doi: 10.1039/c9ra07327b (PMC9075174; doi:10.1039/c9ra07327b)
Supplement: RA-009-C9RA07327B-s2086 [file RA-009-C9RA07327B-s2086.txt]

QOWRAV01_clean

27.418000    0.000000    0.000000
0.000000    27.418000    0.000000
0.000000    0.000000    27.418000

     1            0.0            0.0            0.0    29[8-(6),8-(6),8-(6),8-(6)]
     2            0.0            0.0            0.0    29[8-(6),8-(6),8-(6),8-(6)]
     3         13.709         13.709         13.709    29[8-(6),8-(6),8-(6),8-(6)]
     4         13.709         13.709         13.709    29[8-(6),8-(6),8-(6),8-(6)]
     5       5.532404       5.532404       5.532404    29[8-(6),8-(6),8-(6),8-(6)]
     6      21.885596      21.885596      21.885596    29[8-(6),8-(6),8-(6),8-(6)]
     7      19.241404      19.241404      19.241404    29[8-(6),8-(6),8-(6),8-(6)]
     8       8.176596       8.176596       8.176596    29[8-(6),8-(6),8-(6),8-(6)]
     9         13.709         13.709         13.709    29[8-(6),8-(6),8-(6),8-(6)]
    10         13.709         13.709         13.709    29[8-(6),8-(6),8-(6),8-(6)]
    11            0.0            0.0            0.0    29[8-(6),8-(6),8-(6),8-(6)]
    12            0.0            0.0            0.0    29[8-(6),8-(6),8-(6),8-(6)]
    13       3.032431       3.032431       3.032431    1[6-(6,6)]
    14       4.589773       4.589773       4.589773    1[6-(6,6)]
    15      24.385569      24.385569      24.385569    1[6-(6,6)]
    16      22.828227      22.828227      22.828227    1[6-(6,6)]
    17      24.385569      24.385569      24.385569    1[6-(6,6)]
    18      22.828227      22.828227      22.828227    1[6-(6,6)]
    19       3.032431       3.032431       3.032431    1[6-(6,6)]
    20       4.589773       4.589773       4.589773    1[6-(6,6)]
    21      10.720438      10.720438      10.720438    1[6-(6,6)]
    22       9.056165       9.056165       9.056165    1[6-(6,6)]
    23      10.720438      10.720438      10.720438    1[6-(6,6)]
    24       9.056165       9.056165       9.056165    1[6-(6,6)]
    25      16.697562      16.697562      16.697562    1[6-(6,6)]
    26      18.361835      18.361835      18.361835    1[6-(6,6)]
    27      16.697562      16.697562      16.697562    1[6-(6,6)]
    28      18.361835      18.361835      18.361835    1[6-(6,6)]
    29       4.869437       4.869437       4.869437    1[6-(6,6)]
    30       4.842019       4.842019       4.842019    1[6-(6,6)]
    31      22.548563      22.548563      22.548563    1[6-(6,6)]
    32      22.575981      22.575981      22.575981    1[6-(6,6)]
    33       4.869437       4.869437       4.869437    1[6-(6,6)]
    34       4.842019       4.842019       4.842019    1[6-(6,6)]
    35      22.548563      22.548563      22.548563    1[6-(6,6)]
    36      22.575981      22.575981      22.575981    1[6-(6,6)]
    37      18.578437      18.578437      18.578437    1[6-(6,6)]
    38      18.551019      18.551019      18.551019    1[6-(6,6)]
    39       8.839563       8.839563       8.839563    1[6-(6,6)]
    40       8.866981       8.866981       8.866981    1[6-(6,6)]
    41      18.578437      18.578437      18.578437    1[6-(6,6)]
    42      18.551019      18.551019      18.551019    1[6-(6,6)]
    43       8.839563       8.839563       8.839563    1[6-(6,6)]
    44       8.866981       8.866981       8.866981    1[6-(6,6)]
    45      16.741431      16.741431      16.741431    1[6-(6,6)]
    46      18.298773      18.298773      18.298773    1[6-(6,6)]
    47      10.676569      10.676569      10.676569    1[6-(6,6)]
    48       9.119227       9.119227       9.119227    1[6-(6,6)]
    49      10.676569      10.676569      10.676569    1[6-(6,6)]
    50       9.119227       9.119227       9.119227    1[6-(6,6)]
    51      16.741431      16.741431      16.741431    1[6-(6,6)]
    52      18.298773      18.298773      18.298773    1[6-(6,6)]
    53      24.429438      24.429438      24.429438    1[6-(6,6)]
    54      22.765165      22.765165      22.765165    1[6-(6,6)]
    55      24.429438      24.429438      24.429438    1[6-(6,6)]
    56      22.765165      22.765165      22.765165    1[6-(6,6)]
    57       2.988562       2.988562       2.988562    1[6-(6,6)]
    58       4.652835       4.652835       4.652835    1[6-(6,6)]
    59       2.988562       2.988562       2.988562    1[6-(6,6)]
    60       4.652835       4.652835       4.652835    1[6-(6,6)]
    61      24.385569      24.385569      24.385569    1[6-(6,6)]
    62      22.828227      22.828227      22.828227    1[6-(6,6)]
    63       3.032431       3.032431       3.032431    1[6-(6,6)]
    64       4.589773       4.589773       4.589773    1[6-(6,6)]
    65       3.032431       3.032431       3.032431    1[6-(6,6)]
    66       4.589773       4.589773       4.589773    1[6-(6,6)]
    67      24.385569      24.385569      24.385569    1[6-(6,6)]
    68      22.828227      22.828227      22.828227    1[6-(6,6)]
    69      16.697562      16.697562      16.697562    1[6-(6,6)]
    70      18.361835      18.361835      18.361835    1[6-(6,6)]
    71      16.697562      16.697562      16.697562    1[6-(6,6)]
    72      18.361835      18.361835      18.361835    1[6-(6,6)]
    73      10.720438      10.720438      10.720438    1[6-(6,6)]
    74       9.056165       9.056165       9.056165    1[6-(6,6)]
    75      10.720438      10.720438      10.720438    1[6-(6,6)]
    76       9.056165       9.056165       9.056165    1[6-(6,6)]
    77      22.548563      22.548563      22.548563    1[6-(6,6)]
    78      22.575981      22.575981      22.575981    1[6-(6,6)]
    79       4.869437       4.869437       4.869437    1[6-(6,6)]
    80       4.842019       4.842019       4.842019    1[6-(6,6)]
    81      22.548563      22.548563      22.548563    1[6-(6,6)]
    82      22.575981      22.575981      22.575981    1[6-(6,6)]
    83       4.869437       4.869437       4.869437    1[6-(6,6)]
    84       4.842019       4.842019       4.842019    1[6-(6,6)]
    85       8.839563       8.839563       8.839563    1[6-(6,6)]
    86       8.866981       8.866981       8.866981    1[6-(6,6)]
    87      18.578437      18.578437      18.578437    1[6-(6,6)]
    88      18.551019      18.551019      18.551019    1[6-(6,6)]
    89       8.839563       8.839563       8.839563    1[6-(6,6)]
    90       8.866981       8.866981       8.866981    1[6-(6,6)]
    91      18.578437      18.578437      18.578437    1[6-(6,6)]
    92      18.551019      18.551019      18.551019    1[6-(6,6)]
    93      10.676569      10.676569      10.676569    1[6-(6,6)]
    94       9.119227       9.119227       9.119227    1[6-(6,6)]
    95      16.741431      16.741431      16.741431    1[6-(6,6)]
    96      18.298773      18.298773      18.298773    1[6-(6,6)]
    97      16.741431      16.741431      16.741431    1[6-(6,6)]
    98      18.298773      18.298773      18.298773    1[6-(6,6)]
    99      10.676569      10.676569      10.676569    1[6-(6,6)]
   100       9.119227       9.119227       9.119227    1[6-(6,6)]
   101       2.988562       2.988562       2.988562    1[6-(6,6)]
   102       4.652835       4.652835       4.652835    1[6-(6,6)]
   103       2.988562       2.988562       2.988562    1[6-(6,6)]
   104       4.652835       4.652835       4.652835    1[6-(6,6)]
   105      24.429438      24.429438      24.429438    1[6-(6,6)]
   106      22.765165      22.765165      22.765165    1[6-(6,6)]
   107      24.429438      24.429438      24.429438    1[6-(6,6)]
   108      22.765165      22.765165      22.765165    1[6-(6,6)]
   109         6.8545         6.8545         6.8545    1[6-(6,6)]
   110        20.5635        20.5635        20.5635    1[6-(6,6)]
   111        20.5635        20.5635        20.5635    1[6-(6,6)]
   112         6.8545         6.8545         6.8545    1[6-(6,6)]
   113       8.502322       8.502322       8.502322    1[6-(6,6)]
   114       8.502322       8.502322       8.502322    1[6-(6,6)]
   115      18.915678      18.915678      18.915678    1[6-(6,6)]
   116      18.915678      18.915678      18.915678    1[6-(6,6)]
   117       5.206678       5.206678       5.206678    1[6-(6,6)]
   118      22.211322      22.211322      22.211322    1[6-(6,6)]
   119       5.206678       5.206678       5.206678    1[6-(6,6)]
   120      22.211322      22.211322      22.211322    1[6-(6,6)]
   121        20.5635        20.5635        20.5635    1[6-(6,6)]
   122         6.8545         6.8545         6.8545    1[6-(6,6)]
   123         6.8545         6.8545         6.8545    1[6-(6,6)]
   124        20.5635        20.5635        20.5635    1[6-(6,6)]
   125      18.915678      18.915678      18.915678    1[6-(6,6)]
   126      18.915678      18.915678      18.915678    1[6-(6,6)]
   127       8.502322       8.502322       8.502322    1[6-(6,6)]
   128       8.502322       8.502322       8.502322    1[6-(6,6)]
   129      22.211322      22.211322      22.211322    1[6-(6,6)]
   130       5.206678       5.206678       5.206678    1[6-(6,6)]
   131      22.211322      22.211322      22.211322    1[6-(6,6)]
   132       5.206678       5.206678       5.206678    1[6-(6,6)]
   133       3.344996       3.344996       3.344996    6[1-(0),6-(1,6),6-(6,6)]
   134       4.288175       4.288175       4.288175    6[1-(0),6-(1,6),6-(6,6)]
   135      24.073004      24.073004      24.073004    6[1-(0),6-(1,6),6-(6,6)]
   136      23.129825      23.129825      23.129825    6[1-(0),6-(1,6),6-(6,6)]
   137      24.073004      24.073004      24.073004    6[1-(0),6-(1,6),6-(6,6)]
   138      23.129825      23.129825      23.129825    6[1-(0),6-(1,6),6-(6,6)]
   139       3.344996       3.344996       3.344996    6[1-(0),6-(1,6),6-(6,6)]
   140       4.288175       4.288175       4.288175    6[1-(0),6-(1,6),6-(6,6)]
   141      10.374971      10.374971      10.374971    6[1-(0),6-(1,6),6-(6,6)]
   142       9.396149       9.396149       9.396149    6[1-(0),6-(1,6),6-(6,6)]
   143      10.374971      10.374971      10.374971    6[1-(0),6-(1,6),6-(6,6)]
   144       9.396149       9.396149       9.396149    6[1-(0),6-(1,6),6-(6,6)]
   145      17.043029      17.043029      17.043029    6[1-(0),6-(1,6),6-(6,6)]
   146      18.021851      18.021851      18.021851    6[1-(0),6-(1,6),6-(6,6)]
   147      17.043029      17.043029      17.043029    6[1-(0),6-(1,6),6-(6,6)]
   148      18.021851      18.021851      18.021851    6[1-(0),6-(1,6),6-(6,6)]
   149       5.675526       5.675526       5.675526    6[1-(0),6-(1,6),6-(6,6)]
   150       5.653592       5.653592       5.653592    6[1-(0),6-(1,6),6-(6,6)]
   151      21.742474      21.742474      21.742474    6[1-(0),6-(1,6),6-(6,6)]
   152      21.764408      21.764408      21.764408    6[1-(0),6-(1,6),6-(6,6)]
   153       5.675526       5.675526       5.675526    6[1-(0),6-(1,6),6-(6,6)]
   154       5.653592       5.653592       5.653592    6[1-(0),6-(1,6),6-(6,6)]
   155      21.742474      21.742474      21.742474    6[1-(0),6-(1,6),6-(6,6)]
   156      21.764408      21.764408      21.764408    6[1-(0),6-(1,6),6-(6,6)]
   157      19.384526      19.384526      19.384526    6[1-(0),6-(1,6),6-(6,6)]
   158      19.362592      19.362592      19.362592    6[1-(0),6-(1,6),6-(6,6)]
   159       8.033474       8.033474       8.033474    6[1-(0),6-(1,6),6-(6,6)]
   160       8.055408       8.055408       8.055408    6[1-(0),6-(1,6),6-(6,6)]
   161      19.384526      19.384526      19.384526    6[1-(0),6-(1,6),6-(6,6)]
   162      19.362592      19.362592      19.362592    6[1-(0),6-(1,6),6-(6,6)]
   163       8.033474       8.033474       8.033474    6[1-(0),6-(1,6),6-(6,6)]
   164       8.055408       8.055408       8.055408    6[1-(0),6-(1,6),6-(6,6)]
   165      17.053996      17.053996      17.053996    6[1-(0),6-(1,6),6-(6,6)]
   166      17.997175      17.997175      17.997175    6[1-(0),6-(1,6),6-(6,6)]
   167      10.364004      10.364004      10.364004    6[1-(0),6-(1,6),6-(6,6)]
   168       9.420825       9.420825       9.420825    6[1-(0),6-(1,6),6-(6,6)]
   169      10.364004      10.364004      10.364004    6[1-(0),6-(1,6),6-(6,6)]
   170       9.420825       9.420825       9.420825    6[1-(0),6-(1,6),6-(6,6)]
   171      17.053996      17.053996      17.053996    6[1-(0),6-(1,6),6-(6,6)]
   172      17.997175      17.997175      17.997175    6[1-(0),6-(1,6),6-(6,6)]
   173      24.083971      24.083971      24.083971    6[1-(0),6-(1,6),6-(6,6)]
   174      23.105149      23.105149      23.105149    6[1-(0),6-(1,6),6-(6,6)]
   175      24.083971      24.083971      24.083971    6[1-(0),6-(1,6),6-(6,6)]
   176      23.105149      23.105149      23.105149    6[1-(0),6-(1,6),6-(6,6)]
   177       3.334029       3.334029       3.334029    6[1-(0),6-(1,6),6-(6,6)]
   178       4.312851       4.312851       4.312851    6[1-(0),6-(1,6),6-(6,6)]
   179       3.334029       3.334029       3.334029    6[1-(0),6-(1,6),6-(6,6)]
   180       4.312851       4.312851       4.312851    6[1-(0),6-(1,6),6-(6,6)]
   181      24.073004      24.073004      24.073004    6[1-(0),6-(1,6),6-(6,6)]
   182      23.129825      23.129825      23.129825    6[1-(0),6-(1,6),6-(6,6)]
   183       3.344996       3.344996       3.344996    6[1-(0),6-(1,6),6-(6,6)]
   184       4.288175       4.288175       4.288175    6[1-(0),6-(1,6),6-(6,6)]
   185       3.344996       3.344996       3.344996    6[1-(0),6-(1,6),6-(6,6)]
   186       4.288175       4.288175       4.288175    6[1-(0),6-(1,6),6-(6,6)]
   187      24.073004      24.073004      24.073004    6[1-(0),6-(1,6),6-(6,6)]
   188      23.129825      23.129825      23.129825    6[1-(0),6-(1,6),6-(6,6)]
   189      17.043029      17.043029      17.043029    6[1-(0),6-(1,6),6-(6,6)]
   190      18.021851      18.021851      18.021851    6[1-(0),6-(1,6),6-(6,6)]
   191      17.043029      17.043029      17.043029    6[1-(0),6-(1,6),6-(6,6)]
   192      18.021851      18.021851      18.021851    6[1-(0),6-(1,6),6-(6,6)]
   193      10.374971      10.374971      10.374971    6[1-(0),6-(1,6),6-(6,6)]
   194       9.396149       9.396149       9.396149    6[1-(0),6-(1,6),6-(6,6)]
   195      10.374971      10.374971      10.374971    6[1-(0),6-(1,6),6-(6,6)]
   196       9.396149       9.396149       9.396149    6[1-(0),6-(1,6),6-(6,6)]
   197      21.742474      21.742474      21.742474    6[1-(0),6-(1,6),6-(6,6)]
   198      21.764408      21.764408      21.764408    6[1-(0),6-(1,6),6-(6,6)]
   199       5.675526       5.675526       5.675526    6[1-(0),6-(1,6),6-(6,6)]
   200       5.653592       5.653592       5.653592    6[1-(0),6-(1,6),6-(6,6)]
   201      21.742474      21.742474      21.742474    6[1-(0),6-(1,6),6-(6,6)]
   202      21.764408      21.764408      21.764408    6[1-(0),6-(1,6),6-(6,6)]
   203       5.675526       5.675526       5.675526    6[1-(0),6-(1,6),6-(6,6)]
   204       5.653592       5.653592       5.653592    6[1-(0),6-(1,6),6-(6,6)]
   205       8.033474       8.033474       8.033474    6[1-(0),6-(1,6),6-(6,6)]
   206       8.055408       8.055408       8.055408    6[1-(0),6-(1,6),6-(6,6)]
   207      19.384526      19.384526      19.384526    6[1-(0),6-(1,6),6-(6,6)]
   208      19.362592      19.362592      19.362592    6[1-(0),6-(1,6),6-(6,6)]
   209       8.033474       8.033474       8.033474    6[1-(0),6-(1,6),6-(6,6)]
   210       8.055408       8.055408       8.055408    6[1-(0),6-(1,6),6-(6,6)]
   211      19.384526      19.384526      19.384526    6[1-(0),6-(1,6),6-(6,6)]
   212      19.362592      19.362592      19.362592    6[1-(0),6-(1,6),6-(6,6)]
   213      10.364004      10.364004      10.364004    6[1-(0),6-(1,6),6-(6,6)]
   214       9.420825       9.420825       9.420825    6[1-(0),6-(1,6),6-(6,6)]
   215      17.053996      17.053996      17.053996    6[1-(0),6-(1,6),6-(6,6)]
   216      17.997175      17.997175      17.997175    6[1-(0),6-(1,6),6-(6,6)]
   217      17.053996      17.053996      17.053996    6[1-(0),6-(1,6),6-(6,6)]
   218      17.997175      17.997175      17.997175    6[1-(0),6-(1,6),6-(6,6)]
   219      10.364004      10.364004      10.364004    6[1-(0),6-(1,6),6-(6,6)]
   220       9.420825       9.420825       9.420825    6[1-(0),6-(1,6),6-(6,6)]
   221       3.334029       3.334029       3.334029    6[1-(0),6-(1,6),6-(6,6)]
   222       4.312851       4.312851       4.312851    6[1-(0),6-(1,6),6-(6,6)]
   223       3.334029       3.334029       3.334029    6[1-(0),6-(1,6),6-(6,6)]
   224       4.312851       4.312851       4.312851    6[1-(0),6-(1,6),6-(6,6)]
   225      24.083971      24.083971      24.083971    6[1-(0),6-(1,6),6-(6,6)]
   226      23.105149      23.105149      23.105149    6[1-(0),6-(1,6),6-(6,6)]
   227      24.083971      24.083971      24.083971    6[1-(0),6-(1,6),6-(6,6)]
   228      23.105149      23.105149      23.105149    6[1-(0),6-(1,6),6-(6,6)]
   229       2.837763       2.837763       2.837763    6[6-(1,6),6-(1,6),6-(8,8)]
   230       1.789025       1.789025       1.789025    6[6-(6,6),8-(29),8-(29)]
   231       5.899805       5.899805       5.899805    6[6-(1,6),6-(1,6),6-(6,6)]
   232       4.809117       4.809117       4.809117    6[6-(1,6),6-(1,6),6-(6,6)]
   233      24.580237      24.580237      24.580237    6[6-(1,6),6-(1,6),6-(8,8)]
   234      25.628975      25.628975      25.628975    6[6-(6,6),8-(29),8-(29)]
   235      21.518195      21.518195      21.518195    6[6-(1,6),6-(1,6),6-(6,6)]
   236      22.608883      22.608883      22.608883    6[6-(1,6),6-(1,6),6-(6,6)]
   237      24.580237      24.580237      24.580237    6[6-(1,6),6-(1,6),6-(8,8)]
   238      25.628975      25.628975      25.628975    6[6-(6,6),8-(29),8-(29)]
   239      21.518195      21.518195      21.518195    6[6-(1,6),6-(1,6),6-(6,6)]
   240      22.608883      22.608883      22.608883    6[6-(1,6),6-(1,6),6-(6,6)]
   241       2.837763       2.837763       2.837763    6[6-(1,6),6-(1,6),6-(8,8)]
   242       1.789025       1.789025       1.789025    6[6-(6,6),8-(29),8-(29)]
   243       5.899805       5.899805       5.899805    6[6-(1,6),6-(1,6),6-(6,6)]
   244       4.809117       4.809117       4.809117    6[6-(1,6),6-(1,6),6-(6,6)]
   245      10.871237      10.871237      10.871237    6[6-(1,6),6-(1,6),6-(8,8)]
   246      11.919976      11.919976      11.919976    6[6-(6,6),8-(29),8-(29)]
   247       7.809195       7.809195       7.809195    6[6-(1,6),6-(1,6),6-(6,6)]
   248       8.899883       8.899883       8.899883    6[6-(1,6),6-(1,6),6-(6,6)]
   249      10.871237      10.871237      10.871237    6[6-(1,6),6-(1,6),6-(8,8)]
   250      11.919976      11.919976      11.919976    6[6-(6,6),8-(29),8-(29)]
   251       7.809195       7.809195       7.809195    6[6-(1,6),6-(1,6),6-(6,6)]
   252       8.899883       8.899883       8.899883    6[6-(1,6),6-(1,6),6-(6,6)]
   253      16.546763      16.546763      16.546763    6[6-(1,6),6-(1,6),6-(8,8)]
   254      15.498025      15.498025      15.498025    6[6-(6,6),8-(29),8-(29)]
   255      19.608805      19.608805      19.608805    6[6-(1,6),6-(1,6),6-(6,6)]
   256      18.518117      18.518117      18.518117    6[6-(1,6),6-(1,6),6-(6,6)]
   257      16.546763      16.546763      16.546763    6[6-(1,6),6-(1,6),6-(8,8)]
   258      15.498025      15.498025      15.498025    6[6-(6,6),8-(29),8-(29)]
   259      19.608805      19.608805      19.608805    6[6-(1,6),6-(1,6),6-(6,6)]
   260      18.518117      18.518117      18.518117    6[6-(1,6),6-(1,6),6-(6,6)]
   261         6.8545         6.8545         6.8545    6[6-(1,6),6-(1,6),6-(8,8)]
   262         6.8545         6.8545         6.8545    6[6-(6,6),8-(29),8-(29)]
   263         6.8545         6.8545         6.8545    6[6-(1,6),6-(1,6),6-(6,6)]
   264         6.8545         6.8545         6.8545    6[6-(1,6),6-(1,6),6-(6,6)]
   265        20.5635        20.5635        20.5635    6[6-(1,6),6-(1,6),6-(8,8)]
   266        20.5635        20.5635        20.5635    6[6-(6,6),8-(29),8-(29)]
   267        20.5635        20.5635        20.5635    6[6-(1,6),6-(1,6),6-(6,6)]
   268        20.5635        20.5635        20.5635    6[6-(1,6),6-(1,6),6-(6,6)]
   269         6.8545         6.8545         6.8545    6[6-(1,6),6-(1,6),6-(8,8)]
   270         6.8545         6.8545         6.8545    6[6-(6,6),8-(29),8-(29)]
   271         6.8545         6.8545         6.8545    6[6-(1,6),6-(1,6),6-(6,6)]
   272         6.8545         6.8545         6.8545    6[6-(1,6),6-(1,6),6-(6,6)]
   273        20.5635        20.5635        20.5635    6[6-(1,6),6-(1,6),6-(8,8)]
   274        20.5635        20.5635        20.5635    6[6-(6,6),8-(29),8-(29)]
   275        20.5635        20.5635        20.5635    6[6-(1,6),6-(1,6),6-(6,6)]
   276        20.5635        20.5635        20.5635    6[6-(1,6),6-(1,6),6-(6,6)]
   277      24.580237      24.580237      24.580237    6[6-(1,6),6-(1,6),6-(8,8)]
   278      25.628975      25.628975      25.628975    6[6-(6,6),8-(29),8-(29)]
   279      21.518195      21.518195      21.518195    6[6-(1,6),6-(1,6),6-(6,6)]
   280      22.608883      22.608883      22.608883    6[6-(1,6),6-(1,6),6-(6,6)]
   281       2.837763       2.837763       2.837763    6[6-(1,6),6-(1,6),6-(8,8)]
   282       1.789025       1.789025       1.789025    6[6-(6,6),8-(29),8-(29)]
   283       5.899805       5.899805       5.899805    6[6-(1,6),6-(1,6),6-(6,6)]
   284       4.809117       4.809117       4.809117    6[6-(1,6),6-(1,6),6-(6,6)]
   285       2.837763       2.837763       2.837763    6[6-(1,6),6-(1,6),6-(8,8)]
   286       1.789025       1.789025       1.789025    6[6-(6,6),8-(29),8-(29)]
   287       5.899805       5.899805       5.899805    6[6-(1,6),6-(1,6),6-(6,6)]
   288       4.809117       4.809117       4.809117    6[6-(1,6),6-(1,6),6-(6,6)]
   289      24.580237      24.580237      24.580237    6[6-(1,6),6-(1,6),6-(8,8)]
   290      25.628975      25.628975      25.628975    6[6-(6,6),8-(29),8-(29)]
   291      21.518195      21.518195      21.518195    6[6-(1,6),6-(1,6),6-(6,6)]
   292      22.608883      22.608883      22.608883    6[6-(1,6),6-(1,6),6-(6,6)]
   293      16.546763      16.546763      16.546763    6[6-(1,6),6-(1,6),6-(8,8)]
   294      15.498025      15.498025      15.498025    6[6-(6,6),8-(29),8-(29)]
   295      19.608805      19.608805      19.608805    6[6-(1,6),6-(1,6),6-(6,6)]
   296      18.518117      18.518117      18.518117    6[6-(1,6),6-(1,6),6-(6,6)]
   297      16.546763      16.546763      16.546763    6[6-(1,6),6-(1,6),6-(8,8)]
   298      15.498025      15.498025      15.498025    6[6-(6,6),8-(29),8-(29)]
   299      19.608805      19.608805      19.608805    6[6-(1,6),6-(1,6),6-(6,6)]
   300      18.518117      18.518117      18.518117    6[6-(1,6),6-(1,6),6-(6,6)]
   301      10.871237      10.871237      10.871237    6[6-(1,6),6-(1,6),6-(8,8)]
   302      11.919976      11.919976      11.919976    6[6-(6,6),8-(29),8-(29)]
   303       7.809195       7.809195       7.809195    6[6-(1,6),6-(1,6),6-(6,6)]
   304       8.899883       8.899883       8.899883    6[6-(1,6),6-(1,6),6-(6,6)]
   305      10.871237      10.871237      10.871237    6[6-(1,6),6-(1,6),6-(8,8)]
   306      11.919976      11.919976      11.919976    6[6-(6,6),8-(29),8-(29)]
   307       7.809195       7.809195       7.809195    6[6-(1,6),6-(1,6),6-(6,6)]
   308       8.899883       8.899883       8.899883    6[6-(1,6),6-(1,6),6-(6,6)]
   309        20.5635        20.5635        20.5635    6[6-(1,6),6-(1,6),6-(8,8)]
   310        20.5635        20.5635        20.5635    6[6-(6,6),8-(29),8-(29)]
   311        20.5635        20.5635        20.5635    6[6-(1,6),6-(1,6),6-(6,6)]
   312        20.5635        20.5635        20.5635    6[6-(1,6),6-(1,6),6-(6,6)]
   313         6.8545         6.8545         6.8545    6[6-(1,6),6-(1,6),6-(8,8)]
   314         6.8545         6.8545         6.8545    6[6-(6,6),8-(29),8-(29)]
   315         6.8545         6.8545         6.8545    6[6-(1,6),6-(1,6),6-(6,6)]
   316         6.8545         6.8545         6.8545    6[6-(1,6),6-(1,6),6-(6,6)]
   317        20.5635        20.5635        20.5635    6[6-(1,6),6-(1,6),6-(8,8)]
   318        20.5635        20.5635        20.5635    6[6-(6,6),8-(29),8-(29)]
   319        20.5635        20.5635        20.5635    6[6-(1,6),6-(1,6),6-(6,6)]
   320        20.5635        20.5635        20.5635    6[6-(1,6),6-(1,6),6-(6,6)]
   321         6.8545         6.8545         6.8545    6[6-(1,6),6-(1,6),6-(8,8)]
   322         6.8545         6.8545         6.8545    6[6-(6,6),8-(29),8-(29)]
   323         6.8545         6.8545         6.8545    6[6-(1,6),6-(1,6),6-(6,6)]
   324         6.8545         6.8545         6.8545    6[6-(1,6),6-(1,6),6-(6,6)]
   325         6.8545         6.8545         6.8545    6[1-(0),6-(6,6),6-(6,6)]
   326        20.5635        20.5635        20.5635    6[1-(0),6-(6,6),6-(6,6)]
   327        20.5635        20.5635        20.5635    6[1-(0),6-(6,6),6-(6,6)]
   328         6.8545         6.8545         6.8545    6[1-(0),6-(6,6),6-(6,6)]
   329        7.84429        7.84429        7.84429    6[1-(0),6-(6,6),6-(6,6)]
   330        7.84429        7.84429        7.84429    6[1-(0),6-(6,6),6-(6,6)]
   331       19.57371       19.57371       19.57371    6[1-(0),6-(6,6),6-(6,6)]
   332       19.57371       19.57371       19.57371    6[1-(0),6-(6,6),6-(6,6)]
   333        5.86471        5.86471        5.86471    6[1-(0),6-(6,6),6-(6,6)]
   334       21.55329       21.55329       21.55329    6[1-(0),6-(6,6),6-(6,6)]
   335        5.86471        5.86471        5.86471    6[1-(0),6-(6,6),6-(6,6)]
   336       21.55329       21.55329       21.55329    6[1-(0),6-(6,6),6-(6,6)]
   337        20.5635        20.5635        20.5635    6[1-(0),6-(6,6),6-(6,6)]
   338         6.8545         6.8545         6.8545    6[1-(0),6-(6,6),6-(6,6)]
   339         6.8545         6.8545         6.8545    6[1-(0),6-(6,6),6-(6,6)]
   340        20.5635        20.5635        20.5635    6[1-(0),6-(6,6),6-(6,6)]
   341       19.57371       19.57371       19.57371    6[1-(0),6-(6,6),6-(6,6)]
   342       19.57371       19.57371       19.57371    6[1-(0),6-(6,6),6-(6,6)]
   343        7.84429        7.84429        7.84429    6[1-(0),6-(6,6),6-(6,6)]
   344        7.84429        7.84429        7.84429    6[1-(0),6-(6,6),6-(6,6)]
   345       21.55329       21.55329       21.55329    6[1-(0),6-(6,6),6-(6,6)]
   346        5.86471        5.86471        5.86471    6[1-(0),6-(6,6),6-(6,6)]
   347       21.55329       21.55329       21.55329    6[1-(0),6-(6,6),6-(6,6)]
   348        5.86471        5.86471        5.86471    6[1-(0),6-(6,6),6-(6,6)]
   349       1.358014       1.358014       1.358014    8[6-(6,8),29-(8,8,8)]
   350      26.059986      26.059986      26.059986    8[6-(6,8),29-(8,8,8)]
   351      26.059986      26.059986      26.059986    8[6-(6,8),29-(8,8,8)]
   352       1.358014       1.358014       1.358014    8[6-(6,8),29-(8,8,8)]
   353      12.343584      12.343584      12.343584    8[6-(6,8),29-(8,8,8)]
   354      12.343584      12.343584      12.343584    8[6-(6,8),29-(8,8,8)]
   355      15.074416      15.074416      15.074416    8[6-(6,8),29-(8,8,8)]
   356      15.074416      15.074416      15.074416    8[6-(6,8),29-(8,8,8)]
   357       5.739136       5.739136       5.739136    8[6-(6,8),29-(8,8,8)]
   358      21.678864      21.678864      21.678864    8[6-(6,8),29-(8,8,8)]
   359       5.739136       5.739136       5.739136    8[6-(6,8),29-(8,8,8)]
   360      21.678864      21.678864      21.678864    8[6-(6,8),29-(8,8,8)]
   361      19.448136      19.448136      19.448136    8[6-(6,8),29-(8,8,8)]
   362       7.969864       7.969864       7.969864    8[6-(6,8),29-(8,8,8)]
   363      19.448136      19.448136      19.448136    8[6-(6,8),29-(8,8,8)]
   364       7.969864       7.969864       7.969864    8[6-(6,8),29-(8,8,8)]
   365      15.067014      15.067014      15.067014    8[6-(6,8),29-(8,8,8)]
   366      12.350986      12.350986      12.350986    8[6-(6,8),29-(8,8,8)]
   367      12.350986      12.350986      12.350986    8[6-(6,8),29-(8,8,8)]
   368      15.067014      15.067014      15.067014    8[6-(6,8),29-(8,8,8)]
   369      26.052584      26.052584      26.052584    8[6-(6,8),29-(8,8,8)]
   370      26.052584      26.052584      26.052584    8[6-(6,8),29-(8,8,8)]
   371       1.365416       1.365416       1.365416    8[6-(6,8),29-(8,8,8)]
   372       1.365416       1.365416       1.365416    8[6-(6,8),29-(8,8,8)]
   373      26.059986      26.059986      26.059986    8[6-(6,8),29-(8,8,8)]
   374       1.358014       1.358014       1.358014    8[6-(6,8),29-(8,8,8)]
   375       1.358014       1.358014       1.358014    8[6-(6,8),29-(8,8,8)]
   376      26.059986      26.059986      26.059986    8[6-(6,8),29-(8,8,8)]
   377      15.074416      15.074416      15.074416    8[6-(6,8),29-(8,8,8)]
   378      15.074416      15.074416      15.074416    8[6-(6,8),29-(8,8,8)]
   379      12.343584      12.343584      12.343584    8[6-(6,8),29-(8,8,8)]
   380      12.343584      12.343584      12.343584    8[6-(6,8),29-(8,8,8)]
   381      21.678864      21.678864      21.678864    8[6-(6,8),29-(8,8,8)]
   382       5.739136       5.739136       5.739136    8[6-(6,8),29-(8,8,8)]
   383      21.678864      21.678864      21.678864    8[6-(6,8),29-(8,8,8)]
   384       5.739136       5.739136       5.739136    8[6-(6,8),29-(8,8,8)]
   385       7.969864       7.969864       7.969864    8[6-(6,8),29-(8,8,8)]
   386      19.448136      19.448136      19.448136    8[6-(6,8),29-(8,8,8)]
   387       7.969864       7.969864       7.969864    8[6-(6,8),29-(8,8,8)]
   388      19.448136      19.448136      19.448136    8[6-(6,8),29-(8,8,8)]
   389      12.350986      12.350986      12.350986    8[6-(6,8),29-(8,8,8)]
   390      15.067014      15.067014      15.067014    8[6-(6,8),29-(8,8,8)]
   391      15.067014      15.067014      15.067014    8[6-(6,8),29-(8,8,8)]
   392      12.350986      12.350986      12.350986    8[6-(6,8),29-(8,8,8)]
   393       1.365416       1.365416       1.365416    8[6-(6,8),29-(8,8,8)]
   394       1.365416       1.365416       1.365416    8[6-(6,8),29-(8,8,8)]
   395      26.052584      26.052584      26.052584    8[6-(6,8),29-(8,8,8)]
   396      26.052584      26.052584      26.052584    8[6-(6,8),29-(8,8,8)]
