# Supplementary material for: A collection of forcefield precursors for metal–organic frameworks
Source: RSC Adv. 2019 Nov 13;9(63):36492–507. doi: 10.1039/c9ra07327b (PMC9075174; doi:10.1039/c9ra07327b)
Supplement: RA-009-C9RA07327B-s2087 [file RA-009-C9RA07327B-s2087.txt]

QOZDOY_clean

12.005000    0.000000    0.000000
0.000000    12.471000    0.000000
0.000000    0.000000    13.804000

     1       9.645537       9.645537       9.645537    30[7-(6,6),7-(6,6),8-(6),8-(6)]
     2       3.643037       3.643037       3.643037    30[7-(6,6),7-(6,6),8-(6),8-(6)]
     3       8.361963       8.361963       8.361963    30[7-(6,6),7-(6,6),8-(6),8-(6)]
     4       2.359463       2.359463       2.359463    30[7-(6,6),7-(6,6),8-(6),8-(6)]
     5       5.150145       5.150145       5.150145    1[6-(6,6)]
     6       3.989261       3.989261       3.989261    1[6-(6,7)]
     7       6.261808       6.261808       6.261808    1[6-(6,7)]
     8       7.507927       7.507927       7.507927    1[6-(6,6)]
     9       7.839265       7.839265       7.839265    1[6-(6,6)]
    10       6.531921       6.531921       6.531921    1[6-(6,6)]
    11       5.150145       5.150145       5.150145    1[6-(6,6)]
    12       3.989261       3.989261       3.989261    1[6-(6,7)]
    13       6.261808       6.261808       6.261808    1[6-(6,7)]
    14       7.507927       7.507927       7.507927    1[6-(6,6)]
    15       7.839265       7.839265       7.839265    1[6-(6,6)]
    16       6.531921       6.531921       6.531921    1[6-(6,6)]
    17      11.152645      11.152645      11.152645    1[6-(6,6)]
    18       9.991761       9.991761       9.991761    1[6-(6,7)]
    19       0.259308       0.259308       0.259308    1[6-(6,7)]
    20       1.505427       1.505427       1.505427    1[6-(6,6)]
    21       1.836765       1.836765       1.836765    1[6-(6,6)]
    22        0.52942        0.52942        0.52942    1[6-(6,6)]
    23      11.152645      11.152645      11.152645    1[6-(6,6)]
    24       9.991761       9.991761       9.991761    1[6-(6,7)]
    25       0.259308       0.259308       0.259308    1[6-(6,7)]
    26       1.505427       1.505427       1.505427    1[6-(6,6)]
    27       1.836765       1.836765       1.836765    1[6-(6,6)]
    28        0.52942        0.52942        0.52942    1[6-(6,6)]
    29       0.852355       0.852355       0.852355    1[6-(6,6)]
    30       2.013238       2.013238       2.013238    1[6-(6,7)]
    31      11.745692      11.745692      11.745692    1[6-(6,7)]
    32      10.499573      10.499573      10.499573    1[6-(6,6)]
    33      10.168235      10.168235      10.168235    1[6-(6,6)]
    34      11.475579      11.475579      11.475579    1[6-(6,6)]
    35       0.852355       0.852355       0.852355    1[6-(6,6)]
    36       2.013238       2.013238       2.013238    1[6-(6,7)]
    37      11.745692      11.745692      11.745692    1[6-(6,7)]
    38      10.499573      10.499573      10.499573    1[6-(6,6)]
    39      10.168235      10.168235      10.168235    1[6-(6,6)]
    40      11.475579      11.475579      11.475579    1[6-(6,6)]
    41       6.854855       6.854855       6.854855    1[6-(6,6)]
    42       8.015738       8.015738       8.015738    1[6-(6,7)]
    43       5.743192       5.743192       5.743192    1[6-(6,7)]
    44       4.497073       4.497073       4.497073    1[6-(6,6)]
    45       4.165735       4.165735       4.165735    1[6-(6,6)]
    46        5.47308        5.47308        5.47308    1[6-(6,6)]
    47       6.854855       6.854855       6.854855    1[6-(6,6)]
    48       8.015738       8.015738       8.015738    1[6-(6,7)]
    49       5.743192       5.743192       5.743192    1[6-(6,7)]
    50       4.497073       4.497073       4.497073    1[6-(6,6)]
    51       4.165735       4.165735       4.165735    1[6-(6,6)]
    52        5.47308        5.47308        5.47308    1[6-(6,6)]
    53       5.389045       5.389045       5.389045    6[1-(0),6-(1,7),6-(6,6)]
    54       4.687952       4.687952       4.687952    6[1-(0),6-(1,6),7-(6,30)]
    55       6.016906       6.016906       6.016906    6[1-(0),6-(1,6),7-(6,30)]
    56       6.774422       6.774422       6.774422    6[1-(0),6-(1,7),6-(6,6)]
    57       6.447885       6.447885       6.447885    6[6-(1,6),6-(1,6),6-(1,6)]
    58        7.22821        7.22821        7.22821    6[1-(0),6-(1,6),6-(6,6)]
    59       7.138173       7.138173       7.138173    6[1-(0),6-(1,6),6-(8,8)]
    60       7.964117       7.964117       7.964117    6[6-(1,6),8-(0),8-(30)]
    61       5.389045       5.389045       5.389045    6[1-(0),6-(1,7),6-(6,6)]
    62       4.687952       4.687952       4.687952    6[1-(0),6-(1,6),7-(6,30)]
    63       6.016906       6.016906       6.016906    6[1-(0),6-(1,6),7-(6,30)]
    64       6.774422       6.774422       6.774422    6[1-(0),6-(1,7),6-(6,6)]
    65       6.447885       6.447885       6.447885    6[6-(1,6),6-(1,6),6-(1,6)]
    66        7.22821        7.22821        7.22821    6[1-(0),6-(1,6),6-(6,6)]
    67       7.138173       7.138173       7.138173    6[1-(0),6-(1,6),6-(8,8)]
    68       7.964117       7.964117       7.964117    6[6-(1,6),8-(0),8-(30)]
    69      11.391545      11.391545      11.391545    6[1-(0),6-(1,7),6-(6,6)]
    70      10.690452      10.690452      10.690452    6[1-(0),6-(1,6),7-(6,30)]
    71       0.014406       0.014406       0.014406    6[1-(0),6-(1,6),7-(6,30)]
    72       0.771921       0.771921       0.771921    6[1-(0),6-(1,7),6-(6,6)]
    73       0.445386       0.445386       0.445386    6[6-(1,6),6-(1,6),6-(1,6)]
    74        1.22571        1.22571        1.22571    6[1-(0),6-(1,6),6-(6,6)]
    75       1.135673       1.135673       1.135673    6[1-(0),6-(1,6),6-(8,8)]
    76       1.961617       1.961617       1.961617    6[6-(1,6),8-(0),8-(30)]
    77      11.391545      11.391545      11.391545    6[1-(0),6-(1,7),6-(6,6)]
    78      10.690452      10.690452      10.690452    6[1-(0),6-(1,6),7-(6,30)]
    79       0.014406       0.014406       0.014406    6[1-(0),6-(1,6),7-(6,30)]
    80       0.771921       0.771921       0.771921    6[1-(0),6-(1,7),6-(6,6)]
    81       0.445386       0.445386       0.445386    6[6-(1,6),6-(1,6),6-(1,6)]
    82        1.22571        1.22571        1.22571    6[1-(0),6-(1,6),6-(6,6)]
    83       1.135673       1.135673       1.135673    6[1-(0),6-(1,6),6-(8,8)]
    84       1.961617       1.961617       1.961617    6[6-(1,6),8-(0),8-(30)]
    85       0.613456       0.613456       0.613456    6[1-(0),6-(1,7),6-(6,6)]
    86       1.314547       1.314547       1.314547    6[1-(0),6-(1,6),7-(6,30)]
    87      -0.014406      -0.014406      -0.014406    6[1-(0),6-(1,6),7-(6,30)]
    88      11.233078      11.233078      11.233078    6[1-(0),6-(1,7),6-(6,6)]
    89      11.559614      11.559614      11.559614    6[6-(1,6),6-(1,6),6-(1,6)]
    90       10.77929       10.77929       10.77929    6[1-(0),6-(1,6),6-(6,6)]
    91      10.869327      10.869327      10.869327    6[1-(0),6-(1,6),6-(8,8)]
    92      10.043383      10.043383      10.043383    6[6-(1,6),8-(0),8-(30)]
    93       0.613456       0.613456       0.613456    6[1-(0),6-(1,7),6-(6,6)]
    94       1.314547       1.314547       1.314547    6[1-(0),6-(1,6),7-(6,30)]
    95      -0.014406      -0.014406      -0.014406    6[1-(0),6-(1,6),7-(6,30)]
    96      11.233078      11.233078      11.233078    6[1-(0),6-(1,7),6-(6,6)]
    97      11.559614      11.559614      11.559614    6[6-(1,6),6-(1,6),6-(1,6)]
    98       10.77929       10.77929       10.77929    6[1-(0),6-(1,6),6-(6,6)]
    99      10.869327      10.869327      10.869327    6[1-(0),6-(1,6),6-(8,8)]
   100      10.043383      10.043383      10.043383    6[6-(1,6),8-(0),8-(30)]
   101       6.615956       6.615956       6.615956    6[1-(0),6-(1,7),6-(6,6)]
   102       7.317048       7.317048       7.317048    6[1-(0),6-(1,6),7-(6,30)]
   103       5.988094       5.988094       5.988094    6[1-(0),6-(1,6),7-(6,30)]
   104       5.230578       5.230578       5.230578    6[1-(0),6-(1,7),6-(6,6)]
   105       5.557114       5.557114       5.557114    6[6-(1,6),6-(1,6),6-(1,6)]
   106       4.776789       4.776789       4.776789    6[1-(0),6-(1,6),6-(6,6)]
   107       4.866827       4.866827       4.866827    6[1-(0),6-(1,6),6-(8,8)]
   108       4.040883       4.040883       4.040883    6[6-(1,6),8-(0),8-(30)]
   109       6.615956       6.615956       6.615956    6[1-(0),6-(1,7),6-(6,6)]
   110       7.317048       7.317048       7.317048    6[1-(0),6-(1,6),7-(6,30)]
   111       5.988094       5.988094       5.988094    6[1-(0),6-(1,6),7-(6,30)]
   112       5.230578       5.230578       5.230578    6[1-(0),6-(1,7),6-(6,6)]
   113       5.557114       5.557114       5.557114    6[6-(1,6),6-(1,6),6-(1,6)]
   114       4.776789       4.776789       4.776789    6[1-(0),6-(1,6),6-(6,6)]
   115       4.866827       4.866827       4.866827    6[1-(0),6-(1,6),6-(8,8)]
   116       4.040883       4.040883       4.040883    6[6-(1,6),8-(0),8-(30)]
   117       4.960466       4.960466       4.960466    7[6-(1,6),6-(1,6),30-(7,8,8)]
   118       4.960466       4.960466       4.960466    7[6-(1,6),6-(1,6),30-(7,8,8)]
   119      10.962966      10.962966      10.962966    7[6-(1,6),6-(1,6),30-(7,8,8)]
   120      10.962966      10.962966      10.962966    7[6-(1,6),6-(1,6),30-(7,8,8)]
   121       1.042034       1.042034       1.042034    7[6-(1,6),6-(1,6),30-(7,8,8)]
   122       1.042034       1.042034       1.042034    7[6-(1,6),6-(1,6),30-(7,8,8)]
   123       7.044534       7.044534       7.044534    7[6-(1,6),6-(1,6),30-(7,8,8)]
   124       7.044534       7.044534       7.044534    7[6-(1,6),6-(1,6),30-(7,8,8)]
   125       7.812854       7.812854       7.812854    8[6-(6,8)]
   126       8.850086       8.850086       8.850086    8[6-(6,8),30-(7,7,8)]
   127       7.812854       7.812854       7.812854    8[6-(6,8)]
   128       8.850086       8.850086       8.850086    8[6-(6,8),30-(7,7,8)]
   129       1.810354       1.810354       1.810354    8[6-(6,8)]
   130       2.847586       2.847586       2.847586    8[6-(6,8),30-(7,7,8)]
   131       1.810354       1.810354       1.810354    8[6-(6,8)]
   132       2.847586       2.847586       2.847586    8[6-(6,8),30-(7,7,8)]
   133      10.194646      10.194646      10.194646    8[6-(6,8)]
   134       9.157414       9.157414       9.157414    8[6-(6,8),30-(7,7,8)]
   135      10.194646      10.194646      10.194646    8[6-(6,8)]
   136       9.157414       9.157414       9.157414    8[6-(6,8),30-(7,7,8)]
   137       4.192146       4.192146       4.192146    8[6-(6,8)]
   138       3.154914       3.154914       3.154914    8[6-(6,8),30-(7,7,8)]
   139       4.192146       4.192146       4.192146    8[6-(6,8)]
   140       3.154914       3.154914       3.154914    8[6-(6,8),30-(7,7,8)]
