# Supplementary material for: A collection of forcefield precursors for metal–organic frameworks
Source: RSC Adv. 2019 Nov 13;9(63):36492–507. doi: 10.1039/c9ra07327b (PMC9075174; doi:10.1039/c9ra07327b)
Supplement: RA-009-C9RA07327B-s2088 [file RA-009-C9RA07327B-s2088.txt]

QQQGTA01_clean

10.682300    0.000000    0.000000
-2.945158    10.268280    0.000000
-2.945158    -3.908640    9.495268

     1      -2.332078      -2.332078      -2.332078    48[8-(6),8-(6),8-(6),8-(6)]
     2       7.676472       7.676472       7.676472    48[8-(6),8-(6),8-(6),8-(6)]
     3       4.004144       4.004144       4.004144    48[8-(6),8-(6),8-(6),8-(6)]
     4       7.124062       7.124062       7.124062    48[8-(6),8-(6),8-(6),8-(6)]
     5      -2.884488      -2.884488      -2.884488    48[8-(6),8-(6),8-(6),8-(6)]
     6        0.78784        0.78784        0.78784    48[8-(6),8-(6),8-(6),8-(6)]
     7        5.23248        5.23248        5.23248    1[6-(1,6,6)]
     8       5.392389       5.392389       5.392389    1[6-(1,6,6)]
     9       2.139047       2.139047       2.139047    1[6-(1,6,6)]
    10       2.209015       2.209015       2.209015    1[6-(1,6,6)]
    11       3.114773       3.114773       3.114773    1[6-(1,6,6)]
    12       4.587007       4.587007       4.587007    1[6-(1,6,6)]
    13      -0.440496      -0.440496      -0.440496    1[6-(1,6,6)]
    14      -0.600405      -0.600405      -0.600405    1[6-(1,6,6)]
    15       2.652937       2.652937       2.652937    1[6-(1,6,6)]
    16       2.582969       2.582969       2.582969    1[6-(1,6,6)]
    17       1.677211       1.677211       1.677211    1[6-(1,6,6)]
    18       0.204977       0.204977       0.204977    1[6-(1,6,6)]
    19      -3.857832      -3.857832      -3.857832    6[6-(1,1,6),8-(48),8-(48)]
    20       5.911181       5.911181       5.911181    6[1-(0),1-(0),6-(8,8),6-(8,8)]
    21       6.627044       6.627044       6.627044    6[6-(1,1,6),8-(48),8-(48)]
    22       5.917144       5.917144       5.917144    6[6-(1,1,6),8-(48),8-(48)]
    23       2.068237       2.068237       2.068237    6[1-(0),1-(0),6-(8,8),6-(8,8)]
    24       0.580541       0.580541       0.580541    6[6-(1,1,6),8-(48),8-(48)]
    25       5.667762       5.667762       5.667762    6[6-(1,1,6),8-(48),8-(48)]
    26       3.504572       3.504572       3.504572    6[1-(0),1-(0),6-(8,8),6-(8,8)]
    27       3.803435       3.803435       3.803435    6[6-(1,1,6),8-(48),8-(48)]
    28       8.649816       8.649816       8.649816    6[6-(1,1,6),8-(48),8-(48)]
    29      -1.119197      -1.119197      -1.119197    6[1-(0),1-(0),6-(8,8),6-(8,8)]
    30       -1.83506       -1.83506       -1.83506    6[6-(1,1,6),8-(48),8-(48)]
    31       -1.12516       -1.12516       -1.12516    6[6-(1,1,6),8-(48),8-(48)]
    32       2.723747       2.723747       2.723747    6[1-(0),1-(0),6-(8,8),6-(8,8)]
    33       4.211443       4.211443       4.211443    6[6-(1,1,6),8-(48),8-(48)]
    34      -0.875778      -0.875778      -0.875778    6[6-(1,1,6),8-(48),8-(48)]
    35       1.287412       1.287412       1.287412    6[1-(0),1-(0),6-(8,8),6-(8,8)]
    36       0.988549       0.988549       0.988549    6[6-(1,1,6),8-(48),8-(48)]
    37      -2.960239      -2.960239      -2.960239    8[6-(6,8),48-(8,8,8)]
    38      -4.034222      -4.034222      -4.034222    8[6-(6,8),48-(8,8,8)]
    39      -2.563968      -2.563968      -2.563968    8[6-(6,8),48-(8,8,8)]
    40       1.370917       1.370917       1.370917    8[6-(6,8),48-(8,8,8)]
    41       5.851275       5.851275       5.851275    8[6-(6,8),48-(8,8,8)]
    42       6.735558       6.735558       6.735558    8[6-(6,8),48-(8,8,8)]
    43        7.97142        7.97142        7.97142    8[6-(6,8),48-(8,8,8)]
    44      -1.508564      -1.508564      -1.508564    8[6-(6,8),48-(8,8,8)]
    45       6.118373       6.118373       6.118373    8[6-(6,8),48-(8,8,8)]
    46       4.598773       4.598773       4.598773    8[6-(6,8),48-(8,8,8)]
    47        1.75321        1.75321        1.75321    8[6-(6,8),48-(8,8,8)]
    48        4.93586        4.93586        4.93586    8[6-(6,8),48-(8,8,8)]
    49       7.752223       7.752223       7.752223    8[6-(6,8),48-(8,8,8)]
    50       8.826206       8.826206       8.826206    8[6-(6,8),48-(8,8,8)]
    51       7.355952       7.355952       7.355952    8[6-(6,8),48-(8,8,8)]
    52       3.421067       3.421067       3.421067    8[6-(6,8),48-(8,8,8)]
    53      -1.059291      -1.059291      -1.059291    8[6-(6,8),48-(8,8,8)]
    54      -1.943574      -1.943574      -1.943574    8[6-(6,8),48-(8,8,8)]
    55      -3.179436      -3.179436      -3.179436    8[6-(6,8),48-(8,8,8)]
    56       6.300548       6.300548       6.300548    8[6-(6,8),48-(8,8,8)]
    57      -1.326389      -1.326389      -1.326389    8[6-(6,8),48-(8,8,8)]
    58       0.193211       0.193211       0.193211    8[6-(6,8),48-(8,8,8)]
    59       3.038774       3.038774       3.038774    8[6-(6,8),48-(8,8,8)]
    60      -0.143876      -0.143876      -0.143876    8[6-(6,8),48-(8,8,8)]
