# Supplementary material for: A collection of forcefield precursors for metal–organic frameworks
Source: RSC Adv. 2019 Nov 13;9(63):36492–507. doi: 10.1039/c9ra07327b (PMC9075174; doi:10.1039/c9ra07327b)
Supplement: RA-009-C9RA07327B-s2089 [file RA-009-C9RA07327B-s2089.txt]

QQQGTA02_clean

10.667800    0.000000    0.000000
-2.934179    10.256342    0.000000
-2.934179    -3.891314    9.489479

     1       7.674788       7.674788       7.674788    48[8-(6),8-(6),8-(6),8-(6)]
     2       4.007286       4.007286       4.007286    48[8-(6),8-(6),8-(6),8-(6)]
     3       -2.31913       -2.31913       -2.31913    48[8-(6),8-(6),8-(6),8-(6)]
     4      -2.875346      -2.875346      -2.875346    48[8-(6),8-(6),8-(6),8-(6)]
     5       0.792156       0.792156       0.792156    48[8-(6),8-(6),8-(6),8-(6)]
     6       7.118572       7.118572       7.118572    48[8-(6),8-(6),8-(6),8-(6)]
     7        1.76395        1.76395        1.76395    1[6-(1,6,6)]
     8       0.428764       0.428764       0.428764    1[6-(1,6,6)]
     9      -0.483097      -0.483097      -0.483097    1[6-(1,6,6)]
    10      -0.606346      -0.606346      -0.606346    1[6-(1,6,6)]
    11       2.535183       2.535183       2.535183    1[6-(1,6,6)]
    12       2.522109       2.522109       2.522109    1[6-(1,6,6)]
    13       3.035492       3.035492       3.035492    1[6-(1,6,6)]
    14       4.370678       4.370678       4.370678    1[6-(1,6,6)]
    15       5.282539       5.282539       5.282539    1[6-(1,6,6)]
    16       5.405788       5.405788       5.405788    1[6-(1,6,6)]
    17       2.264259       2.264259       2.264259    1[6-(1,6,6)]
    18       2.277333       2.277333       2.277333    1[6-(1,6,6)]
    19      -0.871215      -0.871215      -0.871215    6[6-(1,1,6),8-(48),8-(48)]
    20        1.27492        1.27492        1.27492    6[1-(0),1-(0),6-(8,8),6-(8,8)]
    21       0.996517       0.996517       0.996517    6[6-(1,1,6),8-(48),8-(48)]
    22        8.64201        8.64201        8.64201    6[6-(1,1,6),8-(48),8-(48)]
    23      -1.113588      -1.113588      -1.113588    6[1-(0),1-(0),6-(8,8),6-(8,8)]
    24      -1.819093      -1.819093      -1.819093    6[6-(1,1,6),8-(48),8-(48)]
    25      -1.110609      -1.110609      -1.110609    6[6-(1,1,6),8-(48),8-(48)]
    26       2.730332       2.730332       2.730332    6[1-(0),1-(0),6-(8,8),6-(8,8)]
    27       4.205223       4.205223       4.205223    6[6-(1,1,6),8-(48),8-(48)]
    28       5.670657       5.670657       5.670657    6[6-(1,1,6),8-(48),8-(48)]
    29       3.524522       3.524522       3.524522    6[1-(0),1-(0),6-(8,8),6-(8,8)]
    30       3.802925       3.802925       3.802925    6[6-(1,1,6),8-(48),8-(48)]
    31      -3.842568      -3.842568      -3.842568    6[6-(1,1,6),8-(48),8-(48)]
    32        5.91303        5.91303        5.91303    6[1-(0),1-(0),6-(8,8),6-(8,8)]
    33       6.618535       6.618535       6.618535    6[6-(1,1,6),8-(48),8-(48)]
    34       5.910051       5.910051       5.910051    6[6-(1,1,6),8-(48),8-(48)]
    35        2.06911        2.06911        2.06911    6[1-(0),1-(0),6-(8,8),6-(8,8)]
    36       0.594219       0.594219       0.594219    6[6-(1,1,6),8-(48),8-(48)]
    37      -1.318847      -1.318847      -1.318847    8[6-(6,8),48-(8,8,8)]
    38       0.200503       0.200503       0.200503    8[6-(6,8),48-(8,8,8)]
    39      -2.554864      -2.554864      -2.554864    8[6-(6,8),48-(8,8,8)]
    40       1.372687       1.372687       1.372687    8[6-(6,8),48-(8,8,8)]
    41       7.745511       7.745511       7.745511    8[6-(6,8),48-(8,8,8)]
    42       8.825518       8.825518       8.825518    8[6-(6,8),48-(8,8,8)]
    43       7.963547       7.963547       7.963547    8[6-(6,8),48-(8,8,8)]
    44       -1.50005       -1.50005       -1.50005    8[6-(6,8),48-(8,8,8)]
    45      -1.052249      -1.052249      -1.052249    8[6-(6,8),48-(8,8,8)]
    46      -1.929567      -1.929567      -1.929567    8[6-(6,8),48-(8,8,8)]
    47       1.758324       1.758324       1.758324    8[6-(6,8),48-(8,8,8)]
    48       4.928245       4.928245       4.928245    8[6-(6,8),48-(8,8,8)]
    49       6.118289       6.118289       6.118289    8[6-(6,8),48-(8,8,8)]
    50       4.598939       4.598939       4.598939    8[6-(6,8),48-(8,8,8)]
    51       7.354306       7.354306       7.354306    8[6-(6,8),48-(8,8,8)]
    52       3.426755       3.426755       3.426755    8[6-(6,8),48-(8,8,8)]
    53      -2.946069      -2.946069      -2.946069    8[6-(6,8),48-(8,8,8)]
    54      -4.026076      -4.026076      -4.026076    8[6-(6,8),48-(8,8,8)]
    55      -3.164105      -3.164105      -3.164105    8[6-(6,8),48-(8,8,8)]
    56       6.299492       6.299492       6.299492    8[6-(6,8),48-(8,8,8)]
    57       5.851691       5.851691       5.851691    8[6-(6,8),48-(8,8,8)]
    58       6.729009       6.729009       6.729009    8[6-(6,8),48-(8,8,8)]
    59       3.041118       3.041118       3.041118    8[6-(6,8),48-(8,8,8)]
    60      -0.128803      -0.128803      -0.128803    8[6-(6,8),48-(8,8,8)]
