# Supplementary material for: A collection of forcefield precursors for metal–organic frameworks
Source: RSC Adv. 2019 Nov 13;9(63):36492–507. doi: 10.1039/c9ra07327b (PMC9075174; doi:10.1039/c9ra07327b)
Supplement: RA-009-C9RA07327B-s2090 [file RA-009-C9RA07327B-s2090.txt]

QQQGTA03_clean

10.690100    0.000000    0.000000
-2.936187    10.278961    0.000000
-2.936187    -3.892351    9.513498

     1       5.967049       5.967049       5.967049    48[8-(6),8-(6),8-(6),8-(6)]
     2      -1.324104      -1.324104      -1.324104    48[8-(6),8-(6),8-(6),8-(6)]
     3       2.349406       2.349406       2.349406    48[8-(6),8-(6),8-(6),8-(6)]
     4      -1.149323      -1.149323      -1.149323    48[8-(6),8-(6),8-(6),8-(6)]
     5        6.14183        6.14183        6.14183    48[8-(6),8-(6),8-(6),8-(6)]
     6        2.46832        2.46832        2.46832    48[8-(6),8-(6),8-(6),8-(6)]
     7       2.889113       2.889113       2.889113    1[6-(1,6,6)]
     8       3.020305       3.020305       3.020305    1[6-(1,6,6)]
     9        0.63805        0.63805        0.63805    1[6-(1,6,6)]
    10       1.973806       1.973806       1.973806    1[6-(1,6,6)]
    11      -0.111395      -0.111395      -0.111395    1[6-(1,6,6)]
    12      -0.105565      -0.105565      -0.105565    1[6-(1,6,6)]
    13       1.928613       1.928613       1.928613    1[6-(1,6,6)]
    14       1.797421       1.797421       1.797421    1[6-(1,6,6)]
    15       4.179676       4.179676       4.179676    1[6-(1,6,6)]
    16        2.84392        2.84392        2.84392    1[6-(1,6,6)]
    17       4.929121       4.929121       4.929121    1[6-(1,6,6)]
    18       4.923291       4.923291       4.923291    1[6-(1,6,6)]
    19       4.443328       4.443328       4.443328    6[6-(1,1,6),8-(48),8-(48)]
    20       4.228174       4.228174       4.228174    6[6-(1,1,6),8-(48),8-(48)]
    21       3.523033       3.523033       3.523033    6[1-(0),1-(0),6-(8,8),6-(8,8)]
    22       0.341815       0.341815       0.341815    6[6-(1,1,6),8-(48),8-(48)]
    23       1.407533       1.407533       1.407533    6[6-(1,1,6),8-(48),8-(48)]
    24       1.127532       1.127532       1.127532    6[1-(0),1-(0),6-(8,8),6-(8,8)]
    25       0.578913       0.578913       0.578913    6[6-(1,1,6),8-(48),8-(48)]
    26      -1.812359      -1.812359      -1.812359    6[6-(1,1,6),8-(48),8-(48)]
    27      -0.314129      -0.314129      -0.314129    6[1-(0),1-(0),6-(8,8),6-(8,8)]
    28       0.374398       0.374398       0.374398    6[6-(1,1,6),8-(48),8-(48)]
    29       0.589552       0.589552       0.589552    6[6-(1,1,6),8-(48),8-(48)]
    30       1.294693       1.294693       1.294693    6[1-(0),1-(0),6-(8,8),6-(8,8)]
    31       4.475911       4.475911       4.475911    6[6-(1,1,6),8-(48),8-(48)]
    32       3.410193       3.410193       3.410193    6[6-(1,1,6),8-(48),8-(48)]
    33       3.690194       3.690194       3.690194    6[1-(0),1-(0),6-(8,8),6-(8,8)]
    34       4.238813       4.238813       4.238813    6[6-(1,1,6),8-(48),8-(48)]
    35       6.630085       6.630085       6.630085    6[6-(1,1,6),8-(48),8-(48)]
    36       5.131855       5.131855       5.131855    6[1-(0),1-(0),6-(8,8),6-(8,8)]
    37       5.338606       5.338606       5.338606    8[6-(6,8),48-(8,8,8)]
    38       5.118491       5.118491       5.118491    8[6-(6,8),48-(8,8,8)]
    39        4.25182        4.25182        4.25182    8[6-(6,8),48-(8,8,8)]
    40        0.97607        0.97607        0.97607    8[6-(6,8),48-(8,8,8)]
    41       0.788789       0.788789       0.788789    8[6-(6,8),48-(8,8,8)]
    42       2.026686       2.026686       2.026686    8[6-(6,8),48-(8,8,8)]
    43      -0.731314      -0.731314      -0.731314    8[6-(6,8),48-(8,8,8)]
    44      -1.901802      -1.901802      -1.901802    8[6-(6,8),48-(8,8,8)]
    45       0.524439       0.524439       0.524439    8[6-(6,8),48-(8,8,8)]
    46      -2.294209      -2.294209      -2.294209    8[6-(6,8),48-(8,8,8)]
    47       1.399838       1.399838       1.399838    8[6-(6,8),48-(8,8,8)]
    48       8.148948       8.148948       8.148948    8[6-(6,8),48-(8,8,8)]
    49       -0.52088       -0.52088       -0.52088    8[6-(6,8),48-(8,8,8)]
    50      -0.300765      -0.300765      -0.300765    8[6-(6,8),48-(8,8,8)]
    51       0.565906       0.565906       0.565906    8[6-(6,8),48-(8,8,8)]
    52       3.841656       3.841656       3.841656    8[6-(6,8),48-(8,8,8)]
    53       4.028937       4.028937       4.028937    8[6-(6,8),48-(8,8,8)]
    54        2.79104        2.79104        2.79104    8[6-(6,8),48-(8,8,8)]
    55        5.54904        5.54904        5.54904    8[6-(6,8),48-(8,8,8)]
    56       6.719528       6.719528       6.719528    8[6-(6,8),48-(8,8,8)]
    57       4.293287       4.293287       4.293287    8[6-(6,8),48-(8,8,8)]
    58       7.111935       7.111935       7.111935    8[6-(6,8),48-(8,8,8)]
    59       3.417888       3.417888       3.417888    8[6-(6,8),48-(8,8,8)]
    60      -3.331222      -3.331222      -3.331222    8[6-(6,8),48-(8,8,8)]
