# Supplementary material for: A collection of forcefield precursors for metal–organic frameworks
Source: RSC Adv. 2019 Nov 13;9(63):36492–507. doi: 10.1039/c9ra07327b (PMC9075174; doi:10.1039/c9ra07327b)
Supplement: RA-009-C9RA07327B-s2091 [file RA-009-C9RA07327B-s2091.txt]

QUBZIX_clean

10.484000    0.000000    0.000000
0.000000    24.008000    0.000000
-1.948194    0.000000    24.920966

     1       5.562105       5.562105       5.562105    29[8-(6),8-(6),8-(6),8-(6)]
     2       4.852278       4.852278       4.852278    29[6-(7,7),17-(0)]
     3       1.999604       1.999604       1.999604    29[8-(6),8-(6),8-(6),8-(6)]
     4       4.657625       4.657625       4.657625    29[6-(7,7),17-(0)]
     5       2.973701       2.973701       2.973701    29[8-(6),8-(6),8-(6),8-(6)]
     6       3.683528       3.683528       3.683528    29[6-(7,7),17-(0)]
     7       6.536202       6.536202       6.536202    29[8-(6),8-(6),8-(6),8-(6)]
     8       3.878181       3.878181       3.878181    29[6-(7,7),17-(0)]
     9       5.722562       5.722562       5.722562    1[6-(6,7)]
    10       5.782003       5.782003       5.782003    1[6-(6,7)]
    11        6.93282        6.93282        6.93282    1[6-(6,6)]
    12        2.95875        2.95875        2.95875    1[6-(6,6)]
    13       7.683314       7.683314       7.683314    1[6-(6,6,6)]
    14       7.374677       7.374677       7.374677    1[6-(1,1,6)]
    15       8.839381       8.839381       8.839381    1[6-(1,1,6)]
    16           8.52           8.52           8.52    1[6-(1,1,6)]
    17       8.749551       8.749551       8.749551    1[6-(1,1,6)]
    18       9.699979       9.699979       9.699979    1[6-(1,1,6)]
    19       8.647058       8.647058       8.647058    1[6-(1,1,6)]
    20       3.042554       3.042554       3.042554    1[6-(6,6,6)]
    21       2.580006       2.580006       2.580006    1[6-(1,1,6)]
    22       1.193158       1.193158       1.193158    1[6-(1,1,6)]
    23       1.690378       1.690378       1.690378    1[6-(1,1,6)]
    24        0.96849        0.96849        0.96849    1[6-(1,1,6)]
    25       2.236361       2.236361       2.236361    1[6-(1,1,6)]
    26       1.631311       1.631311       1.631311    1[6-(1,1,6)]
    27       7.193521       7.193521       7.193521    1[6-(6,6)]
    28        3.29036        3.29036        3.29036    1[6-(6,6)]
    29       7.773584       7.773584       7.773584    1[6-(6,6,6)]
    30       8.015304       8.015304       8.015304    1[6-(1,1,6)]
    31       9.348546       9.348546       9.348546    1[6-(1,1,6)]
    32       8.037003       8.037003       8.037003    1[6-(1,1,6)]
    33       8.639391       8.639391       8.639391    1[6-(1,1,6)]
    34       9.788305       9.788305       9.788305    1[6-(1,1,6)]
    35       8.880477       8.880477       8.880477    1[6-(1,1,6)]
    36       3.129926       3.129926       3.129926    1[6-(6,6,6)]
    37       1.592015       1.592015       1.592015    1[6-(1,1,6)]
    38       1.444664       1.444664       1.444664    1[6-(1,1,6)]
    39       2.703259       2.703259       2.703259    1[6-(1,1,6)]
    40       1.657161       1.657161       1.657161    1[6-(1,1,6)]
    41       2.510509       2.510509       2.510509    1[6-(1,1,6)]
    42       1.219961       1.219961       1.219961    1[6-(1,1,6)]
    43       3.787341       3.787341       3.787341    1[6-(6,7)]
    44         3.7279         3.7279         3.7279    1[6-(6,7)]
    45       2.577083       2.577083       2.577083    1[6-(6,6)]
    46       6.551153       6.551153       6.551153    1[6-(6,6)]
    47       1.826589       1.826589       1.826589    1[6-(6,6,6)]
    48       2.135226       2.135226       2.135226    1[6-(1,1,6)]
    49       0.670522       0.670522       0.670522    1[6-(1,1,6)]
    50       0.989903       0.989903       0.989903    1[6-(1,1,6)]
    51       0.760352       0.760352       0.760352    1[6-(1,1,6)]
    52      -0.190076      -0.190076      -0.190076    1[6-(1,1,6)]
    53       0.862845       0.862845       0.862845    1[6-(1,1,6)]
    54       6.467349       6.467349       6.467349    1[6-(6,6,6)]
    55       6.929897       6.929897       6.929897    1[6-(1,1,6)]
    56       8.316745       8.316745       8.316745    1[6-(1,1,6)]
    57       7.819525       7.819525       7.819525    1[6-(1,1,6)]
    58       8.541413       8.541413       8.541413    1[6-(1,1,6)]
    59       7.273542       7.273542       7.273542    1[6-(1,1,6)]
    60       7.878592       7.878592       7.878592    1[6-(1,1,6)]
    61       2.316382       2.316382       2.316382    1[6-(6,6)]
    62       6.219543       6.219543       6.219543    1[6-(6,6)]
    63       1.736319       1.736319       1.736319    1[6-(6,6,6)]
    64       1.494599       1.494599       1.494599    1[6-(1,1,6)]
    65       0.161357       0.161357       0.161357    1[6-(1,1,6)]
    66         1.4729         1.4729         1.4729    1[6-(1,1,6)]
    67       0.870512       0.870512       0.870512    1[6-(1,1,6)]
    68      -0.278402      -0.278402      -0.278402    1[6-(1,1,6)]
    69       0.629426       0.629426       0.629426    1[6-(1,1,6)]
    70       6.379977       6.379977       6.379977    1[6-(6,6,6)]
    71       7.917888       7.917888       7.917888    1[6-(1,1,6)]
    72       8.065239       8.065239       8.065239    1[6-(1,1,6)]
    73       6.806644       6.806644       6.806644    1[6-(1,1,6)]
    74       7.852742       7.852742       7.852742    1[6-(1,1,6)]
    75       6.999394       6.999394       6.999394    1[6-(1,1,6)]
    76       8.289942       8.289942       8.289942    1[6-(1,1,6)]
    77       2.813244       2.813244       2.813244    1[6-(6,7)]
    78       2.753803       2.753803       2.753803    1[6-(6,7)]
    79       1.602986       1.602986       1.602986    1[6-(6,6)]
    80       5.577056       5.577056       5.577056    1[6-(6,6)]
    81       0.852492       0.852492       0.852492    1[6-(6,6,6)]
    82       1.161129       1.161129       1.161129    1[6-(1,1,6)]
    83      -0.303575      -0.303575      -0.303575    1[6-(1,1,6)]
    84       0.015806       0.015806       0.015806    1[6-(1,1,6)]
    85      -0.213745      -0.213745      -0.213745    1[6-(1,1,6)]
    86      -1.164173      -1.164173      -1.164173    1[6-(1,1,6)]
    87      -0.111252      -0.111252      -0.111252    1[6-(1,1,6)]
    88       5.493252       5.493252       5.493252    1[6-(6,6,6)]
    89         5.9558         5.9558         5.9558    1[6-(1,1,6)]
    90       7.342648       7.342648       7.342648    1[6-(1,1,6)]
    91       6.845428       6.845428       6.845428    1[6-(1,1,6)]
    92       7.567316       7.567316       7.567316    1[6-(1,1,6)]
    93       6.299445       6.299445       6.299445    1[6-(1,1,6)]
    94       6.904495       6.904495       6.904495    1[6-(1,1,6)]
    95       1.342285       1.342285       1.342285    1[6-(6,6)]
    96       5.245446       5.245446       5.245446    1[6-(6,6)]
    97       0.762222       0.762222       0.762222    1[6-(6,6,6)]
    98       0.520502       0.520502       0.520502    1[6-(1,1,6)]
    99       -0.81274       -0.81274       -0.81274    1[6-(1,1,6)]
   100       0.498803       0.498803       0.498803    1[6-(1,1,6)]
   101      -0.103585      -0.103585      -0.103585    1[6-(1,1,6)]
   102      -1.252499      -1.252499      -1.252499    1[6-(1,1,6)]
   103      -0.344671      -0.344671      -0.344671    1[6-(1,1,6)]
   104        5.40588        5.40588        5.40588    1[6-(6,6,6)]
   105       6.943791       6.943791       6.943791    1[6-(1,1,6)]
   106       7.091142       7.091142       7.091142    1[6-(1,1,6)]
   107       5.832547       5.832547       5.832547    1[6-(1,1,6)]
   108       6.878645       6.878645       6.878645    1[6-(1,1,6)]
   109       6.025297       6.025297       6.025297    1[6-(1,1,6)]
   110       7.315845       7.315845       7.315845    1[6-(1,1,6)]
   111       4.748465       4.748465       4.748465    1[6-(6,7)]
   112       4.807906       4.807906       4.807906    1[6-(6,7)]
   113       5.958723       5.958723       5.958723    1[6-(6,6)]
   114       1.984653       1.984653       1.984653    1[6-(6,6)]
   115       6.709217       6.709217       6.709217    1[6-(6,6,6)]
   116        6.40058        6.40058        6.40058    1[6-(1,1,6)]
   117       7.865284       7.865284       7.865284    1[6-(1,1,6)]
   118       7.545903       7.545903       7.545903    1[6-(1,1,6)]
   119       7.775454       7.775454       7.775454    1[6-(1,1,6)]
   120       8.725882       8.725882       8.725882    1[6-(1,1,6)]
   121       7.672961       7.672961       7.672961    1[6-(1,1,6)]
   122       2.068457       2.068457       2.068457    1[6-(6,6,6)]
   123       1.605909       1.605909       1.605909    1[6-(1,1,6)]
   124       0.219061       0.219061       0.219061    1[6-(1,1,6)]
   125       0.716281       0.716281       0.716281    1[6-(1,1,6)]
   126      -0.005607      -0.005607      -0.005607    1[6-(1,1,6)]
   127       1.262264       1.262264       1.262264    1[6-(1,1,6)]
   128       0.657214       0.657214       0.657214    1[6-(1,1,6)]
   129       6.219424       6.219424       6.219424    1[6-(6,6)]
   130       2.316263       2.316263       2.316263    1[6-(6,6)]
   131       6.799487       6.799487       6.799487    1[6-(6,6,6)]
   132       7.041207       7.041207       7.041207    1[6-(1,1,6)]
   133       8.374449       8.374449       8.374449    1[6-(1,1,6)]
   134       7.062906       7.062906       7.062906    1[6-(1,1,6)]
   135       7.665294       7.665294       7.665294    1[6-(1,1,6)]
   136       8.814208       8.814208       8.814208    1[6-(1,1,6)]
   137        7.90638        7.90638        7.90638    1[6-(1,1,6)]
   138       2.155829       2.155829       2.155829    1[6-(6,6,6)]
   139       0.617918       0.617918       0.617918    1[6-(1,1,6)]
   140       0.470567       0.470567       0.470567    1[6-(1,1,6)]
   141       1.729162       1.729162       1.729162    1[6-(1,1,6)]
   142       0.683064       0.683064       0.683064    1[6-(1,1,6)]
   143       1.536412       1.536412       1.536412    1[6-(1,1,6)]
   144       0.245864       0.245864       0.245864    1[6-(1,1,6)]
   145       5.251633       5.251633       5.251633    6[7-(6,6),7-(6,6),29-(17)]
   146       5.608343       5.608343       5.608343    6[1-(0),6-(1,7),7-(6,6)]
   147       5.633387       5.633387       5.633387    6[1-(0),6-(1,7),7-(6,6)]
   148       5.245705       5.245705       5.245705    6[6-(6,6),6-(6,6),7-(6,6)]
   149       6.361542       6.361542       6.361542    6[6-(1,6),6-(1,6,6),6-(6,7)]
   150       6.175751       6.175751       6.175751    6[1-(0),6-(6,6),6-(6,6)]
   151       4.909426       4.909426       4.909426    6[6-(1,6),6-(1,6),6-(8,8)]
   152       3.812238       3.812238       3.812238    6[1-(0),6-(6,6),6-(6,6)]
   153        3.89599        3.89599        3.89599    6[6-(1,6),6-(1,6,6),6-(6,7)]
   154       7.732437       7.732437       7.732437    6[1-(0),6-(1,1,1),6-(1,1,1),6-(6,6)]
   155        8.15734        8.15734        8.15734    6[1-(0),1-(0),1-(0),6-(1,6,6)]
   156       8.807662       8.807662       8.807662    6[1-(0),1-(0),1-(0),6-(1,6,6)]
   157       2.718437       2.718437       2.718437    6[1-(0),6-(1,1,1),6-(1,1,1),6-(6,6)]
   158       1.978413       1.978413       1.978413    6[1-(0),1-(0),1-(0),6-(1,6,6)]
   159       1.811036       1.811036       1.811036    6[1-(0),1-(0),1-(0),6-(1,6,6)]
   160       4.712308       4.712308       4.712308    6[6-(6,6),8-(29),8-(29)]
   161       5.343554       5.343554       5.343554    6[6-(6,6),6-(6,6),7-(6,6)]
   162        6.50237        6.50237        6.50237    6[6-(1,6),6-(1,6,6),6-(6,7)]
   163       6.415395       6.415395       6.415395    6[1-(0),6-(6,6),6-(6,6)]
   164       5.231609       5.231609       5.231609    6[6-(1,6),6-(1,6),6-(8,8)]
   165       4.101221       4.101221       4.101221    6[1-(0),6-(6,6),6-(6,6)]
   166       4.102153       4.102153       4.102153    6[6-(1,6),6-(1,6,6),6-(6,7)]
   167         7.9035         7.9035         7.9035    6[1-(0),6-(1,1,1),6-(1,1,1),6-(6,6)]
   168       8.369655       8.369655       8.369655    6[1-(0),1-(0),1-(0),6-(1,6,6)]
   169       8.889963       8.889963       8.889963    6[1-(0),1-(0),1-(0),6-(1,6,6)]
   170       2.860662       2.860662       2.860662    6[1-(0),6-(1,1,1),6-(1,1,1),6-(6,6)]
   171       2.079726       2.079726       2.079726    6[1-(0),1-(0),1-(0),6-(1,6,6)]
   172       1.982648       1.982648       1.982648    6[1-(0),1-(0),1-(0),6-(1,6,6)]
   173       5.211194       5.211194       5.211194    6[6-(6,6),8-(29),8-(29)]
   174        4.25827        4.25827        4.25827    6[7-(6,6),7-(6,6),29-(17)]
   175        3.90156        3.90156        3.90156    6[1-(0),6-(1,7),7-(6,6)]
   176       3.876516       3.876516       3.876516    6[1-(0),6-(1,7),7-(6,6)]
   177       4.264198       4.264198       4.264198    6[6-(6,6),6-(6,6),7-(6,6)]
   178       3.148361       3.148361       3.148361    6[6-(1,6),6-(1,6,6),6-(6,7)]
   179       3.334152       3.334152       3.334152    6[1-(0),6-(6,6),6-(6,6)]
   180       4.600477       4.600477       4.600477    6[6-(1,6),6-(1,6),6-(8,8)]
   181       5.697665       5.697665       5.697665    6[1-(0),6-(6,6),6-(6,6)]
   182       5.613913       5.613913       5.613913    6[6-(1,6),6-(1,6,6),6-(6,7)]
   183       1.777466       1.777466       1.777466    6[1-(0),6-(1,1,1),6-(1,1,1),6-(6,6)]
   184       1.352563       1.352563       1.352563    6[1-(0),1-(0),1-(0),6-(1,6,6)]
   185       0.702241       0.702241       0.702241    6[1-(0),1-(0),1-(0),6-(1,6,6)]
   186       6.791466       6.791466       6.791466    6[1-(0),6-(1,1,1),6-(1,1,1),6-(6,6)]
   187        7.53149        7.53149        7.53149    6[1-(0),1-(0),1-(0),6-(1,6,6)]
   188       7.698867       7.698867       7.698867    6[1-(0),1-(0),1-(0),6-(1,6,6)]
   189       4.797595       4.797595       4.797595    6[6-(6,6),8-(29),8-(29)]
   190       4.166349       4.166349       4.166349    6[6-(6,6),6-(6,6),7-(6,6)]
   191       3.007533       3.007533       3.007533    6[6-(1,6),6-(1,6,6),6-(6,7)]
   192       3.094508       3.094508       3.094508    6[1-(0),6-(6,6),6-(6,6)]
   193       4.278294       4.278294       4.278294    6[6-(1,6),6-(1,6),6-(8,8)]
   194       5.408682       5.408682       5.408682    6[1-(0),6-(6,6),6-(6,6)]
   195        5.40775        5.40775        5.40775    6[6-(1,6),6-(1,6,6),6-(6,7)]
   196       1.606403       1.606403       1.606403    6[1-(0),6-(1,1,1),6-(1,1,1),6-(6,6)]
   197       1.140248       1.140248       1.140248    6[1-(0),1-(0),1-(0),6-(1,6,6)]
   198        0.61994        0.61994        0.61994    6[1-(0),1-(0),1-(0),6-(1,6,6)]
   199       6.649241       6.649241       6.649241    6[1-(0),6-(1,1,1),6-(1,1,1),6-(6,6)]
   200       7.430177       7.430177       7.430177    6[1-(0),1-(0),1-(0),6-(1,6,6)]
   201       7.527255       7.527255       7.527255    6[1-(0),1-(0),1-(0),6-(1,6,6)]
   202       4.298709       4.298709       4.298709    6[6-(6,6),8-(29),8-(29)]
   203       3.284173       3.284173       3.284173    6[7-(6,6),7-(6,6),29-(17)]
   204       2.927463       2.927463       2.927463    6[1-(0),6-(1,7),7-(6,6)]
   205       2.902419       2.902419       2.902419    6[1-(0),6-(1,7),7-(6,6)]
   206       3.290101       3.290101       3.290101    6[6-(6,6),6-(6,6),7-(6,6)]
   207       2.174264       2.174264       2.174264    6[6-(1,6),6-(1,6,6),6-(6,7)]
   208       2.360055       2.360055       2.360055    6[1-(0),6-(6,6),6-(6,6)]
   209        3.62638        3.62638        3.62638    6[6-(1,6),6-(1,6),6-(8,8)]
   210       4.723568       4.723568       4.723568    6[1-(0),6-(6,6),6-(6,6)]
   211       4.639816       4.639816       4.639816    6[6-(1,6),6-(1,6,6),6-(6,7)]
   212       0.803369       0.803369       0.803369    6[1-(0),6-(1,1,1),6-(1,1,1),6-(6,6)]
   213       0.378466       0.378466       0.378466    6[1-(0),1-(0),1-(0),6-(1,6,6)]
   214      -0.271856      -0.271856      -0.271856    6[1-(0),1-(0),1-(0),6-(1,6,6)]
   215       5.817369       5.817369       5.817369    6[1-(0),6-(1,1,1),6-(1,1,1),6-(6,6)]
   216       6.557393       6.557393       6.557393    6[1-(0),1-(0),1-(0),6-(1,6,6)]
   217        6.72477        6.72477        6.72477    6[1-(0),1-(0),1-(0),6-(1,6,6)]
   218       3.823498       3.823498       3.823498    6[6-(6,6),8-(29),8-(29)]
   219       3.192252       3.192252       3.192252    6[6-(6,6),6-(6,6),7-(6,6)]
   220       2.033436       2.033436       2.033436    6[6-(1,6),6-(1,6,6),6-(6,7)]
   221       2.120411       2.120411       2.120411    6[1-(0),6-(6,6),6-(6,6)]
   222       3.304197       3.304197       3.304197    6[6-(1,6),6-(1,6),6-(8,8)]
   223       4.434585       4.434585       4.434585    6[1-(0),6-(6,6),6-(6,6)]
   224       4.433653       4.433653       4.433653    6[6-(1,6),6-(1,6,6),6-(6,7)]
   225       0.632306       0.632306       0.632306    6[1-(0),6-(1,1,1),6-(1,1,1),6-(6,6)]
   226       0.166151       0.166151       0.166151    6[1-(0),1-(0),1-(0),6-(1,6,6)]
   227      -0.354157      -0.354157      -0.354157    6[1-(0),1-(0),1-(0),6-(1,6,6)]
   228       5.675144       5.675144       5.675144    6[1-(0),6-(1,1,1),6-(1,1,1),6-(6,6)]
   229        6.45608        6.45608        6.45608    6[1-(0),1-(0),1-(0),6-(1,6,6)]
   230       6.553158       6.553158       6.553158    6[1-(0),1-(0),1-(0),6-(1,6,6)]
   231       3.324612       3.324612       3.324612    6[6-(6,6),8-(29),8-(29)]
   232       4.277536       4.277536       4.277536    6[7-(6,6),7-(6,6),29-(17)]
   233       4.634246       4.634246       4.634246    6[1-(0),6-(1,7),7-(6,6)]
   234        4.65929        4.65929        4.65929    6[1-(0),6-(1,7),7-(6,6)]
   235       4.271608       4.271608       4.271608    6[6-(6,6),6-(6,6),7-(6,6)]
   236       5.387445       5.387445       5.387445    6[6-(1,6),6-(1,6,6),6-(6,7)]
   237       5.201654       5.201654       5.201654    6[1-(0),6-(6,6),6-(6,6)]
   238       3.935329       3.935329       3.935329    6[6-(1,6),6-(1,6),6-(8,8)]
   239       2.838141       2.838141       2.838141    6[1-(0),6-(6,6),6-(6,6)]
   240       2.921893       2.921893       2.921893    6[6-(1,6),6-(1,6,6),6-(6,7)]
   241        6.75834        6.75834        6.75834    6[1-(0),6-(1,1,1),6-(1,1,1),6-(6,6)]
   242       7.183243       7.183243       7.183243    6[1-(0),1-(0),1-(0),6-(1,6,6)]
   243       7.833565       7.833565       7.833565    6[1-(0),1-(0),1-(0),6-(1,6,6)]
   244        1.74434        1.74434        1.74434    6[1-(0),6-(1,1,1),6-(1,1,1),6-(6,6)]
   245       1.004316       1.004316       1.004316    6[1-(0),1-(0),1-(0),6-(1,6,6)]
   246       0.836939       0.836939       0.836939    6[1-(0),1-(0),1-(0),6-(1,6,6)]
   247       3.738211       3.738211       3.738211    6[6-(6,6),8-(29),8-(29)]
   248       4.369457       4.369457       4.369457    6[6-(6,6),6-(6,6),7-(6,6)]
   249       5.528273       5.528273       5.528273    6[6-(1,6),6-(1,6,6),6-(6,7)]
   250       5.441298       5.441298       5.441298    6[1-(0),6-(6,6),6-(6,6)]
   251       4.257512       4.257512       4.257512    6[6-(1,6),6-(1,6),6-(8,8)]
   252       3.127124       3.127124       3.127124    6[1-(0),6-(6,6),6-(6,6)]
   253       3.128056       3.128056       3.128056    6[6-(1,6),6-(1,6,6),6-(6,7)]
   254       6.929403       6.929403       6.929403    6[1-(0),6-(1,1,1),6-(1,1,1),6-(6,6)]
   255       7.395558       7.395558       7.395558    6[1-(0),1-(0),1-(0),6-(1,6,6)]
   256       7.915866       7.915866       7.915866    6[1-(0),1-(0),1-(0),6-(1,6,6)]
   257       1.886565       1.886565       1.886565    6[1-(0),6-(1,1,1),6-(1,1,1),6-(6,6)]
   258       1.105629       1.105629       1.105629    6[1-(0),1-(0),1-(0),6-(1,6,6)]
   259       1.008551       1.008551       1.008551    6[1-(0),1-(0),1-(0),6-(1,6,6)]
   260       4.237097       4.237097       4.237097    6[6-(6,6),8-(29),8-(29)]
   261       5.382898       5.382898       5.382898    7[6-(1,6),6-(6,6),6-(7,29)]
   262       5.403086       5.403086       5.403086    7[6-(1,6),6-(6,6),6-(7,29)]
   263       4.127005       4.127005       4.127005    7[6-(1,6),6-(6,6),6-(7,29)]
   264       4.106817       4.106817       4.106817    7[6-(1,6),6-(6,6),6-(7,29)]
   265       3.152908       3.152908       3.152908    7[6-(1,6),6-(6,6),6-(7,29)]
   266        3.13272        3.13272        3.13272    7[6-(1,6),6-(6,6),6-(7,29)]
   267       4.408801       4.408801       4.408801    7[6-(1,6),6-(6,6),6-(7,29)]
   268       4.428989       4.428989       4.428989    7[6-(1,6),6-(6,6),6-(7,29)]
   269        4.39918        4.39918        4.39918    17[29-(6)]
   270       5.110723       5.110723       5.110723    17[29-(6)]
   271       4.136626       4.136626       4.136626    17[29-(6)]
   272       3.425083       3.425083       3.425083    17[29-(6)]
   273       5.742984       5.742984       5.742984    8[6-(6,8),29-(8,8,8)]
   274       3.516033       3.516033       3.516033    8[6-(6,8),29-(8,8,8)]
   275       6.289228       6.289228       6.289228    8[6-(6,8),29-(8,8,8)]
   276       4.075481       4.075481       4.075481    8[6-(6,8),29-(8,8,8)]
   277       3.766919       3.766919       3.766919    8[6-(6,8),29-(8,8,8)]
   278        5.99387        5.99387        5.99387    8[6-(6,8),29-(8,8,8)]
   279       3.220675       3.220675       3.220675    8[6-(6,8),29-(8,8,8)]
   280       5.434422       5.434422       5.434422    8[6-(6,8),29-(8,8,8)]
   281       2.792822       2.792822       2.792822    8[6-(6,8),29-(8,8,8)]
   282       5.019773       5.019773       5.019773    8[6-(6,8),29-(8,8,8)]
   283       2.246578       2.246578       2.246578    8[6-(6,8),29-(8,8,8)]
   284       4.460325       4.460325       4.460325    8[6-(6,8),29-(8,8,8)]
   285       4.768887       4.768887       4.768887    8[6-(6,8),29-(8,8,8)]
   286       2.541936       2.541936       2.541936    8[6-(6,8),29-(8,8,8)]
   287       5.315131       5.315131       5.315131    8[6-(6,8),29-(8,8,8)]
   288       3.101384       3.101384       3.101384    8[6-(6,8),29-(8,8,8)]
