# Supplementary material for: A collection of forcefield precursors for metal–organic frameworks
Source: RSC Adv. 2019 Nov 13;9(63):36492–507. doi: 10.1039/c9ra07327b (PMC9075174; doi:10.1039/c9ra07327b)
Supplement: RA-009-C9RA07327B-s2092 [file RA-009-C9RA07327B-s2092.txt]

QUDJIJ_clean

9.869000    0.000000    0.000000
-3.982085    10.341843    0.000000
0.000000    0.000000    19.785000

     1       1.863309       1.863309       1.863309    30[7-(6,6),8-(6),8-(6),8-(6)]
     2       1.080148       1.080148       1.080148    30[7-(6,6),8-(6),8-(6),8-(6)]
     3       4.023606       4.023606       4.023606    30[7-(6,6),8-(6),8-(6),8-(6)]
     4       4.806767       4.806767       4.806767    30[7-(6,6),8-(6),8-(6),8-(6)]
     5      -0.235792      -0.235792      -0.235792    1[6-(6,6)]
     6       7.818351       7.818351       7.818351    1[6-(6,6)]
     7      -1.064006      -1.064006      -1.064006    1[6-(6,6)]
     8       0.123121       0.123121       0.123121    1[6-(6,7)]
     9       5.193052       5.193052       5.193052    1[6-(6,6)]
    10       1.563945       1.563945       1.563945    1[6-(6,6)]
    11       2.395887       2.395887       2.395887    1[6-(6,7)]
    12      -0.802835      -0.802835      -0.802835    1[6-(6,6)]
    13       4.994106       4.994106       4.994106    1[6-(6,6)]
    14       0.025379       0.025379       0.025379    1[6-(6,6)]
    15       2.820337       2.820337       2.820337    1[6-(6,7)]
    16        3.63732        3.63732        3.63732    1[6-(6,6)]
    17       1.379513       1.379513       1.379513    1[6-(6,6)]
    18       0.547571       0.547571       0.547571    1[6-(6,7)]
    19       6.122707       6.122707       6.122707    1[6-(6,6)]
    20      -1.931436      -1.931436      -1.931436    1[6-(6,6)]
    21       6.950921       6.950921       6.950921    1[6-(6,6)]
    22       5.763794       5.763794       5.763794    1[6-(6,7)]
    23       0.693863       0.693863       0.693863    1[6-(6,6)]
    24        4.32297        4.32297        4.32297    1[6-(6,6)]
    25       3.491028       3.491028       3.491028    1[6-(6,7)]
    26        6.68975        6.68975        6.68975    1[6-(6,6)]
    27       0.892809       0.892809       0.892809    1[6-(6,6)]
    28       5.861536       5.861536       5.861536    1[6-(6,6)]
    29       3.066578       3.066578       3.066578    1[6-(6,7)]
    30       2.249595       2.249595       2.249595    1[6-(6,6)]
    31       4.507402       4.507402       4.507402    1[6-(6,6)]
    32       5.339344       5.339344       5.339344    1[6-(6,7)]
    33       0.417732       0.417732       0.417732    6[6-(6,6),8-(30),8-(30)]
    34      -0.429564      -0.429564      -0.429564    6[6-(1,6),6-(6,6),6-(8,8)]
    35      -0.593563      -0.593563      -0.593563    6[1-(0),6-(6,6),6-(6,6)]
    36      -1.297531      -1.297531      -1.297531    6[6-(1,6),6-(1,6),6-(6,6)]
    37        8.01015        8.01015        8.01015    6[6-(1,6),6-(1,6),6-(6,6)]
    38       8.181021       8.181021       8.181021    6[1-(0),6-(6,6),6-(6,6)]
    39       8.859591       8.859591       8.859591    6[6-(1,6),6-(6,6),6-(8,8)]
    40      -1.433411      -1.433411      -1.433411    6[1-(0),6-(6,6),6-(6,6)]
    41       8.915635       8.915635       8.915635    6[6-(6,6),8-(0),8-(30)]
    42       0.424836       0.424836       0.424836    6[1-(0),6-(1,6),7-(6,30)]
    43       -0.08788       -0.08788       -0.08788    6[1-(0),6-(1,7),6-(6,6)]
    44       0.288614       0.288614       0.288614    6[6-(1,6),6-(1,6),6-(6,6)]
    45       1.250872       1.250872       1.250872    6[1-(0),6-(1,7),6-(6,6)]
    46       1.743624       1.743624       1.743624    6[1-(0),6-(1,6),7-(6,30)]
    47       2.525726       2.525726       2.525726    6[6-(6,6),8-(30),8-(30)]
    48       3.373021       3.373021       3.373021    6[6-(1,6),6-(6,6),6-(8,8)]
    49        3.53702        3.53702        3.53702    6[1-(0),6-(6,6),6-(6,6)]
    50       4.240988       4.240988       4.240988    6[6-(1,6),6-(1,6),6-(6,6)]
    51       4.802308       4.802308       4.802308    6[6-(1,6),6-(1,6),6-(6,6)]
    52       4.631436       4.631436       4.631436    6[1-(0),6-(6,6),6-(6,6)]
    53       3.952867       3.952867       3.952867    6[6-(1,6),6-(6,6),6-(8,8)]
    54       0.394784       0.394784       0.394784    6[1-(0),6-(6,6),6-(6,6)]
    55       3.896823       3.896823       3.896823    6[6-(6,6),8-(0),8-(30)]
    56       2.518622       2.518622       2.518622    6[1-(0),6-(1,6),7-(6,30)]
    57       3.031338       3.031338       3.031338    6[1-(0),6-(1,7),6-(6,6)]
    58       2.654843       2.654843       2.654843    6[6-(1,6),6-(1,6),6-(6,6)]
    59       1.692586       1.692586       1.692586    6[1-(0),6-(1,7),6-(6,6)]
    60       1.199834       1.199834       1.199834    6[1-(0),6-(1,6),7-(6,30)]
    61       5.469183       5.469183       5.469183    6[6-(6,6),8-(30),8-(30)]
    62       6.316479       6.316479       6.316479    6[6-(1,6),6-(6,6),6-(8,8)]
    63       6.480478       6.480478       6.480478    6[1-(0),6-(6,6),6-(6,6)]
    64       7.184446       7.184446       7.184446    6[6-(1,6),6-(1,6),6-(6,6)]
    65      -2.123235      -2.123235      -2.123235    6[6-(1,6),6-(1,6),6-(6,6)]
    66      -2.294106      -2.294106      -2.294106    6[1-(0),6-(6,6),6-(6,6)]
    67      -2.972676      -2.972676      -2.972676    6[6-(1,6),6-(6,6),6-(8,8)]
    68       7.320326       7.320326       7.320326    6[1-(0),6-(6,6),6-(6,6)]
    69       -3.02872       -3.02872       -3.02872    6[6-(6,6),8-(0),8-(30)]
    70       5.462079       5.462079       5.462079    6[1-(0),6-(1,6),7-(6,30)]
    71       5.974795       5.974795       5.974795    6[1-(0),6-(1,7),6-(6,6)]
    72       5.598301       5.598301       5.598301    6[6-(1,6),6-(1,6),6-(6,6)]
    73       4.636043       4.636043       4.636043    6[1-(0),6-(1,7),6-(6,6)]
    74       4.143291       4.143291       4.143291    6[1-(0),6-(1,6),7-(6,30)]
    75       3.361189       3.361189       3.361189    6[6-(6,6),8-(30),8-(30)]
    76       2.513894       2.513894       2.513894    6[6-(1,6),6-(6,6),6-(8,8)]
    77       2.349895       2.349895       2.349895    6[1-(0),6-(6,6),6-(6,6)]
    78       1.645927       1.645927       1.645927    6[6-(1,6),6-(1,6),6-(6,6)]
    79       1.084607       1.084607       1.084607    6[6-(1,6),6-(1,6),6-(6,6)]
    80       1.255479       1.255479       1.255479    6[1-(0),6-(6,6),6-(6,6)]
    81       1.934048       1.934048       1.934048    6[6-(1,6),6-(6,6),6-(8,8)]
    82       5.492131       5.492131       5.492131    6[1-(0),6-(6,6),6-(6,6)]
    83       1.990092       1.990092       1.990092    6[6-(6,6),8-(0),8-(30)]
    84       3.368293       3.368293       3.368293    6[1-(0),6-(1,6),7-(6,30)]
    85       2.855577       2.855577       2.855577    6[1-(0),6-(1,7),6-(6,6)]
    86       3.232072       3.232072       3.232072    6[6-(1,6),6-(1,6),6-(6,6)]
    87       4.194329       4.194329       4.194329    6[1-(0),6-(1,7),6-(6,6)]
    88       4.687081       4.687081       4.687081    6[1-(0),6-(1,6),7-(6,30)]
    89        1.32916        1.32916        1.32916    7[6-(1,6),6-(1,6),30-(8,8,8)]
    90       1.614297       1.614297       1.614297    7[6-(1,6),6-(1,6),30-(8,8,8)]
    91       4.557755       4.557755       4.557755    7[6-(1,6),6-(1,6),30-(8,8,8)]
    92       4.272618       4.272618       4.272618    7[6-(1,6),6-(1,6),30-(8,8,8)]
    93       0.002358       0.002358       0.002358    8[6-(6,8),30-(7,8,8)]
    94       1.540418       1.540418       1.540418    8[6-(6,8),30-(7,8,8)]
    95       9.097569       9.097569       9.097569    8[6-(6,8)]
    96       8.720249       8.720249       8.720249    8[6-(6,8),30-(7,8,8)]
    97       2.941099       2.941099       2.941099    8[6-(6,8),30-(7,8,8)]
    98       1.403039       1.403039       1.403039    8[6-(6,8),30-(7,8,8)]
    99       3.714888       3.714888       3.714888    8[6-(6,8)]
   100       4.092208       4.092208       4.092208    8[6-(6,8),30-(7,8,8)]
   101       5.884557       5.884557       5.884557    8[6-(6,8),30-(7,8,8)]
   102       4.346497       4.346497       4.346497    8[6-(6,8),30-(7,8,8)]
   103      -3.210654      -3.210654      -3.210654    8[6-(6,8)]
   104      -2.833334      -2.833334      -2.833334    8[6-(6,8),30-(7,8,8)]
   105       2.945816       2.945816       2.945816    8[6-(6,8),30-(7,8,8)]
   106       4.483876       4.483876       4.483876    8[6-(6,8),30-(7,8,8)]
   107       2.172027       2.172027       2.172027    8[6-(6,8)]
   108       1.794707       1.794707       1.794707    8[6-(6,8),30-(7,8,8)]
