# Supplementary material for: A collection of forcefield precursors for metal–organic frameworks
Source: RSC Adv. 2019 Nov 13;9(63):36492–507. doi: 10.1039/c9ra07327b (PMC9075174; doi:10.1039/c9ra07327b)
Supplement: RA-009-C9RA07327B-s2093 [file RA-009-C9RA07327B-s2093.txt]

QUDJOP_clean

10.101000    0.000000    0.000000
-2.833369    9.817725    0.000000
0.000000    0.000000    21.058000

     1       8.018183       8.018183       8.018183    30[7-(6,6),8-(6),8-(6)]
     2       5.716632       5.716632       5.716632    30[7-(6,6),8-(6),8-(6)]
     3      -0.750552      -0.750552      -0.750552    30[7-(6,6),8-(6),8-(6)]
     4       1.550999       1.550999       1.550999    30[7-(6,6),8-(6),8-(6)]
     5       7.574781       7.574781       7.574781    1[6-(6,6)]
     6       2.012052       2.012052       2.012052    1[6-(6,6)]
     7       6.401242       6.401242       6.401242    1[6-(6,6)]
     8       8.200685       8.200685       8.200685    1[6-(6,7)]
     9       7.065563       7.065563       7.065563    1[6-(6,6)]
    10       4.604572       4.604572       4.604572    1[6-(6,6)]
    11       5.758724       5.758724       5.758724    1[6-(6,7)]
    12       3.326665       3.326665       3.326665    1[6-(6,6)]
    13       1.621764       1.621764       1.621764    1[6-(6,6)]
    14       4.500204       4.500204       4.500204    1[6-(6,6)]
    15       5.534131       5.534131       5.534131    1[6-(6,7)]
    16       6.669252       6.669252       6.669252    1[6-(6,6)]
    17      -0.970756      -0.970756      -0.970756    1[6-(6,6)]
    18       7.976092       7.976092       7.976092    1[6-(6,7)]
    19       -0.30715       -0.30715       -0.30715    1[6-(6,6)]
    20       5.255579       5.255579       5.255579    1[6-(6,6)]
    21       0.866389       0.866389       0.866389    1[6-(6,6)]
    22      -0.933054      -0.933054      -0.933054    1[6-(6,7)]
    23       0.202068       0.202068       0.202068    1[6-(6,6)]
    24       2.663059       2.663059       2.663059    1[6-(6,6)]
    25       1.508907       1.508907       1.508907    1[6-(6,7)]
    26       3.940966       3.940966       3.940966    1[6-(6,6)]
    27       5.645867       5.645867       5.645867    1[6-(6,6)]
    28       2.767427       2.767427       2.767427    1[6-(6,6)]
    29         1.7335         1.7335         1.7335    1[6-(6,7)]
    30       0.598379       0.598379       0.598379    1[6-(6,6)]
    31       8.238387       8.238387       8.238387    1[6-(6,6)]
    32      -0.708461      -0.708461      -0.708461    1[6-(6,7)]
    33      -1.243452      -1.243452      -1.243452    6[6-(6,6),8-(0),8-(30)]
    34      -1.400496      -1.400496      -1.400496    6[6-(1,6),6-(6,6),6-(8,8)]
    35       7.903322       7.903322       7.903322    6[1-(0),6-(6,6),6-(6,6)]
    36       7.568071       7.568071       7.568071    6[6-(1,6),6-(1,6),6-(6,6)]
    37      -2.012722      -2.012722      -2.012722    6[6-(1,6),6-(1,6),6-(6,6)]
    38       -1.16942       -1.16942       -1.16942    6[1-(0),6-(6,6),6-(6,6)]
    39      -0.864091      -0.864091      -0.864091    6[6-(1,6),6-(6,6),6-(8,8)]
    40       6.747768       6.747768       6.747768    6[1-(0),6-(6,6),6-(6,6)]
    41       0.116571       0.116571       0.116571    6[6-(6,6),8-(0),8-(30)]
    42       7.462433       7.462433       7.462433    6[1-(0),6-(1,6),7-(6,30)]
    43       6.792577       6.792577       6.792577    6[1-(0),6-(1,7),6-(6,7)]
    44       5.703911       5.703911       5.703911    6[6-(1,6),6-(1,6),7-(7)]
    45       5.326416       5.326416       5.326416    6[1-(0),6-(1,7),6-(6,7)]
    46       6.029666       6.029666       6.029666    6[1-(0),6-(1,6),7-(6,30)]
    47       2.043899       2.043899       2.043899    6[6-(6,6),8-(0),8-(30)]
    48       2.200943       2.200943       2.200943    6[6-(1,6),6-(6,6),6-(8,8)]
    49       2.998124       2.998124       2.998124    6[1-(0),6-(6,6),6-(6,6)]
    50       3.333375       3.333375       3.333375    6[6-(1,6),6-(1,6),6-(6,6)]
    51       2.813168       2.813168       2.813168    6[6-(1,6),6-(1,6),6-(6,6)]
    52       1.969867       1.969867       1.969867    6[1-(0),6-(6,6),6-(6,6)]
    53       1.664537       1.664537       1.664537    6[6-(1,6),6-(6,6),6-(8,8)]
    54       4.153678       4.153678       4.153678    6[1-(0),6-(6,6),6-(6,6)]
    55       0.683875       0.683875       0.683875    6[6-(6,6),8-(0),8-(30)]
    56       6.272383       6.272383       6.272383    6[1-(0),6-(1,6),7-(6,30)]
    57       6.942238       6.942238       6.942238    6[1-(0),6-(1,7),6-(6,7)]
    58       8.030905       8.030905       8.030905    6[6-(1,6),6-(1,6),7-(7)]
    59         8.4084         8.4084         8.4084    6[1-(0),6-(1,7),6-(6,7)]
    60        7.70515        7.70515        7.70515    6[1-(0),6-(1,6),7-(6,30)]
    61       8.511083       8.511083       8.511083    6[6-(6,6),8-(0),8-(30)]
    62       8.668127       8.668127       8.668127    6[6-(1,6),6-(6,6),6-(8,8)]
    63      -0.635691      -0.635691      -0.635691    6[1-(0),6-(6,6),6-(6,6)]
    64       -0.30044       -0.30044       -0.30044    6[6-(1,6),6-(1,6),6-(6,6)]
    65       9.280353       9.280353       9.280353    6[6-(1,6),6-(1,6),6-(6,6)]
    66       8.437051       8.437051       8.437051    6[1-(0),6-(6,6),6-(6,6)]
    67       8.131722       8.131722       8.131722    6[6-(1,6),6-(6,6),6-(8,8)]
    68       0.519863       0.519863       0.519863    6[1-(0),6-(6,6),6-(6,6)]
    69        7.15106        7.15106        7.15106    6[6-(6,6),8-(0),8-(30)]
    70      -0.194802      -0.194802      -0.194802    6[1-(0),6-(1,6),7-(6,30)]
    71       0.475054       0.475054       0.475054    6[1-(0),6-(1,7),6-(6,7)]
    72        1.56372        1.56372        1.56372    6[6-(1,6),6-(1,6),7-(7)]
    73       1.941215       1.941215       1.941215    6[1-(0),6-(1,7),6-(6,7)]
    74       1.237965       1.237965       1.237965    6[1-(0),6-(1,6),7-(6,30)]
    75       5.223732       5.223732       5.223732    6[6-(6,6),8-(0),8-(30)]
    76       5.066688       5.066688       5.066688    6[6-(1,6),6-(6,6),6-(8,8)]
    77       4.269507       4.269507       4.269507    6[1-(0),6-(6,6),6-(6,6)]
    78       3.934256       3.934256       3.934256    6[6-(1,6),6-(1,6),6-(6,6)]
    79       4.454463       4.454463       4.454463    6[6-(1,6),6-(1,6),6-(6,6)]
    80       5.297764       5.297764       5.297764    6[1-(0),6-(6,6),6-(6,6)]
    81       5.603094       5.603094       5.603094    6[6-(1,6),6-(6,6),6-(8,8)]
    82       3.113953       3.113953       3.113953    6[1-(0),6-(6,6),6-(6,6)]
    83       6.583756       6.583756       6.583756    6[6-(6,6),8-(0),8-(30)]
    84       0.995248       0.995248       0.995248    6[1-(0),6-(1,6),7-(6,30)]
    85       0.325393       0.325393       0.325393    6[1-(0),6-(1,7),6-(6,7)]
    86      -0.763274      -0.763274      -0.763274    6[6-(1,6),6-(1,6),7-(7)]
    87      -1.140769      -1.140769      -1.140769    6[1-(0),6-(1,7),6-(6,7)]
    88      -0.437519      -0.437519      -0.437519    6[1-(0),6-(1,6),7-(6,30)]
    89       7.094225       7.094225       7.094225    7[6-(1,6),6-(1,6),30-(8,8)]
    90       2.102388       2.102388       2.102388    7[6-(6,6),7-(6)]
    91        6.64059        6.64059        6.64059    7[6-(1,6),6-(1,6),30-(8,8)]
    92      -1.301941      -1.301941      -1.301941    7[6-(6,6),7-(6)]
    93       0.173406       0.173406       0.173406    7[6-(1,6),6-(1,6),30-(8,8)]
    94       5.165243       5.165243       5.165243    7[6-(6,6),7-(6)]
    95       0.627041       0.627041       0.627041    7[6-(1,6),6-(1,6),30-(8,8)]
    96       8.569572       8.569572       8.569572    7[6-(6,6),7-(6)]
    97       8.276263       8.276263       8.276263    8[6-(6,8),30-(7,8)]
    98      -0.688326      -0.688326      -0.688326    8[6-(6,8)]
    99       0.767413       0.767413       0.767413    8[6-(6,8)]
   100        0.25048        0.25048        0.25048    8[6-(6,8),30-(7,8)]
   101       2.625184       2.625184       2.625184    8[6-(6,8),30-(7,8)]
   102       4.322142       4.322142       4.322142    8[6-(6,8)]
   103       0.033033       0.033033       0.033033    8[6-(6,8)]
   104       0.549967       0.549967       0.549967    8[6-(6,8),30-(7,8)]
   105      -1.008632      -1.008632      -1.008632    8[6-(6,8),30-(7,8)]
   106       7.955957       7.955957       7.955957    8[6-(6,8)]
   107       6.500218       6.500218       6.500218    8[6-(6,8)]
   108       7.017151       7.017151       7.017151    8[6-(6,8),30-(7,8)]
   109       4.642447       4.642447       4.642447    8[6-(6,8),30-(7,8)]
   110       2.945489       2.945489       2.945489    8[6-(6,8)]
   111       7.234598       7.234598       7.234598    8[6-(6,8)]
   112       6.717664       6.717664       6.717664    8[6-(6,8),30-(7,8)]
