# Supplementary material for: A collection of forcefield precursors for metal–organic frameworks
Source: RSC Adv. 2019 Nov 13;9(63):36492–507. doi: 10.1039/c9ra07327b (PMC9075174; doi:10.1039/c9ra07327b)
Supplement: RA-009-C9RA07327B-s2094 [file RA-009-C9RA07327B-s2094.txt]

QUFFED_clean

10.935700    0.000000    0.000000
-1.753518    10.794198    0.000000
-2.498443    -2.937067    11.842971

     1       6.511332       6.511332       6.511332    30[7-(6,7),8-(6),8-(6),8-(6),8-(6)]
     2       6.436788       6.436788       6.436788    30[7-(6,7),8-(6),8-(6),8-(6),8-(6)]
     3       0.172407       0.172407       0.172407    30[7-(6,7),8-(6),8-(6),8-(6),8-(6)]
     4       0.246951       0.246951       0.246951    30[7-(6,7),8-(6),8-(6),8-(6),8-(6)]
     5       -1.94919       -1.94919       -1.94919    1[6-(1,1,6)]
     6       8.187909       8.187909       8.187909    1[6-(1,1,6)]
     7      -1.649861      -1.649861      -1.649861    1[6-(1,1,6)]
     8       3.953818       3.953818       3.953818    1[6-(1,1,6)]
     9        3.64167        3.64167        3.64167    1[6-(1,1,6)]
    10       3.698476       3.698476       3.698476    1[6-(1,1,6)]
    11       8.275861       8.275861       8.275861    1[7-(6,7)]
    12      -0.242316      -0.242316      -0.242316    1[6-(6,6)]
    13       2.028949       2.028949       2.028949    1[6-(6,6)]
    14       2.310908       2.310908       2.310908    1[6-(6,6)]
    15       0.021087       0.021087       0.021087    1[6-(6,6)]
    16         3.2724         3.2724         3.2724    1[6-(1,1,6)]
    17       6.332089       6.332089       6.332089    1[6-(1,1,6)]
    18       4.749563       4.749563       4.749563    1[6-(1,1,6)]
    19       4.828115       4.828115       4.828115    1[6-(1,1,6)]
    20       5.112347       5.112347       5.112347    1[6-(1,1,6)]
    21       3.791695       3.791695       3.791695    1[6-(1,1,6)]
    22       4.602152       4.602152       4.602152    1[7-(6,7)]
    23       5.540995       5.540995       5.540995    1[6-(6,6)]
    24       6.104501       6.104501       6.104501    1[6-(6,6)]
    25       5.502774       5.502774       5.502774    1[6-(6,6)]
    26       5.155775       5.155775       5.155775    1[6-(6,6)]
    27       8.632929       8.632929       8.632929    1[6-(1,1,6)]
    28       -1.50417       -1.50417       -1.50417    1[6-(1,1,6)]
    29         8.3336         8.3336         8.3336    1[6-(1,1,6)]
    30       2.729921       2.729921       2.729921    1[6-(1,1,6)]
    31       3.042069       3.042069       3.042069    1[6-(1,1,6)]
    32       2.985263       2.985263       2.985263    1[6-(1,1,6)]
    33      -1.592122      -1.592122      -1.592122    1[7-(6,7)]
    34       6.926055       6.926055       6.926055    1[6-(6,6)]
    35        4.65479        4.65479        4.65479    1[6-(6,6)]
    36       4.372831       4.372831       4.372831    1[6-(6,6)]
    37       6.662652       6.662652       6.662652    1[6-(6,6)]
    38       3.411339       3.411339       3.411339    1[6-(1,1,6)]
    39        0.35165        0.35165        0.35165    1[6-(1,1,6)]
    40       1.934176       1.934176       1.934176    1[6-(1,1,6)]
    41       1.855624       1.855624       1.855624    1[6-(1,1,6)]
    42       1.571392       1.571392       1.571392    1[6-(1,1,6)]
    43       2.892044       2.892044       2.892044    1[6-(1,1,6)]
    44       2.081587       2.081587       2.081587    1[7-(6,7)]
    45       1.142744       1.142744       1.142744    1[6-(6,6)]
    46       0.579238       0.579238       0.579238    1[6-(6,6)]
    47       1.180965       1.180965       1.180965    1[6-(6,6)]
    48       1.527964       1.527964       1.527964    1[6-(6,6)]
    49       6.108859       6.108859       6.108859    6[6-(6,6),6-(6,7),6-(6,7)]
    50       9.047568       9.047568       9.047568    6[6-(6,6),8-(30),8-(30)]
    51      -0.383225      -0.383225      -0.383225    6[6-(1,6),6-(1,6),6-(8,8)]
    52       0.225148       0.225148       0.225148    6[1-(0),6-(1,6),6-(6,6)]
    53       1.612838       1.612838       1.612838    6[1-(0),6-(1,6),6-(6,6)]
    54       2.400949       2.400949       2.400949    6[6-(1,6),6-(1,6),6-(8,8)]
    55       3.906908       3.906908       3.906908    6[6-(6,6),8-(30),8-(30)]
    56        1.79094        1.79094        1.79094    6[1-(0),6-(1,6),6-(6,6)]
    57        0.40523        0.40523        0.40523    6[1-(0),6-(1,6),6-(6,6)]
    58         7.4341         7.4341         7.4341    6[6-(1,1,1),6-(6,6),7-(1,7)]
    59      -2.380238      -2.380238      -2.380238    6[1-(0),1-(0),1-(0),6-(6,7)]
    60       4.043217       4.043217       4.043217    6[1-(0),1-(0),1-(0),6-(6,7)]
    61       5.484645       5.484645       5.484645    6[6-(1,1,1),6-(6,6),7-(7,30)]
    62       5.446683       5.446683       5.446683    6[6-(6,6),6-(6,7),6-(6,7)]
    63       6.771234       6.771234       6.771234    6[6-(6,6),8-(30),8-(30)]
    64       5.311125       5.311125       5.311125    6[6-(1,6),6-(1,6),6-(8,8)]
    65       5.570948       5.570948       5.570948    6[1-(0),6-(1,6),6-(6,6)]
    66       5.830318       5.830318       5.830318    6[1-(0),6-(1,6),6-(6,6)]
    67          5.833          5.833          5.833    6[6-(1,6),6-(1,6),6-(8,8)]
    68       6.135508       6.135508       6.135508    6[6-(6,6),8-(30),8-(30)]
    69       5.567706       5.567706       5.567706    6[1-(0),6-(1,6),6-(6,6)]
    70       5.320822       5.320822       5.320822    6[1-(0),6-(1,6),6-(6,6)]
    71       5.342399       5.342399       5.342399    6[6-(1,1,1),6-(6,6),7-(1,7)]
    72       4.084126       4.084126       4.084126    6[1-(0),1-(0),1-(0),6-(6,7)]
    73       4.614362       4.614362       4.614362    6[1-(0),1-(0),1-(0),6-(6,7)]
    74       4.809843       4.809843       4.809843    6[6-(1,1,1),6-(6,6),7-(7,30)]
    75        0.57488        0.57488        0.57488    6[6-(6,6),6-(6,7),6-(6,7)]
    76      -2.363829      -2.363829      -2.363829    6[6-(6,6),8-(30),8-(30)]
    77       7.066964       7.066964       7.066964    6[6-(1,6),6-(1,6),6-(8,8)]
    78       6.458591       6.458591       6.458591    6[1-(0),6-(1,6),6-(6,6)]
    79       5.070901       5.070901       5.070901    6[1-(0),6-(1,6),6-(6,6)]
    80        4.28279        4.28279        4.28279    6[6-(1,6),6-(1,6),6-(8,8)]
    81       2.776831       2.776831       2.776831    6[6-(6,6),8-(30),8-(30)]
    82       4.892799       4.892799       4.892799    6[1-(0),6-(1,6),6-(6,6)]
    83       6.278509       6.278509       6.278509    6[1-(0),6-(1,6),6-(6,6)]
    84      -0.750361      -0.750361      -0.750361    6[6-(1,1,1),6-(6,6),7-(1,7)]
    85       9.063977       9.063977       9.063977    6[1-(0),1-(0),1-(0),6-(6,7)]
    86       2.640522       2.640522       2.640522    6[1-(0),1-(0),1-(0),6-(6,7)]
    87       1.199094       1.199094       1.199094    6[6-(1,1,1),6-(6,6),7-(7,30)]
    88       1.237056       1.237056       1.237056    6[6-(6,6),6-(6,7),6-(6,7)]
    89      -0.087495      -0.087495      -0.087495    6[6-(6,6),8-(30),8-(30)]
    90       1.372614       1.372614       1.372614    6[6-(1,6),6-(1,6),6-(8,8)]
    91       1.112791       1.112791       1.112791    6[1-(0),6-(1,6),6-(6,6)]
    92       0.853421       0.853421       0.853421    6[1-(0),6-(1,6),6-(6,6)]
    93       0.850739       0.850739       0.850739    6[6-(1,6),6-(1,6),6-(8,8)]
    94       0.548231       0.548231       0.548231    6[6-(6,6),8-(30),8-(30)]
    95       1.116033       1.116033       1.116033    6[1-(0),6-(1,6),6-(6,6)]
    96       1.362917       1.362917       1.362917    6[1-(0),6-(1,6),6-(6,6)]
    97        1.34134        1.34134        1.34134    6[6-(1,1,1),6-(6,6),7-(1,7)]
    98       2.599613       2.599613       2.599613    6[1-(0),1-(0),1-(0),6-(6,7)]
    99       2.069377       2.069377       2.069377    6[1-(0),1-(0),1-(0),6-(6,7)]
   100       1.873896       1.873896       1.873896    6[6-(1,1,1),6-(6,6),7-(7,30)]
   101        6.47358        6.47358        6.47358    7[6-(6,6),7-(1,6),30-(8,8,8,8)]
   102       7.610783       7.610783       7.610783    7[1-(0),6-(6,6),7-(6,30)]
   103       4.450039       4.450039       4.450039    7[6-(6,6),7-(1,6),30-(8,8,8,8)]
   104       4.752047       4.752047       4.752047    7[1-(0),6-(6,6),7-(6,30)]
   105       0.210159       0.210159       0.210159    7[6-(6,6),7-(1,6),30-(8,8,8,8)]
   106      -0.927044      -0.927044      -0.927044    7[1-(0),6-(6,6),7-(6,30)]
   107         2.2337         2.2337         2.2337    7[6-(6,6),7-(1,6),30-(8,8,8,8)]
   108       1.931692       1.931692       1.931692    7[1-(0),6-(6,6),7-(6,30)]
   109       8.391012       8.391012       8.391012    8[6-(6,8),30-(7,8,8,8)]
   110       8.547927       8.547927       8.547927    8[6-(6,8),30-(7,8,8,8)]
   111       4.549299       4.549299       4.549299    8[6-(6,8),30-(7,8,8,8)]
   112       4.412183       4.412183       4.412183    8[6-(6,8),30-(7,8,8,8)]
   113       6.728614       6.728614       6.728614    8[6-(6,8),30-(7,8,8,8)]
   114        6.56307        6.56307        6.56307    8[6-(6,8),30-(7,8,8,8)]
   115       6.151434       6.151434       6.151434    8[6-(6,8),30-(7,8,8,8)]
   116        6.37509        6.37509        6.37509    8[6-(6,8),30-(7,8,8,8)]
   117      -1.707273      -1.707273      -1.707273    8[6-(6,8),30-(7,8,8,8)]
   118      -1.864188      -1.864188      -1.864188    8[6-(6,8),30-(7,8,8,8)]
   119        2.13444        2.13444        2.13444    8[6-(6,8),30-(7,8,8,8)]
   120       2.271556       2.271556       2.271556    8[6-(6,8),30-(7,8,8,8)]
   121      -0.044875      -0.044875      -0.044875    8[6-(6,8),30-(7,8,8,8)]
   122       0.120669       0.120669       0.120669    8[6-(6,8),30-(7,8,8,8)]
   123       0.532305       0.532305       0.532305    8[6-(6,8),30-(7,8,8,8)]
   124       0.308649       0.308649       0.308649    8[6-(6,8),30-(7,8,8,8)]
