# Supplementary material for: A collection of forcefield precursors for metal–organic frameworks
Source: RSC Adv. 2019 Nov 13;9(63):36492–507. doi: 10.1039/c9ra07327b (PMC9075174; doi:10.1039/c9ra07327b)
Supplement: RA-009-C9RA07327B-s2095 [file RA-009-C9RA07327B-s2095.txt]

QUGBUQ_clean

8.772600    0.000000    0.000000
0.000000    12.182000    0.000000
-4.386147    -0.831171    21.440884

     1       1.322859       1.322859       1.322859    47[7-(6,6),7-(6,7)]
     2       5.709059       5.709059       5.709059    47[7-(6,6),7-(6,7)]
     3       3.063594       3.063594       3.063594    47[7-(6,6),7-(6,7)]
     4      -1.322606      -1.322606      -1.322606    47[7-(6,6),7-(6,7)]
     5      -2.608079      -2.608079      -2.608079    47[7-(6,6),7-(6,6),8-(6)]
     6       6.994532       6.994532       6.994532    47[7-(6,6),7-(6,6),8-(6)]
     7       1.778168       1.778168       1.778168    47[7-(6,6),7-(6,6),8-(6)]
     8       2.608285       2.608285       2.608285    47[7-(6,6),7-(6,6),8-(6)]
     9       0.822115       0.822115       0.822115    1[6-(7,7)]
    10       -2.35355       -2.35355       -2.35355    1[6-(7,7)]
    11      -1.824567      -1.824567      -1.824567    1[6-(1,6,7)]
    12       -2.49654       -2.49654       -2.49654    1[6-(1,6,7)]
    13       0.660724       0.660724       0.660724    1[6-(6,6)]
    14      -1.935966      -1.935966      -1.935966    1[6-(6,6)]
    15       5.208323       5.208323       5.208323    1[6-(7,7)]
    16       2.032626       2.032626       2.032626    1[6-(7,7)]
    17       2.561618       2.561618       2.561618    1[6-(1,6,7)]
    18       1.889629       1.889629       1.889629    1[6-(1,6,7)]
    19       5.046882       5.046882       5.046882    1[6-(6,6)]
    20       2.450193       2.450193       2.450193    1[6-(6,6)]
    21       3.564338       3.564338       3.564338    1[6-(7,7)]
    22       6.740003       6.740003       6.740003    1[6-(7,7)]
    23        6.21102        6.21102        6.21102    1[6-(1,6,7)]
    24       6.882993       6.882993       6.882993    1[6-(1,6,7)]
    25       3.725729       3.725729       3.725729    1[6-(6,6)]
    26       6.322419       6.322419       6.322419    1[6-(6,6)]
    27       -0.82187       -0.82187       -0.82187    1[6-(7,7)]
    28       2.353827       2.353827       2.353827    1[6-(7,7)]
    29       1.824835       1.824835       1.824835    1[6-(1,6,7)]
    30       2.496824       2.496824       2.496824    1[6-(1,6,7)]
    31      -0.660429      -0.660429      -0.660429    1[6-(6,6)]
    32        1.93626        1.93626        1.93626    1[6-(6,6)]
    33       5.695261       5.695261       5.695261    1[6-(7,7)]
    34       3.190685       3.190685       3.190685    1[6-(7,7)]
    35       4.988173       4.988173       4.988173    1[6-(1,6,7)]
    36       3.870539       3.870539       3.870539    1[6-(1,6,7)]
    37       2.011643       2.011643       2.011643    1[6-(6,6)]
    38       3.889836       3.889836       3.889836    1[6-(6,6)]
    39      -0.778027      -0.778027      -0.778027    1[6-(6,7)]
    40       4.386413       4.386413       4.386413    1[6-(6,7)]
    41      -2.505339      -2.505339      -2.505339    1[6-(6,6)]
    42      -1.308808      -1.308808      -1.308808    1[6-(7,7)]
    43       1.195768       1.195768       1.195768    1[6-(7,7)]
    44       -0.60172       -0.60172       -0.60172    1[6-(1,6,7)]
    45       0.515914       0.515914       0.515914    1[6-(1,6,7)]
    46        2.37481        2.37481        2.37481    1[6-(6,6)]
    47       0.496617       0.496617       0.496617    1[6-(6,6)]
    48        5.16448        5.16448        5.16448    1[6-(6,7)]
    49          4e-05          4e-05          4e-05    1[6-(6,7)]
    50       6.891792       6.891792       6.891792    1[6-(6,6)]
    51       1.308936       1.308936       1.308936    1[6-(7,7)]
    52      -1.195643      -1.195643      -1.195643    1[6-(7,7)]
    53        0.60188        0.60188        0.60188    1[6-(1,6,7)]
    54      -0.515744      -0.515744      -0.515744    1[6-(1,6,7)]
    55       6.397924       6.397924       6.397924    1[6-(6,6)]
    56      -0.496441      -0.496441      -0.496441    1[6-(6,6)]
    57       3.608221       3.608221       3.608221    1[6-(6,7)]
    58          4e-05          4e-05          4e-05    1[6-(6,7)]
    59       1.880883       1.880883       1.880883    1[6-(6,6)]
    60       3.077517       3.077517       3.077517    1[6-(7,7)]
    61       5.582096       5.582096       5.582096    1[6-(7,7)]
    62       3.784573       3.784573       3.784573    1[6-(1,6,7)]
    63       4.902197       4.902197       4.902197    1[6-(1,6,7)]
    64      -2.011471      -2.011471      -2.011471    1[6-(6,6)]
    65       4.882894       4.882894       4.882894    1[6-(6,6)]
    66       0.778232       0.778232       0.778232    1[6-(6,7)]
    67       4.386413       4.386413       4.386413    1[6-(6,7)]
    68        2.50557        2.50557        2.50557    1[6-(6,6)]
    69       0.127329       0.127329       0.127329    6[1-(0),7-(6,47),7-(7,47)]
    70       -1.58946       -1.58946       -1.58946    6[1-(0),7-(6,47),7-(6,7)]
    71      -1.648232      -1.648232      -1.648232    6[1-(0),1-(0),6-(6,6),7-(6,7)]
    72       -0.76307       -0.76307       -0.76307    6[6-(1,1,7),6-(1,6),6-(1,6)]
    73       0.379126       0.379126       0.379126    6[1-(0),6-(1,6),6-(6,6)]
    74      -1.149938      -1.149938      -1.149938    6[1-(0),6-(1,6),6-(6,6)]
    75       4.513529       4.513529       4.513529    6[1-(0),7-(6,47),7-(7,47)]
    76       2.796723       2.796723       2.796723    6[1-(0),7-(6,47),7-(6,7)]
    77       2.737942       2.737942       2.737942    6[1-(0),1-(0),6-(6,6),7-(6,7)]
    78       3.623091       3.623091       3.623091    6[6-(1,1,7),6-(1,6),6-(1,6)]
    79        4.76528        4.76528        4.76528    6[1-(0),6-(1,6),6-(6,6)]
    80       3.236216       3.236216       3.236216    6[1-(0),6-(1,6),6-(6,6)]
    81       4.259124       4.259124       4.259124    6[1-(0),7-(6,47),7-(7,47)]
    82       5.975913       5.975913       5.975913    6[1-(0),7-(6,47),7-(6,7)]
    83       6.034685       6.034685       6.034685    6[1-(0),1-(0),6-(6,6),7-(6,7)]
    84       5.149523       5.149523       5.149523    6[6-(1,1,7),6-(1,6),6-(1,6)]
    85       4.007327       4.007327       4.007327    6[1-(0),6-(1,6),6-(6,6)]
    86       5.536391       5.536391       5.536391    6[1-(0),6-(1,6),6-(6,6)]
    87      -0.127076      -0.127076      -0.127076    6[1-(0),7-(6,47),7-(7,47)]
    88        1.58973        1.58973        1.58973    6[1-(0),7-(6,47),7-(6,7)]
    89       1.648511       1.648511       1.648511    6[1-(0),1-(0),6-(6,6),7-(6,7)]
    90       0.763362       0.763362       0.763362    6[6-(1,1,7),6-(1,6),6-(1,6)]
    91      -0.378827      -0.378827      -0.378827    6[1-(0),6-(1,6),6-(6,6)]
    92       1.150237       1.150237       1.150237    6[1-(0),6-(1,6),6-(6,6)]
    93       4.989943       4.989943       4.989943    6[1-(0),7-(6,47),7-(6,7)]
    94       3.619664       3.619664       3.619664    6[1-(0),7-(6,47),7-(7)]
    95       4.097755       4.097755       4.097755    6[1-(0),1-(0),6-(6,6),7-(6,7)]
    96       3.112594       3.112594       3.112594    6[6-(1,1,7),6-(1,6),6-(1,6)]
    97       2.089715       2.089715       2.089715    6[1-(0),6-(1,6),6-(6,6)]
    98       3.210841       3.210841       3.210841    6[1-(0),6-(1,6),6-(6,6)]
    99      -0.174468      -0.174468      -0.174468    6[6-(6,6),8-(0),8-(47)]
   100       -1.43158       -1.43158       -1.43158    6[6-(1,6),6-(1,7),6-(8,8)]
   101      -1.510536      -1.510536      -1.510536    6[1-(0),6-(6,6),7-(6,47)]
   102       5.138224       5.138224       5.138224    6[1-(0),6-(6,6),7-(6,47)]
   103       5.121559       5.121559       5.121559    6[6-(1,6),6-(1,7),6-(8,8)]
   104      -2.523764      -2.523764      -2.523764    6[1-(0),6-(6,6),6-(6,6)]
   105         3.9127         3.9127         3.9127    6[6-(6,6),8-(0),8-(0)]
   106       -0.60349       -0.60349       -0.60349    6[1-(0),7-(6,47),7-(6,7)]
   107       0.766789       0.766789       0.766789    6[1-(0),7-(6,47),7-(7)]
   108       0.288698       0.288698       0.288698    6[1-(0),1-(0),6-(6,6),7-(6,7)]
   109       1.273859       1.273859       1.273859    6[6-(1,1,7),6-(1,6),6-(1,6)]
   110       2.296738       2.296738       2.296738    6[1-(0),6-(1,6),6-(6,6)]
   111       1.175612       1.175612       1.175612    6[1-(0),6-(1,6),6-(6,6)]
   112       4.560921       4.560921       4.560921    6[6-(6,6),8-(0),8-(47)]
   113       5.818033       5.818033       5.818033    6[6-(1,6),6-(1,7),6-(8,8)]
   114       5.896989       5.896989       5.896989    6[1-(0),6-(6,6),7-(6,47)]
   115      -0.751771      -0.751771      -0.751771    6[1-(0),6-(6,6),7-(6,47)]
   116      -0.735106      -0.735106      -0.735106    6[6-(1,6),6-(1,7),6-(8,8)]
   117       6.910217       6.910217       6.910217    6[1-(0),6-(6,6),6-(6,6)]
   118       0.473753       0.473753       0.473753    6[6-(6,6),8-(0),8-(0)]
   119        0.60362        0.60362        0.60362    6[1-(0),7-(6,47),7-(6,7)]
   120      -0.766661      -0.766661      -0.766661    6[1-(0),7-(6,47),7-(7)]
   121      -0.288539      -0.288539      -0.288539    6[1-(0),1-(0),6-(6,6),7-(6,7)]
   122      -1.273704      -1.273704      -1.273704    6[6-(1,1,7),6-(1,6),6-(1,6)]
   123       6.476004       6.476004       6.476004    6[1-(0),6-(1,6),6-(6,6)]
   124      -1.175445      -1.175445      -1.175445    6[1-(0),6-(1,6),6-(6,6)]
   125       4.211771       4.211771       4.211771    6[6-(6,6),8-(0),8-(47)]
   126       2.954656       2.954656       2.954656    6[6-(1,6),6-(1,7),6-(8,8)]
   127       2.875705       2.875705       2.875705    6[1-(0),6-(6,6),7-(6,47)]
   128       0.751853       0.751853       0.751853    6[1-(0),6-(6,6),7-(6,47)]
   129       0.735182       0.735182       0.735182    6[6-(1,6),6-(1,7),6-(8,8)]
   130       1.862463       1.862463       1.862463    6[1-(0),6-(6,6),6-(6,6)]
   131      -0.473688      -0.473688      -0.473688    6[6-(6,6),8-(0),8-(0)]
   132       3.782833       3.782833       3.782833    6[1-(0),7-(6,47),7-(6,7)]
   133       5.153114       5.153114       5.153114    6[1-(0),7-(6,47),7-(7)]
   134       4.674992       4.674992       4.674992    6[1-(0),1-(0),6-(6,6),7-(6,7)]
   135       5.660157       5.660157       5.660157    6[6-(1,1,7),6-(1,6),6-(1,6)]
   136      -2.089551      -2.089551      -2.089551    6[1-(0),6-(1,6),6-(6,6)]
   137       5.561898       5.561898       5.561898    6[1-(0),6-(1,6),6-(6,6)]
   138       0.174682       0.174682       0.174682    6[6-(6,6),8-(0),8-(47)]
   139       1.431797       1.431797       1.431797    6[6-(1,6),6-(1,7),6-(8,8)]
   140       1.510748       1.510748       1.510748    6[1-(0),6-(6,6),7-(6,47)]
   141         3.6346         3.6346         3.6346    6[1-(0),6-(6,6),7-(6,47)]
   142       3.651271       3.651271       3.651271    6[6-(1,6),6-(1,7),6-(8,8)]
   143        2.52399        2.52399        2.52399    6[1-(0),6-(6,6),6-(6,6)]
   144       4.860141       4.860141       4.860141    6[6-(6,6),8-(0),8-(0)]
   145       0.005393       0.005393       0.005393    7[6-(1,7),7-(6,6),47-(7)]
   146      -0.863094      -0.863094      -0.863094    7[6-(1,7),6-(1,7),47-(7)]
   147      -1.099949      -1.099949      -1.099949    7[6-(1,1,6),6-(1,7),7-(6,47)]
   148       4.391587       4.391587       4.391587    7[6-(1,7),7-(6,6),47-(7)]
   149       3.523099       3.523099       3.523099    7[6-(1,7),6-(1,7),47-(7)]
   150       3.286234       3.286234       3.286234    7[6-(1,1,6),6-(1,7),7-(6,47)]
   151        4.38106        4.38106        4.38106    7[6-(1,7),7-(6,6),47-(7)]
   152       5.249547       5.249547       5.249547    7[6-(1,7),6-(1,7),47-(7)]
   153       5.486402       5.486402       5.486402    7[6-(1,1,6),6-(1,7),7-(6,47)]
   154      -0.005134      -0.005134      -0.005134    7[6-(1,7),7-(6,6),47-(7)]
   155       0.863354       0.863354       0.863354    7[6-(1,7),6-(1,7),47-(7)]
   156       1.100219       1.100219       1.100219    7[6-(1,1,6),6-(1,7),7-(6,47)]
   157       4.723261       4.723261       4.723261    7[6-(1,7),6-(1,7),47-(7,8)]
   158       3.209099       3.209099       3.209099    7[6-(1,7),7-(6,6)]
   159       4.118817       4.118817       4.118817    7[6-(1,1,6),6-(1,7),7-(6)]
   160      -2.596582      -2.596582      -2.596582    7[6-(1,6),6-(1,6),47-(7,8)]
   161      -0.336808      -0.336808      -0.336808    7[6-(1,7),6-(1,7),47-(7,8)]
   162       1.177354       1.177354       1.177354    7[6-(1,7),7-(6,6)]
   163       0.267636       0.267636       0.267636    7[6-(1,1,6),6-(1,7),7-(6)]
   164       6.983035       6.983035       6.983035    7[6-(1,6),6-(1,6),47-(7,8)]
   165       0.336928       0.336928       0.336928    7[6-(1,7),6-(1,7),47-(7,8)]
   166      -1.177211      -1.177211      -1.177211    7[6-(1,7),7-(6,6)]
   167      -0.267493      -0.267493      -0.267493    7[6-(1,1,6),6-(1,7),7-(6)]
   168       1.789656       1.789656       1.789656    7[6-(1,6),6-(1,6),47-(7,8)]
   169       4.049525       4.049525       4.049525    7[6-(1,7),6-(1,7),47-(7,8)]
   170       5.563664       5.563664       5.563664    7[6-(1,7),7-(6,6)]
   171       4.653946       4.653946       4.653946    7[6-(1,1,6),6-(1,7),7-(6)]
   172       2.596797       2.596797       2.596797    7[6-(1,6),6-(1,6),47-(7,8)]
   173      -0.163061      -0.163061      -0.163061    8[6-(6,8)]
   174       0.815955       0.815955       0.815955    8[6-(6,8),47-(7,7)]
   175       3.786375       3.786375       3.786375    8[6-(6,8)]
   176        3.08106        3.08106        3.08106    8[6-(6,8)]
   177       4.549514       4.549514       4.549514    8[6-(6,8)]
   178       3.570498       3.570498       3.570498    8[6-(6,8),47-(7,7)]
   179       0.600078       0.600078       0.600078    8[6-(6,8)]
   180       1.305393       1.305393       1.305393    8[6-(6,8)]
   181       4.223173       4.223173       4.223173    8[6-(6,8)]
   182       5.202201       5.202201       5.202201    8[6-(6,8),47-(7,7)]
   183      -0.600014      -0.600014      -0.600014    8[6-(6,8)]
   184       7.467267       7.467267       7.467267    8[6-(6,8)]
   185        0.16328        0.16328        0.16328    8[6-(6,8)]
   186      -0.815748      -0.815748      -0.815748    8[6-(6,8),47-(7,7)]
   187       4.986467       4.986467       4.986467    8[6-(6,8)]
   188      -3.080814      -3.080814      -3.080814    8[6-(6,8)]
