# Supplementary material for: A collection of forcefield precursors for metal–organic frameworks
Source: RSC Adv. 2019 Nov 13;9(63):36492–507. doi: 10.1039/c9ra07327b (PMC9075174; doi:10.1039/c9ra07327b)
Supplement: RA-009-C9RA07327B-s2096 [file RA-009-C9RA07327B-s2096.txt]

QUGNOV_clean

6.721000    0.000000    0.000000
0.544175    10.142312    0.000000
-0.544175    -0.043038    10.142221

     1        5.04075        5.04075        5.04075    48[8-(6),8-(6),8-(7,48),8-(7,48),8-(7,48),8-(7,48)]
     2        1.68025        1.68025        1.68025    48[8-(6),8-(6),8-(7,48),8-(7,48),8-(7,48),8-(7,48)]
     3       5.960031       5.960031       5.960031    1[6-(6,7)]
     4       5.534466       5.534466       5.534466    1[6-(6,7)]
     5       4.918558       4.918558       4.918558    1[6-(6,6)]
     6       4.867799       4.867799       4.867799    1[6-(6,6)]
     7       4.121469       4.121469       4.121469    1[6-(6,7)]
     8       4.547034       4.547034       4.547034    1[6-(6,7)]
     9       5.162942       5.162942       5.162942    1[6-(6,6)]
    10       5.213701       5.213701       5.213701    1[6-(6,6)]
    11       0.760969       0.760969       0.760969    1[6-(6,7)]
    12       1.186534       1.186534       1.186534    1[6-(6,7)]
    13       1.802442       1.802442       1.802442    1[6-(6,6)]
    14       1.853201       1.853201       1.853201    1[6-(6,6)]
    15       2.599531       2.599531       2.599531    1[6-(6,7)]
    16       2.173966       2.173966       2.173966    1[6-(6,7)]
    17       1.558058       1.558058       1.558058    1[6-(6,6)]
    18       1.507299       1.507299       1.507299    1[6-(6,6)]
    19       5.112483       5.112483       5.112483    6[6-(1,6),6-(1,6),6-(8,8)]
    20       5.785705       5.785705       5.785705    6[1-(0),6-(1,6),7-(6,8)]
    21       5.507697       5.507697       5.507697    6[1-(0),6-(1,6),7-(6,8)]
    22       4.262807       4.262807       4.262807    6[6-(6,6),8-(0),8-(48)]
    23        5.45584        5.45584        5.45584    6[1-(0),6-(1,7),6-(6,6)]
    24       5.119231       5.119231       5.119231    6[1-(0),6-(1,7),6-(6,6)]
    25       4.969017       4.969017       4.969017    6[6-(1,6),6-(1,6),6-(8,8)]
    26       4.295795       4.295795       4.295795    6[1-(0),6-(1,6),7-(6,8)]
    27       4.573803       4.573803       4.573803    6[1-(0),6-(1,6),7-(6,8)]
    28       5.818693       5.818693       5.818693    6[6-(6,6),8-(0),8-(48)]
    29        4.62566        4.62566        4.62566    6[1-(0),6-(1,7),6-(6,6)]
    30       4.962269       4.962269       4.962269    6[1-(0),6-(1,7),6-(6,6)]
    31       2.152692       2.152692       2.152692    6[6-(1,6),6-(1,6),6-(8,8)]
    32       0.935295       0.935295       0.935295    6[1-(0),6-(1,6),7-(6,8)]
    33       1.213303       1.213303       1.213303    6[1-(0),6-(1,6),7-(6,8)]
    34       2.458193       2.458193       2.458193    6[6-(6,6),8-(0),8-(48)]
    35        1.26516        1.26516        1.26516    6[1-(0),6-(1,7),6-(6,6)]
    36       1.601769       1.601769       1.601769    6[1-(0),6-(1,7),6-(6,6)]
    37       1.207808       1.207808       1.207808    6[6-(1,6),6-(1,6),6-(8,8)]
    38       2.425205       2.425205       2.425205    6[1-(0),6-(1,6),7-(6,8)]
    39       2.147197       2.147197       2.147197    6[1-(0),6-(1,6),7-(6,8)]
    40       0.902307       0.902307       0.902307    6[6-(6,6),8-(0),8-(48)]
    41        2.09534        2.09534        2.09534    6[1-(0),6-(1,7),6-(6,6)]
    42       1.758731       1.758731       1.758731    6[1-(0),6-(1,7),6-(6,6)]
    43       5.847995       5.847995       5.847995    7[6-(1,6),6-(1,6),8-(48,48)]
    44       4.233505       4.233505       4.233505    7[6-(1,6),6-(1,6),8-(48,48)]
    45       0.873005       0.873005       0.873005    7[6-(1,6),6-(1,6),8-(48,48)]
    46       2.487495       2.487495       2.487495    7[6-(1,6),6-(1,6),8-(48,48)]
    47       3.699465       3.699465       3.699465    8[6-(6,8)]
    48       6.281921       6.281921       6.281921    8[7-(6,6),48-(8,8,8,8,8),48-(8,8,8,8,8)]
    49       4.659948       4.659948       4.659948    8[6-(6,8),48-(8,8,8,8,8)]
    50       6.382035       6.382035       6.382035    8[6-(6,8)]
    51       3.799579       3.799579       3.799579    8[7-(6,6),48-(8,8,8,8,8),48-(8,8,8,8,8)]
    52       5.421552       5.421552       5.421552    8[6-(6,8),48-(8,8,8,8,8)]
    53       3.021535       3.021535       3.021535    8[6-(6,8)]
    54       0.439079       0.439079       0.439079    8[7-(6,6),48-(8,8,8,8,8),48-(8,8,8,8,8)]
    55       2.061052       2.061052       2.061052    8[6-(6,8),48-(8,8,8,8,8)]
    56       0.338965       0.338965       0.338965    8[6-(6,8)]
    57       2.921421       2.921421       2.921421    8[7-(6,6),48-(8,8,8,8,8),48-(8,8,8,8,8)]
    58       1.299448       1.299448       1.299448    8[6-(6,8),48-(8,8,8,8,8)]
