# Supplementary material for: A collection of forcefield precursors for metal–organic frameworks
Source: RSC Adv. 2019 Nov 13;9(63):36492–507. doi: 10.1039/c9ra07327b (PMC9075174; doi:10.1039/c9ra07327b)
Supplement: RA-009-C9RA07327B-s2097 [file RA-009-C9RA07327B-s2097.txt]

QUJFUX_clean

9.168300    0.000000    0.000000
2.783960    8.735405    0.000000
4.444227    3.248098    15.048723

     1       9.464274       9.464274       9.464274    48[7-(6,6),8-(6),8-(6)]
     2       5.242298       5.242298       5.242298    48[7-(6,6),8-(6),8-(6)]
     3       6.932213       6.932213       6.932213    48[7-(6,6),8-(6),8-(6)]
     4      11.154189      11.154189      11.154189    48[7-(6,6),8-(6),8-(6)]
     5       3.984334       3.984334       3.984334    48[7-(6,6),7-(6,6),8-(6),8-(6)]
     6      12.412153      12.412153      12.412153    48[7-(6,6),7-(6,6),8-(6),8-(6)]
     7      12.167122      12.167122      12.167122    1[6-(6,6)]
     8       7.111654       7.111654       7.111654    1[6-(7,7)]
     9       1.238389       1.238389       1.238389    1[6-(6,6)]
    10       5.828367       5.828367       5.828367    1[6-(6,6)]
    11       4.169337       4.169337       4.169337    1[6-(7,7)]
    12      13.486314      13.486314      13.486314    1[6-(6,6)]
    13       4.229365       4.229365       4.229365    1[6-(6,6)]
    14       9.284833       9.284833       9.284833    1[6-(7,7)]
    15      15.158098      15.158098      15.158098    1[6-(6,6)]
    16       10.56812       10.56812       10.56812    1[6-(6,6)]
    17       12.22715       12.22715       12.22715    1[6-(7,7)]
    18       2.910173       2.910173       2.910173    1[6-(6,6)]
    19      10.750941      10.750941      10.750941    6[6-(6,6),8-(0),8-(48)]
    20      10.516556      10.516556      10.516556    6[6-(1,6),6-(6,6),6-(8,8)]
    21      11.431595      11.431595      11.431595    6[1-(0),6-(6,6),6-(6,7)]
    22       6.784759       6.784759       6.784759    6[6-(1,6),6-(6,7),7-(6,48)]
    23       6.830425       6.830425       6.830425    6[1-(0),7-(6,48),7-(6,48)]
    24       5.678124       5.678124       5.678124    6[6-(1,6),6-(6,7),7-(6,48)]
    25        4.75949        4.75949        4.75949    6[1-(0),6-(6,6),6-(6,7)]
    26       9.420924       9.420924       9.420924    6[6-(1,6),6-(6,6),6-(8,8)]
    27       8.350612       8.350612       8.350612    6[6-(6,6),8-(48),8-(48)]
    28        6.09409        6.09409        6.09409    6[6-(6,6),8-(0),8-(48)]
    29       5.570015       5.570015       5.570015    6[6-(1,6),6-(6,6),6-(8,8)]
    30       5.528354       5.528354       5.528354    6[1-(0),6-(6,6),6-(6,7)]
    31       5.033793       5.033793       5.033793    6[6-(1,6),6-(6,7),7-(6,48)]
    32        4.37523        4.37523        4.37523    6[1-(0),7-(6,48),7-(6,48)]
    33       4.597972       4.597972       4.597972    6[6-(1,6),6-(6,7),7-(6,48)]
    34       4.615137       4.615137       4.615137    6[1-(0),6-(6,6),6-(6,7)]
    35       5.084884       5.084884       5.084884    6[6-(1,6),6-(6,6),6-(8,8)]
    36       5.168178       5.168178       5.168178    6[6-(6,6),8-(48),8-(48)]
    37       5.645546       5.645546       5.645546    6[6-(6,6),8-(0),8-(48)]
    38       5.879931       5.879931       5.879931    6[6-(1,6),6-(6,6),6-(8,8)]
    39       4.964892       4.964892       4.964892    6[1-(0),6-(6,6),6-(6,7)]
    40       9.611728       9.611728       9.611728    6[6-(1,6),6-(6,7),7-(6,48)]
    41       9.566062       9.566062       9.566062    6[1-(0),7-(6,48),7-(6,48)]
    42      10.718363      10.718363      10.718363    6[6-(1,6),6-(6,7),7-(6,48)]
    43      11.636997      11.636997      11.636997    6[1-(0),6-(6,6),6-(6,7)]
    44       6.975563       6.975563       6.975563    6[6-(1,6),6-(6,6),6-(8,8)]
    45       8.045875       8.045875       8.045875    6[6-(6,6),8-(48),8-(48)]
    46      10.302397      10.302397      10.302397    6[6-(6,6),8-(0),8-(48)]
    47      10.826472      10.826472      10.826472    6[6-(1,6),6-(6,6),6-(8,8)]
    48      10.868133      10.868133      10.868133    6[1-(0),6-(6,6),6-(6,7)]
    49      11.362694      11.362694      11.362694    6[6-(1,6),6-(6,7),7-(6,48)]
    50      12.021257      12.021257      12.021257    6[1-(0),7-(6,48),7-(6,48)]
    51      11.798515      11.798515      11.798515    6[6-(1,6),6-(6,7),7-(6,48)]
    52       11.78135       11.78135       11.78135    6[1-(0),6-(6,6),6-(6,7)]
    53      11.311603      11.311603      11.311603    6[6-(1,6),6-(6,6),6-(8,8)]
    54      11.228309      11.228309      11.228309    6[6-(6,6),8-(48),8-(48)]
    55       7.514046       7.514046       7.514046    7[6-(1,7),6-(6,6),48-(8,8)]
    56       5.713382       5.713382       5.713382    7[6-(1,7),6-(6,6),48-(7,8,8)]
    57       4.879096       4.879096       4.879096    7[6-(1,7),6-(6,6),48-(8,8)]
    58        4.18476        4.18476        4.18476    7[6-(1,7),6-(6,6),48-(7,8,8)]
    59       8.882441       8.882441       8.882441    7[6-(1,7),6-(6,6),48-(8,8)]
    60      10.683105      10.683105      10.683105    7[6-(1,7),6-(6,6),48-(7,8,8)]
    61      11.517391      11.517391      11.517391    7[6-(1,7),6-(6,6),48-(8,8)]
    62      12.211727      12.211727      12.211727    7[6-(1,7),6-(6,6),48-(7,8,8)]
    63      11.447672      11.447672      11.447672    8[6-(6,8)]
    64      10.282599      10.282599      10.282599    8[6-(6,8),48-(7,8)]
    65       5.389331       5.389331       5.389331    8[6-(6,8),48-(7,8)]
    66       7.610754       7.610754       7.610754    8[6-(6,8),48-(7,7,8)]
    67       6.884911       6.884911       6.884911    8[6-(6,8)]
    68        5.70693        5.70693        5.70693    8[6-(6,8),48-(7,8)]
    69      13.282898      13.282898      13.282898    8[6-(6,8),48-(7,8)]
    70       6.315357       6.315357       6.315357    8[6-(6,8),48-(7,7,8)]
    71       4.948815       4.948815       4.948815    8[6-(6,8)]
    72       6.113888       6.113888       6.113888    8[6-(6,8),48-(7,8)]
    73      11.007156      11.007156      11.007156    8[6-(6,8),48-(7,8)]
    74       8.785733       8.785733       8.785733    8[6-(6,8),48-(7,7,8)]
    75       9.511576       9.511576       9.511576    8[6-(6,8)]
    76      10.689557      10.689557      10.689557    8[6-(6,8),48-(7,8)]
    77       3.113589       3.113589       3.113589    8[6-(6,8),48-(7,8)]
    78       10.08113       10.08113       10.08113    8[6-(6,8),48-(7,7,8)]
