# Supplementary material for: A collection of forcefield precursors for metal–organic frameworks
Source: RSC Adv. 2019 Nov 13;9(63):36492–507. doi: 10.1039/c9ra07327b (PMC9075174; doi:10.1039/c9ra07327b)
Supplement: RA-009-C9RA07327B-s2098 [file RA-009-C9RA07327B-s2098.txt]

QUKYOL_clean

8.302800    0.000000    0.000000
-3.215886    8.899800    0.000000
0.000000    0.000000    20.639800

     1       1.845997       1.845997       1.845997    57[8-(15),8-(15),8-(6),8-(6),8-(6),8-(6),8-(6,29)]
     2        4.84886        4.84886        4.84886    57[8-(15),8-(15),8-(6),8-(6),8-(6),8-(6),8-(6,29)]
     3       3.240917       3.240917       3.240917    57[8-(15),8-(15),8-(6),8-(6),8-(6),8-(6),8-(6,29)]
     4       0.238054       0.238054       0.238054    57[8-(15),8-(15),8-(6),8-(6),8-(6),8-(6),8-(6,29)]
     5      -2.745757      -2.745757      -2.745757    29[7-(6,6,6),8-(15),8-(6),8-(6,57)]
     6       6.224728       6.224728       6.224728    29[7-(6,6,6),8-(15),8-(6),8-(6,57)]
     7       7.832671       7.832671       7.832671    29[7-(6,6,6),8-(15),8-(6),8-(6,57)]
     8      -1.137814      -1.137814      -1.137814    29[7-(6,6,6),8-(15),8-(6),8-(6,57)]
     9      -0.496779      -0.496779      -0.496779    15[6-(1,1,7),8-(29),8-(57),8-(57)]
    10        3.97575        3.97575        3.97575    15[6-(1,1,7),8-(29),8-(57),8-(57)]
    11       5.583693       5.583693       5.583693    15[6-(1,1,7),8-(29),8-(57),8-(57)]
    12       1.111164       1.111164       1.111164    15[6-(1,1,7),8-(29),8-(57),8-(57)]
    13       4.093189       4.093189       4.093189    1[6-(1,6,7)]
    14       5.224991       5.224991       5.224991    1[6-(1,6,7)]
    15      -2.016078      -2.016078      -2.016078    1[6-(1,6,7)]
    16       4.810215       4.810215       4.810215    1[6-(1,6,7)]
    17      -1.000788      -1.000788      -1.000788    1[6-(1,7,15)]
    18      -0.408678      -0.408678      -0.408678    1[6-(1,7,15)]
    19      -0.614218      -0.614218      -0.614218    1[6-(1,6,7)]
    20       -1.74602       -1.74602       -1.74602    1[6-(1,6,7)]
    21       5.495049       5.495049       5.495049    1[6-(1,6,7)]
    22      -1.331244      -1.331244      -1.331244    1[6-(1,6,7)]
    23       4.479759       4.479759       4.479759    1[6-(1,7,15)]
    24       3.887649       3.887649       3.887649    1[6-(1,7,15)]
    25       0.993725       0.993725       0.993725    1[6-(1,6,7)]
    26      -0.138077      -0.138077      -0.138077    1[6-(1,6,7)]
    27       7.102992       7.102992       7.102992    1[6-(1,6,7)]
    28       0.276699       0.276699       0.276699    1[6-(1,6,7)]
    29       6.087702       6.087702       6.087702    1[6-(1,7,15)]
    30       5.495592       5.495592       5.495592    1[6-(1,7,15)]
    31       5.701132       5.701132       5.701132    1[6-(1,6,7)]
    32       6.832934       6.832934       6.832934    1[6-(1,6,7)]
    33      -0.408135      -0.408135      -0.408135    1[6-(1,6,7)]
    34       6.418158       6.418158       6.418158    1[6-(1,6,7)]
    35       0.607155       0.607155       0.607155    1[6-(1,7,15)]
    36       1.199265       1.199265       1.199265    1[6-(1,7,15)]
    37       4.304063       4.304063       4.304063    6[6-(1,1,7),8-(29),8-(57)]
    38       4.839295       4.839295       4.839295    6[1-(0),1-(0),6-(8,8),7-(6,6,29)]
    39      -2.546077      -2.546077      -2.546077    6[1-(0),1-(0),6-(8,8),7-(6,6,29)]
    40       1.178266       1.178266       1.178266    6[6-(1,1,7),8-(29,57),8-(57)]
    41      -1.039514      -1.039514      -1.039514    6[1-(0),1-(0),7-(6,6,29),15-(8,8,8)]
    42       3.240536       3.240536       3.240536    6[6-(8,8),8-(57),8-(57)]
    43      -0.825092      -0.825092      -0.825092    6[6-(1,1,7),8-(29),8-(57)]
    44      -1.360324      -1.360324      -1.360324    6[1-(0),1-(0),6-(8,8),7-(6,6,29)]
    45       6.025048       6.025048       6.025048    6[1-(0),1-(0),6-(8,8),7-(6,6,29)]
    46       5.516591       5.516591       5.516591    6[6-(1,1,7),8-(29,57),8-(57)]
    47       4.518485       4.518485       4.518485    6[1-(0),1-(0),7-(6,6,29),15-(8,8,8)]
    48       3.454321       3.454321       3.454321    6[6-(8,8),8-(57),8-(57)]
    49       0.782851       0.782851       0.782851    6[6-(1,1,7),8-(29),8-(57)]
    50       0.247619       0.247619       0.247619    6[1-(0),1-(0),6-(8,8),7-(6,6,29)]
    51       7.632991       7.632991       7.632991    6[1-(0),1-(0),6-(8,8),7-(6,6,29)]
    52       3.908648       3.908648       3.908648    6[6-(1,1,7),8-(29,57),8-(57)]
    53       6.126428       6.126428       6.126428    6[1-(0),1-(0),7-(6,6,29),15-(8,8,8)]
    54       1.846378       1.846378       1.846378    6[6-(8,8),8-(57),8-(57)]
    55       5.912006       5.912006       5.912006    6[6-(1,1,7),8-(29),8-(57)]
    56       6.447238       6.447238       6.447238    6[1-(0),1-(0),6-(8,8),7-(6,6,29)]
    57      -0.938134      -0.938134      -0.938134    6[1-(0),1-(0),6-(8,8),7-(6,6,29)]
    58      -0.429677      -0.429677      -0.429677    6[6-(1,1,7),8-(29,57),8-(57)]
    59       0.568429       0.568429       0.568429    6[1-(0),1-(0),7-(6,6,29),15-(8,8,8)]
    60       1.632593       1.632593       1.632593    6[6-(8,8),8-(57),8-(57)]
    61      -2.422212      -2.422212      -2.422212    7[6-(1,1,15),6-(1,1,6),6-(1,1,6),29-(8,8,8)]
    62       5.901183       5.901183       5.901183    7[6-(1,1,15),6-(1,1,6),6-(1,1,6),29-(8,8,8)]
    63       7.509126       7.509126       7.509126    7[6-(1,1,15),6-(1,1,6),6-(1,1,6),29-(8,8,8)]
    64      -0.814269      -0.814269      -0.814269    7[6-(1,1,15),6-(1,1,6),6-(1,1,6),29-(8,8,8)]
    65       4.492185       4.492185       4.492185    8[6-(6,8),29-(7,8,8)]
    66       3.669205       3.669205       3.669205    8[6-(6,8),57-(8,8,8,8,8,8)]
    67        1.30486        1.30486        1.30486    8[6-(6,8),29-(7,8,8),57-(8,8,8,8,8,8)]
    68       1.418934       1.418934       1.418934    8[6-(6,8),57-(8,8,8,8,8,8)]
    69        0.91534        0.91534        0.91534    8[15-(6,8,8),57-(8,8,8,8,8,8)]
    70      -1.455482      -1.455482      -1.455482    8[15-(6,8,8),29-(7,8,8)]
    71      -0.607735      -0.607735      -0.607735    8[15-(6,8,8),57-(8,8,8,8,8,8)]
    72       3.583536       3.583536       3.583536    8[6-(6,8),57-(8,8,8,8,8,8)]
    73       3.927295       3.927295       3.927295    8[6-(6,8),57-(8,8,8,8,8,8)]
    74      -1.013214      -1.013214      -1.013214    8[6-(6,8),29-(7,8,8)]
    75      -0.190234      -0.190234      -0.190234    8[6-(6,8),57-(8,8,8,8,8,8)]
    76       5.389997       5.389997       5.389997    8[6-(6,8),29-(7,8,8),57-(8,8,8,8,8,8)]
    77       5.275923       5.275923       5.275923    8[6-(6,8),57-(8,8,8,8,8,8)]
    78       2.563631       2.563631       2.563631    8[15-(6,8,8),57-(8,8,8,8,8,8)]
    79       4.934453       4.934453       4.934453    8[15-(6,8,8),29-(7,8,8)]
    80       4.086706       4.086706       4.086706    8[15-(6,8,8),57-(8,8,8,8,8,8)]
    81       3.111321       3.111321       3.111321    8[6-(6,8),57-(8,8,8,8,8,8)]
    82       2.767562       2.767562       2.767562    8[6-(6,8),57-(8,8,8,8,8,8)]
    83       0.594729       0.594729       0.594729    8[6-(6,8),29-(7,8,8)]
    84       1.417709       1.417709       1.417709    8[6-(6,8),57-(8,8,8,8,8,8)]
    85       3.782054       3.782054       3.782054    8[6-(6,8),29-(7,8,8),57-(8,8,8,8,8,8)]
    86        3.66798        3.66798        3.66798    8[6-(6,8),57-(8,8,8,8,8,8)]
    87       4.171574       4.171574       4.171574    8[15-(6,8,8),57-(8,8,8,8,8,8)]
    88       6.542396       6.542396       6.542396    8[15-(6,8,8),29-(7,8,8)]
    89       5.694649       5.694649       5.694649    8[15-(6,8,8),57-(8,8,8,8,8,8)]
    90       1.503378       1.503378       1.503378    8[6-(6,8),57-(8,8,8,8,8,8)]
    91       1.159619       1.159619       1.159619    8[6-(6,8),57-(8,8,8,8,8,8)]
    92       6.100128       6.100128       6.100128    8[6-(6,8),29-(7,8,8)]
    93       5.277148       5.277148       5.277148    8[6-(6,8),57-(8,8,8,8,8,8)]
    94      -0.303083      -0.303083      -0.303083    8[6-(6,8),29-(7,8,8),57-(8,8,8,8,8,8)]
    95      -0.189009      -0.189009      -0.189009    8[6-(6,8),57-(8,8,8,8,8,8)]
    96       2.523283       2.523283       2.523283    8[15-(6,8,8),57-(8,8,8,8,8,8)]
    97       0.152461       0.152461       0.152461    8[15-(6,8,8),29-(7,8,8)]
    98       1.000208       1.000208       1.000208    8[15-(6,8,8),57-(8,8,8,8,8,8)]
    99       1.975593       1.975593       1.975593    8[6-(6,8),57-(8,8,8,8,8,8)]
   100       2.319352       2.319352       2.319352    8[6-(6,8),57-(8,8,8,8,8,8)]
