# Supplementary material for: A collection of forcefield precursors for metal–organic frameworks
Source: RSC Adv. 2019 Nov 13;9(63):36492–507. doi: 10.1039/c9ra07327b (PMC9075174; doi:10.1039/c9ra07327b)
Supplement: RA-009-C9RA07327B-s2099 [file RA-009-C9RA07327B-s2099.txt]

QUKYUR_clean

8.236800    0.000000    0.000000
-3.261225    8.822862    0.000000
0.000000    0.000000    20.366000

     1       1.821964       1.821964       1.821964    60[8-(15),8-(15),8-(6),8-(6),8-(6),8-(6),8-(6,29)]
     2       4.784224       4.784224       4.784224    60[8-(15),8-(15),8-(6),8-(6),8-(6),8-(6),8-(6,29)]
     3       3.153611       3.153611       3.153611    60[8-(15),8-(15),8-(6),8-(6),8-(6),8-(6),8-(6,29)]
     4       0.191351       0.191351       0.191351    60[8-(15),8-(15),8-(6),8-(6),8-(6),8-(6),8-(6,29)]
     5      -2.784831      -2.784831      -2.784831    29[7-(6,6,6),8-(15),8-(6),8-(6,60)]
     6       6.129793       6.129793       6.129793    29[7-(6,6,6),8-(15),8-(6),8-(6,60)]
     7       7.760406       7.760406       7.760406    29[7-(6,6,6),8-(15),8-(6),8-(6,60)]
     8      -1.154218      -1.154218      -1.154218    29[7-(6,6,6),8-(15),8-(6),8-(6,60)]
     9      -0.488285      -0.488285      -0.488285    15[6-(1,1,7),8-(29),8-(60),8-(60)]
    10       3.833247       3.833247       3.833247    15[6-(1,1,7),8-(29),8-(60),8-(60)]
    11        5.46386        5.46386        5.46386    15[6-(1,1,7),8-(29),8-(60),8-(60)]
    12       1.142328       1.142328       1.142328    15[6-(1,1,7),8-(29),8-(60),8-(60)]
    13       4.039507       4.039507       4.039507    1[6-(1,6,7)]
    14       5.189191       5.189191       5.189191    1[6-(1,6,7)]
    15      -2.039921      -2.039921      -2.039921    1[6-(1,6,7)]
    16       4.716143       4.716143       4.716143    1[6-(1,6,7)]
    17      -0.991386      -0.991386      -0.991386    1[6-(1,7,15)]
    18      -0.414326      -0.414326      -0.414326    1[6-(1,7,15)]
    19      -0.694545      -0.694545      -0.694545    1[6-(1,6,7)]
    20      -1.844229      -1.844229      -1.844229    1[6-(1,6,7)]
    21       5.384883       5.384883       5.384883    1[6-(1,6,7)]
    22       -1.37118       -1.37118       -1.37118    1[6-(1,6,7)]
    23       4.336349       4.336349       4.336349    1[6-(1,7,15)]
    24       3.759289       3.759289       3.759289    1[6-(1,7,15)]
    25       0.936068       0.936068       0.936068    1[6-(1,6,7)]
    26      -0.213616      -0.213616      -0.213616    1[6-(1,6,7)]
    27       7.015496       7.015496       7.015496    1[6-(1,6,7)]
    28       0.259432       0.259432       0.259432    1[6-(1,6,7)]
    29       5.966961       5.966961       5.966961    1[6-(1,7,15)]
    30       5.389901       5.389901       5.389901    1[6-(1,7,15)]
    31        5.67012        5.67012        5.67012    1[6-(1,6,7)]
    32       6.819804       6.819804       6.819804    1[6-(1,6,7)]
    33      -0.409308      -0.409308      -0.409308    1[6-(1,6,7)]
    34       6.346755       6.346755       6.346755    1[6-(1,6,7)]
    35       0.639226       0.639226       0.639226    1[6-(1,7,15)]
    36       1.216286       1.216286       1.216286    1[6-(1,7,15)]
    37       4.229791       4.229791       4.229791    6[6-(1,1,7),8-(29),8-(60)]
    38       4.781821       4.781821       4.781821    6[1-(0),1-(0),6-(8,8),7-(6,6,29)]
    39      -2.572648      -2.572648      -2.572648    6[1-(0),1-(0),6-(8,8),7-(6,6,29)]
    40       1.177938       1.177938       1.177938    6[6-(1,1,7),8-(29,60),8-(60)]
    41      -1.034561      -1.034561      -1.034561    6[1-(0),1-(0),7-(6,6,29),15-(8,8,8)]
    42       3.184995       3.184995       3.184995    6[6-(8,8),8-(60),8-(60)]
    43      -0.884829      -0.884829      -0.884829    6[6-(1,1,7),8-(29),8-(60)]
    44      -1.436859      -1.436859      -1.436859    6[1-(0),1-(0),6-(8,8),7-(6,6,29)]
    45        5.91761        5.91761        5.91761    6[1-(0),1-(0),6-(8,8),7-(6,6,29)]
    46        5.42825        5.42825        5.42825    6[6-(1,1,7),8-(29,60),8-(60)]
    47       4.379523       4.379523       4.379523    6[1-(0),1-(0),7-(6,6,29),15-(8,8,8)]
    48       3.421192       3.421192       3.421192    6[6-(8,8),8-(60),8-(60)]
    49       0.745784       0.745784       0.745784    6[6-(1,1,7),8-(29),8-(60)]
    50       0.193754       0.193754       0.193754    6[1-(0),1-(0),6-(8,8),7-(6,6,29)]
    51       7.548223       7.548223       7.548223    6[1-(0),1-(0),6-(8,8),7-(6,6,29)]
    52       3.797637       3.797637       3.797637    6[6-(1,1,7),8-(29,60),8-(60)]
    53       6.010136       6.010136       6.010136    6[1-(0),1-(0),7-(6,6,29),15-(8,8,8)]
    54        1.79058        1.79058        1.79058    6[6-(8,8),8-(60),8-(60)]
    55       5.860404       5.860404       5.860404    6[6-(1,1,7),8-(29),8-(60)]
    56       6.412434       6.412434       6.412434    6[1-(0),1-(0),6-(8,8),7-(6,6,29)]
    57      -0.942035      -0.942035      -0.942035    6[1-(0),1-(0),6-(8,8),7-(6,6,29)]
    58      -0.452675      -0.452675      -0.452675    6[6-(1,1,7),8-(29,60),8-(60)]
    59       0.596052       0.596052       0.596052    6[1-(0),1-(0),7-(6,6,29),15-(8,8,8)]
    60       1.554383       1.554383       1.554383    6[6-(8,8),8-(60),8-(60)]
    61       -2.43279       -2.43279       -2.43279    7[6-(1,1,15),6-(1,1,6),6-(1,1,6),29-(8,8,8)]
    62       5.777753       5.777753       5.777753    7[6-(1,1,15),6-(1,1,6),6-(1,1,6),29-(8,8,8)]
    63       7.408365       7.408365       7.408365    7[6-(1,1,15),6-(1,1,6),6-(1,1,6),29-(8,8,8)]
    64      -0.802178      -0.802178      -0.802178    7[6-(1,1,15),6-(1,1,6),6-(1,1,6),29-(8,8,8)]
    65        4.40419        4.40419        4.40419    8[6-(6,8),29-(7,8,8)]
    66       3.599261       3.599261       3.599261    8[6-(6,8),60-(8,8,8,8,8,8)]
    67       1.299396       1.299396       1.299396    8[6-(6,8),29-(7,8,8),60-(8,8,8,8,8,8)]
    68       1.400144       1.400144       1.400144    8[6-(6,8),60-(8,8,8,8,8,8)]
    69       0.907323       0.907323       0.907323    8[15-(6,8,8),60-(8,8,8,8,8,8)]
    70      -1.467788      -1.467788      -1.467788    8[15-(6,8,8),29-(7,8,8)]
    71      -0.574623      -0.574623      -0.574623    8[15-(6,8,8),60-(8,8,8,8,8,8)]
    72       3.537261       3.537261       3.537261    8[6-(6,8),60-(8,8,8,8,8,8)]
    73       3.855236       3.855236       3.855236    8[6-(6,8),60-(8,8,8,8,8,8)]
    74      -1.059228      -1.059228      -1.059228    8[6-(6,8),29-(7,8,8)]
    75      -0.254298      -0.254298      -0.254298    8[6-(6,8),60-(8,8,8,8,8,8)]
    76       5.306791       5.306791       5.306791    8[6-(6,8),29-(7,8,8),60-(8,8,8,8,8,8)]
    77       5.206044       5.206044       5.206044    8[6-(6,8),60-(8,8,8,8,8,8)]
    78       2.437639       2.437639       2.437639    8[15-(6,8,8),60-(8,8,8,8,8,8)]
    79       4.812751       4.812751       4.812751    8[15-(6,8,8),29-(7,8,8)]
    80       3.919585       3.919585       3.919585    8[15-(6,8,8),60-(8,8,8,8,8,8)]
    81       3.068927       3.068927       3.068927    8[6-(6,8),60-(8,8,8,8,8,8)]
    82       2.750951       2.750951       2.750951    8[6-(6,8),60-(8,8,8,8,8,8)]
    83       0.571385       0.571385       0.571385    8[6-(6,8),29-(7,8,8)]
    84       1.376314       1.376314       1.376314    8[6-(6,8),60-(8,8,8,8,8,8)]
    85       3.676179       3.676179       3.676179    8[6-(6,8),29-(7,8,8),60-(8,8,8,8,8,8)]
    86       3.575431       3.575431       3.575431    8[6-(6,8),60-(8,8,8,8,8,8)]
    87       4.068252       4.068252       4.068252    8[15-(6,8,8),60-(8,8,8,8,8,8)]
    88       6.443363       6.443363       6.443363    8[15-(6,8,8),29-(7,8,8)]
    89       5.550198       5.550198       5.550198    8[15-(6,8,8),60-(8,8,8,8,8,8)]
    90       1.438314       1.438314       1.438314    8[6-(6,8),60-(8,8,8,8,8,8)]
    91       1.120339       1.120339       1.120339    8[6-(6,8),60-(8,8,8,8,8,8)]
    92       6.034803       6.034803       6.034803    8[6-(6,8),29-(7,8,8)]
    93       5.229873       5.229873       5.229873    8[6-(6,8),60-(8,8,8,8,8,8)]
    94      -0.331216      -0.331216      -0.331216    8[6-(6,8),29-(7,8,8),60-(8,8,8,8,8,8)]
    95      -0.230469      -0.230469      -0.230469    8[6-(6,8),60-(8,8,8,8,8,8)]
    96       2.537936       2.537936       2.537936    8[15-(6,8,8),60-(8,8,8,8,8,8)]
    97       0.162824       0.162824       0.162824    8[15-(6,8,8),29-(7,8,8)]
    98        1.05599        1.05599        1.05599    8[15-(6,8,8),60-(8,8,8,8,8,8)]
    99       1.906648       1.906648       1.906648    8[6-(6,8),60-(8,8,8,8,8,8)]
   100       2.224624       2.224624       2.224624    8[6-(6,8),60-(8,8,8,8,8,8)]
