# Supplementary material for: A collection of forcefield precursors for metal–organic frameworks
Source: RSC Adv. 2019 Nov 13;9(63):36492–507. doi: 10.1039/c9ra07327b (PMC9075174; doi:10.1039/c9ra07327b)
Supplement: RA-009-C9RA07327B-s2100 [file RA-009-C9RA07327B-s2100.txt]

QULLEP_clean

9.675500    0.000000    0.000000
0.000000    12.264000    0.000000
0.000000    0.000000    28.899000

     1       4.843652       4.843652       4.843652    48[7-(6,6),7-(6,6),8-(6),8-(6),8-(6)]
     2       4.843652       4.843652       4.843652    48[7-(6,6),7-(6,6),8-(6),8-(6),8-(6)]
     3       0.005902       0.005902       0.005902    48[7-(6,6),7-(6,6),8-(6),8-(6),8-(6)]
     4       0.005902       0.005902       0.005902    48[7-(6,6),7-(6,6),8-(6),8-(6),8-(6)]
     5       7.137616       7.137616       7.137616    1[6-(6,6)]
     6       7.686217       7.686217       7.686217    1[6-(6,6)]
     7       5.596309       5.596309       5.596309    1[6-(6,6)]
     8       5.034163       5.034163       5.034163    1[6-(6,6)]
     9       7.039894       7.039894       7.039894    1[6-(1,6,8)]
    10       5.697902       5.697902       5.697902    1[6-(1,6,8)]
    11        6.78059        6.78059        6.78059    1[6-(6,6)]
    12       8.743749       8.743749       8.743749    1[6-(6,6)]
    13       0.080307       0.080307       0.080307    1[6-(6,6)]
    14       8.753425       8.753425       8.753425    1[6-(6,6)]
    15        5.61566        5.61566        5.61566    1[6-(1,6,8)]
    16       4.785502       4.785502       4.785502    1[6-(1,6,8)]
    17        4.45847        4.45847        4.45847    1[6-(6,6)]
    18       2.921033       2.921033       2.921033    1[6-(6,6)]
    19       3.152278       3.152278       3.152278    1[6-(6,6)]
    20       1.549048       1.549048       1.549048    1[6-(6,6)]
    21        5.17736        5.17736        5.17736    1[6-(6,7)]
    22       3.951474       3.951474       3.951474    1[6-(6,6)]
    23        1.65451        1.65451        1.65451    1[6-(6,6)]
    24       9.264291       9.264291       9.264291    1[6-(6,6)]
    25        8.32093        8.32093        8.32093    1[6-(6,6)]
    26       8.587974       8.587974       8.587974    1[6-(6,6)]
    27       0.265109       0.265109       0.265109    1[6-(6,6)]
    28       2.558202       2.558202       2.558202    1[6-(6,7)]
    29       7.137616       7.137616       7.137616    1[6-(6,6)]
    30       7.686217       7.686217       7.686217    1[6-(6,6)]
    31       5.596309       5.596309       5.596309    1[6-(6,6)]
    32       5.034163       5.034163       5.034163    1[6-(6,6)]
    33       7.039894       7.039894       7.039894    1[6-(1,6,8)]
    34       5.697902       5.697902       5.697902    1[6-(1,6,8)]
    35        6.78059        6.78059        6.78059    1[6-(6,6)]
    36       8.743749       8.743749       8.743749    1[6-(6,6)]
    37       0.080307       0.080307       0.080307    1[6-(6,6)]
    38       8.753425       8.753425       8.753425    1[6-(6,6)]
    39        5.61566        5.61566        5.61566    1[6-(1,6,8)]
    40       4.785502       4.785502       4.785502    1[6-(1,6,8)]
    41        4.45847        4.45847        4.45847    1[6-(6,6)]
    42       2.921033       2.921033       2.921033    1[6-(6,6)]
    43       3.152278       3.152278       3.152278    1[6-(6,6)]
    44       1.549048       1.549048       1.549048    1[6-(6,6)]
    45        5.17736        5.17736        5.17736    1[6-(6,7)]
    46       3.951474       3.951474       3.951474    1[6-(6,6)]
    47        1.65451        1.65451        1.65451    1[6-(6,6)]
    48       9.264291       9.264291       9.264291    1[6-(6,6)]
    49        8.32093        8.32093        8.32093    1[6-(6,6)]
    50       8.587974       8.587974       8.587974    1[6-(6,6)]
    51       0.265109       0.265109       0.265109    1[6-(6,6)]
    52       2.558202       2.558202       2.558202    1[6-(6,7)]
    53       2.299866       2.299866       2.299866    1[6-(6,6)]
    54       2.848467       2.848467       2.848467    1[6-(6,6)]
    55       0.758559       0.758559       0.758559    1[6-(6,6)]
    56       0.196413       0.196413       0.196413    1[6-(6,6)]
    57       2.202144       2.202144       2.202144    1[6-(1,6,8)]
    58       0.860152       0.860152       0.860152    1[6-(1,6,8)]
    59        1.94284        1.94284        1.94284    1[6-(6,6)]
    60       3.905999       3.905999       3.905999    1[6-(6,6)]
    61       4.918057       4.918057       4.918057    1[6-(6,6)]
    62       3.915675       3.915675       3.915675    1[6-(6,6)]
    63        0.77791        0.77791        0.77791    1[6-(1,6,8)]
    64       9.623252       9.623252       9.623252    1[6-(1,6,8)]
    65        9.29622        9.29622        9.29622    1[6-(6,6)]
    66       7.758783       7.758783       7.758783    1[6-(6,6)]
    67       7.990028       7.990028       7.990028    1[6-(6,6)]
    68       6.386798       6.386798       6.386798    1[6-(6,6)]
    69        0.33961        0.33961        0.33961    1[6-(6,7)]
    70       8.789224       8.789224       8.789224    1[6-(6,6)]
    71       6.492261       6.492261       6.492261    1[6-(6,6)]
    72       4.426541       4.426541       4.426541    1[6-(6,6)]
    73        3.48318        3.48318        3.48318    1[6-(6,6)]
    74       3.750224       3.750224       3.750224    1[6-(6,6)]
    75       5.102859       5.102859       5.102859    1[6-(6,6)]
    76       7.395952       7.395952       7.395952    1[6-(6,7)]
    77       2.299866       2.299866       2.299866    1[6-(6,6)]
    78       2.848467       2.848467       2.848467    1[6-(6,6)]
    79       0.758559       0.758559       0.758559    1[6-(6,6)]
    80       0.196413       0.196413       0.196413    1[6-(6,6)]
    81       2.202144       2.202144       2.202144    1[6-(1,6,8)]
    82       0.860152       0.860152       0.860152    1[6-(1,6,8)]
    83        1.94284        1.94284        1.94284    1[6-(6,6)]
    84       3.905999       3.905999       3.905999    1[6-(6,6)]
    85       4.918057       4.918057       4.918057    1[6-(6,6)]
    86       3.915675       3.915675       3.915675    1[6-(6,6)]
    87        0.77791        0.77791        0.77791    1[6-(1,6,8)]
    88       9.623252       9.623252       9.623252    1[6-(1,6,8)]
    89        9.29622        9.29622        9.29622    1[6-(6,6)]
    90       7.758783       7.758783       7.758783    1[6-(6,6)]
    91       7.990028       7.990028       7.990028    1[6-(6,6)]
    92       6.386798       6.386798       6.386798    1[6-(6,6)]
    93        0.33961        0.33961        0.33961    1[6-(6,7)]
    94       8.789224       8.789224       8.789224    1[6-(6,6)]
    95       6.492261       6.492261       6.492261    1[6-(6,6)]
    96       4.426541       4.426541       4.426541    1[6-(6,6)]
    97        3.48318        3.48318        3.48318    1[6-(6,6)]
    98       3.750224       3.750224       3.750224    1[6-(6,6)]
    99       5.102859       5.102859       5.102859    1[6-(6,6)]
   100       7.395952       7.395952       7.395952    1[6-(6,7)]
   101       5.668875       5.668875       5.668875    6[6-(6,6),8-(0),8-(48)]
   102       6.024934       6.024934       6.024934    6[6-(1,6),6-(1,6),6-(8,8)]
   103       6.823163       6.823163       6.823163    6[1-(0),6-(1,6),6-(6,6)]
   104       7.151162       7.151162       7.151162    6[1-(0),6-(1,6),6-(6,8)]
   105       6.680933       6.680933       6.680933    6[6-(1,6),6-(1,6),8-(6)]
   106       5.901087       5.901087       5.901087    6[1-(0),6-(1,6),6-(6,8)]
   107       5.575023       5.575023       5.575023    6[1-(0),6-(1,6),6-(6,6)]
   108       6.664484       6.664484       6.664484    6[1-(0),1-(0),6-(6,6),8-(6)]
   109       7.217923       7.217923       7.217923    6[6-(1,1,8),6-(1,6),6-(6,6)]
   110       6.605464       6.605464       6.605464    6[6-(1,1,8),6-(1,6),6-(6,6)]
   111       7.182124       7.182124       7.182124    6[1-(0),6-(1,6),6-(6,6)]
   112       8.361567       8.361567       8.361567    6[1-(0),6-(1,6),6-(1,6)]
   113       8.957578       8.957578       8.957578    6[1-(0),6-(1,6),6-(1,6)]
   114       8.370275       8.370275       8.370275    6[1-(0),6-(1,6),6-(6,6)]
   115       5.359259       5.359259       5.359259    6[1-(0),1-(0),6-(6,6),8-(6)]
   116       3.833433       3.833433       3.833433    6[6-(1,6),6-(1,6),8-(6)]
   117       3.890519       3.890519       3.890519    6[1-(0),6-(1,6),6-(6,8)]
   118       2.960703       2.960703       2.960703    6[1-(0),6-(1,6),6-(6,8)]
   119       3.090355       3.090355       3.090355    6[1-(0),6-(1,6),6-(6,6)]
   120       2.142156       2.142156       2.142156    6[1-(0),6-(1,6),6-(6,6)]
   121       2.200209       2.200209       2.200209    6[6-(1,6),6-(1,6),6-(8,8)]
   122       1.329414       1.329414       1.329414    6[6-(6,6),8-(48),8-(48)]
   123       4.251415       4.251415       4.251415    6[1-(0),6-(1,6),7-(6,48)]
   124       3.519947       3.519947       3.519947    6[1-(0),6-(1,6),6-(1,7)]
   125       2.157637       2.157637       2.157637    6[1-(0),6-(1,6),6-(6,6)]
   126       1.538404       1.538404       1.538404    6[6-(1,6),6-(1,6),6-(6,7)]
   127       0.125781       0.125781       0.125781    6[1-(0),6-(1,6),6-(6,6)]
   128       9.240102       9.240102       9.240102    6[1-(0),6-(1,6),6-(6,6)]
   129       0.340578       0.340578       0.340578    6[6-(1,6),6-(1,6),6-(6,7)]
   130       9.504244       9.504244       9.504244    6[1-(0),6-(1,6),6-(6,6)]
   131       0.625037       0.625037       0.625037    6[1-(0),6-(1,6),6-(1,7)]
   132       2.001861       2.001861       2.001861    6[1-(0),6-(1,6),7-(6,48)]
   133       1.746428       1.746428       1.746428    6[6-(6,6),6-(6,7),7-(6,48)]
   134       2.345341       2.345341       2.345341    6[6-(6,6),6-(6,7),7-(6,48)]
   135       5.668875       5.668875       5.668875    6[6-(6,6),8-(0),8-(48)]
   136       6.024934       6.024934       6.024934    6[6-(1,6),6-(1,6),6-(8,8)]
   137       6.823163       6.823163       6.823163    6[1-(0),6-(1,6),6-(6,6)]
   138       7.151162       7.151162       7.151162    6[1-(0),6-(1,6),6-(6,8)]
   139       6.680933       6.680933       6.680933    6[6-(1,6),6-(1,6),8-(6)]
   140       5.901087       5.901087       5.901087    6[1-(0),6-(1,6),6-(6,8)]
   141       5.575023       5.575023       5.575023    6[1-(0),6-(1,6),6-(6,6)]
   142       6.664484       6.664484       6.664484    6[1-(0),1-(0),6-(6,6),8-(6)]
   143       7.217923       7.217923       7.217923    6[6-(1,1,8),6-(1,6),6-(6,6)]
   144       6.605464       6.605464       6.605464    6[6-(1,1,8),6-(1,6),6-(6,6)]
   145       7.182124       7.182124       7.182124    6[1-(0),6-(1,6),6-(6,6)]
   146       8.361567       8.361567       8.361567    6[1-(0),6-(1,6),6-(1,6)]
   147       8.957578       8.957578       8.957578    6[1-(0),6-(1,6),6-(1,6)]
   148       8.370275       8.370275       8.370275    6[1-(0),6-(1,6),6-(6,6)]
   149       5.359259       5.359259       5.359259    6[1-(0),1-(0),6-(6,6),8-(6)]
   150       3.833433       3.833433       3.833433    6[6-(1,6),6-(1,6),8-(6)]
   151       3.890519       3.890519       3.890519    6[1-(0),6-(1,6),6-(6,8)]
   152       2.960703       2.960703       2.960703    6[1-(0),6-(1,6),6-(6,8)]
   153       3.090355       3.090355       3.090355    6[1-(0),6-(1,6),6-(6,6)]
   154       2.142156       2.142156       2.142156    6[1-(0),6-(1,6),6-(6,6)]
   155       2.200209       2.200209       2.200209    6[6-(1,6),6-(1,6),6-(8,8)]
   156       1.329414       1.329414       1.329414    6[6-(6,6),8-(48),8-(48)]
   157       4.251415       4.251415       4.251415    6[1-(0),6-(1,6),7-(6,48)]
   158       3.519947       3.519947       3.519947    6[1-(0),6-(1,6),6-(1,7)]
   159       2.157637       2.157637       2.157637    6[1-(0),6-(1,6),6-(6,6)]
   160       1.538404       1.538404       1.538404    6[6-(1,6),6-(1,6),6-(6,7)]
   161       0.125781       0.125781       0.125781    6[1-(0),6-(1,6),6-(6,6)]
   162       9.240102       9.240102       9.240102    6[1-(0),6-(1,6),6-(6,6)]
   163       0.340578       0.340578       0.340578    6[6-(1,6),6-(1,6),6-(6,7)]
   164       9.504244       9.504244       9.504244    6[1-(0),6-(1,6),6-(6,6)]
   165       0.625037       0.625037       0.625037    6[1-(0),6-(1,6),6-(1,7)]
   166       2.001861       2.001861       2.001861    6[1-(0),6-(1,6),7-(6,48)]
   167       1.746428       1.746428       1.746428    6[6-(6,6),6-(6,7),7-(6,48)]
   168       2.345341       2.345341       2.345341    6[6-(6,6),6-(6,7),7-(6,48)]
   169       0.831125       0.831125       0.831125    6[6-(6,6),8-(0),8-(48)]
   170       1.187184       1.187184       1.187184    6[6-(1,6),6-(1,6),6-(8,8)]
   171       1.985413       1.985413       1.985413    6[1-(0),6-(1,6),6-(6,6)]
   172       2.313412       2.313412       2.313412    6[1-(0),6-(1,6),6-(6,8)]
   173       1.843183       1.843183       1.843183    6[6-(1,6),6-(1,6),8-(6)]
   174       1.063337       1.063337       1.063337    6[1-(0),6-(1,6),6-(6,8)]
   175       0.737273       0.737273       0.737273    6[1-(0),6-(1,6),6-(6,6)]
   176       1.826734       1.826734       1.826734    6[1-(0),1-(0),6-(6,6),8-(6)]
   177       2.380173       2.380173       2.380173    6[6-(1,1,8),6-(1,6),6-(6,6)]
   178       1.767714       1.767714       1.767714    6[6-(1,1,8),6-(1,6),6-(6,6)]
   179       2.344374       2.344374       2.344374    6[1-(0),6-(1,6),6-(6,6)]
   180       3.523817       3.523817       3.523817    6[1-(0),6-(1,6),6-(1,6)]
   181       4.119828       4.119828       4.119828    6[1-(0),6-(1,6),6-(1,6)]
   182       3.532525       3.532525       3.532525    6[1-(0),6-(1,6),6-(6,6)]
   183       0.521509       0.521509       0.521509    6[1-(0),1-(0),6-(6,6),8-(6)]
   184       8.671183       8.671183       8.671183    6[6-(1,6),6-(1,6),8-(6)]
   185       8.728269       8.728269       8.728269    6[1-(0),6-(1,6),6-(6,8)]
   186       7.798453       7.798453       7.798453    6[1-(0),6-(1,6),6-(6,8)]
   187       7.928105       7.928105       7.928105    6[1-(0),6-(1,6),6-(6,6)]
   188       6.979906       6.979906       6.979906    6[1-(0),6-(1,6),6-(6,6)]
   189       7.037959       7.037959       7.037959    6[6-(1,6),6-(1,6),6-(8,8)]
   190       6.167164       6.167164       6.167164    6[6-(6,6),8-(48),8-(48)]
   191       9.089165       9.089165       9.089165    6[1-(0),6-(1,6),7-(6,48)]
   192       8.357697       8.357697       8.357697    6[1-(0),6-(1,6),6-(1,7)]
   193       6.995386       6.995386       6.995386    6[1-(0),6-(1,6),6-(6,6)]
   194       6.376154       6.376154       6.376154    6[6-(1,6),6-(1,6),6-(6,7)]
   195       4.963532       4.963532       4.963532    6[1-(0),6-(1,6),6-(6,6)]
   196       4.402353       4.402353       4.402353    6[1-(0),6-(1,6),6-(6,6)]
   197       5.178328       5.178328       5.178328    6[6-(1,6),6-(1,6),6-(6,7)]
   198       4.666494       4.666494       4.666494    6[1-(0),6-(1,6),6-(6,6)]
   199       5.462787       5.462787       5.462787    6[1-(0),6-(1,6),6-(1,7)]
   200       6.839611       6.839611       6.839611    6[1-(0),6-(1,6),7-(6,48)]
   201       6.584178       6.584178       6.584178    6[6-(6,6),6-(6,7),7-(6,48)]
   202       7.183091       7.183091       7.183091    6[6-(6,6),6-(6,7),7-(6,48)]
   203       0.831125       0.831125       0.831125    6[6-(6,6),8-(0),8-(48)]
   204       1.187184       1.187184       1.187184    6[6-(1,6),6-(1,6),6-(8,8)]
   205       1.985413       1.985413       1.985413    6[1-(0),6-(1,6),6-(6,6)]
   206       2.313412       2.313412       2.313412    6[1-(0),6-(1,6),6-(6,8)]
   207       1.843183       1.843183       1.843183    6[6-(1,6),6-(1,6),8-(6)]
   208       1.063337       1.063337       1.063337    6[1-(0),6-(1,6),6-(6,8)]
   209       0.737273       0.737273       0.737273    6[1-(0),6-(1,6),6-(6,6)]
   210       1.826734       1.826734       1.826734    6[1-(0),1-(0),6-(6,6),8-(6)]
   211       2.380173       2.380173       2.380173    6[6-(1,1,8),6-(1,6),6-(6,6)]
   212       1.767714       1.767714       1.767714    6[6-(1,1,8),6-(1,6),6-(6,6)]
   213       2.344374       2.344374       2.344374    6[1-(0),6-(1,6),6-(6,6)]
   214       3.523817       3.523817       3.523817    6[1-(0),6-(1,6),6-(1,6)]
   215       4.119828       4.119828       4.119828    6[1-(0),6-(1,6),6-(1,6)]
   216       3.532525       3.532525       3.532525    6[1-(0),6-(1,6),6-(6,6)]
   217       0.521509       0.521509       0.521509    6[1-(0),1-(0),6-(6,6),8-(6)]
   218       8.671183       8.671183       8.671183    6[6-(1,6),6-(1,6),8-(6)]
   219       8.728269       8.728269       8.728269    6[1-(0),6-(1,6),6-(6,8)]
   220       7.798453       7.798453       7.798453    6[1-(0),6-(1,6),6-(6,8)]
   221       7.928105       7.928105       7.928105    6[1-(0),6-(1,6),6-(6,6)]
   222       6.979906       6.979906       6.979906    6[1-(0),6-(1,6),6-(6,6)]
   223       7.037959       7.037959       7.037959    6[6-(1,6),6-(1,6),6-(8,8)]
   224       6.167164       6.167164       6.167164    6[6-(6,6),8-(48),8-(48)]
   225       9.089165       9.089165       9.089165    6[1-(0),6-(1,6),7-(6,48)]
   226       8.357697       8.357697       8.357697    6[1-(0),6-(1,6),6-(1,7)]
   227       6.995386       6.995386       6.995386    6[1-(0),6-(1,6),6-(6,6)]
   228       6.376154       6.376154       6.376154    6[6-(1,6),6-(1,6),6-(6,7)]
   229       4.963532       4.963532       4.963532    6[1-(0),6-(1,6),6-(6,6)]
   230       4.402353       4.402353       4.402353    6[1-(0),6-(1,6),6-(6,6)]
   231       5.178328       5.178328       5.178328    6[6-(1,6),6-(1,6),6-(6,7)]
   232       4.666494       4.666494       4.666494    6[1-(0),6-(1,6),6-(6,6)]
   233       5.462787       5.462787       5.462787    6[1-(0),6-(1,6),6-(1,7)]
   234       6.839611       6.839611       6.839611    6[1-(0),6-(1,6),7-(6,48)]
   235       6.584178       6.584178       6.584178    6[6-(6,6),6-(6,7),7-(6,48)]
   236       7.183091       7.183091       7.183091    6[6-(6,6),6-(6,7),7-(6,48)]
   237       3.690236       3.690236       3.690236    7[6-(1,6),6-(6,6),48-(7,8,8,8)]
   238       2.543689       2.543689       2.543689    7[6-(1,6),6-(6,6),48-(7,8,8,8)]
   239       3.690236       3.690236       3.690236    7[6-(1,6),6-(6,6),48-(7,8,8,8)]
   240       2.543689       2.543689       2.543689    7[6-(1,6),6-(6,6),48-(7,8,8,8)]
   241       8.527986       8.527986       8.527986    7[6-(1,6),6-(6,6),48-(7,8,8,8)]
   242       7.381439       7.381439       7.381439    7[6-(1,6),6-(6,6),48-(7,8,8,8)]
   243       8.527986       8.527986       8.527986    7[6-(1,6),6-(6,6),48-(7,8,8,8)]
   244       7.381439       7.381439       7.381439    7[6-(1,6),6-(6,6),48-(7,8,8,8)]
   245       1.573236       1.573236       1.573236    8[6-(6,8),48-(7,7,8,8)]
   246        6.18458        6.18458        6.18458    8[6-(6,8)]
   247       0.363799       0.363799       0.363799    8[6-(6,8),48-(7,7,8,8)]
   248       4.826139       4.826139       4.826139    8[6-(6,8),48-(7,7,8,8)]
   249       7.064083       7.064083       7.064083    8[6-(1,1,6),6-(6,6)]
   250       4.620051       4.620051       4.620051    8[6-(1,1,6),6-(6,6)]
   251       1.573236       1.573236       1.573236    8[6-(6,8),48-(7,7,8,8)]
   252        6.18458        6.18458        6.18458    8[6-(6,8)]
   253       0.363799       0.363799       0.363799    8[6-(6,8),48-(7,7,8,8)]
   254       4.826139       4.826139       4.826139    8[6-(6,8),48-(7,7,8,8)]
   255       7.064083       7.064083       7.064083    8[6-(1,1,6),6-(6,6)]
   256       4.620051       4.620051       4.620051    8[6-(1,1,6),6-(6,6)]
   257       6.410986       6.410986       6.410986    8[6-(6,8),48-(7,7,8,8)]
   258        1.34683        1.34683        1.34683    8[6-(6,8)]
   259       5.201549       5.201549       5.201549    8[6-(6,8),48-(7,7,8,8)]
   260      -0.011611      -0.011611      -0.011611    8[6-(6,8),48-(7,7,8,8)]
   261       2.226333       2.226333       2.226333    8[6-(1,1,6),6-(6,6)]
   262       9.457801       9.457801       9.457801    8[6-(1,1,6),6-(6,6)]
   263       6.410986       6.410986       6.410986    8[6-(6,8),48-(7,7,8,8)]
   264        1.34683        1.34683        1.34683    8[6-(6,8)]
   265       5.201549       5.201549       5.201549    8[6-(6,8),48-(7,7,8,8)]
   266      -0.011611      -0.011611      -0.011611    8[6-(6,8),48-(7,7,8,8)]
   267       2.226333       2.226333       2.226333    8[6-(1,1,6),6-(6,6)]
   268       9.457801       9.457801       9.457801    8[6-(1,1,6),6-(6,6)]
