# Supplementary material for: A collection of forcefield precursors for metal–organic frameworks
Source: RSC Adv. 2019 Nov 13;9(63):36492–507. doi: 10.1039/c9ra07327b (PMC9075174; doi:10.1039/c9ra07327b)
Supplement: RA-009-C9RA07327B-s2101 [file RA-009-C9RA07327B-s2101.txt]

QULMIU_clean

8.116000    0.000000    0.000000
-2.705359    16.980439    0.000000
2.705359    8.490224    14.705489

     1       0.531732       0.531732       0.531732    49[7-(1,1,6),8-(1,49),8-(1,49),8-(6),8-(6),8-(6)]
     2       3.237071       3.237071       3.237071    49[7-(1,1,6),8-(1,49),8-(1,49),8-(6),8-(6),8-(6)]
     3       5.942397       5.942397       5.942397    49[7-(1,1,6),8-(1,49),8-(1,49),8-(6),8-(6),8-(6)]
     4       7.584268       7.584268       7.584268    49[7-(1,1,6),8-(1,49),8-(1,49),8-(6),8-(6),8-(6)]
     5       4.878929       4.878929       4.878929    49[7-(1,1,6),8-(1,49),8-(1,49),8-(6),8-(6),8-(6)]
     6       2.173603       2.173603       2.173603    49[7-(1,1,6),8-(1,49),8-(1,49),8-(6),8-(6),8-(6)]
     7       8.023481       8.023481       8.023481    1[7-(1,6,49)]
     8       0.795368       0.795368       0.795368    1[7-(1,6,49)]
     9       6.382966       6.382966       6.382966    1[8-(49,49)]
    10       1.663496       1.663496       1.663496    1[6-(6,6)]
    11       3.089762       3.089762       3.089762    1[6-(6,6)]
    12       8.595665       8.595665       8.595665    1[6-(6,6)]
    13       5.318133       5.318133       5.318133    1[7-(1,6,49)]
    14       6.206024       6.206024       6.206024    1[7-(1,6,49)]
    15       0.972297       0.972297       0.972297    1[8-(49,49)]
    16       4.368853       4.368853       4.368853    1[6-(6,6)]
    17        0.38442        0.38442        0.38442    1[6-(6,6)]
    18       5.890307       5.890307       5.890307    1[6-(6,6)]
    19       2.612819       2.612819       2.612819    1[7-(1,6,49)]
    20       3.500712       3.500712       3.500712    1[7-(1,6,49)]
    21       3.677627       3.677627       3.677627    1[8-(49,49)]
    22        7.07418        7.07418        7.07418    1[6-(6,6)]
    23       5.795102       5.795102       5.795102    1[6-(6,6)]
    24       3.184995       3.184995       3.184995    1[6-(6,6)]
    25       0.092519       0.092519       0.092519    1[7-(1,6,49)]
    26       7.320632       7.320632       7.320632    1[7-(1,6,49)]
    27       1.733034       1.733034       1.733034    1[8-(49,49)]
    28       6.452504       6.452504       6.452504    1[6-(6,6)]
    29       5.026238       5.026238       5.026238    1[6-(6,6)]
    30      -0.479665      -0.479665      -0.479665    1[6-(6,6)]
    31       2.797867       2.797867       2.797867    1[7-(1,6,49)]
    32       1.909976       1.909976       1.909976    1[7-(1,6,49)]
    33       7.143703       7.143703       7.143703    1[8-(49,49)]
    34       3.747147       3.747147       3.747147    1[6-(6,6)]
    35        7.73158        7.73158        7.73158    1[6-(6,6)]
    36       2.225693       2.225693       2.225693    1[6-(6,6)]
    37       5.503181       5.503181       5.503181    1[7-(1,6,49)]
    38       4.615288       4.615288       4.615288    1[7-(1,6,49)]
    39       4.438373       4.438373       4.438373    1[8-(49,49)]
    40        1.04182        1.04182        1.04182    1[6-(6,6)]
    41       2.320898       2.320898       2.320898    1[6-(6,6)]
    42       4.931005       4.931005       4.931005    1[6-(6,6)]
    43      -0.609792      -0.609792      -0.609792    6[6-(6,6),8-(49),8-(49)]
    44      -0.320867      -0.320867      -0.320867    6[6-(1,6),6-(1,6),6-(8,8)]
    45       3.678993       3.678993       3.678993    6[1-(0),6-(6,6),6-(6,6)]
    46       3.960615       3.960615       3.960615    6[6-(1,6),6-(1,6),6-(8,8)]
    47       5.389841       5.389841       5.389841    6[6-(6,6),8-(0),8-(49)]
    48       2.916083       2.916083       2.916083    6[1-(0),6-(6,6),6-(6,7)]
    49       1.628075       1.628075       1.628075    6[6-(1,6),6-(1,6),7-(1,1,49)]
    50       1.348888       1.348888       1.348888    6[1-(0),6-(6,6),6-(6,7)]
    51       2.095558       2.095558       2.095558    6[6-(6,6),8-(49),8-(49)]
    52        2.38449        2.38449        2.38449    6[6-(1,6),6-(1,6),6-(8,8)]
    53       0.973635       0.973635       0.973635    6[1-(0),6-(6,6),6-(6,6)]
    54       1.255263       1.255263       1.255263    6[6-(1,6),6-(1,6),6-(8,8)]
    55       2.684492       2.684492       2.684492    6[6-(6,6),8-(0),8-(49)]
    56       0.210735       0.210735       0.210735    6[1-(0),6-(6,6),6-(6,7)]
    57      -1.077275      -1.077275      -1.077275    6[6-(1,6),6-(1,6),7-(1,1,49)]
    58      -1.356469      -1.356469      -1.356469    6[1-(0),6-(6,6),6-(6,7)]
    59       4.800888       4.800888       4.800888    6[6-(6,6),8-(49),8-(49)]
    60       5.089818       5.089818       5.089818    6[6-(1,6),6-(1,6),6-(8,8)]
    61        6.38432        6.38432        6.38432    6[1-(0),6-(6,6),6-(6,6)]
    62       6.665947       6.665947       6.665947    6[6-(1,6),6-(1,6),6-(8,8)]
    63       8.095174       8.095174       8.095174    6[6-(6,6),8-(0),8-(49)]
    64       5.621419       5.621419       5.621419    6[1-(0),6-(6,6),6-(6,7)]
    65        4.33341        4.33341        4.33341    6[6-(1,6),6-(1,6),7-(1,1,49)]
    66       4.054218       4.054218       4.054218    6[1-(0),6-(6,6),6-(6,7)]
    67       8.725792       8.725792       8.725792    6[6-(6,6),8-(49),8-(49)]
    68       8.436867       8.436867       8.436867    6[6-(1,6),6-(1,6),6-(8,8)]
    69       4.437007       4.437007       4.437007    6[1-(0),6-(6,6),6-(6,6)]
    70       4.155385       4.155385       4.155385    6[6-(1,6),6-(1,6),6-(8,8)]
    71       2.726159       2.726159       2.726159    6[6-(6,6),8-(0),8-(49)]
    72       5.199917       5.199917       5.199917    6[1-(0),6-(6,6),6-(6,7)]
    73       6.487925       6.487925       6.487925    6[6-(1,6),6-(1,6),7-(1,1,49)]
    74       6.767112       6.767112       6.767112    6[1-(0),6-(6,6),6-(6,7)]
    75       6.020442       6.020442       6.020442    6[6-(6,6),8-(49),8-(49)]
    76        5.73151        5.73151        5.73151    6[6-(1,6),6-(1,6),6-(8,8)]
    77       7.142365       7.142365       7.142365    6[1-(0),6-(6,6),6-(6,6)]
    78       6.860737       6.860737       6.860737    6[6-(1,6),6-(1,6),6-(8,8)]
    79       5.431508       5.431508       5.431508    6[6-(6,6),8-(0),8-(49)]
    80       7.905265       7.905265       7.905265    6[1-(0),6-(6,6),6-(6,7)]
    81       9.193275       9.193275       9.193275    6[6-(1,6),6-(1,6),7-(1,1,49)]
    82       9.472469       9.472469       9.472469    6[1-(0),6-(6,6),6-(6,7)]
    83       3.315112       3.315112       3.315112    6[6-(6,6),8-(49),8-(49)]
    84       3.026182       3.026182       3.026182    6[6-(1,6),6-(1,6),6-(8,8)]
    85        1.73168        1.73168        1.73168    6[1-(0),6-(6,6),6-(6,6)]
    86       1.450053       1.450053       1.450053    6[6-(1,6),6-(1,6),6-(8,8)]
    87       0.020826       0.020826       0.020826    6[6-(6,6),8-(0),8-(49)]
    88       2.494581       2.494581       2.494581    6[1-(0),6-(6,6),6-(6,7)]
    89        3.78259        3.78259        3.78259    6[6-(1,6),6-(1,6),7-(1,1,49)]
    90       4.061782       4.061782       4.061782    6[1-(0),6-(6,6),6-(6,7)]
    91       0.545397       0.545397       0.545397    7[1-(0),1-(0),6-(6,6),49-(8,8,8,8,8)]
    92       5.956052       5.956052       5.956052    7[1-(0),1-(0),6-(6,6),49-(8,8,8,8,8)]
    93       3.250737       3.250737       3.250737    7[1-(0),1-(0),6-(6,6),49-(8,8,8,8,8)]
    94       7.570603       7.570603       7.570603    7[1-(0),1-(0),6-(6,6),49-(8,8,8,8,8)]
    95       2.159948       2.159948       2.159948    7[1-(0),1-(0),6-(6,6),49-(8,8,8,8,8)]
    96       4.865263       4.865263       4.865263    7[1-(0),1-(0),6-(6,6),49-(8,8,8,8,8)]
    97       0.308942       0.308942       0.308942    8[6-(6,8),49-(7,8,8,8,8)]
    98       6.367534       6.367534       6.367534    8[6-(6,8),49-(7,8,8,8,8)]
    99       5.619521       5.619521       5.619521    8[6-(6,8),49-(7,8,8,8,8)]
   100       6.253385       6.253385       6.253385    8[6-(6,8)]
   101       6.789575       6.789575       6.789575    8[1-(0),49-(7,8,8,8,8),49-(7,8,8,8,8)]
   102       3.014288       3.014288       3.014288    8[6-(6,8),49-(7,8,8,8,8)]
   103       0.956881       0.956881       0.956881    8[6-(6,8),49-(7,8,8,8,8)]
   104       2.914178       2.914178       2.914178    8[6-(6,8),49-(7,8,8,8,8)]
   105       3.548031       3.548031       3.548031    8[6-(6,8)]
   106        1.37891        1.37891        1.37891    8[1-(0),49-(7,8,8,8,8),49-(7,8,8,8,8)]
   107       5.719617       5.719617       5.719617    8[6-(6,8),49-(7,8,8,8,8)]
   108       3.662214       3.662214       3.662214    8[6-(6,8),49-(7,8,8,8,8)]
   109       8.324856       8.324856       8.324856    8[6-(6,8),49-(7,8,8,8,8)]
   110       0.842718       0.842718       0.842718    8[6-(6,8)]
   111        4.08424        4.08424        4.08424    8[1-(0),49-(7,8,8,8,8),49-(7,8,8,8,8)]
   112       7.807058       7.807058       7.807058    8[6-(6,8),49-(7,8,8,8,8)]
   113       1.748466       1.748466       1.748466    8[6-(6,8),49-(7,8,8,8,8)]
   114       2.496479       2.496479       2.496479    8[6-(6,8),49-(7,8,8,8,8)]
   115       1.862615       1.862615       1.862615    8[6-(6,8)]
   116       1.326425       1.326425       1.326425    8[1-(0),49-(7,8,8,8,8),49-(7,8,8,8,8)]
   117       5.101712       5.101712       5.101712    8[6-(6,8),49-(7,8,8,8,8)]
   118       7.159119       7.159119       7.159119    8[6-(6,8),49-(7,8,8,8,8)]
   119       5.201822       5.201822       5.201822    8[6-(6,8),49-(7,8,8,8,8)]
   120       4.567969       4.567969       4.567969    8[6-(6,8)]
   121        6.73709        6.73709        6.73709    8[1-(0),49-(7,8,8,8,8),49-(7,8,8,8,8)]
   122       2.396383       2.396383       2.396383    8[6-(6,8),49-(7,8,8,8,8)]
   123       4.453786       4.453786       4.453786    8[6-(6,8),49-(7,8,8,8,8)]
   124      -0.208856      -0.208856      -0.208856    8[6-(6,8),49-(7,8,8,8,8)]
   125       7.273282       7.273282       7.273282    8[6-(6,8)]
   126        4.03176        4.03176        4.03176    8[1-(0),49-(7,8,8,8,8),49-(7,8,8,8,8)]
