# Supplementary material for: A collection of forcefield precursors for metal–organic frameworks
Source: RSC Adv. 2019 Nov 13;9(63):36492–507. doi: 10.1039/c9ra07327b (PMC9075174; doi:10.1039/c9ra07327b)
Supplement: RA-009-C9RA07327B-s2102 [file RA-009-C9RA07327B-s2102.txt]

QUNMUI_clean

13.148900    0.000000    0.000000
6.574450    11.387281    0.000000
6.574450    3.795760    10.736032

     1        13.1489        13.1489        13.1489    48[7-(6,7),7-(6,7),7-(6,7),7-(6,7),7-(6,7),7-(6,7)]
     2       3.287225       3.287225       3.287225    48[7-(6,7),7-(6,7),7-(6,7),7-(6,7),7-(6,7),7-(6,7)]
     3       3.287225       3.287225       3.287225    48[7-(6,7),7-(6,7),7-(6,7),7-(6,7),7-(6,7),7-(6,7)]
     4        6.57445        6.57445        6.57445    48[7-(6,7),7-(6,7),7-(6,7),7-(6,7),7-(6,7),7-(6,7)]
     5       9.861675       9.861675       9.861675    48[7-(7,7),7-(7,7),7-(7,7),7-(7,7),7-(7,7),7-(7,7)]
     6      16.436125      16.436125      16.436125    48[7-(7,7),7-(7,7),7-(7,7),7-(7,7),7-(7,7),7-(7,7)]
     7      14.121919      14.121919      14.121919    1[6-(6,7)]
     8      19.970549      19.970549      19.970549    1[6-(6,7)]
     9      12.901701      12.901701      12.901701    1[6-(6,7)]
    10      18.750331      18.750331      18.750331    1[6-(6,7)]
    11      14.121919      14.121919      14.121919    1[6-(6,7)]
    12      18.750331      18.750331      18.750331    1[6-(6,7)]
    13      12.901701      12.901701      12.901701    1[6-(6,7)]
    14      19.970549      19.970549      19.970549    1[6-(6,7)]
    15      11.081893      11.081893      11.081893    1[6-(6,7)]
    16      23.010575      23.010575      23.010575    1[6-(6,7)]
    17       8.641457       8.641457       8.641457    1[6-(6,7)]
    18      23.010575      23.010575      23.010575    1[6-(6,7)]
    19       3.287225       3.287225       3.287225    1[6-(6,7)]
    20      15.215907      15.215907      15.215907    1[6-(6,7)]
    21       3.287225       3.287225       3.287225    1[6-(6,7)]
    22      17.656343      17.656343      17.656343    1[6-(6,7)]
    23      13.396099      13.396099      13.396099    1[6-(6,7)]
    24       7.547469       7.547469       7.547469    1[6-(6,7)]
    25      12.175881      12.175881      12.175881    1[6-(6,7)]
    26       6.327251       6.327251       6.327251    1[6-(6,7)]
    27       6.327251       6.327251       6.327251    1[6-(6,7)]
    28      13.396099      13.396099      13.396099    1[6-(6,7)]
    29       7.547469       7.547469       7.547469    1[6-(6,7)]
    30      12.175881      12.175881      12.175881    1[6-(6,7)]
    31      13.317206      13.317206      13.317206    6[1-(0),6-(1,7),7-(7,48)]
    32      20.225638      20.225638      20.225638    6[1-(0),6-(1,7),7-(7,48)]
    33      12.646612      12.646612      12.646612    6[1-(0),6-(1,7),7-(7,48)]
    34      19.555044      19.555044      19.555044    6[1-(0),6-(1,7),7-(7,48)]
    35      13.317206      13.317206      13.317206    6[1-(0),6-(1,7),7-(7,48)]
    36      19.555044      19.555044      19.555044    6[1-(0),6-(1,7),7-(7,48)]
    37      12.646612      12.646612      12.646612    6[1-(0),6-(1,7),7-(7,48)]
    38      20.225638      20.225638      20.225638    6[1-(0),6-(1,7),7-(7,48)]
    39      10.532269      10.532269      10.532269    6[1-(0),6-(1,7),7-(7,48)]
    40      23.010575      23.010575      23.010575    6[1-(0),6-(1,7),7-(7,48)]
    41       9.191081       9.191081       9.191081    6[1-(0),6-(1,7),7-(7,48)]
    42      23.010575      23.010575      23.010575    6[1-(0),6-(1,7),7-(7,48)]
    43       3.287225       3.287225       3.287225    6[1-(0),6-(1,7),7-(7,48)]
    44      15.765531      15.765531      15.765531    6[1-(0),6-(1,7),7-(7,48)]
    45       3.287225       3.287225       3.287225    6[1-(0),6-(1,7),7-(7,48)]
    46      17.106719      17.106719      17.106719    6[1-(0),6-(1,7),7-(7,48)]
    47      13.651188      13.651188      13.651188    6[1-(0),6-(1,7),7-(7,48)]
    48       6.742756       6.742756       6.742756    6[1-(0),6-(1,7),7-(7,48)]
    49      12.980594      12.980594      12.980594    6[1-(0),6-(1,7),7-(7,48)]
    50       6.072162       6.072162       6.072162    6[1-(0),6-(1,7),7-(7,48)]
    51       6.072162       6.072162       6.072162    6[1-(0),6-(1,7),7-(7,48)]
    52      13.651188      13.651188      13.651188    6[1-(0),6-(1,7),7-(7,48)]
    53       6.742756       6.742756       6.742756    6[1-(0),6-(1,7),7-(7,48)]
    54      12.980594      12.980594      12.980594    6[1-(0),6-(1,7),7-(7,48)]
    55      12.603221      12.603221      12.603221    7[6-(1,6),7-(7,48),48-(7,7,7,7,7)]
    56      21.355128      21.355128      21.355128    7[6-(1,6),7-(7,48),48-(7,7,7,7,7)]
    57      11.517122      11.517122      11.517122    7[6-(1,6),7-(7,48),48-(7,7,7,7,7)]
    58      20.269029      20.269029      20.269029    7[6-(1,6),7-(7,48),48-(7,7,7,7,7)]
    59      12.603221      12.603221      12.603221    7[6-(1,6),7-(7,48),48-(7,7,7,7,7)]
    60      20.269029      20.269029      20.269029    7[6-(1,6),7-(7,48),48-(7,7,7,7,7)]
    61      11.517122      11.517122      11.517122    7[6-(1,6),7-(7,48),48-(7,7,7,7,7)]
    62      21.355128      21.355128      21.355128    7[6-(1,6),7-(7,48),48-(7,7,7,7,7)]
    63      10.947774      10.947774      10.947774    7[6-(1,6),7-(7,48),48-(7,7,7,7,7)]
    64      23.010575      23.010575      23.010575    7[6-(1,6),7-(7,48),48-(7,7,7,7,7)]
    65       8.775576       8.775576       8.775576    7[6-(1,6),7-(7,48),48-(7,7,7,7,7)]
    66      23.010575      23.010575      23.010575    7[6-(1,6),7-(7,48),48-(7,7,7,7,7)]
    67       3.287225       3.287225       3.287225    7[6-(1,6),7-(7,48),48-(7,7,7,7,7)]
    68      15.350026      15.350026      15.350026    7[6-(1,6),7-(7,48),48-(7,7,7,7,7)]
    69       3.287225       3.287225       3.287225    7[6-(1,6),7-(7,48),48-(7,7,7,7,7)]
    70      17.522224      17.522224      17.522224    7[6-(1,6),7-(7,48),48-(7,7,7,7,7)]
    71      14.780678      14.780678      14.780678    7[6-(1,6),7-(7,48),48-(7,7,7,7,7)]
    72       6.028771       6.028771       6.028771    7[6-(1,6),7-(7,48),48-(7,7,7,7,7)]
    73      13.694579      13.694579      13.694579    7[6-(1,6),7-(7,48),48-(7,7,7,7,7)]
    74       4.942672       4.942672       4.942672    7[6-(1,6),7-(7,48),48-(7,7,7,7,7)]
    75       4.942672       4.942672       4.942672    7[6-(1,6),7-(7,48),48-(7,7,7,7,7)]
    76      14.780678      14.780678      14.780678    7[6-(1,6),7-(7,48),48-(7,7,7,7,7)]
    77       6.028771       6.028771       6.028771    7[6-(1,6),7-(7,48),48-(7,7,7,7,7)]
    78      13.694579      13.694579      13.694579    7[6-(1,6),7-(7,48),48-(7,7,7,7,7)]
    79        11.5329        11.5329        11.5329    7[7-(6,48),7-(6,48),48-(7,7,7,7,7)]
    80        8.19045        8.19045        8.19045    7[7-(6,48),7-(6,48),48-(7,7,7,7,7)]
    81        11.5329        11.5329        11.5329    7[7-(6,48),7-(6,48),48-(7,7,7,7,7)]
    82        8.19045        8.19045        8.19045    7[7-(6,48),7-(6,48),48-(7,7,7,7,7)]
    83       9.861675       9.861675       9.861675    7[7-(6,48),7-(6,48),48-(7,7,7,7,7)]
    84       9.861675       9.861675       9.861675    7[7-(6,48),7-(6,48),48-(7,7,7,7,7)]
    85       3.287225       3.287225       3.287225    7[7-(6,48),7-(6,48),48-(7,7,7,7,7)]
    86      16.436125      16.436125      16.436125    7[7-(6,48),7-(6,48),48-(7,7,7,7,7)]
    87        14.7649        14.7649        14.7649    7[7-(6,48),7-(6,48),48-(7,7,7,7,7)]
    88        4.95845        4.95845        4.95845    7[7-(6,48),7-(6,48),48-(7,7,7,7,7)]
    89        4.95845        4.95845        4.95845    7[7-(6,48),7-(6,48),48-(7,7,7,7,7)]
    90        14.7649        14.7649        14.7649    7[7-(6,48),7-(6,48),48-(7,7,7,7,7)]
