# Supplementary material for: A collection of forcefield precursors for metal–organic frameworks
Source: RSC Adv. 2019 Nov 13;9(63):36492–507. doi: 10.1039/c9ra07327b (PMC9075174; doi:10.1039/c9ra07327b)
Supplement: RA-009-C9RA07327B-s2103 [file RA-009-C9RA07327B-s2103.txt]

QUPDEL_clean

9.106000    0.000000    0.000000
-3.974372    8.192900    0.000000
2.565793    4.096416    13.619918

     1       4.138014       4.138014       4.138014    64[8-(6),8-(6),8-(6),8-(6),8-(6),8-(6)]
     2       4.138024       4.138024       4.138024    64[8-(6),8-(6),8-(6),8-(6),8-(6),8-(6)]
     3       3.559407       3.559407       3.559407    64[8-(6),8-(6),8-(6),8-(6),8-(6),8-(6)]
     4       3.559397       3.559397       3.559397    64[8-(6),8-(6),8-(6),8-(6),8-(6),8-(6)]
     5       2.580898       2.580898       2.580898    1[6-(6,6)]
     6       9.669505       9.669505       9.669505    1[6-(6,6)]
     7       2.734855       2.734855       2.734855    1[6-(6,6)]
     8       0.409564       0.409564       0.409564    1[6-(6,6)]
     9       5.116523       5.116523       5.116523    1[6-(6,6)]
    10      -1.972084      -1.972084      -1.972084    1[6-(6,6)]
    11       4.962566       4.962566       4.962566    1[6-(6,6)]
    12       7.287857       7.287857       7.287857    1[6-(6,6)]
    13       3.002921       3.002921       3.002921    6[6-(1,6),8-(64),8-(64)]
    14       2.213063       2.213063       2.213063    6[1-(0),6-(1,6),6-(8,8)]
    15       9.247482       9.247482       9.247482    6[6-(1,6),8-(64),8-(64)]
    16       10.03734       10.03734       10.03734    6[1-(0),6-(1,6),6-(8,8)]
    17       1.051884       1.051884       1.051884    6[6-(1,6),8-(64),8-(64)]
    18       1.831277       1.831277       1.831277    6[1-(0),6-(1,6),6-(8,8)]
    19       2.092535       2.092535       2.092535    6[6-(1,6),8-(64),8-(64)]
    20       1.313141       1.313141       1.313141    6[1-(0),6-(1,6),6-(8,8)]
    21         4.6945         4.6945         4.6945    6[6-(1,6),8-(64),8-(64)]
    22       5.484358       5.484358       5.484358    6[1-(0),6-(1,6),6-(8,8)]
    23      -1.550061      -1.550061      -1.550061    6[6-(1,6),8-(64),8-(64)]
    24      -2.339919      -2.339919      -2.339919    6[1-(0),6-(1,6),6-(8,8)]
    25       6.645537       6.645537       6.645537    6[6-(1,6),8-(64),8-(64)]
    26       5.866144       5.866144       5.866144    6[1-(0),6-(1,6),6-(8,8)]
    27       5.604886       5.604886       5.604886    6[6-(1,6),8-(64),8-(64)]
    28        6.38428        6.38428        6.38428    6[1-(0),6-(1,6),6-(8,8)]
    29        4.79073        4.79073        4.79073    6[6-(8,8),8-(64),8-(64)]
    30       3.485309       3.485309       3.485309    6[6-(8,8),8-(64),8-(64)]
    31       2.906691       2.906691       2.906691    6[6-(8,8),8-(64),8-(64)]
    32       4.212112       4.212112       4.212112    6[6-(8,8),8-(64),8-(64)]
    33       4.204981       4.204981       4.204981    8[6-(6,8),64-(8,8,8,8,8)]
    34       2.515503       2.515503       2.515503    8[6-(6,8),64-(8,8,8,8,8)]
    35       5.211251       5.211251       5.211251    8[6-(6,8),64-(8,8,8,8,8)]
    36        8.04542        8.04542        8.04542    8[6-(6,8),64-(8,8,8,8,8)]
    37       5.760528       5.760528       5.760528    8[6-(6,8),64-(8,8,8,8,8)]
    38       3.064784       3.064784       3.064784    8[6-(6,8),64-(8,8,8,8,8)]
    39       1.690493       1.690493       1.690493    8[6-(6,8),64-(8,8,8,8,8)]
    40       8.931511       8.931511       8.931511    8[6-(6,8),64-(8,8,8,8,8)]
    41       5.316966       5.316966       5.316966    8[6-(6,8),64-(8,8,8,8,8)]
    42       1.453927       1.453927       1.453927    8[6-(6,8),64-(8,8,8,8,8)]
    43       3.318907       3.318907       3.318907    8[6-(6,8),64-(8,8,8,8,8)]
    44       2.959076       2.959076       2.959076    8[6-(6,8),64-(8,8,8,8,8)]
    45        3.49244        3.49244        3.49244    8[6-(6,8),64-(8,8,8,8,8)]
    46       5.181918       5.181918       5.181918    8[6-(6,8),64-(8,8,8,8,8)]
    47        2.48617        2.48617        2.48617    8[6-(6,8),64-(8,8,8,8,8)]
    48      -0.347999      -0.347999      -0.347999    8[6-(6,8),64-(8,8,8,8,8)]
    49       1.936893       1.936893       1.936893    8[6-(6,8),64-(8,8,8,8,8)]
    50       4.632637       4.632637       4.632637    8[6-(6,8),64-(8,8,8,8,8)]
    51       6.006928       6.006928       6.006928    8[6-(6,8),64-(8,8,8,8,8)]
    52       -1.23409       -1.23409       -1.23409    8[6-(6,8),64-(8,8,8,8,8)]
    53       2.380455       2.380455       2.380455    8[6-(6,8),64-(8,8,8,8,8)]
    54       6.243494       6.243494       6.243494    8[6-(6,8),64-(8,8,8,8,8)]
    55       4.378514       4.378514       4.378514    8[6-(6,8),64-(8,8,8,8,8)]
    56       4.738345       4.738345       4.738345    8[6-(6,8),64-(8,8,8,8,8)]
