# Supplementary material for: A collection of forcefield precursors for metal–organic frameworks
Source: RSC Adv. 2019 Nov 13;9(63):36492–507. doi: 10.1039/c9ra07327b (PMC9075174; doi:10.1039/c9ra07327b)
Supplement: RA-009-C9RA07327B-s2104 [file RA-009-C9RA07327B-s2104.txt]

QUPHUF_clean

9.304600    0.000000    0.000000
4.652289    12.888975    0.000000
3.508268    -0.000008    19.599591

     1       9.043953       9.043953       9.043953    30[7-(6,6),7-(6,6),8-(6),8-(6)]
     2       6.667065       6.667065       6.667065    30[7-(6,6),7-(6,6),8-(6),8-(6)]
     3       8.421204       8.421204       8.421204    30[7-(6,6),7-(6,6),8-(6),8-(6)]
     4      10.798092      10.798092      10.798092    30[7-(6,6),7-(6,6),8-(6),8-(6)]
     5       6.776059       6.776059       6.776059    1[6-(6,7)]
     6       6.210538       6.210538       6.210538    1[6-(6,6)]
     7      10.076005      10.076005      10.076005    1[6-(6,6)]
     8      10.515426      10.515426      10.515426    1[6-(6,7)]
     9       9.344204       9.344204       9.344204    1[6-(1,6,8)]
    10        8.99019        8.99019        8.99019    1[6-(1,6,8)]
    11       6.188574       6.188574       6.188574    1[6-(1,6,8)]
    12       6.390988       6.390988       6.390988    1[6-(1,6,8)]
    13       12.92429       12.92429       12.92429    1[6-(6,6)]
    14      11.807481      11.807481      11.807481    1[6-(6,7)]
    15       8.728115       8.728115       8.728115    1[6-(6,7)]
    16         5.1689         5.1689         5.1689    1[6-(6,6)]
    17        13.9947        13.9947        13.9947    1[6-(6,6)]
    18      14.073793      14.073793      14.073793    1[6-(6,6)]
    19       7.457636       7.457636       7.457636    1[6-(6,6)]
    20       6.696844       6.696844       6.696844    1[6-(6,6)]
    21       8.934961       8.934961       8.934961    1[6-(6,7)]
    22       9.500486       9.500486       9.500486    1[6-(6,6)]
    23        5.63502        5.63502        5.63502    1[6-(6,6)]
    24       5.195596       5.195596       5.195596    1[6-(6,7)]
    25       6.366823       6.366823       6.366823    1[6-(1,6,8)]
    26       6.720839       6.720839       6.720839    1[6-(1,6,8)]
    27       9.522458       9.522458       9.522458    1[6-(1,6,8)]
    28       9.320042       9.320042       9.320042    1[6-(1,6,8)]
    29      12.091325      12.091325      12.091325    1[6-(6,6)]
    30      13.208136      13.208136      13.208136    1[6-(6,7)]
    31       6.982899       6.982899       6.982899    1[6-(6,7)]
    32      10.542133      10.542133      10.542133    1[6-(6,6)]
    33      14.529184      14.529184      14.529184    1[6-(6,6)]
    34       5.145498       5.145498       5.145498    1[6-(6,6)]
    35      11.761648      11.761648      11.761648    1[6-(6,6)]
    36       9.014168       9.014168       9.014168    1[6-(6,6)]
    37      10.689098      10.689098      10.689098    1[6-(6,7)]
    38      11.254619      11.254619      11.254619    1[6-(6,6)]
    39       7.389152       7.389152       7.389152    1[6-(6,6)]
    40       6.949731       6.949731       6.949731    1[6-(6,7)]
    41       8.120953       8.120953       8.120953    1[6-(1,6,8)]
    42       8.474967       8.474967       8.474967    1[6-(1,6,8)]
    43      11.276583      11.276583      11.276583    1[6-(1,6,8)]
    44      11.074169      11.074169      11.074169    1[6-(1,6,8)]
    45       4.540867       4.540867       4.540867    1[6-(6,6)]
    46       5.657676       5.657676       5.657676    1[6-(6,7)]
    47       8.737042       8.737042       8.737042    1[6-(6,7)]
    48      12.296257      12.296257      12.296257    1[6-(6,6)]
    49       3.470457       3.470457       3.470457    1[6-(6,6)]
    50       3.391364       3.391364       3.391364    1[6-(6,6)]
    51      10.007521      10.007521      10.007521    1[6-(6,6)]
    52      10.768313      10.768313      10.768313    1[6-(6,6)]
    53       8.530196       8.530196       8.530196    1[6-(6,7)]
    54       7.964671       7.964671       7.964671    1[6-(6,6)]
    55      11.830137      11.830137      11.830137    1[6-(6,6)]
    56      12.269561      12.269561      12.269561    1[6-(6,7)]
    57      11.098334      11.098334      11.098334    1[6-(1,6,8)]
    58      10.744318      10.744318      10.744318    1[6-(1,6,8)]
    59       7.942699       7.942699       7.942699    1[6-(1,6,8)]
    60       8.145115       8.145115       8.145115    1[6-(1,6,8)]
    61       5.373832       5.373832       5.373832    1[6-(6,6)]
    62       4.257021       4.257021       4.257021    1[6-(6,7)]
    63      10.482258      10.482258      10.482258    1[6-(6,7)]
    64       6.923024       6.923024       6.923024    1[6-(6,6)]
    65       2.935973       2.935973       2.935973    1[6-(6,6)]
    66      12.319659      12.319659      12.319659    1[6-(6,6)]
    67       5.703509       5.703509       5.703509    1[6-(6,6)]
    68       8.450989       8.450989       8.450989    1[6-(6,6)]
    69        7.45171        7.45171        7.45171    6[1-(0),6-(1,6),7-(6,30)]
    70       7.102773       7.102773       7.102773    6[1-(0),6-(1,7),6-(6,8)]
    71       8.076659       8.076659       8.076659    6[6-(1,6),6-(1,6),8-(6)]
    72         9.3842         9.3842         9.3842    6[1-(0),6-(1,7),6-(6,8)]
    73       9.633807       9.633807       9.633807    6[1-(0),6-(1,6),7-(6,30)]
    74       8.619636       8.619636       8.619636    6[1-(0),1-(0),6-(6,6,6),8-(6)]
    75       6.849186       6.849186       6.849186    6[1-(0),1-(0),6-(6,6,6),8-(6)]
    76      11.485767      11.485767      11.485767    6[6-(1,6),6-(1,6),8-(6)]
    77      12.066223      12.066223      12.066223    6[1-(0),6-(1,7),6-(6,8)]
    78      11.386516      11.386516      11.386516    6[1-(0),6-(1,6),7-(6,30)]
    79        9.59872        9.59872        9.59872    6[1-(0),6-(1,6),7-(6,30)]
    80        5.58445        5.58445        5.58445    6[1-(0),6-(1,7),6-(6,8)]
    81      13.664905      13.664905      13.664905    6[6-(6,6),8-(0),8-(30)]
    82      13.989363      13.989363      13.989363    6[6-(1,6),6-(1,6),6-(8,8)]
    83      14.114182      14.114182      14.114182    6[1-(0),6-(1,6),6-(6,6)]
    84      14.141625      14.141625      14.141625    6[1-(0),6-(1,6),6-(6,6)]
    85       9.777805       9.777805       9.777805    6[6-(6,6),8-(0),8-(30)]
    86       8.939887       8.939887       8.939887    6[6-(1,6),6-(1,6),6-(8,8)]
    87       7.744445       7.744445       7.744445    6[1-(0),6-(1,6),6-(6,6)]
    88       1.229396       1.229396       1.229396    6[1-(0),6-(1,6),6-(6,6)]
    89       8.259311       8.259311       8.259311    6[1-(0),6-(1,6),7-(6,30)]
    90        8.60825        8.60825        8.60825    6[1-(0),6-(1,7),6-(6,8)]
    91       7.634365       7.634365       7.634365    6[6-(1,6),6-(1,6),8-(6)]
    92       6.326824       6.326824       6.326824    6[1-(0),6-(1,7),6-(6,8)]
    93       6.077215       6.077215       6.077215    6[1-(0),6-(1,6),7-(6,30)]
    94       7.091392       7.091392       7.091392    6[1-(0),1-(0),6-(6,6,6),8-(6)]
    95       8.861845       8.861845       8.861845    6[1-(0),1-(0),6-(6,6,6),8-(6)]
    96      13.529845      13.529845      13.529845    6[6-(1,6),6-(1,6),8-(6)]
    97      12.949391      12.949391      12.949391    6[1-(0),6-(1,7),6-(6,8)]
    98        13.6291        13.6291        13.6291    6[1-(0),6-(1,6),7-(6,30)]
    99       6.112294       6.112294       6.112294    6[1-(0),6-(1,6),7-(6,30)]
   100      10.126584      10.126584      10.126584    6[1-(0),6-(1,7),6-(6,8)]
   101       5.554382       5.554382       5.554382    6[6-(6,6),8-(0),8-(30)]
   102      14.534524      14.534524      14.534524    6[6-(1,6),6-(1,6),6-(8,8)]
   103      14.409704      14.409704      14.409704    6[1-(0),6-(1,6),6-(6,6)]
   104      14.382265      14.382265      14.382265    6[1-(0),6-(1,6),6-(6,6)]
   105       9.441479       9.441479       9.441479    6[6-(6,6),8-(0),8-(30)]
   106      10.279395      10.279395      10.279395    6[6-(1,6),6-(1,6),6-(8,8)]
   107      11.474837      11.474837      11.474837    6[1-(0),6-(1,6),6-(6,6)]
   108       5.177038       5.177038       5.177038    6[1-(0),6-(1,6),6-(6,6)]
   109      10.013447      10.013447      10.013447    6[1-(0),6-(1,6),7-(6,30)]
   110      10.362384      10.362384      10.362384    6[1-(0),6-(1,7),6-(6,8)]
   111       9.388498       9.388498       9.388498    6[6-(1,6),6-(1,6),8-(6)]
   112       8.080957       8.080957       8.080957    6[1-(0),6-(1,7),6-(6,8)]
   113        7.83135        7.83135        7.83135    6[1-(0),6-(1,6),7-(6,30)]
   114       8.845521       8.845521       8.845521    6[1-(0),1-(0),6-(6,6,6),8-(6)]
   115      10.615971      10.615971      10.615971    6[1-(0),1-(0),6-(6,6,6),8-(6)]
   116        5.97939        5.97939        5.97939    6[6-(1,6),6-(1,6),8-(6)]
   117       5.398934       5.398934       5.398934    6[1-(0),6-(1,7),6-(6,8)]
   118       6.078641       6.078641       6.078641    6[1-(0),6-(1,6),7-(6,30)]
   119       7.866437       7.866437       7.866437    6[1-(0),6-(1,6),7-(6,30)]
   120      11.880707      11.880707      11.880707    6[1-(0),6-(1,7),6-(6,8)]
   121       3.800252       3.800252       3.800252    6[6-(6,6),8-(0),8-(30)]
   122       3.475794       3.475794       3.475794    6[6-(1,6),6-(1,6),6-(8,8)]
   123       3.350975       3.350975       3.350975    6[1-(0),6-(1,6),6-(6,6)]
   124       3.323532       3.323532       3.323532    6[1-(0),6-(1,6),6-(6,6)]
   125       7.687352       7.687352       7.687352    6[6-(6,6),8-(0),8-(30)]
   126        8.52527        8.52527        8.52527    6[6-(1,6),6-(1,6),6-(8,8)]
   127       9.720712       9.720712       9.720712    6[1-(0),6-(1,6),6-(6,6)]
   128      11.583472      11.583472      11.583472    6[1-(0),6-(1,6),6-(6,6)]
   129       9.205846       9.205846       9.205846    6[1-(0),6-(1,6),7-(6,30)]
   130       8.856907       8.856907       8.856907    6[1-(0),6-(1,7),6-(6,8)]
   131       9.830792       9.830792       9.830792    6[6-(1,6),6-(1,6),8-(6)]
   132      11.138333      11.138333      11.138333    6[1-(0),6-(1,7),6-(6,8)]
   133      11.387942      11.387942      11.387942    6[1-(0),6-(1,6),7-(6,30)]
   134      10.373765      10.373765      10.373765    6[1-(0),1-(0),6-(6,6,6),8-(6)]
   135       8.603312       8.603312       8.603312    6[1-(0),1-(0),6-(6,6,6),8-(6)]
   136       3.935312       3.935312       3.935312    6[6-(1,6),6-(1,6),8-(6)]
   137       4.515766       4.515766       4.515766    6[1-(0),6-(1,7),6-(6,8)]
   138       3.836057       3.836057       3.836057    6[1-(0),6-(1,6),7-(6,30)]
   139      11.352863      11.352863      11.352863    6[1-(0),6-(1,6),7-(6,30)]
   140       7.338573       7.338573       7.338573    6[1-(0),6-(1,7),6-(6,8)]
   141      11.910775      11.910775      11.910775    6[6-(6,6),8-(0),8-(30)]
   142       2.930633       2.930633       2.930633    6[6-(1,6),6-(1,6),6-(8,8)]
   143       3.055453       3.055453       3.055453    6[1-(0),6-(1,6),6-(6,6)]
   144       3.082892       3.082892       3.082892    6[1-(0),6-(1,6),6-(6,6)]
   145       8.023678       8.023678       8.023678    6[6-(6,6),8-(0),8-(30)]
   146       7.185762       7.185762       7.185762    6[6-(1,6),6-(1,6),6-(8,8)]
   147        5.99032        5.99032        5.99032    6[1-(0),6-(1,6),6-(6,6)]
   148        7.63583        7.63583        7.63583    6[1-(0),6-(1,6),6-(6,6)]
   149       7.855515       7.855515       7.855515    6[6-(1,1,8),6-(1,1,8),6-(1,1,8),6-(1,1,8)]
   150       9.609642       9.609642       9.609642    6[6-(1,1,8),6-(1,1,8),6-(1,1,8),6-(1,1,8)]
   151       8.694134       8.694134       8.694134    7[6-(1,6),6-(1,6),30-(7,8,8)]
   152      10.151597      10.151597      10.151597    7[6-(1,6),6-(1,6),30-(7,8,8)]
   153       7.016887       7.016887       7.016887    7[6-(1,6),6-(1,6),30-(7,8,8)]
   154       5.559418       5.559418       5.559418    7[6-(1,6),6-(1,6),30-(7,8,8)]
   155       8.771023       8.771023       8.771023    7[6-(1,6),6-(1,6),30-(7,8,8)]
   156        7.31356        7.31356        7.31356    7[6-(1,6),6-(1,6),30-(7,8,8)]
   157       10.44827       10.44827       10.44827    7[6-(1,6),6-(1,6),30-(7,8,8)]
   158      11.905739      11.905739      11.905739    7[6-(1,6),6-(1,6),30-(7,8,8)]
   159       7.663093       7.663093       7.663093    8[6-(1,1,6),6-(6,6)]
   160       7.550251       7.550251       7.550251    8[6-(1,1,6),6-(6,6)]
   161      13.186998      13.186998      13.186998    8[6-(6,8),30-(7,7,8)]
   162      13.885592      13.885592      13.885592    8[6-(6,8)]
   163        7.41864        7.41864        7.41864    8[6-(6,8),30-(7,7,8)]
   164          9.326          9.326          9.326    8[6-(6,8)]
   165       8.047934       8.047934       8.047934    8[6-(1,1,6),6-(6,6)]
   166       8.160782       8.160782       8.160782    8[6-(1,1,6),6-(6,6)]
   167       6.032287       6.032287       6.032287    8[6-(6,8),30-(7,7,8)]
   168       5.333697       5.333697       5.333697    8[6-(6,8)]
   169       8.292376       8.292376       8.292376    8[6-(6,8),30-(7,7,8)]
   170       9.893286       9.893286       9.893286    8[6-(6,8)]
   171       9.802064       9.802064       9.802064    8[6-(1,1,6),6-(6,6)]
   172       9.914906       9.914906       9.914906    8[6-(1,1,6),6-(6,6)]
   173       4.278159       4.278159       4.278159    8[6-(6,8),30-(7,7,8)]
   174       3.579565       3.579565       3.579565    8[6-(6,8)]
   175      10.046517      10.046517      10.046517    8[6-(6,8),30-(7,7,8)]
   176       8.139157       8.139157       8.139157    8[6-(6,8)]
   177       9.417223       9.417223       9.417223    8[6-(1,1,6),6-(6,6)]
   178       9.304375       9.304375       9.304375    8[6-(1,1,6),6-(6,6)]
   179       11.43287       11.43287       11.43287    8[6-(6,8),30-(7,7,8)]
   180       12.13146       12.13146       12.13146    8[6-(6,8)]
   181       9.172781       9.172781       9.172781    8[6-(6,8),30-(7,7,8)]
   182       7.571871       7.571871       7.571871    8[6-(6,8)]
