# Supplementary material for: A collection of forcefield precursors for metal–organic frameworks
Source: RSC Adv. 2019 Nov 13;9(63):36492–507. doi: 10.1039/c9ra07327b (PMC9075174; doi:10.1039/c9ra07327b)
Supplement: RA-009-C9RA07327B-s2105 [file RA-009-C9RA07327B-s2105.txt]

QUPJAN_clean

14.573900    0.000000    0.000000
7.286962    19.317926    0.000000
7.286962    8.015523    17.576509

     1       8.770874       8.770874       8.770874    48[7-(6,6),7-(6,6),8-(6),8-(6),8-(6),8-(6)]
     2       5.803045       5.803045       5.803045    48[7-(6,6),7-(6,6),8-(6),8-(6),8-(6),8-(6)]
     3      16.057824      16.057824      16.057824    48[7-(6,6),7-(6,6),8-(6),8-(6),8-(6),8-(6)]
     4      13.089995      13.089995      13.089995    48[7-(6,6),7-(6,6),8-(6),8-(6),8-(6),8-(6)]
     5          13.09          13.09          13.09    48[7-(6,6),7-(6,6),8-(6),8-(6),8-(6),8-(6)]
     6      16.057829      16.057829      16.057829    48[7-(6,6),7-(6,6),8-(6),8-(6),8-(6),8-(6)]
     7       20.37695       20.37695       20.37695    48[7-(6,6),7-(6,6),8-(6),8-(6),8-(6),8-(6)]
     8       8.770879       8.770879       8.770879    48[7-(6,6),7-(6,6),8-(6),8-(6),8-(6),8-(6)]
     9      19.881736      19.881736      19.881736    1[6-(6,6)]
    10      20.875676      20.875676      20.875676    1[6-(6,6)]
    11       9.956898       9.956898       9.956898    1[6-(6,6)]
    12      16.261579      16.261579      16.261579    1[6-(6,6)]
    13      15.015509      15.015509      15.015509    1[6-(6,7)]
    14      14.989274      14.989274      14.989274    1[6-(6,6)]
    15       9.878196       9.878196       9.878196    1[6-(6,6)]
    16       9.885484       9.885484       9.885484    1[6-(6,7)]
    17      15.506645      15.506645      15.506645    1[6-(1,6,8)]
    18      14.403402      14.403402      14.403402    1[6-(1,6,8)]
    19      16.108546      16.108546      16.108546    1[6-(1,6,8)]
    20      16.375249      16.375249      16.375249    1[6-(1,6,8)]
    21      14.055082      14.055082      14.055082    1[6-(6,6)]
    22       14.36259       14.36259       14.36259    1[6-(6,7)]
    23      17.134546      17.134546      17.134546    1[6-(6,7)]
    24      16.969862      16.969862      16.969862    1[6-(6,6)]
    25      16.553045      16.553045      16.553045    1[6-(6,6)]
    26      15.559105      15.559105      15.559105    1[6-(6,6)]
    27      19.190921      19.190921      19.190921    1[6-(6,6)]
    28      20.173202      20.173202      20.173202    1[6-(6,6)]
    29       6.845368       6.845368       6.845368    1[6-(6,7)]
    30         6.8716         6.8716         6.8716    1[6-(6,6)]
    31      11.982679      11.982679      11.982679    1[6-(6,6)]
    32       4.688431       4.688431       4.688431    1[6-(6,7)]
    33      13.641186      13.641186      13.641186    1[6-(1,6,8)]
    34       7.457469       7.457469       7.457469    1[6-(1,6,8)]
    35      13.039283      13.039283      13.039283    1[6-(1,6,8)]
    36      12.772581      12.772581      12.772581    1[6-(1,6,8)]
    37      15.092744      15.092744      15.092744    1[6-(6,6)]
    38      14.785233      14.785233      14.785233    1[6-(6,7)]
    39      12.013277      12.013277      12.013277    1[6-(6,7)]
    40      12.177964      12.177964      12.177964    1[6-(6,6)]
    41      27.168686      27.168686      27.168686    1[6-(6,6)]
    42      13.588726      13.588726      13.588726    1[6-(6,6)]
    43      17.243848      17.243848      17.243848    1[6-(6,6)]
    44      23.548529      23.548529      23.548529    1[6-(6,6)]
    45      22.302459      22.302459      22.302459    1[6-(6,7)]
    46      22.276224      22.276224      22.276224    1[6-(6,6)]
    47      17.165146      17.165146      17.165146    1[6-(6,6)]
    48      17.172434      17.172434      17.172434    1[6-(6,7)]
    49      22.793595      22.793595      22.793595    1[6-(1,6,8)]
    50      21.690352      21.690352      21.690352    1[6-(1,6,8)]
    51       8.821596       8.821596       8.821596    1[6-(1,6,8)]
    52      23.662199      23.662199      23.662199    1[6-(1,6,8)]
    53      21.342032      21.342032      21.342032    1[6-(6,6)]
    54        7.07564        7.07564        7.07564    1[6-(6,7)]
    55       9.847596       9.847596       9.847596    1[6-(6,7)]
    56       9.682912       9.682912       9.682912    1[6-(6,6)]
    57       9.266095       9.266095       9.266095    1[6-(6,6)]
    58       8.272155       8.272155       8.272155    1[6-(6,6)]
    59      11.903971      11.903971      11.903971    1[6-(6,6)]
    60      12.886252      12.886252      12.886252    1[6-(6,6)]
    61      14.132318      14.132318      14.132318    1[6-(6,7)]
    62       14.15855       14.15855       14.15855    1[6-(6,6)]
    63      19.269629      19.269629      19.269629    1[6-(6,6)]
    64      11.975381      11.975381      11.975381    1[6-(6,7)]
    65      20.928136      20.928136      20.928136    1[6-(1,6,8)]
    66      14.744419      14.744419      14.744419    1[6-(1,6,8)]
    67      20.326233      20.326233      20.326233    1[6-(1,6,8)]
    68      20.059531      20.059531      20.059531    1[6-(1,6,8)]
    69       7.805794       7.805794       7.805794    1[6-(6,6)]
    70       7.498283       7.498283       7.498283    1[6-(6,7)]
    71      19.300227      19.300227      19.300227    1[6-(6,7)]
    72      19.464914      19.464914      19.464914    1[6-(6,6)]
    73       1.979138       1.979138       1.979138    1[6-(6,6)]
    74      15.559098      15.559098      15.559098    1[6-(6,6)]
    75      11.903976      11.903976      11.903976    1[6-(6,6)]
    76       5.599295       5.599295       5.599295    1[6-(6,6)]
    77       6.845365       6.845365       6.845365    1[6-(6,7)]
    78         6.8716         6.8716         6.8716    1[6-(6,6)]
    79      11.982678      11.982678      11.982678    1[6-(6,6)]
    80       11.97539       11.97539       11.97539    1[6-(6,7)]
    81       6.354229       6.354229       6.354229    1[6-(1,6,8)]
    82       7.457472       7.457472       7.457472    1[6-(1,6,8)]
    83       5.752328       5.752328       5.752328    1[6-(1,6,8)]
    84       5.485625       5.485625       5.485625    1[6-(1,6,8)]
    85       7.805792       7.805792       7.805792    1[6-(6,6)]
    86      22.072184      22.072184      22.072184    1[6-(6,7)]
    87      19.300228      19.300228      19.300228    1[6-(6,7)]
    88      19.464912      19.464912      19.464912    1[6-(6,6)]
    89      19.881729      19.881729      19.881729    1[6-(6,6)]
    90      20.875669      20.875669      20.875669    1[6-(6,6)]
    91      17.243853      17.243853      17.243853    1[6-(6,6)]
    92      16.261572      16.261572      16.261572    1[6-(6,6)]
    93      15.015506      15.015506      15.015506    1[6-(6,7)]
    94      14.989274      14.989274      14.989274    1[6-(6,6)]
    95       9.878195       9.878195       9.878195    1[6-(6,6)]
    96      17.172443      17.172443      17.172443    1[6-(6,7)]
    97       8.219688       8.219688       8.219688    1[6-(1,6,8)]
    98      14.403405      14.403405      14.403405    1[6-(1,6,8)]
    99       8.821591       8.821591       8.821591    1[6-(1,6,8)]
   100       9.088293       9.088293       9.088293    1[6-(1,6,8)]
   101        6.76813        6.76813        6.76813    1[6-(6,6)]
   102      21.649541      21.649541      21.649541    1[6-(6,7)]
   103       9.847597       9.847597       9.847597    1[6-(6,7)]
   104        9.68291        9.68291        9.68291    1[6-(6,6)]
   105       9.266088       9.266088       9.266088    1[6-(6,6)]
   106       8.272148       8.272148       8.272148    1[6-(6,6)]
   107      19.190926      19.190926      19.190926    1[6-(6,6)]
   108      12.886245      12.886245      12.886245    1[6-(6,6)]
   109      14.132315      14.132315      14.132315    1[6-(6,7)]
   110       14.15855       14.15855       14.15855    1[6-(6,6)]
   111      19.269628      19.269628      19.269628    1[6-(6,6)]
   112       19.26234       19.26234       19.26234    1[6-(6,7)]
   113      13.641179      13.641179      13.641179    1[6-(1,6,8)]
   114      14.744422      14.744422      14.744422    1[6-(1,6,8)]
   115      13.039278      13.039278      13.039278    1[6-(1,6,8)]
   116      12.772575      12.772575      12.772575    1[6-(1,6,8)]
   117      15.092742      15.092742      15.092742    1[6-(6,6)]
   118      14.785234      14.785234      14.785234    1[6-(6,7)]
   119      12.013278      12.013278      12.013278    1[6-(6,7)]
   120      12.177962      12.177962      12.177962    1[6-(6,6)]
   121      12.594779      12.594779      12.594779    1[6-(6,6)]
   122      13.588719      13.588719      13.588719    1[6-(6,6)]
   123       9.956903       9.956903       9.956903    1[6-(6,6)]
   124       8.974622       8.974622       8.974622    1[6-(6,6)]
   125      22.302456      22.302456      22.302456    1[6-(6,7)]
   126      22.276224      22.276224      22.276224    1[6-(6,6)]
   127      17.165145      17.165145      17.165145    1[6-(6,6)]
   128       9.885493       9.885493       9.885493    1[6-(6,7)]
   129      15.506638      15.506638      15.506638    1[6-(1,6,8)]
   130      21.690355      21.690355      21.690355    1[6-(1,6,8)]
   131      16.108541      16.108541      16.108541    1[6-(1,6,8)]
   132      16.375243      16.375243      16.375243    1[6-(1,6,8)]
   133       14.05508       14.05508       14.05508    1[6-(6,6)]
   134      14.362591      14.362591      14.362591    1[6-(6,7)]
   135      17.134547      17.134547      17.134547    1[6-(6,7)]
   136       16.96986       16.96986       16.96986    1[6-(6,6)]
   137      17.314543      17.314543      17.314543    6[6-(6,6),8-(48),8-(48)]
   138       17.97853       17.97853       17.97853    6[6-(1,6),6-(1,6),6-(8,8)]
   139      19.349934      19.349934      19.349934    6[1-(0),6-(1,6),6-(6,6)]
   140       19.94965       19.94965       19.94965    6[1-(0),6-(1,6),6-(6,6)]
   141       11.87016       11.87016       11.87016    6[6-(1,6),6-(1,6),6-(8,8)]
   142      10.490594      10.490594      10.490594    6[1-(0),6-(1,6),6-(6,6)]
   143      17.188188      17.188188      17.188188    6[1-(0),6-(1,6),6-(6,6)]
   144      12.466378      12.466378      12.466378    6[6-(6,6),8-(48),8-(48)]
   145      15.462927      15.462927      15.462927    6[1-(0),6-(1,6),7-(6,48)]
   146      15.426491      15.426491      15.426491    6[1-(0),6-(1,7),6-(6,8)]
   147      16.057541      16.057541      16.057541    6[6-(1,6),6-(1,6),8-(6)]
   148       9.430777       9.430777       9.430777    6[1-(0),6-(1,7),6-(6,8)]
   149       9.420576       9.420576       9.420576    6[1-(0),6-(1,6),7-(6,48)]
   150      15.121895      15.121895      15.121895    6[1-(0),1-(0),6-(6,6,6),8-(6)]
   151      15.696105      15.696105      15.696105    6[1-(0),1-(0),6-(6,6,6),8-(6)]
   152      15.443975      15.443975      15.443975    6[6-(1,6),6-(1,6),8-(6)]
   153      14.693419      14.693419      14.693419    6[1-(0),6-(1,7),6-(6,8)]
   154       14.88725       14.88725       14.88725    6[1-(0),6-(1,6),7-(6,48)]
   155        16.5102        16.5102        16.5102    6[1-(0),6-(1,6),7-(6,48)]
   156      16.404395      16.404395      16.404395    6[1-(0),6-(1,7),6-(6,8)]
   157      19.120238      19.120238      19.120238    6[6-(6,6),8-(48),8-(48)]
   158      18.456251      18.456251      18.456251    6[6-(1,6),6-(1,6),6-(8,8)]
   159      17.084847      17.084847      17.084847    6[1-(0),6-(1,6),6-(6,6)]
   160      16.485131      16.485131      16.485131    6[1-(0),6-(1,6),6-(6,6)]
   161      17.277659      17.277659      17.277659    6[6-(1,6),6-(1,6),6-(8,8)]
   162      18.657225      18.657225      18.657225    6[1-(0),6-(1,6),6-(6,6)]
   163      19.246593      19.246593      19.246593    6[1-(0),6-(1,6),6-(6,6)]
   164      16.681441      16.681441      16.681441    6[6-(6,6),8-(48),8-(48)]
   165       6.397949       6.397949       6.397949    6[1-(0),6-(1,6),7-(6,48)]
   166       6.434383       6.434383       6.434383    6[1-(0),6-(1,7),6-(6,8)]
   167       5.803333       5.803333       5.803333    6[6-(1,6),6-(1,6),8-(6)]
   168       5.143136       5.143136       5.143136    6[1-(0),6-(1,7),6-(6,8)]
   169       5.153338       5.153338       5.153338    6[1-(0),6-(1,6),7-(6,48)]
   170      14.025938      14.025938      14.025938    6[1-(0),1-(0),6-(6,6,6),8-(6)]
   171      13.451725      13.451725      13.451725    6[1-(0),1-(0),6-(6,6,6),8-(6)]
   172      13.703851      13.703851      13.703851    6[6-(1,6),6-(1,6),8-(6)]
   173      14.454407      14.454407      14.454407    6[1-(0),6-(1,7),6-(6,8)]
   174      14.260573      14.260573      14.260573    6[1-(0),6-(1,6),7-(6,48)]
   175      12.637623      12.637623      12.637623    6[1-(0),6-(1,6),7-(6,48)]
   176      12.743431      12.743431      12.743431    6[1-(0),6-(1,7),6-(6,8)]
   177      24.601493      24.601493      24.601493    6[6-(6,6),8-(48),8-(48)]
   178       25.26548       25.26548       25.26548    6[6-(1,6),6-(1,6),6-(8,8)]
   179      26.636884      26.636884      26.636884    6[1-(0),6-(1,6),6-(6,6)]
   180        27.2366        27.2366        27.2366    6[1-(0),6-(1,6),6-(6,6)]
   181       19.15711       19.15711       19.15711    6[6-(1,6),6-(1,6),6-(8,8)]
   182      17.777544      17.777544      17.777544    6[1-(0),6-(1,6),6-(6,6)]
   183      24.475138      24.475138      24.475138    6[1-(0),6-(1,6),6-(6,6)]
   184      19.753328      19.753328      19.753328    6[6-(6,6),8-(48),8-(48)]
   185      22.749877      22.749877      22.749877    6[1-(0),6-(1,6),7-(6,48)]
   186      22.713441      22.713441      22.713441    6[1-(0),6-(1,7),6-(6,8)]
   187      23.344491      23.344491      23.344491    6[6-(1,6),6-(1,6),8-(6)]
   188      16.717727      16.717727      16.717727    6[1-(0),6-(1,7),6-(6,8)]
   189      16.707526      16.707526      16.707526    6[1-(0),6-(1,6),7-(6,48)]
   190      22.408845      22.408845      22.408845    6[1-(0),1-(0),6-(6,6,6),8-(6)]
   191      22.983055      22.983055      22.983055    6[1-(0),1-(0),6-(6,6,6),8-(6)]
   192       8.157025       8.157025       8.157025    6[6-(1,6),6-(1,6),8-(6)]
   193      21.980369      21.980369      21.980369    6[1-(0),6-(1,7),6-(6,8)]
   194         7.6003         7.6003         7.6003    6[1-(0),6-(1,6),7-(6,48)]
   195        9.22325        9.22325        9.22325    6[1-(0),6-(1,6),7-(6,48)]
   196       9.117445       9.117445       9.117445    6[1-(0),6-(1,7),6-(6,8)]
   197      11.833288      11.833288      11.833288    6[6-(6,6),8-(48),8-(48)]
   198      11.169301      11.169301      11.169301    6[6-(1,6),6-(1,6),6-(8,8)]
   199       9.797897       9.797897       9.797897    6[1-(0),6-(1,6),6-(6,6)]
   200       9.198181       9.198181       9.198181    6[1-(0),6-(1,6),6-(6,6)]
   201       9.990709       9.990709       9.990709    6[6-(1,6),6-(1,6),6-(8,8)]
   202      11.370275      11.370275      11.370275    6[1-(0),6-(1,6),6-(6,6)]
   203      11.959643      11.959643      11.959643    6[1-(0),6-(1,6),6-(6,6)]
   204       9.394491       9.394491       9.394491    6[6-(6,6),8-(48),8-(48)]
   205      13.684899      13.684899      13.684899    6[1-(0),6-(1,6),7-(6,48)]
   206      13.721333      13.721333      13.721333    6[1-(0),6-(1,7),6-(6,8)]
   207      13.090283      13.090283      13.090283    6[6-(1,6),6-(1,6),8-(6)]
   208      12.430086      12.430086      12.430086    6[1-(0),6-(1,7),6-(6,8)]
   209      12.440288      12.440288      12.440288    6[1-(0),6-(1,6),7-(6,48)]
   210      21.312888      21.312888      21.312888    6[1-(0),1-(0),6-(6,6,6),8-(6)]
   211      20.738675      20.738675      20.738675    6[1-(0),1-(0),6-(6,6,6),8-(6)]
   212      20.990801      20.990801      20.990801    6[6-(1,6),6-(1,6),8-(6)]
   213      21.741357      21.741357      21.741357    6[1-(0),6-(1,7),6-(6,8)]
   214      21.547523      21.547523      21.547523    6[1-(0),6-(1,6),7-(6,48)]
   215      19.924573      19.924573      19.924573    6[1-(0),6-(1,6),7-(6,48)]
   216      20.030381      20.030381      20.030381    6[1-(0),6-(1,7),6-(6,8)]
   217      14.573916      14.573916      14.573916    6[6-(1,1,8),6-(1,1,8),6-(1,1,8),6-(1,1,8)]
   218      21.860866      21.860866      21.860866    6[6-(1,1,8),6-(1,1,8),6-(1,1,8),6-(1,1,8)]
   219       4.546331       4.546331       4.546331    6[6-(6,6),8-(48),8-(48)]
   220       3.882344       3.882344       3.882344    6[6-(1,6),6-(1,6),6-(8,8)]
   221        2.51094        2.51094        2.51094    6[1-(0),6-(1,6),6-(6,6)]
   222       1.911224       1.911224       1.911224    6[1-(0),6-(1,6),6-(6,6)]
   223       9.990714       9.990714       9.990714    6[6-(1,6),6-(1,6),6-(8,8)]
   224       11.37028       11.37028       11.37028    6[1-(0),6-(1,6),6-(6,6)]
   225       4.672686       4.672686       4.672686    6[1-(0),6-(1,6),6-(6,6)]
   226       9.394496       9.394496       9.394496    6[6-(6,6),8-(48),8-(48)]
   227       6.397947       6.397947       6.397947    6[1-(0),6-(1,6),7-(6,48)]
   228       6.434383       6.434383       6.434383    6[1-(0),6-(1,7),6-(6,8)]
   229       5.803333       5.803333       5.803333    6[6-(1,6),6-(1,6),8-(6)]
   230      12.430097      12.430097      12.430097    6[1-(0),6-(1,7),6-(6,8)]
   231      12.440298      12.440298      12.440298    6[1-(0),6-(1,6),7-(6,48)]
   232       6.738979       6.738979       6.738979    6[1-(0),1-(0),6-(6,6,6),8-(6)]
   233       6.164769       6.164769       6.164769    6[1-(0),1-(0),6-(6,6,6),8-(6)]
   234      20.990799      20.990799      20.990799    6[6-(1,6),6-(1,6),8-(6)]
   235       7.167455       7.167455       7.167455    6[1-(0),6-(1,7),6-(6,8)]
   236      21.547524      21.547524      21.547524    6[1-(0),6-(1,6),7-(6,48)]
   237      19.924574      19.924574      19.924574    6[1-(0),6-(1,6),7-(6,48)]
   238      20.030379      20.030379      20.030379    6[1-(0),6-(1,7),6-(6,8)]
   239      17.314536      17.314536      17.314536    6[6-(6,6),8-(48),8-(48)]
   240      17.978523      17.978523      17.978523    6[6-(1,6),6-(1,6),6-(8,8)]
   241      19.349927      19.349927      19.349927    6[1-(0),6-(1,6),6-(6,6)]
   242      19.949643      19.949643      19.949643    6[1-(0),6-(1,6),6-(6,6)]
   243      19.157115      19.157115      19.157115    6[6-(1,6),6-(1,6),6-(8,8)]
   244      17.777549      17.777549      17.777549    6[1-(0),6-(1,6),6-(6,6)]
   245      17.188181      17.188181      17.188181    6[1-(0),6-(1,6),6-(6,6)]
   246      19.753333      19.753333      19.753333    6[6-(6,6),8-(48),8-(48)]
   247      15.462925      15.462925      15.462925    6[1-(0),6-(1,6),7-(6,48)]
   248      15.426491      15.426491      15.426491    6[1-(0),6-(1,7),6-(6,8)]
   249      16.057541      16.057541      16.057541    6[6-(1,6),6-(1,6),8-(6)]
   250      16.717738      16.717738      16.717738    6[1-(0),6-(1,7),6-(6,8)]
   251      16.707536      16.707536      16.707536    6[1-(0),6-(1,6),7-(6,48)]
   252       7.834936       7.834936       7.834936    6[1-(0),1-(0),6-(6,6,6),8-(6)]
   253       8.409149       8.409149       8.409149    6[1-(0),1-(0),6-(6,6,6),8-(6)]
   254       8.157023       8.157023       8.157023    6[6-(1,6),6-(1,6),8-(6)]
   255       7.406467       7.406467       7.406467    6[1-(0),6-(1,7),6-(6,8)]
   256       7.600301       7.600301       7.600301    6[1-(0),6-(1,6),7-(6,48)]
   257       9.223251       9.223251       9.223251    6[1-(0),6-(1,6),7-(6,48)]
   258       9.117443       9.117443       9.117443    6[1-(0),6-(1,7),6-(6,8)]
   259      11.833281      11.833281      11.833281    6[6-(6,6),8-(48),8-(48)]
   260      11.169294      11.169294      11.169294    6[6-(1,6),6-(1,6),6-(8,8)]
   261        9.79789        9.79789        9.79789    6[1-(0),6-(1,6),6-(6,6)]
   262       9.198174       9.198174       9.198174    6[1-(0),6-(1,6),6-(6,6)]
   263      17.277664      17.277664      17.277664    6[6-(1,6),6-(1,6),6-(8,8)]
   264       18.65723       18.65723       18.65723    6[1-(0),6-(1,6),6-(6,6)]
   265      11.959636      11.959636      11.959636    6[1-(0),6-(1,6),6-(6,6)]
   266      16.681446      16.681446      16.681446    6[6-(6,6),8-(48),8-(48)]
   267      13.684897      13.684897      13.684897    6[1-(0),6-(1,6),7-(6,48)]
   268      13.721333      13.721333      13.721333    6[1-(0),6-(1,7),6-(6,8)]
   269      13.090283      13.090283      13.090283    6[6-(1,6),6-(1,6),8-(6)]
   270      19.717047      19.717047      19.717047    6[1-(0),6-(1,7),6-(6,8)]
   271      19.727248      19.727248      19.727248    6[1-(0),6-(1,6),7-(6,48)]
   272      14.025929      14.025929      14.025929    6[1-(0),1-(0),6-(6,6,6),8-(6)]
   273      13.451719      13.451719      13.451719    6[1-(0),1-(0),6-(6,6,6),8-(6)]
   274      13.703849      13.703849      13.703849    6[6-(1,6),6-(1,6),8-(6)]
   275      14.454405      14.454405      14.454405    6[1-(0),6-(1,7),6-(6,8)]
   276      14.260574      14.260574      14.260574    6[1-(0),6-(1,6),7-(6,48)]
   277      12.637624      12.637624      12.637624    6[1-(0),6-(1,6),7-(6,48)]
   278      12.743429      12.743429      12.743429    6[1-(0),6-(1,7),6-(6,8)]
   279      10.027586      10.027586      10.027586    6[6-(6,6),8-(48),8-(48)]
   280      10.691573      10.691573      10.691573    6[6-(1,6),6-(1,6),6-(8,8)]
   281      12.062977      12.062977      12.062977    6[1-(0),6-(1,6),6-(6,6)]
   282      12.662693      12.662693      12.662693    6[1-(0),6-(1,6),6-(6,6)]
   283      11.870165      11.870165      11.870165    6[6-(1,6),6-(1,6),6-(8,8)]
   284      10.490599      10.490599      10.490599    6[1-(0),6-(1,6),6-(6,6)]
   285       9.901231       9.901231       9.901231    6[1-(0),6-(1,6),6-(6,6)]
   286      12.466383      12.466383      12.466383    6[6-(6,6),8-(48),8-(48)]
   287      22.749875      22.749875      22.749875    6[1-(0),6-(1,6),7-(6,48)]
   288      22.713441      22.713441      22.713441    6[1-(0),6-(1,7),6-(6,8)]
   289      23.344491      23.344491      23.344491    6[6-(1,6),6-(1,6),8-(6)]
   290      24.004688      24.004688      24.004688    6[1-(0),6-(1,7),6-(6,8)]
   291      23.994486      23.994486      23.994486    6[1-(0),6-(1,6),7-(6,48)]
   292      15.121886      15.121886      15.121886    6[1-(0),1-(0),6-(6,6,6),8-(6)]
   293      15.696099      15.696099      15.696099    6[1-(0),1-(0),6-(6,6,6),8-(6)]
   294      15.443973      15.443973      15.443973    6[6-(1,6),6-(1,6),8-(6)]
   295      14.693417      14.693417      14.693417    6[1-(0),6-(1,7),6-(6,8)]
   296      14.887251      14.887251      14.887251    6[1-(0),6-(1,6),7-(6,48)]
   297      16.510201      16.510201      16.510201    6[1-(0),6-(1,6),7-(6,48)]
   298      16.404393      16.404393      16.404393    6[1-(0),6-(1,7),6-(6,8)]
   299       7.286958       7.286958       7.286958    6[6-(1,1,8),6-(1,1,8),6-(1,1,8),6-(1,1,8)]
   300      14.573908      14.573908      14.573908    6[6-(1,1,8),6-(1,1,8),6-(1,1,8),6-(1,1,8)]
   301       8.790839       8.790839       8.790839    7[6-(1,6),6-(1,6),48-(7,8,8,8,8)]
   302      15.775821      15.775821      15.775821    7[6-(1,6),6-(1,6),48-(7,8,8,8,8)]
   303       5.783077       5.783077       5.783077    7[6-(1,6),6-(1,6),48-(7,8,8,8,8)]
   304      13.372002      13.372002      13.372002    7[6-(1,6),6-(1,6),48-(7,8,8,8,8)]
   305      16.077789      16.077789      16.077789    7[6-(1,6),6-(1,6),48-(7,8,8,8,8)]
   306       8.488871       8.488871       8.488871    7[6-(1,6),6-(1,6),48-(7,8,8,8,8)]
   307      13.070027      13.070027      13.070027    7[6-(1,6),6-(1,6),48-(7,8,8,8,8)]
   308      20.658952      20.658952      20.658952    7[6-(1,6),6-(1,6),48-(7,8,8,8,8)]
   309      13.070035      13.070035      13.070035    7[6-(1,6),6-(1,6),48-(7,8,8,8,8)]
   310      20.658953      20.658953      20.658953    7[6-(1,6),6-(1,6),48-(7,8,8,8,8)]
   311      16.077797      16.077797      16.077797    7[6-(1,6),6-(1,6),48-(7,8,8,8,8)]
   312       8.488872       8.488872       8.488872    7[6-(1,6),6-(1,6),48-(7,8,8,8,8)]
   313      20.356985      20.356985      20.356985    7[6-(1,6),6-(1,6),48-(7,8,8,8,8)]
   314      13.372003      13.372003      13.372003    7[6-(1,6),6-(1,6),48-(7,8,8,8,8)]
   315      23.364747      23.364747      23.364747    7[6-(1,6),6-(1,6),48-(7,8,8,8,8)]
   316      15.775822      15.775822      15.775822    7[6-(1,6),6-(1,6),48-(7,8,8,8,8)]
   317      16.072556      16.072556      16.072556    8[6-(6,8),48-(7,7,8,8,8)]
   318      10.747969      10.747969      10.747969    8[6-(6,8),48-(7,7,8,8,8)]
   319      11.699208      11.699208      11.699208    8[6-(6,8),48-(7,7,8,8,8)]
   320      13.704722      13.704722      13.704722    8[6-(6,8),48-(7,7,8,8,8)]
   321      16.116273      16.116273      16.116273    8[6-(1,1,6),6-(6,6)]
   322       15.14798       15.14798       15.14798    8[6-(1,1,6),6-(6,6)]
   323       5.788325       5.788325       5.788325    8[6-(6,8),48-(7,7,8,8,8)]
   324       18.39985       18.39985       18.39985    8[6-(6,8),48-(7,7,8,8,8)]
   325      17.448611      17.448611      17.448611    8[6-(6,8),48-(7,7,8,8,8)]
   326      15.443097      15.443097      15.443097    8[6-(6,8),48-(7,7,8,8,8)]
   327      13.031561      13.031561      13.031561    8[6-(1,1,6),6-(6,6)]
   328      13.999848      13.999848      13.999848    8[6-(1,1,6),6-(6,6)]
   329      23.359506      23.359506      23.359506    8[6-(6,8),48-(7,7,8,8,8)]
   330      18.034919      18.034919      18.034919    8[6-(6,8),48-(7,7,8,8,8)]
   331      18.986158      18.986158      18.986158    8[6-(6,8),48-(7,7,8,8,8)]
   332       6.417772       6.417772       6.417772    8[6-(6,8),48-(7,7,8,8,8)]
   333      23.403223      23.403223      23.403223    8[6-(1,1,6),6-(6,6)]
   334       22.43493       22.43493       22.43493    8[6-(1,1,6),6-(6,6)]
   335      13.075275      13.075275      13.075275    8[6-(6,8),48-(7,7,8,8,8)]
   336        11.1129        11.1129        11.1129    8[6-(6,8),48-(7,7,8,8,8)]
   337      10.161661      10.161661      10.161661    8[6-(6,8),48-(7,7,8,8,8)]
   338       8.156147       8.156147       8.156147    8[6-(6,8),48-(7,7,8,8,8)]
   339      20.318511      20.318511      20.318511    8[6-(1,1,6),6-(6,6)]
   340      21.286798      21.286798      21.286798    8[6-(1,1,6),6-(6,6)]
   341       5.788318       5.788318       5.788318    8[6-(6,8),48-(7,7,8,8,8)]
   342      11.112905      11.112905      11.112905    8[6-(6,8),48-(7,7,8,8,8)]
   343      10.161666      10.161666      10.161666    8[6-(6,8),48-(7,7,8,8,8)]
   344      22.730052      22.730052      22.730052    8[6-(6,8),48-(7,7,8,8,8)]
   345       5.744601       5.744601       5.744601    8[6-(1,1,6),6-(6,6)]
   346       6.712894       6.712894       6.712894    8[6-(1,1,6),6-(6,6)]
   347      16.072549      16.072549      16.072549    8[6-(6,8),48-(7,7,8,8,8)]
   348      18.034924      18.034924      18.034924    8[6-(6,8),48-(7,7,8,8,8)]
   349      18.986163      18.986163      18.986163    8[6-(6,8),48-(7,7,8,8,8)]
   350      20.991677      20.991677      20.991677    8[6-(6,8),48-(7,7,8,8,8)]
   351       8.829313       8.829313       8.829313    8[6-(1,1,6),6-(6,6)]
   352       7.861026       7.861026       7.861026    8[6-(1,1,6),6-(6,6)]
   353      13.075268      13.075268      13.075268    8[6-(6,8),48-(7,7,8,8,8)]
   354      18.399855      18.399855      18.399855    8[6-(6,8),48-(7,7,8,8,8)]
   355      17.448616      17.448616      17.448616    8[6-(6,8),48-(7,7,8,8,8)]
   356      15.443102      15.443102      15.443102    8[6-(6,8),48-(7,7,8,8,8)]
   357      13.031551      13.031551      13.031551    8[6-(1,1,6),6-(6,6)]
   358      13.999844      13.999844      13.999844    8[6-(1,1,6),6-(6,6)]
   359      23.359499      23.359499      23.359499    8[6-(6,8),48-(7,7,8,8,8)]
   360      10.747974      10.747974      10.747974    8[6-(6,8),48-(7,7,8,8,8)]
   361      11.699213      11.699213      11.699213    8[6-(6,8),48-(7,7,8,8,8)]
   362      13.704727      13.704727      13.704727    8[6-(6,8),48-(7,7,8,8,8)]
   363      16.116263      16.116263      16.116263    8[6-(1,1,6),6-(6,6)]
   364      15.147976      15.147976      15.147976    8[6-(1,1,6),6-(6,6)]
