# Supplementary material for: A collection of forcefield precursors for metal–organic frameworks
Source: RSC Adv. 2019 Nov 13;9(63):36492–507. doi: 10.1039/c9ra07327b (PMC9075174; doi:10.1039/c9ra07327b)
Supplement: RA-009-C9RA07327B-s2106 [file RA-009-C9RA07327B-s2106.txt]

QUQFIS_clean

18.590000    0.000000    0.000000
4.850140    17.946148    0.000000
4.850140    3.713345    17.557771

     1      11.178142      11.178142      11.178142    30[8-(6),8-(6),8-(6,30)]
     2      16.844065      16.844065      16.844065    30[8-(6),8-(6),8-(6),8-(6),8-(6),8-(6,30)]
     3       5.381982       5.381982       5.381982    30[8-(6),8-(6),8-(6,30)]
     4      21.114551      21.114551      21.114551    30[8-(6),8-(6),8-(6),8-(6),8-(6),8-(6,30)]
     5       8.375211       8.375211       8.375211    30[8-(6),8-(6),8-(6,30)]
     6      12.293973      12.293973      12.293973    30[8-(6),8-(6),8-(6),8-(6),8-(6),8-(6,30)]
     7      17.670211      17.670211      17.670211    30[8-(6),8-(6),8-(6,30)]
     8      16.738833      16.738833      16.738833    30[8-(6),8-(6),8-(6),8-(6),8-(6),8-(6,30)]
     9       6.733282       6.733282       6.733282    30[8-(6),8-(6),8-(6,30)]
    10       7.549065       7.549065       7.549065    30[8-(6),8-(6),8-(6),8-(6),8-(6),8-(6,30)]
    11      14.676982      14.676982      14.676982    30[8-(6),8-(6),8-(6,30)]
    12      11.819551      11.819551      11.819551    30[8-(6),8-(6),8-(6),8-(6),8-(6),8-(6,30)]
    13      11.939461      11.939461      11.939461    1[6-(6,6)]
    14      18.191061      18.191061      18.191061    1[6-(6,6)]
    15       18.10758       18.10758       18.10758    1[6-(6,6)]
    16      17.629022      17.629022      17.629022    1[6-(6,6)]
    17      14.576716      14.576716      14.576716    1[6-(6,6)]
    18        17.2792        17.2792        17.2792    1[6-(6,6)]
    19      20.327674      20.327674      20.327674    1[6-(6,6)]
    20      22.418685      22.418685      22.418685    1[6-(6,6)]
    21       5.391044       5.391044       5.391044    1[6-(6,6)]
    22      22.341873      22.341873      22.341873    1[6-(6,6)]
    23      20.659072      20.659072      20.659072    1[6-(6,6)]
    24      20.048611      20.048611      20.048611    1[6-(6,6)]
    25        7.64633        7.64633        7.64633    1[6-(6,6)]
    26       7.677786       7.677786       7.677786    1[6-(6,6)]
    27      22.776117      22.776117      22.776117    1[6-(6,6)]
    28      22.392579      22.392579      22.392579    1[6-(6,6)]
    29      12.351657      12.351657      12.351657    1[6-(6,6)]
    30      20.172349      20.172349      20.172349    1[6-(6,6)]
    31      16.362617      16.362617      16.362617    1[6-(6,6)]
    32      20.142042      20.142042      20.142042    1[6-(6,6)]
    33       7.807087       7.807087       7.807087    1[6-(6,6)]
    34       5.633294       5.633294       5.633294    1[6-(6,6)]
    35      11.134334      11.134334      11.134334    1[6-(6,6)]
    36      11.132764      11.132764      11.132764    1[6-(6,6)]
    37       3.056657       3.056657       3.056657    1[6-(6,6)]
    38       6.027209       6.027209       6.027209    1[6-(6,6)]
    39       2.217477       2.217477       2.217477    1[6-(6,6)]
    40       5.996902       5.996902       5.996902    1[6-(6,6)]
    41      17.102087      17.102087      17.102087    1[6-(6,6)]
    42      14.928294      14.928294      14.928294    1[6-(6,6)]
    43      15.579194      15.579194      15.579194    1[6-(6,6)]
    44      15.577624      15.577624      15.577624    1[6-(6,6)]
    45       2.644461       2.644461       2.644461    1[6-(6,6)]
    46       4.045921       4.045921       4.045921    1[6-(6,6)]
    47        3.96244        3.96244        3.96244    1[6-(6,6)]
    48       3.483882       3.483882       3.483882    1[6-(6,6)]
    49      10.131856      10.131856      10.131856    1[6-(6,6)]
    50       12.83434       12.83434       12.83434    1[6-(6,6)]
    51      11.032674      11.032674      11.032674    1[6-(6,6)]
    52      13.123685      13.123685      13.123685    1[6-(6,6)]
    53       9.835904       9.835904       9.835904    1[6-(6,6)]
    54       8.196733       8.196733       8.196733    1[6-(6,6)]
    55       6.513932       6.513932       6.513932    1[6-(6,6)]
    56       5.903471       5.903471       5.903471    1[6-(6,6)]
    57       16.94133       16.94133       16.94133    1[6-(6,6)]
    58      16.972786      16.972786      16.972786    1[6-(6,6)]
    59      13.481117      13.481117      13.481117    1[6-(6,6)]
    60      13.097579      13.097579      13.097579    1[6-(6,6)]
    61      17.001694      17.001694      17.001694    6[6-(6,6),8-(30),8-(30)]
    62      17.384862      17.384862      17.384862    6[6-(1,6),6-(1,6),6-(8,8)]
    63      17.157619      17.157619      17.157619    6[1-(0),6-(6,6),6-(6,6)]
    64      17.464679      17.464679      17.464679    6[6-(1,6),6-(1,6),6-(8,8)]
    65      17.986961      17.986961      17.986961    6[1-(0),6-(6,6),6-(6,6)]
    66      18.209152      18.209152      18.209152    6[6-(1,6),6-(1,6),6-(6,6)]
    67      17.928176      17.928176      17.928176    6[1-(0),6-(6,6),6-(6,6)]
    68      12.343056      12.343056      12.343056    6[6-(6,6),8-(30),8-(30,30)]
    69      18.741618      18.741618      18.741618    6[6-(1,6),6-(1,6),6-(6,6)]
    70      18.292414      18.292414      18.292414    6[1-(0),6-(6,6),6-(6,6)]
    71      13.772428      13.772428      13.772428    6[6-(6,6),8-(30),8-(30)]
    72      14.845855      14.845855      14.845855    6[6-(1,6),6-(1,6),6-(8,8)]
    73      15.056991      15.056991      15.056991    6[1-(0),6-(6,6),6-(6,6)]
    74      15.968207      15.968207      15.968207    6[6-(1,6),6-(1,6),6-(8,8)]
    75      16.684285      16.684285      16.684285    6[1-(0),6-(6,6),6-(6,6)]
    76      16.561543      16.561543      16.561543    6[6-(1,6),6-(1,6),6-(6,6)]
    77      15.597992      15.597992      15.597992    6[1-(0),6-(6,6),6-(6,6)]
    78      17.442757      17.442757      17.442757    6[6-(1,6),6-(1,6),6-(6,6)]
    79      22.777945      22.777945      22.777945    6[1-(0),6-(6,6),6-(6,6)]
    80      16.230538      16.230538      16.230538    6[6-(6,6),8-(30),8-(30)]
    81      22.269419      22.269419      22.269419    6[6-(6,6),8-(30),8-(30)]
    82       22.30964       22.30964       22.30964    6[6-(1,6),6-(1,6),6-(8,8)]
    83      23.313076      23.313076      23.313076    6[1-(0),6-(6,6),6-(6,6)]
    84      23.350011      23.350011      23.350011    6[6-(1,6),6-(1,6),6-(8,8)]
    85      22.335627      22.335627      22.335627    6[1-(0),6-(6,6),6-(6,6)]
    86      21.330849      21.330849      21.330849    6[6-(1,6),6-(1,6),6-(6,6)]
    87      21.331539      21.331539      21.331539    6[1-(0),6-(6,6),6-(6,6)]
    88       5.848637       5.848637       5.848637    6[6-(6,6),8-(30),8-(30,30)]
    89      20.249568      20.249568      20.249568    6[6-(1,6),6-(1,6),6-(6,6)]
    90      19.731802      19.731802      19.731802    6[1-(0),6-(6,6),6-(6,6)]
    91       5.001038       5.001038       5.001038    6[6-(6,6),8-(30),8-(30)]
    92       5.768616       5.768616       5.768616    6[6-(1,6),6-(1,6),6-(8,8)]
    93       7.184326       7.184326       7.184326    6[1-(0),6-(6,6),6-(6,6)]
    94       7.853858       7.853858       7.853858    6[6-(1,6),6-(1,6),6-(8,8)]
    95       7.188668       7.188668       7.188668    6[1-(0),6-(6,6),6-(6,6)]
    96       5.827689       5.827689       5.827689    6[6-(1,6),6-(1,6),6-(6,6)]
    97       5.120524       5.120524       5.120524    6[1-(0),6-(6,6),6-(6,6)]
    98       5.179795       5.179795       5.179795    6[6-(1,6),6-(1,6),6-(6,6)]
    99      22.762831      22.762831      22.762831    6[1-(0),6-(6,6),6-(6,6)]
   100       9.355112       9.355112       9.355112    6[6-(6,6),8-(30),8-(30)]
   101      15.084983      15.084983      15.084983    6[6-(6,6),8-(30),8-(30)]
   102      16.571187      16.571187      16.571187    6[6-(1,6),6-(1,6),6-(8,8)]
   103      17.494108      17.494108      17.494108    6[1-(0),6-(6,6),6-(6,6)]
   104      18.859412      18.859412      18.859412    6[6-(1,6),6-(1,6),6-(8,8)]
   105      19.253913      19.253913      19.253913    6[1-(0),6-(6,6),6-(6,6)]
   106       18.34078       18.34078       18.34078    6[6-(1,6),6-(1,6),6-(6,6)]
   107      16.995789      16.995789      16.995789    6[1-(0),6-(6,6),6-(6,6)]
   108      14.977812      14.977812      14.977812    6[6-(6,6),8-(30),8-(30,30)]
   109      18.808119      18.808119      18.808119    6[6-(1,6),6-(1,6),6-(6,6)]
   110      19.784425      19.784425      19.784425    6[1-(0),6-(6,6),6-(6,6)]
   111       7.549508       7.549508       7.549508    6[6-(6,6),8-(30),8-(30)]
   112       7.053705       7.053705       7.053705    6[6-(1,6),6-(1,6),6-(8,8)]
   113       7.292321       7.292321       7.292321    6[1-(0),6-(6,6),6-(6,6)]
   114       6.760577       6.760577       6.760577    6[6-(1,6),6-(1,6),6-(8,8)]
   115       6.029024       6.029024       6.029024    6[1-(0),6-(6,6),6-(6,6)]
   116        5.85352        5.85352        5.85352    6[6-(1,6),6-(1,6),6-(6,6)]
   117       6.390362       6.390362       6.390362    6[1-(0),6-(6,6),6-(6,6)]
   118       5.196695       5.196695       5.196695    6[6-(1,6),6-(1,6),6-(6,6)]
   119      10.500006      10.500006      10.500006    6[1-(0),6-(6,6),6-(6,6)]
   120       6.957507       6.957507       6.957507    6[6-(6,6),8-(30),8-(30)]
   121      19.529843      19.529843      19.529843    6[6-(6,6),8-(30),8-(30)]
   122       2.426047       2.426047       2.426047    6[6-(1,6),6-(1,6),6-(8,8)]
   123       3.348968       3.348968       3.348968    6[1-(0),6-(6,6),6-(6,6)]
   124       4.714272       4.714272       4.714272    6[6-(1,6),6-(1,6),6-(8,8)]
   125       5.108773       5.108773       5.108773    6[1-(0),6-(6,6),6-(6,6)]
   126        4.19564        4.19564        4.19564    6[6-(1,6),6-(1,6),6-(6,6)]
   127       2.850649       2.850649       2.850649    6[1-(0),6-(6,6),6-(6,6)]
   128      10.532952      10.532952      10.532952    6[6-(6,6),8-(30),8-(30,30)]
   129       4.662979       4.662979       4.662979    6[6-(1,6),6-(1,6),6-(6,6)]
   130       5.639285       5.639285       5.639285    6[1-(0),6-(6,6),6-(6,6)]
   131      16.844508      16.844508      16.844508    6[6-(6,6),8-(30),8-(30)]
   132      16.348705      16.348705      16.348705    6[6-(1,6),6-(1,6),6-(8,8)]
   133      16.587321      16.587321      16.587321    6[1-(0),6-(6,6),6-(6,6)]
   134      16.055577      16.055577      16.055577    6[6-(1,6),6-(1,6),6-(8,8)]
   135      15.324024      15.324024      15.324024    6[1-(0),6-(6,6),6-(6,6)]
   136       15.14852       15.14852       15.14852    6[6-(1,6),6-(1,6),6-(6,6)]
   137      15.685362      15.685362      15.685362    6[1-(0),6-(6,6),6-(6,6)]
   138      14.491695      14.491695      14.491695    6[6-(1,6),6-(1,6),6-(6,6)]
   139      14.944866      14.944866      14.944866    6[1-(0),6-(6,6),6-(6,6)]
   140      16.252507      16.252507      16.252507    6[6-(6,6),8-(30),8-(30)]
   141       7.706694       7.706694       7.706694    6[6-(6,6),8-(30),8-(30)]
   142       3.239722       3.239722       3.239722    6[6-(1,6),6-(1,6),6-(8,8)]
   143       3.012479       3.012479       3.012479    6[1-(0),6-(6,6),6-(6,6)]
   144       3.319539       3.319539       3.319539    6[6-(1,6),6-(1,6),6-(8,8)]
   145       3.841821       3.841821       3.841821    6[1-(0),6-(6,6),6-(6,6)]
   146       4.064012       4.064012       4.064012    6[6-(1,6),6-(1,6),6-(6,6)]
   147       3.783036       3.783036       3.783036    6[1-(0),6-(6,6),6-(6,6)]
   148      21.638056      21.638056      21.638056    6[6-(6,6),8-(30),8-(30,30)]
   149       4.596478       4.596478       4.596478    6[6-(1,6),6-(1,6),6-(6,6)]
   150       4.147274       4.147274       4.147274    6[1-(0),6-(6,6),6-(6,6)]
   151       9.327568       9.327568       9.327568    6[6-(6,6),8-(30),8-(30)]
   152      10.400995      10.400995      10.400995    6[6-(1,6),6-(1,6),6-(8,8)]
   153      10.612131      10.612131      10.612131    6[1-(0),6-(6,6),6-(6,6)]
   154      11.523347      11.523347      11.523347    6[6-(1,6),6-(1,6),6-(8,8)]
   155      12.239425      12.239425      12.239425    6[1-(0),6-(6,6),6-(6,6)]
   156      12.116683      12.116683      12.116683    6[6-(1,6),6-(1,6),6-(6,6)]
   157      11.153132      11.153132      11.153132    6[1-(0),6-(6,6),6-(6,6)]
   158      12.997897      12.997897      12.997897    6[6-(1,6),6-(1,6),6-(6,6)]
   159      13.482945      13.482945      13.482945    6[1-(0),6-(6,6),6-(6,6)]
   160      11.785678      11.785678      11.785678    6[6-(6,6),8-(30),8-(30)]
   161      12.974419      12.974419      12.974419    6[6-(6,6),8-(30),8-(30)]
   162         8.1645         8.1645         8.1645    6[6-(1,6),6-(1,6),6-(8,8)]
   163       9.167936       9.167936       9.167936    6[1-(0),6-(6,6),6-(6,6)]
   164       9.204871       9.204871       9.204871    6[6-(1,6),6-(1,6),6-(8,8)]
   165       8.190487       8.190487       8.190487    6[1-(0),6-(6,6),6-(6,6)]
   166       7.185709       7.185709       7.185709    6[6-(1,6),6-(1,6),6-(6,6)]
   167       7.186399       7.186399       7.186399    6[1-(0),6-(6,6),6-(6,6)]
   168      15.143637      15.143637      15.143637    6[6-(6,6),8-(30),8-(30,30)]
   169       6.104428       6.104428       6.104428    6[6-(1,6),6-(1,6),6-(6,6)]
   170       5.586662       5.586662       5.586662    6[1-(0),6-(6,6),6-(6,6)]
   171      14.296038      14.296038      14.296038    6[6-(6,6),8-(30),8-(30)]
   172      15.063616      15.063616      15.063616    6[6-(1,6),6-(1,6),6-(8,8)]
   173      16.479326      16.479326      16.479326    6[1-(0),6-(6,6),6-(6,6)]
   174      17.148858      17.148858      17.148858    6[6-(1,6),6-(1,6),6-(8,8)]
   175      16.483668      16.483668      16.483668    6[1-(0),6-(6,6),6-(6,6)]
   176      15.122689      15.122689      15.122689    6[6-(1,6),6-(1,6),6-(6,6)]
   177      14.415524      14.415524      14.415524    6[1-(0),6-(6,6),6-(6,6)]
   178      14.474795      14.474795      14.474795    6[6-(1,6),6-(1,6),6-(6,6)]
   179      13.467831      13.467831      13.467831    6[1-(0),6-(6,6),6-(6,6)]
   180      18.650112      18.650112      18.650112    6[6-(6,6),8-(30),8-(30)]
   181      17.323889      17.323889      17.323889    8[6-(6,8),30-(8,8,8,8,8)]
   182      11.506972      11.506972      11.506972    8[6-(6,8),30-(8,8)]
   183      11.694825      11.694825      11.694825    8[6-(6,8),30-(8,8,8,8,8)]
   184      12.752958      12.752958      12.752958    8[6-(6,8),30-(8,8),30-(8,8,8,8,8)]
   185      16.085603      16.085603      16.085603    8[6-(6,8),30-(8,8,8,8,8)]
   186      16.605039      16.605039      16.605039    8[6-(6,8),30-(8,8,8,8,8)]
   187      18.447895      18.447895      18.447895    8[6-(6,8),30-(8,8,8,8,8)]
   188      13.137793      13.137793      13.137793    8[6-(6,8),30-(8,8)]
   189      21.407788      21.407788      21.407788    8[6-(6,8),30-(8,8,8,8,8)]
   190       4.485766       4.485766       4.485766    8[6-(6,8),30-(8,8)]
   191       6.602146       6.602146       6.602146    8[6-(6,8),30-(8,8,8,8,8)]
   192       6.000641       6.000641       6.000641    8[6-(6,8),30-(8,8),30-(8,8,8,8,8)]
   193      10.045423      10.045423      10.045423    8[6-(6,8),30-(8,8,8,8,8)]
   194       9.864813       9.864813       9.864813    8[6-(6,8),30-(8,8,8,8,8)]
   195      22.343283      22.343283      22.343283    8[6-(6,8),30-(8,8,8,8,8)]
   196       5.643661       5.643661       5.643661    8[6-(6,8),30-(8,8)]
   197      14.300433      14.300433      14.300433    8[6-(6,8),30-(8,8,8,8,8)]
   198       9.924553       9.924553       9.924553    8[6-(6,8),30-(8,8)]
   199      14.543235      14.543235      14.543235    8[6-(6,8),30-(8,8,8,8,8)]
   200       16.23299       16.23299       16.23299    8[6-(6,8),30-(8,8),30-(8,8,8,8,8)]
   201       8.025526       8.025526       8.025526    8[6-(6,8),30-(8,8,8,8,8)]
   202       6.097069       6.097069       6.097069    8[6-(6,8),30-(8,8,8,8,8)]
   203      12.105988      12.105988      12.105988    8[6-(6,8),30-(8,8,8,8,8)]
   204       8.189932       8.189932       8.189932    8[6-(6,8),30-(8,8)]
   205      18.745293      18.745293      18.745293    8[6-(6,8),30-(8,8,8,8,8)]
   206      19.219553      19.219553      19.219553    8[6-(6,8),30-(8,8)]
   207      10.098375      10.098375      10.098375    8[6-(6,8),30-(8,8,8,8,8)]
   208       11.78813       11.78813       11.78813    8[6-(6,8),30-(8,8),30-(8,8,8,8,8)]
   209      17.320526      17.320526      17.320526    8[6-(6,8),30-(8,8,8,8,8)]
   210      15.392069      15.392069      15.392069    8[6-(6,8),30-(8,8,8,8,8)]
   211      16.550848      16.550848      16.550848    8[6-(6,8),30-(8,8,8,8,8)]
   212      17.484932      17.484932      17.484932    8[6-(6,8),30-(8,8)]
   213       8.028889       8.028889       8.028889    8[6-(6,8),30-(8,8,8,8,8)]
   214       7.062112       7.062112       7.062112    8[6-(6,8),30-(8,8)]
   215      20.989825      20.989825      20.989825    8[6-(6,8),30-(8,8,8,8,8)]
   216      22.047958      22.047958      22.047958    8[6-(6,8),30-(8,8),30-(8,8,8,8,8)]
   217      11.640743      11.640743      11.640743    8[6-(6,8),30-(8,8,8,8,8)]
   218      12.160179      12.160179      12.160179    8[6-(6,8),30-(8,8,8,8,8)]
   219       9.152895       9.152895       9.152895    8[6-(6,8),30-(8,8,8,8,8)]
   220       8.692933       8.692933       8.692933    8[6-(6,8),30-(8,8)]
   221      12.112788      12.112788      12.112788    8[6-(6,8),30-(8,8,8,8,8)]
   222      13.780766      13.780766      13.780766    8[6-(6,8),30-(8,8)]
   223      15.897146      15.897146      15.897146    8[6-(6,8),30-(8,8,8,8,8)]
   224      15.295641      15.295641      15.295641    8[6-(6,8),30-(8,8),30-(8,8,8,8,8)]
   225      19.340423      19.340423      19.340423    8[6-(6,8),30-(8,8,8,8,8)]
   226      19.159813      19.159813      19.159813    8[6-(6,8),30-(8,8,8,8,8)]
   227      13.048283      13.048283      13.048283    8[6-(6,8),30-(8,8,8,8,8)]
   228      14.938661      14.938661      14.938661    8[6-(6,8),30-(8,8)]
