# Supplementary material for: A collection of forcefield precursors for metal–organic frameworks
Source: RSC Adv. 2019 Nov 13;9(63):36492–507. doi: 10.1039/c9ra07327b (PMC9075174; doi:10.1039/c9ra07327b)
Supplement: RA-009-C9RA07327B-s2107 [file RA-009-C9RA07327B-s2107.txt]

QUQFOY_clean

18.163000    0.000000    0.000000
6.161867    18.960785    0.000000
-6.161834    -4.846713    18.330880

     1      12.134459      12.134459      12.134459    48[8-(6),8-(6),8-(6),8-(6),8-(6),8-(6,48)]
     2      13.200743      13.200743      13.200743    48[8-(6),8-(6),8-(6,48)]
     3      12.831316      12.831316      12.831316    48[8-(6),8-(6),8-(6),8-(6)]
     4      15.110081      15.110081      15.110081    48[8-(6),8-(6),8-(6),8-(6),8-(6),8-(6,48)]
     5      14.043787      14.043787      14.043787    48[8-(6),8-(6),8-(6,48)]
     6      14.413211      14.413211      14.413211    48[8-(6),8-(6),8-(6),8-(6)]
     7       6.028574       6.028574       6.028574    48[8-(6),8-(6),8-(6),8-(6),8-(6),8-(6,48)]
     8        4.96229        4.96229        4.96229    48[8-(6),8-(6),8-(6,48)]
     9       5.331717       5.331717       5.331717    48[8-(6),8-(6),8-(6),8-(6)]
    10       3.052952       3.052952       3.052952    48[8-(6),8-(6),8-(6),8-(6),8-(6),8-(6,48)]
    11       4.119246       4.119246       4.119246    48[8-(6),8-(6),8-(6,48)]
    12       3.749822       3.749822       3.749822    48[8-(6),8-(6),8-(6),8-(6)]
    13       8.039951       8.039951       8.039951    1[6-(6,6)]
    14      13.510423      13.510423      13.510423    1[6-(6,6)]
    15      11.008542      11.008542      11.008542    1[6-(6,6)]
    16      14.969728      14.969728      14.969728    1[6-(6,6)]
    17      17.242275      17.242275      17.242275    1[6-(6,6)]
    18      17.205312      17.205312      17.205312    1[6-(6,6)]
    19       15.77319       15.77319       15.77319    1[6-(6,6)]
    20      14.373601      14.373601      14.373601    1[6-(6,6)]
    21       15.16928       15.16928       15.16928    1[6-(6,6)]
    22       1.340863       1.340863       1.340863    1[6-(6,6)]
    23       2.316297       2.316297       2.316297    1[6-(6,6)]
    24      17.491338      17.491338      17.491338    1[6-(6,6)]
    25      19.204582      19.204582      19.204582    1[6-(6,6)]
    26      13.734132      13.734132      13.734132    1[6-(6,6)]
    27      16.235984      16.235984      16.235984    1[6-(6,6)]
    28      12.274822      12.274822      12.274822    1[6-(6,6)]
    29      10.002269      10.002269      10.002269    1[6-(6,6)]
    30      10.039243      10.039243      10.039243    1[6-(6,6)]
    31      11.471355      11.471355      11.471355    1[6-(6,6)]
    32      12.870933      12.870933      12.870933    1[6-(6,6)]
    33      12.075259      12.075259      12.075259    1[6-(6,6)]
    34       7.740682       7.740682       7.740682    1[6-(6,6)]
    35       6.765251       6.765251       6.765251    1[6-(6,6)]
    36       9.753215       9.753215       9.753215    1[6-(6,6)]
    37      10.123082      10.123082      10.123082    1[6-(6,6)]
    38        4.65261        4.65261        4.65261    1[6-(6,6)]
    39       7.154491       7.154491       7.154491    1[6-(6,6)]
    40       3.193305       3.193305       3.193305    1[6-(6,6)]
    41       0.920758       0.920758       0.920758    1[6-(6,6)]
    42       0.957721       0.957721       0.957721    1[6-(6,6)]
    43       2.389843       2.389843       2.389843    1[6-(6,6)]
    44       3.789432       3.789432       3.789432    1[6-(6,6)]
    45       2.993753       2.993753       2.993753    1[6-(6,6)]
    46       16.82217       16.82217       16.82217    1[6-(6,6)]
    47      15.846736      15.846736      15.846736    1[6-(6,6)]
    48       0.671695       0.671695       0.671695    1[6-(6,6)]
    49      -1.041549      -1.041549      -1.041549    1[6-(6,6)]
    50       4.428901       4.428901       4.428901    1[6-(6,6)]
    51       1.927049       1.927049       1.927049    1[6-(6,6)]
    52       5.888211       5.888211       5.888211    1[6-(6,6)]
    53       8.160764       8.160764       8.160764    1[6-(6,6)]
    54        8.12379        8.12379        8.12379    1[6-(6,6)]
    55       6.691678       6.691678       6.691678    1[6-(6,6)]
    56         5.2921         5.2921         5.2921    1[6-(6,6)]
    57       6.087774       6.087774       6.087774    1[6-(6,6)]
    58      10.422351      10.422351      10.422351    1[6-(6,6)]
    59      11.397782      11.397782      11.397782    1[6-(6,6)]
    60       8.409818       8.409818       8.409818    1[6-(6,6)]
    61       10.50352       10.50352       10.50352    6[6-(6,6),8-(48),8-(48,48)]
    62        9.67153        9.67153        9.67153    6[6-(1,6),6-(1,6),6-(8,8)]
    63       8.356258       8.356258       8.356258    6[1-(0),6-(6,6),6-(6,6)]
    64       7.464134       7.464134       7.464134    6[6-(1,6),6-(1,6),6-(8,8)]
    65      14.096437      14.096437      14.096437    6[1-(0),6-(6,6),6-(6,6)]
    66      15.443171      15.443171      15.443171    6[6-(1,6),6-(1,6),6-(6,6)]
    67      10.100969      10.100969      10.100969    6[1-(0),6-(6,6),6-(6,6)]
    68       5.942581       5.942581       5.942581    6[6-(6,6),8-(48),8-(48)]
    69      15.989308      15.989308      15.989308    6[6-(1,6),6-(1,6),6-(6,6)]
    70      15.570692      15.570692      15.570692    6[1-(0),6-(6,6),6-(6,6)]
    71      15.988975      15.988975      15.988975    6[6-(1,6),6-(1,6),6-(6,6)]
    72      16.929601      16.929601      16.929601    6[1-(0),6-(6,6),6-(6,6)]
    73      17.413865      17.413865      17.413865    6[6-(1,6),6-(1,6),6-(6,6)]
    74      16.900482      16.900482      16.900482    6[1-(0),6-(6,6),6-(6,6)]
    75      15.503024      15.503024      15.503024    6[6-(1,6),6-(1,6),6-(6,6)]
    76      15.493563      15.493563      15.493563    6[1-(0),6-(6,6),6-(6,6)]
    77      15.074489      15.074489      15.074489    6[6-(1,6),6-(1,6),6-(8,8)]
    78      14.659297      14.659297      14.659297    6[1-(0),6-(6,6),6-(6,6)]
    79      14.660716      14.660716      14.660716    6[6-(1,6),6-(1,6),6-(8,8)]
    80      15.119619      15.119619      15.119619    6[1-(0),6-(6,6),6-(6,6)]
    81      14.994966      14.994966      14.994966    6[6-(6,6),8-(48),8-(48)]
    82      14.117738      14.117738      14.117738    6[6-(6,6),8-(48),8-(48)]
    83      18.283142      18.283142      18.283142    6[6-(1,6),6-(1,6),6-(6,6)]
    84       1.175934       1.175934       1.175934    6[1-(0),6-(6,6),6-(6,6)]
    85       1.973723       1.973723       1.973723    6[6-(1,6),6-(1,6),6-(8,8)]
    86       1.786556       1.786556       1.786556    6[1-(0),6-(6,6),6-(6,6)]
    87       0.752299       0.752299       0.752299    6[6-(1,6),6-(1,6),6-(8,8)]
    88      -0.019543      -0.019543      -0.019543    6[1-(0),6-(6,6),6-(6,6)]
    89       0.485609       0.485609       0.485609    6[6-(6,6),8-(48),8-(48)]
    90        3.05222        3.05222        3.05222    6[6-(6,6),8-(48),8-(48)]
    91      16.741014      16.741014      16.741014    6[6-(6,6),8-(48),8-(48,48)]
    92         17.573         17.573         17.573    6[6-(1,6),6-(1,6),6-(8,8)]
    93      18.888273      18.888273      18.888273    6[1-(0),6-(6,6),6-(6,6)]
    94      19.780394      19.780394      19.780394    6[6-(1,6),6-(1,6),6-(8,8)]
    95       13.14812       13.14812       13.14812    6[1-(0),6-(6,6),6-(6,6)]
    96      11.801386      11.801386      11.801386    6[6-(1,6),6-(1,6),6-(6,6)]
    97      17.143557      17.143557      17.143557    6[1-(0),6-(6,6),6-(6,6)]
    98      21.301947      21.301947      21.301947    6[6-(6,6),8-(48),8-(48)]
    99      11.255245      11.255245      11.255245    6[6-(1,6),6-(1,6),6-(6,6)]
   100      11.673858      11.673858      11.673858    6[1-(0),6-(6,6),6-(6,6)]
   101      11.255571      11.255571      11.255571    6[6-(1,6),6-(1,6),6-(6,6)]
   102      10.314945      10.314945      10.314945    6[1-(0),6-(6,6),6-(6,6)]
   103       9.830684       9.830684       9.830684    6[6-(1,6),6-(1,6),6-(6,6)]
   104      10.344071      10.344071      10.344071    6[1-(0),6-(6,6),6-(6,6)]
   105      11.741519      11.741519      11.741519    6[6-(1,6),6-(1,6),6-(6,6)]
   106      11.750979      11.750979      11.750979    6[1-(0),6-(6,6),6-(6,6)]
   107       12.17005       12.17005       12.17005    6[6-(1,6),6-(1,6),6-(8,8)]
   108      12.585239      12.585239      12.585239    6[1-(0),6-(6,6),6-(6,6)]
   109      12.583821      12.583821      12.583821    6[6-(1,6),6-(1,6),6-(8,8)]
   110       12.12492       12.12492       12.12492    6[1-(0),6-(6,6),6-(6,6)]
   111      12.249573      12.249573      12.249573    6[6-(6,6),8-(48),8-(48)]
   112      13.126795      13.126795      13.126795    6[6-(6,6),8-(48),8-(48)]
   113       8.961407       8.961407       8.961407    6[6-(1,6),6-(1,6),6-(6,6)]
   114       7.905613       7.905613       7.905613    6[1-(0),6-(6,6),6-(6,6)]
   115       7.107824       7.107824       7.107824    6[6-(1,6),6-(1,6),6-(8,8)]
   116       7.294993       7.294993       7.294993    6[1-(0),6-(6,6),6-(6,6)]
   117       8.329253       8.329253       8.329253    6[6-(1,6),6-(1,6),6-(8,8)]
   118       9.101095       9.101095       9.101095    6[1-(0),6-(6,6),6-(6,6)]
   119       8.595946       8.595946       8.595946    6[6-(6,6),8-(48),8-(48)]
   120       6.029324       6.029324       6.029324    6[6-(6,6),8-(48),8-(48)]
   121       7.659513       7.659513       7.659513    6[6-(6,6),8-(48),8-(48,48)]
   122       8.491503       8.491503       8.491503    6[6-(1,6),6-(1,6),6-(8,8)]
   123       9.806775       9.806775       9.806775    6[1-(0),6-(6,6),6-(6,6)]
   124      10.698899      10.698899      10.698899    6[6-(1,6),6-(1,6),6-(8,8)]
   125       4.066596       4.066596       4.066596    6[1-(0),6-(6,6),6-(6,6)]
   126       2.719862       2.719862       2.719862    6[6-(1,6),6-(1,6),6-(6,6)]
   127       8.062064       8.062064       8.062064    6[1-(0),6-(6,6),6-(6,6)]
   128      12.220452      12.220452      12.220452    6[6-(6,6),8-(48),8-(48)]
   129       2.173725       2.173725       2.173725    6[6-(1,6),6-(1,6),6-(6,6)]
   130       2.592341       2.592341       2.592341    6[1-(0),6-(6,6),6-(6,6)]
   131       2.174058       2.174058       2.174058    6[6-(1,6),6-(1,6),6-(6,6)]
   132       1.233432       1.233432       1.233432    6[1-(0),6-(6,6),6-(6,6)]
   133       0.749168       0.749168       0.749168    6[6-(1,6),6-(1,6),6-(6,6)]
   134       1.262551       1.262551       1.262551    6[1-(0),6-(6,6),6-(6,6)]
   135       2.660009       2.660009       2.660009    6[6-(1,6),6-(1,6),6-(6,6)]
   136        2.66947        2.66947        2.66947    6[1-(0),6-(6,6),6-(6,6)]
   137       3.088544       3.088544       3.088544    6[6-(1,6),6-(1,6),6-(8,8)]
   138       3.503736       3.503736       3.503736    6[1-(0),6-(6,6),6-(6,6)]
   139       3.502317       3.502317       3.502317    6[6-(1,6),6-(1,6),6-(8,8)]
   140       3.043414       3.043414       3.043414    6[1-(0),6-(6,6),6-(6,6)]
   141       3.168067       3.168067       3.168067    6[6-(6,6),8-(48),8-(48)]
   142       4.045295       4.045295       4.045295    6[6-(6,6),8-(48),8-(48)]
   143      -0.120109      -0.120109      -0.120109    6[6-(1,6),6-(1,6),6-(6,6)]
   144      16.987099      16.987099      16.987099    6[1-(0),6-(6,6),6-(6,6)]
   145       16.18931       16.18931       16.18931    6[6-(1,6),6-(1,6),6-(8,8)]
   146      16.376477      16.376477      16.376477    6[1-(0),6-(6,6),6-(6,6)]
   147      17.410734      17.410734      17.410734    6[6-(1,6),6-(1,6),6-(8,8)]
   148      18.182576      18.182576      18.182576    6[1-(0),6-(6,6),6-(6,6)]
   149      17.677424      17.677424      17.677424    6[6-(6,6),8-(48),8-(48)]
   150      15.110813      15.110813      15.110813    6[6-(6,6),8-(48),8-(48)]
   151       1.422019       1.422019       1.422019    6[6-(6,6),8-(48),8-(48,48)]
   152       0.590033       0.590033       0.590033    6[6-(1,6),6-(1,6),6-(8,8)]
   153       -0.72524       -0.72524       -0.72524    6[1-(0),6-(6,6),6-(6,6)]
   154      -1.617361      -1.617361      -1.617361    6[6-(1,6),6-(1,6),6-(8,8)]
   155       5.014913       5.014913       5.014913    6[1-(0),6-(6,6),6-(6,6)]
   156       6.361647       6.361647       6.361647    6[6-(1,6),6-(1,6),6-(6,6)]
   157       1.019476       1.019476       1.019476    6[1-(0),6-(6,6),6-(6,6)]
   158      -3.138914      -3.138914      -3.138914    6[6-(6,6),8-(48),8-(48)]
   159       6.907788       6.907788       6.907788    6[6-(1,6),6-(1,6),6-(6,6)]
   160       6.489175       6.489175       6.489175    6[1-(0),6-(6,6),6-(6,6)]
   161       6.907462       6.907462       6.907462    6[6-(1,6),6-(1,6),6-(6,6)]
   162       7.848088       7.848088       7.848088    6[1-(0),6-(6,6),6-(6,6)]
   163       8.332349       8.332349       8.332349    6[6-(1,6),6-(1,6),6-(6,6)]
   164       7.818962       7.818962       7.818962    6[1-(0),6-(6,6),6-(6,6)]
   165       6.421514       6.421514       6.421514    6[6-(1,6),6-(1,6),6-(6,6)]
   166       6.412054       6.412054       6.412054    6[1-(0),6-(6,6),6-(6,6)]
   167       5.992983       5.992983       5.992983    6[6-(1,6),6-(1,6),6-(8,8)]
   168       5.577794       5.577794       5.577794    6[1-(0),6-(6,6),6-(6,6)]
   169       5.579212       5.579212       5.579212    6[6-(1,6),6-(1,6),6-(8,8)]
   170       6.038113       6.038113       6.038113    6[1-(0),6-(6,6),6-(6,6)]
   171        5.91346        5.91346        5.91346    6[6-(6,6),8-(48),8-(48)]
   172       5.036238       5.036238       5.036238    6[6-(6,6),8-(48),8-(48)]
   173       9.201626       9.201626       9.201626    6[6-(1,6),6-(1,6),6-(6,6)]
   174       10.25742       10.25742       10.25742    6[1-(0),6-(6,6),6-(6,6)]
   175      11.055209      11.055209      11.055209    6[6-(1,6),6-(1,6),6-(8,8)]
   176       10.86804       10.86804       10.86804    6[1-(0),6-(6,6),6-(6,6)]
   177        9.83378        9.83378        9.83378    6[6-(1,6),6-(1,6),6-(8,8)]
   178       9.061938       9.061938       9.061938    6[1-(0),6-(6,6),6-(6,6)]
   179       9.567087       9.567087       9.567087    6[6-(6,6),8-(48),8-(48)]
   180      12.133709      12.133709      12.133709    6[6-(6,6),8-(48),8-(48)]
   181      11.808794      11.808794      11.808794    8[6-(6,8),48-(8,8),48-(8,8,8,8,8)]
   182      10.061631      10.061631      10.061631    8[6-(6,8),48-(8,8,8,8,8)]
   183       5.617458       5.617458       5.617458    8[6-(6,8),48-(8,8)]
   184        5.23941        5.23941        5.23941    8[6-(6,8),48-(8,8,8,8,8)]
   185       15.30326       15.30326       15.30326    8[6-(6,8),48-(8,8,8,8,8)]
   186      14.692919      14.692919      14.692919    8[6-(6,8),48-(8,8)]
   187       13.88062       13.88062       13.88062    8[6-(6,8),48-(8,8,8)]
   188       13.91916       13.91916       13.91916    8[6-(6,8),48-(8,8,8)]
   189      -0.094061      -0.094061      -0.094061    8[6-(6,8),48-(8,8,8,8,8)]
   190       0.879792       0.879792       0.879792    8[6-(6,8),48-(8,8,8,8,8)]
   191       3.982396       3.982396       3.982396    8[6-(6,8),48-(8,8,8)]
   192       2.987973       2.987973       2.987973    8[6-(6,8),48-(8,8,8)]
   193      15.435739      15.435739      15.435739    8[6-(6,8),48-(8,8),48-(8,8,8,8,8)]
   194      17.182906      17.182906      17.182906    8[6-(6,8),48-(8,8,8,8,8)]
   195      21.627074      21.627074      21.627074    8[6-(6,8),48-(8,8)]
   196      22.005116      22.005116      22.005116    8[6-(6,8),48-(8,8,8,8,8)]
   197      11.941281      11.941281      11.941281    8[6-(6,8),48-(8,8,8,8,8)]
   198      12.551616      12.551616      12.551616    8[6-(6,8),48-(8,8)]
   199       13.36391       13.36391       13.36391    8[6-(6,8),48-(8,8,8)]
   200      13.325373      13.325373      13.325373    8[6-(6,8),48-(8,8,8)]
   201       9.175618       9.175618       9.175618    8[6-(6,8),48-(8,8,8,8,8)]
   202       8.201761       8.201761       8.201761    8[6-(6,8),48-(8,8,8,8,8)]
   203       5.099148       5.099148       5.099148    8[6-(6,8),48-(8,8,8)]
   204       6.093568       6.093568       6.093568    8[6-(6,8),48-(8,8,8)]
   205       6.354239       6.354239       6.354239    8[6-(6,8),48-(8,8),48-(8,8,8,8,8)]
   206       8.101402       8.101402       8.101402    8[6-(6,8),48-(8,8,8,8,8)]
   207      12.545575      12.545575      12.545575    8[6-(6,8),48-(8,8)]
   208      12.923623      12.923623      12.923623    8[6-(6,8),48-(8,8,8,8,8)]
   209       2.859773       2.859773       2.859773    8[6-(6,8),48-(8,8,8,8,8)]
   210       3.470114       3.470114       3.470114    8[6-(6,8),48-(8,8)]
   211       4.282413       4.282413       4.282413    8[6-(6,8),48-(8,8,8)]
   212       4.243873       4.243873       4.243873    8[6-(6,8),48-(8,8,8)]
   213      18.257094      18.257094      18.257094    8[6-(6,8),48-(8,8,8,8,8)]
   214      17.283241      17.283241      17.283241    8[6-(6,8),48-(8,8,8,8,8)]
   215      14.180637      14.180637      14.180637    8[6-(6,8),48-(8,8,8)]
   216       15.17506       15.17506       15.17506    8[6-(6,8),48-(8,8,8)]
   217       2.727294       2.727294       2.727294    8[6-(6,8),48-(8,8),48-(8,8,8,8,8)]
   218       0.980127       0.980127       0.980127    8[6-(6,8),48-(8,8,8,8,8)]
   219      -3.464041      -3.464041      -3.464041    8[6-(6,8),48-(8,8)]
   220      -3.842083      -3.842083      -3.842083    8[6-(6,8),48-(8,8,8,8,8)]
   221       6.221752       6.221752       6.221752    8[6-(6,8),48-(8,8,8,8,8)]
   222       5.611417       5.611417       5.611417    8[6-(6,8),48-(8,8)]
   223       4.799123       4.799123       4.799123    8[6-(6,8),48-(8,8,8)]
   224        4.83766        4.83766        4.83766    8[6-(6,8),48-(8,8,8)]
   225       8.987415       8.987415       8.987415    8[6-(6,8),48-(8,8,8,8,8)]
   226       9.961272       9.961272       9.961272    8[6-(6,8),48-(8,8,8,8,8)]
   227      13.063885      13.063885      13.063885    8[6-(6,8),48-(8,8,8)]
   228      12.069465      12.069465      12.069465    8[6-(6,8),48-(8,8,8)]
