# Supplementary material for: A collection of forcefield precursors for metal–organic frameworks
Source: RSC Adv. 2019 Nov 13;9(63):36492–507. doi: 10.1039/c9ra07327b (PMC9075174; doi:10.1039/c9ra07327b)
Supplement: RA-009-C9RA07327B-s2108 [file RA-009-C9RA07327B-s2108.txt]

QUQGEP_neutral

11.908000    0.000000    0.000000
-3.969412    15.827440    0.000000
3.969329    7.913758    13.706966

     1       4.788328       4.788328       4.788328    28[7-(6,6),7-(7,28),7-(7,28,28),7-(7,28,28),8-(6),8-(6)]
     2       9.666703       9.666703       9.666703    28[7-(6,6),7-(7,28),7-(7,28,28),8-(1,1),8-(6),8-(6)]
     3       0.819023       0.819023       0.819023    28[7-(6,6),7-(7,28),7-(7,28,28),7-(7,28,28),8-(6),8-(6)]
     4       5.697387       5.697387       5.697387    28[7-(6,6),7-(7,28),7-(7,28,28),8-(1,1),8-(6),8-(6)]
     5       8.757699       8.757699       8.757699    28[7-(6,6),7-(7,28),7-(7,28,28),7-(7,28,28),8-(6),8-(6)]
     6       1.728011       1.728011       1.728011    28[7-(6,6),7-(7,28),7-(7,28,28),8-(1,1),8-(6),8-(6)]
     7       7.119589       7.119589       7.119589    28[7-(6,6),7-(7,28),7-(7,28,28),7-(7,28,28),8-(6),8-(6)]
     8       2.241214       2.241214       2.241214    28[7-(6,6),7-(7,28),7-(7,28,28),8-(1,1),8-(6),8-(6)]
     9      11.088894      11.088894      11.088894    28[7-(6,6),7-(7,28),7-(7,28,28),7-(7,28,28),8-(6),8-(6)]
    10        6.21053        6.21053        6.21053    28[7-(6,6),7-(7,28),7-(7,28,28),8-(1,1),8-(6),8-(6)]
    11       3.150218       3.150218       3.150218    28[7-(6,6),7-(7,28),7-(7,28,28),7-(7,28,28),8-(6),8-(6)]
    12      10.179906      10.179906      10.179906    28[7-(6,6),7-(7,28),7-(7,28,28),8-(1,1),8-(6),8-(6)]
    13       5.663004       5.663004       5.663004    1[6-(6,6)]
    14       8.310132       8.310132       8.310132    1[6-(6,7)]
    15       7.421816       7.421816       7.421816    1[6-(6,7)]
    16       5.215252       5.215252       5.215252    1[6-(6,6)]
    17       7.276512       7.276512       7.276512    1[6-(6,7)]
    18       10.15513       10.15513       10.15513    1[6-(6,7)]
    19      13.819227      13.819227      13.819227    1[6-(6,6)]
    20       9.322303       9.322303       9.322303    1[6-(6,6)]
    21       8.724534       8.724534       8.724534    1[8-(1,28)]
    22       8.429212       8.429212       8.429212    1[8-(1,28)]
    23       1.693662       1.693662       1.693662    1[6-(6,6)]
    24       4.340825       4.340825       4.340825    1[6-(6,7)]
    25       3.452481       3.452481       3.452481    1[6-(6,7)]
    26       1.245922       1.245922       1.245922    1[6-(6,6)]
    27       3.307191       3.307191       3.307191    1[6-(6,7)]
    28       2.216428       2.216428       2.216428    1[6-(6,7)]
    29       5.880511       5.880511       5.880511    1[6-(6,6)]
    30       5.352982       5.352982       5.352982    1[6-(6,6)]
    31       0.785912       0.785912       0.785912    1[8-(1,28)]
    32       4.459921       4.459921       4.459921    1[8-(1,28)]
    33       9.632311       9.632311       9.632311    1[6-(6,6)]
    34       0.371466       0.371466       0.371466    1[6-(6,7)]
    35      -0.516884      -0.516884      -0.516884    1[6-(6,7)]
    36       9.184581       9.184581       9.184581    1[6-(6,6)]
    37      11.245877      11.245877      11.245877    1[6-(6,7)]
    38       6.185786       6.185786       6.185786    1[6-(6,7)]
    39       9.849881       9.849881       9.849881    1[6-(6,6)]
    40      13.291677      13.291677      13.291677    1[6-(6,6)]
    41       4.755255       4.755255       4.755255    1[8-(1,28)]
    42        0.49053        0.49053        0.49053    1[8-(1,28)]
    43       6.244913       6.244913       6.244913    1[6-(6,6)]
    44       3.597785       3.597785       3.597785    1[6-(6,7)]
    45       4.486101       4.486101       4.486101    1[6-(6,7)]
    46       6.692665       6.692665       6.692665    1[6-(6,6)]
    47       4.631405       4.631405       4.631405    1[6-(6,7)]
    48       1.752787       1.752787       1.752787    1[6-(6,7)]
    49       -1.91131       -1.91131       -1.91131    1[6-(6,6)]
    50       2.585614       2.585614       2.585614    1[6-(6,6)]
    51       3.183383       3.183383       3.183383    1[8-(1,28)]
    52       3.478705       3.478705       3.478705    1[8-(1,28)]
    53      10.214255      10.214255      10.214255    1[6-(6,6)]
    54       7.567092       7.567092       7.567092    1[6-(6,7)]
    55       8.455436       8.455436       8.455436    1[6-(6,7)]
    56      10.661995      10.661995      10.661995    1[6-(6,6)]
    57       8.600726       8.600726       8.600726    1[6-(6,7)]
    58       9.691489       9.691489       9.691489    1[6-(6,7)]
    59       6.027406       6.027406       6.027406    1[6-(6,6)]
    60       6.554935       6.554935       6.554935    1[6-(6,6)]
    61      11.122005      11.122005      11.122005    1[8-(1,28)]
    62       7.447996       7.447996       7.447996    1[8-(1,28)]
    63       2.275606       2.275606       2.275606    1[6-(6,6)]
    64      11.536451      11.536451      11.536451    1[6-(6,7)]
    65      12.424801      12.424801      12.424801    1[6-(6,7)]
    66       2.723336       2.723336       2.723336    1[6-(6,6)]
    67        0.66204        0.66204        0.66204    1[6-(6,7)]
    68       5.722131       5.722131       5.722131    1[6-(6,7)]
    69       2.058036       2.058036       2.058036    1[6-(6,6)]
    70       -1.38376       -1.38376       -1.38376    1[6-(6,6)]
    71       7.152662       7.152662       7.152662    1[8-(1,28)]
    72      11.417387      11.417387      11.417387    1[8-(1,28)]
    73       6.189333       6.189333       6.189333    6[1-(0),6-(1,6),6-(1,7)]
    74       7.769513       7.769513       7.769513    6[1-(0),6-(6,6),7-(6,28)]
    75       6.722799       6.722799       6.722799    6[6-(1,6),6-(1,7),6-(8,8)]
    76       7.246764       7.246764       7.246764    6[1-(0),6-(1,6),7-(6,28)]
    77       5.919015       5.919015       5.919015    6[1-(0),6-(1,6),6-(6,6)]
    78       7.470607       7.470607       7.470607    6[1-(0),6-(1,6),7-(6,28)]
    79      10.808883      10.808883      10.808883    6[1-(0),6-(6,6),7-(6,28)]
    80      12.025879      12.025879      12.025879    6[6-(1,6),6-(1,7),6-(8,8)]
    81      12.984478      12.984478      12.984478    6[1-(0),6-(1,6),6-(6,6)]
    82       8.709038       8.709038       8.709038    6[1-(0),6-(1,6),6-(1,7)]
    83        6.45248        6.45248        6.45248    6[6-(6,6),8-(28),8-(28)]
    84      12.269984      12.269984      12.269984    6[6-(6,6),8-(28),8-(28)]
    85       2.219999       2.219999       2.219999    6[1-(0),6-(1,6),6-(1,7)]
    86       3.800199       3.800199       3.800199    6[1-(0),6-(6,6),7-(6,28)]
    87       2.753482       2.753482       2.753482    6[6-(1,6),6-(1,7),6-(8,8)]
    88       3.277433       3.277433       3.277433    6[1-(0),6-(1,6),7-(6,28)]
    89       1.949688       1.949688       1.949688    6[1-(0),6-(1,6),6-(6,6)]
    90       3.501293       3.501293       3.501293    6[1-(0),6-(1,6),7-(6,28)]
    91       2.870175       2.870175       2.870175    6[1-(0),6-(6,6),7-(6,28)]
    92       4.087171       4.087171       4.087171    6[6-(1,6),6-(1,7),6-(8,8)]
    93       5.045761       5.045761       5.045761    6[1-(0),6-(1,6),6-(6,6)]
    94       4.739723       4.739723       4.739723    6[1-(0),6-(1,6),6-(1,7)]
    95       2.483171       2.483171       2.483171    6[6-(6,6),8-(28),8-(28)]
    96       4.331288       4.331288       4.331288    6[6-(6,6),8-(28),8-(28)]
    97      10.158646      10.158646      10.158646    6[1-(0),6-(1,6),6-(1,7)]
    98      -0.169159      -0.169159      -0.169159    6[1-(0),6-(6,6),7-(6,28)]
    99      10.692133      10.692133      10.692133    6[6-(1,6),6-(1,7),6-(8,8)]
   100      -0.691928      -0.691928      -0.691928    6[1-(0),6-(1,6),7-(6,28)]
   101       9.888341       9.888341       9.888341    6[1-(0),6-(1,6),6-(6,6)]
   102      11.439981      11.439981      11.439981    6[1-(0),6-(1,6),7-(6,28)]
   103       6.839534       6.839534       6.839534    6[1-(0),6-(6,6),7-(6,28)]
   104       8.056535       8.056535       8.056535    6[6-(1,6),6-(1,7),6-(8,8)]
   105       9.015128       9.015128       9.015128    6[1-(0),6-(1,6),6-(6,6)]
   106      12.678416      12.678416      12.678416    6[1-(0),6-(1,6),6-(1,7)]
   107      10.421828      10.421828      10.421828    6[6-(6,6),8-(28),8-(28)]
   108       8.300655       8.300655       8.300655    6[6-(6,6),8-(28),8-(28)]
   109       5.718584       5.718584       5.718584    6[1-(0),6-(1,6),6-(1,7)]
   110       4.138404       4.138404       4.138404    6[1-(0),6-(6,6),7-(6,28)]
   111       5.185118       5.185118       5.185118    6[6-(1,6),6-(1,7),6-(8,8)]
   112       4.661153       4.661153       4.661153    6[1-(0),6-(1,6),7-(6,28)]
   113       5.988902       5.988902       5.988902    6[1-(0),6-(1,6),6-(6,6)]
   114        4.43731        4.43731        4.43731    6[1-(0),6-(1,6),7-(6,28)]
   115       1.099034       1.099034       1.099034    6[1-(0),6-(6,6),7-(6,28)]
   116      -0.117962      -0.117962      -0.117962    6[6-(1,6),6-(1,7),6-(8,8)]
   117      -1.076561      -1.076561      -1.076561    6[1-(0),6-(1,6),6-(6,6)]
   118       3.198879       3.198879       3.198879    6[1-(0),6-(1,6),6-(1,7)]
   119       5.455437       5.455437       5.455437    6[6-(6,6),8-(28),8-(28)]
   120      -0.362067      -0.362067      -0.362067    6[6-(6,6),8-(28),8-(28)]
   121       9.687918       9.687918       9.687918    6[1-(0),6-(1,6),6-(1,7)]
   122       8.107718       8.107718       8.107718    6[1-(0),6-(6,6),7-(6,28)]
   123       9.154435       9.154435       9.154435    6[6-(1,6),6-(1,7),6-(8,8)]
   124       8.630484       8.630484       8.630484    6[1-(0),6-(1,6),7-(6,28)]
   125       9.958229       9.958229       9.958229    6[1-(0),6-(1,6),6-(6,6)]
   126       8.406624       8.406624       8.406624    6[1-(0),6-(1,6),7-(6,28)]
   127       9.037742       9.037742       9.037742    6[1-(0),6-(6,6),7-(6,28)]
   128       7.820746       7.820746       7.820746    6[6-(1,6),6-(1,7),6-(8,8)]
   129       6.862156       6.862156       6.862156    6[1-(0),6-(1,6),6-(6,6)]
   130       7.168194       7.168194       7.168194    6[1-(0),6-(1,6),6-(1,7)]
   131       9.424746       9.424746       9.424746    6[6-(6,6),8-(28),8-(28)]
   132       7.576629       7.576629       7.576629    6[6-(6,6),8-(28),8-(28)]
   133       1.749271       1.749271       1.749271    6[1-(0),6-(1,6),6-(1,7)]
   134       0.169076       0.169076       0.169076    6[1-(0),6-(6,6),7-(6,28)]
   135       1.215784       1.215784       1.215784    6[6-(1,6),6-(1,7),6-(8,8)]
   136      12.599845      12.599845      12.599845    6[1-(0),6-(1,6),7-(6,28)]
   137       2.019576       2.019576       2.019576    6[1-(0),6-(1,6),6-(6,6)]
   138       0.467936       0.467936       0.467936    6[1-(0),6-(1,6),7-(6,28)]
   139       5.068383       5.068383       5.068383    6[1-(0),6-(6,6),7-(6,28)]
   140       3.851382       3.851382       3.851382    6[6-(1,6),6-(1,7),6-(8,8)]
   141       2.892789       2.892789       2.892789    6[1-(0),6-(1,6),6-(6,6)]
   142      -0.770499      -0.770499      -0.770499    6[1-(0),6-(1,6),6-(1,7)]
   143       1.486089       1.486089       1.486089    6[6-(6,6),8-(28),8-(28)]
   144       3.607262       3.607262       3.607262    6[6-(6,6),8-(28),8-(28)]
   145       2.796723       2.796723       2.796723    7[7-(0),7-(28,28,28)]
   146       8.039831       8.039831       8.039831    7[6-(1,6),6-(1,6),28-(7,7,8,8,8)]
   147       6.548923       6.548923       6.548923    7[6-(1,6),6-(1,6),28-(7,7,7,8,8)]
   148       7.852129       7.852129       7.852129    7[7-(0),7-(28,28)]
   149       2.727663       2.727663       2.727663    7[7-(7)]
   150       7.529422       7.529422       7.529422    7[7-(7),28-(7,7,7,8,8),28-(7,7,8,8,8)]
   151       8.173644       8.173644       8.173644    7[7-(7)]
   152       2.881263       2.881263       2.881263    7[7-(7),28-(7,7,7,8,8),28-(7,7,7,8,8),28-(7,7,8,8,8)]
   153      10.735412      10.735412      10.735412    7[7-(0),7-(28,28,28)]
   154        4.07051        4.07051        4.07051    7[6-(1,6),6-(1,6),28-(7,7,8,8,8)]
   155       2.579617       2.579617       2.579617    7[6-(1,6),6-(1,6),28-(7,7,7,8,8)]
   156      -0.086588      -0.086588      -0.086588    7[7-(0),7-(28,28)]
   157      10.666344      10.666344      10.666344    7[7-(7)]
   158       -0.40929       -0.40929       -0.40929    7[7-(7),28-(7,7,7,8,8),28-(7,7,8,8,8)]
   159       0.234923       0.234923       0.234923    7[7-(7)]
   160       10.81996       10.81996       10.81996    7[7-(7),28-(7,7,7,8,8),28-(7,7,7,8,8),28-(7,7,8,8,8)]
   161       6.766076       6.766076       6.766076    7[7-(0),7-(28,28,28)]
   162       0.101147       0.101147       0.101147    7[6-(1,6),6-(1,6),28-(7,7,8,8,8)]
   163      10.518303      10.518303      10.518303    7[6-(1,6),6-(1,6),28-(7,7,7,8,8)]
   164       3.882782       3.882782       3.882782    7[7-(0),7-(28,28)]
   165       6.697005       6.697005       6.697005    7[7-(7)]
   166       3.560069       3.560069       3.560069    7[7-(7),28-(7,7,7,8,8),28-(7,7,8,8,8)]
   167       4.204304       4.204304       4.204304    7[7-(7)]
   168       6.850628       6.850628       6.850628    7[7-(7),28-(7,7,7,8,8),28-(7,7,7,8,8),28-(7,7,8,8,8)]
   169       9.111194       9.111194       9.111194    7[7-(0),7-(28,28,28)]
   170       3.868086       3.868086       3.868086    7[6-(1,6),6-(1,6),28-(7,7,8,8,8)]
   171       5.358994       5.358994       5.358994    7[6-(1,6),6-(1,6),28-(7,7,7,8,8)]
   172       4.055788       4.055788       4.055788    7[7-(0),7-(28,28)]
   173       9.180254       9.180254       9.180254    7[7-(7)]
   174       4.378495       4.378495       4.378495    7[7-(7),28-(7,7,7,8,8),28-(7,7,8,8,8)]
   175       3.734273       3.734273       3.734273    7[7-(7)]
   176       9.026654       9.026654       9.026654    7[7-(7),28-(7,7,7,8,8),28-(7,7,7,8,8),28-(7,7,8,8,8)]
   177       1.172505       1.172505       1.172505    7[7-(0),7-(28,28,28)]
   178       7.837407       7.837407       7.837407    7[6-(1,6),6-(1,6),28-(7,7,8,8,8)]
   179         9.3283         9.3283         9.3283    7[6-(1,6),6-(1,6),28-(7,7,7,8,8)]
   180      11.994505      11.994505      11.994505    7[7-(0),7-(28,28)]
   181       1.241573       1.241573       1.241573    7[7-(7)]
   182      12.317207      12.317207      12.317207    7[7-(7),28-(7,7,7,8,8),28-(7,7,8,8,8)]
   183      11.672994      11.672994      11.672994    7[7-(7)]
   184       1.087957       1.087957       1.087957    7[7-(7),28-(7,7,7,8,8),28-(7,7,7,8,8),28-(7,7,8,8,8)]
   185       5.141841       5.141841       5.141841    7[7-(0),7-(28,28,28)]
   186       11.80677       11.80677       11.80677    7[6-(1,6),6-(1,6),28-(7,7,8,8,8)]
   187       1.389614       1.389614       1.389614    7[6-(1,6),6-(1,6),28-(7,7,7,8,8)]
   188       8.025135       8.025135       8.025135    7[7-(0),7-(28,28)]
   189       5.210912       5.210912       5.210912    7[7-(7)]
   190       8.347848       8.347848       8.347848    7[7-(7),28-(7,7,7,8,8),28-(7,7,8,8,8)]
   191       7.703613       7.703613       7.703613    7[7-(7)]
   192       5.057289       5.057289       5.057289    7[7-(7),28-(7,7,7,8,8),28-(7,7,7,8,8),28-(7,7,8,8,8)]
   193       5.571287       5.571287       5.571287    8[6-(6,8),28-(7,7,7,7,8)]
   194       7.128848       7.128848       7.128848    8[6-(6,8),28-(7,7,7,8,8)]
   195      11.286379      11.286379      11.286379    8[6-(6,8),28-(7,7,7,7,8)]
   196       1.545638       1.545638       1.545638    8[6-(6,8),28-(7,7,7,8,8)]
   197       8.753114       8.753114       8.753114    8[1-(0),1-(0),28-(7,7,7,8,8)]
   198       1.601975       1.601975       1.601975    8[6-(6,8),28-(7,7,7,7,8)]
   199       3.159551       3.159551       3.159551    8[6-(6,8),28-(7,7,7,8,8)]
   200       3.347689       3.347689       3.347689    8[6-(6,8),28-(7,7,7,7,8)]
   201       5.514942       5.514942       5.514942    8[6-(6,8),28-(7,7,7,8,8)]
   202       0.814487       0.814487       0.814487    8[1-(0),1-(0),28-(7,7,7,8,8)]
   203        9.54064        9.54064        9.54064    8[6-(6,8),28-(7,7,7,7,8)]
   204      11.098203      11.098203      11.098203    8[6-(6,8),28-(7,7,7,8,8)]
   205       7.317055       7.317055       7.317055    8[6-(6,8),28-(7,7,7,7,8)]
   206       9.484312       9.484312       9.484312    8[6-(6,8),28-(7,7,7,8,8)]
   207       4.783837       4.783837       4.783837    8[1-(0),1-(0),28-(7,7,7,8,8)]
   208        6.33663        6.33663        6.33663    8[6-(6,8),28-(7,7,7,7,8)]
   209       4.779069       4.779069       4.779069    8[6-(6,8),28-(7,7,7,8,8)]
   210       0.621538       0.621538       0.621538    8[6-(6,8),28-(7,7,7,7,8)]
   211      -1.545721      -1.545721      -1.545721    8[6-(6,8),28-(7,7,7,8,8)]
   212       3.154803       3.154803       3.154803    8[1-(0),1-(0),28-(7,7,7,8,8)]
   213      10.305942      10.305942      10.305942    8[6-(6,8),28-(7,7,7,7,8)]
   214       8.748366       8.748366       8.748366    8[6-(6,8),28-(7,7,7,8,8)]
   215       8.560228       8.560228       8.560228    8[6-(6,8),28-(7,7,7,7,8)]
   216       6.392975       6.392975       6.392975    8[6-(6,8),28-(7,7,7,8,8)]
   217       7.124101       7.124101       7.124101    8[1-(0),1-(0),28-(7,7,7,8,8)]
   218       2.367277       2.367277       2.367277    8[6-(6,8),28-(7,7,7,7,8)]
   219       0.809714       0.809714       0.809714    8[6-(6,8),28-(7,7,7,8,8)]
   220       4.590862       4.590862       4.590862    8[6-(6,8),28-(7,7,7,7,8)]
   221       2.423605       2.423605       2.423605    8[6-(6,8),28-(7,7,7,8,8)]
   222      11.093492      11.093492      11.093492    8[1-(0),1-(0),28-(7,7,7,8,8)]
