# Supplementary material for: A collection of forcefield precursors for metal–organic frameworks
Source: RSC Adv. 2019 Nov 13;9(63):36492–507. doi: 10.1039/c9ra07327b (PMC9075174; doi:10.1039/c9ra07327b)
Supplement: RA-009-C9RA07327B-s2109 [file RA-009-C9RA07327B-s2109.txt]

QUQHAM_clean

5.859500    0.000000    0.000000
2.343902    11.297618    0.000000
-2.343941    -0.358091    11.291934

     1       3.276132       3.276132       3.276132    29[7-(6,6),8-(1,29,29),8-(6),8-(6)]
     2       5.513069       5.513069       5.513069    29[7-(6,6),8-(1,29,29),8-(6),8-(6)]
     3       2.583329       2.583329       2.583329    29[7-(6,6),8-(1,29,29),8-(6),8-(6)]
     4       0.346392       0.346392       0.346392    29[7-(6,6),8-(1,29,29),8-(6),8-(6)]
     5       4.394586       4.394586       4.394586    29[8-(1,29,29),8-(1,29,29),8-(1,29,29),8-(1,29,29)]
     6       1.464875       1.464875       1.464875    29[8-(1,29,29),8-(1,29,29),8-(1,29,29),8-(1,29,29)]
     7       3.638286       3.638286       3.638286    1[8-(29,29,29)]
     8       4.280425       4.280425       4.280425    1[6-(6,6)]
     9      -0.087265      -0.087265      -0.087265    1[6-(6,6)]
    10       5.150927       5.150927       5.150927    1[8-(29,29,29)]
    11       4.508779       4.508779       4.508779    1[6-(6,6)]
    12       3.016974       3.016974       3.016974    1[6-(6,6)]
    13       2.221175       2.221175       2.221175    1[8-(29,29,29)]
    14       1.579036       1.579036       1.579036    1[6-(6,6)]
    15       5.946726       5.946726       5.946726    1[6-(6,6)]
    16       0.708534       0.708534       0.708534    1[8-(29,29,29)]
    17       1.350682       1.350682       1.350682    1[6-(6,6)]
    18       2.842487       2.842487       2.842487    1[6-(6,6)]
    19       4.150582       4.150582       4.150582    6[6-(6,7),8-(0),8-(29)]
    20      -0.725587      -0.725587      -0.725587    6[6-(1,6),6-(8,8),7-(6,29)]
    21       4.970784       4.970784       4.970784    6[1-(0),6-(1,6),6-(6,7)]
    22       0.000628       0.000628       0.000628    6[1-(0),6-(1,6),6-(6,8)]
    23       1.039506       1.039506       1.039506    6[6-(1,6),6-(6,7),8-(29)]
    24       1.215597       1.215597       1.215597    6[6-(6,7),6-(6,8),7-(6,29)]
    25       4.638609       4.638609       4.638609    6[6-(6,7),8-(0),8-(29)]
    26       3.655282       3.655282       3.655282    6[6-(1,6),6-(8,8),7-(6,29)]
    27       3.818417       3.818417       3.818417    6[1-(0),6-(1,6),6-(6,7)]
    28       2.929076       2.929076       2.929076    6[1-(0),6-(1,6),6-(6,8)]
    29       1.890194       1.890194       1.890194    6[6-(1,6),6-(6,7),8-(29)]
    30       1.714096       1.714096       1.714096    6[6-(6,7),6-(6,8),7-(6,29)]
    31       1.708879       1.708879       1.708879    6[6-(6,7),8-(0),8-(29)]
    32       0.725548       0.725548       0.725548    6[6-(1,6),6-(8,8),7-(6,29)]
    33       0.888677       0.888677       0.888677    6[1-(0),6-(1,6),6-(6,7)]
    34       5.858833       5.858833       5.858833    6[1-(0),6-(1,6),6-(6,8)]
    35       4.819955       4.819955       4.819955    6[6-(1,6),6-(6,7),8-(29)]
    36       4.643864       4.643864       4.643864    6[6-(6,7),6-(6,8),7-(6,29)]
    37       1.220852       1.220852       1.220852    6[6-(6,7),8-(0),8-(29)]
    38       2.204179       2.204179       2.204179    6[6-(1,6),6-(8,8),7-(6,29)]
    39       2.041044       2.041044       2.041044    6[1-(0),6-(1,6),6-(6,7)]
    40       2.930385       2.930385       2.930385    6[1-(0),6-(1,6),6-(6,8)]
    41       3.969267       3.969267       3.969267    6[6-(1,6),6-(6,7),8-(29)]
    42       4.145365       4.145365       4.145365    6[6-(6,7),6-(6,8),7-(6,29)]
    43       0.301292       0.301292       0.301292    7[6-(6,6),6-(6,6),29-(8,8,8)]
    44       2.628399       2.628399       2.628399    7[6-(6,6),6-(6,6),29-(8,8,8)]
    45       5.558169       5.558169       5.558169    7[6-(6,6),6-(6,6),29-(8,8,8)]
    46       3.231062       3.231062       3.231062    7[6-(6,6),6-(6,6),29-(8,8,8)]
    47       3.498046       3.498046       3.498046    8[1-(0),29-(7,8,8),29-(8,8,8),29-(8,8,8)]
    48       4.398953       4.398953       4.398953    8[6-(6,8),29-(7,8,8)]
    49       3.156702       3.156702       3.156702    8[6-(6,8)]
    50       1.766659       1.766659       1.766659    8[6-(6,6),29-(7,8,8)]
    51       5.291164       5.291164       5.291164    8[1-(0),29-(7,8,8),29-(8,8,8),29-(8,8,8)]
    52       4.390231       4.390231       4.390231    8[6-(6,8),29-(7,8,8)]
    53       5.632491       5.632491       5.632491    8[6-(6,8)]
    54       7.022545       7.022545       7.022545    8[6-(6,6),29-(7,8,8)]
    55       2.361415       2.361415       2.361415    8[1-(0),29-(7,8,8),29-(8,8,8),29-(8,8,8)]
    56       1.460508       1.460508       1.460508    8[6-(6,8),29-(7,8,8)]
    57       2.702759       2.702759       2.702759    8[6-(6,8)]
    58       4.092802       4.092802       4.092802    8[6-(6,6),29-(7,8,8)]
    59       0.568297       0.568297       0.568297    8[1-(0),29-(7,8,8),29-(8,8,8),29-(8,8,8)]
    60        1.46923        1.46923        1.46923    8[6-(6,8),29-(7,8,8)]
    61        0.22697        0.22697        0.22697    8[6-(6,8)]
    62      -1.163084      -1.163084      -1.163084    8[6-(6,6),29-(7,8,8)]
