# Supplementary material for: A collection of forcefield precursors for metal–organic frameworks
Source: RSC Adv. 2019 Nov 13;9(63):36492–507. doi: 10.1039/c9ra07327b (PMC9075174; doi:10.1039/c9ra07327b)
Supplement: RA-009-C9RA07327B-s2110 [file RA-009-C9RA07327B-s2110.txt]

QUQPIC_clean

12.346400    0.000000    0.000000
0.000000    12.487100    0.000000
-5.644665    0.000000    12.820586

     1            0.0            0.0            0.0    48[7-(6),7-(6),7-(6),7-(6),7-(6,6),7-(6,6)]
     2         6.1732         6.1732         6.1732    48[7-(6),7-(6),7-(6),7-(6),7-(6,6),7-(6,6)]
     3       8.180445       8.180445       8.180445    1[6-(6,6)]
     4       2.716693       2.716693       2.716693    1[6-(6,6)]
     5       5.601433       5.601433       5.601433    1[6-(6,6)]
     6       6.496885       6.496885       6.496885    1[6-(6,6)]
     7        5.80101        5.80101        5.80101    1[6-(6,7)]
     8      -2.953703      -2.953703      -2.953703    1[6-(6,7)]
     9       -2.16301       -2.16301       -2.16301    1[6-(6,6)]
    10        4.69449        4.69449        4.69449    1[6-(6,6)]
    11      10.158242      10.158242      10.158242    1[6-(6,6)]
    12      -5.072898      -5.072898      -5.072898    1[6-(6,6)]
    13        6.37805        6.37805        6.37805    1[6-(6,6)]
    14       7.073925       7.073925       7.073925    1[6-(6,7)]
    15       3.482238       3.482238       3.482238    1[6-(6,7)]
    16       2.691545       2.691545       2.691545    1[6-(6,6)]
    17       -1.47871       -1.47871       -1.47871    1[6-(6,6)]
    18       3.985042       3.985042       3.985042    1[6-(6,6)]
    19       1.100302       1.100302       1.100302    1[6-(6,6)]
    20        0.20485        0.20485        0.20485    1[6-(6,6)]
    21       0.900725       0.900725       0.900725    1[6-(6,7)]
    22       9.655438       9.655438       9.655438    1[6-(6,7)]
    23       8.864745       8.864745       8.864745    1[6-(6,6)]
    24       2.007245       2.007245       2.007245    1[6-(6,6)]
    25      -3.456507      -3.456507      -3.456507    1[6-(6,6)]
    26      11.774633      11.774633      11.774633    1[6-(6,6)]
    27       0.323685       0.323685       0.323685    1[6-(6,6)]
    28       -0.37219       -0.37219       -0.37219    1[6-(6,7)]
    29       3.219497       3.219497       3.219497    1[6-(6,7)]
    30        4.01019        4.01019        4.01019    1[6-(6,6)]
    31       1.836562       1.836562       1.836562    6[1-(0),6-(1,6),6-(6,6)]
    32       7.873462       7.873462       7.873462    6[6-(6,6),7-(48)]
    33       3.881445       3.881445       3.881445    6[6-(6,6),7-(48)]
    34       5.835072       5.835072       5.835072    6[1-(0),6-(1,6),6-(6,6)]
    35       7.112128       7.112128       7.112128    6[1-(0),6-(1,7),6-(6,6)]
    36       8.460086       8.460086       8.460086    6[6-(1,6),6-(1,6),6-(1,6)]
    37       6.702765       6.702765       6.702765    6[1-(0),6-(1,6),7-(6,48)]
    38      -3.551624      -3.551624      -3.551624    6[1-(0),6-(1,6),7-(6,48)]
    39       8.199316       8.199316       8.199316    6[6-(6,6),6-(7),6-(7)]
    40      -3.067938      -3.067938      -3.067938    6[1-(0),6-(1,7),6-(6,6)]
    41       7.155128       7.155128       7.155128    6[6-(1,6),6-(1,6),6-(6,6)]
    42       8.909278       8.909278       8.909278    6[1-(0),6-(1,6),6-(6,6)]
    43      11.038373      11.038373      11.038373    6[1-(0),6-(1,6),6-(6,6)]
    44       5.001473       5.001473       5.001473    6[6-(6,6),7-(48)]
    45        8.99349        8.99349        8.99349    6[6-(6,6),7-(48)]
    46      -5.306537      -5.306537      -5.306537    6[1-(0),6-(1,6),6-(6,6)]
    47       5.762807       5.762807       5.762807    6[1-(0),6-(1,7),6-(6,6)]
    48       4.414849       4.414849       4.414849    6[6-(1,6),6-(1,6),6-(1,6)]
    49        6.17217        6.17217        6.17217    6[1-(0),6-(1,6),7-(6,48)]
    50       4.080159       4.080159       4.080159    6[1-(0),6-(1,6),7-(6,48)]
    51      10.320284      10.320284      10.320284    6[6-(6,6),6-(7),6-(7)]
    52       3.596473       3.596473       3.596473    6[1-(0),6-(1,7),6-(6,6)]
    53      11.364472      11.364472      11.364472    6[6-(1,6),6-(1,6),6-(6,6)]
    54       3.965657       3.965657       3.965657    6[1-(0),6-(1,6),6-(6,6)]
    55       4.865173       4.865173       4.865173    6[1-(0),6-(1,6),6-(6,6)]
    56      -1.171727      -1.171727      -1.171727    6[6-(6,6),7-(48)]
    57        2.82029        2.82029        2.82029    6[6-(6,6),7-(48)]
    58       0.866663       0.866663       0.866663    6[1-(0),6-(1,6),6-(6,6)]
    59      -0.410393      -0.410393      -0.410393    6[1-(0),6-(1,7),6-(6,6)]
    60      -1.758351      -1.758351      -1.758351    6[6-(1,6),6-(1,6),6-(1,6)]
    61       -0.00103       -0.00103       -0.00103    6[1-(0),6-(1,6),7-(6,48)]
    62      10.253359      10.253359      10.253359    6[1-(0),6-(1,6),7-(6,48)]
    63       4.147084       4.147084       4.147084    6[6-(6,6),6-(7),6-(7)]
    64       9.769673       9.769673       9.769673    6[1-(0),6-(1,7),6-(6,6)]
    65       5.191272       5.191272       5.191272    6[6-(1,6),6-(1,6),6-(6,6)]
    66      -2.207543      -2.207543      -2.207543    6[1-(0),6-(1,6),6-(6,6)]
    67      -4.336638      -4.336638      -4.336638    6[1-(0),6-(1,6),6-(6,6)]
    68       1.700262       1.700262       1.700262    6[6-(6,6),7-(48)]
    69      -2.291755      -2.291755      -2.291755    6[6-(6,6),7-(48)]
    70      12.008272      12.008272      12.008272    6[1-(0),6-(1,6),6-(6,6)]
    71       0.938928       0.938928       0.938928    6[1-(0),6-(1,7),6-(6,6)]
    72       2.286886       2.286886       2.286886    6[6-(1,6),6-(1,6),6-(1,6)]
    73       0.529565       0.529565       0.529565    6[1-(0),6-(1,6),7-(6,48)]
    74       2.621576       2.621576       2.621576    6[1-(0),6-(1,6),7-(6,48)]
    75       2.026116       2.026116       2.026116    6[6-(6,6),6-(7),6-(7)]
    76       3.105262       3.105262       3.105262    6[1-(0),6-(1,7),6-(6,6)]
    77       0.981928       0.981928       0.981928    6[6-(1,6),6-(1,6),6-(6,6)]
    78       2.736078       2.736078       2.736078    6[1-(0),6-(1,6),6-(6,6)]
    79       7.517862       7.517862       7.517862    7[6-(1,6),6-(1,6),48-(7,7,7,7,7)]
    80       4.970657       4.970657       4.970657    7[6-(6),48-(7,7,7,7,7)]
    81        7.55082        7.55082        7.55082    7[6-(6),48-(7,7,7,7,7)]
    82       5.357073       5.357073       5.357073    7[6-(1,6),6-(1,6),48-(7,7,7,7,7)]
    83       7.904278       7.904278       7.904278    7[6-(6),48-(7,7,7,7,7)]
    84       5.324115       5.324115       5.324115    7[6-(6),48-(7,7,7,7,7)]
    85      -0.816127      -0.816127      -0.816127    7[6-(1,6),6-(1,6),48-(7,7,7,7,7)]
    86       1.731078       1.731078       1.731078    7[6-(6),48-(7,7,7,7,7)]
    87      -0.849085      -0.849085      -0.849085    7[6-(6),48-(7,7,7,7,7)]
    88       1.344662       1.344662       1.344662    7[6-(1,6),6-(1,6),48-(7,7,7,7,7)]
    89      -1.202543      -1.202543      -1.202543    7[6-(6),48-(7,7,7,7,7)]
    90        1.37762        1.37762        1.37762    7[6-(6),48-(7,7,7,7,7)]
