# Supplementary material for: A collection of forcefield precursors for metal–organic frameworks
Source: RSC Adv. 2019 Nov 13;9(63):36492–507. doi: 10.1039/c9ra07327b (PMC9075174; doi:10.1039/c9ra07327b)
Supplement: RA-009-C9RA07327B-s2111 [file RA-009-C9RA07327B-s2111.txt]

QUQPOI_clean

7.393700    0.000000    0.000000
0.000000    10.962300    0.000000
0.000000    -4.219094    11.907748

     1            0.0            0.0            0.0    30[7-(6),7-(6),7-(6),7-(6),7-(6,6),7-(6,6)]
     2       1.698333       1.698333       1.698333    1[6-(6,6)]
     3       1.698333       1.698333       1.698333    1[6-(6,6)]
     4       5.695367       5.695367       5.695367    1[6-(6,6)]
     5       5.695367       5.695367       5.695367    1[6-(6,6)]
     6            0.0            0.0            0.0    1[6-(6,7)]
     7            0.0            0.0            0.0    1[6-(6,6)]
     8            0.0            0.0            0.0    1[6-(6,6)]
     9            0.0            0.0            0.0    1[6-(6,7)]
    10            0.0            0.0            0.0    1[6-(6,7)]
    11            0.0            0.0            0.0    1[6-(6,6)]
    12            0.0            0.0            0.0    1[6-(6,6)]
    13            0.0            0.0            0.0    1[6-(6,7)]
    14       2.517555       2.517555       2.517555    6[6-(6,6),7-(30)]
    15       2.507943       2.507943       2.507943    6[1-(0),6-(1,6),6-(6,6)]
    16       2.517555       2.517555       2.517555    6[6-(6,6),7-(30)]
    17       2.507943       2.507943       2.507943    6[1-(0),6-(1,6),6-(6,6)]
    18       4.876145       4.876145       4.876145    6[6-(6,6),7-(30)]
    19       4.885757       4.885757       4.885757    6[1-(0),6-(1,6),6-(6,6)]
    20       4.876145       4.876145       4.876145    6[6-(6,6),7-(30)]
    21       4.885757       4.885757       4.885757    6[1-(0),6-(1,6),6-(6,6)]
    22        3.69685        3.69685        3.69685    6[6-(6,6),6-(7),6-(7)]
    23        3.69685        3.69685        3.69685    6[6-(1,6),6-(1,6),6-(6,6)]
    24        3.69685        3.69685        3.69685    6[6-(6,6),6-(7),6-(7)]
    25        3.69685        3.69685        3.69685    6[6-(1,6),6-(1,6),6-(6,6)]
    26            0.0            0.0            0.0    6[1-(0),6-(1,6),7-(6,30)]
    27            0.0            0.0            0.0    6[1-(0),6-(1,7),6-(6,6)]
    28            0.0            0.0            0.0    6[6-(1,6),6-(1,6),6-(6)]
    29            0.0            0.0            0.0    6[6-(6),6-(6,6)]
    30            0.0            0.0            0.0    6[1-(0),6-(1,7),6-(6,6)]
    31            0.0            0.0            0.0    6[1-(0),6-(1,6),7-(6,30)]
    32            0.0            0.0            0.0    6[1-(0),6-(1,6),7-(6,30)]
    33            0.0            0.0            0.0    6[1-(0),6-(1,7),6-(6,6)]
    34            0.0            0.0            0.0    6[6-(1,6),6-(1,6),6-(6)]
    35            0.0            0.0            0.0    6[6-(6),6-(6,6)]
    36            0.0            0.0            0.0    6[1-(0),6-(1,7),6-(6,6)]
    37            0.0            0.0            0.0    6[1-(0),6-(1,6),7-(6,30)]
    38       1.521623       1.521623       1.521623    7[6-(6),30-(7,7,7,7,7)]
    39       1.521623       1.521623       1.521623    7[6-(6),30-(7,7,7,7,7)]
    40       5.872077       5.872077       5.872077    7[6-(6),30-(7,7,7,7,7)]
    41       5.872077       5.872077       5.872077    7[6-(6),30-(7,7,7,7,7)]
    42            0.0            0.0            0.0    7[6-(1,6),6-(1,6),30-(7,7,7,7,7)]
    43            0.0            0.0            0.0    7[6-(1,6),6-(1,6),30-(7,7,7,7,7)]
