# Supplementary material for: A collection of forcefield precursors for metal–organic frameworks
Source: RSC Adv. 2019 Nov 13;9(63):36492–507. doi: 10.1039/c9ra07327b (PMC9075174; doi:10.1039/c9ra07327b)
Supplement: RA-009-C9RA07327B-s2112 [file RA-009-C9RA07327B-s2112.txt]

QUQPUO_clean

7.836600    0.000000    0.000000
-1.399344    14.696731    0.000000
0.000000    0.000000    17.415300

     1       5.091076       5.091076       5.091076    30[7-(6),7-(6),7-(6),7-(6),8-(7)]
     2       4.564808       4.564808       4.564808    30[7-(6),7-(6),7-(6),7-(6),8-(7)]
     3        1.34618        1.34618        1.34618    30[7-(6),7-(6),7-(6),7-(6),8-(7)]
     4       1.872448       1.872448       1.872448    30[7-(6),7-(6),7-(6),7-(6),8-(7)]
     5       3.238957       3.238957       3.238957    1[6-(6,6)]
     6       6.421505       6.421505       6.421505    1[6-(6,6)]
     7       2.208497       2.208497       2.208497    1[6-(6,6)]
     8        6.56402        6.56402        6.56402    1[6-(6,6)]
     9       3.423266       3.423266       3.423266    1[6-(6,6)]
    10       2.259075       2.259075       2.259075    1[6-(6,7)]
    11       4.093641       4.093641       4.093641    1[6-(6,7)]
    12       4.102817       4.102817       4.102817    1[6-(6,6)]
    13      -0.020329      -0.020329      -0.020329    1[6-(6,6)]
    14       3.234379       3.234379       3.234379    1[6-(6,6)]
    15      -0.389213      -0.389213      -0.389213    1[6-(6,6)]
    16       3.091864       3.091864       3.091864    1[6-(6,6)]
    17       6.232618       6.232618       6.232618    1[6-(6,6)]
    18      -0.439791      -0.439791      -0.439791    1[6-(6,7)]
    19       5.562243       5.562243       5.562243    1[6-(6,7)]
    20       6.952411       6.952411       6.952411    1[6-(6,6)]
    21       3.198299       3.198299       3.198299    1[6-(6,6)]
    22       0.015751       0.015751       0.015751    1[6-(6,6)]
    23       4.228759       4.228759       4.228759    1[6-(6,6)]
    24      -0.126764      -0.126764      -0.126764    1[6-(6,6)]
    25        3.01399        3.01399        3.01399    1[6-(6,6)]
    26       4.178181       4.178181       4.178181    1[6-(6,7)]
    27       2.343615       2.343615       2.343615    1[6-(6,7)]
    28       2.334439       2.334439       2.334439    1[6-(6,6)]
    29       6.457585       6.457585       6.457585    1[6-(6,6)]
    30       3.202877       3.202877       3.202877    1[6-(6,6)]
    31       6.826469       6.826469       6.826469    1[6-(6,6)]
    32       3.345392       3.345392       3.345392    1[6-(6,6)]
    33       0.204638       0.204638       0.204638    1[6-(6,6)]
    34       6.877047       6.877047       6.877047    1[6-(6,7)]
    35       0.875013       0.875013       0.875013    1[6-(6,7)]
    36      -0.515155      -0.515155      -0.515155    1[6-(6,6)]
    37       6.329258       6.329258       6.329258    6[6-(1,6),6-(1,6),6-(6,6)]
    38       5.489655       5.489655       5.489655    6[6-(6,6),6-(7),6-(7)]
    39       3.637936       3.637936       3.637936    6[6-(6,6),7-(30)]
    40       4.062284       4.062284       4.062284    6[6-(1,6),6-(1,6),6-(6,6)]
    41       3.435933       3.435933       3.435933    6[6-(6,6),7-(30)]
    42       3.515782       3.515782       3.515782    6[1-(0),6-(1,6),6-(6,6)]
    43       4.929521       4.929521       4.929521    6[6-(6,6),7-(30)]
    44       6.703944       6.703944       6.703944    6[1-(0),6-(1,6),6-(6,6)]
    45       3.198968       3.198968       3.198968    6[6-(1,6),6-(1,6),6-(6,6)]
    46       5.243588       5.243588       5.243588    6[6-(6,6),7-(30)]
    47       4.194401       4.194401       4.194401    6[6-(6,6),6-(7),6-(7)]
    48       2.618518       2.618518       2.618518    6[1-(0),6-(1,7),6-(6,6)]
    49       6.790063       6.790063       6.790063    6[1-(0),6-(1,6),6-(6,6)]
    50       3.060685       3.060685       3.060685    6[1-(0),6-(1,6),6-(6,6)]
    51       2.654219       2.654219       2.654219    6[1-(0),6-(1,6),7-(6,8)]
    52       3.743347       3.743347       3.743347    6[1-(0),6-(1,6),7-(6,8)]
    53       3.739216       3.739216       3.739216    6[1-(0),6-(1,7),6-(6,6)]
    54       3.326626       3.326626       3.326626    6[6-(1,6),6-(1,6),6-(6,6)]
    55       4.166229       4.166229       4.166229    6[6-(6,6),6-(7),6-(7)]
    56      -0.419308      -0.419308      -0.419308    6[6-(6,6),7-(30)]
    57       6.992944       6.992944       6.992944    6[6-(1,6),6-(1,6),6-(6,6)]
    58       6.219951       6.219951       6.219951    6[6-(6,6),7-(30)]
    59      -0.297154      -0.297154      -0.297154    6[1-(0),6-(1,6),6-(6,6)]
    60       4.726363       4.726363       4.726363    6[6-(6,6),7-(30)]
    61        2.95194        2.95194        2.95194    6[1-(0),6-(1,6),6-(6,6)]
    62      -1.379684      -1.379684      -1.379684    6[6-(1,6),6-(1,6),6-(6,6)]
    63       4.412296       4.412296       4.412296    6[6-(6,6),7-(30)]
    64       6.860827       6.860827       6.860827    6[6-(6,6),6-(7),6-(7)]
    65      -0.799234      -0.799234      -0.799234    6[1-(0),6-(1,7),6-(6,6)]
    66       2.865821       2.865821       2.865821    6[1-(0),6-(1,6),6-(6,6)]
    67       6.595199       6.595199       6.595199    6[1-(0),6-(1,6),6-(6,6)]
    68      -0.834935      -0.834935      -0.834935    6[1-(0),6-(1,6),7-(6,8)]
    69       5.912537       5.912537       5.912537    6[1-(0),6-(1,6),7-(6,8)]
    70       7.316012       7.316012       7.316012    6[1-(0),6-(1,7),6-(6,6)]
    71       0.107998       0.107998       0.107998    6[6-(1,6),6-(1,6),6-(6,6)]
    72       0.947601       0.947601       0.947601    6[6-(6,6),6-(7),6-(7)]
    73        2.79932        2.79932        2.79932    6[6-(6,6),7-(30)]
    74       2.374972       2.374972       2.374972    6[6-(1,6),6-(1,6),6-(6,6)]
    75       3.001323       3.001323       3.001323    6[6-(6,6),7-(30)]
    76       2.921474       2.921474       2.921474    6[1-(0),6-(1,6),6-(6,6)]
    77       1.507735       1.507735       1.507735    6[6-(6,6),7-(30)]
    78      -0.266688      -0.266688      -0.266688    6[1-(0),6-(1,6),6-(6,6)]
    79       3.238288       3.238288       3.238288    6[6-(1,6),6-(1,6),6-(6,6)]
    80       1.193668       1.193668       1.193668    6[6-(6,6),7-(30)]
    81       2.242855       2.242855       2.242855    6[6-(6,6),6-(7),6-(7)]
    82       3.818738       3.818738       3.818738    6[1-(0),6-(1,7),6-(6,6)]
    83      -0.352807      -0.352807      -0.352807    6[1-(0),6-(1,6),6-(6,6)]
    84       3.376571       3.376571       3.376571    6[1-(0),6-(1,6),6-(6,6)]
    85       3.783037       3.783037       3.783037    6[1-(0),6-(1,6),7-(6,8)]
    86       2.693909       2.693909       2.693909    6[1-(0),6-(1,6),7-(6,8)]
    87        2.69804        2.69804        2.69804    6[1-(0),6-(1,7),6-(6,6)]
    88        3.11063        3.11063        3.11063    6[6-(1,6),6-(1,6),6-(6,6)]
    89       2.271027       2.271027       2.271027    6[6-(6,6),6-(7),6-(7)]
    90       6.856564       6.856564       6.856564    6[6-(6,6),7-(30)]
    91      -0.555688      -0.555688      -0.555688    6[6-(1,6),6-(1,6),6-(6,6)]
    92       0.217305       0.217305       0.217305    6[6-(6,6),7-(30)]
    93        6.73441        6.73441        6.73441    6[1-(0),6-(1,6),6-(6,6)]
    94       1.710893       1.710893       1.710893    6[6-(6,6),7-(30)]
    95       3.485316       3.485316       3.485316    6[1-(0),6-(1,6),6-(6,6)]
    96       -0.01966       -0.01966       -0.01966    6[6-(1,6),6-(1,6),6-(6,6)]
    97        2.02496        2.02496        2.02496    6[6-(6,6),7-(30)]
    98      -0.423571      -0.423571      -0.423571    6[6-(6,6),6-(7),6-(7)]
    99        7.23649        7.23649        7.23649    6[1-(0),6-(1,7),6-(6,6)]
   100       3.571435       3.571435       3.571435    6[1-(0),6-(1,6),6-(6,6)]
   101      -0.157943      -0.157943      -0.157943    6[1-(0),6-(1,6),6-(6,6)]
   102       7.272191       7.272191       7.272191    6[1-(0),6-(1,6),7-(6,8)]
   103       0.524719       0.524719       0.524719    6[1-(0),6-(1,6),7-(6,8)]
   104      -0.878756      -0.878756      -0.878756    6[1-(0),6-(1,7),6-(6,6)]
   105       3.977397       3.977397       3.977397    7[6-(6),30-(7,7,7,8)]
   106       5.096177       5.096177       5.096177    7[6-(6),30-(7,7,7,8)]
   107        3.24756        3.24756        3.24756    7[6-(1,6),6-(1,6),8-(30)]
   108       4.505856       4.505856       4.505856    7[6-(6),30-(7,7,7,8)]
   109       3.126027       3.126027       3.126027    7[6-(6),30-(7,7,7,8)]
   110       5.678487       5.678487       5.678487    7[6-(6),30-(7,7,7,8)]
   111       4.559707       4.559707       4.559707    7[6-(6),30-(7,7,7,8)]
   112       6.408324       6.408324       6.408324    7[6-(1,6),6-(1,6),8-(30)]
   113       5.150028       5.150028       5.150028    7[6-(6),30-(7,7,7,8)]
   114       0.092601       0.092601       0.092601    7[6-(6),30-(7,7,7,8)]
   115       2.459859       2.459859       2.459859    7[6-(6),30-(7,7,7,8)]
   116       1.341079       1.341079       1.341079    7[6-(6),30-(7,7,7,8)]
   117       3.189696       3.189696       3.189696    7[6-(1,6),6-(1,6),8-(30)]
   118         1.9314         1.9314         1.9314    7[6-(6),30-(7,7,7,8)]
   119       3.311229       3.311229       3.311229    7[6-(6),30-(7,7,7,8)]
   120       0.758769       0.758769       0.758769    7[6-(6),30-(7,7,7,8)]
   121       1.877549       1.877549       1.877549    7[6-(6),30-(7,7,7,8)]
   122       0.028932       0.028932       0.028932    7[6-(1,6),6-(1,6),8-(30)]
   123       1.287228       1.287228       1.287228    7[6-(6),30-(7,7,7,8)]
   124       6.344655       6.344655       6.344655    7[6-(6),30-(7,7,7,8)]
   125       3.328811       3.328811       3.328811    8[7-(6,6),30-(7,7,7,7)]
   126       6.327073       6.327073       6.327073    8[7-(6,6),30-(7,7,7,7)]
   127       3.108445       3.108445       3.108445    8[7-(6,6),30-(7,7,7,7)]
   128       0.110183       0.110183       0.110183    8[7-(6,6),30-(7,7,7,7)]
