# Supplementary material for: A collection of forcefield precursors for metal–organic frameworks
Source: RSC Adv. 2019 Nov 13;9(63):36492–507. doi: 10.1039/c9ra07327b (PMC9075174; doi:10.1039/c9ra07327b)
Supplement: RA-009-C9RA07327B-s2113 [file RA-009-C9RA07327B-s2113.txt]

QURSEC_clean

12.556600    0.000000    0.000000
-1.105536    12.507837    0.000000
0.000000    0.000000    25.085000

     1       8.588298       8.588298       8.588298    30[8-(6),8-(6),8-(6),8-(6)]
     2       8.588298       8.588298       8.588298    30[8-(6),8-(6),8-(6),8-(6)]
     3       2.862766       2.862766       2.862766    30[8-(6),8-(6),8-(6),8-(6)]
     4       2.862766       2.862766       2.862766    30[8-(6),8-(6),8-(6),8-(6)]
     5       1.002775       1.002775       1.002775    1[6-(6,7)]
     6      -0.713553      -0.713553      -0.713553    1[6-(6,6)]
     7      11.363638      11.363638      11.363638    1[6-(6,6)]
     8       0.522023       0.522023       0.522023    1[6-(6,7)]
     9         4.2345         4.2345         4.2345    1[6-(6,7)]
    10       5.893573       5.893573       5.893573    1[6-(6,6)]
    11       5.052675       5.052675       5.052675    1[6-(6,6)]
    12       3.366539       3.366539       3.366539    1[6-(6,7)]
    13       3.617221       3.617221       3.617221    1[6-(6,7)]
    14       5.333549       5.333549       5.333549    1[6-(6,6)]
    15       5.812958       5.812958       5.812958    1[6-(6,6)]
    16       4.097973       4.097973       4.097973    1[6-(6,7)]
    17       0.385496       0.385496       0.385496    1[6-(6,7)]
    18      11.283023      11.283023      11.283023    1[6-(6,6)]
    19      -0.432679      -0.432679      -0.432679    1[6-(6,6)]
    20       1.253457       1.253457       1.253457    1[6-(6,7)]
    21       7.686292       7.686292       7.686292    1[6-(6,7)]
    22       8.090328       8.090328       8.090328    1[6-(6,6)]
    23      10.830814      10.830814      10.830814    1[6-(6,6)]
    24      11.462661      11.462661      11.462661    1[6-(6,7)]
    25      10.603788      10.603788      10.603788    1[6-(6,7)]
    26      10.142497      10.142497      10.142497    1[6-(6,6)]
    27       6.320521       6.320521       6.320521    1[6-(6,6)]
    28       6.820327       6.820327       6.820327    1[6-(6,7)]
    29       10.59584       10.59584       10.59584    1[6-(6,7)]
    30      10.191804      10.191804      10.191804    1[6-(6,6)]
    31       6.345782       6.345782       6.345782    1[6-(6,6)]
    32       6.819471       6.819471       6.819471    1[6-(6,7)]
    33       7.678344       7.678344       7.678344    1[6-(6,7)]
    34       7.034099       7.034099       7.034099    1[6-(6,6)]
    35      11.961611      11.961611      11.961611    1[6-(6,6)]
    36      11.461805      11.461805      11.461805    1[6-(6,7)]
    37       3.764772       3.764772       3.764772    1[6-(6,7)]
    38       4.466272       4.466272       4.466272    1[6-(6,6)]
    39        0.62025        0.62025        0.62025    1[6-(6,6)]
    40      -0.011597      -0.011597      -0.011597    1[6-(6,7)]
    41       0.847276       0.847276       0.847276    1[6-(6,7)]
    42       1.308567       1.308567       1.308567    1[6-(6,6)]
    43       5.130543       5.130543       5.130543    1[6-(6,6)]
    44       4.630737       4.630737       4.630737    1[6-(6,7)]
    45       0.855224       0.855224       0.855224    1[6-(6,7)]
    46        1.25926        1.25926        1.25926    1[6-(6,6)]
    47       5.105282       5.105282       5.105282    1[6-(6,6)]
    48       4.631593       4.631593       4.631593    1[6-(6,7)]
    49        3.77272        3.77272        3.77272    1[6-(6,7)]
    50       4.416965       4.416965       4.416965    1[6-(6,6)]
    51      -0.510547      -0.510547      -0.510547    1[6-(6,6)]
    52      -0.010741      -0.010741      -0.010741    1[6-(6,7)]
    53      10.448289      10.448289      10.448289    1[6-(6,7)]
    54      -0.391983      -0.391983      -0.391983    1[6-(6,6)]
    55       0.087426       0.087426       0.087426    1[6-(6,6)]
    56      10.929041      10.929041      10.929041    1[6-(6,7)]
    57       7.216564       7.216564       7.216564    1[6-(6,7)]
    58       5.557491       5.557491       5.557491    1[6-(6,6)]
    59       6.398389       6.398389       6.398389    1[6-(6,6)]
    60       8.084525       8.084525       8.084525    1[6-(6,7)]
    61       7.833843       7.833843       7.833843    1[6-(6,7)]
    62       6.117515       6.117515       6.117515    1[6-(6,6)]
    63       5.638106       5.638106       5.638106    1[6-(6,6)]
    64       7.353091       7.353091       7.353091    1[6-(6,7)]
    65      11.065568      11.065568      11.065568    1[6-(6,7)]
    66       0.168041       0.168041       0.168041    1[6-(6,6)]
    67      11.883743      11.883743      11.883743    1[6-(6,6)]
    68      10.197607      10.197607      10.197607    1[6-(6,7)]
    69       2.309998       2.309998       2.309998    46[7-(6,6),7-(6,6),7-(6,6),7-(6,6)]
    70       9.141066       9.141066       9.141066    46[7-(6,6),7-(6,6),7-(6,6),7-(6,6)]
    71       2.309998       2.309998       2.309998    46[7-(6,6),7-(6,6),7-(6,6),7-(6,6)]
    72       9.141066       9.141066       9.141066    46[7-(6,6),7-(6,6),7-(6,6),7-(6,6)]
    73       0.268391       0.268391       0.268391    6[1-(0),6-(1,6),7-(6,46)]
    74       -0.75475       -0.75475       -0.75475    6[1-(0),6-(1,7),6-(6,6)]
    75      11.460257      11.460257      11.460257    6[6-(1,6),6-(1,6),6-(8,8)]
    76      10.379798      10.379798      10.379798    6[6-(6,6),8-(0),8-(30)]
    77      -0.458917      -0.458917      -0.458917    6[1-(0),6-(1,7),6-(6,6)]
    78       0.552449       0.552449       0.552449    6[1-(0),6-(1,6),7-(6,46)]
    79       3.905135       3.905135       3.905135    6[1-(0),6-(1,6),7-(6,46)]
    80       4.895147       4.895147       4.895147    6[1-(0),6-(1,7),6-(6,6)]
    81       5.651408       5.651408       5.651408    6[6-(1,6),6-(1,6),6-(8,8)]
    82       5.386882       5.386882       5.386882    6[1-(0),6-(1,7),6-(6,6)]
    83       4.413044       4.413044       4.413044    6[1-(0),6-(1,6),7-(6,46)]
    84       6.728834       6.728834       6.728834    6[6-(6,6),8-(0),8-(30)]
    85       4.351605       4.351605       4.351605    6[1-(0),6-(1,6),7-(6,46)]
    86       5.374746       5.374746       5.374746    6[1-(0),6-(1,7),6-(6,6)]
    87       5.716339       5.716339       5.716339    6[6-(1,6),6-(1,6),6-(8,8)]
    88       6.796798       6.796798       6.796798    6[6-(6,6),8-(0),8-(30)]
    89       5.078913       5.078913       5.078913    6[1-(0),6-(1,7),6-(6,6)]
    90       4.067547       4.067547       4.067547    6[1-(0),6-(1,6),7-(6,46)]
    91       0.714861       0.714861       0.714861    6[1-(0),6-(1,6),7-(6,46)]
    92      -0.275151      -0.275151      -0.275151    6[1-(0),6-(1,7),6-(6,6)]
    93      11.525188      11.525188      11.525188    6[6-(1,6),6-(1,6),6-(8,8)]
    94      -0.766886      -0.766886      -0.766886    6[1-(0),6-(1,7),6-(6,6)]
    95       0.206952       0.206952       0.206952    6[1-(0),6-(1,6),7-(6,46)]
    96      10.447762      10.447762      10.447762    6[6-(6,6),8-(0),8-(30)]
    97      10.777306      10.777306      10.777306    6[1-(0),6-(1,6),7-(6,46)]
    98      11.062998      11.062998      11.062998    6[1-(0),6-(1,7),6-(6,6)]
    99       8.940959       8.940959       8.940959    6[6-(1,6),6-(1,6),6-(8,8)]
   100       9.226714       9.226714       9.226714    6[6-(6,6),8-(0),8-(30)]
   101       8.806743       8.806743       8.806743    6[1-(0),6-(1,7),6-(6,6)]
   102       8.555728       8.555728       8.555728    6[1-(0),6-(1,6),7-(6,46)]
   103       7.495544       7.495544       7.495544    6[1-(0),6-(1,6),7-(6,46)]
   104       7.204048       7.204048       7.204048    6[1-(0),6-(1,7),6-(6,6)]
   105        8.20896        8.20896        8.20896    6[6-(1,6),6-(1,6),6-(8,8)]
   106       9.444536       9.444536       9.444536    6[1-(0),6-(1,7),6-(6,6)]
   107        9.72215        9.72215        9.72215    6[1-(0),6-(1,6),7-(6,46)]
   108       7.901045       7.901045       7.901045    6[6-(6,6),8-(0),8-(30)]
   109       7.504826       7.504826       7.504826    6[1-(0),6-(1,6),7-(6,46)]
   110       7.219134       7.219134       7.219134    6[1-(0),6-(1,7),6-(6,6)]
   111       8.235637       8.235637       8.235637    6[6-(1,6),6-(1,6),6-(8,8)]
   112       7.949882       7.949882       7.949882    6[6-(6,6),8-(0),8-(30)]
   113       9.475389       9.475389       9.475389    6[1-(0),6-(1,7),6-(6,6)]
   114       9.726404       9.726404       9.726404    6[1-(0),6-(1,6),7-(6,46)]
   115      10.786588      10.786588      10.786588    6[1-(0),6-(1,6),7-(6,46)]
   116      11.078084      11.078084      11.078084    6[1-(0),6-(1,7),6-(6,6)]
   117       8.967636       8.967636       8.967636    6[6-(1,6),6-(1,6),6-(8,8)]
   118       8.837596       8.837596       8.837596    6[1-(0),6-(1,7),6-(6,6)]
   119       8.559982       8.559982       8.559982    6[1-(0),6-(1,6),7-(6,46)]
   120       9.275551       9.275551       9.275551    6[6-(6,6),8-(0),8-(30)]
   121       0.673758       0.673758       0.673758    6[1-(0),6-(1,6),7-(6,46)]
   122       0.388066       0.388066       0.388066    6[1-(0),6-(1,7),6-(6,6)]
   123       2.510105       2.510105       2.510105    6[6-(1,6),6-(1,6),6-(8,8)]
   124        2.22435        2.22435        2.22435    6[6-(6,6),8-(0),8-(30)]
   125       2.644321       2.644321       2.644321    6[1-(0),6-(1,7),6-(6,6)]
   126       2.895336       2.895336       2.895336    6[1-(0),6-(1,6),7-(6,46)]
   127        3.95552        3.95552        3.95552    6[1-(0),6-(1,6),7-(6,46)]
   128       4.247016       4.247016       4.247016    6[1-(0),6-(1,7),6-(6,6)]
   129       3.242104       3.242104       3.242104    6[6-(1,6),6-(1,6),6-(8,8)]
   130       2.006528       2.006528       2.006528    6[1-(0),6-(1,7),6-(6,6)]
   131       1.728914       1.728914       1.728914    6[1-(0),6-(1,6),7-(6,46)]
   132       3.550019       3.550019       3.550019    6[6-(6,6),8-(0),8-(30)]
   133       3.946238       3.946238       3.946238    6[1-(0),6-(1,6),7-(6,46)]
   134        4.23193        4.23193        4.23193    6[1-(0),6-(1,7),6-(6,6)]
   135       3.215427       3.215427       3.215427    6[6-(1,6),6-(1,6),6-(8,8)]
   136       3.501182       3.501182       3.501182    6[6-(6,6),8-(0),8-(30)]
   137       1.975675       1.975675       1.975675    6[1-(0),6-(1,7),6-(6,6)]
   138        1.72466        1.72466        1.72466    6[1-(0),6-(1,6),7-(6,46)]
   139       0.664476       0.664476       0.664476    6[1-(0),6-(1,6),7-(6,46)]
   140        0.37298        0.37298        0.37298    6[1-(0),6-(1,7),6-(6,6)]
   141       2.483428       2.483428       2.483428    6[6-(1,6),6-(1,6),6-(8,8)]
   142       3.719004       3.719004       3.719004    6[1-(0),6-(1,7),6-(6,6)]
   143       2.891082       2.891082       2.891082    6[1-(0),6-(1,6),7-(6,46)]
   144       2.175513       2.175513       2.175513    6[6-(6,6),8-(0),8-(30)]
   145      11.182673      11.182673      11.182673    6[1-(0),6-(1,6),7-(6,46)]
   146      12.205814      12.205814      12.205814    6[1-(0),6-(1,7),6-(6,6)]
   147      -0.009193      -0.009193      -0.009193    6[6-(1,6),6-(1,6),6-(8,8)]
   148       1.071266       1.071266       1.071266    6[6-(6,6),8-(0),8-(30)]
   149      11.909981      11.909981      11.909981    6[1-(0),6-(1,7),6-(6,6)]
   150      10.898615      10.898615      10.898615    6[1-(0),6-(1,6),7-(6,46)]
   151       7.545929       7.545929       7.545929    6[1-(0),6-(1,6),7-(6,46)]
   152       6.555917       6.555917       6.555917    6[1-(0),6-(1,7),6-(6,6)]
   153       5.799656       5.799656       5.799656    6[6-(1,6),6-(1,6),6-(8,8)]
   154       6.064182       6.064182       6.064182    6[1-(0),6-(1,7),6-(6,6)]
   155        7.03802        7.03802        7.03802    6[1-(0),6-(1,6),7-(6,46)]
   156        4.72223        4.72223        4.72223    6[6-(6,6),8-(0),8-(30)]
   157       7.099459       7.099459       7.099459    6[1-(0),6-(1,6),7-(6,46)]
   158       6.076318       6.076318       6.076318    6[1-(0),6-(1,7),6-(6,6)]
   159       5.734725       5.734725       5.734725    6[6-(1,6),6-(1,6),6-(8,8)]
   160       4.654266       4.654266       4.654266    6[6-(6,6),8-(0),8-(30)]
   161       6.372151       6.372151       6.372151    6[1-(0),6-(1,7),6-(6,6)]
   162       7.383517       7.383517       7.383517    6[1-(0),6-(1,6),7-(6,46)]
   163      10.736203      10.736203      10.736203    6[1-(0),6-(1,6),7-(6,46)]
   164      11.726215      11.726215      11.726215    6[1-(0),6-(1,7),6-(6,6)]
   165      -0.074124      -0.074124      -0.074124    6[6-(1,6),6-(1,6),6-(8,8)]
   166       -0.33865       -0.33865       -0.33865    6[1-(0),6-(1,7),6-(6,6)]
   167      11.244112      11.244112      11.244112    6[1-(0),6-(1,6),7-(6,46)]
   168       1.003302       1.003302       1.003302    6[6-(6,6),8-(0),8-(30)]
   169       3.708454       3.708454       3.708454    7[6-(1,6),6-(1,6),46-(7,7,7)]
   170       0.892597       0.892597       0.892597    7[6-(1,6),6-(1,6),46-(7,7,7)]
   171       0.911542       0.911542       0.911542    7[6-(1,6),6-(1,6),46-(7,7,7)]
   172         3.7274         3.7274         3.7274    7[6-(1,6),6-(1,6),46-(7,7,7)]
   173       8.738853       8.738853       8.738853    7[6-(1,6),6-(1,6),46-(7,7,7)]
   174       9.546193       9.546193       9.546193    7[6-(1,6),6-(1,6),46-(7,7,7)]
   175       9.543279       9.543279       9.543279    7[6-(1,6),6-(1,6),46-(7,7,7)]
   176       8.735939       8.735939       8.735939    7[6-(1,6),6-(1,6),46-(7,7,7)]
   177       2.712211       2.712211       2.712211    7[6-(1,6),6-(1,6),46-(7,7,7)]
   178       1.904871       1.904871       1.904871    7[6-(1,6),6-(1,6),46-(7,7,7)]
   179       1.907785       1.907785       1.907785    7[6-(1,6),6-(1,6),46-(7,7,7)]
   180       2.715125       2.715125       2.715125    7[6-(1,6),6-(1,6),46-(7,7,7)]
   181        7.74261        7.74261        7.74261    7[6-(1,6),6-(1,6),46-(7,7,7)]
   182      10.558468      10.558468      10.558468    7[6-(1,6),6-(1,6),46-(7,7,7)]
   183      10.539522      10.539522      10.539522    7[6-(1,6),6-(1,6),46-(7,7,7)]
   184       7.723664       7.723664       7.723664    7[6-(1,6),6-(1,6),46-(7,7,7)]
   185      10.194144      10.194144      10.194144    8[6-(6,8),30-(8,8,8)]
   186        9.78718        9.78718        9.78718    8[6-(6,8)]
   187       7.024323       7.024323       7.024323    8[6-(6,8),30-(8,8,8)]
   188       7.313941       7.313941       7.313941    8[6-(6,8)]
   189       6.982452       6.982452       6.982452    8[6-(6,8),30-(8,8,8)]
   190       7.389416       7.389416       7.389416    8[6-(6,8)]
   191      10.152273      10.152273      10.152273    8[6-(6,8),30-(8,8,8)]
   192       9.862655       9.862655       9.862655    8[6-(6,8)]
   193       8.278712       8.278712       8.278712    8[6-(6,8),30-(8,8,8)]
   194      10.325468      10.325468      10.325468    8[6-(6,8)]
   195       8.846852       8.846852       8.846852    8[6-(6,8),30-(8,8,8)]
   196       6.731934       6.731934       6.731934    8[6-(6,8)]
   197       8.897884       8.897884       8.897884    8[6-(6,8),30-(8,8,8)]
   198       6.851128       6.851128       6.851128    8[6-(6,8)]
   199       8.329744       8.329744       8.329744    8[6-(6,8),30-(8,8,8)]
   200      10.444662      10.444662      10.444662    8[6-(6,8)]
   201       3.172352       3.172352       3.172352    8[6-(6,8),30-(8,8,8)]
   202       1.125596       1.125596       1.125596    8[6-(6,8)]
   203       2.604212       2.604212       2.604212    8[6-(6,8),30-(8,8,8)]
   204        4.71913        4.71913        4.71913    8[6-(6,8)]
   205        2.55318        2.55318        2.55318    8[6-(6,8),30-(8,8,8)]
   206       4.599936       4.599936       4.599936    8[6-(6,8)]
   207        3.12132        3.12132        3.12132    8[6-(6,8),30-(8,8,8)]
   208       1.006402       1.006402       1.006402    8[6-(6,8)]
   209        1.25692        1.25692        1.25692    8[6-(6,8),30-(8,8,8)]
   210       1.663884       1.663884       1.663884    8[6-(6,8)]
   211       4.426741       4.426741       4.426741    8[6-(6,8),30-(8,8,8)]
   212       4.137123       4.137123       4.137123    8[6-(6,8)]
   213       4.468612       4.468612       4.468612    8[6-(6,8),30-(8,8,8)]
   214       4.061648       4.061648       4.061648    8[6-(6,8)]
   215       1.298791       1.298791       1.298791    8[6-(6,8),30-(8,8,8)]
   216       1.588409       1.588409       1.588409    8[6-(6,8)]
