# Supplementary material for: A collection of forcefield precursors for metal–organic frameworks
Source: RSC Adv. 2019 Nov 13;9(63):36492–507. doi: 10.1039/c9ra07327b (PMC9075174; doi:10.1039/c9ra07327b)
Supplement: RA-009-C9RA07327B-s2114 [file RA-009-C9RA07327B-s2114.txt]

QUSBIP_clean

20.330000    0.000000    0.000000
0.000000    23.169200    0.000000
0.000000    0.000000    32.008100

     1       3.515057       3.515057       3.515057    30[8-(30,30,30),8-(6),8-(6),8-(6)]
     2       5.933514       5.933514       5.933514    30[8-(30,30,30),8-(6),8-(6),8-(6)]
     3       5.158534       5.158534       5.158534    30[8-(30,30,30),8-(6),8-(6),8-(6)]
     4       6.379147       6.379147       6.379147    30[8-(30,30,30),8-(6),8-(6),8-(6)]
     5       6.649943       6.649943       6.649943    30[8-(30,30,30),8-(6),8-(6),8-(6)]
     6       4.231486       4.231486       4.231486    30[8-(30,30,30),8-(6),8-(6),8-(6)]
     7       5.006466       5.006466       5.006466    30[8-(30,30,30),8-(6),8-(6),8-(6)]
     8       3.785853       3.785853       3.785853    30[8-(30,30,30),8-(6),8-(6),8-(6)]
     9      16.814943      16.814943      16.814943    30[8-(30,30,30),8-(6),8-(6),8-(6)]
    10      14.396486      14.396486      14.396486    30[8-(30,30,30),8-(6),8-(6),8-(6)]
    11      15.171466      15.171466      15.171466    30[8-(30,30,30),8-(6),8-(6),8-(6)]
    12      13.950853      13.950853      13.950853    30[8-(30,30,30),8-(6),8-(6),8-(6)]
    13      13.680057      13.680057      13.680057    30[8-(30,30,30),8-(6),8-(6),8-(6)]
    14      16.098514      16.098514      16.098514    30[8-(30,30,30),8-(6),8-(6),8-(6)]
    15      15.323534      15.323534      15.323534    30[8-(30,30,30),8-(6),8-(6),8-(6)]
    16      16.544147      16.544147      16.544147    30[8-(30,30,30),8-(6),8-(6),8-(6)]
    17      17.536658      17.536658      17.536658    1[6-(6,6)]
    18      18.788986      18.788986      18.788986    1[6-(6,6)]
    19      15.375579      15.375579      15.375579    1[6-(6,6)]
    20      14.204571      14.204571      14.204571    1[6-(6,6)]
    21      18.353924      18.353924      18.353924    1[6-(6,6)]
    22      20.285274      20.285274      20.285274    1[6-(6,6)]
    23       2.049264       2.049264       2.049264    1[6-(6,6)]
    24       0.048792       0.048792       0.048792    1[6-(6,6)]
    25      18.270571      18.270571      18.270571    1[6-(6,6)]
    26       17.74809       17.74809       17.74809    1[6-(6,6)]
    27       16.44697       16.44697       16.44697    1[6-(6,6)]
    28       17.05687       17.05687       17.05687    1[6-(6,6)]
    29      13.466592      13.466592      13.466592    1[6-(6,6)]
    30      11.163203      11.163203      11.163203    1[6-(6,6)]
    31      10.927375      10.927375      10.927375    1[6-(6,6)]
    32      13.253127      13.253127      13.253127    1[6-(6,6)]
    33       8.038482       8.038482       8.038482    1[6-(6,6)]
    34       6.963025       6.963025       6.963025    1[6-(6,6)]
    35       8.150297       8.150297       8.150297    1[6-(6,6)]
    36       9.254216       9.254216       9.254216    1[6-(6,6)]
    37       6.867474       6.867474       6.867474    1[6-(6,6)]
    38       5.775753       5.775753       5.775753    1[6-(6,6)]
    39       9.244051       9.244051       9.244051    1[6-(6,6)]
    40      10.360168      10.360168      10.360168    1[6-(6,6)]
    41      16.233505      16.233505      16.233505    1[6-(6,6)]
    42      17.107695      17.107695      17.107695    1[6-(6,6)]
    43      15.847235      15.847235      15.847235    1[6-(6,6)]
    44      15.111289      15.111289      15.111289    1[6-(6,6)]
    45       18.66294       18.66294       18.66294    1[6-(6,6)]
    46      18.083535      18.083535      18.083535    1[6-(6,6)]
    47      14.226934      14.226934      14.226934    1[6-(6,6)]
    48      14.733151      14.733151      14.733151    1[6-(6,6)]
    49       17.97172       17.97172       17.97172    1[6-(6,6)]
    50      20.031149      20.031149      20.031149    1[6-(6,6)]
    51       0.559075       0.559075       0.559075    1[6-(6,6)]
    52      18.819481      18.819481      18.819481    1[6-(6,6)]
    53      12.958342      12.958342      12.958342    1[6-(6,6)]
    54      11.706014      11.706014      11.706014    1[6-(6,6)]
    55      15.119421      15.119421      15.119421    1[6-(6,6)]
    56      16.290429      16.290429      16.290429    1[6-(6,6)]
    57      12.141076      12.141076      12.141076    1[6-(6,6)]
    58      10.209726      10.209726      10.209726    1[6-(6,6)]
    59       8.115736       8.115736       8.115736    1[6-(6,6)]
    60      10.116208      10.116208      10.116208    1[6-(6,6)]
    61      12.224429      12.224429      12.224429    1[6-(6,6)]
    62       12.74691       12.74691       12.74691    1[6-(6,6)]
    63       14.04803       14.04803       14.04803    1[6-(6,6)]
    64       13.43813       13.43813       13.43813    1[6-(6,6)]
    65      17.028408      17.028408      17.028408    1[6-(6,6)]
    66      19.331797      19.331797      19.331797    1[6-(6,6)]
    67      19.567625      19.567625      19.567625    1[6-(6,6)]
    68      17.241873      17.241873      17.241873    1[6-(6,6)]
    69       2.126518       2.126518       2.126518    1[6-(6,6)]
    70       3.201975       3.201975       3.201975    1[6-(6,6)]
    71       2.014703       2.014703       2.014703    1[6-(6,6)]
    72       0.910784       0.910784       0.910784    1[6-(6,6)]
    73       3.297526       3.297526       3.297526    1[6-(6,6)]
    74       4.389247       4.389247       4.389247    1[6-(6,6)]
    75       0.920949       0.920949       0.920949    1[6-(6,6)]
    76      20.134832      20.134832      20.134832    1[6-(6,6)]
    77      14.261495      14.261495      14.261495    1[6-(6,6)]
    78      13.387305      13.387305      13.387305    1[6-(6,6)]
    79      14.647765      14.647765      14.647765    1[6-(6,6)]
    80      15.383711      15.383711      15.383711    1[6-(6,6)]
    81       11.83206       11.83206       11.83206    1[6-(6,6)]
    82      12.411465      12.411465      12.411465    1[6-(6,6)]
    83      16.268066      16.268066      16.268066    1[6-(6,6)]
    84      15.761849      15.761849      15.761849    1[6-(6,6)]
    85       12.52328       12.52328       12.52328    1[6-(6,6)]
    86      10.463851      10.463851      10.463851    1[6-(6,6)]
    87       9.605925       9.605925       9.605925    1[6-(6,6)]
    88      11.675519      11.675519      11.675519    1[6-(6,6)]
    89       2.793342       2.793342       2.793342    1[6-(6,6)]
    90       1.541014       1.541014       1.541014    1[6-(6,6)]
    91       4.954421       4.954421       4.954421    1[6-(6,6)]
    92       6.125429       6.125429       6.125429    1[6-(6,6)]
    93       1.976076       1.976076       1.976076    1[6-(6,6)]
    94       0.044726       0.044726       0.044726    1[6-(6,6)]
    95      18.280736      18.280736      18.280736    1[6-(6,6)]
    96      20.281208      20.281208      20.281208    1[6-(6,6)]
    97       2.059429       2.059429       2.059429    1[6-(6,6)]
    98        2.58191        2.58191        2.58191    1[6-(6,6)]
    99        3.88303        3.88303        3.88303    1[6-(6,6)]
   100        3.27313        3.27313        3.27313    1[6-(6,6)]
   101       6.863408       6.863408       6.863408    1[6-(6,6)]
   102       9.166797       9.166797       9.166797    1[6-(6,6)]
   103       9.402625       9.402625       9.402625    1[6-(6,6)]
   104       7.076873       7.076873       7.076873    1[6-(6,6)]
   105      12.291518      12.291518      12.291518    1[6-(6,6)]
   106      13.366975      13.366975      13.366975    1[6-(6,6)]
   107      12.179703      12.179703      12.179703    1[6-(6,6)]
   108      11.075784      11.075784      11.075784    1[6-(6,6)]
   109      13.462526      13.462526      13.462526    1[6-(6,6)]
   110      14.554247      14.554247      14.554247    1[6-(6,6)]
   111      11.085949      11.085949      11.085949    1[6-(6,6)]
   112       9.969832       9.969832       9.969832    1[6-(6,6)]
   113       4.096495       4.096495       4.096495    1[6-(6,6)]
   114       3.222305       3.222305       3.222305    1[6-(6,6)]
   115       4.482765       4.482765       4.482765    1[6-(6,6)]
   116       5.218711       5.218711       5.218711    1[6-(6,6)]
   117        1.66706        1.66706        1.66706    1[6-(6,6)]
   118       2.246465       2.246465       2.246465    1[6-(6,6)]
   119       6.103066       6.103066       6.103066    1[6-(6,6)]
   120       5.596849       5.596849       5.596849    1[6-(6,6)]
   121        2.35828        2.35828        2.35828    1[6-(6,6)]
   122       0.298851       0.298851       0.298851    1[6-(6,6)]
   123      19.770925      19.770925      19.770925    1[6-(6,6)]
   124       1.510519       1.510519       1.510519    1[6-(6,6)]
   125       7.371658       7.371658       7.371658    1[6-(6,6)]
   126       8.623986       8.623986       8.623986    1[6-(6,6)]
   127       5.210579       5.210579       5.210579    1[6-(6,6)]
   128       4.039571       4.039571       4.039571    1[6-(6,6)]
   129       8.188924       8.188924       8.188924    1[6-(6,6)]
   130      10.120274      10.120274      10.120274    1[6-(6,6)]
   131      12.214264      12.214264      12.214264    1[6-(6,6)]
   132      10.213792      10.213792      10.213792    1[6-(6,6)]
   133       8.105571       8.105571       8.105571    1[6-(6,6)]
   134        7.58309        7.58309        7.58309    1[6-(6,6)]
   135        6.28197        6.28197        6.28197    1[6-(6,6)]
   136        6.89187        6.89187        6.89187    1[6-(6,6)]
   137       3.301592       3.301592       3.301592    1[6-(6,6)]
   138       0.998203       0.998203       0.998203    1[6-(6,6)]
   139       0.762375       0.762375       0.762375    1[6-(6,6)]
   140       3.088127       3.088127       3.088127    1[6-(6,6)]
   141      18.203482      18.203482      18.203482    1[6-(6,6)]
   142      17.128025      17.128025      17.128025    1[6-(6,6)]
   143      18.315297      18.315297      18.315297    1[6-(6,6)]
   144      19.419216      19.419216      19.419216    1[6-(6,6)]
   145      17.032474      17.032474      17.032474    1[6-(6,6)]
   146      15.940753      15.940753      15.940753    1[6-(6,6)]
   147      19.409051      19.409051      19.409051    1[6-(6,6)]
   148       0.195168       0.195168       0.195168    1[6-(6,6)]
   149       6.068505       6.068505       6.068505    1[6-(6,6)]
   150       6.942695       6.942695       6.942695    1[6-(6,6)]
   151       5.682235       5.682235       5.682235    1[6-(6,6)]
   152       4.946289       4.946289       4.946289    1[6-(6,6)]
   153        8.49794        8.49794        8.49794    1[6-(6,6)]
   154       7.918535       7.918535       7.918535    1[6-(6,6)]
   155       4.061934       4.061934       4.061934    1[6-(6,6)]
   156       4.568151       4.568151       4.568151    1[6-(6,6)]
   157        7.80672        7.80672        7.80672    1[6-(6,6)]
   158       9.866149       9.866149       9.866149    1[6-(6,6)]
   159      10.724075      10.724075      10.724075    1[6-(6,6)]
   160       8.654481       8.654481       8.654481    1[6-(6,6)]
   161      15.743552      15.743552      15.743552    6[6-(1,6),6-(1,6),7-(6,6)]
   162      17.099563      17.099563      17.099563    6[1-(0),6-(1,6),6-(6,7)]
   163      17.845674      17.845674      17.845674    6[1-(0),6-(1,6),6-(6,7)]
   164      17.252038      17.252038      17.252038    6[6-(1,6),6-(1,6),7-(6,6)]
   165      15.835037      15.835037      15.835037    6[1-(0),6-(1,6),6-(6,7)]
   166      15.143817      15.143817      15.143817    6[1-(0),6-(1,6),6-(6,7)]
   167      19.205751      19.205751      19.205751    6[6-(1,6),6-(1,6),7-(6,6)]
   168      19.161025      19.161025      19.161025    6[1-(0),6-(1,6),6-(6,7)]
   169      -0.018297      -0.018297      -0.018297    6[1-(0),6-(1,6),6-(6,6)]
   170       1.164909       1.164909       1.164909    6[6-(1,6),6-(1,6),6-(8,8)]
   171       1.231998       1.231998       1.231998    6[1-(0),6-(1,6),6-(6,6)]
   172       0.038627       0.038627       0.038627    6[1-(0),6-(1,6),6-(6,7)]
   173       17.70743       17.70743       17.70743    6[6-(1,6),6-(1,6),7-(6,6)]
   174       17.91073       17.91073       17.91073    6[1-(0),6-(1,6),6-(6,7)]
   175      17.593582      17.593582      17.593582    6[1-(0),6-(1,6),6-(6,6)]
   176      17.042639      17.042639      17.042639    6[6-(1,6),6-(1,6),6-(8,8)]
   177      16.835273      16.835273      16.835273    6[1-(0),6-(1,6),6-(6,6)]
   178      17.176817      17.176817      17.176817    6[1-(0),6-(1,6),6-(6,7)]
   179      13.606869      13.606869      13.606869    6[6-(1,6),6-(1,6),7-(6,6)]
   180      12.960375      12.960375      12.960375    6[1-(0),6-(1,6),6-(6,7)]
   181      11.596232      11.596232      11.596232    6[1-(0),6-(1,6),6-(6,7)]
   182       10.83589       10.83589       10.83589    6[6-(1,6),6-(1,6),7-(6,6)]
   183      11.449856      11.449856      11.449856    6[1-(0),6-(1,6),6-(6,7)]
   184      12.834329      12.834329      12.834329    6[1-(0),6-(1,6),6-(6,7)]
   185       8.725636       8.725636       8.725636    6[6-(1,6),6-(1,6),7-(6,6)]
   186       8.060845       8.060845       8.060845    6[1-(0),6-(1,6),6-(6,7)]
   187       7.426549       7.426549       7.426549    6[1-(0),6-(1,6),6-(6,6)]
   188       7.471275       7.471275       7.471275    6[6-(1,6),6-(1,6),6-(8,8)]
   189       8.134033       8.134033       8.134033    6[1-(0),6-(1,6),6-(6,6)]
   190       8.780527       8.780527       8.780527    6[1-(0),6-(1,6),6-(6,7)]
   191       8.745966       8.745966       8.745966    6[6-(1,6),6-(1,6),7-(6,6)]
   192       7.351328       7.351328       7.351328    6[1-(0),6-(1,6),6-(6,7)]
   193       6.719065       6.719065       6.719065    6[1-(0),6-(1,6),6-(6,6)]
   194       7.363526       7.363526       7.363526    6[6-(1,6),6-(1,6),6-(8,8)]
   195       8.758164       8.758164       8.758164    6[1-(0),6-(1,6),6-(6,6)]
   196       9.422955       9.422955       9.422955    6[1-(0),6-(1,6),6-(6,7)]
   197      15.595143      15.595143      15.595143    6[6-(1,6),6-(1,6),7-(6,6)]
   198      16.180647      16.180647      16.180647    6[1-(0),6-(1,6),6-(6,7)]
   199      16.688897      16.688897      16.688897    6[1-(0),6-(1,6),6-(6,7)]
   200      16.564884      16.564884      16.564884    6[6-(1,6),6-(1,6),7-(6,6)]
   201      15.954984      15.954984      15.954984    6[1-(0),6-(1,6),6-(6,7)]
   202      15.495526      15.495526      15.495526    6[1-(0),6-(1,6),6-(6,7)]
   203       16.77225       16.77225       16.77225    6[6-(1,6),6-(1,6),7-(6,6)]
   204      17.756222      17.756222      17.756222    6[1-(0),6-(1,6),6-(6,7)]
   205      17.408579      17.408579      17.408579    6[1-(0),6-(1,6),6-(6,6)]
   206      16.095261      16.095261      16.095261    6[6-(1,6),6-(1,6),6-(8,8)]
   207      15.129586      15.129586      15.129586    6[1-(0),6-(1,6),6-(6,6)]
   208      15.428437      15.428437      15.428437    6[1-(0),6-(1,6),6-(6,7)]
   209       18.27667       18.27667       18.27667    6[6-(1,6),6-(1,6),7-(6,6)]
   210      18.591785      18.591785      18.591785    6[1-(0),6-(1,6),6-(6,7)]
   211      19.799387      19.799387      19.799387    6[1-(0),6-(1,6),6-(6,6)]
   212        0.38627        0.38627        0.38627    6[6-(1,6),6-(1,6),6-(8,8)]
   213      -0.012198      -0.012198      -0.012198    6[1-(0),6-(1,6),6-(6,6)]
   214       19.08987       19.08987       19.08987    6[1-(0),6-(1,6),6-(6,7)]
   215       2.368445       2.368445       2.368445    6[6-(6,6),8-(30),8-(30)]
   216      16.668567      16.668567      16.668567    6[6-(6,6),8-(30),8-(30)]
   217       6.859342       6.859342       6.859342    6[6-(6,6),8-(30),8-(30)]
   218       6.654009       6.654009       6.654009    6[6-(6,6),8-(30),8-(30)]
   219      15.769981      15.769981      15.769981    6[6-(6,6),8-(30),8-(30)]
   220       1.713819       1.713819       1.713819    6[6-(6,6),8-(30),8-(30)]
   221      14.751448      14.751448      14.751448    6[6-(1,6),6-(1,6),7-(6,6)]
   222      13.395437      13.395437      13.395437    6[1-(0),6-(1,6),6-(6,7)]
   223      12.649326      12.649326      12.649326    6[1-(0),6-(1,6),6-(6,7)]
   224      13.242962      13.242962      13.242962    6[6-(1,6),6-(1,6),7-(6,6)]
   225      14.659963      14.659963      14.659963    6[1-(0),6-(1,6),6-(6,7)]
   226      15.351183      15.351183      15.351183    6[1-(0),6-(1,6),6-(6,7)]
   227      11.289249      11.289249      11.289249    6[6-(1,6),6-(1,6),7-(6,6)]
   228      11.333975      11.333975      11.333975    6[1-(0),6-(1,6),6-(6,7)]
   229      10.183297      10.183297      10.183297    6[1-(0),6-(1,6),6-(6,6)]
   230       9.000091       9.000091       9.000091    6[6-(1,6),6-(1,6),6-(8,8)]
   231       8.933002       8.933002       8.933002    6[1-(0),6-(1,6),6-(6,6)]
   232      10.126373      10.126373      10.126373    6[1-(0),6-(1,6),6-(6,7)]
   233       12.78757       12.78757       12.78757    6[6-(1,6),6-(1,6),7-(6,6)]
   234       12.58427       12.58427       12.58427    6[1-(0),6-(1,6),6-(6,7)]
   235      12.901418      12.901418      12.901418    6[1-(0),6-(1,6),6-(6,6)]
   236      13.452361      13.452361      13.452361    6[6-(1,6),6-(1,6),6-(8,8)]
   237      13.659727      13.659727      13.659727    6[1-(0),6-(1,6),6-(6,6)]
   238      13.318183      13.318183      13.318183    6[1-(0),6-(1,6),6-(6,7)]
   239      16.888131      16.888131      16.888131    6[6-(1,6),6-(1,6),7-(6,6)]
   240      17.534625      17.534625      17.534625    6[1-(0),6-(1,6),6-(6,7)]
   241      18.898768      18.898768      18.898768    6[1-(0),6-(1,6),6-(6,7)]
   242       19.65911       19.65911       19.65911    6[6-(1,6),6-(1,6),7-(6,6)]
   243      19.045144      19.045144      19.045144    6[1-(0),6-(1,6),6-(6,7)]
   244      17.660671      17.660671      17.660671    6[1-(0),6-(1,6),6-(6,7)]
   245       1.439364       1.439364       1.439364    6[6-(1,6),6-(1,6),7-(6,6)]
   246       2.104155       2.104155       2.104155    6[1-(0),6-(1,6),6-(6,7)]
   247       2.738451       2.738451       2.738451    6[1-(0),6-(1,6),6-(6,6)]
   248       2.693725       2.693725       2.693725    6[6-(1,6),6-(1,6),6-(8,8)]
   249       2.030967       2.030967       2.030967    6[1-(0),6-(1,6),6-(6,6)]
   250       1.384473       1.384473       1.384473    6[1-(0),6-(1,6),6-(6,7)]
   251       1.419034       1.419034       1.419034    6[6-(1,6),6-(1,6),7-(6,6)]
   252       2.813672       2.813672       2.813672    6[1-(0),6-(1,6),6-(6,7)]
   253       3.445935       3.445935       3.445935    6[1-(0),6-(1,6),6-(6,6)]
   254       2.801474       2.801474       2.801474    6[6-(1,6),6-(1,6),6-(8,8)]
   255       1.406836       1.406836       1.406836    6[1-(0),6-(1,6),6-(6,6)]
   256       0.742045       0.742045       0.742045    6[1-(0),6-(1,6),6-(6,7)]
   257      14.899857      14.899857      14.899857    6[6-(1,6),6-(1,6),7-(6,6)]
   258      14.314353      14.314353      14.314353    6[1-(0),6-(1,6),6-(6,7)]
   259      13.806103      13.806103      13.806103    6[1-(0),6-(1,6),6-(6,7)]
   260      13.930116      13.930116      13.930116    6[6-(1,6),6-(1,6),7-(6,6)]
   261      14.540016      14.540016      14.540016    6[1-(0),6-(1,6),6-(6,7)]
   262      14.999474      14.999474      14.999474    6[1-(0),6-(1,6),6-(6,7)]
   263       13.72275       13.72275       13.72275    6[6-(1,6),6-(1,6),7-(6,6)]
   264      12.738778      12.738778      12.738778    6[1-(0),6-(1,6),6-(6,7)]
   265      13.086421      13.086421      13.086421    6[1-(0),6-(1,6),6-(6,6)]
   266      14.399739      14.399739      14.399739    6[6-(1,6),6-(1,6),6-(8,8)]
   267      15.365414      15.365414      15.365414    6[1-(0),6-(1,6),6-(6,6)]
   268      15.066563      15.066563      15.066563    6[1-(0),6-(1,6),6-(6,7)]
   269       12.21833       12.21833       12.21833    6[6-(1,6),6-(1,6),7-(6,6)]
   270      11.903215      11.903215      11.903215    6[1-(0),6-(1,6),6-(6,7)]
   271      10.695613      10.695613      10.695613    6[1-(0),6-(1,6),6-(6,6)]
   272        9.77873        9.77873        9.77873    6[6-(1,6),6-(1,6),6-(8,8)]
   273      10.177198      10.177198      10.177198    6[1-(0),6-(1,6),6-(6,6)]
   274       11.40513       11.40513       11.40513    6[1-(0),6-(1,6),6-(6,7)]
   275       7.796555       7.796555       7.796555    6[6-(6,6),8-(30),8-(30)]
   276      13.826433      13.826433      13.826433    6[6-(6,6),8-(30),8-(30)]
   277       3.305658       3.305658       3.305658    6[6-(6,6),8-(30),8-(30)]
   278       3.510991       3.510991       3.510991    6[6-(6,6),8-(30),8-(30)]
   279      14.725019      14.725019      14.725019    6[6-(6,6),8-(30),8-(30)]
   280       8.451181       8.451181       8.451181    6[6-(6,6),8-(30),8-(30)]
   281       4.586448       4.586448       4.586448    6[6-(1,6),6-(1,6),7-(6,6)]
   282       3.230437       3.230437       3.230437    6[1-(0),6-(1,6),6-(6,7)]
   283       2.484326       2.484326       2.484326    6[1-(0),6-(1,6),6-(6,7)]
   284       3.077962       3.077962       3.077962    6[6-(1,6),6-(1,6),7-(6,6)]
   285       4.494963       4.494963       4.494963    6[1-(0),6-(1,6),6-(6,7)]
   286       5.186183       5.186183       5.186183    6[1-(0),6-(1,6),6-(6,7)]
   287       1.124249       1.124249       1.124249    6[6-(1,6),6-(1,6),7-(6,6)]
   288       1.168975       1.168975       1.168975    6[1-(0),6-(1,6),6-(6,7)]
   289       0.018297       0.018297       0.018297    6[1-(0),6-(1,6),6-(6,6)]
   290      19.165091      19.165091      19.165091    6[6-(1,6),6-(1,6),6-(8,8)]
   291      19.098002      19.098002      19.098002    6[1-(0),6-(1,6),6-(6,6)]
   292      20.291373      20.291373      20.291373    6[1-(0),6-(1,6),6-(6,7)]
   293        2.62257        2.62257        2.62257    6[6-(1,6),6-(1,6),7-(6,6)]
   294        2.41927        2.41927        2.41927    6[1-(0),6-(1,6),6-(6,7)]
   295       2.736418       2.736418       2.736418    6[1-(0),6-(1,6),6-(6,6)]
   296       3.287361       3.287361       3.287361    6[6-(1,6),6-(1,6),6-(8,8)]
   297       3.494727       3.494727       3.494727    6[1-(0),6-(1,6),6-(6,6)]
   298       3.153183       3.153183       3.153183    6[1-(0),6-(1,6),6-(6,7)]
   299       6.723131       6.723131       6.723131    6[6-(1,6),6-(1,6),7-(6,6)]
   300       7.369625       7.369625       7.369625    6[1-(0),6-(1,6),6-(6,7)]
   301       8.733768       8.733768       8.733768    6[1-(0),6-(1,6),6-(6,7)]
   302        9.49411        9.49411        9.49411    6[6-(1,6),6-(1,6),7-(6,6)]
   303       8.880144       8.880144       8.880144    6[1-(0),6-(1,6),6-(6,7)]
   304       7.495671       7.495671       7.495671    6[1-(0),6-(1,6),6-(6,7)]
   305      11.604364      11.604364      11.604364    6[6-(1,6),6-(1,6),7-(6,6)]
   306      12.269155      12.269155      12.269155    6[1-(0),6-(1,6),6-(6,7)]
   307      12.903451      12.903451      12.903451    6[1-(0),6-(1,6),6-(6,6)]
   308      12.858725      12.858725      12.858725    6[6-(1,6),6-(1,6),6-(8,8)]
   309      12.195967      12.195967      12.195967    6[1-(0),6-(1,6),6-(6,6)]
   310      11.549473      11.549473      11.549473    6[1-(0),6-(1,6),6-(6,7)]
   311      11.584034      11.584034      11.584034    6[6-(1,6),6-(1,6),7-(6,6)]
   312      12.978672      12.978672      12.978672    6[1-(0),6-(1,6),6-(6,7)]
   313      13.610935      13.610935      13.610935    6[1-(0),6-(1,6),6-(6,6)]
   314      12.966474      12.966474      12.966474    6[6-(1,6),6-(1,6),6-(8,8)]
   315      11.571836      11.571836      11.571836    6[1-(0),6-(1,6),6-(6,6)]
   316      10.907045      10.907045      10.907045    6[1-(0),6-(1,6),6-(6,7)]
   317       4.734857       4.734857       4.734857    6[6-(1,6),6-(1,6),7-(6,6)]
   318       4.149353       4.149353       4.149353    6[1-(0),6-(1,6),6-(6,7)]
   319       3.641103       3.641103       3.641103    6[1-(0),6-(1,6),6-(6,7)]
   320       3.765116       3.765116       3.765116    6[6-(1,6),6-(1,6),7-(6,6)]
   321       4.375016       4.375016       4.375016    6[1-(0),6-(1,6),6-(6,7)]
   322       4.834474       4.834474       4.834474    6[1-(0),6-(1,6),6-(6,7)]
   323        3.55775        3.55775        3.55775    6[6-(1,6),6-(1,6),7-(6,6)]
   324       2.573778       2.573778       2.573778    6[1-(0),6-(1,6),6-(6,7)]
   325       2.921421       2.921421       2.921421    6[1-(0),6-(1,6),6-(6,6)]
   326       4.234739       4.234739       4.234739    6[6-(1,6),6-(1,6),6-(8,8)]
   327       5.200414       5.200414       5.200414    6[1-(0),6-(1,6),6-(6,6)]
   328       4.901563       4.901563       4.901563    6[1-(0),6-(1,6),6-(6,7)]
   329        2.05333        2.05333        2.05333    6[6-(1,6),6-(1,6),7-(6,6)]
   330       1.738215       1.738215       1.738215    6[1-(0),6-(1,6),6-(6,7)]
   331       0.530613       0.530613       0.530613    6[1-(0),6-(1,6),6-(6,6)]
   332       19.94373       19.94373       19.94373    6[6-(1,6),6-(1,6),6-(8,8)]
   333       0.012198       0.012198       0.012198    6[1-(0),6-(1,6),6-(6,6)]
   334        1.24013        1.24013        1.24013    6[1-(0),6-(1,6),6-(6,7)]
   335      17.961555      17.961555      17.961555    6[6-(6,6),8-(30),8-(30)]
   336       3.661433       3.661433       3.661433    6[6-(6,6),8-(30),8-(30)]
   337      13.470658      13.470658      13.470658    6[6-(6,6),8-(30),8-(30)]
   338      13.675991      13.675991      13.675991    6[6-(6,6),8-(30),8-(30)]
   339       4.560019       4.560019       4.560019    6[6-(6,6),8-(30),8-(30)]
   340      18.616181      18.616181      18.616181    6[6-(6,6),8-(30),8-(30)]
   341       5.578552       5.578552       5.578552    6[6-(1,6),6-(1,6),7-(6,6)]
   342       6.934563       6.934563       6.934563    6[1-(0),6-(1,6),6-(6,7)]
   343       7.680674       7.680674       7.680674    6[1-(0),6-(1,6),6-(6,7)]
   344       7.087038       7.087038       7.087038    6[6-(1,6),6-(1,6),7-(6,6)]
   345       5.670037       5.670037       5.670037    6[1-(0),6-(1,6),6-(6,7)]
   346       4.978817       4.978817       4.978817    6[1-(0),6-(1,6),6-(6,7)]
   347       9.040751       9.040751       9.040751    6[6-(1,6),6-(1,6),7-(6,6)]
   348       8.996025       8.996025       8.996025    6[1-(0),6-(1,6),6-(6,7)]
   349      10.146703      10.146703      10.146703    6[1-(0),6-(1,6),6-(6,6)]
   350      11.329909      11.329909      11.329909    6[6-(1,6),6-(1,6),6-(8,8)]
   351      11.396998      11.396998      11.396998    6[1-(0),6-(1,6),6-(6,6)]
   352      10.203627      10.203627      10.203627    6[1-(0),6-(1,6),6-(6,7)]
   353        7.54243        7.54243        7.54243    6[6-(1,6),6-(1,6),7-(6,6)]
   354        7.74573        7.74573        7.74573    6[1-(0),6-(1,6),6-(6,7)]
   355       7.428582       7.428582       7.428582    6[1-(0),6-(1,6),6-(6,6)]
   356       6.877639       6.877639       6.877639    6[6-(1,6),6-(1,6),6-(8,8)]
   357       6.670273       6.670273       6.670273    6[1-(0),6-(1,6),6-(6,6)]
   358       7.011817       7.011817       7.011817    6[1-(0),6-(1,6),6-(6,7)]
   359       3.441869       3.441869       3.441869    6[6-(1,6),6-(1,6),7-(6,6)]
   360       2.795375       2.795375       2.795375    6[1-(0),6-(1,6),6-(6,7)]
   361       1.431232       1.431232       1.431232    6[1-(0),6-(1,6),6-(6,7)]
   362        0.67089        0.67089        0.67089    6[6-(1,6),6-(1,6),7-(6,6)]
   363       1.284856       1.284856       1.284856    6[1-(0),6-(1,6),6-(6,7)]
   364       2.669329       2.669329       2.669329    6[1-(0),6-(1,6),6-(6,7)]
   365      18.890636      18.890636      18.890636    6[6-(1,6),6-(1,6),7-(6,6)]
   366      18.225845      18.225845      18.225845    6[1-(0),6-(1,6),6-(6,7)]
   367      17.591549      17.591549      17.591549    6[1-(0),6-(1,6),6-(6,6)]
   368      17.636275      17.636275      17.636275    6[6-(1,6),6-(1,6),6-(8,8)]
   369      18.299033      18.299033      18.299033    6[1-(0),6-(1,6),6-(6,6)]
   370      18.945527      18.945527      18.945527    6[1-(0),6-(1,6),6-(6,7)]
   371      18.910966      18.910966      18.910966    6[6-(1,6),6-(1,6),7-(6,6)]
   372      17.516328      17.516328      17.516328    6[1-(0),6-(1,6),6-(6,7)]
   373      16.884065      16.884065      16.884065    6[1-(0),6-(1,6),6-(6,6)]
   374      17.528526      17.528526      17.528526    6[6-(1,6),6-(1,6),6-(8,8)]
   375      18.923164      18.923164      18.923164    6[1-(0),6-(1,6),6-(6,6)]
   376      19.587955      19.587955      19.587955    6[1-(0),6-(1,6),6-(6,7)]
   377       5.430143       5.430143       5.430143    6[6-(1,6),6-(1,6),7-(6,6)]
   378       6.015647       6.015647       6.015647    6[1-(0),6-(1,6),6-(6,7)]
   379       6.523897       6.523897       6.523897    6[1-(0),6-(1,6),6-(6,7)]
   380       6.399884       6.399884       6.399884    6[6-(1,6),6-(1,6),7-(6,6)]
   381       5.789984       5.789984       5.789984    6[1-(0),6-(1,6),6-(6,7)]
   382       5.330526       5.330526       5.330526    6[1-(0),6-(1,6),6-(6,7)]
   383        6.60725        6.60725        6.60725    6[6-(1,6),6-(1,6),7-(6,6)]
   384       7.591222       7.591222       7.591222    6[1-(0),6-(1,6),6-(6,7)]
   385       7.243579       7.243579       7.243579    6[1-(0),6-(1,6),6-(6,6)]
   386       5.930261       5.930261       5.930261    6[6-(1,6),6-(1,6),6-(8,8)]
   387       4.964586       4.964586       4.964586    6[1-(0),6-(1,6),6-(6,6)]
   388       5.263437       5.263437       5.263437    6[1-(0),6-(1,6),6-(6,7)]
   389        8.11167        8.11167        8.11167    6[6-(1,6),6-(1,6),7-(6,6)]
   390       8.426785       8.426785       8.426785    6[1-(0),6-(1,6),6-(6,7)]
   391       9.634387       9.634387       9.634387    6[1-(0),6-(1,6),6-(6,6)]
   392       10.55127       10.55127       10.55127    6[6-(1,6),6-(1,6),6-(8,8)]
   393      10.152802      10.152802      10.152802    6[1-(0),6-(1,6),6-(6,6)]
   394        8.92487        8.92487        8.92487    6[1-(0),6-(1,6),6-(6,7)]
   395      12.533445      12.533445      12.533445    6[6-(6,6),8-(30),8-(30)]
   396       6.503567       6.503567       6.503567    6[6-(6,6),8-(30),8-(30)]
   397      17.024342      17.024342      17.024342    6[6-(6,6),8-(30),8-(30)]
   398      16.819009      16.819009      16.819009    6[6-(6,6),8-(30),8-(30)]
   399       5.604981       5.604981       5.604981    6[6-(6,6),8-(30),8-(30)]
   400      11.878819      11.878819      11.878819    6[6-(6,6),8-(30),8-(30)]
   401      15.019804      15.019804      15.019804    7[6-(6,6),6-(6,6),6-(6,6)]
   402      17.977819      17.977819      17.977819    7[6-(6,6),6-(6,6),6-(6,6)]
   403       9.390427       9.390427       9.390427    7[6-(6,6),6-(6,6),6-(6,6)]
   404        17.0772        17.0772        17.0772    7[6-(6,6),6-(6,6),6-(6,6)]
   405      15.475196      15.475196      15.475196    7[6-(6,6),6-(6,6),6-(6,6)]
   406      12.517181      12.517181      12.517181    7[6-(6,6),6-(6,6),6-(6,6)]
   407       0.774573       0.774573       0.774573    7[6-(6,6),6-(6,6),6-(6,6)]
   408        13.4178        13.4178        13.4178    7[6-(6,6),6-(6,6),6-(6,6)]
   409       5.310196       5.310196       5.310196    7[6-(6,6),6-(6,6),6-(6,6)]
   410       2.352181       2.352181       2.352181    7[6-(6,6),6-(6,6),6-(6,6)]
   411      10.939573      10.939573      10.939573    7[6-(6,6),6-(6,6),6-(6,6)]
   412         3.2528         3.2528         3.2528    7[6-(6,6),6-(6,6),6-(6,6)]
   413       4.854804       4.854804       4.854804    7[6-(6,6),6-(6,6),6-(6,6)]
   414       7.812819       7.812819       7.812819    7[6-(6,6),6-(6,6),6-(6,6)]
   415      19.555427      19.555427      19.555427    7[6-(6,6),6-(6,6),6-(6,6)]
   416         6.9122         6.9122         6.9122    7[6-(6,6),6-(6,6),6-(6,6)]
   417       5.237008       5.237008       5.237008    8[30-(8,8,8),30-(8,8,8),30-(8,8,8),30-(8,8,8)]
   418       2.148881       2.148881       2.148881    8[6-(6,8),30-(8,8,8)]
   419       3.523189       3.523189       3.523189    8[6-(6,8),30-(8,8,8)]
   420      16.707194      16.707194      16.707194    8[6-(6,8),30-(8,8,8)]
   421      16.320924      16.320924      16.320924    8[6-(6,8),30-(8,8,8)]
   422       6.615382       6.615382       6.615382    8[6-(6,8),30-(8,8,8)]
   423       6.678405       6.678405       6.678405    8[6-(6,8),30-(8,8,8)]
   424       5.405747       5.405747       5.405747    8[6-(6,8),30-(8,8,8)]
   425        7.35946        7.35946        7.35946    8[6-(6,8),30-(8,8,8)]
   426      14.601006      14.601006      14.601006    8[6-(6,8),30-(8,8,8)]
   427      16.686864      16.686864      16.686864    8[6-(6,8),30-(8,8,8)]
   428       1.998439       1.998439       1.998439    8[6-(6,8),30-(8,8,8)]
   429       2.463996       2.463996       2.463996    8[6-(6,8),30-(8,8,8)]
   430       4.927992       4.927992       4.927992    8[30-(8,8,8),30-(8,8,8),30-(8,8,8),30-(8,8,8)]
   431       8.016119       8.016119       8.016119    8[6-(6,8),30-(8,8,8)]
   432       6.641811       6.641811       6.641811    8[6-(6,8),30-(8,8,8)]
   433      13.787806      13.787806      13.787806    8[6-(6,8),30-(8,8,8)]
   434      14.174076      14.174076      14.174076    8[6-(6,8),30-(8,8,8)]
   435       3.549618       3.549618       3.549618    8[6-(6,8),30-(8,8,8)]
   436       3.486595       3.486595       3.486595    8[6-(6,8),30-(8,8,8)]
   437       4.759253       4.759253       4.759253    8[6-(6,8),30-(8,8,8)]
   438        2.80554        2.80554        2.80554    8[6-(6,8),30-(8,8,8)]
   439      15.893994      15.893994      15.893994    8[6-(6,8),30-(8,8,8)]
   440      13.808136      13.808136      13.808136    8[6-(6,8),30-(8,8,8)]
   441       8.166561       8.166561       8.166561    8[6-(6,8),30-(8,8,8)]
   442       7.701004       7.701004       7.701004    8[6-(6,8),30-(8,8,8)]
   443      15.092992      15.092992      15.092992    8[30-(8,8,8),30-(8,8,8),30-(8,8,8),30-(8,8,8)]
   444      18.181119      18.181119      18.181119    8[6-(6,8),30-(8,8,8)]
   445      16.806811      16.806811      16.806811    8[6-(6,8),30-(8,8,8)]
   446       3.622806       3.622806       3.622806    8[6-(6,8),30-(8,8,8)]
   447       4.009076       4.009076       4.009076    8[6-(6,8),30-(8,8,8)]
   448      13.714618      13.714618      13.714618    8[6-(6,8),30-(8,8,8)]
   449      13.651595      13.651595      13.651595    8[6-(6,8),30-(8,8,8)]
   450      14.924253      14.924253      14.924253    8[6-(6,8),30-(8,8,8)]
   451       12.97054       12.97054       12.97054    8[6-(6,8),30-(8,8,8)]
   452       5.728994       5.728994       5.728994    8[6-(6,8),30-(8,8,8)]
   453       3.643136       3.643136       3.643136    8[6-(6,8),30-(8,8,8)]
   454      18.331561      18.331561      18.331561    8[6-(6,8),30-(8,8,8)]
   455      17.866004      17.866004      17.866004    8[6-(6,8),30-(8,8,8)]
   456      15.402008      15.402008      15.402008    8[30-(8,8,8),30-(8,8,8),30-(8,8,8),30-(8,8,8)]
   457      12.313881      12.313881      12.313881    8[6-(6,8),30-(8,8,8)]
   458      13.688189      13.688189      13.688189    8[6-(6,8),30-(8,8,8)]
   459       6.542194       6.542194       6.542194    8[6-(6,8),30-(8,8,8)]
   460       6.155924       6.155924       6.155924    8[6-(6,8),30-(8,8,8)]
   461      16.780382      16.780382      16.780382    8[6-(6,8),30-(8,8,8)]
   462      16.843405      16.843405      16.843405    8[6-(6,8),30-(8,8,8)]
   463      15.570747      15.570747      15.570747    8[6-(6,8),30-(8,8,8)]
   464       17.52446       17.52446       17.52446    8[6-(6,8),30-(8,8,8)]
   465       4.436006       4.436006       4.436006    8[6-(6,8),30-(8,8,8)]
   466       6.521864       6.521864       6.521864    8[6-(6,8),30-(8,8,8)]
   467      12.163439      12.163439      12.163439    8[6-(6,8),30-(8,8,8)]
   468      12.628996      12.628996      12.628996    8[6-(6,8),30-(8,8,8)]
