# Supplementary material for: A collection of forcefield precursors for metal–organic frameworks
Source: RSC Adv. 2019 Nov 13;9(63):36492–507. doi: 10.1039/c9ra07327b (PMC9075174; doi:10.1039/c9ra07327b)
Supplement: RA-009-C9RA07327B-s2115 [file RA-009-C9RA07327B-s2115.txt]

QUSBIQ_charged

11.989300    0.000000    0.000000
0.000000    16.119200    0.000000
0.000000    -8.059600    13.959637

     1       9.991043       9.991043       9.991043    48[8-(6),8-(6),8-(6),8-(6)]
     2       1.998257       1.998257       1.998257    48[8-(6),8-(6),8-(6),8-(6)]
     3        5.99465        5.99465        5.99465    48[8-(6),8-(6),8-(6),8-(6)]
     4       6.829105       6.829105       6.829105    1[6-(6,6)]
     5       6.874665       6.874665       6.874665    1[6-(6,6)]
     6      10.825499      10.825499      10.825499    1[6-(6,6)]
     7      10.871058      10.871058      10.871058    1[6-(6,6)]
     8       2.832712       2.832712       2.832712    1[6-(6,6)]
     9       2.878271       2.878271       2.878271    1[6-(6,6)]
    10       6.829105       6.829105       6.829105    1[6-(6,6)]
    11       6.874665       6.874665       6.874665    1[6-(6,6)]
    12      10.825499      10.825499      10.825499    1[6-(6,6)]
    13      10.871058      10.871058      10.871058    1[6-(6,6)]
    14       2.832712       2.832712       2.832712    1[6-(6,6)]
    15       2.878271       2.878271       2.878271    1[6-(6,6)]
    16       9.156588       9.156588       9.156588    1[6-(6,6)]
    17       9.111029       9.111029       9.111029    1[6-(6,6)]
    18       5.160195       5.160195       5.160195    1[6-(6,6)]
    19       5.114635       5.114635       5.114635    1[6-(6,6)]
    20       1.163801       1.163801       1.163801    1[6-(6,6)]
    21       1.118242       1.118242       1.118242    1[6-(6,6)]
    22       9.156588       9.156588       9.156588    1[6-(6,6)]
    23       9.111029       9.111029       9.111029    1[6-(6,6)]
    24       5.160195       5.160195       5.160195    1[6-(6,6)]
    25       5.114635       5.114635       5.114635    1[6-(6,6)]
    26       1.163801       1.163801       1.163801    1[6-(6,6)]
    27       1.118242       1.118242       1.118242    1[6-(6,6)]
    28      11.407819      11.407819      11.407819    1[6-(1,1,7)]
    29      10.949828      10.949828      10.949828    1[6-(1,1,7)]
    30       0.453196       0.453196       0.453196    1[6-(1,1,7)]
    31       0.581481       0.581481       0.581481    1[6-(1,1,7)]
    32       1.039472       1.039472       1.039472    1[6-(1,1,7)]
    33      11.536104      11.536104      11.536104    1[6-(1,1,7)]
    34       3.414912       3.414912       3.414912    1[6-(1,1,7)]
    35       2.956921       2.956921       2.956921    1[6-(1,1,7)]
    36       4.449589       4.449589       4.449589    1[6-(1,1,7)]
    37       4.577874       4.577874       4.577874    1[6-(1,1,7)]
    38       5.035866       5.035866       5.035866    1[6-(1,1,7)]
    39       3.543198       3.543198       3.543198    1[6-(1,1,7)]
    40       7.411426       7.411426       7.411426    1[6-(1,1,7)]
    41       6.953434       6.953434       6.953434    1[6-(1,1,7)]
    42       8.446102       8.446102       8.446102    1[6-(1,1,7)]
    43       8.574388       8.574388       8.574388    1[6-(1,1,7)]
    44       9.032379       9.032379       9.032379    1[6-(1,1,7)]
    45       7.539711       7.539711       7.539711    1[6-(1,1,7)]
    46      11.407819      11.407819      11.407819    1[6-(1,1,7)]
    47      10.949828      10.949828      10.949828    1[6-(1,1,7)]
    48       0.453196       0.453196       0.453196    1[6-(1,1,7)]
    49       0.581481       0.581481       0.581481    1[6-(1,1,7)]
    50       1.039472       1.039472       1.039472    1[6-(1,1,7)]
    51      11.536104      11.536104      11.536104    1[6-(1,1,7)]
    52       3.414912       3.414912       3.414912    1[6-(1,1,7)]
    53       2.956921       2.956921       2.956921    1[6-(1,1,7)]
    54       4.449589       4.449589       4.449589    1[6-(1,1,7)]
    55       4.577874       4.577874       4.577874    1[6-(1,1,7)]
    56       5.035866       5.035866       5.035866    1[6-(1,1,7)]
    57       3.543198       3.543198       3.543198    1[6-(1,1,7)]
    58       7.411426       7.411426       7.411426    1[6-(1,1,7)]
    59       6.953434       6.953434       6.953434    1[6-(1,1,7)]
    60       8.446102       8.446102       8.446102    1[6-(1,1,7)]
    61       8.574388       8.574388       8.574388    1[6-(1,1,7)]
    62       9.032379       9.032379       9.032379    1[6-(1,1,7)]
    63       7.539711       7.539711       7.539711    1[6-(1,1,7)]
    64       8.121552       8.121552       8.121552    6[6-(6,6),8-(0),8-(48)]
    65       7.032923       7.032923       7.032923    6[6-(1,6),6-(1,6),6-(8,8)]
    66       6.501797       6.501797       6.501797    6[1-(0),6-(1,6),6-(6,6)]
    67       6.516185       6.516185       6.516185    6[1-(0),6-(1,6),6-(6,6)]
    68       0.128645       0.128645       0.128645    6[6-(6,6),8-(0),8-(48)]
    69      11.029317      11.029317      11.029317    6[6-(1,6),6-(1,6),6-(8,8)]
    70      10.498191      10.498191      10.498191    6[1-(0),6-(1,6),6-(6,6)]
    71      10.512578      10.512578      10.512578    6[1-(0),6-(1,6),6-(6,6)]
    72       4.125158       4.125158       4.125158    6[6-(6,6),8-(0),8-(48)]
    73        3.03653        3.03653        3.03653    6[6-(1,6),6-(1,6),6-(8,8)]
    74       2.505404       2.505404       2.505404    6[1-(0),6-(1,6),6-(6,6)]
    75       2.519791       2.519791       2.519791    6[1-(0),6-(1,6),6-(6,6)]
    76       8.121552       8.121552       8.121552    6[6-(6,6),8-(0),8-(48)]
    77       7.032923       7.032923       7.032923    6[6-(1,6),6-(1,6),6-(8,8)]
    78       6.501797       6.501797       6.501797    6[1-(0),6-(1,6),6-(6,6)]
    79       6.516185       6.516185       6.516185    6[1-(0),6-(1,6),6-(6,6)]
    80       0.128645       0.128645       0.128645    6[6-(6,6),8-(0),8-(48)]
    81      11.029317      11.029317      11.029317    6[6-(1,6),6-(1,6),6-(8,8)]
    82      10.498191      10.498191      10.498191    6[1-(0),6-(1,6),6-(6,6)]
    83      10.512578      10.512578      10.512578    6[1-(0),6-(1,6),6-(6,6)]
    84       4.125158       4.125158       4.125158    6[6-(6,6),8-(0),8-(48)]
    85        3.03653        3.03653        3.03653    6[6-(1,6),6-(1,6),6-(8,8)]
    86       2.505404       2.505404       2.505404    6[1-(0),6-(1,6),6-(6,6)]
    87       2.519791       2.519791       2.519791    6[1-(0),6-(1,6),6-(6,6)]
    88       7.864142       7.864142       7.864142    6[6-(6,6),8-(0),8-(48)]
    89        8.95277        8.95277        8.95277    6[6-(1,6),6-(1,6),6-(8,8)]
    90       9.483896       9.483896       9.483896    6[1-(0),6-(1,6),6-(6,6)]
    91       9.469509       9.469509       9.469509    6[1-(0),6-(1,6),6-(6,6)]
    92       3.867748       3.867748       3.867748    6[6-(6,6),8-(0),8-(48)]
    93       4.956377       4.956377       4.956377    6[6-(1,6),6-(1,6),6-(8,8)]
    94       5.487503       5.487503       5.487503    6[1-(0),6-(1,6),6-(6,6)]
    95       5.473115       5.473115       5.473115    6[1-(0),6-(1,6),6-(6,6)]
    96      11.860655      11.860655      11.860655    6[6-(6,6),8-(0),8-(48)]
    97       0.959983       0.959983       0.959983    6[6-(1,6),6-(1,6),6-(8,8)]
    98       1.491109       1.491109       1.491109    6[1-(0),6-(1,6),6-(6,6)]
    99       1.476722       1.476722       1.476722    6[1-(0),6-(1,6),6-(6,6)]
   100       7.864142       7.864142       7.864142    6[6-(6,6),8-(0),8-(48)]
   101        8.95277        8.95277        8.95277    6[6-(1,6),6-(1,6),6-(8,8)]
   102       9.483896       9.483896       9.483896    6[1-(0),6-(1,6),6-(6,6)]
   103       9.469509       9.469509       9.469509    6[1-(0),6-(1,6),6-(6,6)]
   104       3.867748       3.867748       3.867748    6[6-(6,6),8-(0),8-(48)]
   105       4.956377       4.956377       4.956377    6[6-(1,6),6-(1,6),6-(8,8)]
   106       5.487503       5.487503       5.487503    6[1-(0),6-(1,6),6-(6,6)]
   107       5.473115       5.473115       5.473115    6[1-(0),6-(1,6),6-(6,6)]
   108      11.860655      11.860655      11.860655    6[6-(6,6),8-(0),8-(48)]
   109       0.959983       0.959983       0.959983    6[6-(1,6),6-(1,6),6-(8,8)]
   110       1.491109       1.491109       1.491109    6[1-(0),6-(1,6),6-(6,6)]
   111       1.476722       1.476722       1.476722    6[1-(0),6-(1,6),6-(6,6)]
   112      11.670385      11.670385      11.670385    6[1-(0),1-(0),1-(0),7-(6)]
   113       0.318915       0.318915       0.318915    6[1-(0),1-(0),1-(0),7-(6)]
   114       3.677478       3.677478       3.677478    6[1-(0),1-(0),1-(0),7-(6)]
   115       4.315309       4.315309       4.315309    6[1-(0),1-(0),1-(0),7-(6)]
   116       7.673991       7.673991       7.673991    6[1-(0),1-(0),1-(0),7-(6)]
   117       8.311822       8.311822       8.311822    6[1-(0),1-(0),1-(0),7-(6)]
   118      11.670385      11.670385      11.670385    6[1-(0),1-(0),1-(0),7-(6)]
   119       0.318915       0.318915       0.318915    6[1-(0),1-(0),1-(0),7-(6)]
   120       3.677478       3.677478       3.677478    6[1-(0),1-(0),1-(0),7-(6)]
   121       4.315309       4.315309       4.315309    6[1-(0),1-(0),1-(0),7-(6)]
   122       7.673991       7.673991       7.673991    6[1-(0),1-(0),1-(0),7-(6)]
   123       8.311822       8.311822       8.311822    6[1-(0),1-(0),1-(0),7-(6)]
   124       8.360139       8.360139       8.360139    8[6-(6,8)]
   125       8.676656       8.676656       8.676656    8[6-(6,8),48-(8,8,8)]
   126       0.367232       0.367232       0.367232    8[6-(6,8)]
   127        0.68375        0.68375        0.68375    8[6-(6,8),48-(8,8,8)]
   128       4.363746       4.363746       4.363746    8[6-(6,8)]
   129       4.680263       4.680263       4.680263    8[6-(6,8),48-(8,8,8)]
   130       8.360139       8.360139       8.360139    8[6-(6,8)]
   131       8.676656       8.676656       8.676656    8[6-(6,8),48-(8,8,8)]
   132       0.367232       0.367232       0.367232    8[6-(6,8)]
   133        0.68375        0.68375        0.68375    8[6-(6,8),48-(8,8,8)]
   134       4.363746       4.363746       4.363746    8[6-(6,8)]
   135       4.680263       4.680263       4.680263    8[6-(6,8),48-(8,8,8)]
   136       7.625554       7.625554       7.625554    8[6-(6,8)]
   137       7.309037       7.309037       7.309037    8[6-(6,8),48-(8,8,8)]
   138       3.629161       3.629161       3.629161    8[6-(6,8)]
   139       3.312644       3.312644       3.312644    8[6-(6,8),48-(8,8,8)]
   140      11.622068      11.622068      11.622068    8[6-(6,8)]
   141       11.30555       11.30555       11.30555    8[6-(6,8),48-(8,8,8)]
   142       7.625554       7.625554       7.625554    8[6-(6,8)]
   143       7.309037       7.309037       7.309037    8[6-(6,8),48-(8,8,8)]
   144       3.629161       3.629161       3.629161    8[6-(6,8)]
   145       3.312644       3.312644       3.312644    8[6-(6,8),48-(8,8,8)]
   146      11.622068      11.622068      11.622068    8[6-(6,8)]
   147       11.30555       11.30555       11.30555    8[6-(6,8),48-(8,8,8)]
   148            0.0            0.0            0.0    7[6-(1,1,1),6-(1,1,1)]
   149       3.996393       3.996393       3.996393    7[6-(1,1,1),6-(1,1,1)]
   150       7.992907       7.992907       7.992907    7[6-(1,1,1),6-(1,1,1)]
   151            0.0            0.0            0.0    7[6-(1,1,1),6-(1,1,1)]
   152       3.996393       3.996393       3.996393    7[6-(1,1,1),6-(1,1,1)]
   153       7.992907       7.992907       7.992907    7[6-(1,1,1),6-(1,1,1)]
