# Supplementary material for: A collection of forcefield precursors for metal–organic frameworks
Source: RSC Adv. 2019 Nov 13;9(63):36492–507. doi: 10.1039/c9ra07327b (PMC9075174; doi:10.1039/c9ra07327b)
Supplement: RA-009-C9RA07327B-s2116 [file RA-009-C9RA07327B-s2116.txt]

QUVDOB_clean

11.431900    0.000000    0.000000
0.000000    14.845700    0.000000
0.000000    0.000000    16.389000

     1       3.133027       3.133027       3.133027    66[8-(15),8-(6),8-(6),8-(6),8-(6),8-(6),8-(6)]
     2       2.701015       2.701015       2.701015    66[8-(15),8-(15),8-(6),8-(6),8-(6),8-(6),8-(6),8-(6)]
     3       2.582923       2.582923       2.582923    66[8-(15),8-(6),8-(6),8-(6),8-(6),8-(6),8-(6)]
     4       3.014935       3.014935       3.014935    66[8-(15),8-(15),8-(6),8-(6),8-(6),8-(6),8-(6),8-(6)]
     5       8.298873       8.298873       8.298873    66[8-(15),8-(6),8-(6),8-(6),8-(6),8-(6),8-(6)]
     6       8.730885       8.730885       8.730885    66[8-(15),8-(15),8-(6),8-(6),8-(6),8-(6),8-(6),8-(6)]
     7       8.848977       8.848977       8.848977    66[8-(15),8-(6),8-(6),8-(6),8-(6),8-(6),8-(6)]
     8       8.416965       8.416965       8.416965    66[8-(15),8-(15),8-(6),8-(6),8-(6),8-(6),8-(6),8-(6)]
     9        2.95286        2.95286        2.95286    15[6-(1,1,7),8-(0),8-(1),8-(66)]
    10       3.629628       3.629628       3.629628    15[6-(1,1,7),8-(1),8-(66),8-(66)]
    11        2.76309        2.76309        2.76309    15[6-(1,1,7),8-(0),8-(1),8-(66)]
    12       2.086322       2.086322       2.086322    15[6-(1,1,7),8-(1),8-(66),8-(66)]
    13        8.47904        8.47904        8.47904    15[6-(1,1,7),8-(0),8-(1),8-(66)]
    14       7.802272       7.802272       7.802272    15[6-(1,1,7),8-(1),8-(66),8-(66)]
    15        8.66881        8.66881        8.66881    15[6-(1,1,7),8-(0),8-(1),8-(66)]
    16       9.345578       9.345578       9.345578    15[6-(1,1,7),8-(1),8-(66),8-(66)]
    17       4.560185       4.560185       4.560185    1[8-(15)]
    18       5.383282       5.383282       5.383282    1[8-(15)]
    19       2.654487       2.654487       2.654487    1[7-(6,6,6)]
    20      10.030349      10.030349      10.030349    1[7-(6,6)]
    21        3.83083        3.83083        3.83083    1[6-(1,7,15)]
    22       2.330964       2.330964       2.330964    1[6-(1,7,15)]
    23       4.428718       4.428718       4.428718    1[6-(1,7,15)]
    24       3.338115       3.338115       3.338115    1[6-(1,7,15)]
    25        1.01401        1.01401        1.01401    1[6-(1,6,7)]
    26        1.03573        1.03573        1.03573    1[6-(1,6,7)]
    27      11.362165      11.362165      11.362165    1[6-(6,6)]
    28       9.818859       9.818859       9.818859    1[6-(6,6)]
    29       9.164954       9.164954       9.164954    1[6-(6,7)]
    30      11.306149      11.306149      11.306149    1[6-(6,7)]
    31       1.155765       1.155765       1.155765    1[8-(15)]
    32       0.332668       0.332668       0.332668    1[8-(15)]
    33       3.061463       3.061463       3.061463    1[7-(6,6,6)]
    34       7.117501       7.117501       7.117501    1[7-(6,6)]
    35        1.88512        1.88512        1.88512    1[6-(1,7,15)]
    36       3.384986       3.384986       3.384986    1[6-(1,7,15)]
    37       1.287232       1.287232       1.287232    1[6-(1,7,15)]
    38       2.377835       2.377835       2.377835    1[6-(1,7,15)]
    39        4.70194        4.70194        4.70194    1[6-(1,6,7)]
    40        4.68022        4.68022        4.68022    1[6-(1,6,7)]
    41       5.785685       5.785685       5.785685    1[6-(6,6)]
    42       7.328991       7.328991       7.328991    1[6-(6,6)]
    43       7.982896       7.982896       7.982896    1[6-(6,7)]
    44       5.841701       5.841701       5.841701    1[6-(6,7)]
    45       6.871715       6.871715       6.871715    1[8-(15)]
    46       6.048618       6.048618       6.048618    1[8-(15)]
    47       8.777413       8.777413       8.777413    1[7-(6,6,6)]
    48       1.401551       1.401551       1.401551    1[7-(6,6)]
    49        7.60107        7.60107        7.60107    1[6-(1,7,15)]
    50       9.100936       9.100936       9.100936    1[6-(1,7,15)]
    51       7.003182       7.003182       7.003182    1[6-(1,7,15)]
    52       8.093785       8.093785       8.093785    1[6-(1,7,15)]
    53       10.41789       10.41789       10.41789    1[6-(1,6,7)]
    54       10.39617       10.39617       10.39617    1[6-(1,6,7)]
    55       0.069735       0.069735       0.069735    1[6-(6,6)]
    56       1.613041       1.613041       1.613041    1[6-(6,6)]
    57       2.266946       2.266946       2.266946    1[6-(6,7)]
    58       0.125751       0.125751       0.125751    1[6-(6,7)]
    59      10.276135      10.276135      10.276135    1[8-(15)]
    60      11.099232      11.099232      11.099232    1[8-(15)]
    61       8.370437       8.370437       8.370437    1[7-(6,6,6)]
    62       4.314399       4.314399       4.314399    1[7-(6,6)]
    63        9.54678        9.54678        9.54678    1[6-(1,7,15)]
    64       8.046914       8.046914       8.046914    1[6-(1,7,15)]
    65      10.144668      10.144668      10.144668    1[6-(1,7,15)]
    66       9.054065       9.054065       9.054065    1[6-(1,7,15)]
    67        6.72996        6.72996        6.72996    1[6-(1,6,7)]
    68        6.75168        6.75168        6.75168    1[6-(1,6,7)]
    69       5.646215       5.646215       5.646215    1[6-(6,6)]
    70       4.102909       4.102909       4.102909    1[6-(6,6)]
    71       3.449004       3.449004       3.449004    1[6-(6,7)]
    72       5.590199       5.590199       5.590199    1[6-(6,7)]
    73       2.944857       2.944857       2.944857    6[1-(0),1-(0),7-(1,6,6),15-(8,8,8)]
    74       3.555321       3.555321       3.555321    6[1-(0),1-(0),7-(1,6,6),15-(8,8,8)]
    75       1.166054       1.166054       1.166054    6[1-(0),1-(0),6-(6,6),7-(1,6,6)]
    76       0.114319       0.114319       0.114319    6[6-(1,1,7),6-(1,6),6-(1,7)]
    77      11.066079      11.066079      11.066079    6[1-(0),6-(1,6),6-(6,6)]
    78      10.158386      10.158386      10.158386    6[1-(0),6-(1,6),6-(1,7)]
    79       9.762843       9.762843       9.762843    6[1-(0),6-(1,6),7-(1,6)]
    80      11.074082      11.074082      11.074082    6[1-(0),6-(6,6),7-(1,6)]
    81       5.717093       5.717093       5.717093    6[6-(8,8),8-(66),8-(66)]
    82       6.272684       6.272684       6.272684    6[6-(8,8),8-(66),8-(66)]
    83       2.987155       2.987155       2.987155    6[6-(8,8),8-(66),8-(66)]
    84       2.777952       2.777952       2.777952    6[6-(8,8),8-(66),8-(66)]
    85       5.287254       5.287254       5.287254    6[6-(8,8),8-(66),8-(66)]
    86       5.809692       5.809692       5.809692    6[6-(8,8),8-(66),8-(66)]
    87       2.771093       2.771093       2.771093    6[1-(0),1-(0),7-(1,6,6),15-(8,8,8)]
    88       2.160629       2.160629       2.160629    6[1-(0),1-(0),7-(1,6,6),15-(8,8,8)]
    89       4.549896       4.549896       4.549896    6[1-(0),1-(0),6-(6,6),7-(1,6,6)]
    90       5.601631       5.601631       5.601631    6[6-(1,1,7),6-(1,6),6-(1,7)]
    91       6.081771       6.081771       6.081771    6[1-(0),6-(1,6),6-(6,6)]
    92       6.989464       6.989464       6.989464    6[1-(0),6-(1,6),6-(1,7)]
    93       7.385007       7.385007       7.385007    6[1-(0),6-(1,6),7-(1,6)]
    94       6.073768       6.073768       6.073768    6[1-(0),6-(6,6),7-(1,6)]
    95      -0.001143      -0.001143      -0.001143    6[6-(8,8),8-(66),8-(66)]
    96      10.875166      10.875166      10.875166    6[6-(8,8),8-(66),8-(66)]
    97       2.728795       2.728795       2.728795    6[6-(8,8),8-(66),8-(66)]
    98       2.937998       2.937998       2.937998    6[6-(8,8),8-(66),8-(66)]
    99       0.428696       0.428696       0.428696    6[6-(8,8),8-(66),8-(66)]
   100      11.338158      11.338158      11.338158    6[6-(8,8),8-(66),8-(66)]
   101       8.487043       8.487043       8.487043    6[1-(0),1-(0),7-(1,6,6),15-(8,8,8)]
   102       7.876579       7.876579       7.876579    6[1-(0),1-(0),7-(1,6,6),15-(8,8,8)]
   103      10.265846      10.265846      10.265846    6[1-(0),1-(0),6-(6,6),7-(1,6,6)]
   104      11.317581      11.317581      11.317581    6[6-(1,1,7),6-(1,6),6-(1,7)]
   105       0.365821       0.365821       0.365821    6[1-(0),6-(1,6),6-(6,6)]
   106       1.273514       1.273514       1.273514    6[1-(0),6-(1,6),6-(1,7)]
   107       1.669057       1.669057       1.669057    6[1-(0),6-(1,6),7-(1,6)]
   108       0.357818       0.357818       0.357818    6[1-(0),6-(6,6),7-(1,6)]
   109       5.714807       5.714807       5.714807    6[6-(8,8),8-(66),8-(66)]
   110       5.159216       5.159216       5.159216    6[6-(8,8),8-(66),8-(66)]
   111       8.444745       8.444745       8.444745    6[6-(8,8),8-(66),8-(66)]
   112       8.653948       8.653948       8.653948    6[6-(8,8),8-(66),8-(66)]
   113       6.144646       6.144646       6.144646    6[6-(8,8),8-(66),8-(66)]
   114       5.622208       5.622208       5.622208    6[6-(8,8),8-(66),8-(66)]
   115       8.660807       8.660807       8.660807    6[1-(0),1-(0),7-(1,6,6),15-(8,8,8)]
   116       9.271271       9.271271       9.271271    6[1-(0),1-(0),7-(1,6,6),15-(8,8,8)]
   117       6.882004       6.882004       6.882004    6[1-(0),1-(0),6-(6,6),7-(1,6,6)]
   118       5.830269       5.830269       5.830269    6[6-(1,1,7),6-(1,6),6-(1,7)]
   119       5.350129       5.350129       5.350129    6[1-(0),6-(1,6),6-(6,6)]
   120       4.442436       4.442436       4.442436    6[1-(0),6-(1,6),6-(1,7)]
   121       4.046893       4.046893       4.046893    6[1-(0),6-(1,6),7-(1,6)]
   122       5.358132       5.358132       5.358132    6[1-(0),6-(6,6),7-(1,6)]
   123       0.001143       0.001143       0.001143    6[6-(8,8),8-(66),8-(66)]
   124       0.556734       0.556734       0.556734    6[6-(8,8),8-(66),8-(66)]
   125       8.703105       8.703105       8.703105    6[6-(8,8),8-(66),8-(66)]
   126       8.493902       8.493902       8.493902    6[6-(8,8),8-(66),8-(66)]
   127      11.003204      11.003204      11.003204    6[6-(8,8),8-(66),8-(66)]
   128       0.093742       0.093742       0.093742    6[6-(8,8),8-(66),8-(66)]
   129       2.560746       2.560746       2.560746    7[1-(0),6-(1,1,15),6-(1,1,15),6-(1,1,6)]
   130      10.244126      10.244126      10.244126    7[1-(0),6-(1,6),6-(1,6)]
   131       3.155204       3.155204       3.155204    7[1-(0),6-(1,1,15),6-(1,1,15),6-(1,1,6)]
   132       6.903724       6.903724       6.903724    7[1-(0),6-(1,6),6-(1,6)]
   133       8.871154       8.871154       8.871154    7[1-(0),6-(1,1,15),6-(1,1,15),6-(1,1,6)]
   134       1.187774       1.187774       1.187774    7[1-(0),6-(1,6),6-(1,6)]
   135       8.276696       8.276696       8.276696    7[1-(0),6-(1,1,15),6-(1,1,15),6-(1,1,6)]
   136       4.528176       4.528176       4.528176    7[1-(0),6-(1,6),6-(1,6)]
   137       2.069174       2.069174       2.069174    8[15-(6,8,8)]
   138       2.656774       2.656774       2.656774    8[15-(6,8,8),66-(8,8,8,8,8,8,8)]
   139       4.472159       4.472159       4.472159    8[1-(0),15-(6,8,8)]
   140        2.98144        2.98144        2.98144    8[15-(6,8,8),66-(8,8,8,8,8,8,8)]
   141        3.00659        3.00659        3.00659    8[15-(6,8,8),66-(8,8,8,8,8,8)]
   142       5.147785       5.147785       5.147785    8[1-(0),15-(6,8,8)]
   143        4.49045        4.49045        4.49045    8[6-(6,8),66-(8,8,8,8,8,8)]
   144       6.561911       6.561911       6.561911    8[6-(6,8),66-(8,8,8,8,8,8)]
   145       7.458172       7.458172       7.458172    8[6-(6,8),66-(8,8,8,8,8,8)]
   146       5.391284       5.391284       5.391284    8[6-(6,8),66-(8,8,8,8,8,8)]
   147        3.11062        3.11062        3.11062    8[6-(6,8),66-(8,8,8,8,8,8)]
   148       2.965435       2.965435       2.965435    8[6-(6,8),66-(8,8,8,8,8,8,8)]
   149        2.60876        2.60876        2.60876    8[6-(6,8),66-(8,8,8,8,8,8,8)]
   150       2.868264       2.868264       2.868264    8[6-(6,8),66-(8,8,8,8,8,8)]
   151       6.074912       6.074912       6.074912    8[6-(6,8),66-(8,8,8,8,8,8,8)]
   152       4.130345       4.130345       4.130345    8[6-(6,8),66-(8,8,8,8,8,8,8)]
   153       4.979736       4.979736       4.979736    8[6-(6,8),66-(8,8,8,8,8,8,8)]
   154       6.955168       6.955168       6.955168    8[6-(6,8),66-(8,8,8,8,8,8,8)]
   155       3.646776       3.646776       3.646776    8[15-(6,8,8)]
   156       3.059176       3.059176       3.059176    8[15-(6,8,8),66-(8,8,8,8,8,8,8)]
   157       1.243791       1.243791       1.243791    8[1-(0),15-(6,8,8)]
   158        2.73451        2.73451        2.73451    8[15-(6,8,8),66-(8,8,8,8,8,8,8)]
   159        2.70936        2.70936        2.70936    8[15-(6,8,8),66-(8,8,8,8,8,8)]
   160       0.568165       0.568165       0.568165    8[1-(0),15-(6,8,8)]
   161         1.2255         1.2255         1.2255    8[6-(6,8),66-(8,8,8,8,8,8)]
   162      10.585939      10.585939      10.585939    8[6-(6,8),66-(8,8,8,8,8,8)]
   163       9.689678       9.689678       9.689678    8[6-(6,8),66-(8,8,8,8,8,8)]
   164       0.324666       0.324666       0.324666    8[6-(6,8),66-(8,8,8,8,8,8)]
   165        2.60533        2.60533        2.60533    8[6-(6,8),66-(8,8,8,8,8,8)]
   166       2.750515       2.750515       2.750515    8[6-(6,8),66-(8,8,8,8,8,8,8)]
   167        3.10719        3.10719        3.10719    8[6-(6,8),66-(8,8,8,8,8,8,8)]
   168       2.847686       2.847686       2.847686    8[6-(6,8),66-(8,8,8,8,8,8)]
   169      11.072938      11.072938      11.072938    8[6-(6,8),66-(8,8,8,8,8,8,8)]
   170       1.585605       1.585605       1.585605    8[6-(6,8),66-(8,8,8,8,8,8,8)]
   171       0.736214       0.736214       0.736214    8[6-(6,8),66-(8,8,8,8,8,8,8)]
   172      10.192682      10.192682      10.192682    8[6-(6,8),66-(8,8,8,8,8,8,8)]
   173       9.362726       9.362726       9.362726    8[15-(6,8,8)]
   174       8.775126       8.775126       8.775126    8[15-(6,8,8),66-(8,8,8,8,8,8,8)]
   175       6.959741       6.959741       6.959741    8[1-(0),15-(6,8,8)]
   176        8.45046        8.45046        8.45046    8[15-(6,8,8),66-(8,8,8,8,8,8,8)]
   177        8.42531        8.42531        8.42531    8[15-(6,8,8),66-(8,8,8,8,8,8)]
   178       6.284115       6.284115       6.284115    8[1-(0),15-(6,8,8)]
   179        6.94145        6.94145        6.94145    8[6-(6,8),66-(8,8,8,8,8,8)]
   180       4.869989       4.869989       4.869989    8[6-(6,8),66-(8,8,8,8,8,8)]
   181       3.973728       3.973728       3.973728    8[6-(6,8),66-(8,8,8,8,8,8)]
   182       6.040616       6.040616       6.040616    8[6-(6,8),66-(8,8,8,8,8,8)]
   183        8.32128        8.32128        8.32128    8[6-(6,8),66-(8,8,8,8,8,8)]
   184       8.466465       8.466465       8.466465    8[6-(6,8),66-(8,8,8,8,8,8,8)]
   185        8.82314        8.82314        8.82314    8[6-(6,8),66-(8,8,8,8,8,8,8)]
   186       8.563636       8.563636       8.563636    8[6-(6,8),66-(8,8,8,8,8,8)]
   187       5.356988       5.356988       5.356988    8[6-(6,8),66-(8,8,8,8,8,8,8)]
   188       7.301555       7.301555       7.301555    8[6-(6,8),66-(8,8,8,8,8,8,8)]
   189       6.452164       6.452164       6.452164    8[6-(6,8),66-(8,8,8,8,8,8,8)]
   190       4.476732       4.476732       4.476732    8[6-(6,8),66-(8,8,8,8,8,8,8)]
   191       7.785124       7.785124       7.785124    8[15-(6,8,8)]
   192       8.372724       8.372724       8.372724    8[15-(6,8,8),66-(8,8,8,8,8,8,8)]
   193      10.188109      10.188109      10.188109    8[1-(0),15-(6,8,8)]
   194        8.69739        8.69739        8.69739    8[15-(6,8,8),66-(8,8,8,8,8,8,8)]
   195        8.72254        8.72254        8.72254    8[15-(6,8,8),66-(8,8,8,8,8,8)]
   196      10.863735      10.863735      10.863735    8[1-(0),15-(6,8,8)]
   197        10.2064        10.2064        10.2064    8[6-(6,8),66-(8,8,8,8,8,8)]
   198       0.845961       0.845961       0.845961    8[6-(6,8),66-(8,8,8,8,8,8)]
   199       1.742222       1.742222       1.742222    8[6-(6,8),66-(8,8,8,8,8,8)]
   200      11.107234      11.107234      11.107234    8[6-(6,8),66-(8,8,8,8,8,8)]
   201        8.82657        8.82657        8.82657    8[6-(6,8),66-(8,8,8,8,8,8)]
   202       8.681385       8.681385       8.681385    8[6-(6,8),66-(8,8,8,8,8,8,8)]
   203        8.32471        8.32471        8.32471    8[6-(6,8),66-(8,8,8,8,8,8,8)]
   204       8.584214       8.584214       8.584214    8[6-(6,8),66-(8,8,8,8,8,8)]
   205       0.358962       0.358962       0.358962    8[6-(6,8),66-(8,8,8,8,8,8,8)]
   206       9.846295       9.846295       9.846295    8[6-(6,8),66-(8,8,8,8,8,8,8)]
   207      10.695686      10.695686      10.695686    8[6-(6,8),66-(8,8,8,8,8,8,8)]
   208       1.239218       1.239218       1.239218    8[6-(6,8),66-(8,8,8,8,8,8,8)]
