# Supplementary material for: A collection of forcefield precursors for metal–organic frameworks
Source: RSC Adv. 2019 Nov 13;9(63):36492–507. doi: 10.1039/c9ra07327b (PMC9075174; doi:10.1039/c9ra07327b)
Supplement: RA-009-C9RA07327B-s2117 [file RA-009-C9RA07327B-s2117.txt]

QUVDUH_clean

11.358000    0.000000    0.000000
0.000000    14.829000    0.000000
0.000000    0.000000    16.325000

     1       3.129697       3.129697       3.129697    39[8-(15),8-(6),8-(6),8-(6),8-(6),8-(6),8-(6)]
     2       2.644142       2.644142       2.644142    39[8-(15),8-(15),8-(6),8-(6),8-(6),8-(6),8-(6),8-(6)]
     3       2.549303       2.549303       2.549303    39[8-(15),8-(6),8-(6),8-(6),8-(6),8-(6),8-(6)]
     4       3.034858       3.034858       3.034858    39[8-(15),8-(15),8-(6),8-(6),8-(6),8-(6),8-(6),8-(6)]
     5       8.228303       8.228303       8.228303    39[8-(15),8-(6),8-(6),8-(6),8-(6),8-(6),8-(6)]
     6       8.713858       8.713858       8.713858    39[8-(15),8-(15),8-(6),8-(6),8-(6),8-(6),8-(6),8-(6)]
     7       8.808697       8.808697       8.808697    39[8-(15),8-(6),8-(6),8-(6),8-(6),8-(6),8-(6)]
     8       8.323142       8.323142       8.323142    39[8-(15),8-(15),8-(6),8-(6),8-(6),8-(6),8-(6),8-(6)]
     9       2.914463       2.914463       2.914463    15[6-(1,1,7),8-(0),8-(1),8-(39)]
    10       3.650461       3.650461       3.650461    15[6-(1,1,7),8-(1),8-(39),8-(39)]
    11       2.764537       2.764537       2.764537    15[6-(1,1,7),8-(0),8-(1),8-(39)]
    12       2.028539       2.028539       2.028539    15[6-(1,1,7),8-(1),8-(39),8-(39)]
    13       8.443537       8.443537       8.443537    15[6-(1,1,7),8-(0),8-(1),8-(39)]
    14       7.707539       7.707539       7.707539    15[6-(1,1,7),8-(1),8-(39),8-(39)]
    15       8.593463       8.593463       8.593463    15[6-(1,1,7),8-(0),8-(1),8-(39)]
    16       9.329461       9.329461       9.329461    15[6-(1,1,7),8-(1),8-(39),8-(39)]
    17       4.514805       4.514805       4.514805    1[8-(15)]
    18       5.415494       5.415494       5.415494    1[8-(15)]
    19       2.685031       2.685031       2.685031    1[7-(6,6,6)]
    20       9.888275       9.888275       9.888275    1[7-(6,6)]
    21       3.790165       3.790165       3.790165    1[6-(1,7,15)]
    22       2.276143       2.276143       2.276143    1[6-(1,7,15)]
    23       4.436435       4.436435       4.436435    1[6-(1,7,15)]
    24       3.310857       3.310857       3.310857    1[6-(1,7,15)]
    25       1.038121       1.038121       1.038121    1[6-(1,6,7)]
    26       1.014269       1.014269       1.014269    1[6-(1,6,7)]
    27      -0.031802      -0.031802      -0.031802    1[6-(6,6)]
    28        9.88146        9.88146        9.88146    1[6-(6,6)]
    29       9.090943       9.090943       9.090943    1[6-(6,7)]
    30        0.05679        0.05679        0.05679    1[6-(6,7)]
    31       1.164195       1.164195       1.164195    1[8-(15)]
    32       0.263506       0.263506       0.263506    1[8-(15)]
    33       2.993969       2.993969       2.993969    1[7-(6,6,6)]
    34       7.148725       7.148725       7.148725    1[7-(6,6)]
    35       1.888835       1.888835       1.888835    1[6-(1,7,15)]
    36       3.402857       3.402857       3.402857    1[6-(1,7,15)]
    37       1.242565       1.242565       1.242565    1[6-(1,7,15)]
    38       2.368143       2.368143       2.368143    1[6-(1,7,15)]
    39       4.640879       4.640879       4.640879    1[6-(1,6,7)]
    40       4.664731       4.664731       4.664731    1[6-(1,6,7)]
    41       5.710802       5.710802       5.710802    1[6-(6,6)]
    42        7.15554        7.15554        7.15554    1[6-(6,6)]
    43       7.946057       7.946057       7.946057    1[6-(6,7)]
    44        5.62221        5.62221        5.62221    1[6-(6,7)]
    45       6.843195       6.843195       6.843195    1[8-(15)]
    46       5.942506       5.942506       5.942506    1[8-(15)]
    47       8.672969       8.672969       8.672969    1[7-(6,6,6)]
    48       1.469725       1.469725       1.469725    1[7-(6,6)]
    49       7.567835       7.567835       7.567835    1[6-(1,7,15)]
    50       9.081857       9.081857       9.081857    1[6-(1,7,15)]
    51       6.921565       6.921565       6.921565    1[6-(1,7,15)]
    52       8.047143       8.047143       8.047143    1[6-(1,7,15)]
    53      10.319879      10.319879      10.319879    1[6-(1,6,7)]
    54      10.343731      10.343731      10.343731    1[6-(1,6,7)]
    55       0.031802       0.031802       0.031802    1[6-(6,6)]
    56        1.47654        1.47654        1.47654    1[6-(6,6)]
    57       2.267057       2.267057       2.267057    1[6-(6,7)]
    58       11.30121       11.30121       11.30121    1[6-(6,7)]
    59      10.193805      10.193805      10.193805    1[8-(15)]
    60      11.094494      11.094494      11.094494    1[8-(15)]
    61       8.364031       8.364031       8.364031    1[7-(6,6,6)]
    62       4.209275       4.209275       4.209275    1[7-(6,6)]
    63       9.469165       9.469165       9.469165    1[6-(1,7,15)]
    64       7.955143       7.955143       7.955143    1[6-(1,7,15)]
    65      10.115435      10.115435      10.115435    1[6-(1,7,15)]
    66       8.989857       8.989857       8.989857    1[6-(1,7,15)]
    67       6.717121       6.717121       6.717121    1[6-(1,6,7)]
    68       6.693269       6.693269       6.693269    1[6-(1,6,7)]
    69       5.647198       5.647198       5.647198    1[6-(6,6)]
    70        4.20246        4.20246        4.20246    1[6-(6,6)]
    71       3.411943       3.411943       3.411943    1[6-(6,7)]
    72        5.73579        5.73579        5.73579    1[6-(6,7)]
    73       2.912191       2.912191       2.912191    6[1-(0),1-(0),7-(1,6,6),15-(8,8,8)]
    74       3.559597       3.559597       3.559597    6[1-(0),1-(0),7-(1,6,6),15-(8,8,8)]
    75       1.161923       1.161923       1.161923    6[1-(0),1-(0),6-(6,6),7-(1,6,6)]
    76       0.141975       0.141975       0.141975    6[6-(1,1,7),6-(1,6),6-(1,7)]
    77      11.053606      11.053606      11.053606    6[1-(0),6-(1,6),6-(6,6)]
    78      10.154052      10.154052      10.154052    6[1-(0),6-(1,6),6-(1,7)]
    79       9.708818       9.708818       9.708818    6[1-(0),6-(1,6),7-(1,6)]
    80      11.083136      11.083136      11.083136    6[1-(0),6-(6,6),7-(1,6)]
    81        5.70058        5.70058        5.70058    6[6-(8,8),8-(39),8-(39)]
    82       6.252579       6.252579       6.252579    6[6-(8,8),8-(39),8-(39)]
    83       2.973524       2.973524       2.973524    6[6-(8,8),8-(39),8-(39)]
    84       2.798611       2.798611       2.798611    6[6-(8,8),8-(39),8-(39)]
    85       5.206507       5.206507       5.206507    6[6-(8,8),8-(39),8-(39)]
    86       5.744876       5.744876       5.744876    6[6-(8,8),8-(39),8-(39)]
    87       2.766809       2.766809       2.766809    6[1-(0),1-(0),7-(1,6,6),15-(8,8,8)]
    88       2.119403       2.119403       2.119403    6[1-(0),1-(0),7-(1,6,6),15-(8,8,8)]
    89       4.517077       4.517077       4.517077    6[1-(0),1-(0),6-(6,6),7-(1,6,6)]
    90       5.537025       5.537025       5.537025    6[6-(1,1,7),6-(1,6),6-(1,7)]
    91       5.983394       5.983394       5.983394    6[1-(0),6-(1,6),6-(6,6)]
    92       6.882948       6.882948       6.882948    6[1-(0),6-(1,6),6-(1,7)]
    93       7.328182       7.328182       7.328182    6[1-(0),6-(1,6),7-(1,6)]
    94       5.953864       5.953864       5.953864    6[1-(0),6-(6,6),7-(1,6)]
    95       -0.02158       -0.02158       -0.02158    6[6-(8,8),8-(39),8-(39)]
    96      10.784421      10.784421      10.784421    6[6-(8,8),8-(39),8-(39)]
    97       2.705476       2.705476       2.705476    6[6-(8,8),8-(39),8-(39)]
    98       2.880389       2.880389       2.880389    6[6-(8,8),8-(39),8-(39)]
    99       0.472493       0.472493       0.472493    6[6-(8,8),8-(39),8-(39)]
   100      11.292124      11.292124      11.292124    6[6-(8,8),8-(39),8-(39)]
   101       8.445809       8.445809       8.445809    6[1-(0),1-(0),7-(1,6,6),15-(8,8,8)]
   102       7.798403       7.798403       7.798403    6[1-(0),1-(0),7-(1,6,6),15-(8,8,8)]
   103      10.196077      10.196077      10.196077    6[1-(0),1-(0),6-(6,6),7-(1,6,6)]
   104      11.216025      11.216025      11.216025    6[6-(1,1,7),6-(1,6),6-(1,7)]
   105       0.304394       0.304394       0.304394    6[1-(0),6-(1,6),6-(6,6)]
   106       1.203948       1.203948       1.203948    6[1-(0),6-(1,6),6-(1,7)]
   107       1.649182       1.649182       1.649182    6[1-(0),6-(1,6),7-(1,6)]
   108       0.274864       0.274864       0.274864    6[1-(0),6-(6,6),7-(1,6)]
   109        5.65742        5.65742        5.65742    6[6-(8,8),8-(39),8-(39)]
   110       5.105421       5.105421       5.105421    6[6-(8,8),8-(39),8-(39)]
   111       8.384476       8.384476       8.384476    6[6-(8,8),8-(39),8-(39)]
   112       8.559389       8.559389       8.559389    6[6-(8,8),8-(39),8-(39)]
   113       6.151493       6.151493       6.151493    6[6-(8,8),8-(39),8-(39)]
   114       5.613124       5.613124       5.613124    6[6-(8,8),8-(39),8-(39)]
   115       8.591191       8.591191       8.591191    6[1-(0),1-(0),7-(1,6,6),15-(8,8,8)]
   116       9.238597       9.238597       9.238597    6[1-(0),1-(0),7-(1,6,6),15-(8,8,8)]
   117       6.840923       6.840923       6.840923    6[1-(0),1-(0),6-(6,6),7-(1,6,6)]
   118       5.820975       5.820975       5.820975    6[6-(1,1,7),6-(1,6),6-(1,7)]
   119       5.374606       5.374606       5.374606    6[1-(0),6-(1,6),6-(6,6)]
   120       4.475052       4.475052       4.475052    6[1-(0),6-(1,6),6-(1,7)]
   121       4.029818       4.029818       4.029818    6[1-(0),6-(1,6),7-(1,6)]
   122       5.404136       5.404136       5.404136    6[1-(0),6-(6,6),7-(1,6)]
   123        0.02158        0.02158        0.02158    6[6-(8,8),8-(39),8-(39)]
   124       0.573579       0.573579       0.573579    6[6-(8,8),8-(39),8-(39)]
   125       8.652524       8.652524       8.652524    6[6-(8,8),8-(39),8-(39)]
   126       8.477611       8.477611       8.477611    6[6-(8,8),8-(39),8-(39)]
   127      10.885507      10.885507      10.885507    6[6-(8,8),8-(39),8-(39)]
   128       0.065876       0.065876       0.065876    6[6-(8,8),8-(39),8-(39)]
   129       2.580538       2.580538       2.580538    7[1-(0),6-(1,1,15),6-(1,1,15),6-(1,1,6)]
   130      10.172225      10.172225      10.172225    7[1-(0),6-(1,6),6-(1,6)]
   131       3.098462       3.098462       3.098462    7[1-(0),6-(1,1,15),6-(1,1,15),6-(1,1,6)]
   132       6.864775       6.864775       6.864775    7[1-(0),6-(1,6),6-(1,6)]
   133       8.777462       8.777462       8.777462    7[1-(0),6-(1,1,15),6-(1,1,15),6-(1,1,6)]
   134       1.185775       1.185775       1.185775    7[1-(0),6-(1,6),6-(1,6)]
   135       8.259538       8.259538       8.259538    7[1-(0),6-(1,1,15),6-(1,1,15),6-(1,1,6)]
   136       4.493225       4.493225       4.493225    7[1-(0),6-(1,6),6-(1,6)]
   137       2.011502       2.011502       2.011502    8[15-(6,8,8)]
   138       2.579402       2.579402       2.579402    8[15-(6,8,8),39-(8,8,8,8,8,8,8)]
   139       4.423941       4.423941       4.423941    8[1-(0),15-(6,8,8)]
   140       3.005327       3.005327       3.005327    8[15-(6,8,8),39-(8,8,8,8,8,8,8)]
   141        3.04508        3.04508        3.04508    8[15-(6,8,8),39-(8,8,8,8,8,8)]
   142       5.161075       5.161075       5.161075    8[1-(0),15-(6,8,8)]
   143       4.469373       4.469373       4.469373    8[6-(6,8),39-(8,8,8,8,8,8)]
   144       6.559245       6.559245       6.559245    8[6-(6,8),39-(8,8,8,8,8,8)]
   145       7.436083       7.436083       7.436083    8[6-(6,8),39-(8,8,8,8,8,8)]
   146       5.385964       5.385964       5.385964    8[6-(6,8),39-(8,8,8,8,8,8)]
   147       3.152981       3.152981       3.152981    8[6-(6,8),39-(8,8,8,8,8,8)]
   148       2.951944       2.951944       2.951944    8[6-(6,8),39-(8,8,8,8,8,8,8)]
   149        2.56918        2.56918        2.56918    8[6-(6,8),39-(8,8,8,8,8,8,8)]
   150       2.831549       2.831549       2.831549    8[6-(6,8),39-(8,8,8,8,8,8)]
   151       6.028826       6.028826       6.028826    8[6-(6,8),39-(8,8,8,8,8,8,8)]
   152       4.060485       4.060485       4.060485    8[6-(6,8),39-(8,8,8,8,8,8,8)]
   153       4.932779       4.932779       4.932779    8[6-(6,8),39-(8,8,8,8,8,8,8)]
   154       6.889763       6.889763       6.889763    8[6-(6,8),39-(8,8,8,8,8,8,8)]
   155       3.667498       3.667498       3.667498    8[15-(6,8,8)]
   156       3.099598       3.099598       3.099598    8[15-(6,8,8),39-(8,8,8,8,8,8,8)]
   157       1.255059       1.255059       1.255059    8[1-(0),15-(6,8,8)]
   158       2.673673       2.673673       2.673673    8[15-(6,8,8),39-(8,8,8,8,8,8,8)]
   159        2.63392        2.63392        2.63392    8[15-(6,8,8),39-(8,8,8,8,8,8)]
   160       0.517925       0.517925       0.517925    8[1-(0),15-(6,8,8)]
   161       1.209627       1.209627       1.209627    8[6-(6,8),39-(8,8,8,8,8,8)]
   162      10.477755      10.477755      10.477755    8[6-(6,8),39-(8,8,8,8,8,8)]
   163       9.600917       9.600917       9.600917    8[6-(6,8),39-(8,8,8,8,8,8)]
   164       0.293036       0.293036       0.293036    8[6-(6,8),39-(8,8,8,8,8,8)]
   165       2.526019       2.526019       2.526019    8[6-(6,8),39-(8,8,8,8,8,8)]
   166       2.727056       2.727056       2.727056    8[6-(6,8),39-(8,8,8,8,8,8,8)]
   167        3.10982        3.10982        3.10982    8[6-(6,8),39-(8,8,8,8,8,8,8)]
   168       2.847451       2.847451       2.847451    8[6-(6,8),39-(8,8,8,8,8,8)]
   169      11.008174      11.008174      11.008174    8[6-(6,8),39-(8,8,8,8,8,8,8)]
   170       1.618515       1.618515       1.618515    8[6-(6,8),39-(8,8,8,8,8,8,8)]
   171       0.746221       0.746221       0.746221    8[6-(6,8),39-(8,8,8,8,8,8,8)]
   172      10.147237      10.147237      10.147237    8[6-(6,8),39-(8,8,8,8,8,8,8)]
   173       9.346498       9.346498       9.346498    8[15-(6,8,8)]
   174       8.778598       8.778598       8.778598    8[15-(6,8,8),39-(8,8,8,8,8,8,8)]
   175       6.934059       6.934059       6.934059    8[1-(0),15-(6,8,8)]
   176       8.352673       8.352673       8.352673    8[15-(6,8,8),39-(8,8,8,8,8,8,8)]
   177        8.31292        8.31292        8.31292    8[15-(6,8,8),39-(8,8,8,8,8,8)]
   178       6.196925       6.196925       6.196925    8[1-(0),15-(6,8,8)]
   179       6.888627       6.888627       6.888627    8[6-(6,8),39-(8,8,8,8,8,8)]
   180       4.798755       4.798755       4.798755    8[6-(6,8),39-(8,8,8,8,8,8)]
   181       3.921917       3.921917       3.921917    8[6-(6,8),39-(8,8,8,8,8,8)]
   182       5.972036       5.972036       5.972036    8[6-(6,8),39-(8,8,8,8,8,8)]
   183       8.205019       8.205019       8.205019    8[6-(6,8),39-(8,8,8,8,8,8)]
   184       8.406056       8.406056       8.406056    8[6-(6,8),39-(8,8,8,8,8,8,8)]
   185        8.78882        8.78882        8.78882    8[6-(6,8),39-(8,8,8,8,8,8,8)]
   186       8.526451       8.526451       8.526451    8[6-(6,8),39-(8,8,8,8,8,8)]
   187       5.329174       5.329174       5.329174    8[6-(6,8),39-(8,8,8,8,8,8,8)]
   188       7.297515       7.297515       7.297515    8[6-(6,8),39-(8,8,8,8,8,8,8)]
   189       6.425221       6.425221       6.425221    8[6-(6,8),39-(8,8,8,8,8,8,8)]
   190       4.468237       4.468237       4.468237    8[6-(6,8),39-(8,8,8,8,8,8,8)]
   191       7.690502       7.690502       7.690502    8[15-(6,8,8)]
   192       8.258402       8.258402       8.258402    8[15-(6,8,8),39-(8,8,8,8,8,8,8)]
   193      10.102941      10.102941      10.102941    8[1-(0),15-(6,8,8)]
   194       8.684327       8.684327       8.684327    8[15-(6,8,8),39-(8,8,8,8,8,8,8)]
   195        8.72408        8.72408        8.72408    8[15-(6,8,8),39-(8,8,8,8,8,8)]
   196      10.840075      10.840075      10.840075    8[1-(0),15-(6,8,8)]
   197      10.148373      10.148373      10.148373    8[6-(6,8),39-(8,8,8,8,8,8)]
   198       0.880245       0.880245       0.880245    8[6-(6,8),39-(8,8,8,8,8,8)]
   199       1.757083       1.757083       1.757083    8[6-(6,8),39-(8,8,8,8,8,8)]
   200      11.064964      11.064964      11.064964    8[6-(6,8),39-(8,8,8,8,8,8)]
   201       8.831981       8.831981       8.831981    8[6-(6,8),39-(8,8,8,8,8,8)]
   202       8.630944       8.630944       8.630944    8[6-(6,8),39-(8,8,8,8,8,8,8)]
   203        8.24818        8.24818        8.24818    8[6-(6,8),39-(8,8,8,8,8,8,8)]
   204       8.510549       8.510549       8.510549    8[6-(6,8),39-(8,8,8,8,8,8)]
   205       0.349826       0.349826       0.349826    8[6-(6,8),39-(8,8,8,8,8,8,8)]
   206       9.739485       9.739485       9.739485    8[6-(6,8),39-(8,8,8,8,8,8,8)]
   207      10.611779      10.611779      10.611779    8[6-(6,8),39-(8,8,8,8,8,8,8)]
   208       1.210763       1.210763       1.210763    8[6-(6,8),39-(8,8,8,8,8,8,8)]
