# Supplementary material for: A collection of forcefield precursors for metal–organic frameworks
Source: RSC Adv. 2019 Nov 13;9(63):36492–507. doi: 10.1039/c9ra07327b (PMC9075174; doi:10.1039/c9ra07327b)
Supplement: RA-009-C9RA07327B-s2118 [file RA-009-C9RA07327B-s2118.txt]

QUVFAP_clean

11.365600    0.000000    0.000000
0.000000    14.844900    0.000000
0.000000    0.000000    16.307100

     1        3.14202        3.14202        3.14202    68[8-(15),8-(6),8-(6),8-(6),8-(6),8-(6),8-(6)]
     2       2.660232       2.660232       2.660232    68[8-(15),8-(15),8-(6),8-(6),8-(6),8-(6),8-(6),8-(6)]
     3        2.54078        2.54078        2.54078    68[8-(15),8-(6),8-(6),8-(6),8-(6),8-(6),8-(6)]
     4       3.022568       3.022568       3.022568    68[8-(15),8-(15),8-(6),8-(6),8-(6),8-(6),8-(6),8-(6)]
     5        8.22358        8.22358        8.22358    68[8-(15),8-(6),8-(6),8-(6),8-(6),8-(6),8-(6)]
     6       8.705368       8.705368       8.705368    68[8-(15),8-(15),8-(6),8-(6),8-(6),8-(6),8-(6),8-(6)]
     7        8.82482        8.82482        8.82482    68[8-(15),8-(6),8-(6),8-(6),8-(6),8-(6),8-(6)]
     8       8.343032       8.343032       8.343032    68[8-(15),8-(15),8-(6),8-(6),8-(6),8-(6),8-(6),8-(6)]
     9       2.928915       2.928915       2.928915    15[6-(1,1,7),8-(0),8-(1),8-(68)]
    10       3.642675       3.642675       3.642675    15[6-(1,1,7),8-(1),8-(68),8-(68)]
    11       2.753885       2.753885       2.753885    15[6-(1,1,7),8-(0),8-(1),8-(68)]
    12       2.040125       2.040125       2.040125    15[6-(1,1,7),8-(1),8-(68),8-(68)]
    13       8.436685       8.436685       8.436685    15[6-(1,1,7),8-(0),8-(1),8-(68)]
    14       7.722925       7.722925       7.722925    15[6-(1,1,7),8-(1),8-(68),8-(68)]
    15       8.611715       8.611715       8.611715    15[6-(1,1,7),8-(0),8-(1),8-(68)]
    16       9.325475       9.325475       9.325475    15[6-(1,1,7),8-(1),8-(68),8-(68)]
    17       4.524645       4.524645       4.524645    1[8-(15)]
    18       5.397523       5.397523       5.397523    1[8-(15)]
    19       2.635683       2.635683       2.635683    1[7-(6,6,6)]
    20       9.886935       9.886935       9.886935    1[7-(6,6)]
    21       3.742692       3.742692       3.742692    1[6-(1,7,15)]
    22       2.225384       2.225384       2.225384    1[6-(1,7,15)]
    23       4.431447       4.431447       4.431447    1[6-(1,7,15)]
    24        3.34035        3.34035        3.34035    1[6-(1,7,15)]
    25       1.029723       1.029723       1.029723    1[6-(1,6,7)]
    26       1.055864       1.055864       1.055864    1[6-(1,6,7)]
    27       11.32582       11.32582       11.32582    1[6-(6,6)]
    28       9.765324       9.765324       9.765324    1[6-(6,6)]
    29        9.20159        9.20159        9.20159    1[6-(6,7)]
    30       0.006819       0.006819       0.006819    1[6-(6,7)]
    31       1.158155       1.158155       1.158155    1[8-(15)]
    32       0.285277       0.285277       0.285277    1[8-(15)]
    33       3.047117       3.047117       3.047117    1[7-(6,6,6)]
    34       7.161465       7.161465       7.161465    1[7-(6,6)]
    35       1.940108       1.940108       1.940108    1[6-(1,7,15)]
    36       3.457416       3.457416       3.457416    1[6-(1,7,15)]
    37       1.251353       1.251353       1.251353    1[6-(1,7,15)]
    38        2.34245        2.34245        2.34245    1[6-(1,7,15)]
    39       4.653077       4.653077       4.653077    1[6-(1,6,7)]
    40       4.626936       4.626936       4.626936    1[6-(1,6,7)]
    41        5.72258        5.72258        5.72258    1[6-(6,6)]
    42       7.283076       7.283076       7.283076    1[6-(6,6)]
    43        7.84681        7.84681        7.84681    1[6-(6,7)]
    44       5.675981       5.675981       5.675981    1[6-(6,7)]
    45       6.840955       6.840955       6.840955    1[8-(15)]
    46       5.968077       5.968077       5.968077    1[8-(15)]
    47       8.729917       8.729917       8.729917    1[7-(6,6,6)]
    48       1.478665       1.478665       1.478665    1[7-(6,6)]
    49       7.622908       7.622908       7.622908    1[6-(1,7,15)]
    50       9.140216       9.140216       9.140216    1[6-(1,7,15)]
    51       6.934153       6.934153       6.934153    1[6-(1,7,15)]
    52        8.02525        8.02525        8.02525    1[6-(1,7,15)]
    53      10.335877      10.335877      10.335877    1[6-(1,6,7)]
    54      10.309736      10.309736      10.309736    1[6-(1,6,7)]
    55        0.03978        0.03978        0.03978    1[6-(6,6)]
    56       1.600276       1.600276       1.600276    1[6-(6,6)]
    57        2.16401        2.16401        2.16401    1[6-(6,7)]
    58      -0.006819      -0.006819      -0.006819    1[6-(6,7)]
    59      10.207445      10.207445      10.207445    1[8-(15)]
    60      11.080323      11.080323      11.080323    1[8-(15)]
    61       8.318483       8.318483       8.318483    1[7-(6,6,6)]
    62       4.204135       4.204135       4.204135    1[7-(6,6)]
    63       9.425492       9.425492       9.425492    1[6-(1,7,15)]
    64       7.908184       7.908184       7.908184    1[6-(1,7,15)]
    65      10.114247      10.114247      10.114247    1[6-(1,7,15)]
    66        9.02315        9.02315        9.02315    1[6-(1,7,15)]
    67       6.712523       6.712523       6.712523    1[6-(1,6,7)]
    68       6.738664       6.738664       6.738664    1[6-(1,6,7)]
    69        5.64302        5.64302        5.64302    1[6-(6,6)]
    70       4.082524       4.082524       4.082524    1[6-(6,6)]
    71        3.51879        3.51879        3.51879    1[6-(6,7)]
    72       5.689619       5.689619       5.689619    1[6-(6,7)]
    73       2.876633       2.876633       2.876633    6[1-(0),1-(0),7-(1,6,6),15-(8,8,8)]
    74       3.558569       3.558569       3.558569    6[1-(0),1-(0),7-(1,6,6),15-(8,8,8)]
    75       1.177476       1.177476       1.177476    6[1-(0),1-(0),6-(6,6),7-(1,6,6)]
    76       0.157982       0.157982       0.157982    6[6-(1,1,7),6-(1,6),6-(1,7)]
    77      11.039407      11.039407      11.039407    6[1-(0),6-(1,6),6-(6,6)]
    78      10.121067      10.121067      10.121067    6[1-(0),6-(1,6),6-(1,7)]
    79        9.76646        9.76646        9.76646    6[1-(0),6-(1,6),7-(1,6)]
    80      11.074641      11.074641      11.074641    6[1-(0),6-(6,6),7-(1,6)]
    81       5.704395       5.704395       5.704395    6[6-(8,8),8-(68),8-(68)]
    82       6.246534       6.246534       6.246534    6[6-(8,8),8-(68),8-(68)]
    83        2.98006        2.98006        2.98006    6[6-(8,8),8-(68),8-(68)]
    84       2.786845       2.786845       2.786845    6[6-(8,8),8-(68),8-(68)]
    85       5.236132       5.236132       5.236132    6[6-(8,8),8-(68),8-(68)]
    86       5.753267       5.753267       5.753267    6[6-(8,8),8-(68),8-(68)]
    87       2.806167       2.806167       2.806167    6[1-(0),1-(0),7-(1,6,6),15-(8,8,8)]
    88       2.124231       2.124231       2.124231    6[1-(0),1-(0),7-(1,6,6),15-(8,8,8)]
    89       4.505324       4.505324       4.505324    6[1-(0),1-(0),6-(6,6),7-(1,6,6)]
    90       5.524818       5.524818       5.524818    6[6-(1,1,7),6-(1,6),6-(1,7)]
    91       6.008993       6.008993       6.008993    6[1-(0),6-(1,6),6-(6,6)]
    92       6.927333       6.927333       6.927333    6[1-(0),6-(1,6),6-(1,7)]
    93        7.28194        7.28194        7.28194    6[1-(0),6-(1,6),7-(1,6)]
    94       5.973759       5.973759       5.973759    6[1-(0),6-(6,6),7-(1,6)]
    95      -0.021595      -0.021595      -0.021595    6[6-(8,8),8-(68),8-(68)]
    96      10.801866      10.801866      10.801866    6[6-(8,8),8-(68),8-(68)]
    97        2.70274        2.70274        2.70274    6[6-(8,8),8-(68),8-(68)]
    98       2.895955       2.895955       2.895955    6[6-(8,8),8-(68),8-(68)]
    99       0.446668       0.446668       0.446668    6[6-(8,8),8-(68),8-(68)]
   100      11.295133      11.295133      11.295133    6[6-(8,8),8-(68),8-(68)]
   101       8.488967       8.488967       8.488967    6[1-(0),1-(0),7-(1,6,6),15-(8,8,8)]
   102       7.807031       7.807031       7.807031    6[1-(0),1-(0),7-(1,6,6),15-(8,8,8)]
   103      10.188124      10.188124      10.188124    6[1-(0),1-(0),6-(6,6),7-(1,6,6)]
   104      11.207618      11.207618      11.207618    6[6-(1,1,7),6-(1,6),6-(1,7)]
   105       0.326193       0.326193       0.326193    6[1-(0),6-(1,6),6-(6,6)]
   106       1.244533       1.244533       1.244533    6[1-(0),6-(1,6),6-(1,7)]
   107        1.59914        1.59914        1.59914    6[1-(0),6-(1,6),7-(1,6)]
   108       0.290959       0.290959       0.290959    6[1-(0),6-(6,6),7-(1,6)]
   109       5.661205       5.661205       5.661205    6[6-(8,8),8-(68),8-(68)]
   110       5.119066       5.119066       5.119066    6[6-(8,8),8-(68),8-(68)]
   111        8.38554        8.38554        8.38554    6[6-(8,8),8-(68),8-(68)]
   112       8.578755       8.578755       8.578755    6[6-(8,8),8-(68),8-(68)]
   113       6.129468       6.129468       6.129468    6[6-(8,8),8-(68),8-(68)]
   114       5.612333       5.612333       5.612333    6[6-(8,8),8-(68),8-(68)]
   115       8.559433       8.559433       8.559433    6[1-(0),1-(0),7-(1,6,6),15-(8,8,8)]
   116       9.241369       9.241369       9.241369    6[1-(0),1-(0),7-(1,6,6),15-(8,8,8)]
   117       6.860276       6.860276       6.860276    6[1-(0),1-(0),6-(6,6),7-(1,6,6)]
   118       5.840782       5.840782       5.840782    6[6-(1,1,7),6-(1,6),6-(1,7)]
   119       5.356607       5.356607       5.356607    6[1-(0),6-(1,6),6-(6,6)]
   120       4.438267       4.438267       4.438267    6[1-(0),6-(1,6),6-(1,7)]
   121        4.08366        4.08366        4.08366    6[1-(0),6-(1,6),7-(1,6)]
   122       5.391841       5.391841       5.391841    6[1-(0),6-(6,6),7-(1,6)]
   123       0.021595       0.021595       0.021595    6[6-(8,8),8-(68),8-(68)]
   124       0.563734       0.563734       0.563734    6[6-(8,8),8-(68),8-(68)]
   125        8.66286        8.66286        8.66286    6[6-(8,8),8-(68),8-(68)]
   126       8.469645       8.469645       8.469645    6[6-(8,8),8-(68),8-(68)]
   127      10.918932      10.918932      10.918932    6[6-(8,8),8-(68),8-(68)]
   128       0.070467       0.070467       0.070467    6[6-(8,8),8-(68),8-(68)]
   129       2.549304       2.549304       2.549304    7[1-(0),6-(1,1,15),6-(1,1,15),6-(1,1,6)]
   130      10.180168      10.180168      10.180168    7[1-(0),6-(1,6),6-(1,6)]
   131       3.133496       3.133496       3.133496    7[1-(0),6-(1,1,15),6-(1,1,15),6-(1,1,6)]
   132       6.868232       6.868232       6.868232    7[1-(0),6-(1,6),6-(1,6)]
   133       8.816296       8.816296       8.816296    7[1-(0),6-(1,1,15),6-(1,1,15),6-(1,1,6)]
   134       1.185432       1.185432       1.185432    7[1-(0),6-(1,6),6-(1,6)]
   135       8.232104       8.232104       8.232104    7[1-(0),6-(1,1,15),6-(1,1,15),6-(1,1,6)]
   136       4.497368       4.497368       4.497368    7[1-(0),6-(1,6),6-(1,6)]
   137       2.026486       2.026486       2.026486    8[15-(6,8,8)]
   138       2.608405       2.608405       2.608405    8[15-(6,8,8),68-(8,8,8,8,8,8,8)]
   139       4.433721       4.433721       4.433721    8[1-(0),15-(6,8,8)]
   140       2.993699       2.993699       2.993699    8[15-(6,8,8),68-(8,8,8,8,8,8,8)]
   141        3.05621        3.05621        3.05621    8[15-(6,8,8),68-(8,8,8,8,8,8)]
   142       5.174758       5.174758       5.174758    8[1-(0),15-(6,8,8)]
   143       4.474637       4.474637       4.474637    8[6-(6,8),68-(8,8,8,8,8,8)]
   144       6.564771       6.564771       6.564771    8[6-(6,8),68-(8,8,8,8,8,8)]
   145       7.443331       7.443331       7.443331    8[6-(6,8),68-(8,8,8,8,8,8)]
   146       5.394114       5.394114       5.394114    8[6-(6,8),68-(8,8,8,8,8,8)]
   147       3.171002       3.171002       3.171002    8[6-(6,8),68-(8,8,8,8,8,8)]
   148       2.975514       2.975514       2.975514    8[6-(6,8),68-(8,8,8,8,8,8,8)]
   149       2.579991       2.579991       2.579991    8[6-(6,8),68-(8,8,8,8,8,8,8)]
   150       2.847083       2.847083       2.847083    8[6-(6,8),68-(8,8,8,8,8,8)]
   151        6.03286        6.03286        6.03286    8[6-(6,8),68-(8,8,8,8,8,8,8)]
   152       4.079114       4.079114       4.079114    8[6-(6,8),68-(8,8,8,8,8,8,8)]
   153       4.948582       4.948582       4.948582    8[6-(6,8),68-(8,8,8,8,8,8,8)]
   154       6.930743       6.930743       6.930743    8[6-(6,8),68-(8,8,8,8,8,8,8)]
   155       3.656314       3.656314       3.656314    8[15-(6,8,8)]
   156       3.074395       3.074395       3.074395    8[15-(6,8,8),68-(8,8,8,8,8,8,8)]
   157       1.249079       1.249079       1.249079    8[1-(0),15-(6,8,8)]
   158       2.689101       2.689101       2.689101    8[15-(6,8,8),68-(8,8,8,8,8,8,8)]
   159        2.62659        2.62659        2.62659    8[15-(6,8,8),68-(8,8,8,8,8,8)]
   160       0.508042       0.508042       0.508042    8[1-(0),15-(6,8,8)]
   161       1.208163       1.208163       1.208163    8[6-(6,8),68-(8,8,8,8,8,8)]
   162      10.483629      10.483629      10.483629    8[6-(6,8),68-(8,8,8,8,8,8)]
   163       9.605069       9.605069       9.605069    8[6-(6,8),68-(8,8,8,8,8,8)]
   164       0.288686       0.288686       0.288686    8[6-(6,8),68-(8,8,8,8,8,8)]
   165       2.511798       2.511798       2.511798    8[6-(6,8),68-(8,8,8,8,8,8)]
   166       2.707286       2.707286       2.707286    8[6-(6,8),68-(8,8,8,8,8,8,8)]
   167       3.102809       3.102809       3.102809    8[6-(6,8),68-(8,8,8,8,8,8,8)]
   168       2.835717       2.835717       2.835717    8[6-(6,8),68-(8,8,8,8,8,8)]
   169       11.01554       11.01554       11.01554    8[6-(6,8),68-(8,8,8,8,8,8,8)]
   170       1.603686       1.603686       1.603686    8[6-(6,8),68-(8,8,8,8,8,8,8)]
   171       0.734218       0.734218       0.734218    8[6-(6,8),68-(8,8,8,8,8,8,8)]
   172      10.117657      10.117657      10.117657    8[6-(6,8),68-(8,8,8,8,8,8,8)]
   173       9.339114       9.339114       9.339114    8[15-(6,8,8)]
   174       8.757195       8.757195       8.757195    8[15-(6,8,8),68-(8,8,8,8,8,8,8)]
   175       6.931879       6.931879       6.931879    8[1-(0),15-(6,8,8)]
   176       8.371901       8.371901       8.371901    8[15-(6,8,8),68-(8,8,8,8,8,8,8)]
   177        8.30939        8.30939        8.30939    8[15-(6,8,8),68-(8,8,8,8,8,8)]
   178       6.190842       6.190842       6.190842    8[1-(0),15-(6,8,8)]
   179       6.890963       6.890963       6.890963    8[6-(6,8),68-(8,8,8,8,8,8)]
   180       4.800829       4.800829       4.800829    8[6-(6,8),68-(8,8,8,8,8,8)]
   181       3.922269       3.922269       3.922269    8[6-(6,8),68-(8,8,8,8,8,8)]
   182       5.971486       5.971486       5.971486    8[6-(6,8),68-(8,8,8,8,8,8)]
   183       8.194598       8.194598       8.194598    8[6-(6,8),68-(8,8,8,8,8,8)]
   184       8.390086       8.390086       8.390086    8[6-(6,8),68-(8,8,8,8,8,8,8)]
   185       8.785609       8.785609       8.785609    8[6-(6,8),68-(8,8,8,8,8,8,8)]
   186       8.518517       8.518517       8.518517    8[6-(6,8),68-(8,8,8,8,8,8)]
   187        5.33274        5.33274        5.33274    8[6-(6,8),68-(8,8,8,8,8,8,8)]
   188       7.286486       7.286486       7.286486    8[6-(6,8),68-(8,8,8,8,8,8,8)]
   189       6.417018       6.417018       6.417018    8[6-(6,8),68-(8,8,8,8,8,8,8)]
   190       4.434857       4.434857       4.434857    8[6-(6,8),68-(8,8,8,8,8,8,8)]
   191       7.709286       7.709286       7.709286    8[15-(6,8,8)]
   192       8.291205       8.291205       8.291205    8[15-(6,8,8),68-(8,8,8,8,8,8,8)]
   193      10.116521      10.116521      10.116521    8[1-(0),15-(6,8,8)]
   194       8.676499       8.676499       8.676499    8[15-(6,8,8),68-(8,8,8,8,8,8,8)]
   195        8.73901        8.73901        8.73901    8[15-(6,8,8),68-(8,8,8,8,8,8)]
   196      10.857558      10.857558      10.857558    8[1-(0),15-(6,8,8)]
   197      10.157437      10.157437      10.157437    8[6-(6,8),68-(8,8,8,8,8,8)]
   198       0.881971       0.881971       0.881971    8[6-(6,8),68-(8,8,8,8,8,8)]
   199       1.760531       1.760531       1.760531    8[6-(6,8),68-(8,8,8,8,8,8)]
   200      11.076914      11.076914      11.076914    8[6-(6,8),68-(8,8,8,8,8,8)]
   201       8.853802       8.853802       8.853802    8[6-(6,8),68-(8,8,8,8,8,8)]
   202       8.658314       8.658314       8.658314    8[6-(6,8),68-(8,8,8,8,8,8,8)]
   203       8.262791       8.262791       8.262791    8[6-(6,8),68-(8,8,8,8,8,8,8)]
   204       8.529883       8.529883       8.529883    8[6-(6,8),68-(8,8,8,8,8,8)]
   205        0.35006        0.35006        0.35006    8[6-(6,8),68-(8,8,8,8,8,8,8)]
   206       9.761914       9.761914       9.761914    8[6-(6,8),68-(8,8,8,8,8,8,8)]
   207      10.631382      10.631382      10.631382    8[6-(6,8),68-(8,8,8,8,8,8,8)]
   208       1.247943       1.247943       1.247943    8[6-(6,8),68-(8,8,8,8,8,8,8)]
