# Supplementary material for: A collection of forcefield precursors for metal–organic frameworks
Source: RSC Adv. 2019 Nov 13;9(63):36492–507. doi: 10.1039/c9ra07327b (PMC9075174; doi:10.1039/c9ra07327b)
Supplement: RA-009-C9RA07327B-s2119 [file RA-009-C9RA07327B-s2119.txt]

QUVFET_clean

11.250600    0.000000    0.000000
0.000000    14.835400    0.000000
0.000000    0.000000    16.184300

     1       3.071076       3.071076       3.071076    71[8-(15),8-(6),8-(6),8-(6),8-(6),8-(6),8-(6)]
     2       2.734908       2.734908       2.734908    71[8-(15),8-(15),8-(6),8-(6),8-(6),8-(6),8-(6),8-(6)]
     3       2.554224       2.554224       2.554224    71[8-(15),8-(6),8-(6),8-(6),8-(6),8-(6),8-(6)]
     4       2.890392       2.890392       2.890392    71[8-(15),8-(15),8-(6),8-(6),8-(6),8-(6),8-(6),8-(6)]
     5       8.179524       8.179524       8.179524    71[8-(15),8-(6),8-(6),8-(6),8-(6),8-(6),8-(6)]
     6       8.515692       8.515692       8.515692    71[8-(15),8-(15),8-(6),8-(6),8-(6),8-(6),8-(6),8-(6)]
     7       8.696376       8.696376       8.696376    71[8-(15),8-(6),8-(6),8-(6),8-(6),8-(6),8-(6)]
     8       8.360208       8.360208       8.360208    71[8-(15),8-(15),8-(6),8-(6),8-(6),8-(6),8-(6),8-(6)]
     9       2.940907       2.940907       2.940907    15[6-(1,1,7),8-(0),8-(1),8-(71)]
    10       3.512437       3.512437       3.512437    15[6-(1,1,7),8-(1),8-(71),8-(71)]
    11       2.684393       2.684393       2.684393    15[6-(1,1,7),8-(0),8-(1),8-(71)]
    12       2.112863       2.112863       2.112863    15[6-(1,1,7),8-(1),8-(71),8-(71)]
    13       8.309693       8.309693       8.309693    15[6-(1,1,7),8-(0),8-(1),8-(71)]
    14       7.738163       7.738163       7.738163    15[6-(1,1,7),8-(1),8-(71),8-(71)]
    15       8.566207       8.566207       8.566207    15[6-(1,1,7),8-(0),8-(1),8-(71)]
    16       9.137737       9.137737       9.137737    15[6-(1,1,7),8-(1),8-(71),8-(71)]
    17       4.545242       4.545242       4.545242    1[8-(15)]
    18        5.24278        5.24278        5.24278    1[8-(15)]
    19       2.558386       2.558386       2.558386    1[7-(6,6,6)]
    20       9.708143       9.708143       9.708143    1[7-(6,6)]
    21       3.687947       3.687947       3.687947    1[6-(1,7,15)]
    22       2.167991       2.167991       2.167991    1[6-(1,7,15)]
    23       4.358482       4.358482       4.358482    1[6-(1,7,15)]
    24       3.268299       3.268299       3.268299    1[6-(1,7,15)]
    25       0.959676       0.959676       0.959676    1[6-(1,6,7)]
    26       1.011429       1.011429       1.011429    1[6-(1,6,7)]
    27       11.05709       11.05709       11.05709    1[6-(6,6)]
    28       9.594512       9.594512       9.594512    1[6-(6,6)]
    29       8.966728       8.966728       8.966728    1[6-(6,7)]
    30        -0.0045        -0.0045        -0.0045    1[6-(6,7)]
    31       1.080058       1.080058       1.080058    1[8-(15)]
    32        0.38252        0.38252        0.38252    1[8-(15)]
    33       3.066914       3.066914       3.066914    1[7-(6,6,6)]
    34       7.167757       7.167757       7.167757    1[7-(6,6)]
    35       1.937353       1.937353       1.937353    1[6-(1,7,15)]
    36       3.457309       3.457309       3.457309    1[6-(1,7,15)]
    37       1.266818       1.266818       1.266818    1[6-(1,7,15)]
    38       2.357001       2.357001       2.357001    1[6-(1,7,15)]
    39       4.665624       4.665624       4.665624    1[6-(1,6,7)]
    40       4.613871       4.613871       4.613871    1[6-(1,6,7)]
    41        5.81881        5.81881        5.81881    1[6-(6,6)]
    42       7.281388       7.281388       7.281388    1[6-(6,6)]
    43       7.909172       7.909172       7.909172    1[6-(6,7)]
    44         5.6298         5.6298         5.6298    1[6-(6,7)]
    45       6.705358       6.705358       6.705358    1[8-(15)]
    46        6.00782        6.00782        6.00782    1[8-(15)]
    47       8.692214       8.692214       8.692214    1[7-(6,6,6)]
    48       1.542457       1.542457       1.542457    1[7-(6,6)]
    49       7.562653       7.562653       7.562653    1[6-(1,7,15)]
    50       9.082609       9.082609       9.082609    1[6-(1,7,15)]
    51       6.892118       6.892118       6.892118    1[6-(1,7,15)]
    52       7.982301       7.982301       7.982301    1[6-(1,7,15)]
    53      10.290924      10.290924      10.290924    1[6-(1,6,7)]
    54      10.239171      10.239171      10.239171    1[6-(1,6,7)]
    55        0.19351        0.19351        0.19351    1[6-(6,6)]
    56       1.656088       1.656088       1.656088    1[6-(6,6)]
    57       2.283872       2.283872       2.283872    1[6-(6,7)]
    58         0.0045         0.0045         0.0045    1[6-(6,7)]
    59      10.170542      10.170542      10.170542    1[8-(15)]
    60       10.86808       10.86808       10.86808    1[8-(15)]
    61       8.183686       8.183686       8.183686    1[7-(6,6,6)]
    62       4.082843       4.082843       4.082843    1[7-(6,6)]
    63       9.313247       9.313247       9.313247    1[6-(1,7,15)]
    64       7.793291       7.793291       7.793291    1[6-(1,7,15)]
    65       9.983782       9.983782       9.983782    1[6-(1,7,15)]
    66       8.893599       8.893599       8.893599    1[6-(1,7,15)]
    67       6.584976       6.584976       6.584976    1[6-(1,6,7)]
    68       6.636729       6.636729       6.636729    1[6-(1,6,7)]
    69        5.43179        5.43179        5.43179    1[6-(6,6)]
    70       3.969212       3.969212       3.969212    1[6-(6,6)]
    71       3.341428       3.341428       3.341428    1[6-(6,7)]
    72         5.6208         5.6208         5.6208    1[6-(6,7)]
    73       2.843027       2.843027       2.843027    6[1-(0),1-(0),7-(1,6,6),15-(8,8,8)]
    74        3.47531        3.47531        3.47531    6[1-(0),1-(0),7-(1,6,6),15-(8,8,8)]
    75       1.121685       1.121685       1.121685    6[1-(0),1-(0),6-(6,6),7-(1,6,6)]
    76       0.082129       0.082129       0.082129    6[6-(1,1,7),6-(1,6),6-(1,7)]
    77      10.807326      10.807326      10.807326    6[1-(0),6-(1,6),6-(6,6)]
    78       9.935405       9.935405       9.935405    6[1-(0),6-(1,6),6-(1,7)]
    79       9.540509       9.540509       9.540509    6[1-(0),6-(1,6),7-(1,6)]
    80      10.916457      10.916457      10.916457    6[1-(0),6-(6,6),7-(1,6)]
    81       5.608424       5.608424       5.608424    6[6-(8,8),8-(71),8-(71)]
    82       6.140577       6.140577       6.140577    6[6-(8,8),8-(71),8-(71)]
    83       2.960033       2.960033       2.960033    6[6-(8,8),8-(71),8-(71)]
    84       2.791274       2.791274       2.791274    6[6-(8,8),8-(71),8-(71)]
    85       5.281032       5.281032       5.281032    6[6-(8,8),8-(71),8-(71)]
    86       5.798559       5.798559       5.798559    6[6-(8,8),8-(71),8-(71)]
    87       2.782273       2.782273       2.782273    6[1-(0),1-(0),7-(1,6,6),15-(8,8,8)]
    88        2.14999        2.14999        2.14999    6[1-(0),1-(0),7-(1,6,6),15-(8,8,8)]
    89       4.503615       4.503615       4.503615    6[1-(0),1-(0),6-(6,6),7-(1,6,6)]
    90       5.543171       5.543171       5.543171    6[6-(1,1,7),6-(1,6),6-(1,7)]
    91       6.068574       6.068574       6.068574    6[1-(0),6-(1,6),6-(6,6)]
    92       6.940495       6.940495       6.940495    6[1-(0),6-(1,6),6-(1,7)]
    93       7.335391       7.335391       7.335391    6[1-(0),6-(1,6),7-(1,6)]
    94       5.959443       5.959443       5.959443    6[1-(0),6-(6,6),7-(1,6)]
    95       0.016876       0.016876       0.016876    6[6-(8,8),8-(71),8-(71)]
    96      10.735323      10.735323      10.735323    6[6-(8,8),8-(71),8-(71)]
    97       2.665267       2.665267       2.665267    6[6-(8,8),8-(71),8-(71)]
    98       2.834026       2.834026       2.834026    6[6-(8,8),8-(71),8-(71)]
    99       0.344268       0.344268       0.344268    6[6-(8,8),8-(71),8-(71)]
   100      11.077341      11.077341      11.077341    6[6-(8,8),8-(71),8-(71)]
   101       8.407573       8.407573       8.407573    6[1-(0),1-(0),7-(1,6,6),15-(8,8,8)]
   102        7.77529        7.77529        7.77529    6[1-(0),1-(0),7-(1,6,6),15-(8,8,8)]
   103      10.128915      10.128915      10.128915    6[1-(0),1-(0),6-(6,6),7-(1,6,6)]
   104      11.168471      11.168471      11.168471    6[6-(1,1,7),6-(1,6),6-(1,7)]
   105       0.443274       0.443274       0.443274    6[1-(0),6-(1,6),6-(6,6)]
   106       1.315195       1.315195       1.315195    6[1-(0),6-(1,6),6-(1,7)]
   107       1.710091       1.710091       1.710091    6[1-(0),6-(1,6),7-(1,6)]
   108       0.334143       0.334143       0.334143    6[1-(0),6-(6,6),7-(1,6)]
   109       5.642176       5.642176       5.642176    6[6-(8,8),8-(71),8-(71)]
   110       5.110023       5.110023       5.110023    6[6-(8,8),8-(71),8-(71)]
   111       8.290567       8.290567       8.290567    6[6-(8,8),8-(71),8-(71)]
   112       8.459326       8.459326       8.459326    6[6-(8,8),8-(71),8-(71)]
   113       5.969568       5.969568       5.969568    6[6-(8,8),8-(71),8-(71)]
   114       5.452041       5.452041       5.452041    6[6-(8,8),8-(71),8-(71)]
   115       8.468327       8.468327       8.468327    6[1-(0),1-(0),7-(1,6,6),15-(8,8,8)]
   116        9.10061        9.10061        9.10061    6[1-(0),1-(0),7-(1,6,6),15-(8,8,8)]
   117       6.746985       6.746985       6.746985    6[1-(0),1-(0),6-(6,6),7-(1,6,6)]
   118       5.707429       5.707429       5.707429    6[6-(1,1,7),6-(1,6),6-(1,7)]
   119       5.182026       5.182026       5.182026    6[1-(0),6-(1,6),6-(6,6)]
   120       4.310105       4.310105       4.310105    6[1-(0),6-(1,6),6-(1,7)]
   121       3.915209       3.915209       3.915209    6[1-(0),6-(1,6),7-(1,6)]
   122       5.291157       5.291157       5.291157    6[1-(0),6-(6,6),7-(1,6)]
   123      -0.016876      -0.016876      -0.016876    6[6-(8,8),8-(71),8-(71)]
   124       0.515277       0.515277       0.515277    6[6-(8,8),8-(71),8-(71)]
   125       8.585333       8.585333       8.585333    6[6-(8,8),8-(71),8-(71)]
   126       8.416574       8.416574       8.416574    6[6-(8,8),8-(71),8-(71)]
   127      10.906332      10.906332      10.906332    6[6-(8,8),8-(71),8-(71)]
   128       0.173259       0.173259       0.173259    6[6-(8,8),8-(71),8-(71)]
   129       2.494258       2.494258       2.494258    7[1-(0),6-(1,1,15),6-(1,1,15),6-(1,1,6)]
   130       9.986033       9.986033       9.986033    7[1-(0),6-(1,6),6-(1,6)]
   131       3.131042       3.131042       3.131042    7[1-(0),6-(1,1,15),6-(1,1,15),6-(1,1,6)]
   132       6.889867       6.889867       6.889867    7[1-(0),6-(1,6),6-(1,6)]
   133       8.756342       8.756342       8.756342    7[1-(0),6-(1,1,15),6-(1,1,15),6-(1,1,6)]
   134       1.264567       1.264567       1.264567    7[1-(0),6-(1,6),6-(1,6)]
   135       8.119558       8.119558       8.119558    7[1-(0),6-(1,1,15),6-(1,1,15),6-(1,1,6)]
   136       4.360733       4.360733       4.360733    7[1-(0),6-(1,6),6-(1,6)]
   137       2.016108       2.016108       2.016108    8[15-(6,8,8)]
   138       2.661892       2.661892       2.661892    8[15-(6,8,8),71-(8,8,8,8,8,8,8)]
   139       4.455238       4.455238       4.455238    8[1-(0),15-(6,8,8)]
   140       2.859903       2.859903       2.859903    8[15-(6,8,8),71-(8,8,8,8,8,8,8)]
   141       2.917281       2.917281       2.917281    8[15-(6,8,8),71-(8,8,8,8,8,8)]
   142       5.015517       5.015517       5.015517    8[1-(0),15-(6,8,8)]
   143       4.373108       4.373108       4.373108    8[6-(6,8),71-(8,8,8,8,8,8)]
   144       6.456719       6.456719       6.456719    8[6-(6,8),71-(8,8,8,8,8,8)]
   145       7.339891       7.339891       7.339891    8[6-(6,8),71-(8,8,8,8,8,8)]
   146       5.299033       5.299033       5.299033    8[6-(6,8),71-(8,8,8,8,8,8)]
   147       3.098415       3.098415       3.098415    8[6-(6,8),71-(8,8,8,8,8,8)]
   148       2.975784       2.975784       2.975784    8[6-(6,8),71-(8,8,8,8,8,8,8)]
   149       2.629265       2.629265       2.629265    8[6-(6,8),71-(8,8,8,8,8,8,8)]
   150       2.836276       2.836276       2.836276    8[6-(6,8),71-(8,8,8,8,8,8)]
   151       6.102325       6.102325       6.102325    8[6-(6,8),71-(8,8,8,8,8,8,8)]
   152       4.132345       4.132345       4.132345    8[6-(6,8),71-(8,8,8,8,8,8,8)]
   153       4.984016       4.984016       4.984016    8[6-(6,8),71-(8,8,8,8,8,8,8)]
   154       6.984372       6.984372       6.984372    8[6-(6,8),71-(8,8,8,8,8,8,8)]
   155       3.609192       3.609192       3.609192    8[15-(6,8,8)]
   156       2.963408       2.963408       2.963408    8[15-(6,8,8),71-(8,8,8,8,8,8,8)]
   157       1.170062       1.170062       1.170062    8[1-(0),15-(6,8,8)]
   158       2.765397       2.765397       2.765397    8[15-(6,8,8),71-(8,8,8,8,8,8,8)]
   159       2.708019       2.708019       2.708019    8[15-(6,8,8),71-(8,8,8,8,8,8)]
   160       0.609783       0.609783       0.609783    8[1-(0),15-(6,8,8)]
   161       1.252192       1.252192       1.252192    8[6-(6,8),71-(8,8,8,8,8,8)]
   162      10.419181      10.419181      10.419181    8[6-(6,8),71-(8,8,8,8,8,8)]
   163       9.536009       9.536009       9.536009    8[6-(6,8),71-(8,8,8,8,8,8)]
   164       0.326267       0.326267       0.326267    8[6-(6,8),71-(8,8,8,8,8,8)]
   165       2.526885       2.526885       2.526885    8[6-(6,8),71-(8,8,8,8,8,8)]
   166       2.649516       2.649516       2.649516    8[6-(6,8),71-(8,8,8,8,8,8,8)]
   167       2.996035       2.996035       2.996035    8[6-(6,8),71-(8,8,8,8,8,8,8)]
   168       2.789024       2.789024       2.789024    8[6-(6,8),71-(8,8,8,8,8,8)]
   169      10.773575      10.773575      10.773575    8[6-(6,8),71-(8,8,8,8,8,8,8)]
   170       1.492955       1.492955       1.492955    8[6-(6,8),71-(8,8,8,8,8,8,8)]
   171       0.641284       0.641284       0.641284    8[6-(6,8),71-(8,8,8,8,8,8,8)]
   172       9.891528       9.891528       9.891528    8[6-(6,8),71-(8,8,8,8,8,8,8)]
   173       9.234492       9.234492       9.234492    8[15-(6,8,8)]
   174       8.588708       8.588708       8.588708    8[15-(6,8,8),71-(8,8,8,8,8,8,8)]
   175       6.795362       6.795362       6.795362    8[1-(0),15-(6,8,8)]
   176       8.390697       8.390697       8.390697    8[15-(6,8,8),71-(8,8,8,8,8,8,8)]
   177       8.333319       8.333319       8.333319    8[15-(6,8,8),71-(8,8,8,8,8,8)]
   178       6.235083       6.235083       6.235083    8[1-(0),15-(6,8,8)]
   179       6.877492       6.877492       6.877492    8[6-(6,8),71-(8,8,8,8,8,8)]
   180       4.793881       4.793881       4.793881    8[6-(6,8),71-(8,8,8,8,8,8)]
   181       3.910709       3.910709       3.910709    8[6-(6,8),71-(8,8,8,8,8,8)]
   182       5.951567       5.951567       5.951567    8[6-(6,8),71-(8,8,8,8,8,8)]
   183       8.152185       8.152185       8.152185    8[6-(6,8),71-(8,8,8,8,8,8)]
   184       8.274816       8.274816       8.274816    8[6-(6,8),71-(8,8,8,8,8,8,8)]
   185       8.621335       8.621335       8.621335    8[6-(6,8),71-(8,8,8,8,8,8,8)]
   186       8.414324       8.414324       8.414324    8[6-(6,8),71-(8,8,8,8,8,8)]
   187       5.148275       5.148275       5.148275    8[6-(6,8),71-(8,8,8,8,8,8,8)]
   188       7.118255       7.118255       7.118255    8[6-(6,8),71-(8,8,8,8,8,8,8)]
   189       6.266584       6.266584       6.266584    8[6-(6,8),71-(8,8,8,8,8,8,8)]
   190       4.266228       4.266228       4.266228    8[6-(6,8),71-(8,8,8,8,8,8,8)]
   191       7.641408       7.641408       7.641408    8[15-(6,8,8)]
   192       8.287192       8.287192       8.287192    8[15-(6,8,8),71-(8,8,8,8,8,8,8)]
   193      10.080538      10.080538      10.080538    8[1-(0),15-(6,8,8)]
   194       8.485203       8.485203       8.485203    8[15-(6,8,8),71-(8,8,8,8,8,8,8)]
   195       8.542581       8.542581       8.542581    8[15-(6,8,8),71-(8,8,8,8,8,8)]
   196      10.640817      10.640817      10.640817    8[1-(0),15-(6,8,8)]
   197       9.998408       9.998408       9.998408    8[6-(6,8),71-(8,8,8,8,8,8)]
   198       0.831419       0.831419       0.831419    8[6-(6,8),71-(8,8,8,8,8,8)]
   199       1.714591       1.714591       1.714591    8[6-(6,8),71-(8,8,8,8,8,8)]
   200      10.924333      10.924333      10.924333    8[6-(6,8),71-(8,8,8,8,8,8)]
   201       8.723715       8.723715       8.723715    8[6-(6,8),71-(8,8,8,8,8,8)]
   202       8.601084       8.601084       8.601084    8[6-(6,8),71-(8,8,8,8,8,8,8)]
   203       8.254565       8.254565       8.254565    8[6-(6,8),71-(8,8,8,8,8,8,8)]
   204       8.461576       8.461576       8.461576    8[6-(6,8),71-(8,8,8,8,8,8)]
   205       0.477025       0.477025       0.477025    8[6-(6,8),71-(8,8,8,8,8,8,8)]
   206       9.757645       9.757645       9.757645    8[6-(6,8),71-(8,8,8,8,8,8,8)]
   207      10.609316      10.609316      10.609316    8[6-(6,8),71-(8,8,8,8,8,8,8)]
   208       1.359072       1.359072       1.359072    8[6-(6,8),71-(8,8,8,8,8,8,8)]
