# Supplementary material for: A collection of forcefield precursors for metal–organic frameworks
Source: RSC Adv. 2019 Nov 13;9(63):36492–507. doi: 10.1039/c9ra07327b (PMC9075174; doi:10.1039/c9ra07327b)
Supplement: RA-009-C9RA07327B-s2120 [file RA-009-C9RA07327B-s2120.txt]

RABHAZ_clean

7.762000    0.000000    0.000000
-0.249314    13.733737    0.000000
0.000000    0.000000    22.014000

     1        7.06518        7.06518        7.06518    48[7-(1,1,6),7-(1,1,6),7-(6),7-(6),7-(6)]
     2       0.322849       0.322849       0.322849    48[7-(1,1,6),7-(1,1,6),7-(6),7-(6),7-(6)]
     3       0.447506       0.447506       0.447506    48[7-(1,1,6),7-(1,1,6),7-(6),7-(6),7-(6)]
     4       7.189837       7.189837       7.189837    48[7-(1,1,6),7-(1,1,6),7-(6),7-(6),7-(6)]
     5       3.243112       3.243112       3.243112    28[6-(7),6-(7),6-(7),6-(7)]
     6       4.144917       4.144917       4.144917    28[6-(7),6-(7),6-(7),6-(7)]
     7       4.269574       4.269574       4.269574    28[6-(7),6-(7),6-(7),6-(7)]
     8       3.367769       3.367769       3.367769    28[6-(7),6-(7),6-(7),6-(7)]
     9       7.121785       7.121785       7.121785    1[7-(1,6,48)]
    10       0.755906       0.755906       0.755906    1[7-(1,6,48)]
    11       5.955259       5.955259       5.955259    1[6-(1,6,7)]
    12       7.163487       7.163487       7.163487    1[6-(1,6,7)]
    13       1.026603       1.026603       1.026603    1[6-(1,6,6)]
    14       7.298599       7.298599       7.298599    1[6-(1,6,6)]
    15       0.421155       0.421155       0.421155    1[6-(1,6,6)]
    16       6.528193       6.528193       6.528193    1[6-(1,6,6)]
    17       7.536439       7.536439       7.536439    1[6-(1,6,6)]
    18       1.397034       1.397034       1.397034    1[6-(1,6,6)]
    19       6.856309       6.856309       6.856309    1[6-(1,6,7)]
    20       0.772665       0.772665       0.772665    1[6-(1,6,7)]
    21       7.355414       7.355414       7.355414    1[7-(1,6,48)]
    22       5.857915       5.857915       5.857915    1[7-(1,6,48)]
    23       0.266244       0.266244       0.266244    1[7-(1,6,48)]
    24       6.632123       6.632123       6.632123    1[7-(1,6,48)]
    25        1.43277        1.43277        1.43277    1[6-(1,6,7)]
    26       0.224542       0.224542       0.224542    1[6-(1,6,7)]
    27       6.361426       6.361426       6.361426    1[6-(1,6,6)]
    28        0.08943        0.08943        0.08943    1[6-(1,6,6)]
    29       6.966874       6.966874       6.966874    1[6-(1,6,6)]
    30       0.859836       0.859836       0.859836    1[6-(1,6,6)]
    31       -0.14841       -0.14841       -0.14841    1[6-(1,6,6)]
    32       5.990995       5.990995       5.990995    1[6-(1,6,6)]
    33        0.53172        0.53172        0.53172    1[6-(1,6,7)]
    34       6.615364       6.615364       6.615364    1[6-(1,6,7)]
    35       0.032615       0.032615       0.032615    1[7-(1,6,48)]
    36       1.530114       1.530114       1.530114    1[7-(1,6,48)]
    37       0.390901       0.390901       0.390901    1[7-(1,6,48)]
    38        6.75678        6.75678        6.75678    1[7-(1,6,48)]
    39       1.557427       1.557427       1.557427    1[6-(1,6,7)]
    40       0.349199       0.349199       0.349199    1[6-(1,6,7)]
    41       6.486083       6.486083       6.486083    1[6-(1,6,6)]
    42       0.214087       0.214087       0.214087    1[6-(1,6,6)]
    43       7.091531       7.091531       7.091531    1[6-(1,6,6)]
    44       0.984493       0.984493       0.984493    1[6-(1,6,6)]
    45      -0.023753      -0.023753      -0.023753    1[6-(1,6,6)]
    46       6.115652       6.115652       6.115652    1[6-(1,6,6)]
    47       0.656377       0.656377       0.656377    1[6-(1,6,7)]
    48       6.740021       6.740021       6.740021    1[6-(1,6,7)]
    49       0.157272       0.157272       0.157272    1[7-(1,6,48)]
    50       1.654771       1.654771       1.654771    1[7-(1,6,48)]
    51       7.246442       7.246442       7.246442    1[7-(1,6,48)]
    52       0.880563       0.880563       0.880563    1[7-(1,6,48)]
    53       6.079916       6.079916       6.079916    1[6-(1,6,7)]
    54       7.288144       7.288144       7.288144    1[6-(1,6,7)]
    55        1.15126        1.15126        1.15126    1[6-(1,6,6)]
    56       7.423256       7.423256       7.423256    1[6-(1,6,6)]
    57       0.545812       0.545812       0.545812    1[6-(1,6,6)]
    58        6.65285        6.65285        6.65285    1[6-(1,6,6)]
    59       7.661096       7.661096       7.661096    1[6-(1,6,6)]
    60       1.521691       1.521691       1.521691    1[6-(1,6,6)]
    61       6.980966       6.980966       6.980966    1[6-(1,6,7)]
    62       0.897322       0.897322       0.897322    1[6-(1,6,7)]
    63       7.480071       7.480071       7.480071    1[7-(1,6,48)]
    64       5.982572       5.982572       5.982572    1[7-(1,6,48)]
    65       4.529337       4.529337       4.529337    6[7-(48),28-(6,6,6)]
    66       4.491285       4.491285       4.491285    6[7-(48),28-(6,6,6)]
    67       1.826388       1.826388       1.826388    6[7-(48),28-(6,6,6)]
    68        2.02107        2.02107        2.02107    6[7-(0),28-(6,6,6)]
    69       7.027659       7.027659       7.027659    6[1-(0),1-(0),6-(1,1,6),7-(1,1,48)]
    70      -0.046571      -0.046571      -0.046571    6[1-(0),1-(0),6-(1,1,6),6-(1,1,7)]
    71      -0.178213      -0.178213      -0.178213    6[1-(0),1-(0),6-(1,1,6),6-(1,1,6)]
    72        0.32535        0.32535        0.32535    6[1-(0),1-(0),6-(1,1,6),6-(1,1,7)]
    73       0.151232       0.151232       0.151232    6[1-(0),1-(0),6-(1,1,6),7-(1,1,48)]
    74       2.858692       2.858692       2.858692    6[7-(48),28-(6,6,6)]
    75       2.896744       2.896744       2.896744    6[7-(48),28-(6,6,6)]
    76       5.561641       5.561641       5.561641    6[7-(48),28-(6,6,6)]
    77       5.616273       5.616273       5.616273    6[7-(0),28-(6,6,6)]
    78        0.36037        0.36037        0.36037    6[1-(0),1-(0),6-(1,1,6),7-(1,1,48)]
    79         7.4346         7.4346         7.4346    6[1-(0),1-(0),6-(1,1,6),6-(1,1,7)]
    80      -0.195758      -0.195758      -0.195758    6[1-(0),1-(0),6-(1,1,6),6-(1,1,6)]
    81       7.062679       7.062679       7.062679    6[1-(0),1-(0),6-(1,1,6),6-(1,1,7)]
    82       7.236797       7.236797       7.236797    6[1-(0),1-(0),6-(1,1,6),7-(1,1,48)]
    83       2.983349       2.983349       2.983349    6[7-(48),28-(6,6,6)]
    84       3.021401       3.021401       3.021401    6[7-(48),28-(6,6,6)]
    85       5.686298       5.686298       5.686298    6[7-(48),28-(6,6,6)]
    86       5.491616       5.491616       5.491616    6[7-(0),28-(6,6,6)]
    87       0.485027       0.485027       0.485027    6[1-(0),1-(0),6-(1,1,6),7-(1,1,48)]
    88       7.559257       7.559257       7.559257    6[1-(0),1-(0),6-(1,1,6),6-(1,1,7)]
    89      -0.071101      -0.071101      -0.071101    6[1-(0),1-(0),6-(1,1,6),6-(1,1,6)]
    90       7.187336       7.187336       7.187336    6[1-(0),1-(0),6-(1,1,6),6-(1,1,7)]
    91       7.361454       7.361454       7.361454    6[1-(0),1-(0),6-(1,1,6),7-(1,1,48)]
    92       4.653994       4.653994       4.653994    6[7-(48),28-(6,6,6)]
    93       4.615942       4.615942       4.615942    6[7-(48),28-(6,6,6)]
    94       1.951045       1.951045       1.951045    6[7-(48),28-(6,6,6)]
    95       1.896413       1.896413       1.896413    6[7-(0),28-(6,6,6)]
    96       7.152316       7.152316       7.152316    6[1-(0),1-(0),6-(1,1,6),7-(1,1,48)]
    97       0.078086       0.078086       0.078086    6[1-(0),1-(0),6-(1,1,6),6-(1,1,7)]
    98      -0.053556      -0.053556      -0.053556    6[1-(0),1-(0),6-(1,1,6),6-(1,1,6)]
    99       0.450007       0.450007       0.450007    6[1-(0),1-(0),6-(1,1,6),6-(1,1,7)]
   100       0.275889       0.275889       0.275889    6[1-(0),1-(0),6-(1,1,6),7-(1,1,48)]
   101       5.327128       5.327128       5.327128    7[6-(28),48-(7,7,7,7)]
   102       5.373597       5.373597       5.373597    7[6-(28),48-(7,7,7,7)]
   103       1.023469       1.023469       1.023469    7[6-(28),48-(7,7,7,7)]
   104       1.066534       1.066534       1.066534    7[6-(28)]
   105       7.524377       7.524377       7.524377    7[1-(0),1-(0),6-(1,1,6),48-(7,7,7,7)]
   106       6.830366       6.830366       6.830366    7[1-(0),1-(0),6-(1,1,6),48-(7,7,7,7)]
   107       2.060901       2.060901       2.060901    7[6-(28),48-(7,7,7,7)]
   108       2.014432       2.014432       2.014432    7[6-(28),48-(7,7,7,7)]
   109        6.36456        6.36456        6.36456    7[6-(28),48-(7,7,7,7)]
   110       6.321495       6.321495       6.321495    7[6-(28)]
   111      -0.136348      -0.136348      -0.136348    7[1-(0),1-(0),6-(1,1,6),48-(7,7,7,7)]
   112       0.557663       0.557663       0.557663    7[1-(0),1-(0),6-(1,1,6),48-(7,7,7,7)]
   113       2.185558       2.185558       2.185558    7[6-(28),48-(7,7,7,7)]
   114       2.139089       2.139089       2.139089    7[6-(28),48-(7,7,7,7)]
   115       6.489217       6.489217       6.489217    7[6-(28),48-(7,7,7,7)]
   116       6.446152       6.446152       6.446152    7[6-(28)]
   117      -0.011691      -0.011691      -0.011691    7[1-(0),1-(0),6-(1,1,6),48-(7,7,7,7)]
   118        0.68232        0.68232        0.68232    7[1-(0),1-(0),6-(1,1,6),48-(7,7,7,7)]
   119       5.451785       5.451785       5.451785    7[6-(28),48-(7,7,7,7)]
   120       5.498254       5.498254       5.498254    7[6-(28),48-(7,7,7,7)]
   121       1.148126       1.148126       1.148126    7[6-(28),48-(7,7,7,7)]
   122       1.191191       1.191191       1.191191    7[6-(28)]
   123       7.649034       7.649034       7.649034    7[1-(0),1-(0),6-(1,1,6),48-(7,7,7,7)]
   124       6.955023       6.955023       6.955023    7[1-(0),1-(0),6-(1,1,6),48-(7,7,7,7)]
