# Supplementary material for: A collection of forcefield precursors for metal–organic frameworks
Source: RSC Adv. 2019 Nov 13;9(63):36492–507. doi: 10.1039/c9ra07327b (PMC9075174; doi:10.1039/c9ra07327b)
Supplement: RA-009-C9RA07327B-s2121 [file RA-009-C9RA07327B-s2121.txt]

RABHIH_clean

7.610000    0.000000    0.000000
0.000000    13.599000    0.000000
0.000000    0.000000    27.938000

     1            0.0            0.0            0.0    48[7-(1,1,6),7-(1,1,6),7-(6),7-(6),7-(6),7-(6)]
     2            0.0            0.0            0.0    48[7-(1,1,6),7-(1,1,6),7-(6),7-(6),7-(6),7-(6)]
     3            0.0            0.0            0.0    48[7-(1,1,6),7-(1,1,6),7-(6),7-(6),7-(6),7-(6)]
     4            0.0            0.0            0.0    48[7-(1,1,6),7-(1,1,6),7-(6),7-(6),7-(6),7-(6)]
     5          3.805          3.805          3.805    28[6-(7),6-(7),6-(7),6-(7)]
     6          3.805          3.805          3.805    28[6-(7),6-(7),6-(7),6-(7)]
     7          3.805          3.805          3.805    28[6-(7),6-(7),6-(7),6-(7)]
     8          3.805          3.805          3.805    28[6-(7),6-(7),6-(7),6-(7)]
     9       6.794436       6.794436       6.794436    1[7-(1,6,48)]
    10       6.712857       6.712857       6.712857    1[6-(1,6,7)]
    11       6.712857       6.712857       6.712857    1[6-(1,6,6)]
    12       6.712857       6.712857       6.712857    1[6-(1,6,6)]
    13       6.712857       6.712857       6.712857    1[6-(1,6,6)]
    14       6.712857       6.712857       6.712857    1[6-(1,6,6)]
    15       6.712857       6.712857       6.712857    1[6-(1,6,6)]
    16       0.897143       0.897143       0.897143    1[6-(1,6,7)]
    17       0.815564       0.815564       0.815564    1[7-(1,6,48)]
    18       6.794436       6.794436       6.794436    1[7-(1,6,48)]
    19       6.712857       6.712857       6.712857    1[6-(1,6,7)]
    20       6.712857       6.712857       6.712857    1[6-(1,6,6)]
    21       6.712857       6.712857       6.712857    1[6-(1,6,6)]
    22       6.712857       6.712857       6.712857    1[6-(1,6,6)]
    23       6.712857       6.712857       6.712857    1[6-(1,6,6)]
    24       6.712857       6.712857       6.712857    1[6-(1,6,6)]
    25       0.897143       0.897143       0.897143    1[6-(1,6,7)]
    26       0.815564       0.815564       0.815564    1[7-(1,6,48)]
    27       0.815564       0.815564       0.815564    1[7-(1,6,48)]
    28       0.897143       0.897143       0.897143    1[6-(1,6,7)]
    29       0.897143       0.897143       0.897143    1[6-(1,6,6)]
    30       0.897143       0.897143       0.897143    1[6-(1,6,6)]
    31       0.897143       0.897143       0.897143    1[6-(1,6,6)]
    32       0.897143       0.897143       0.897143    1[6-(1,6,6)]
    33       0.897143       0.897143       0.897143    1[6-(1,6,6)]
    34       6.712857       6.712857       6.712857    1[6-(1,6,7)]
    35       6.794436       6.794436       6.794436    1[7-(1,6,48)]
    36       0.815564       0.815564       0.815564    1[7-(1,6,48)]
    37       0.897143       0.897143       0.897143    1[6-(1,6,7)]
    38       0.897143       0.897143       0.897143    1[6-(1,6,6)]
    39       0.897143       0.897143       0.897143    1[6-(1,6,6)]
    40       0.897143       0.897143       0.897143    1[6-(1,6,6)]
    41       0.897143       0.897143       0.897143    1[6-(1,6,6)]
    42       0.897143       0.897143       0.897143    1[6-(1,6,6)]
    43       6.712857       6.712857       6.712857    1[6-(1,6,7)]
    44       6.794436       6.794436       6.794436    1[7-(1,6,48)]
    45       0.815564       0.815564       0.815564    1[7-(1,6,48)]
    46       0.897143       0.897143       0.897143    1[6-(1,6,7)]
    47       0.897143       0.897143       0.897143    1[6-(1,6,6)]
    48       0.897143       0.897143       0.897143    1[6-(1,6,6)]
    49       0.897143       0.897143       0.897143    1[6-(1,6,6)]
    50       0.897143       0.897143       0.897143    1[6-(1,6,6)]
    51       0.897143       0.897143       0.897143    1[6-(1,6,6)]
    52       6.712857       6.712857       6.712857    1[6-(1,6,7)]
    53       6.794436       6.794436       6.794436    1[7-(1,6,48)]
    54       0.815564       0.815564       0.815564    1[7-(1,6,48)]
    55       0.897143       0.897143       0.897143    1[6-(1,6,7)]
    56       0.897143       0.897143       0.897143    1[6-(1,6,6)]
    57       0.897143       0.897143       0.897143    1[6-(1,6,6)]
    58       0.897143       0.897143       0.897143    1[6-(1,6,6)]
    59       0.897143       0.897143       0.897143    1[6-(1,6,6)]
    60       0.897143       0.897143       0.897143    1[6-(1,6,6)]
    61       6.712857       6.712857       6.712857    1[6-(1,6,7)]
    62       6.794436       6.794436       6.794436    1[7-(1,6,48)]
    63       6.794436       6.794436       6.794436    1[7-(1,6,48)]
    64       6.712857       6.712857       6.712857    1[6-(1,6,7)]
    65       6.712857       6.712857       6.712857    1[6-(1,6,6)]
    66       6.712857       6.712857       6.712857    1[6-(1,6,6)]
    67       6.712857       6.712857       6.712857    1[6-(1,6,6)]
    68       6.712857       6.712857       6.712857    1[6-(1,6,6)]
    69       6.712857       6.712857       6.712857    1[6-(1,6,6)]
    70       0.897143       0.897143       0.897143    1[6-(1,6,7)]
    71       0.815564       0.815564       0.815564    1[7-(1,6,48)]
    72       6.794436       6.794436       6.794436    1[7-(1,6,48)]
    73       6.712857       6.712857       6.712857    1[6-(1,6,7)]
    74       6.712857       6.712857       6.712857    1[6-(1,6,6)]
    75       6.712857       6.712857       6.712857    1[6-(1,6,6)]
    76       6.712857       6.712857       6.712857    1[6-(1,6,6)]
    77       6.712857       6.712857       6.712857    1[6-(1,6,6)]
    78       6.712857       6.712857       6.712857    1[6-(1,6,6)]
    79       0.897143       0.897143       0.897143    1[6-(1,6,7)]
    80       0.815564       0.815564       0.815564    1[7-(1,6,48)]
    81       5.113159       5.113159       5.113159    6[7-(48),28-(6,6,6)]
    82       2.472489       2.472489       2.472489    6[7-(48),28-(6,6,6)]
    83       5.113159       5.113159       5.113159    6[7-(48),28-(6,6,6)]
    84       2.472489       2.472489       2.472489    6[7-(48),28-(6,6,6)]
    85       2.496841       2.496841       2.496841    6[7-(48),28-(6,6,6)]
    86       5.137511       5.137511       5.137511    6[7-(48),28-(6,6,6)]
    87       2.496841       2.496841       2.496841    6[7-(48),28-(6,6,6)]
    88       5.137511       5.137511       5.137511    6[7-(48),28-(6,6,6)]
    89       2.496841       2.496841       2.496841    6[7-(48),28-(6,6,6)]
    90       5.137511       5.137511       5.137511    6[7-(48),28-(6,6,6)]
    91       2.496841       2.496841       2.496841    6[7-(48),28-(6,6,6)]
    92       5.137511       5.137511       5.137511    6[7-(48),28-(6,6,6)]
    93       5.113159       5.113159       5.113159    6[7-(48),28-(6,6,6)]
    94       2.472489       2.472489       2.472489    6[7-(48),28-(6,6,6)]
    95       5.113159       5.113159       5.113159    6[7-(48),28-(6,6,6)]
    96       2.472489       2.472489       2.472489    6[7-(48),28-(6,6,6)]
    97            0.0            0.0            0.0    6[1-(0),1-(0),6-(1,1,6),7-(1,1,48)]
    98            0.0            0.0            0.0    6[1-(0),1-(0),6-(1,1,6),6-(1,1,7)]
    99            0.0            0.0            0.0    6[1-(0),1-(0),6-(1,1,6),6-(1,1,6)]
   100            0.0            0.0            0.0    6[1-(0),1-(0),6-(1,1,6),6-(1,1,6)]
   101            0.0            0.0            0.0    6[1-(0),1-(0),6-(1,1,6),6-(1,1,6)]
   102            0.0            0.0            0.0    6[1-(0),1-(0),6-(1,1,6),6-(1,1,7)]
   103            0.0            0.0            0.0    6[1-(0),1-(0),6-(1,1,6),7-(1,1,48)]
   104            0.0            0.0            0.0    6[1-(0),1-(0),6-(1,1,6),7-(1,1,48)]
   105            0.0            0.0            0.0    6[1-(0),1-(0),6-(1,1,6),6-(1,1,7)]
   106            0.0            0.0            0.0    6[1-(0),1-(0),6-(1,1,6),6-(1,1,6)]
   107            0.0            0.0            0.0    6[1-(0),1-(0),6-(1,1,6),6-(1,1,6)]
   108            0.0            0.0            0.0    6[1-(0),1-(0),6-(1,1,6),6-(1,1,6)]
   109            0.0            0.0            0.0    6[1-(0),1-(0),6-(1,1,6),6-(1,1,7)]
   110            0.0            0.0            0.0    6[1-(0),1-(0),6-(1,1,6),7-(1,1,48)]
   111            0.0            0.0            0.0    6[1-(0),1-(0),6-(1,1,6),7-(1,1,48)]
   112            0.0            0.0            0.0    6[1-(0),1-(0),6-(1,1,6),6-(1,1,7)]
   113            0.0            0.0            0.0    6[1-(0),1-(0),6-(1,1,6),6-(1,1,6)]
   114            0.0            0.0            0.0    6[1-(0),1-(0),6-(1,1,6),6-(1,1,6)]
   115            0.0            0.0            0.0    6[1-(0),1-(0),6-(1,1,6),6-(1,1,6)]
   116            0.0            0.0            0.0    6[1-(0),1-(0),6-(1,1,6),6-(1,1,7)]
   117            0.0            0.0            0.0    6[1-(0),1-(0),6-(1,1,6),7-(1,1,48)]
   118            0.0            0.0            0.0    6[1-(0),1-(0),6-(1,1,6),7-(1,1,48)]
   119            0.0            0.0            0.0    6[1-(0),1-(0),6-(1,1,6),6-(1,1,7)]
   120            0.0            0.0            0.0    6[1-(0),1-(0),6-(1,1,6),6-(1,1,6)]
   121            0.0            0.0            0.0    6[1-(0),1-(0),6-(1,1,6),6-(1,1,6)]
   122            0.0            0.0            0.0    6[1-(0),1-(0),6-(1,1,6),6-(1,1,6)]
   123            0.0            0.0            0.0    6[1-(0),1-(0),6-(1,1,6),6-(1,1,7)]
   124            0.0            0.0            0.0    6[1-(0),1-(0),6-(1,1,6),7-(1,1,48)]
   125       5.931234       5.931234       5.931234    7[6-(28),48-(7,7,7,7,7)]
   126       1.655175       1.655175       1.655175    7[6-(28),48-(7,7,7,7,7)]
   127       5.931234       5.931234       5.931234    7[6-(28),48-(7,7,7,7,7)]
   128       1.655175       1.655175       1.655175    7[6-(28),48-(7,7,7,7,7)]
   129       1.678766       1.678766       1.678766    7[6-(28),48-(7,7,7,7,7)]
   130       5.954825       5.954825       5.954825    7[6-(28),48-(7,7,7,7,7)]
   131       1.678766       1.678766       1.678766    7[6-(28),48-(7,7,7,7,7)]
   132       5.954825       5.954825       5.954825    7[6-(28),48-(7,7,7,7,7)]
   133       1.678766       1.678766       1.678766    7[6-(28),48-(7,7,7,7,7)]
   134       5.954825       5.954825       5.954825    7[6-(28),48-(7,7,7,7,7)]
   135       1.678766       1.678766       1.678766    7[6-(28),48-(7,7,7,7,7)]
   136       5.954825       5.954825       5.954825    7[6-(28),48-(7,7,7,7,7)]
   137       5.931234       5.931234       5.931234    7[6-(28),48-(7,7,7,7,7)]
   138       1.655175       1.655175       1.655175    7[6-(28),48-(7,7,7,7,7)]
   139       5.931234       5.931234       5.931234    7[6-(28),48-(7,7,7,7,7)]
   140       1.655175       1.655175       1.655175    7[6-(28),48-(7,7,7,7,7)]
   141            0.0            0.0            0.0    7[1-(0),1-(0),6-(1,1,6),48-(7,7,7,7,7)]
   142            0.0            0.0            0.0    7[1-(0),1-(0),6-(1,1,6),48-(7,7,7,7,7)]
   143            0.0            0.0            0.0    7[1-(0),1-(0),6-(1,1,6),48-(7,7,7,7,7)]
   144            0.0            0.0            0.0    7[1-(0),1-(0),6-(1,1,6),48-(7,7,7,7,7)]
   145            0.0            0.0            0.0    7[1-(0),1-(0),6-(1,1,6),48-(7,7,7,7,7)]
   146            0.0            0.0            0.0    7[1-(0),1-(0),6-(1,1,6),48-(7,7,7,7,7)]
   147            0.0            0.0            0.0    7[1-(0),1-(0),6-(1,1,6),48-(7,7,7,7,7)]
   148            0.0            0.0            0.0    7[1-(0),1-(0),6-(1,1,6),48-(7,7,7,7,7)]
