# Supplementary material for: A collection of forcefield precursors for metal–organic frameworks
Source: RSC Adv. 2019 Nov 13;9(63):36492–507. doi: 10.1039/c9ra07327b (PMC9075174; doi:10.1039/c9ra07327b)
Supplement: RA-009-C9RA07327B-s2122 [file RA-009-C9RA07327B-s2122.txt]

RACHUA_clean

21.560000    0.000000    0.000000
-10.780000    18.671508    0.000000
0.000000    0.000000    77.814000

     1      12.163074      12.163074      12.163074    30[8-(30,30,30),8-(6),8-(6),8-(6)]
     2      10.971237      10.971237      10.971237    30[8-(30,30,30),8-(6),8-(6),8-(6)]
     3      11.884411      11.884411      11.884411    30[8-(30,30,30),8-(6),8-(6),8-(6)]
     4       9.220026       9.220026       9.220026    30[8-(30,30,30),8-(6),8-(6),8-(6)]
     5      11.350478      11.350478      11.350478    30[8-(30,30,30),8-(6),8-(6),8-(6)]
     6      10.586499      10.586499      10.586499    30[8-(30,30,30),8-(6),8-(6),8-(6)]
     7       8.745275       8.745275       8.745275    30[8-(30,30,30),8-(6),8-(6),8-(6)]
     8      11.677327      11.677327      11.677327    30[8-(30,30,30),8-(6),8-(6),8-(6)]
     9       8.826448       8.826448       8.826448    30[8-(30,30,30),8-(6),8-(6),8-(6)]
    10      10.782264      10.782264      10.782264    30[8-(30,30,30),8-(6),8-(6),8-(6)]
    11      11.710314      11.710314      11.710314    30[8-(30,30,30),8-(6),8-(6),8-(6)]
    12      11.442647      11.442647      11.442647    30[8-(30,30,30),8-(6),8-(6),8-(6)]
    13      -1.383074      -1.383074      -1.383074    30[8-(30,30,30),8-(6),8-(6),8-(6)]
    14      -0.191237      -0.191237      -0.191237    30[8-(30,30,30),8-(6),8-(6),8-(6)]
    15      -1.104411      -1.104411      -1.104411    30[8-(30,30,30),8-(6),8-(6),8-(6)]
    16       1.559974       1.559974       1.559974    30[8-(30,30,30),8-(6),8-(6),8-(6)]
    17      -0.570478      -0.570478      -0.570478    30[8-(30,30,30),8-(6),8-(6),8-(6)]
    18       0.193501       0.193501       0.193501    30[8-(30,30,30),8-(6),8-(6),8-(6)]
    19       2.034725       2.034725       2.034725    30[8-(30,30,30),8-(6),8-(6),8-(6)]
    20      -0.897327      -0.897327      -0.897327    30[8-(30,30,30),8-(6),8-(6),8-(6)]
    21       1.953552       1.953552       1.953552    30[8-(30,30,30),8-(6),8-(6),8-(6)]
    22      -0.002264      -0.002264      -0.002264    30[8-(30,30,30),8-(6),8-(6),8-(6)]
    23      -0.930314      -0.930314      -0.930314    30[8-(30,30,30),8-(6),8-(6),8-(6)]
    24      -0.662647      -0.662647      -0.662647    30[8-(30,30,30),8-(6),8-(6),8-(6)]
    25       1.383074       1.383074       1.383074    30[8-(30,30,30),8-(6),8-(6),8-(6)]
    26       0.191237       0.191237       0.191237    30[8-(30,30,30),8-(6),8-(6),8-(6)]
    27       1.104411       1.104411       1.104411    30[8-(30,30,30),8-(6),8-(6),8-(6)]
    28      -1.559974      -1.559974      -1.559974    30[8-(30,30,30),8-(6),8-(6),8-(6)]
    29       0.570478       0.570478       0.570478    30[8-(30,30,30),8-(6),8-(6),8-(6)]
    30      -0.193501      -0.193501      -0.193501    30[8-(30,30,30),8-(6),8-(6),8-(6)]
    31      -2.034725      -2.034725      -2.034725    30[8-(30,30,30),8-(6),8-(6),8-(6)]
    32       0.897327       0.897327       0.897327    30[8-(30,30,30),8-(6),8-(6),8-(6)]
    33      -1.953552      -1.953552      -1.953552    30[8-(30,30,30),8-(6),8-(6),8-(6)]
    34       0.002264       0.002264       0.002264    30[8-(30,30,30),8-(6),8-(6),8-(6)]
    35       0.930314       0.930314       0.930314    30[8-(30,30,30),8-(6),8-(6),8-(6)]
    36       0.662647       0.662647       0.662647    30[8-(30,30,30),8-(6),8-(6),8-(6)]
    37       9.396926       9.396926       9.396926    30[8-(30,30,30),8-(6),8-(6),8-(6)]
    38      10.588763      10.588763      10.588763    30[8-(30,30,30),8-(6),8-(6),8-(6)]
    39       9.675589       9.675589       9.675589    30[8-(30,30,30),8-(6),8-(6),8-(6)]
    40      12.339974      12.339974      12.339974    30[8-(30,30,30),8-(6),8-(6),8-(6)]
    41      10.209522      10.209522      10.209522    30[8-(30,30,30),8-(6),8-(6),8-(6)]
    42      10.973501      10.973501      10.973501    30[8-(30,30,30),8-(6),8-(6),8-(6)]
    43      12.814725      12.814725      12.814725    30[8-(30,30,30),8-(6),8-(6),8-(6)]
    44       9.882673       9.882673       9.882673    30[8-(30,30,30),8-(6),8-(6),8-(6)]
    45      12.733552      12.733552      12.733552    30[8-(30,30,30),8-(6),8-(6),8-(6)]
    46      10.777736      10.777736      10.777736    30[8-(30,30,30),8-(6),8-(6),8-(6)]
    47       9.849686       9.849686       9.849686    30[8-(30,30,30),8-(6),8-(6),8-(6)]
    48      10.117353      10.117353      10.117353    30[8-(30,30,30),8-(6),8-(6),8-(6)]
    49       12.01431       12.01431       12.01431    1[6-(6,6)]
    50      -6.154302      -6.154302      -6.154302    1[6-(6,6)]
    51      14.554078      14.554078      14.554078    1[6-(6,6)]
    52      12.474616      12.474616      12.474616    1[6-(1,6,6)]
    53       11.85261       11.85261       11.85261    1[6-(1,6,6)]
    54      -7.489944      -7.489944      -7.489944    1[6-(1,6,6)]
    55       -6.10148       -6.10148       -6.10148    1[6-(1,6,6)]
    56       15.53398       15.53398       15.53398    1[6-(1,6,6)]
    57       14.50449       14.50449       14.50449    1[6-(1,6,6)]
    58      13.217358      13.217358      13.217358    1[6-(1,6,6)]
    59       12.76891       12.76891       12.76891    1[6-(1,6,6)]
    60      -4.233306      -4.233306      -4.233306    1[6-(6,6)]
    61      -4.934006      -4.934006      -4.934006    1[6-(6,6)]
    62      -6.976816      -6.976816      -6.976816    1[6-(6,6)]
    63       15.37767       15.37767       15.37767    1[6-(6,6)]
    64      17.761128      17.761128      17.761128    1[6-(6,6)]
    65       15.85199       15.85199       15.85199    1[6-(6,6)]
    66      -4.535146      -4.535146      -4.535146    1[6-(1,6,6)]
    67      -3.402168      -3.402168      -3.402168    1[6-(1,6,6)]
    68      -1.780856      -1.780856      -1.780856    1[6-(1,6,6)]
    69      -2.198042      -2.198042      -2.198042    1[6-(1,6,6)]
    70      -1.612688      -1.612688      -1.612688    1[6-(1,6,6)]
    71      -0.934626      -0.934626      -0.934626    1[6-(1,6,6)]
    72      16.993592      16.993592      16.993592    1[6-(1,6,6)]
    73      18.283958      18.283958      18.283958    1[6-(1,6,6)]
    74      -0.915222      -0.915222      -0.915222    1[6-(6,6)]
    75      -3.486252      -3.486252      -3.486252    1[6-(6,6)]
    76      17.066896      17.066896      17.066896    1[6-(6,6)]
    77       7.746508       7.746508       7.746508    1[6-(6,6)]
    78       9.953174       9.953174       9.953174    1[6-(6,6)]
    79      11.020394      11.020394      11.020394    1[6-(6,6)]
    80       6.050814       6.050814       6.050814    1[6-(1,6,6)]
    81       5.493488       5.493488       5.493488    1[6-(1,6,6)]
    82       7.662424       7.662424       7.662424    1[6-(1,6,6)]
    83       6.709472       6.709472       6.709472    1[6-(1,6,6)]
    84       4.169704       4.169704       4.169704    1[6-(1,6,6)]
    85       4.723796       4.723796       4.723796    1[6-(1,6,6)]
    86       7.738962       7.738962       7.738962    1[6-(1,6,6)]
    87        6.62431        6.62431        6.62431    1[6-(1,6,6)]
    88         3.1801         3.1801         3.1801    1[6-(6,6)]
    89       5.515048       5.515048       5.515048    1[6-(6,6)]
    90       6.992986       6.992986       6.992986    1[6-(6,6)]
    91      12.422872      12.422872      12.422872    1[6-(6,6)]
    92       2.505272       2.505272       2.505272    1[6-(6,6)]
    93      12.443354      12.443354      12.443354    1[6-(6,6)]
    94      13.009304      13.009304      13.009304    1[6-(1,6,6)]
    95       14.51527       14.51527       14.51527    1[6-(1,6,6)]
    96       4.264568       4.264568       4.264568    1[6-(1,6,6)]
    97       2.939706       2.939706       2.939706    1[6-(1,6,6)]
    98       11.87417       11.87417       11.87417    1[6-(1,6,6)]
    99      11.986282      11.986282      11.986282    1[6-(1,6,6)]
   100      15.650404      15.650404      15.650404    1[6-(1,6,6)]
   101      14.836514      14.836514      14.836514    1[6-(1,6,6)]
   102        0.47432        0.47432        0.47432    1[6-(6,6)]
   103       3.757908       3.757908       3.757908    1[6-(6,6)]
   104       5.013778       5.013778       5.013778    1[6-(6,6)]
   105        9.82597        9.82597        9.82597    1[6-(6,6)]
   106        5.13667        5.13667        5.13667    1[6-(6,6)]
   107       6.267492       6.267492       6.267492    1[6-(6,6)]
   108       -1.33133       -1.33133       -1.33133    1[6-(1,6,6)]
   109      -1.731268      -1.731268      -1.731268    1[6-(1,6,6)]
   110      -4.524366      -4.524366      -4.524366    1[6-(1,6,6)]
   111      -5.300526      -5.300526      -5.300526    1[6-(1,6,6)]
   112      -2.561328      -2.561328      -2.561328    1[6-(1,6,6)]
   113      -4.030642      -4.030642      -4.030642    1[6-(1,6,6)]
   114       7.813344       7.813344       7.813344    1[6-(1,6,6)]
   115       6.438894       6.438894       6.438894    1[6-(1,6,6)]
   116      -1.960882      -1.960882      -1.960882    1[6-(6,6)]
   117      -1.569568      -1.569568      -1.569568    1[6-(6,6)]
   118       8.394386       8.394386       8.394386    1[6-(6,6)]
   119      14.788004      14.788004      14.788004    1[6-(6,6)]
   120       16.86531       16.86531       16.86531    1[6-(6,6)]
   121      15.063972      15.063972      15.063972    1[6-(6,6)]
   122      15.912358      15.912358      15.912358    1[6-(1,6,6)]
   123      -4.309844      -4.309844      -4.309844    1[6-(1,6,6)]
   124      17.973494      17.973494      17.973494    1[6-(1,6,6)]
   125      -2.780162      -2.780162      -2.780162    1[6-(1,6,6)]
   126         -3.234         -3.234         -3.234    1[6-(1,6,6)]
   127      -2.233616      -2.233616      -2.233616    1[6-(1,6,6)]
   128      16.161376      16.161376      16.161376    1[6-(1,6,6)]
   129       15.75497       15.75497       15.75497    1[6-(1,6,6)]
   130      -1.474704      -1.474704      -1.474704    1[6-(6,6)]
   131      -3.803184      -3.803184      -3.803184    1[6-(6,6)]
   132       16.40177       16.40177       16.40177    1[6-(6,6)]
   133       7.902818       7.902818       7.902818    1[6-(6,6)]
   134        3.64903        3.64903        3.64903    1[6-(6,6)]
   135       5.342568       5.342568       5.342568    1[6-(6,6)]
   136        6.85608        6.85608        6.85608    1[6-(1,6,6)]
   137        5.97212        5.97212        5.97212    1[6-(1,6,6)]
   138       3.225376       3.225376       3.225376    1[6-(1,6,6)]
   139       3.161774       3.161774       3.161774    1[6-(1,6,6)]
   140        4.93185        4.93185        4.93185    1[6-(1,6,6)]
   141       5.849228       5.849228       5.849228    1[6-(1,6,6)]
   142       3.472238       3.472238       3.472238    1[6-(1,6,6)]
   143       4.734576       4.734576       4.734576    1[6-(1,6,6)]
   144       3.758986       3.758986       3.758986    1[6-(6,6)]
   145       1.176098       1.176098       1.176098    1[6-(6,6)]
   146       1.963038       1.963038       1.963038    1[6-(6,6)]
   147        7.13636        7.13636        7.13636    1[6-(6,6)]
   148       9.442202       9.442202       9.442202    1[6-(6,6)]
   149      10.220518      10.220518      10.220518    1[6-(6,6)]
   150       5.866476       5.866476       5.866476    1[6-(1,6,6)]
   151       5.133436       5.133436       5.133436    1[6-(1,6,6)]
   152       6.305222       6.305222       6.305222    1[6-(1,6,6)]
   153       7.498568       7.498568       7.498568    1[6-(1,6,6)]
   154       4.174016       4.174016       4.174016    1[6-(1,6,6)]
   155       4.965268       4.965268       4.965268    1[6-(1,6,6)]
   156       7.533064       7.533064       7.533064    1[6-(1,6,6)]
   157       7.617148       7.617148       7.617148    1[6-(1,6,6)]
   158       2.876104       2.876104       2.876104    1[6-(6,6)]
   159        5.05582        5.05582        5.05582    1[6-(6,6)]
   160       6.878718       6.878718       6.878718    1[6-(6,6)]
   161       9.805488       9.805488       9.805488    1[6-(6,6)]
   162       5.521516       5.521516       5.521516    1[6-(6,6)]
   163       6.255634       6.255634       6.255634    1[6-(6,6)]
   164      10.376828      10.376828      10.376828    1[6-(1,6,6)]
   165      -1.183644      -1.183644      -1.183644    1[6-(1,6,6)]
   166       6.704082       6.704082       6.704082    1[6-(1,6,6)]
   167       -3.92931       -3.92931       -3.92931    1[6-(1,6,6)]
   168      -0.935704      -0.935704      -0.935704    1[6-(1,6,6)]
   169       -2.49018       -2.49018       -2.49018    1[6-(1,6,6)]
   170       8.439662       8.439662       8.439662    1[6-(1,6,6)]
   171        9.96072        9.96072        9.96072    1[6-(1,6,6)]
   172      -1.705396      -1.705396      -1.705396    1[6-(6,6)]
   173      -1.711864      -1.711864      -1.711864    1[6-(6,6)]
   174       8.945244       8.945244       8.945244    1[6-(6,6)]
   175       -1.23431       -1.23431       -1.23431    1[6-(6,6)]
   176      16.934302      16.934302      16.934302    1[6-(6,6)]
   177      -3.774078      -3.774078      -3.774078    1[6-(6,6)]
   178      -1.694616      -1.694616      -1.694616    1[6-(1,6,6)]
   179       -1.07261       -1.07261       -1.07261    1[6-(1,6,6)]
   180      18.269944      18.269944      18.269944    1[6-(1,6,6)]
   181       16.88148       16.88148       16.88148    1[6-(1,6,6)]
   182       -4.75398       -4.75398       -4.75398    1[6-(1,6,6)]
   183       -3.72449       -3.72449       -3.72449    1[6-(1,6,6)]
   184      -2.437358      -2.437358      -2.437358    1[6-(1,6,6)]
   185       -1.98891       -1.98891       -1.98891    1[6-(1,6,6)]
   186      15.013306      15.013306      15.013306    1[6-(6,6)]
   187      15.714006      15.714006      15.714006    1[6-(6,6)]
   188      17.756816      17.756816      17.756816    1[6-(6,6)]
   189       -4.59767       -4.59767       -4.59767    1[6-(6,6)]
   190      -6.981128      -6.981128      -6.981128    1[6-(6,6)]
   191       -5.07199       -5.07199       -5.07199    1[6-(6,6)]
   192      15.315146      15.315146      15.315146    1[6-(1,6,6)]
   193      14.182168      14.182168      14.182168    1[6-(1,6,6)]
   194      12.560856      12.560856      12.560856    1[6-(1,6,6)]
   195      12.978042      12.978042      12.978042    1[6-(1,6,6)]
   196      12.392688      12.392688      12.392688    1[6-(1,6,6)]
   197      11.714626      11.714626      11.714626    1[6-(1,6,6)]
   198      -6.213592      -6.213592      -6.213592    1[6-(1,6,6)]
   199      -7.503958      -7.503958      -7.503958    1[6-(1,6,6)]
   200      11.695222      11.695222      11.695222    1[6-(6,6)]
   201      14.266252      14.266252      14.266252    1[6-(6,6)]
   202      -6.286896      -6.286896      -6.286896    1[6-(6,6)]
   203       3.033492       3.033492       3.033492    1[6-(6,6)]
   204       0.826826       0.826826       0.826826    1[6-(6,6)]
   205      -0.240394      -0.240394      -0.240394    1[6-(6,6)]
   206       4.729186       4.729186       4.729186    1[6-(1,6,6)]
   207       5.286512       5.286512       5.286512    1[6-(1,6,6)]
   208       3.117576       3.117576       3.117576    1[6-(1,6,6)]
   209       4.070528       4.070528       4.070528    1[6-(1,6,6)]
   210       6.610296       6.610296       6.610296    1[6-(1,6,6)]
   211       6.056204       6.056204       6.056204    1[6-(1,6,6)]
   212       3.041038       3.041038       3.041038    1[6-(1,6,6)]
   213        4.15569        4.15569        4.15569    1[6-(1,6,6)]
   214         7.5999         7.5999         7.5999    1[6-(6,6)]
   215       5.264952       5.264952       5.264952    1[6-(6,6)]
   216       3.787014       3.787014       3.787014    1[6-(6,6)]
   217      -1.642872      -1.642872      -1.642872    1[6-(6,6)]
   218       8.274728       8.274728       8.274728    1[6-(6,6)]
   219      -1.663354      -1.663354      -1.663354    1[6-(6,6)]
   220      -2.229304      -2.229304      -2.229304    1[6-(1,6,6)]
   221       -3.73527       -3.73527       -3.73527    1[6-(1,6,6)]
   222       6.515432       6.515432       6.515432    1[6-(1,6,6)]
   223       7.840294       7.840294       7.840294    1[6-(1,6,6)]
   224       -1.09417       -1.09417       -1.09417    1[6-(1,6,6)]
   225      -1.206282      -1.206282      -1.206282    1[6-(1,6,6)]
   226      -4.870404      -4.870404      -4.870404    1[6-(1,6,6)]
   227      -4.056514      -4.056514      -4.056514    1[6-(1,6,6)]
   228       10.30568       10.30568       10.30568    1[6-(6,6)]
   229       7.022092       7.022092       7.022092    1[6-(6,6)]
   230       5.766222       5.766222       5.766222    1[6-(6,6)]
   231        0.95403        0.95403        0.95403    1[6-(6,6)]
   232        5.64333        5.64333        5.64333    1[6-(6,6)]
   233       4.512508       4.512508       4.512508    1[6-(6,6)]
   234       12.11133       12.11133       12.11133    1[6-(1,6,6)]
   235      12.511268      12.511268      12.511268    1[6-(1,6,6)]
   236      15.304366      15.304366      15.304366    1[6-(1,6,6)]
   237      16.080526      16.080526      16.080526    1[6-(1,6,6)]
   238      13.341328      13.341328      13.341328    1[6-(1,6,6)]
   239      14.810642      14.810642      14.810642    1[6-(1,6,6)]
   240       2.966656       2.966656       2.966656    1[6-(1,6,6)]
   241       4.341106       4.341106       4.341106    1[6-(1,6,6)]
   242      12.740882      12.740882      12.740882    1[6-(6,6)]
   243      12.349568      12.349568      12.349568    1[6-(6,6)]
   244       2.385614       2.385614       2.385614    1[6-(6,6)]
   245      -4.008004      -4.008004      -4.008004    1[6-(6,6)]
   246       -6.08531       -6.08531       -6.08531    1[6-(6,6)]
   247      -4.283972      -4.283972      -4.283972    1[6-(6,6)]
   248      -5.132358      -5.132358      -5.132358    1[6-(1,6,6)]
   249      15.089844      15.089844      15.089844    1[6-(1,6,6)]
   250      -7.193494      -7.193494      -7.193494    1[6-(1,6,6)]
   251      13.560162      13.560162      13.560162    1[6-(1,6,6)]
   252         14.014         14.014         14.014    1[6-(1,6,6)]
   253      13.013616      13.013616      13.013616    1[6-(1,6,6)]
   254      -5.381376      -5.381376      -5.381376    1[6-(1,6,6)]
   255       -4.97497       -4.97497       -4.97497    1[6-(1,6,6)]
   256      12.254704      12.254704      12.254704    1[6-(6,6)]
   257      14.583184      14.583184      14.583184    1[6-(6,6)]
   258       -5.62177       -5.62177       -5.62177    1[6-(6,6)]
   259       2.877182       2.877182       2.877182    1[6-(6,6)]
   260        7.13097        7.13097        7.13097    1[6-(6,6)]
   261       5.437432       5.437432       5.437432    1[6-(6,6)]
   262        3.92392        3.92392        3.92392    1[6-(1,6,6)]
   263        4.80788        4.80788        4.80788    1[6-(1,6,6)]
   264       7.554624       7.554624       7.554624    1[6-(1,6,6)]
   265       7.618226       7.618226       7.618226    1[6-(1,6,6)]
   266        5.84815        5.84815        5.84815    1[6-(1,6,6)]
   267       4.930772       4.930772       4.930772    1[6-(1,6,6)]
   268       7.307762       7.307762       7.307762    1[6-(1,6,6)]
   269       6.045424       6.045424       6.045424    1[6-(1,6,6)]
   270       7.021014       7.021014       7.021014    1[6-(6,6)]
   271       9.603902       9.603902       9.603902    1[6-(6,6)]
   272       8.816962       8.816962       8.816962    1[6-(6,6)]
   273        3.64364        3.64364        3.64364    1[6-(6,6)]
   274       1.337798       1.337798       1.337798    1[6-(6,6)]
   275       0.559482       0.559482       0.559482    1[6-(6,6)]
   276       4.913524       4.913524       4.913524    1[6-(1,6,6)]
   277       5.646564       5.646564       5.646564    1[6-(1,6,6)]
   278       4.474778       4.474778       4.474778    1[6-(1,6,6)]
   279       3.281432       3.281432       3.281432    1[6-(1,6,6)]
   280       6.605984       6.605984       6.605984    1[6-(1,6,6)]
   281       5.814732       5.814732       5.814732    1[6-(1,6,6)]
   282       3.246936       3.246936       3.246936    1[6-(1,6,6)]
   283       3.162852       3.162852       3.162852    1[6-(1,6,6)]
   284       7.903896       7.903896       7.903896    1[6-(6,6)]
   285        5.72418        5.72418        5.72418    1[6-(6,6)]
   286       3.901282       3.901282       3.901282    1[6-(6,6)]
   287       0.974512       0.974512       0.974512    1[6-(6,6)]
   288       5.258484       5.258484       5.258484    1[6-(6,6)]
   289       4.524366       4.524366       4.524366    1[6-(6,6)]
   290       0.403172       0.403172       0.403172    1[6-(1,6,6)]
   291      11.963644      11.963644      11.963644    1[6-(1,6,6)]
   292       4.075918       4.075918       4.075918    1[6-(1,6,6)]
   293       14.70931       14.70931       14.70931    1[6-(1,6,6)]
   294      11.715704      11.715704      11.715704    1[6-(1,6,6)]
   295       13.27018       13.27018       13.27018    1[6-(1,6,6)]
   296       2.340338       2.340338       2.340338    1[6-(1,6,6)]
   297        0.81928        0.81928        0.81928    1[6-(1,6,6)]
   298      12.485396      12.485396      12.485396    1[6-(6,6)]
   299      12.491864      12.491864      12.491864    1[6-(6,6)]
   300       1.834756       1.834756       1.834756    1[6-(6,6)]
   301        1.23431        1.23431        1.23431    1[6-(6,6)]
   302       4.625698       4.625698       4.625698    1[6-(6,6)]
   303       3.774078       3.774078       3.774078    1[6-(6,6)]
   304       1.694616       1.694616       1.694616    1[6-(1,6,6)]
   305        1.07261        1.07261        1.07261    1[6-(1,6,6)]
   306       3.290056       3.290056       3.290056    1[6-(1,6,6)]
   307        4.67852        4.67852        4.67852    1[6-(1,6,6)]
   308        4.75398        4.75398        4.75398    1[6-(1,6,6)]
   309        3.72449        3.72449        3.72449    1[6-(1,6,6)]
   310       2.437358       2.437358       2.437358    1[6-(1,6,6)]
   311        1.98891        1.98891        1.98891    1[6-(1,6,6)]
   312       6.546694       6.546694       6.546694    1[6-(6,6)]
   313       5.845994       5.845994       5.845994    1[6-(6,6)]
   314       3.803184       3.803184       3.803184    1[6-(6,6)]
   315        4.59767        4.59767        4.59767    1[6-(6,6)]
   316       6.981128       6.981128       6.981128    1[6-(6,6)]
   317        5.07199        5.07199        5.07199    1[6-(6,6)]
   318       6.244854       6.244854       6.244854    1[6-(1,6,6)]
   319       7.377832       7.377832       7.377832    1[6-(1,6,6)]
   320       8.999144       8.999144       8.999144    1[6-(1,6,6)]
   321       8.581958       8.581958       8.581958    1[6-(1,6,6)]
   322       9.167312       9.167312       9.167312    1[6-(1,6,6)]
   323       9.845374       9.845374       9.845374    1[6-(1,6,6)]
   324       6.213592       6.213592       6.213592    1[6-(1,6,6)]
   325       7.503958       7.503958       7.503958    1[6-(1,6,6)]
   326       9.864778       9.864778       9.864778    1[6-(6,6)]
   327       7.293748       7.293748       7.293748    1[6-(6,6)]
   328       6.286896       6.286896       6.286896    1[6-(6,6)]
   329      -3.033492      -3.033492      -3.033492    1[6-(6,6)]
   330      -0.826826      -0.826826      -0.826826    1[6-(6,6)]
   331       0.240394       0.240394       0.240394    1[6-(6,6)]
   332      -4.729186      -4.729186      -4.729186    1[6-(1,6,6)]
   333      16.273488      16.273488      16.273488    1[6-(1,6,6)]
   334      -3.117576      -3.117576      -3.117576    1[6-(1,6,6)]
   335      17.489472      17.489472      17.489472    1[6-(1,6,6)]
   336      14.949704      14.949704      14.949704    1[6-(1,6,6)]
   337      15.503796      15.503796      15.503796    1[6-(1,6,6)]
   338      -3.041038      -3.041038      -3.041038    1[6-(1,6,6)]
   339       -4.15569       -4.15569       -4.15569    1[6-(1,6,6)]
   340        13.9601        13.9601        13.9601    1[6-(6,6)]
   341      16.295048      16.295048      16.295048    1[6-(6,6)]
   342      -3.787014      -3.787014      -3.787014    1[6-(6,6)]
   343       1.642872       1.642872       1.642872    1[6-(6,6)]
   344      13.285272      13.285272      13.285272    1[6-(6,6)]
   345       1.663354       1.663354       1.663354    1[6-(6,6)]
   346       2.229304       2.229304       2.229304    1[6-(1,6,6)]
   347        3.73527        3.73527        3.73527    1[6-(1,6,6)]
   348      15.044568      15.044568      15.044568    1[6-(1,6,6)]
   349      13.719706      13.719706      13.719706    1[6-(1,6,6)]
   350        1.09417        1.09417        1.09417    1[6-(1,6,6)]
   351       1.206282       1.206282       1.206282    1[6-(1,6,6)]
   352       4.870404       4.870404       4.870404    1[6-(1,6,6)]
   353       4.056514       4.056514       4.056514    1[6-(1,6,6)]
   354       11.25432       11.25432       11.25432    1[6-(6,6)]
   355      14.537908      14.537908      14.537908    1[6-(6,6)]
   356      15.793778      15.793778      15.793778    1[6-(6,6)]
   357       -0.95403       -0.95403       -0.95403    1[6-(6,6)]
   358       -5.64333       -5.64333       -5.64333    1[6-(6,6)]
   359      -4.512508      -4.512508      -4.512508    1[6-(6,6)]
   360        9.44867        9.44867        9.44867    1[6-(1,6,6)]
   361       9.048732       9.048732       9.048732    1[6-(1,6,6)]
   362       6.255634       6.255634       6.255634    1[6-(1,6,6)]
   363       5.479474       5.479474       5.479474    1[6-(1,6,6)]
   364       8.218672       8.218672       8.218672    1[6-(1,6,6)]
   365       6.749358       6.749358       6.749358    1[6-(1,6,6)]
   366      -2.966656      -2.966656      -2.966656    1[6-(1,6,6)]
   367      -4.341106      -4.341106      -4.341106    1[6-(1,6,6)]
   368       8.819118       8.819118       8.819118    1[6-(6,6)]
   369       9.210432       9.210432       9.210432    1[6-(6,6)]
   370      -2.385614      -2.385614      -2.385614    1[6-(6,6)]
   371       4.008004       4.008004       4.008004    1[6-(6,6)]
   372        6.08531        6.08531        6.08531    1[6-(6,6)]
   373       4.283972       4.283972       4.283972    1[6-(6,6)]
   374       5.132358       5.132358       5.132358    1[6-(1,6,6)]
   375       6.470156       6.470156       6.470156    1[6-(1,6,6)]
   376       7.193494       7.193494       7.193494    1[6-(1,6,6)]
   377       7.999838       7.999838       7.999838    1[6-(1,6,6)]
   378          7.546          7.546          7.546    1[6-(1,6,6)]
   379       8.546384       8.546384       8.546384    1[6-(1,6,6)]
   380       5.381376       5.381376       5.381376    1[6-(1,6,6)]
   381        4.97497        4.97497        4.97497    1[6-(1,6,6)]
   382       9.305296       9.305296       9.305296    1[6-(6,6)]
   383       6.976816       6.976816       6.976816    1[6-(6,6)]
   384        5.62177        5.62177        5.62177    1[6-(6,6)]
   385      -2.877182      -2.877182      -2.877182    1[6-(6,6)]
   386       14.42903       14.42903       14.42903    1[6-(6,6)]
   387      -5.437432      -5.437432      -5.437432    1[6-(6,6)]
   388       -3.92392       -3.92392       -3.92392    1[6-(1,6,6)]
   389       -4.80788       -4.80788       -4.80788    1[6-(1,6,6)]
   390      14.005376      14.005376      14.005376    1[6-(1,6,6)]
   391      13.941774      13.941774      13.941774    1[6-(1,6,6)]
   392       -5.84815       -5.84815       -5.84815    1[6-(1,6,6)]
   393      -4.930772      -4.930772      -4.930772    1[6-(1,6,6)]
   394      -7.307762      -7.307762      -7.307762    1[6-(1,6,6)]
   395      -6.045424      -6.045424      -6.045424    1[6-(1,6,6)]
   396      14.538986      14.538986      14.538986    1[6-(6,6)]
   397      11.956098      11.956098      11.956098    1[6-(6,6)]
   398      12.743038      12.743038      12.743038    1[6-(6,6)]
   399       -3.64364       -3.64364       -3.64364    1[6-(6,6)]
   400      -1.337798      -1.337798      -1.337798    1[6-(6,6)]
   401      -0.559482      -0.559482      -0.559482    1[6-(6,6)]
   402      16.646476      16.646476      16.646476    1[6-(1,6,6)]
   403      15.913436      15.913436      15.913436    1[6-(1,6,6)]
   404      17.085222      17.085222      17.085222    1[6-(1,6,6)]
   405      18.278568      18.278568      18.278568    1[6-(1,6,6)]
   406      14.954016      14.954016      14.954016    1[6-(1,6,6)]
   407      15.745268      15.745268      15.745268    1[6-(1,6,6)]
   408      -3.246936      -3.246936      -3.246936    1[6-(1,6,6)]
   409      -3.162852      -3.162852      -3.162852    1[6-(1,6,6)]
   410      13.656104      13.656104      13.656104    1[6-(6,6)]
   411       15.83582       15.83582       15.83582    1[6-(6,6)]
   412      -3.901282      -3.901282      -3.901282    1[6-(6,6)]
   413      -0.974512      -0.974512      -0.974512    1[6-(6,6)]
   414      -5.258484      -5.258484      -5.258484    1[6-(6,6)]
   415      -4.524366      -4.524366      -4.524366    1[6-(6,6)]
   416      -0.403172      -0.403172      -0.403172    1[6-(1,6,6)]
   417       9.596356       9.596356       9.596356    1[6-(1,6,6)]
   418      -4.075918      -4.075918      -4.075918    1[6-(1,6,6)]
   419        6.85069        6.85069        6.85069    1[6-(1,6,6)]
   420       9.844296       9.844296       9.844296    1[6-(1,6,6)]
   421        8.28982        8.28982        8.28982    1[6-(1,6,6)]
   422      -2.340338      -2.340338      -2.340338    1[6-(1,6,6)]
   423       -0.81928       -0.81928       -0.81928    1[6-(1,6,6)]
   424       9.074604       9.074604       9.074604    1[6-(6,6)]
   425       9.068136       9.068136       9.068136    1[6-(6,6)]
   426      -1.834756      -1.834756      -1.834756    1[6-(6,6)]
   427        9.54569        9.54569        9.54569    1[6-(6,6)]
   428       6.154302       6.154302       6.154302    1[6-(6,6)]
   429       7.005922       7.005922       7.005922    1[6-(6,6)]
   430       9.085384       9.085384       9.085384    1[6-(1,6,6)]
   431        9.70739        9.70739        9.70739    1[6-(1,6,6)]
   432       7.489944       7.489944       7.489944    1[6-(1,6,6)]
   433        6.10148        6.10148        6.10148    1[6-(1,6,6)]
   434        6.02602        6.02602        6.02602    1[6-(1,6,6)]
   435        7.05551        7.05551        7.05551    1[6-(1,6,6)]
   436       8.342642       8.342642       8.342642    1[6-(1,6,6)]
   437        8.79109        8.79109        8.79109    1[6-(1,6,6)]
   438       4.233306       4.233306       4.233306    1[6-(6,6)]
   439       4.934006       4.934006       4.934006    1[6-(6,6)]
   440       6.976816       6.976816       6.976816    1[6-(6,6)]
   441        6.18233        6.18233        6.18233    1[6-(6,6)]
   442       3.798872       3.798872       3.798872    1[6-(6,6)]
   443        5.70801        5.70801        5.70801    1[6-(6,6)]
   444       4.535146       4.535146       4.535146    1[6-(1,6,6)]
   445       3.402168       3.402168       3.402168    1[6-(1,6,6)]
   446       1.780856       1.780856       1.780856    1[6-(1,6,6)]
   447       2.198042       2.198042       2.198042    1[6-(1,6,6)]
   448       1.612688       1.612688       1.612688    1[6-(1,6,6)]
   449       0.934626       0.934626       0.934626    1[6-(1,6,6)]
   450       4.566408       4.566408       4.566408    1[6-(1,6,6)]
   451       3.276042       3.276042       3.276042    1[6-(1,6,6)]
   452       0.915222       0.915222       0.915222    1[6-(6,6)]
   453       3.486252       3.486252       3.486252    1[6-(6,6)]
   454       4.493104       4.493104       4.493104    1[6-(6,6)]
   455      13.813492      13.813492      13.813492    1[6-(6,6)]
   456      11.606826      11.606826      11.606826    1[6-(6,6)]
   457      10.539606      10.539606      10.539606    1[6-(6,6)]
   458      15.509186      15.509186      15.509186    1[6-(1,6,6)]
   459      -5.493488      -5.493488      -5.493488    1[6-(1,6,6)]
   460      13.897576      13.897576      13.897576    1[6-(1,6,6)]
   461      -6.709472      -6.709472      -6.709472    1[6-(1,6,6)]
   462      -4.169704      -4.169704      -4.169704    1[6-(1,6,6)]
   463      -4.723796      -4.723796      -4.723796    1[6-(1,6,6)]
   464      13.821038      13.821038      13.821038    1[6-(1,6,6)]
   465       14.93569       14.93569       14.93569    1[6-(1,6,6)]
   466        -3.1801        -3.1801        -3.1801    1[6-(6,6)]
   467      -5.515048      -5.515048      -5.515048    1[6-(6,6)]
   468      14.567014      14.567014      14.567014    1[6-(6,6)]
   469       9.137128       9.137128       9.137128    1[6-(6,6)]
   470      -2.505272      -2.505272      -2.505272    1[6-(6,6)]
   471       9.116646       9.116646       9.116646    1[6-(6,6)]
   472       8.550696       8.550696       8.550696    1[6-(1,6,6)]
   473        7.04473        7.04473        7.04473    1[6-(1,6,6)]
   474      -4.264568      -4.264568      -4.264568    1[6-(1,6,6)]
   475      -2.939706      -2.939706      -2.939706    1[6-(1,6,6)]
   476        9.68583        9.68583        9.68583    1[6-(1,6,6)]
   477       9.573718       9.573718       9.573718    1[6-(1,6,6)]
   478       5.909596       5.909596       5.909596    1[6-(1,6,6)]
   479       6.723486       6.723486       6.723486    1[6-(1,6,6)]
   480       -0.47432       -0.47432       -0.47432    1[6-(6,6)]
   481      -3.757908      -3.757908      -3.757908    1[6-(6,6)]
   482      -5.013778      -5.013778      -5.013778    1[6-(6,6)]
   483       11.73403       11.73403       11.73403    1[6-(6,6)]
   484       16.42333       16.42333       16.42333    1[6-(6,6)]
   485      15.292508      15.292508      15.292508    1[6-(6,6)]
   486        1.33133        1.33133        1.33133    1[6-(1,6,6)]
   487       1.731268       1.731268       1.731268    1[6-(1,6,6)]
   488       4.524366       4.524366       4.524366    1[6-(1,6,6)]
   489       5.300526       5.300526       5.300526    1[6-(1,6,6)]
   490       2.561328       2.561328       2.561328    1[6-(1,6,6)]
   491       4.030642       4.030642       4.030642    1[6-(1,6,6)]
   492      13.746656      13.746656      13.746656    1[6-(1,6,6)]
   493      15.121106      15.121106      15.121106    1[6-(1,6,6)]
   494       1.960882       1.960882       1.960882    1[6-(6,6)]
   495       1.569568       1.569568       1.569568    1[6-(6,6)]
   496      13.165614      13.165614      13.165614    1[6-(6,6)]
   497       6.771996       6.771996       6.771996    1[6-(6,6)]
   498        4.69469        4.69469        4.69469    1[6-(6,6)]
   499       6.496028       6.496028       6.496028    1[6-(6,6)]
   500       5.647642       5.647642       5.647642    1[6-(1,6,6)]
   501       4.309844       4.309844       4.309844    1[6-(1,6,6)]
   502       3.586506       3.586506       3.586506    1[6-(1,6,6)]
   503       2.780162       2.780162       2.780162    1[6-(1,6,6)]
   504          3.234          3.234          3.234    1[6-(1,6,6)]
   505       2.233616       2.233616       2.233616    1[6-(1,6,6)]
   506       5.398624       5.398624       5.398624    1[6-(1,6,6)]
   507        5.80503        5.80503        5.80503    1[6-(1,6,6)]
   508       1.474704       1.474704       1.474704    1[6-(6,6)]
   509       3.803184       3.803184       3.803184    1[6-(6,6)]
   510        5.15823        5.15823        5.15823    1[6-(6,6)]
   511      13.657182      13.657182      13.657182    1[6-(6,6)]
   512       -3.64903       -3.64903       -3.64903    1[6-(6,6)]
   513      16.217432      16.217432      16.217432    1[6-(6,6)]
   514       14.70392       14.70392       14.70392    1[6-(1,6,6)]
   515       15.58788       15.58788       15.58788    1[6-(1,6,6)]
   516      -3.225376      -3.225376      -3.225376    1[6-(1,6,6)]
   517      -3.161774      -3.161774      -3.161774    1[6-(1,6,6)]
   518       16.62815       16.62815       16.62815    1[6-(1,6,6)]
   519      15.710772      15.710772      15.710772    1[6-(1,6,6)]
   520      18.087762      18.087762      18.087762    1[6-(1,6,6)]
   521      16.825424      16.825424      16.825424    1[6-(1,6,6)]
   522      -3.758986      -3.758986      -3.758986    1[6-(6,6)]
   523      -1.176098      -1.176098      -1.176098    1[6-(6,6)]
   524      -1.963038      -1.963038      -1.963038    1[6-(6,6)]
   525       14.42364       14.42364       14.42364    1[6-(6,6)]
   526      12.117798      12.117798      12.117798    1[6-(6,6)]
   527      11.339482      11.339482      11.339482    1[6-(6,6)]
   528      -5.866476      -5.866476      -5.866476    1[6-(1,6,6)]
   529      -5.133436      -5.133436      -5.133436    1[6-(1,6,6)]
   530      -6.305222      -6.305222      -6.305222    1[6-(1,6,6)]
   531      -7.498568      -7.498568      -7.498568    1[6-(1,6,6)]
   532      -4.174016      -4.174016      -4.174016    1[6-(1,6,6)]
   533      -4.965268      -4.965268      -4.965268    1[6-(1,6,6)]
   534      14.026936      14.026936      14.026936    1[6-(1,6,6)]
   535      13.942852      13.942852      13.942852    1[6-(1,6,6)]
   536      -2.876104      -2.876104      -2.876104    1[6-(6,6)]
   537       -5.05582       -5.05582       -5.05582    1[6-(6,6)]
   538      14.681282      14.681282      14.681282    1[6-(6,6)]
   539      11.754512      11.754512      11.754512    1[6-(6,6)]
   540      16.038484      16.038484      16.038484    1[6-(6,6)]
   541      15.304366      15.304366      15.304366    1[6-(6,6)]
   542      11.183172      11.183172      11.183172    1[6-(1,6,6)]
   543       1.183644       1.183644       1.183644    1[6-(1,6,6)]
   544      14.855918      14.855918      14.855918    1[6-(1,6,6)]
   545        3.92931        3.92931        3.92931    1[6-(1,6,6)]
   546       0.935704       0.935704       0.935704    1[6-(1,6,6)]
   547        2.49018        2.49018        2.49018    1[6-(1,6,6)]
   548      13.120338      13.120338      13.120338    1[6-(1,6,6)]
   549       11.59928       11.59928       11.59928    1[6-(1,6,6)]
   550       1.705396       1.705396       1.705396    1[6-(6,6)]
   551       1.711864       1.711864       1.711864    1[6-(6,6)]
   552      12.614756      12.614756      12.614756    1[6-(6,6)]
   553       13.16777       13.16777       13.16777    6[6-(1,6),6-(1,6),6-(8,8)]
   554       12.67189       12.67189       12.67189    6[1-(0),6-(6,6),6-(6,6)]
   555      13.149444      13.149444      13.149444    6[6-(1,1,6),6-(1,6),6-(6,6)]
   556      14.183246      14.183246      14.183246    6[6-(1,1,6),6-(1,6),6-(6,6)]
   557      14.713622      14.713622      14.713622    6[1-(0),6-(1,6),6-(6,6)]
   558       14.21882       14.21882       14.21882    6[1-(0),6-(1,6),6-(6,6)]
   559      12.654642      12.654642      12.654642    6[1-(0),1-(0),6-(6,6),6-(6,6,6)]
   560       13.86308       13.86308       13.86308    6[6-(1,1,6),6-(1,1,6),6-(1,1,6),6-(1,1,6)]
   561      -7.056588      -7.056588      -7.056588    6[1-(0),1-(0),6-(6,6),6-(6,6,6)]
   562      14.894726      14.894726      14.894726    6[1-(0),1-(0),6-(6,6),6-(6,6,6)]
   563      -6.003382      -6.003382      -6.003382    6[6-(1,1,6),6-(1,6),6-(6,6)]
   564      -6.800024      -6.800024      -6.800024    6[6-(1,1,6),6-(1,6),6-(6,6)]
   565      13.482546      13.482546      13.482546    6[1-(0),1-(0),6-(6,6),6-(6,6,6)]
   566      -4.749668      -4.749668      -4.749668    6[1-(0),6-(6,6),6-(6,6)]
   567      -4.324936      -4.324936      -4.324936    6[6-(1,6),6-(1,6),6-(8,8)]
   568      -5.192726      -5.192726      -5.192726    6[1-(0),6-(1,6),6-(6,6)]
   569      -6.432426      -6.432426      -6.432426    6[1-(0),6-(1,6),6-(6,6)]
   570      -3.041038      -3.041038      -3.041038    6[6-(6,6),8-(30),8-(30)]
   571      12.605485      12.605485      12.605485    6[6-(6,6),8-(30),8-(30)]
   572      15.336706      15.336706      15.336706    6[6-(1,6),6-(1,6),6-(8,8)]
   573      15.826118      15.826118      15.826118    6[1-(0),6-(6,6),6-(6,6)]
   574       16.95694       16.95694       16.95694    6[6-(1,1,6),6-(1,6),6-(6,6)]
   575      17.708306      17.708306      17.708306    6[6-(1,1,6),6-(1,6),6-(6,6)]
   576      17.283574      17.283574      17.283574    6[1-(0),6-(1,6),6-(6,6)]
   577      16.123646      16.123646      16.123646    6[1-(0),6-(1,6),6-(6,6)]
   578      -3.899126      -3.899126      -3.899126    6[1-(0),1-(0),6-(6,6),6-(6,6,6)]
   579      -2.958032      -2.958032      -2.958032    6[6-(1,1,6),6-(1,1,6),6-(1,1,6),6-(1,1,6)]
   580       -2.49018       -2.49018       -2.49018    6[1-(0),1-(0),6-(6,6),6-(6,6,6)]
   581      -1.749594      -1.749594      -1.749594    6[1-(0),1-(0),6-(6,6),6-(6,6,6)]
   582      -2.179716      -2.179716      -2.179716    6[6-(1,1,6),6-(1,6),6-(6,6)]
   583      -3.236156      -3.236156      -3.236156    6[6-(1,1,6),6-(1,6),6-(6,6)]
   584      -3.603754      -3.603754      -3.603754    6[1-(0),1-(0),6-(6,6),6-(6,6,6)]
   585      -1.618078      -1.618078      -1.618078    6[1-(0),6-(6,6),6-(6,6)]
   586      -2.104256      -2.104256      -2.104256    6[6-(1,6),6-(1,6),6-(8,8)]
   587       -3.16932       -3.16932       -3.16932    6[1-(0),6-(1,6),6-(6,6)]
   588      -3.768688      -3.768688      -3.768688    6[1-(0),6-(1,6),6-(6,6)]
   589       -1.42835       -1.42835       -1.42835    6[6-(6,6),8-(30),8-(30)]
   590      14.199416      14.199416      14.199416    6[6-(6,6),8-(30),8-(30)]
   591         9.4864         9.4864         9.4864    6[6-(1,6),6-(1,6),6-(8,8)]
   592        8.19819        8.19819        8.19819    6[1-(0),6-(6,6),6-(6,6)]
   593       7.541688       7.541688       7.541688    6[6-(1,1,6),6-(1,6),6-(6,6)]
   594        8.16046        8.16046        8.16046    6[6-(1,1,6),6-(1,6),6-(6,6)]
   595       9.511194       9.511194       9.511194    6[1-(0),6-(1,6),6-(6,6)]
   596      10.128888      10.128888      10.128888    6[1-(0),6-(1,6),6-(6,6)]
   597       6.201734       6.201734       6.201734    6[1-(0),1-(0),6-(6,6),6-(6,6,6)]
   598       6.228684       6.228684       6.228684    6[6-(1,1,6),6-(1,1,6),6-(1,1,6),6-(1,1,6)]
   599       7.197806       7.197806       7.197806    6[1-(0),1-(0),6-(6,6),6-(6,6,6)]
   600       4.886574       4.886574       4.886574    6[1-(0),1-(0),6-(6,6),6-(6,6,6)]
   601       4.956644       4.956644       4.956644    6[6-(1,1,6),6-(1,6),6-(6,6)]
   602       6.072374       6.072374       6.072374    6[6-(1,1,6),6-(1,6),6-(6,6)]
   603       6.784177       6.784177       6.784177    6[1-(0),1-(0),6-(6,6),6-(6,6,6)]
   604       3.961973       3.961973       3.961973    6[1-(0),6-(6,6),6-(6,6)]
   605       4.186952       4.186952       4.186952    6[6-(1,6),6-(1,6),6-(8,8)]
   606       5.359816       5.359816       5.359816    6[1-(0),6-(1,6),6-(6,6)]
   607       6.228684       6.228684       6.228684    6[1-(0),6-(1,6),6-(6,6)]
   608       3.105718       3.105718       3.105718    6[6-(6,6),8-(30),8-(30)]
   609      10.211894      10.211894      10.211894    6[6-(6,6),8-(30),8-(30)]
   610       12.35388       12.35388       12.35388    6[6-(1,6),6-(1,6),6-(8,8)]
   611      12.619284      12.619284      12.619284    6[1-(0),6-(6,6),6-(6,6)]
   612      13.176394      13.176394      13.176394    6[6-(1,1,6),6-(1,6),6-(6,6)]
   613      13.417866      13.417866      13.417866    6[6-(1,1,6),6-(1,6),6-(6,6)]
   614       13.13004       13.13004       13.13004    6[1-(0),6-(1,6),6-(6,6)]
   615        12.6126        12.6126        12.6126    6[1-(0),6-(1,6),6-(6,6)]
   616       13.64209       13.64209       13.64209    6[1-(0),1-(0),6-(6,6),6-(6,6,6)]
   617      13.699224      13.699224      13.699224    6[6-(1,1,6),6-(1,1,6),6-(1,1,6),6-(1,1,6)]
   618       14.08407       14.08407       14.08407    6[1-(0),1-(0),6-(6,6),6-(6,6,6)]
   619      12.457368      12.457368      12.457368    6[1-(0),1-(0),6-(6,6),6-(6,6,6)]
   620        2.17756        2.17756        2.17756    6[6-(1,1,6),6-(1,6),6-(6,6)]
   621       3.450678       3.450678       3.450678    6[6-(1,1,6),6-(1,6),6-(6,6)]
   622      14.777224      14.777224      14.777224    6[1-(0),1-(0),6-(6,6),6-(6,6,6)]
   623       1.384152       1.384152       1.384152    6[1-(0),6-(6,6),6-(6,6)]
   624       1.986754       1.986754       1.986754    6[6-(1,6),6-(1,6),6-(8,8)]
   625       3.343956       3.343956       3.343956    6[1-(0),6-(1,6),6-(6,6)]
   626       4.106102       4.106102       4.106102    6[1-(0),6-(1,6),6-(6,6)]
   627       1.210594       1.210594       1.210594    6[6-(6,6),8-(30),8-(30)]
   628      11.812616      11.812616      11.812616    6[6-(6,6),8-(30),8-(30)]
   629       8.125964       8.125964       8.125964    6[6-(1,6),6-(1,6),6-(8,8)]
   630       8.896734       8.896734       8.896734    6[1-(0),6-(6,6),6-(6,6)]
   631        8.18741        8.18741        8.18741    6[6-(1,1,6),6-(1,6),6-(6,6)]
   632       6.810804       6.810804       6.810804    6[6-(1,1,6),6-(1,6),6-(6,6)]
   633       6.065906       6.065906       6.065906    6[1-(0),6-(1,6),6-(6,6)]
   634       6.755826       6.755826       6.755826    6[1-(0),6-(1,6),6-(6,6)]
   635      -2.047122      -2.047122      -2.047122    6[1-(0),1-(0),6-(6,6),6-(6,6,6)]
   636      -3.295446      -3.295446      -3.295446    6[6-(1,1,6),6-(1,1,6),6-(1,1,6),6-(1,1,6)]
   637      -4.454296      -4.454296      -4.454296    6[1-(0),1-(0),6-(6,6),6-(6,6,6)]
   638      -3.167164      -3.167164      -3.167164    6[1-(0),1-(0),6-(6,6),6-(6,6,6)]
   639      -2.604448      -2.604448      -2.604448    6[6-(1,1,6),6-(1,6),6-(6,6)]
   640       -2.73273       -2.73273       -2.73273    6[6-(1,1,6),6-(1,6),6-(6,6)]
   641      -3.410792      -3.410792      -3.410792    6[1-(0),1-(0),6-(6,6),6-(6,6,6)]
   642      -2.071916      -2.071916      -2.071916    6[1-(0),6-(6,6),6-(6,6)]
   643      -1.704318      -1.704318      -1.704318    6[6-(1,6),6-(1,6),6-(8,8)]
   644      -1.828288      -1.828288      -1.828288    6[1-(0),6-(1,6),6-(6,6)]
   645      -2.314466      -2.314466      -2.314466    6[1-(0),6-(1,6),6-(6,6)]
   646      -1.199814      -1.199814      -1.199814    6[6-(6,6),8-(30),8-(30)]
   647        8.78031        8.78031        8.78031    6[6-(6,6),8-(30),8-(30)]
   648      14.729792      14.729792      14.729792    6[6-(1,6),6-(1,6),6-(8,8)]
   649      15.155602      15.155602      15.155602    6[1-(0),6-(6,6),6-(6,6)]
   650      16.119334      16.119334      16.119334    6[6-(1,1,6),6-(1,6),6-(6,6)]
   651      16.864232      16.864232      16.864232    6[6-(1,1,6),6-(1,6),6-(6,6)]
   652      16.436266      16.436266      16.436266    6[1-(0),6-(1,6),6-(6,6)]
   653      15.375514      15.375514      15.375514    6[1-(0),6-(1,6),6-(6,6)]
   654      16.642164      16.642164      16.642164    6[1-(0),1-(0),6-(6,6),6-(6,6,6)]
   655      -4.211746      -4.211746      -4.211746    6[6-(1,1,6),6-(1,1,6),6-(1,1,6),6-(1,1,6)]
   656      17.909892      17.909892      17.909892    6[1-(0),1-(0),6-(6,6),6-(6,6,6)]
   657      -3.086314      -3.086314      -3.086314    6[1-(0),1-(0),6-(6,6),6-(6,6,6)]
   658      -3.087392      -3.087392      -3.087392    6[6-(1,1,6),6-(1,6),6-(6,6)]
   659      -4.164314      -4.164314      -4.164314    6[6-(1,1,6),6-(1,6),6-(6,6)]
   660      16.502455      16.502455      16.502455    6[1-(0),1-(0),6-(6,6),6-(6,6,6)]
   661      -2.205049      -2.205049      -2.205049    6[1-(0),6-(6,6),6-(6,6)]
   662       -2.46323       -2.46323       -2.46323    6[6-(1,6),6-(1,6),6-(8,8)]
   663      -3.609144      -3.609144      -3.609144    6[1-(0),6-(1,6),6-(6,6)]
   664      -4.399318      -4.399318      -4.399318    6[1-(0),6-(1,6),6-(6,6)]
   665      -1.597596      -1.597596      -1.597596    6[6-(6,6),8-(30),8-(30)]
   666      13.569864      13.569864      13.569864    6[6-(6,6),8-(30),8-(30)]
   667        6.81835        6.81835        6.81835    6[6-(1,6),6-(1,6),6-(8,8)]
   668       7.048826       7.048826       7.048826    6[1-(0),6-(6,6),6-(6,6)]
   669       6.014162       6.014162       6.014162    6[6-(1,1,6),6-(1,6),6-(6,6)]
   670       4.738888       4.738888       4.738888    6[6-(1,1,6),6-(1,6),6-(6,6)]
   671       4.496338       4.496338       4.496338    6[1-(0),6-(1,6),6-(6,6)]
   672        5.50858        5.50858        5.50858    6[1-(0),6-(1,6),6-(6,6)]
   673       6.043268       6.043268       6.043268    6[1-(0),1-(0),6-(6,6),6-(6,6,6)]
   674       4.777696       4.777696       4.777696    6[6-(1,1,6),6-(1,1,6),6-(1,1,6),6-(1,1,6)]
   675       3.752518       3.752518       3.752518    6[1-(0),1-(0),6-(6,6),6-(6,6,6)]
   676       4.987906       4.987906       4.987906    6[1-(0),1-(0),6-(6,6),6-(6,6,6)]
   677       3.825822       3.825822       3.825822    6[6-(1,1,6),6-(1,6),6-(6,6)]
   678       3.349346       3.349346       3.349346    6[6-(1,1,6),6-(1,6),6-(6,6)]
   679        4.08023        4.08023        4.08023    6[1-(0),1-(0),6-(6,6),6-(6,6,6)]
   680       3.365516       3.365516       3.365516    6[1-(0),6-(6,6),6-(6,6)]
   681       2.338182       2.338182       2.338182    6[6-(1,6),6-(1,6),6-(8,8)]
   682        1.84877        1.84877        1.84877    6[1-(0),6-(1,6),6-(6,6)]
   683       2.326324       2.326324       2.326324    6[1-(0),6-(1,6),6-(6,6)]
   684       1.830444       1.830444       1.830444    6[6-(6,6),8-(30),8-(30)]
   685       7.921899       7.921899       7.921899    6[6-(6,6),8-(30),8-(30)]
   686        8.87733        8.87733        8.87733    6[6-(1,6),6-(1,6),6-(8,8)]
   687       7.617148       7.617148       7.617148    6[1-(0),6-(6,6),6-(6,6)]
   688        7.19565        7.19565        7.19565    6[6-(1,1,6),6-(1,6),6-(6,6)]
   689        7.82089        7.82089        7.82089    6[6-(1,1,6),6-(1,6),6-(6,6)]
   690        8.99052        8.99052        8.99052    6[1-(0),6-(1,6),6-(6,6)]
   691       9.460528       9.460528       9.460528    6[1-(0),6-(1,6),6-(6,6)]
   692       5.946248       5.946248       5.946248    6[1-(0),1-(0),6-(6,6),6-(6,6,6)]
   693       6.253478       6.253478       6.253478    6[6-(1,1,6),6-(1,1,6),6-(1,1,6),6-(1,1,6)]
   694       6.944476       6.944476       6.944476    6[1-(0),1-(0),6-(6,6),6-(6,6,6)]
   695       4.916758       4.916758       4.916758    6[1-(0),1-(0),6-(6,6),6-(6,6,6)]
   696       4.784164       4.784164       4.784164    6[6-(1,1,6),6-(1,6),6-(6,6)]
   697       5.968886       5.968886       5.968886    6[6-(1,1,6),6-(1,6),6-(6,6)]
   698       7.014546       7.014546       7.014546    6[1-(0),1-(0),6-(6,6),6-(6,6,6)]
   699       3.689994       3.689994       3.689994    6[1-(0),6-(6,6),6-(6,6)]
   700       3.808574       3.808574       3.808574    6[6-(1,6),6-(1,6),6-(8,8)]
   701       4.997608       4.997608       4.997608    6[1-(0),6-(1,6),6-(6,6)]
   702       6.083154       6.083154       6.083154    6[1-(0),6-(1,6),6-(6,6)]
   703       2.628164       2.628164       2.628164    6[6-(6,6),8-(30),8-(30)]
   704       9.360274       9.360274       9.360274    6[6-(6,6),8-(30),8-(30)]
   705       8.123808       8.123808       8.123808    6[6-(1,6),6-(1,6),6-(8,8)]
   706       8.986208       8.986208       8.986208    6[1-(0),6-(6,6),6-(6,6)]
   707       8.678978       8.678978       8.678978    6[6-(1,1,6),6-(1,6),6-(6,6)]
   708       7.315308       7.315308       7.315308    6[6-(1,1,6),6-(1,6),6-(6,6)]
   709        6.39254        6.39254        6.39254    6[1-(0),6-(1,6),6-(6,6)]
   710       6.835598       6.835598       6.835598    6[1-(0),6-(1,6),6-(6,6)]
   711       9.496102       9.496102       9.496102    6[1-(0),1-(0),6-(6,6),6-(6,6,6)]
   712      -2.016938      -2.016938      -2.016938    6[6-(1,1,6),6-(1,1,6),6-(1,1,6),6-(1,1,6)]
   713       7.232302       7.232302       7.232302    6[1-(0),1-(0),6-(6,6),6-(6,6,6)]
   714       -1.80026       -1.80026       -1.80026    6[1-(0),1-(0),6-(6,6),6-(6,6,6)]
   715      -1.869252      -1.869252      -1.869252    6[6-(1,1,6),6-(1,6),6-(6,6)]
   716       -1.90806       -1.90806       -1.90806    6[6-(1,1,6),6-(1,6),6-(6,6)]
   717       9.053367       9.053367       9.053367    6[1-(0),1-(0),6-(6,6),6-(6,6,6)]
   718      -1.756924      -1.756924      -1.756924    6[1-(0),6-(6,6),6-(6,6)]
   719      -1.723722      -1.723722      -1.723722    6[6-(1,6),6-(1,6),6-(8,8)]
   720      -1.750672      -1.750672      -1.750672    6[1-(0),6-(1,6),6-(6,6)]
   721      -1.829366      -1.829366      -1.829366    6[1-(0),6-(1,6),6-(6,6)]
   722      -1.508122      -1.508122      -1.508122    6[6-(6,6),8-(30),8-(30)]
   723       8.558242       8.558242       8.558242    6[6-(6,6),8-(30),8-(30)]
   724       -2.38777       -2.38777       -2.38777    6[6-(1,6),6-(1,6),6-(8,8)]
   725       -1.89189       -1.89189       -1.89189    6[1-(0),6-(6,6),6-(6,6)]
   726      -2.369444      -2.369444      -2.369444    6[6-(1,1,6),6-(1,6),6-(6,6)]
   727      -3.403246      -3.403246      -3.403246    6[6-(1,1,6),6-(1,6),6-(6,6)]
   728      -3.933622      -3.933622      -3.933622    6[1-(0),6-(1,6),6-(6,6)]
   729       -3.43882       -3.43882       -3.43882    6[1-(0),6-(1,6),6-(6,6)]
   730      -1.874642      -1.874642      -1.874642    6[1-(0),1-(0),6-(6,6),6-(6,6,6)]
   731       -3.08308       -3.08308       -3.08308    6[6-(1,1,6),6-(1,1,6),6-(1,1,6),6-(1,1,6)]
   732      -3.723412      -3.723412      -3.723412    6[1-(0),1-(0),6-(6,6),6-(6,6,6)]
   733      -4.114726      -4.114726      -4.114726    6[1-(0),1-(0),6-(6,6),6-(6,6,6)]
   734      16.783382      16.783382      16.783382    6[6-(1,1,6),6-(1,6),6-(6,6)]
   735      17.580024      17.580024      17.580024    6[6-(1,1,6),6-(1,6),6-(6,6)]
   736      -2.702546      -2.702546      -2.702546    6[1-(0),1-(0),6-(6,6),6-(6,6,6)]
   737      15.529668      15.529668      15.529668    6[1-(0),6-(6,6),6-(6,6)]
   738      15.104936      15.104936      15.104936    6[6-(1,6),6-(1,6),6-(8,8)]
   739      15.972726      15.972726      15.972726    6[1-(0),6-(1,6),6-(6,6)]
   740      17.212426      17.212426      17.212426    6[1-(0),6-(1,6),6-(6,6)]
   741      13.821038      13.821038      13.821038    6[6-(6,6),8-(30),8-(30)]
   742      -1.825485      -1.825485      -1.825485    6[6-(6,6),8-(30),8-(30)]
   743      -4.556706      -4.556706      -4.556706    6[6-(1,6),6-(1,6),6-(8,8)]
   744      -5.046118      -5.046118      -5.046118    6[1-(0),6-(6,6),6-(6,6)]
   745       -6.17694       -6.17694       -6.17694    6[6-(1,1,6),6-(1,6),6-(6,6)]
   746      -6.928306      -6.928306      -6.928306    6[6-(1,1,6),6-(1,6),6-(6,6)]
   747      -6.503574      -6.503574      -6.503574    6[1-(0),6-(1,6),6-(6,6)]
   748      -5.343646      -5.343646      -5.343646    6[1-(0),6-(1,6),6-(6,6)]
   749      14.679126      14.679126      14.679126    6[1-(0),1-(0),6-(6,6),6-(6,6,6)]
   750      13.738032      13.738032      13.738032    6[6-(1,1,6),6-(1,1,6),6-(1,1,6),6-(1,1,6)]
   751       13.27018       13.27018       13.27018    6[1-(0),1-(0),6-(6,6),6-(6,6,6)]
   752      12.529594      12.529594      12.529594    6[1-(0),1-(0),6-(6,6),6-(6,6,6)]
   753      12.959716      12.959716      12.959716    6[6-(1,1,6),6-(1,6),6-(6,6)]
   754      14.016156      14.016156      14.016156    6[6-(1,1,6),6-(1,6),6-(6,6)]
   755      14.383754      14.383754      14.383754    6[1-(0),1-(0),6-(6,6),6-(6,6,6)]
   756      12.398078      12.398078      12.398078    6[1-(0),6-(6,6),6-(6,6)]
   757      12.884256      12.884256      12.884256    6[6-(1,6),6-(1,6),6-(8,8)]
   758       13.94932       13.94932       13.94932    6[1-(0),6-(1,6),6-(6,6)]
   759      14.548688      14.548688      14.548688    6[1-(0),6-(1,6),6-(6,6)]
   760       12.20835       12.20835       12.20835    6[6-(6,6),8-(30),8-(30)]
   761      -3.419416      -3.419416      -3.419416    6[6-(6,6),8-(30),8-(30)]
   762         1.2936         1.2936         1.2936    6[6-(1,6),6-(1,6),6-(8,8)]
   763        2.58181        2.58181        2.58181    6[1-(0),6-(6,6),6-(6,6)]
   764       3.238312       3.238312       3.238312    6[6-(1,1,6),6-(1,6),6-(6,6)]
   765        2.61954        2.61954        2.61954    6[6-(1,1,6),6-(1,6),6-(6,6)]
   766       1.268806       1.268806       1.268806    6[1-(0),6-(1,6),6-(6,6)]
   767       0.651112       0.651112       0.651112    6[1-(0),6-(1,6),6-(6,6)]
   768       4.578266       4.578266       4.578266    6[1-(0),1-(0),6-(6,6),6-(6,6,6)]
   769       4.551316       4.551316       4.551316    6[6-(1,1,6),6-(1,1,6),6-(1,1,6),6-(1,1,6)]
   770       3.582194       3.582194       3.582194    6[1-(0),1-(0),6-(6,6),6-(6,6,6)]
   771       5.893426       5.893426       5.893426    6[1-(0),1-(0),6-(6,6),6-(6,6,6)]
   772       5.823356       5.823356       5.823356    6[6-(1,1,6),6-(1,6),6-(6,6)]
   773       4.707626       4.707626       4.707626    6[6-(1,1,6),6-(1,6),6-(6,6)]
   774       3.995823       3.995823       3.995823    6[1-(0),1-(0),6-(6,6),6-(6,6,6)]
   775       6.818027       6.818027       6.818027    6[1-(0),6-(6,6),6-(6,6)]
   776       6.593048       6.593048       6.593048    6[6-(1,6),6-(1,6),6-(8,8)]
   777       5.420184       5.420184       5.420184    6[1-(0),6-(1,6),6-(6,6)]
   778       4.551316       4.551316       4.551316    6[1-(0),6-(1,6),6-(6,6)]
   779       7.674282       7.674282       7.674282    6[6-(6,6),8-(30),8-(30)]
   780       0.568106       0.568106       0.568106    6[6-(6,6),8-(30),8-(30)]
   781       -1.57388       -1.57388       -1.57388    6[6-(1,6),6-(1,6),6-(8,8)]
   782      -1.839284      -1.839284      -1.839284    6[1-(0),6-(6,6),6-(6,6)]
   783      -2.396394      -2.396394      -2.396394    6[6-(1,1,6),6-(1,6),6-(6,6)]
   784      -2.637866      -2.637866      -2.637866    6[6-(1,1,6),6-(1,6),6-(6,6)]
   785       -2.35004       -2.35004       -2.35004    6[1-(0),6-(1,6),6-(6,6)]
   786        -1.8326        -1.8326        -1.8326    6[1-(0),6-(1,6),6-(6,6)]
   787       -2.86209       -2.86209       -2.86209    6[1-(0),1-(0),6-(6,6),6-(6,6,6)]
   788      -2.919224      -2.919224      -2.919224    6[6-(1,1,6),6-(1,1,6),6-(1,1,6),6-(1,1,6)]
   789        7.47593        7.47593        7.47593    6[1-(0),1-(0),6-(6,6),6-(6,6,6)]
   790      -1.677368      -1.677368      -1.677368    6[1-(0),1-(0),6-(6,6),6-(6,6,6)]
   791        8.60244        8.60244        8.60244    6[6-(1,1,6),6-(1,6),6-(6,6)]
   792       7.329322       7.329322       7.329322    6[6-(1,1,6),6-(1,6),6-(6,6)]
   793      -3.997224      -3.997224      -3.997224    6[1-(0),1-(0),6-(6,6),6-(6,6,6)]
   794       9.395848       9.395848       9.395848    6[1-(0),6-(6,6),6-(6,6)]
   795       8.793246       8.793246       8.793246    6[6-(1,6),6-(1,6),6-(8,8)]
   796       7.436044       7.436044       7.436044    6[1-(0),6-(1,6),6-(6,6)]
   797       6.673898       6.673898       6.673898    6[1-(0),6-(1,6),6-(6,6)]
   798       9.569406       9.569406       9.569406    6[6-(6,6),8-(30),8-(30)]
   799      -1.032616      -1.032616      -1.032616    6[6-(6,6),8-(30),8-(30)]
   800       2.654036       2.654036       2.654036    6[6-(1,6),6-(1,6),6-(8,8)]
   801       1.883266       1.883266       1.883266    6[1-(0),6-(6,6),6-(6,6)]
   802        2.59259        2.59259        2.59259    6[6-(1,1,6),6-(1,6),6-(6,6)]
   803       3.969196       3.969196       3.969196    6[6-(1,1,6),6-(1,6),6-(6,6)]
   804       4.714094       4.714094       4.714094    6[1-(0),6-(1,6),6-(6,6)]
   805       4.024174       4.024174       4.024174    6[1-(0),6-(1,6),6-(6,6)]
   806      12.827122      12.827122      12.827122    6[1-(0),1-(0),6-(6,6),6-(6,6,6)]
   807      14.075446      14.075446      14.075446    6[6-(1,1,6),6-(1,1,6),6-(1,1,6),6-(1,1,6)]
   808      15.234296      15.234296      15.234296    6[1-(0),1-(0),6-(6,6),6-(6,6,6)]
   809      13.947164      13.947164      13.947164    6[1-(0),1-(0),6-(6,6),6-(6,6,6)]
   810      13.384448      13.384448      13.384448    6[6-(1,1,6),6-(1,6),6-(6,6)]
   811       13.51273       13.51273       13.51273    6[6-(1,1,6),6-(1,6),6-(6,6)]
   812      14.190792      14.190792      14.190792    6[1-(0),1-(0),6-(6,6),6-(6,6,6)]
   813      12.851916      12.851916      12.851916    6[1-(0),6-(6,6),6-(6,6)]
   814      12.484318      12.484318      12.484318    6[6-(1,6),6-(1,6),6-(8,8)]
   815      12.608288      12.608288      12.608288    6[1-(0),6-(1,6),6-(6,6)]
   816      13.094466      13.094466      13.094466    6[1-(0),6-(1,6),6-(6,6)]
   817      11.979814      11.979814      11.979814    6[6-(6,6),8-(30),8-(30)]
   818        1.99969        1.99969        1.99969    6[6-(6,6),8-(30),8-(30)]
   819      -3.949792      -3.949792      -3.949792    6[6-(1,6),6-(1,6),6-(8,8)]
   820      -4.375602      -4.375602      -4.375602    6[1-(0),6-(6,6),6-(6,6)]
   821      -5.339334      -5.339334      -5.339334    6[6-(1,1,6),6-(1,6),6-(6,6)]
   822      -6.084232      -6.084232      -6.084232    6[6-(1,1,6),6-(1,6),6-(6,6)]
   823      -5.656266      -5.656266      -5.656266    6[1-(0),6-(1,6),6-(6,6)]
   824      -4.595514      -4.595514      -4.595514    6[1-(0),6-(1,6),6-(6,6)]
   825      -5.862164      -5.862164      -5.862164    6[1-(0),1-(0),6-(6,6),6-(6,6,6)]
   826      14.991746      14.991746      14.991746    6[6-(1,1,6),6-(1,1,6),6-(1,1,6),6-(1,1,6)]
   827      -7.129892      -7.129892      -7.129892    6[1-(0),1-(0),6-(6,6),6-(6,6,6)]
   828      13.866314      13.866314      13.866314    6[1-(0),1-(0),6-(6,6),6-(6,6,6)]
   829      13.867392      13.867392      13.867392    6[6-(1,1,6),6-(1,6),6-(6,6)]
   830      14.944314      14.944314      14.944314    6[6-(1,1,6),6-(1,6),6-(6,6)]
   831      -5.722455      -5.722455      -5.722455    6[1-(0),1-(0),6-(6,6),6-(6,6,6)]
   832      12.985049      12.985049      12.985049    6[1-(0),6-(6,6),6-(6,6)]
   833       13.24323       13.24323       13.24323    6[6-(1,6),6-(1,6),6-(8,8)]
   834      14.389144      14.389144      14.389144    6[1-(0),6-(1,6),6-(6,6)]
   835      15.179318      15.179318      15.179318    6[1-(0),6-(1,6),6-(6,6)]
   836      12.377596      12.377596      12.377596    6[6-(6,6),8-(30),8-(30)]
   837      -2.789864      -2.789864      -2.789864    6[6-(6,6),8-(30),8-(30)]
   838        3.96165        3.96165        3.96165    6[6-(1,6),6-(1,6),6-(8,8)]
   839       3.731174       3.731174       3.731174    6[1-(0),6-(6,6),6-(6,6)]
   840       4.765838       4.765838       4.765838    6[6-(1,1,6),6-(1,6),6-(6,6)]
   841       6.041112       6.041112       6.041112    6[6-(1,1,6),6-(1,6),6-(6,6)]
   842       6.283662       6.283662       6.283662    6[1-(0),6-(1,6),6-(6,6)]
   843        5.27142        5.27142        5.27142    6[1-(0),6-(1,6),6-(6,6)]
   844       4.736732       4.736732       4.736732    6[1-(0),1-(0),6-(6,6),6-(6,6,6)]
   845       6.002304       6.002304       6.002304    6[6-(1,1,6),6-(1,1,6),6-(1,1,6),6-(1,1,6)]
   846       7.027482       7.027482       7.027482    6[1-(0),1-(0),6-(6,6),6-(6,6,6)]
   847       5.792094       5.792094       5.792094    6[1-(0),1-(0),6-(6,6),6-(6,6,6)]
   848       6.954178       6.954178       6.954178    6[6-(1,1,6),6-(1,6),6-(6,6)]
   849       7.430654       7.430654       7.430654    6[6-(1,1,6),6-(1,6),6-(6,6)]
   850        6.69977        6.69977        6.69977    6[1-(0),1-(0),6-(6,6),6-(6,6,6)]
   851       7.414484       7.414484       7.414484    6[1-(0),6-(6,6),6-(6,6)]
   852       8.441818       8.441818       8.441818    6[6-(1,6),6-(1,6),6-(8,8)]
   853        8.93123        8.93123        8.93123    6[1-(0),6-(1,6),6-(6,6)]
   854       8.453676       8.453676       8.453676    6[1-(0),6-(1,6),6-(6,6)]
   855       8.949556       8.949556       8.949556    6[6-(6,6),8-(30),8-(30)]
   856       2.858101       2.858101       2.858101    6[6-(6,6),8-(30),8-(30)]
   857        1.90267        1.90267        1.90267    6[6-(1,6),6-(1,6),6-(8,8)]
   858       3.162852       3.162852       3.162852    6[1-(0),6-(6,6),6-(6,6)]
   859        3.58435        3.58435        3.58435    6[6-(1,1,6),6-(1,6),6-(6,6)]
   860        2.95911        2.95911        2.95911    6[6-(1,1,6),6-(1,6),6-(6,6)]
   861        1.78948        1.78948        1.78948    6[1-(0),6-(1,6),6-(6,6)]
   862       1.319472       1.319472       1.319472    6[1-(0),6-(1,6),6-(6,6)]
   863       4.833752       4.833752       4.833752    6[1-(0),1-(0),6-(6,6),6-(6,6,6)]
   864       4.526522       4.526522       4.526522    6[6-(1,1,6),6-(1,1,6),6-(1,1,6),6-(1,1,6)]
   865       3.835524       3.835524       3.835524    6[1-(0),1-(0),6-(6,6),6-(6,6,6)]
   866       5.863242       5.863242       5.863242    6[1-(0),1-(0),6-(6,6),6-(6,6,6)]
   867       5.995836       5.995836       5.995836    6[6-(1,1,6),6-(1,6),6-(6,6)]
   868       4.811114       4.811114       4.811114    6[6-(1,1,6),6-(1,6),6-(6,6)]
   869       3.765454       3.765454       3.765454    6[1-(0),1-(0),6-(6,6),6-(6,6,6)]
   870       7.090006       7.090006       7.090006    6[1-(0),6-(6,6),6-(6,6)]
   871       6.971426       6.971426       6.971426    6[6-(1,6),6-(1,6),6-(8,8)]
   872       5.782392       5.782392       5.782392    6[1-(0),6-(1,6),6-(6,6)]
   873       4.696846       4.696846       4.696846    6[1-(0),6-(1,6),6-(6,6)]
   874       8.151836       8.151836       8.151836    6[6-(6,6),8-(30),8-(30)]
   875       1.419726       1.419726       1.419726    6[6-(6,6),8-(30),8-(30)]
   876       2.656192       2.656192       2.656192    6[6-(1,6),6-(1,6),6-(8,8)]
   877       1.793792       1.793792       1.793792    6[1-(0),6-(6,6),6-(6,6)]
   878       2.101022       2.101022       2.101022    6[6-(1,1,6),6-(1,6),6-(6,6)]
   879       3.464692       3.464692       3.464692    6[6-(1,1,6),6-(1,6),6-(6,6)]
   880        4.38746        4.38746        4.38746    6[1-(0),6-(1,6),6-(6,6)]
   881       3.944402       3.944402       3.944402    6[1-(0),6-(1,6),6-(6,6)]
   882       1.283898       1.283898       1.283898    6[1-(0),1-(0),6-(6,6),6-(6,6,6)]
   883      12.796938      12.796938      12.796938    6[6-(1,1,6),6-(1,1,6),6-(1,1,6),6-(1,1,6)]
   884       3.547698       3.547698       3.547698    6[1-(0),1-(0),6-(6,6),6-(6,6,6)]
   885       12.58026       12.58026       12.58026    6[1-(0),1-(0),6-(6,6),6-(6,6,6)]
   886      12.649252      12.649252      12.649252    6[6-(1,1,6),6-(1,6),6-(6,6)]
   887       12.68806       12.68806       12.68806    6[6-(1,1,6),6-(1,6),6-(6,6)]
   888       1.726633       1.726633       1.726633    6[1-(0),1-(0),6-(6,6),6-(6,6,6)]
   889      12.536924      12.536924      12.536924    6[1-(0),6-(6,6),6-(6,6)]
   890      12.503722      12.503722      12.503722    6[6-(1,6),6-(1,6),6-(8,8)]
   891      12.530672      12.530672      12.530672    6[1-(0),6-(1,6),6-(6,6)]
   892      12.609366      12.609366      12.609366    6[1-(0),6-(1,6),6-(6,6)]
   893      12.288122      12.288122      12.288122    6[6-(6,6),8-(30),8-(30)]
   894       2.221758       2.221758       2.221758    6[6-(6,6),8-(30),8-(30)]
   895        2.38777        2.38777        2.38777    6[6-(1,6),6-(1,6),6-(8,8)]
   896        1.89189        1.89189        1.89189    6[1-(0),6-(6,6),6-(6,6)]
   897       2.369444       2.369444       2.369444    6[6-(1,1,6),6-(1,6),6-(6,6)]
   898       3.403246       3.403246       3.403246    6[6-(1,1,6),6-(1,6),6-(6,6)]
   899       3.933622       3.933622       3.933622    6[1-(0),6-(1,6),6-(6,6)]
   900        3.43882        3.43882        3.43882    6[1-(0),6-(1,6),6-(6,6)]
   901       1.874642       1.874642       1.874642    6[1-(0),1-(0),6-(6,6),6-(6,6,6)]
   902        3.08308        3.08308        3.08308    6[6-(1,1,6),6-(1,1,6),6-(1,1,6),6-(1,1,6)]
   903       3.723412       3.723412       3.723412    6[1-(0),1-(0),6-(6,6),6-(6,6,6)]
   904       4.114726       4.114726       4.114726    6[1-(0),1-(0),6-(6,6),6-(6,6,6)]
   905       4.776618       4.776618       4.776618    6[6-(1,1,6),6-(1,6),6-(6,6)]
   906       3.979976       3.979976       3.979976    6[6-(1,1,6),6-(1,6),6-(6,6)]
   907       2.702546       2.702546       2.702546    6[1-(0),1-(0),6-(6,6),6-(6,6,6)]
   908       6.030332       6.030332       6.030332    6[1-(0),6-(6,6),6-(6,6)]
   909       6.455064       6.455064       6.455064    6[6-(1,6),6-(1,6),6-(8,8)]
   910       5.587274       5.587274       5.587274    6[1-(0),6-(1,6),6-(6,6)]
   911       4.347574       4.347574       4.347574    6[1-(0),6-(1,6),6-(6,6)]
   912       7.738962       7.738962       7.738962    6[6-(6,6),8-(30),8-(30)]
   913       1.825485       1.825485       1.825485    6[6-(6,6),8-(30),8-(30)]
   914       4.556706       4.556706       4.556706    6[6-(1,6),6-(1,6),6-(8,8)]
   915       5.046118       5.046118       5.046118    6[1-(0),6-(6,6),6-(6,6)]
   916        6.17694        6.17694        6.17694    6[6-(1,1,6),6-(1,6),6-(6,6)]
   917       6.928306       6.928306       6.928306    6[6-(1,1,6),6-(1,6),6-(6,6)]
   918       6.503574       6.503574       6.503574    6[1-(0),6-(1,6),6-(6,6)]
   919       5.343646       5.343646       5.343646    6[1-(0),6-(1,6),6-(6,6)]
   920       6.880874       6.880874       6.880874    6[1-(0),1-(0),6-(6,6),6-(6,6,6)]
   921       7.821968       7.821968       7.821968    6[6-(1,1,6),6-(1,1,6),6-(1,1,6),6-(1,1,6)]
   922        8.28982        8.28982        8.28982    6[1-(0),1-(0),6-(6,6),6-(6,6,6)]
   923       9.030406       9.030406       9.030406    6[1-(0),1-(0),6-(6,6),6-(6,6,6)]
   924       8.600284       8.600284       8.600284    6[6-(1,1,6),6-(1,6),6-(6,6)]
   925       7.543844       7.543844       7.543844    6[6-(1,1,6),6-(1,6),6-(6,6)]
   926       7.176246       7.176246       7.176246    6[1-(0),1-(0),6-(6,6),6-(6,6,6)]
   927       9.161922       9.161922       9.161922    6[1-(0),6-(6,6),6-(6,6)]
   928       8.675744       8.675744       8.675744    6[6-(1,6),6-(1,6),6-(8,8)]
   929        7.61068        7.61068        7.61068    6[1-(0),6-(1,6),6-(6,6)]
   930       7.011312       7.011312       7.011312    6[1-(0),6-(1,6),6-(6,6)]
   931        9.35165        9.35165        9.35165    6[6-(6,6),8-(30),8-(30)]
   932       3.419416       3.419416       3.419416    6[6-(6,6),8-(30),8-(30)]
   933        -1.2936        -1.2936        -1.2936    6[6-(1,6),6-(1,6),6-(8,8)]
   934       -2.58181       -2.58181       -2.58181    6[1-(0),6-(6,6),6-(6,6)]
   935      -3.238312      -3.238312      -3.238312    6[6-(1,1,6),6-(1,6),6-(6,6)]
   936       -2.61954       -2.61954       -2.61954    6[6-(1,1,6),6-(1,6),6-(6,6)]
   937      -1.268806      -1.268806      -1.268806    6[1-(0),6-(1,6),6-(6,6)]
   938      -0.651112      -0.651112      -0.651112    6[1-(0),6-(1,6),6-(6,6)]
   939      -4.578266      -4.578266      -4.578266    6[1-(0),1-(0),6-(6,6),6-(6,6,6)]
   940      17.008684      17.008684      17.008684    6[6-(1,1,6),6-(1,1,6),6-(1,1,6),6-(1,1,6)]
   941      -3.582194      -3.582194      -3.582194    6[1-(0),1-(0),6-(6,6),6-(6,6,6)]
   942      15.666574      15.666574      15.666574    6[1-(0),1-(0),6-(6,6),6-(6,6,6)]
   943      15.736644      15.736644      15.736644    6[6-(1,1,6),6-(1,6),6-(6,6)]
   944      16.852374      16.852374      16.852374    6[6-(1,1,6),6-(1,6),6-(6,6)]
   945      -3.995823      -3.995823      -3.995823    6[1-(0),1-(0),6-(6,6),6-(6,6,6)]
   946      14.741973      14.741973      14.741973    6[1-(0),6-(6,6),6-(6,6)]
   947      14.966952      14.966952      14.966952    6[6-(1,6),6-(1,6),6-(8,8)]
   948      16.139816      16.139816      16.139816    6[1-(0),6-(1,6),6-(6,6)]
   949      17.008684      17.008684      17.008684    6[1-(0),6-(1,6),6-(6,6)]
   950      13.885718      13.885718      13.885718    6[6-(6,6),8-(30),8-(30)]
   951      -0.568106      -0.568106      -0.568106    6[6-(6,6),8-(30),8-(30)]
   952        1.57388        1.57388        1.57388    6[6-(1,6),6-(1,6),6-(8,8)]
   953       1.839284       1.839284       1.839284    6[1-(0),6-(6,6),6-(6,6)]
   954       2.396394       2.396394       2.396394    6[6-(1,1,6),6-(1,6),6-(6,6)]
   955       2.637866       2.637866       2.637866    6[6-(1,1,6),6-(1,6),6-(6,6)]
   956        2.35004        2.35004        2.35004    6[1-(0),6-(1,6),6-(6,6)]
   957         1.8326         1.8326         1.8326    6[1-(0),6-(1,6),6-(6,6)]
   958        2.86209        2.86209        2.86209    6[1-(0),1-(0),6-(6,6),6-(6,6,6)]
   959       2.919224       2.919224       2.919224    6[6-(1,1,6),6-(1,1,6),6-(1,1,6),6-(1,1,6)]
   960       14.08407       14.08407       14.08407    6[1-(0),1-(0),6-(6,6),6-(6,6,6)]
   961       1.677368       1.677368       1.677368    6[1-(0),1-(0),6-(6,6),6-(6,6,6)]
   962       12.95756       12.95756       12.95756    6[6-(1,1,6),6-(1,6),6-(6,6)]
   963      14.230678      14.230678      14.230678    6[6-(1,1,6),6-(1,6),6-(6,6)]
   964       3.997224       3.997224       3.997224    6[1-(0),1-(0),6-(6,6),6-(6,6,6)]
   965      12.164152      12.164152      12.164152    6[1-(0),6-(6,6),6-(6,6)]
   966      12.766754      12.766754      12.766754    6[6-(1,6),6-(1,6),6-(8,8)]
   967      14.123956      14.123956      14.123956    6[1-(0),6-(1,6),6-(6,6)]
   968      14.886102      14.886102      14.886102    6[1-(0),6-(1,6),6-(6,6)]
   969      11.990594      11.990594      11.990594    6[6-(6,6),8-(30),8-(30)]
   970       1.032616       1.032616       1.032616    6[6-(6,6),8-(30),8-(30)]
   971      -2.654036      -2.654036      -2.654036    6[6-(1,6),6-(1,6),6-(8,8)]
   972      -1.883266      -1.883266      -1.883266    6[1-(0),6-(6,6),6-(6,6)]
   973       -2.59259       -2.59259       -2.59259    6[6-(1,1,6),6-(1,6),6-(6,6)]
   974      -3.969196      -3.969196      -3.969196    6[6-(1,1,6),6-(1,6),6-(6,6)]
   975      -4.714094      -4.714094      -4.714094    6[1-(0),6-(1,6),6-(6,6)]
   976      -4.024174      -4.024174      -4.024174    6[1-(0),6-(1,6),6-(6,6)]
   977       8.732878       8.732878       8.732878    6[1-(0),1-(0),6-(6,6),6-(6,6,6)]
   978       7.484554       7.484554       7.484554    6[6-(1,1,6),6-(1,1,6),6-(1,1,6),6-(1,1,6)]
   979       6.325704       6.325704       6.325704    6[1-(0),1-(0),6-(6,6),6-(6,6,6)]
   980       7.612836       7.612836       7.612836    6[1-(0),1-(0),6-(6,6),6-(6,6,6)]
   981       8.175552       8.175552       8.175552    6[6-(1,1,6),6-(1,6),6-(6,6)]
   982        8.04727        8.04727        8.04727    6[6-(1,1,6),6-(1,6),6-(6,6)]
   983       7.369208       7.369208       7.369208    6[1-(0),1-(0),6-(6,6),6-(6,6,6)]
   984       8.708084       8.708084       8.708084    6[1-(0),6-(6,6),6-(6,6)]
   985       9.075682       9.075682       9.075682    6[6-(1,6),6-(1,6),6-(8,8)]
   986       8.951712       8.951712       8.951712    6[1-(0),6-(1,6),6-(6,6)]
   987       8.465534       8.465534       8.465534    6[1-(0),6-(1,6),6-(6,6)]
   988       9.580186       9.580186       9.580186    6[6-(6,6),8-(30),8-(30)]
   989       -1.99969       -1.99969       -1.99969    6[6-(6,6),8-(30),8-(30)]
   990       3.949792       3.949792       3.949792    6[6-(1,6),6-(1,6),6-(8,8)]
   991       4.375602       4.375602       4.375602    6[1-(0),6-(6,6),6-(6,6)]
   992       5.339334       5.339334       5.339334    6[6-(1,1,6),6-(1,6),6-(6,6)]
   993       6.084232       6.084232       6.084232    6[6-(1,1,6),6-(1,6),6-(6,6)]
   994       5.656266       5.656266       5.656266    6[1-(0),6-(1,6),6-(6,6)]
   995       4.595514       4.595514       4.595514    6[1-(0),6-(1,6),6-(6,6)]
   996       5.862164       5.862164       5.862164    6[1-(0),1-(0),6-(6,6),6-(6,6,6)]
   997       6.568254       6.568254       6.568254    6[6-(1,1,6),6-(1,1,6),6-(1,1,6),6-(1,1,6)]
   998       7.129892       7.129892       7.129892    6[1-(0),1-(0),6-(6,6),6-(6,6,6)]
   999       7.693686       7.693686       7.693686    6[1-(0),1-(0),6-(6,6),6-(6,6,6)]
  1000       7.692608       7.692608       7.692608    6[6-(1,1,6),6-(1,6),6-(6,6)]
  1001       6.615686       6.615686       6.615686    6[6-(1,1,6),6-(1,6),6-(6,6)]
  1002       5.722455       5.722455       5.722455    6[1-(0),1-(0),6-(6,6),6-(6,6,6)]
  1003       8.574951       8.574951       8.574951    6[1-(0),6-(6,6),6-(6,6)]
  1004        8.31677        8.31677        8.31677    6[6-(1,6),6-(1,6),6-(8,8)]
  1005       7.170856       7.170856       7.170856    6[1-(0),6-(1,6),6-(6,6)]
  1006       6.380682       6.380682       6.380682    6[1-(0),6-(1,6),6-(6,6)]
  1007       9.182404       9.182404       9.182404    6[6-(6,6),8-(30),8-(30)]
  1008       2.789864       2.789864       2.789864    6[6-(6,6),8-(30),8-(30)]
  1009       -3.96165       -3.96165       -3.96165    6[6-(1,6),6-(1,6),6-(8,8)]
  1010      -3.731174      -3.731174      -3.731174    6[1-(0),6-(6,6),6-(6,6)]
  1011      -4.765838      -4.765838      -4.765838    6[6-(1,1,6),6-(1,6),6-(6,6)]
  1012      -6.041112      -6.041112      -6.041112    6[6-(1,1,6),6-(1,6),6-(6,6)]
  1013      -6.283662      -6.283662      -6.283662    6[1-(0),6-(1,6),6-(6,6)]
  1014       -5.27142       -5.27142       -5.27142    6[1-(0),6-(1,6),6-(6,6)]
  1015      -4.736732      -4.736732      -4.736732    6[1-(0),1-(0),6-(6,6),6-(6,6,6)]
  1016      -6.002304      -6.002304      -6.002304    6[6-(1,1,6),6-(1,1,6),6-(1,1,6),6-(1,1,6)]
  1017      -7.027482      -7.027482      -7.027482    6[1-(0),1-(0),6-(6,6),6-(6,6,6)]
  1018      -5.792094      -5.792094      -5.792094    6[1-(0),1-(0),6-(6,6),6-(6,6,6)]
  1019      14.605822      14.605822      14.605822    6[6-(1,1,6),6-(1,6),6-(6,6)]
  1020      14.129346      14.129346      14.129346    6[6-(1,1,6),6-(1,6),6-(6,6)]
  1021       -6.69977       -6.69977       -6.69977    6[1-(0),1-(0),6-(6,6),6-(6,6,6)]
  1022      14.145516      14.145516      14.145516    6[1-(0),6-(6,6),6-(6,6)]
  1023      13.118182      13.118182      13.118182    6[6-(1,6),6-(1,6),6-(8,8)]
  1024       12.62877       12.62877       12.62877    6[1-(0),6-(1,6),6-(6,6)]
  1025      13.106324      13.106324      13.106324    6[1-(0),6-(1,6),6-(6,6)]
  1026      12.610444      12.610444      12.610444    6[6-(6,6),8-(30),8-(30)]
  1027      -2.858101      -2.858101      -2.858101    6[6-(6,6),8-(30),8-(30)]
  1028       -1.90267       -1.90267       -1.90267    6[6-(1,6),6-(1,6),6-(8,8)]
  1029      -3.162852      -3.162852      -3.162852    6[1-(0),6-(6,6),6-(6,6)]
  1030       -3.58435       -3.58435       -3.58435    6[6-(1,1,6),6-(1,6),6-(6,6)]
  1031       -2.95911       -2.95911       -2.95911    6[6-(1,1,6),6-(1,6),6-(6,6)]
  1032       -1.78948       -1.78948       -1.78948    6[1-(0),6-(1,6),6-(6,6)]
  1033      -1.319472      -1.319472      -1.319472    6[1-(0),6-(1,6),6-(6,6)]
  1034      16.726248      16.726248      16.726248    6[1-(0),1-(0),6-(6,6),6-(6,6,6)]
  1035      17.033478      17.033478      17.033478    6[6-(1,1,6),6-(1,1,6),6-(1,1,6),6-(1,1,6)]
  1036      17.724476      17.724476      17.724476    6[1-(0),1-(0),6-(6,6),6-(6,6,6)]
  1037      15.696758      15.696758      15.696758    6[1-(0),1-(0),6-(6,6),6-(6,6,6)]
  1038      15.564164      15.564164      15.564164    6[6-(1,1,6),6-(1,6),6-(6,6)]
  1039      16.748886      16.748886      16.748886    6[6-(1,1,6),6-(1,6),6-(6,6)]
  1040      17.794546      17.794546      17.794546    6[1-(0),1-(0),6-(6,6),6-(6,6,6)]
  1041      14.469994      14.469994      14.469994    6[1-(0),6-(6,6),6-(6,6)]
  1042      14.588574      14.588574      14.588574    6[6-(1,6),6-(1,6),6-(8,8)]
  1043      15.777608      15.777608      15.777608    6[1-(0),6-(1,6),6-(6,6)]
  1044      16.863154      16.863154      16.863154    6[1-(0),6-(1,6),6-(6,6)]
  1045      13.408164      13.408164      13.408164    6[6-(6,6),8-(30),8-(30)]
  1046      -1.419726      -1.419726      -1.419726    6[6-(6,6),8-(30),8-(30)]
  1047      -2.656192      -2.656192      -2.656192    6[6-(1,6),6-(1,6),6-(8,8)]
  1048      -1.793792      -1.793792      -1.793792    6[1-(0),6-(6,6),6-(6,6)]
  1049      -2.101022      -2.101022      -2.101022    6[6-(1,1,6),6-(1,6),6-(6,6)]
  1050      -3.464692      -3.464692      -3.464692    6[6-(1,1,6),6-(1,6),6-(6,6)]
  1051       -4.38746       -4.38746       -4.38746    6[1-(0),6-(1,6),6-(6,6)]
  1052      -3.944402      -3.944402      -3.944402    6[1-(0),6-(1,6),6-(6,6)]
  1053      -1.283898      -1.283898      -1.283898    6[1-(0),1-(0),6-(6,6),6-(6,6,6)]
  1054       8.763062       8.763062       8.763062    6[6-(1,1,6),6-(1,1,6),6-(1,1,6),6-(1,1,6)]
  1055      -3.547698      -3.547698      -3.547698    6[1-(0),1-(0),6-(6,6),6-(6,6,6)]
  1056        8.97974        8.97974        8.97974    6[1-(0),1-(0),6-(6,6),6-(6,6,6)]
  1057       8.910748       8.910748       8.910748    6[6-(1,1,6),6-(1,6),6-(6,6)]
  1058        8.87194        8.87194        8.87194    6[6-(1,1,6),6-(1,6),6-(6,6)]
  1059      -1.726633      -1.726633      -1.726633    6[1-(0),1-(0),6-(6,6),6-(6,6,6)]
  1060       9.023076       9.023076       9.023076    6[1-(0),6-(6,6),6-(6,6)]
  1061       9.056278       9.056278       9.056278    6[6-(1,6),6-(1,6),6-(8,8)]
  1062       9.029328       9.029328       9.029328    6[1-(0),6-(1,6),6-(6,6)]
  1063       8.950634       8.950634       8.950634    6[1-(0),6-(1,6),6-(6,6)]
  1064       9.271878       9.271878       9.271878    6[6-(6,6),8-(30),8-(30)]
  1065      -2.221758      -2.221758      -2.221758    6[6-(6,6),8-(30),8-(30)]
  1066        8.39223        8.39223        8.39223    6[6-(1,6),6-(1,6),6-(8,8)]
  1067        8.88811        8.88811        8.88811    6[1-(0),6-(6,6),6-(6,6)]
  1068       8.410556       8.410556       8.410556    6[6-(1,1,6),6-(1,6),6-(6,6)]
  1069       7.376754       7.376754       7.376754    6[6-(1,1,6),6-(1,6),6-(6,6)]
  1070       6.846378       6.846378       6.846378    6[1-(0),6-(1,6),6-(6,6)]
  1071        7.34118        7.34118        7.34118    6[1-(0),6-(1,6),6-(6,6)]
  1072       8.905358       8.905358       8.905358    6[1-(0),1-(0),6-(6,6),6-(6,6,6)]
  1073        7.69692        7.69692        7.69692    6[6-(1,1,6),6-(1,1,6),6-(1,1,6),6-(1,1,6)]
  1074       7.056588       7.056588       7.056588    6[1-(0),1-(0),6-(6,6),6-(6,6,6)]
  1075       6.665274       6.665274       6.665274    6[1-(0),1-(0),6-(6,6),6-(6,6,6)]
  1076       6.003382       6.003382       6.003382    6[6-(1,1,6),6-(1,6),6-(6,6)]
  1077       6.800024       6.800024       6.800024    6[6-(1,1,6),6-(1,6),6-(6,6)]
  1078       8.077454       8.077454       8.077454    6[1-(0),1-(0),6-(6,6),6-(6,6,6)]
  1079       4.749668       4.749668       4.749668    6[1-(0),6-(6,6),6-(6,6)]
  1080       4.324936       4.324936       4.324936    6[6-(1,6),6-(1,6),6-(8,8)]
  1081       5.192726       5.192726       5.192726    6[1-(0),6-(1,6),6-(6,6)]
  1082       6.432426       6.432426       6.432426    6[1-(0),6-(1,6),6-(6,6)]
  1083       3.041038       3.041038       3.041038    6[6-(6,6),8-(30),8-(30)]
  1084       8.954515       8.954515       8.954515    6[6-(6,6),8-(30),8-(30)]
  1085       6.223294       6.223294       6.223294    6[6-(1,6),6-(1,6),6-(8,8)]
  1086       5.733882       5.733882       5.733882    6[1-(0),6-(6,6),6-(6,6)]
  1087        4.60306        4.60306        4.60306    6[6-(1,1,6),6-(1,6),6-(6,6)]
  1088       3.851694       3.851694       3.851694    6[6-(1,1,6),6-(1,6),6-(6,6)]
  1089       4.276426       4.276426       4.276426    6[1-(0),6-(1,6),6-(6,6)]
  1090       5.436354       5.436354       5.436354    6[1-(0),6-(1,6),6-(6,6)]
  1091       3.899126       3.899126       3.899126    6[1-(0),1-(0),6-(6,6),6-(6,6,6)]
  1092       2.958032       2.958032       2.958032    6[6-(1,1,6),6-(1,1,6),6-(1,1,6),6-(1,1,6)]
  1093        2.49018        2.49018        2.49018    6[1-(0),1-(0),6-(6,6),6-(6,6,6)]
  1094       1.749594       1.749594       1.749594    6[1-(0),1-(0),6-(6,6),6-(6,6,6)]
  1095       2.179716       2.179716       2.179716    6[6-(1,1,6),6-(1,6),6-(6,6)]
  1096       3.236156       3.236156       3.236156    6[6-(1,1,6),6-(1,6),6-(6,6)]
  1097       3.603754       3.603754       3.603754    6[1-(0),1-(0),6-(6,6),6-(6,6,6)]
  1098       1.618078       1.618078       1.618078    6[1-(0),6-(6,6),6-(6,6)]
  1099       2.104256       2.104256       2.104256    6[6-(1,6),6-(1,6),6-(8,8)]
  1100        3.16932        3.16932        3.16932    6[1-(0),6-(1,6),6-(6,6)]
  1101       3.768688       3.768688       3.768688    6[1-(0),6-(1,6),6-(6,6)]
  1102        1.42835        1.42835        1.42835    6[6-(6,6),8-(30),8-(30)]
  1103       7.360584       7.360584       7.360584    6[6-(6,6),8-(30),8-(30)]
  1104        12.0736        12.0736        12.0736    6[6-(1,6),6-(1,6),6-(8,8)]
  1105       13.36181       13.36181       13.36181    6[1-(0),6-(6,6),6-(6,6)]
  1106      14.018312      14.018312      14.018312    6[6-(1,1,6),6-(1,6),6-(6,6)]
  1107       13.39954       13.39954       13.39954    6[6-(1,1,6),6-(1,6),6-(6,6)]
  1108      12.048806      12.048806      12.048806    6[1-(0),6-(1,6),6-(6,6)]
  1109      11.431112      11.431112      11.431112    6[1-(0),6-(1,6),6-(6,6)]
  1110      15.358266      15.358266      15.358266    6[1-(0),1-(0),6-(6,6),6-(6,6,6)]
  1111      -6.228684      -6.228684      -6.228684    6[6-(1,1,6),6-(1,1,6),6-(1,1,6),6-(1,1,6)]
  1112      14.362194      14.362194      14.362194    6[1-(0),1-(0),6-(6,6),6-(6,6,6)]
  1113      -4.886574      -4.886574      -4.886574    6[1-(0),1-(0),6-(6,6),6-(6,6,6)]
  1114      -4.956644      -4.956644      -4.956644    6[6-(1,1,6),6-(1,6),6-(6,6)]
  1115      -6.072374      -6.072374      -6.072374    6[6-(1,1,6),6-(1,6),6-(6,6)]
  1116      14.775823      14.775823      14.775823    6[1-(0),1-(0),6-(6,6),6-(6,6,6)]
  1117      -3.961973      -3.961973      -3.961973    6[1-(0),6-(6,6),6-(6,6)]
  1118      -4.186952      -4.186952      -4.186952    6[6-(1,6),6-(1,6),6-(8,8)]
  1119      -5.359816      -5.359816      -5.359816    6[1-(0),6-(1,6),6-(6,6)]
  1120      -6.228684      -6.228684      -6.228684    6[1-(0),6-(1,6),6-(6,6)]
  1121      -3.105718      -3.105718      -3.105718    6[6-(6,6),8-(30),8-(30)]
  1122      11.348106      11.348106      11.348106    6[6-(6,6),8-(30),8-(30)]
  1123        9.20612        9.20612        9.20612    6[6-(1,6),6-(1,6),6-(8,8)]
  1124       8.940716       8.940716       8.940716    6[1-(0),6-(6,6),6-(6,6)]
  1125       8.383606       8.383606       8.383606    6[6-(1,1,6),6-(1,6),6-(6,6)]
  1126       8.142134       8.142134       8.142134    6[6-(1,1,6),6-(1,6),6-(6,6)]
  1127        8.42996        8.42996        8.42996    6[1-(0),6-(1,6),6-(6,6)]
  1128         8.9474         8.9474         8.9474    6[1-(0),6-(1,6),6-(6,6)]
  1129        7.91791        7.91791        7.91791    6[1-(0),1-(0),6-(6,6),6-(6,6,6)]
  1130       7.860776       7.860776       7.860776    6[6-(1,1,6),6-(1,1,6),6-(1,1,6),6-(1,1,6)]
  1131        7.47593        7.47593        7.47593    6[1-(0),1-(0),6-(6,6),6-(6,6,6)]
  1132       9.102632       9.102632       9.102632    6[1-(0),1-(0),6-(6,6),6-(6,6,6)]
  1133       -2.17756       -2.17756       -2.17756    6[6-(1,1,6),6-(1,6),6-(6,6)]
  1134      -3.450678      -3.450678      -3.450678    6[6-(1,1,6),6-(1,6),6-(6,6)]
  1135       6.782776       6.782776       6.782776    6[1-(0),1-(0),6-(6,6),6-(6,6,6)]
  1136      -1.384152      -1.384152      -1.384152    6[1-(0),6-(6,6),6-(6,6)]
  1137      -1.986754      -1.986754      -1.986754    6[6-(1,6),6-(1,6),6-(8,8)]
  1138      -3.343956      -3.343956      -3.343956    6[1-(0),6-(1,6),6-(6,6)]
  1139      -4.106102      -4.106102      -4.106102    6[1-(0),6-(1,6),6-(6,6)]
  1140      -1.210594      -1.210594      -1.210594    6[6-(6,6),8-(30),8-(30)]
  1141       9.747384       9.747384       9.747384    6[6-(6,6),8-(30),8-(30)]
  1142      13.434036      13.434036      13.434036    6[6-(1,6),6-(1,6),6-(8,8)]
  1143      12.663266      12.663266      12.663266    6[1-(0),6-(6,6),6-(6,6)]
  1144       13.37259       13.37259       13.37259    6[6-(1,1,6),6-(1,6),6-(6,6)]
  1145      14.749196      14.749196      14.749196    6[6-(1,1,6),6-(1,6),6-(6,6)]
  1146      15.494094      15.494094      15.494094    6[1-(0),6-(1,6),6-(6,6)]
  1147      14.804174      14.804174      14.804174    6[1-(0),6-(1,6),6-(6,6)]
  1148       2.047122       2.047122       2.047122    6[1-(0),1-(0),6-(6,6),6-(6,6,6)]
  1149       3.295446       3.295446       3.295446    6[6-(1,1,6),6-(1,1,6),6-(1,1,6),6-(1,1,6)]
  1150       4.454296       4.454296       4.454296    6[1-(0),1-(0),6-(6,6),6-(6,6,6)]
  1151       3.167164       3.167164       3.167164    6[1-(0),1-(0),6-(6,6),6-(6,6,6)]
  1152       2.604448       2.604448       2.604448    6[6-(1,1,6),6-(1,6),6-(6,6)]
  1153        2.73273        2.73273        2.73273    6[6-(1,1,6),6-(1,6),6-(6,6)]
  1154       3.410792       3.410792       3.410792    6[1-(0),1-(0),6-(6,6),6-(6,6,6)]
  1155       2.071916       2.071916       2.071916    6[1-(0),6-(6,6),6-(6,6)]
  1156       1.704318       1.704318       1.704318    6[6-(1,6),6-(1,6),6-(8,8)]
  1157       1.828288       1.828288       1.828288    6[1-(0),6-(1,6),6-(6,6)]
  1158       2.314466       2.314466       2.314466    6[1-(0),6-(1,6),6-(6,6)]
  1159       1.199814       1.199814       1.199814    6[6-(6,6),8-(30),8-(30)]
  1160       12.77969       12.77969       12.77969    6[6-(6,6),8-(30),8-(30)]
  1161       6.830208       6.830208       6.830208    6[6-(1,6),6-(1,6),6-(8,8)]
  1162       6.404398       6.404398       6.404398    6[1-(0),6-(6,6),6-(6,6)]
  1163       5.440666       5.440666       5.440666    6[6-(1,1,6),6-(1,6),6-(6,6)]
  1164       4.695768       4.695768       4.695768    6[6-(1,1,6),6-(1,6),6-(6,6)]
  1165       5.123734       5.123734       5.123734    6[1-(0),6-(1,6),6-(6,6)]
  1166       6.184486       6.184486       6.184486    6[1-(0),6-(1,6),6-(6,6)]
  1167       4.917836       4.917836       4.917836    6[1-(0),1-(0),6-(6,6),6-(6,6,6)]
  1168       4.211746       4.211746       4.211746    6[6-(1,1,6),6-(1,1,6),6-(1,1,6),6-(1,1,6)]
  1169       3.650108       3.650108       3.650108    6[1-(0),1-(0),6-(6,6),6-(6,6,6)]
  1170       3.086314       3.086314       3.086314    6[1-(0),1-(0),6-(6,6),6-(6,6,6)]
  1171       3.087392       3.087392       3.087392    6[6-(1,1,6),6-(1,6),6-(6,6)]
  1172       4.164314       4.164314       4.164314    6[6-(1,1,6),6-(1,6),6-(6,6)]
  1173       5.057545       5.057545       5.057545    6[1-(0),1-(0),6-(6,6),6-(6,6,6)]
  1174       2.205049       2.205049       2.205049    6[1-(0),6-(6,6),6-(6,6)]
  1175        2.46323        2.46323        2.46323    6[6-(1,6),6-(1,6),6-(8,8)]
  1176       3.609144       3.609144       3.609144    6[1-(0),6-(1,6),6-(6,6)]
  1177       4.399318       4.399318       4.399318    6[1-(0),6-(1,6),6-(6,6)]
  1178       1.597596       1.597596       1.597596    6[6-(6,6),8-(30),8-(30)]
  1179       7.990136       7.990136       7.990136    6[6-(6,6),8-(30),8-(30)]
  1180       14.74165       14.74165       14.74165    6[6-(1,6),6-(1,6),6-(8,8)]
  1181      14.511174      14.511174      14.511174    6[1-(0),6-(6,6),6-(6,6)]
  1182      15.545838      15.545838      15.545838    6[6-(1,1,6),6-(1,6),6-(6,6)]
  1183      16.821112      16.821112      16.821112    6[6-(1,1,6),6-(1,6),6-(6,6)]
  1184      17.063662      17.063662      17.063662    6[1-(0),6-(1,6),6-(6,6)]
  1185       16.05142       16.05142       16.05142    6[1-(0),6-(1,6),6-(6,6)]
  1186      15.516732      15.516732      15.516732    6[1-(0),1-(0),6-(6,6),6-(6,6,6)]
  1187      16.782304      16.782304      16.782304    6[6-(1,1,6),6-(1,1,6),6-(1,1,6),6-(1,1,6)]
  1188      -3.752518      -3.752518      -3.752518    6[1-(0),1-(0),6-(6,6),6-(6,6,6)]
  1189      16.572094      16.572094      16.572094    6[1-(0),1-(0),6-(6,6),6-(6,6,6)]
  1190      -3.825822      -3.825822      -3.825822    6[6-(1,1,6),6-(1,6),6-(6,6)]
  1191      -3.349346      -3.349346      -3.349346    6[6-(1,1,6),6-(1,6),6-(6,6)]
  1192       17.47977       17.47977       17.47977    6[1-(0),1-(0),6-(6,6),6-(6,6,6)]
  1193      -3.365516      -3.365516      -3.365516    6[1-(0),6-(6,6),6-(6,6)]
  1194      -2.338182      -2.338182      -2.338182    6[6-(1,6),6-(1,6),6-(8,8)]
  1195       -1.84877       -1.84877       -1.84877    6[1-(0),6-(1,6),6-(6,6)]
  1196      -2.326324      -2.326324      -2.326324    6[1-(0),6-(1,6),6-(6,6)]
  1197      -1.830444      -1.830444      -1.830444    6[6-(6,6),8-(30),8-(30)]
  1198      13.638101      13.638101      13.638101    6[6-(6,6),8-(30),8-(30)]
  1199       12.68267       12.68267       12.68267    6[6-(1,6),6-(1,6),6-(8,8)]
  1200      13.942852      13.942852      13.942852    6[1-(0),6-(6,6),6-(6,6)]
  1201       14.36435       14.36435       14.36435    6[6-(1,1,6),6-(1,6),6-(6,6)]
  1202       13.73911       13.73911       13.73911    6[6-(1,1,6),6-(1,6),6-(6,6)]
  1203       12.56948       12.56948       12.56948    6[1-(0),6-(1,6),6-(6,6)]
  1204      12.099472      12.099472      12.099472    6[1-(0),6-(1,6),6-(6,6)]
  1205      -5.946248      -5.946248      -5.946248    6[1-(0),1-(0),6-(6,6),6-(6,6,6)]
  1206      -6.253478      -6.253478      -6.253478    6[6-(1,1,6),6-(1,1,6),6-(1,1,6),6-(1,1,6)]
  1207      -6.944476      -6.944476      -6.944476    6[1-(0),1-(0),6-(6,6),6-(6,6,6)]
  1208      -4.916758      -4.916758      -4.916758    6[1-(0),1-(0),6-(6,6),6-(6,6,6)]
  1209      -4.784164      -4.784164      -4.784164    6[6-(1,1,6),6-(1,6),6-(6,6)]
  1210      -5.968886      -5.968886      -5.968886    6[6-(1,1,6),6-(1,6),6-(6,6)]
  1211      -7.014546      -7.014546      -7.014546    6[1-(0),1-(0),6-(6,6),6-(6,6,6)]
  1212      -3.689994      -3.689994      -3.689994    6[1-(0),6-(6,6),6-(6,6)]
  1213      -3.808574      -3.808574      -3.808574    6[6-(1,6),6-(1,6),6-(8,8)]
  1214      -4.997608      -4.997608      -4.997608    6[1-(0),6-(1,6),6-(6,6)]
  1215      -6.083154      -6.083154      -6.083154    6[1-(0),6-(1,6),6-(6,6)]
  1216      -2.628164      -2.628164      -2.628164    6[6-(6,6),8-(30),8-(30)]
  1217      12.199726      12.199726      12.199726    6[6-(6,6),8-(30),8-(30)]
  1218      13.436192      13.436192      13.436192    6[6-(1,6),6-(1,6),6-(8,8)]
  1219      12.573792      12.573792      12.573792    6[1-(0),6-(6,6),6-(6,6)]
  1220      12.881022      12.881022      12.881022    6[6-(1,1,6),6-(1,6),6-(6,6)]
  1221      14.244692      14.244692      14.244692    6[6-(1,1,6),6-(1,6),6-(6,6)]
  1222       15.16746       15.16746       15.16746    6[1-(0),6-(1,6),6-(6,6)]
  1223      14.724402      14.724402      14.724402    6[1-(0),6-(1,6),6-(6,6)]
  1224      12.063898      12.063898      12.063898    6[1-(0),1-(0),6-(6,6),6-(6,6,6)]
  1225       2.016938       2.016938       2.016938    6[6-(1,1,6),6-(1,1,6),6-(1,1,6),6-(1,1,6)]
  1226      14.327698      14.327698      14.327698    6[1-(0),1-(0),6-(6,6),6-(6,6,6)]
  1227        1.80026        1.80026        1.80026    6[1-(0),1-(0),6-(6,6),6-(6,6,6)]
  1228       1.869252       1.869252       1.869252    6[6-(1,1,6),6-(1,6),6-(6,6)]
  1229        1.90806        1.90806        1.90806    6[6-(1,1,6),6-(1,6),6-(6,6)]
  1230      12.506633      12.506633      12.506633    6[1-(0),1-(0),6-(6,6),6-(6,6,6)]
  1231       1.756924       1.756924       1.756924    6[1-(0),6-(6,6),6-(6,6)]
  1232       1.723722       1.723722       1.723722    6[6-(1,6),6-(1,6),6-(8,8)]
  1233       1.750672       1.750672       1.750672    6[1-(0),6-(1,6),6-(6,6)]
  1234       1.829366       1.829366       1.829366    6[1-(0),6-(1,6),6-(6,6)]
  1235       1.508122       1.508122       1.508122    6[6-(6,6),8-(30),8-(30)]
  1236      13.001758      13.001758      13.001758    6[6-(6,6),8-(30),8-(30)]
  1237      11.077097      11.077097      11.077097    8[30-(8,8,8),30-(8,8,8),30-(8,8,8),30-(8,8,8)]
  1238      13.047034      13.047034      13.047034    8[6-(6,8),30-(8,8,8)]
  1239      11.715165      11.715165      11.715165    8[6-(6,8),30-(8,8,8)]
  1240        -2.4255        -2.4255        -2.4255    8[6-(6,8),30-(8,8,8)]
  1241      -2.640777      -2.640777      -2.640777    8[6-(6,8),30-(8,8,8)]
  1242      13.675724      13.675724      13.675724    8[6-(6,8),30-(8,8,8)]
  1243      13.668609      13.668609      13.668609    8[6-(6,8),30-(8,8,8)]
  1244      -0.493616      -0.493616      -0.493616    8[6-(6,8),30-(8,8,8)]
  1245      -1.771693      -1.771693      -1.771693    8[6-(6,8),30-(8,8,8)]
  1246      11.440167      11.440167      11.440167    8[6-(6,8),30-(8,8,8)]
  1247       9.506559       9.506559       9.506559    8[6-(6,8),30-(8,8,8)]
  1248       2.012303       2.012303       2.012303    8[6-(6,8),30-(8,8,8)]
  1249       3.343417       3.343417       3.343417    8[6-(6,8),30-(8,8,8)]
  1250      10.562352      10.562352      10.562352    8[30-(8,8,8),30-(8,8,8),30-(8,8,8),30-(8,8,8)]
  1251      11.632267      11.632267      11.632267    8[6-(6,8),30-(8,8,8)]
  1252      11.599172      11.599172      11.599172    8[6-(6,8),30-(8,8,8)]
  1253      -0.033418      -0.033418      -0.033418    8[6-(6,8),30-(8,8,8)]
  1254       1.869575       1.869575       1.869575    8[6-(6,8),30-(8,8,8)]
  1255      10.081564      10.081564      10.081564    8[6-(6,8),30-(8,8,8)]
  1256       8.127904       8.127904       8.127904    8[6-(6,8),30-(8,8,8)]
  1257      -1.069376      -1.069376      -1.069376    8[6-(6,8),30-(8,8,8)]
  1258      -0.978501      -0.978501      -0.978501    8[6-(6,8),30-(8,8,8)]
  1259      13.015556      13.015556      13.015556    8[6-(6,8),30-(8,8,8)]
  1260      13.344131      13.344131      13.344131    8[6-(6,8),30-(8,8,8)]
  1261       -0.76193       -0.76193       -0.76193    8[6-(6,8),30-(8,8,8)]
  1262      -1.808453      -1.808453      -1.808453    8[6-(6,8),30-(8,8,8)]
  1263      10.700551      10.700551      10.700551    8[30-(8,8,8),30-(8,8,8),30-(8,8,8),30-(8,8,8)]
  1264       7.660699       7.660699       7.660699    8[6-(6,8),30-(8,8,8)]
  1265       9.025663       9.025663       9.025663    8[6-(6,8),30-(8,8,8)]
  1266       2.458918       2.458918       2.458918    8[6-(6,8),30-(8,8,8)]
  1267       0.771201       0.771201       0.771201    8[6-(6,8),30-(8,8,8)]
  1268       8.582713       8.582713       8.582713    8[6-(6,8),30-(8,8,8)]
  1269      10.543487      10.543487      10.543487    8[6-(6,8),30-(8,8,8)]
  1270       1.562992       1.562992       1.562992    8[6-(6,8),30-(8,8,8)]
  1271       2.750194       2.750194       2.750194    8[6-(6,8),30-(8,8,8)]
  1272       7.884276       7.884276       7.884276    8[6-(6,8),30-(8,8,8)]
  1273       9.489311       9.489311       9.489311    8[6-(6,8),30-(8,8,8)]
  1274      -1.250372      -1.250372      -1.250372    8[6-(6,8),30-(8,8,8)]
  1275      -1.534964      -1.534964      -1.534964    8[6-(6,8),30-(8,8,8)]
  1276      -0.297097      -0.297097      -0.297097    8[30-(8,8,8),30-(8,8,8),30-(8,8,8),30-(8,8,8)]
  1277      -2.267034      -2.267034      -2.267034    8[6-(6,8),30-(8,8,8)]
  1278      -0.935165      -0.935165      -0.935165    8[6-(6,8),30-(8,8,8)]
  1279        13.2055        13.2055        13.2055    8[6-(6,8),30-(8,8,8)]
  1280      13.420777      13.420777      13.420777    8[6-(6,8),30-(8,8,8)]
  1281      -2.895724      -2.895724      -2.895724    8[6-(6,8),30-(8,8,8)]
  1282      -2.888609      -2.888609      -2.888609    8[6-(6,8),30-(8,8,8)]
  1283      11.273616      11.273616      11.273616    8[6-(6,8),30-(8,8,8)]
  1284      12.551693      12.551693      12.551693    8[6-(6,8),30-(8,8,8)]
  1285      -0.660167      -0.660167      -0.660167    8[6-(6,8),30-(8,8,8)]
  1286       1.273441       1.273441       1.273441    8[6-(6,8),30-(8,8,8)]
  1287       8.767697       8.767697       8.767697    8[6-(6,8),30-(8,8,8)]
  1288       7.436583       7.436583       7.436583    8[6-(6,8),30-(8,8,8)]
  1289       0.217648       0.217648       0.217648    8[30-(8,8,8),30-(8,8,8),30-(8,8,8),30-(8,8,8)]
  1290      -0.852267      -0.852267      -0.852267    8[6-(6,8),30-(8,8,8)]
  1291      -0.819172      -0.819172      -0.819172    8[6-(6,8),30-(8,8,8)]
  1292      10.813418      10.813418      10.813418    8[6-(6,8),30-(8,8,8)]
  1293       8.910425       8.910425       8.910425    8[6-(6,8),30-(8,8,8)]
  1294       0.698436       0.698436       0.698436    8[6-(6,8),30-(8,8,8)]
  1295       2.652096       2.652096       2.652096    8[6-(6,8),30-(8,8,8)]
  1296      11.849376      11.849376      11.849376    8[6-(6,8),30-(8,8,8)]
  1297      11.758501      11.758501      11.758501    8[6-(6,8),30-(8,8,8)]
  1298      -2.235556      -2.235556      -2.235556    8[6-(6,8),30-(8,8,8)]
  1299      -2.564131      -2.564131      -2.564131    8[6-(6,8),30-(8,8,8)]
  1300       11.54193       11.54193       11.54193    8[6-(6,8),30-(8,8,8)]
  1301      12.588453      12.588453      12.588453    8[6-(6,8),30-(8,8,8)]
  1302       0.079449       0.079449       0.079449    8[30-(8,8,8),30-(8,8,8),30-(8,8,8),30-(8,8,8)]
  1303       3.119301       3.119301       3.119301    8[6-(6,8),30-(8,8,8)]
  1304       1.754337       1.754337       1.754337    8[6-(6,8),30-(8,8,8)]
  1305       8.321082       8.321082       8.321082    8[6-(6,8),30-(8,8,8)]
  1306      10.008799      10.008799      10.008799    8[6-(6,8),30-(8,8,8)]
  1307       2.197287       2.197287       2.197287    8[6-(6,8),30-(8,8,8)]
  1308       0.236513       0.236513       0.236513    8[6-(6,8),30-(8,8,8)]
  1309       9.217008       9.217008       9.217008    8[6-(6,8),30-(8,8,8)]
  1310       8.029806       8.029806       8.029806    8[6-(6,8),30-(8,8,8)]
  1311       2.895724       2.895724       2.895724    8[6-(6,8),30-(8,8,8)]
  1312       1.290689       1.290689       1.290689    8[6-(6,8),30-(8,8,8)]
  1313      12.030372      12.030372      12.030372    8[6-(6,8),30-(8,8,8)]
  1314      12.314964      12.314964      12.314964    8[6-(6,8),30-(8,8,8)]
  1315       0.297097       0.297097       0.297097    8[30-(8,8,8),30-(8,8,8),30-(8,8,8),30-(8,8,8)]
  1316       2.267034       2.267034       2.267034    8[6-(6,8),30-(8,8,8)]
  1317       0.935165       0.935165       0.935165    8[6-(6,8),30-(8,8,8)]
  1318         8.3545         8.3545         8.3545    8[6-(6,8),30-(8,8,8)]
  1319       8.139223       8.139223       8.139223    8[6-(6,8),30-(8,8,8)]
  1320       2.895724       2.895724       2.895724    8[6-(6,8),30-(8,8,8)]
  1321       2.888609       2.888609       2.888609    8[6-(6,8),30-(8,8,8)]
  1322      10.286384      10.286384      10.286384    8[6-(6,8),30-(8,8,8)]
  1323       9.008307       9.008307       9.008307    8[6-(6,8),30-(8,8,8)]
  1324       0.660167       0.660167       0.660167    8[6-(6,8),30-(8,8,8)]
  1325      -1.273441      -1.273441      -1.273441    8[6-(6,8),30-(8,8,8)]
  1326      12.792303      12.792303      12.792303    8[6-(6,8),30-(8,8,8)]
  1327      14.123417      14.123417      14.123417    8[6-(6,8),30-(8,8,8)]
  1328      -0.217648      -0.217648      -0.217648    8[30-(8,8,8),30-(8,8,8),30-(8,8,8),30-(8,8,8)]
  1329       0.852267       0.852267       0.852267    8[6-(6,8),30-(8,8,8)]
  1330       0.819172       0.819172       0.819172    8[6-(6,8),30-(8,8,8)]
  1331      10.746582      10.746582      10.746582    8[6-(6,8),30-(8,8,8)]
  1332      12.649575      12.649575      12.649575    8[6-(6,8),30-(8,8,8)]
  1333      -0.698436      -0.698436      -0.698436    8[6-(6,8),30-(8,8,8)]
  1334      -2.652096      -2.652096      -2.652096    8[6-(6,8),30-(8,8,8)]
  1335       9.710624       9.710624       9.710624    8[6-(6,8),30-(8,8,8)]
  1336       9.801499       9.801499       9.801499    8[6-(6,8),30-(8,8,8)]
  1337       2.235556       2.235556       2.235556    8[6-(6,8),30-(8,8,8)]
  1338       2.564131       2.564131       2.564131    8[6-(6,8),30-(8,8,8)]
  1339       10.01807       10.01807       10.01807    8[6-(6,8),30-(8,8,8)]
  1340       8.971547       8.971547       8.971547    8[6-(6,8),30-(8,8,8)]
  1341      -0.079449      -0.079449      -0.079449    8[30-(8,8,8),30-(8,8,8),30-(8,8,8),30-(8,8,8)]
  1342      -3.119301      -3.119301      -3.119301    8[6-(6,8),30-(8,8,8)]
  1343      -1.754337      -1.754337      -1.754337    8[6-(6,8),30-(8,8,8)]
  1344      13.238918      13.238918      13.238918    8[6-(6,8),30-(8,8,8)]
  1345      11.551201      11.551201      11.551201    8[6-(6,8),30-(8,8,8)]
  1346      -2.197287      -2.197287      -2.197287    8[6-(6,8),30-(8,8,8)]
  1347      -0.236513      -0.236513      -0.236513    8[6-(6,8),30-(8,8,8)]
  1348      12.342992      12.342992      12.342992    8[6-(6,8),30-(8,8,8)]
  1349      13.530194      13.530194      13.530194    8[6-(6,8),30-(8,8,8)]
  1350      -2.895724      -2.895724      -2.895724    8[6-(6,8),30-(8,8,8)]
  1351      -1.290689      -1.290689      -1.290689    8[6-(6,8),30-(8,8,8)]
  1352       9.529628       9.529628       9.529628    8[6-(6,8),30-(8,8,8)]
  1353       9.245036       9.245036       9.245036    8[6-(6,8),30-(8,8,8)]
  1354      10.482903      10.482903      10.482903    8[30-(8,8,8),30-(8,8,8),30-(8,8,8),30-(8,8,8)]
  1355       8.512966       8.512966       8.512966    8[6-(6,8),30-(8,8,8)]
  1356       9.844835       9.844835       9.844835    8[6-(6,8),30-(8,8,8)]
  1357         2.4255         2.4255         2.4255    8[6-(6,8),30-(8,8,8)]
  1358       2.640777       2.640777       2.640777    8[6-(6,8),30-(8,8,8)]
  1359       7.884276       7.884276       7.884276    8[6-(6,8),30-(8,8,8)]
  1360       7.891391       7.891391       7.891391    8[6-(6,8),30-(8,8,8)]
  1361       0.493616       0.493616       0.493616    8[6-(6,8),30-(8,8,8)]
  1362       1.771693       1.771693       1.771693    8[6-(6,8),30-(8,8,8)]
  1363      10.119833      10.119833      10.119833    8[6-(6,8),30-(8,8,8)]
  1364      12.053441      12.053441      12.053441    8[6-(6,8),30-(8,8,8)]
  1365      -2.012303      -2.012303      -2.012303    8[6-(6,8),30-(8,8,8)]
  1366      -3.343417      -3.343417      -3.343417    8[6-(6,8),30-(8,8,8)]
  1367      10.997648      10.997648      10.997648    8[30-(8,8,8),30-(8,8,8),30-(8,8,8),30-(8,8,8)]
  1368       9.927733       9.927733       9.927733    8[6-(6,8),30-(8,8,8)]
  1369       9.960828       9.960828       9.960828    8[6-(6,8),30-(8,8,8)]
  1370       0.033418       0.033418       0.033418    8[6-(6,8),30-(8,8,8)]
  1371      -1.869575      -1.869575      -1.869575    8[6-(6,8),30-(8,8,8)]
  1372      11.478436      11.478436      11.478436    8[6-(6,8),30-(8,8,8)]
  1373      13.432096      13.432096      13.432096    8[6-(6,8),30-(8,8,8)]
  1374       1.069376       1.069376       1.069376    8[6-(6,8),30-(8,8,8)]
  1375       0.978501       0.978501       0.978501    8[6-(6,8),30-(8,8,8)]
  1376       8.544444       8.544444       8.544444    8[6-(6,8),30-(8,8,8)]
  1377       8.215869       8.215869       8.215869    8[6-(6,8),30-(8,8,8)]
  1378        0.76193        0.76193        0.76193    8[6-(6,8),30-(8,8,8)]
  1379       1.808453       1.808453       1.808453    8[6-(6,8),30-(8,8,8)]
  1380      10.859449      10.859449      10.859449    8[30-(8,8,8),30-(8,8,8),30-(8,8,8),30-(8,8,8)]
  1381      13.899301      13.899301      13.899301    8[6-(6,8),30-(8,8,8)]
  1382      12.534337      12.534337      12.534337    8[6-(6,8),30-(8,8,8)]
  1383      -2.458918      -2.458918      -2.458918    8[6-(6,8),30-(8,8,8)]
  1384      -0.771201      -0.771201      -0.771201    8[6-(6,8),30-(8,8,8)]
  1385      12.977287      12.977287      12.977287    8[6-(6,8),30-(8,8,8)]
  1386      11.016513      11.016513      11.016513    8[6-(6,8),30-(8,8,8)]
  1387      -1.562992      -1.562992      -1.562992    8[6-(6,8),30-(8,8,8)]
  1388      -2.750194      -2.750194      -2.750194    8[6-(6,8),30-(8,8,8)]
  1389      13.675724      13.675724      13.675724    8[6-(6,8),30-(8,8,8)]
  1390      12.070689      12.070689      12.070689    8[6-(6,8),30-(8,8,8)]
  1391       1.250372       1.250372       1.250372    8[6-(6,8),30-(8,8,8)]
  1392       1.534964       1.534964       1.534964    8[6-(6,8),30-(8,8,8)]
