# Supplementary material for: A collection of forcefield precursors for metal–organic frameworks
Source: RSC Adv. 2019 Nov 13;9(63):36492–507. doi: 10.1039/c9ra07327b (PMC9075174; doi:10.1039/c9ra07327b)
Supplement: RA-009-C9RA07327B-s2123 [file RA-009-C9RA07327B-s2123.txt]

RACHUA01_clean

22.249000    0.000000    0.000000
-11.124500    19.268199    0.000000
0.000000    0.000000    25.906000

     1       -0.83723       -0.83723       -0.83723    30[8-(30,30,30),8-(6),8-(6),8-(6)]
     2       1.845888       1.845888       1.845888    30[8-(30,30,30),8-(6),8-(6),8-(6)]
     3      -1.008658      -1.008658      -1.008658    30[8-(30,30,30),8-(6),8-(6),8-(6)]
     4       11.96173       11.96173       11.96173    30[8-(30,30,30),8-(6),8-(6),8-(6)]
     5       9.278612       9.278612       9.278612    30[8-(30,30,30),8-(6),8-(6),8-(6)]
     6      12.133158      12.133158      12.133158    30[8-(30,30,30),8-(6),8-(6),8-(6)]
     7            0.0            0.0            0.0    30[8-(30,30,30),8-(6),8-(6),8-(6)]
     8        11.1245        11.1245        11.1245    30[8-(30,30,30),8-(6),8-(6),8-(6)]
     9       10.28727       10.28727       10.28727    30[8-(30,30,30),8-(6),8-(6),8-(6)]
    10      12.970388      12.970388      12.970388    30[8-(30,30,30),8-(6),8-(6),8-(6)]
    11      10.115842      10.115842      10.115842    30[8-(30,30,30),8-(6),8-(6),8-(6)]
    12        0.83723        0.83723        0.83723    30[8-(30,30,30),8-(6),8-(6),8-(6)]
    13      -1.845888      -1.845888      -1.845888    30[8-(30,30,30),8-(6),8-(6),8-(6)]
    14       1.008658       1.008658       1.008658    30[8-(30,30,30),8-(6),8-(6),8-(6)]
    15        11.1245        11.1245        11.1245    30[8-(30,30,30),8-(6),8-(6),8-(6)]
    16            0.0            0.0            0.0    30[8-(30,30,30),8-(6),8-(6),8-(6)]
    17      -1.813293      -1.813293      -1.813293    1[6-(6,6)]
    18       9.046443       9.046443       9.046443    1[6-(6,6)]
    19       -1.55298       -1.55298       -1.55298    1[6-(6,6)]
    20      -1.874478      -1.874478      -1.874478    1[6-(1,6,6)]
    21      -3.406322      -3.406322      -3.406322    1[6-(1,6,6)]
    22       7.358857       7.358857       7.358857    1[6-(1,6,6)]
    23       8.832853       8.832853       8.832853    1[6-(1,6,6)]
    24      -1.264856      -1.264856      -1.264856    1[6-(1,6,6)]
    25      10.303512      10.303512      10.303512    1[6-(1,6,6)]
    26      -4.027069      -4.027069      -4.027069    1[6-(1,6,6)]
    27      -4.747937      -4.747937      -4.747937    1[6-(1,6,6)]
    28      10.540464      10.540464      10.540464    1[6-(6,6)]
    29       6.943913       6.943913       6.943913    1[6-(6,6)]
    30       5.850375       5.850375       5.850375    1[6-(6,6)]
    31       3.101511       3.101511       3.101511    1[6-(6,6)]
    32       7.038471       7.038471       7.038471    1[6-(6,6)]
    33       5.320848       5.320848       5.320848    1[6-(6,6)]
    34       4.275145       4.275145       4.275145    1[6-(1,6,6)]
    35       4.992676       4.992676       4.992676    1[6-(1,6,6)]
    36       7.867246       7.867246       7.867246    1[6-(1,6,6)]
    37        7.56911        7.56911        7.56911    1[6-(1,6,6)]
    38       5.365346       5.365346       5.365346    1[6-(1,6,6)]
    39       6.019467       6.019467       6.019467    1[6-(1,6,6)]
    40       6.551218       6.551218       6.551218    1[6-(1,6,6)]
    41       7.652544       7.652544       7.652544    1[6-(1,6,6)]
    42       7.534624       7.534624       7.534624    1[6-(6,6)]
    43      10.676183      10.676183      10.676183    1[6-(6,6)]
    44       9.679427       9.679427       9.679427    1[6-(6,6)]
    45      -1.288217      -1.288217      -1.288217    1[6-(6,6)]
    46      17.288585      17.288585      17.288585    1[6-(6,6)]
    47      -3.767868      -3.767868      -3.767868    1[6-(6,6)]
    48      -2.400667      -2.400667      -2.400667    1[6-(1,6,6)]
    49      -1.586354      -1.586354      -1.586354    1[6-(1,6,6)]
    50      18.147397      18.147397      18.147397    1[6-(1,6,6)]
    51      16.971537      16.971537      16.971537    1[6-(1,6,6)]
    52      -4.100491      -4.100491      -4.100491    1[6-(1,6,6)]
    53      17.050521      17.050521      17.050521    1[6-(1,6,6)]
    54      -2.524149      -2.524149      -2.524149    1[6-(1,6,6)]
    55      -2.904607      -2.904607      -2.904607    1[6-(1,6,6)]
    56      15.298412      15.298412      15.298412    1[6-(6,6)]
    57      15.753404      15.753404      15.753404    1[6-(6,6)]
    58      17.843698      17.843698      17.843698    1[6-(6,6)]
    59      12.937794      12.937794      12.937794    1[6-(6,6)]
    60       2.078057       2.078057       2.078057    1[6-(6,6)]
    61       12.67748       12.67748       12.67748    1[6-(6,6)]
    62      12.998978      12.998978      12.998978    1[6-(1,6,6)]
    63      14.530822      14.530822      14.530822    1[6-(1,6,6)]
    64       3.765643       3.765643       3.765643    1[6-(1,6,6)]
    65       2.291647       2.291647       2.291647    1[6-(1,6,6)]
    66      12.389356      12.389356      12.389356    1[6-(1,6,6)]
    67       0.820988       0.820988       0.820988    1[6-(1,6,6)]
    68      15.151569      15.151569      15.151569    1[6-(1,6,6)]
    69      15.872437      15.872437      15.872437    1[6-(1,6,6)]
    70       0.584036       0.584036       0.584036    1[6-(6,6)]
    71       4.180587       4.180587       4.180587    1[6-(6,6)]
    72       5.274125       5.274125       5.274125    1[6-(6,6)]
    73       8.022989       8.022989       8.022989    1[6-(6,6)]
    74       4.086029       4.086029       4.086029    1[6-(6,6)]
    75       5.803652       5.803652       5.803652    1[6-(6,6)]
    76       6.849355       6.849355       6.849355    1[6-(1,6,6)]
    77       6.131824       6.131824       6.131824    1[6-(1,6,6)]
    78       3.257254       3.257254       3.257254    1[6-(1,6,6)]
    79        3.55539        3.55539        3.55539    1[6-(1,6,6)]
    80       5.759154       5.759154       5.759154    1[6-(1,6,6)]
    81       5.105033       5.105033       5.105033    1[6-(1,6,6)]
    82       4.573282       4.573282       4.573282    1[6-(1,6,6)]
    83       3.471956       3.471956       3.471956    1[6-(1,6,6)]
    84       3.589876       3.589876       3.589876    1[6-(6,6)]
    85       0.448317       0.448317       0.448317    1[6-(6,6)]
    86       1.445073       1.445073       1.445073    1[6-(6,6)]
    87      12.412717      12.412717      12.412717    1[6-(6,6)]
    88      -6.164085      -6.164085      -6.164085    1[6-(6,6)]
    89      14.892368      14.892368      14.892368    1[6-(6,6)]
    90      13.525167      13.525167      13.525167    1[6-(1,6,6)]
    91      12.710854      12.710854      12.710854    1[6-(1,6,6)]
    92      -7.022897      -7.022897      -7.022897    1[6-(1,6,6)]
    93      -5.847037      -5.847037      -5.847037    1[6-(1,6,6)]
    94      15.224991      15.224991      15.224991    1[6-(1,6,6)]
    95      -5.926021      -5.926021      -5.926021    1[6-(1,6,6)]
    96      13.648649      13.648649      13.648649    1[6-(1,6,6)]
    97      14.029107      14.029107      14.029107    1[6-(1,6,6)]
    98      -4.173912      -4.173912      -4.173912    1[6-(6,6)]
    99      -4.628904      -4.628904      -4.628904    1[6-(6,6)]
   100      -6.719198      -6.719198      -6.719198    1[6-(6,6)]
   101       9.311206       9.311206       9.311206    1[6-(6,6)]
   102      -2.078057      -2.078057      -2.078057    1[6-(6,6)]
   103        9.57152        9.57152        9.57152    1[6-(6,6)]
   104       9.250022       9.250022       9.250022    1[6-(1,6,6)]
   105       7.718178       7.718178       7.718178    1[6-(1,6,6)]
   106      -3.765643      -3.765643      -3.765643    1[6-(1,6,6)]
   107      -2.291647      -2.291647      -2.291647    1[6-(1,6,6)]
   108       9.859644       9.859644       9.859644    1[6-(1,6,6)]
   109      -0.820988      -0.820988      -0.820988    1[6-(1,6,6)]
   110       7.097431       7.097431       7.097431    1[6-(1,6,6)]
   111       6.376563       6.376563       6.376563    1[6-(1,6,6)]
   112      -0.584036      -0.584036      -0.584036    1[6-(6,6)]
   113      -4.180587      -4.180587      -4.180587    1[6-(6,6)]
   114      -5.274125      -5.274125      -5.274125    1[6-(6,6)]
   115      14.226011      14.226011      14.226011    1[6-(6,6)]
   116      -4.086029      -4.086029      -4.086029    1[6-(6,6)]
   117      16.445348      16.445348      16.445348    1[6-(6,6)]
   118      15.399645      15.399645      15.399645    1[6-(1,6,6)]
   119      16.117176      16.117176      16.117176    1[6-(1,6,6)]
   120      -3.257254      -3.257254      -3.257254    1[6-(1,6,6)]
   121       -3.55539       -3.55539       -3.55539    1[6-(1,6,6)]
   122      16.489846      16.489846      16.489846    1[6-(1,6,6)]
   123      -5.105033      -5.105033      -5.105033    1[6-(1,6,6)]
   124      17.675718      17.675718      17.675718    1[6-(1,6,6)]
   125      18.777044      18.777044      18.777044    1[6-(1,6,6)]
   126      -3.589876      -3.589876      -3.589876    1[6-(6,6)]
   127      -0.448317      -0.448317      -0.448317    1[6-(6,6)]
   128      -1.445073      -1.445073      -1.445073    1[6-(6,6)]
   129       9.836283       9.836283       9.836283    1[6-(6,6)]
   130       6.164085       6.164085       6.164085    1[6-(6,6)]
   131       7.356632       7.356632       7.356632    1[6-(6,6)]
   132       8.723833       8.723833       8.723833    1[6-(1,6,6)]
   133       9.538146       9.538146       9.538146    1[6-(1,6,6)]
   134       7.022897       7.022897       7.022897    1[6-(1,6,6)]
   135       5.847037       5.847037       5.847037    1[6-(1,6,6)]
   136       7.024009       7.024009       7.024009    1[6-(1,6,6)]
   137       5.926021       5.926021       5.926021    1[6-(1,6,6)]
   138       8.600351       8.600351       8.600351    1[6-(1,6,6)]
   139       8.219893       8.219893       8.219893    1[6-(1,6,6)]
   140       4.173912       4.173912       4.173912    1[6-(6,6)]
   141       4.628904       4.628904       4.628904    1[6-(6,6)]
   142       6.719198       6.719198       6.719198    1[6-(6,6)]
   143       1.813293       1.813293       1.813293    1[6-(6,6)]
   144      13.202557      13.202557      13.202557    1[6-(6,6)]
   145        1.55298        1.55298        1.55298    1[6-(6,6)]
   146       1.874478       1.874478       1.874478    1[6-(1,6,6)]
   147       3.406322       3.406322       3.406322    1[6-(1,6,6)]
   148      14.890143      14.890143      14.890143    1[6-(1,6,6)]
   149      13.416147      13.416147      13.416147    1[6-(1,6,6)]
   150       1.264856       1.264856       1.264856    1[6-(1,6,6)]
   151      11.945488      11.945488      11.945488    1[6-(1,6,6)]
   152       4.027069       4.027069       4.027069    1[6-(1,6,6)]
   153       4.747937       4.747937       4.747937    1[6-(1,6,6)]
   154      11.708536      11.708536      11.708536    1[6-(6,6)]
   155      15.305087      15.305087      15.305087    1[6-(6,6)]
   156      16.398625      16.398625      16.398625    1[6-(6,6)]
   157      -3.101511      -3.101511      -3.101511    1[6-(6,6)]
   158      15.210529      15.210529      15.210529    1[6-(6,6)]
   159      -5.320848      -5.320848      -5.320848    1[6-(6,6)]
   160      -4.275145      -4.275145      -4.275145    1[6-(1,6,6)]
   161      -4.992676      -4.992676      -4.992676    1[6-(1,6,6)]
   162      14.381754      14.381754      14.381754    1[6-(1,6,6)]
   163       14.67989       14.67989       14.67989    1[6-(1,6,6)]
   164      -5.365346      -5.365346      -5.365346    1[6-(1,6,6)]
   165      16.229533      16.229533      16.229533    1[6-(1,6,6)]
   166      -6.551218      -6.551218      -6.551218    1[6-(1,6,6)]
   167      -7.652544      -7.652544      -7.652544    1[6-(1,6,6)]
   168      14.714376      14.714376      14.714376    1[6-(6,6)]
   169      11.572817      11.572817      11.572817    1[6-(6,6)]
   170      12.569573      12.569573      12.569573    1[6-(6,6)]
   171       1.288217       1.288217       1.288217    1[6-(6,6)]
   172       4.960415       4.960415       4.960415    1[6-(6,6)]
   173       3.767868       3.767868       3.767868    1[6-(6,6)]
   174       2.400667       2.400667       2.400667    1[6-(1,6,6)]
   175       1.586354       1.586354       1.586354    1[6-(1,6,6)]
   176       4.101603       4.101603       4.101603    1[6-(1,6,6)]
   177       5.277463       5.277463       5.277463    1[6-(1,6,6)]
   178       4.100491       4.100491       4.100491    1[6-(1,6,6)]
   179       5.198479       5.198479       5.198479    1[6-(1,6,6)]
   180       2.524149       2.524149       2.524149    1[6-(1,6,6)]
   181       2.904607       2.904607       2.904607    1[6-(1,6,6)]
   182       6.950588       6.950588       6.950588    1[6-(6,6)]
   183       6.495596       6.495596       6.495596    1[6-(6,6)]
   184       4.405302       4.405302       4.405302    1[6-(6,6)]
   185      -1.615166      -1.615166      -1.615166    6[6-(1,6),6-(1,6),6-(8,8)]
   186       -1.88538       -1.88538       -1.88538    6[1-(0),6-(6,6),6-(6,6)]
   187      -2.254936      -2.254936      -2.254936    6[6-(1,1,6),6-(1,6),6-(6,6)]
   188      -2.371743      -2.371743      -2.371743    6[6-(1,1,6),6-(1,6),6-(6,6)]
   189      -2.058032      -2.058032      -2.058032    6[1-(0),6-(1,6),6-(6,6)]
   190      -1.715398      -1.715398      -1.715398    6[1-(0),6-(1,6),6-(6,6)]
   191      -2.586446      -2.586446      -2.586446    6[1-(0),1-(0),6-(6,6),6-(6,6,6)]
   192      -2.770001      -2.770001      -2.770001    6[6-(1,1,6),6-(1,1,6),6-(1,1,6),6-(1,1,6)]
   193       8.269953       8.269953       8.269953    6[1-(0),1-(0),6-(6,6),6-(6,6,6)]
   194      -1.560767      -1.560767      -1.560767    6[1-(0),1-(0),6-(6,6),6-(6,6,6)]
   195        9.01307        9.01307        9.01307    6[6-(1,1,6),6-(1,6),6-(6,6)]
   196       7.586909       7.586909       7.586909    6[6-(1,1,6),6-(1,6),6-(6,6)]
   197      -3.925836      -3.925836      -3.925836    6[1-(0),1-(0),6-(6,6),6-(6,6,6)]
   198       8.842865       8.842865       8.842865    6[6-(1,6),6-(1,6),6-(8,8)]
   199       9.611568       9.611568       9.611568    6[1-(0),6-(6,6),6-(6,6)]
   200        7.44674        7.44674        7.44674    6[1-(0),6-(1,6),6-(6,6)]
   201       6.777045       6.777045       6.777045    6[1-(0),6-(1,6),6-(6,6)]
   202       9.479186       9.479186       9.479186    6[6-(6,6),8-(30),8-(30)]
   203      -1.229257      -1.229257      -1.229257    6[6-(6,6),8-(30),8-(30)]
   204       4.030184       4.030184       4.030184    6[6-(1,6),6-(1,6),6-(8,8)]
   205       3.896134       3.896134       3.896134    6[1-(0),6-(6,6),6-(6,6)]
   206       4.939278       4.939278       4.939278    6[6-(1,1,6),6-(1,6),6-(6,6)]
   207       6.150736       6.150736       6.150736    6[6-(1,1,6),6-(1,6),6-(6,6)]
   208       6.260869       6.260869       6.260869    6[1-(0),6-(1,6),6-(6,6)]
   209        5.22184        5.22184        5.22184    6[1-(0),6-(1,6),6-(6,6)]
   210       5.021599       5.021599       5.021599    6[1-(0),1-(0),6-(6,6),6-(6,6,6)]
   211       6.379901       6.379901       6.379901    6[6-(1,1,6),6-(1,1,6),6-(1,1,6),6-(1,1,6)]
   212        7.16974        7.16974        7.16974    6[1-(0),1-(0),6-(6,6),6-(6,6,6)]
   213       6.140724       6.140724       6.140724    6[1-(0),1-(0),6-(6,6),6-(6,6,6)]
   214       7.422266       7.422266       7.422266    6[6-(1,1,6),6-(1,6),6-(6,6)]
   215       8.071937       8.071937       8.071937    6[6-(1,1,6),6-(1,6),6-(6,6)]
   216       7.143041       7.143041       7.143041    6[1-(0),1-(0),6-(6,6),6-(6,6,6)]
   217       9.211086       9.211086       9.211086    6[6-(1,6),6-(1,6),6-(8,8)]
   218       7.970704       7.970704       7.970704    6[1-(0),6-(6,6),6-(6,6)]
   219       9.847407       9.847407       9.847407    6[1-(0),6-(1,6),6-(6,6)]
   220       9.277833       9.277833       9.277833    6[1-(0),6-(1,6),6-(6,6)]
   221       9.807359       9.807359       9.807359    6[6-(6,6),8-(30),8-(30)]
   222         2.8986         2.8986         2.8986    6[6-(6,6),8-(30),8-(30)]
   223      -2.415018      -2.415018      -2.415018    6[6-(1,6),6-(1,6),6-(8,8)]
   224      -2.010753      -2.010753      -2.010753    6[1-(0),6-(6,6),6-(6,6)]
   225      -2.684342      -2.684342      -2.684342    6[6-(1,1,6),6-(1,6),6-(6,6)]
   226      -3.778993      -3.778993      -3.778993    6[6-(1,1,6),6-(1,6),6-(6,6)]
   227      -4.202836      -4.202836      -4.202836    6[1-(0),6-(1,6),6-(6,6)]
   228      -3.506442      -3.506442      -3.506442    6[1-(0),6-(1,6),6-(6,6)]
   229      -2.435153      -2.435153      -2.435153    6[1-(0),1-(0),6-(6,6),6-(6,6,6)]
   230        -3.6099        -3.6099        -3.6099    6[6-(1,1,6),6-(1,1,6),6-(1,1,6),6-(1,1,6)]
   231      17.933806      17.933806      17.933806    6[1-(0),1-(0),6-(6,6),6-(6,6,6)]
   232      -4.579957      -4.579957      -4.579957    6[1-(0),1-(0),6-(6,6),6-(6,6,6)]
   233      16.938164      16.938164      16.938164    6[6-(1,1,6),6-(1,6),6-(6,6)]
   234      17.714654      17.714654      17.714654    6[6-(1,1,6),6-(1,6),6-(6,6)]
   235      -3.217205      -3.217205      -3.217205    6[1-(0),1-(0),6-(6,6),6-(6,6,6)]
   236      15.319549      15.319549      15.319549    6[6-(1,6),6-(1,6),6-(8,8)]
   237      15.791228      15.791228      15.791228    6[1-(0),6-(6,6),6-(6,6)]
   238      16.079352      16.079352      16.079352    6[1-(0),6-(1,6),6-(6,6)]
   239      17.318622      17.318622      17.318622    6[1-(0),6-(1,6),6-(6,6)]
   240      14.086954      14.086954      14.086954    6[6-(6,6),8-(30),8-(30)]
   241      -1.669342      -1.669342      -1.669342    6[6-(6,6),8-(30),8-(30)]
   242      12.739666      12.739666      12.739666    6[6-(1,6),6-(1,6),6-(8,8)]
   243       13.00988       13.00988       13.00988    6[1-(0),6-(6,6),6-(6,6)]
   244      13.379436      13.379436      13.379436    6[6-(1,1,6),6-(1,6),6-(6,6)]
   245      13.496243      13.496243      13.496243    6[6-(1,1,6),6-(1,6),6-(6,6)]
   246      13.182533      13.182533      13.182533    6[1-(0),6-(1,6),6-(6,6)]
   247      12.839898      12.839898      12.839898    6[1-(0),6-(1,6),6-(6,6)]
   248      13.710946      13.710946      13.710946    6[1-(0),1-(0),6-(6,6),6-(6,6,6)]
   249        13.8945        13.8945        13.8945    6[6-(1,1,6),6-(1,1,6),6-(1,1,6),6-(1,1,6)]
   250       2.854547       2.854547       2.854547    6[1-(0),1-(0),6-(6,6),6-(6,6,6)]
   251      12.685267      12.685267      12.685267    6[1-(0),1-(0),6-(6,6),6-(6,6,6)]
   252        2.11143        2.11143        2.11143    6[6-(1,1,6),6-(1,6),6-(6,6)]
   253       3.537591       3.537591       3.537591    6[6-(1,1,6),6-(1,6),6-(6,6)]
   254      15.050336      15.050336      15.050336    6[1-(0),1-(0),6-(6,6),6-(6,6,6)]
   255       2.281635       2.281635       2.281635    6[6-(1,6),6-(1,6),6-(8,8)]
   256       1.512932       1.512932       1.512932    6[1-(0),6-(6,6),6-(6,6)]
   257        3.67776        3.67776        3.67776    6[1-(0),6-(1,6),6-(6,6)]
   258       4.347455       4.347455       4.347455    6[1-(0),6-(1,6),6-(6,6)]
   259       1.645314       1.645314       1.645314    6[6-(6,6),8-(30),8-(30)]
   260      12.353757      12.353757      12.353757    6[6-(6,6),8-(30),8-(30)]
   261       7.094316       7.094316       7.094316    6[6-(1,6),6-(1,6),6-(8,8)]
   262       7.228366       7.228366       7.228366    6[1-(0),6-(6,6),6-(6,6)]
   263       6.185222       6.185222       6.185222    6[6-(1,1,6),6-(1,6),6-(6,6)]
   264       4.973764       4.973764       4.973764    6[6-(1,1,6),6-(1,6),6-(6,6)]
   265       4.863631       4.863631       4.863631    6[1-(0),6-(1,6),6-(6,6)]
   266        5.90266        5.90266        5.90266    6[1-(0),6-(1,6),6-(6,6)]
   267       6.102901       6.102901       6.102901    6[1-(0),1-(0),6-(6,6),6-(6,6,6)]
   268       4.744599       4.744599       4.744599    6[6-(1,1,6),6-(1,1,6),6-(1,1,6),6-(1,1,6)]
   269        3.95476        3.95476        3.95476    6[1-(0),1-(0),6-(6,6),6-(6,6,6)]
   270       4.983776       4.983776       4.983776    6[1-(0),1-(0),6-(6,6),6-(6,6,6)]
   271       3.702234       3.702234       3.702234    6[6-(1,1,6),6-(1,6),6-(6,6)]
   272       3.052563       3.052563       3.052563    6[6-(1,1,6),6-(1,6),6-(6,6)]
   273       3.981459       3.981459       3.981459    6[1-(0),1-(0),6-(6,6),6-(6,6,6)]
   274       1.913414       1.913414       1.913414    6[6-(1,6),6-(1,6),6-(8,8)]
   275       3.153796       3.153796       3.153796    6[1-(0),6-(6,6),6-(6,6)]
   276       1.277093       1.277093       1.277093    6[1-(0),6-(1,6),6-(6,6)]
   277       1.846667       1.846667       1.846667    6[1-(0),6-(1,6),6-(6,6)]
   278       1.317141       1.317141       1.317141    6[6-(6,6),8-(30),8-(30)]
   279         8.2259         8.2259         8.2259    6[6-(6,6),8-(30),8-(30)]
   280      13.539518      13.539518      13.539518    6[6-(1,6),6-(1,6),6-(8,8)]
   281      13.135253      13.135253      13.135253    6[1-(0),6-(6,6),6-(6,6)]
   282      13.808842      13.808842      13.808842    6[6-(1,1,6),6-(1,6),6-(6,6)]
   283      14.903493      14.903493      14.903493    6[6-(1,1,6),6-(1,6),6-(6,6)]
   284      15.327336      15.327336      15.327336    6[1-(0),6-(1,6),6-(6,6)]
   285      14.630942      14.630942      14.630942    6[1-(0),6-(1,6),6-(6,6)]
   286      13.559653      13.559653      13.559653    6[1-(0),1-(0),6-(6,6),6-(6,6,6)]
   287        14.7344        14.7344        14.7344    6[6-(1,1,6),6-(1,1,6),6-(1,1,6),6-(1,1,6)]
   288      -6.809306      -6.809306      -6.809306    6[1-(0),1-(0),6-(6,6),6-(6,6,6)]
   289      15.704457      15.704457      15.704457    6[1-(0),1-(0),6-(6,6),6-(6,6,6)]
   290      -5.813664      -5.813664      -5.813664    6[6-(1,1,6),6-(1,6),6-(6,6)]
   291      -6.590154      -6.590154      -6.590154    6[6-(1,1,6),6-(1,6),6-(6,6)]
   292      14.341705      14.341705      14.341705    6[1-(0),1-(0),6-(6,6),6-(6,6,6)]
   293      -4.195049      -4.195049      -4.195049    6[6-(1,6),6-(1,6),6-(8,8)]
   294      -4.666728      -4.666728      -4.666728    6[1-(0),6-(6,6),6-(6,6)]
   295      -4.954852      -4.954852      -4.954852    6[1-(0),6-(1,6),6-(6,6)]
   296      -6.194122      -6.194122      -6.194122    6[1-(0),6-(1,6),6-(6,6)]
   297      -2.962454      -2.962454      -2.962454    6[6-(6,6),8-(30),8-(30)]
   298      12.793842      12.793842      12.793842    6[6-(6,6),8-(30),8-(30)]
   299       9.509334       9.509334       9.509334    6[6-(1,6),6-(1,6),6-(8,8)]
   300        9.23912        9.23912        9.23912    6[1-(0),6-(6,6),6-(6,6)]
   301       8.869564       8.869564       8.869564    6[6-(1,1,6),6-(1,6),6-(6,6)]
   302       8.752757       8.752757       8.752757    6[6-(1,1,6),6-(1,6),6-(6,6)]
   303       9.066468       9.066468       9.066468    6[1-(0),6-(1,6),6-(6,6)]
   304       9.409102       9.409102       9.409102    6[1-(0),6-(1,6),6-(6,6)]
   305       8.538054       8.538054       8.538054    6[1-(0),1-(0),6-(6,6),6-(6,6,6)]
   306         8.3545         8.3545         8.3545    6[6-(1,1,6),6-(1,1,6),6-(1,1,6),6-(1,1,6)]
   307      -2.854547      -2.854547      -2.854547    6[1-(0),1-(0),6-(6,6),6-(6,6,6)]
   308       9.563733       9.563733       9.563733    6[1-(0),1-(0),6-(6,6),6-(6,6,6)]
   309       -2.11143       -2.11143       -2.11143    6[6-(1,1,6),6-(1,6),6-(6,6)]
   310      -3.537591      -3.537591      -3.537591    6[6-(1,1,6),6-(1,6),6-(6,6)]
   311       7.198664       7.198664       7.198664    6[1-(0),1-(0),6-(6,6),6-(6,6,6)]
   312      -2.281635      -2.281635      -2.281635    6[6-(1,6),6-(1,6),6-(8,8)]
   313      -1.512932      -1.512932      -1.512932    6[1-(0),6-(6,6),6-(6,6)]
   314       -3.67776       -3.67776       -3.67776    6[1-(0),6-(1,6),6-(6,6)]
   315      -4.347455      -4.347455      -4.347455    6[1-(0),6-(1,6),6-(6,6)]
   316      -1.645314      -1.645314      -1.645314    6[6-(6,6),8-(30),8-(30)]
   317       9.895243       9.895243       9.895243    6[6-(6,6),8-(30),8-(30)]
   318      15.154684      15.154684      15.154684    6[6-(1,6),6-(1,6),6-(8,8)]
   319      15.020634      15.020634      15.020634    6[1-(0),6-(6,6),6-(6,6)]
   320      16.063778      16.063778      16.063778    6[6-(1,1,6),6-(1,6),6-(6,6)]
   321      17.275236      17.275236      17.275236    6[6-(1,1,6),6-(1,6),6-(6,6)]
   322      17.385369      17.385369      17.385369    6[1-(0),6-(1,6),6-(6,6)]
   323       16.34634       16.34634       16.34634    6[1-(0),6-(1,6),6-(6,6)]
   324      16.146099      16.146099      16.146099    6[1-(0),1-(0),6-(6,6),6-(6,6,6)]
   325      17.504401      17.504401      17.504401    6[6-(1,1,6),6-(1,1,6),6-(1,1,6),6-(1,1,6)]
   326       -3.95476       -3.95476       -3.95476    6[1-(0),1-(0),6-(6,6),6-(6,6,6)]
   327      17.265224      17.265224      17.265224    6[1-(0),1-(0),6-(6,6),6-(6,6,6)]
   328      -3.702234      -3.702234      -3.702234    6[6-(1,1,6),6-(1,6),6-(6,6)]
   329      -3.052563      -3.052563      -3.052563    6[6-(1,1,6),6-(1,6),6-(6,6)]
   330      18.267541      18.267541      18.267541    6[1-(0),1-(0),6-(6,6),6-(6,6,6)]
   331      -1.913414      -1.913414      -1.913414    6[6-(1,6),6-(1,6),6-(8,8)]
   332      -3.153796      -3.153796      -3.153796    6[1-(0),6-(6,6),6-(6,6)]
   333      -1.277093      -1.277093      -1.277093    6[1-(0),6-(1,6),6-(6,6)]
   334      -1.846667      -1.846667      -1.846667    6[1-(0),6-(1,6),6-(6,6)]
   335      -1.317141      -1.317141      -1.317141    6[6-(6,6),8-(30),8-(30)]
   336        14.0231        14.0231        14.0231    6[6-(6,6),8-(30),8-(30)]
   337       8.709482       8.709482       8.709482    6[6-(1,6),6-(1,6),6-(8,8)]
   338       9.113747       9.113747       9.113747    6[1-(0),6-(6,6),6-(6,6)]
   339       8.440158       8.440158       8.440158    6[6-(1,1,6),6-(1,6),6-(6,6)]
   340       7.345507       7.345507       7.345507    6[6-(1,1,6),6-(1,6),6-(6,6)]
   341       6.921664       6.921664       6.921664    6[1-(0),6-(1,6),6-(6,6)]
   342       7.618058       7.618058       7.618058    6[1-(0),6-(1,6),6-(6,6)]
   343       8.689347       8.689347       8.689347    6[1-(0),1-(0),6-(6,6),6-(6,6,6)]
   344         7.5146         7.5146         7.5146    6[6-(1,1,6),6-(1,1,6),6-(1,1,6),6-(1,1,6)]
   345       6.809306       6.809306       6.809306    6[1-(0),1-(0),6-(6,6),6-(6,6,6)]
   346       6.544543       6.544543       6.544543    6[1-(0),1-(0),6-(6,6),6-(6,6,6)]
   347       5.813664       5.813664       5.813664    6[6-(1,1,6),6-(1,6),6-(6,6)]
   348       6.590154       6.590154       6.590154    6[6-(1,1,6),6-(1,6),6-(6,6)]
   349       7.907295       7.907295       7.907295    6[1-(0),1-(0),6-(6,6),6-(6,6,6)]
   350       4.195049       4.195049       4.195049    6[6-(1,6),6-(1,6),6-(8,8)]
   351       4.666728       4.666728       4.666728    6[1-(0),6-(6,6),6-(6,6)]
   352       4.954852       4.954852       4.954852    6[1-(0),6-(1,6),6-(6,6)]
   353       6.194122       6.194122       6.194122    6[1-(0),6-(1,6),6-(6,6)]
   354       2.962454       2.962454       2.962454    6[6-(6,6),8-(30),8-(30)]
   355       9.455158       9.455158       9.455158    6[6-(6,6),8-(30),8-(30)]
   356       1.615166       1.615166       1.615166    6[6-(1,6),6-(1,6),6-(8,8)]
   357        1.88538        1.88538        1.88538    6[1-(0),6-(6,6),6-(6,6)]
   358       2.254936       2.254936       2.254936    6[6-(1,1,6),6-(1,6),6-(6,6)]
   359       2.371743       2.371743       2.371743    6[6-(1,1,6),6-(1,6),6-(6,6)]
   360       2.058033       2.058033       2.058033    6[1-(0),6-(1,6),6-(6,6)]
   361       1.715398       1.715398       1.715398    6[1-(0),6-(1,6),6-(6,6)]
   362       2.586446       2.586446       2.586446    6[1-(0),1-(0),6-(6,6),6-(6,6,6)]
   363           2.77           2.77           2.77    6[6-(1,1,6),6-(1,1,6),6-(1,1,6),6-(1,1,6)]
   364      13.979047      13.979047      13.979047    6[1-(0),1-(0),6-(6,6),6-(6,6,6)]
   365       1.560767       1.560767       1.560767    6[1-(0),1-(0),6-(6,6),6-(6,6,6)]
   366       13.23593       13.23593       13.23593    6[6-(1,1,6),6-(1,6),6-(6,6)]
   367      14.662091      14.662091      14.662091    6[6-(1,1,6),6-(1,6),6-(6,6)]
   368       3.925836       3.925836       3.925836    6[1-(0),1-(0),6-(6,6),6-(6,6,6)]
   369      13.406135      13.406135      13.406135    6[6-(1,6),6-(1,6),6-(8,8)]
   370      12.637432      12.637432      12.637432    6[1-(0),6-(6,6),6-(6,6)]
   371       14.80226       14.80226       14.80226    6[1-(0),6-(1,6),6-(6,6)]
   372      15.471955      15.471955      15.471955    6[1-(0),6-(1,6),6-(6,6)]
   373      12.769814      12.769814      12.769814    6[6-(6,6),8-(30),8-(30)]
   374       1.229257       1.229257       1.229257    6[6-(6,6),8-(30),8-(30)]
   375      -4.030184      -4.030184      -4.030184    6[6-(1,6),6-(1,6),6-(8,8)]
   376      -3.896134      -3.896134      -3.896134    6[1-(0),6-(6,6),6-(6,6)]
   377      -4.939278      -4.939278      -4.939278    6[6-(1,1,6),6-(1,6),6-(6,6)]
   378      -6.150736      -6.150736      -6.150736    6[6-(1,1,6),6-(1,6),6-(6,6)]
   379      -6.260869      -6.260869      -6.260869    6[1-(0),6-(1,6),6-(6,6)]
   380       -5.22184       -5.22184       -5.22184    6[1-(0),6-(1,6),6-(6,6)]
   381      -5.021599      -5.021599      -5.021599    6[1-(0),1-(0),6-(6,6),6-(6,6,6)]
   382      -6.379901      -6.379901      -6.379901    6[6-(1,1,6),6-(1,1,6),6-(1,1,6),6-(1,1,6)]
   383       15.07926       15.07926       15.07926    6[1-(0),1-(0),6-(6,6),6-(6,6,6)]
   384      -6.140724      -6.140724      -6.140724    6[1-(0),1-(0),6-(6,6),6-(6,6,6)]
   385      14.826734      14.826734      14.826734    6[6-(1,1,6),6-(1,6),6-(6,6)]
   386      14.177063      14.177063      14.177063    6[6-(1,1,6),6-(1,6),6-(6,6)]
   387      -7.143041      -7.143041      -7.143041    6[1-(0),1-(0),6-(6,6),6-(6,6,6)]
   388      13.037914      13.037914      13.037914    6[6-(1,6),6-(1,6),6-(8,8)]
   389      14.278296      14.278296      14.278296    6[1-(0),6-(6,6),6-(6,6)]
   390      12.401593      12.401593      12.401593    6[1-(0),6-(1,6),6-(6,6)]
   391      12.971167      12.971167      12.971167    6[1-(0),6-(1,6),6-(6,6)]
   392      12.441641      12.441641      12.441641    6[6-(6,6),8-(30),8-(30)]
   393        -2.8986        -2.8986        -2.8986    6[6-(6,6),8-(30),8-(30)]
   394       2.415018       2.415018       2.415018    6[6-(1,6),6-(1,6),6-(8,8)]
   395       2.010753       2.010753       2.010753    6[1-(0),6-(6,6),6-(6,6)]
   396       2.684342       2.684342       2.684342    6[6-(1,1,6),6-(1,6),6-(6,6)]
   397       3.778993       3.778993       3.778993    6[6-(1,1,6),6-(1,6),6-(6,6)]
   398       4.202836       4.202836       4.202836    6[1-(0),6-(1,6),6-(6,6)]
   399       3.506442       3.506442       3.506442    6[1-(0),6-(1,6),6-(6,6)]
   400       2.435153       2.435153       2.435153    6[1-(0),1-(0),6-(6,6),6-(6,6,6)]
   401         3.6099         3.6099         3.6099    6[6-(1,1,6),6-(1,1,6),6-(1,1,6),6-(1,1,6)]
   402       4.315194       4.315194       4.315194    6[1-(0),1-(0),6-(6,6),6-(6,6,6)]
   403       4.579957       4.579957       4.579957    6[1-(0),1-(0),6-(6,6),6-(6,6,6)]
   404       5.310836       5.310836       5.310836    6[6-(1,1,6),6-(1,6),6-(6,6)]
   405       4.534346       4.534346       4.534346    6[6-(1,1,6),6-(1,6),6-(6,6)]
   406       3.217205       3.217205       3.217205    6[1-(0),1-(0),6-(6,6),6-(6,6,6)]
   407       6.929451       6.929451       6.929451    6[6-(1,6),6-(1,6),6-(8,8)]
   408       6.457772       6.457772       6.457772    6[1-(0),6-(6,6),6-(6,6)]
   409       6.169648       6.169648       6.169648    6[1-(0),6-(1,6),6-(6,6)]
   410       4.930378       4.930378       4.930378    6[1-(0),6-(1,6),6-(6,6)]
   411       8.162046       8.162046       8.162046    6[6-(6,6),8-(30),8-(30)]
   412       1.669342       1.669342       1.669342    6[6-(6,6),8-(30),8-(30)]
   413      -1.020784      -1.020784      -1.020784    8[6-(6,8),30-(8,8,8)]
   414       -1.10711       -1.10711       -1.10711    8[6-(6,8),30-(8,8,8)]
   415      10.736477      10.736477      10.736477    8[6-(6,8),30-(8,8,8)]
   416       8.772781       8.772781       8.772781    8[6-(6,8),30-(8,8,8)]
   417       1.800834       1.800834       1.800834    8[6-(6,8),30-(8,8,8)]
   418       3.073143       3.073143       3.073143    8[6-(6,8),30-(8,8,8)]
   419       9.101287       9.101287       9.101287    8[6-(6,8),30-(8,8,8)]
   420      10.932157      10.932157      10.932157    8[6-(6,8),30-(8,8,8)]
   421       -0.78005       -0.78005       -0.78005    8[6-(6,8),30-(8,8,8)]
   422      -1.966033      -1.966033      -1.966033    8[6-(6,8),30-(8,8,8)]
   423      13.535735      13.535735      13.535735    8[6-(6,8),30-(8,8,8)]
   424      13.668562      13.668562      13.668562    8[6-(6,8),30-(8,8,8)]
   425      12.145284      12.145284      12.145284    8[6-(6,8),30-(8,8,8)]
   426       12.23161       12.23161       12.23161    8[6-(6,8),30-(8,8,8)]
   427       0.388023       0.388023       0.388023    8[6-(6,8),30-(8,8,8)]
   428       2.351719       2.351719       2.351719    8[6-(6,8),30-(8,8,8)]
   429       9.323666       9.323666       9.323666    8[6-(6,8),30-(8,8,8)]
   430       8.051357       8.051357       8.051357    8[6-(6,8),30-(8,8,8)]
   431       2.023213       2.023213       2.023213    8[6-(6,8),30-(8,8,8)]
   432       0.192343       0.192343       0.192343    8[6-(6,8),30-(8,8,8)]
   433       11.90455       11.90455       11.90455    8[6-(6,8),30-(8,8,8)]
   434      13.090533      13.090533      13.090533    8[6-(6,8),30-(8,8,8)]
   435      -2.411235      -2.411235      -2.411235    8[6-(6,8),30-(8,8,8)]
   436      -2.544062      -2.544062      -2.544062    8[6-(6,8),30-(8,8,8)]
   437            0.0            0.0            0.0    8[30-(8,8,8),30-(8,8,8),30-(8,8,8),30-(8,8,8)]
   438        11.1245        11.1245        11.1245    8[30-(8,8,8),30-(8,8,8),30-(8,8,8),30-(8,8,8)]
   439      10.103716      10.103716      10.103716    8[6-(6,8),30-(8,8,8)]
   440       10.01739       10.01739       10.01739    8[6-(6,8),30-(8,8,8)]
   441      -0.388023      -0.388023      -0.388023    8[6-(6,8),30-(8,8,8)]
   442      -2.351719      -2.351719      -2.351719    8[6-(6,8),30-(8,8,8)]
   443      12.925334      12.925334      12.925334    8[6-(6,8),30-(8,8,8)]
   444      14.197643      14.197643      14.197643    8[6-(6,8),30-(8,8,8)]
   445      -2.023213      -2.023213      -2.023213    8[6-(6,8),30-(8,8,8)]
   446      -0.192343      -0.192343      -0.192343    8[6-(6,8),30-(8,8,8)]
   447       10.34445       10.34445       10.34445    8[6-(6,8),30-(8,8,8)]
   448       9.158467       9.158467       9.158467    8[6-(6,8),30-(8,8,8)]
   449       2.411235       2.411235       2.411235    8[6-(6,8),30-(8,8,8)]
   450       2.544062       2.544062       2.544062    8[6-(6,8),30-(8,8,8)]
   451       1.020784       1.020784       1.020784    8[6-(6,8),30-(8,8,8)]
   452        1.10711        1.10711        1.10711    8[6-(6,8),30-(8,8,8)]
   453      11.512523      11.512523      11.512523    8[6-(6,8),30-(8,8,8)]
   454      13.476219      13.476219      13.476219    8[6-(6,8),30-(8,8,8)]
   455      -1.800834      -1.800834      -1.800834    8[6-(6,8),30-(8,8,8)]
   456      -3.073143      -3.073143      -3.073143    8[6-(6,8),30-(8,8,8)]
   457      13.147713      13.147713      13.147713    8[6-(6,8),30-(8,8,8)]
   458      11.316843      11.316843      11.316843    8[6-(6,8),30-(8,8,8)]
   459        0.78005        0.78005        0.78005    8[6-(6,8),30-(8,8,8)]
   460       1.966033       1.966033       1.966033    8[6-(6,8),30-(8,8,8)]
   461       8.713265       8.713265       8.713265    8[6-(6,8),30-(8,8,8)]
   462       8.580438       8.580438       8.580438    8[6-(6,8),30-(8,8,8)]
   463        11.1245        11.1245        11.1245    8[30-(8,8,8),30-(8,8,8),30-(8,8,8),30-(8,8,8)]
   464            0.0            0.0            0.0    8[30-(8,8,8),30-(8,8,8),30-(8,8,8),30-(8,8,8)]
