# Supplementary material for: A collection of forcefield precursors for metal–organic frameworks
Source: RSC Adv. 2019 Nov 13;9(63):36492–507. doi: 10.1039/c9ra07327b (PMC9075174; doi:10.1039/c9ra07327b)
Supplement: RA-009-C9RA07327B-s2124 [file RA-009-C9RA07327B-s2124.txt]

RACZEC_clean

6.401800    0.000000    0.000000
0.000000    8.990900    0.000000
0.000000    0.000000    26.271000

     1            0.0            0.0            0.0    27[7-(6,6),8-(6),8-(6),8-(6,27),8-(6,27)]
     2         3.2009         3.2009         3.2009    27[7-(6,6),8-(6),8-(6),8-(6,27),8-(6,27)]
     3            0.0            0.0            0.0    27[7-(6,6),8-(6),8-(6),8-(6,27),8-(6,27)]
     4         3.2009         3.2009         3.2009    27[7-(6,6),8-(6),8-(6),8-(6,27),8-(6,27)]
     5       4.829518       4.829518       4.829518    1[6-(6,7)]
     6       4.787906       4.787906       4.787906    1[6-(6,6)]
     7       1.628618       1.628618       1.628618    1[6-(6,7)]
     8       1.587006       1.587006       1.587006    1[6-(6,6)]
     9       4.773182       4.773182       4.773182    1[6-(6,7)]
    10       4.814794       4.814794       4.814794    1[6-(6,6)]
    11       1.572282       1.572282       1.572282    1[6-(6,7)]
    12       1.613894       1.613894       1.613894    1[6-(6,6)]
    13       1.572282       1.572282       1.572282    1[6-(6,7)]
    14       1.613894       1.613894       1.613894    1[6-(6,6)]
    15       4.773182       4.773182       4.773182    1[6-(6,7)]
    16       4.814794       4.814794       4.814794    1[6-(6,6)]
    17       1.628618       1.628618       1.628618    1[6-(6,7)]
    18       1.587006       1.587006       1.587006    1[6-(6,6)]
    19       4.829518       4.829518       4.829518    1[6-(6,7)]
    20       4.787906       4.787906       4.787906    1[6-(6,6)]
    21       4.841681       4.841681       4.841681    6[6-(6,6),6-(6,9),9-(0)]
    22       4.868569       4.868569       4.868569    6[6-(6,8),6-(6,9),9-(0)]
    23       5.487623       5.487623       5.487623    6[1-(0),6-(1,6),7-(6,27)]
    24       5.453693       5.453693       5.453693    6[1-(0),6-(1,7),6-(6,6)]
    25       1.640781       1.640781       1.640781    6[6-(6,6),6-(6,9),9-(0)]
    26       1.667669       1.667669       1.667669    6[6-(6,8),6-(6,9),9-(0)]
    27       2.286723       2.286723       2.286723    6[1-(0),6-(1,6),7-(6,27)]
    28       2.252793       2.252793       2.252793    6[1-(0),6-(1,7),6-(6,6)]
    29       4.761019       4.761019       4.761019    6[6-(6,6),6-(6,9),9-(0)]
    30       4.734131       4.734131       4.734131    6[6-(6,8),6-(6,9),9-(0)]
    31       4.115077       4.115077       4.115077    6[1-(0),6-(1,6),7-(6,27)]
    32       4.149007       4.149007       4.149007    6[1-(0),6-(1,7),6-(6,6)]
    33       1.560119       1.560119       1.560119    6[6-(6,6),6-(6,9),9-(0)]
    34       1.533231       1.533231       1.533231    6[6-(6,8),6-(6,9),9-(0)]
    35       0.914177       0.914177       0.914177    6[1-(0),6-(1,6),7-(6,27)]
    36       0.948107       0.948107       0.948107    6[1-(0),6-(1,7),6-(6,6)]
    37       1.560119       1.560119       1.560119    6[6-(6,6),6-(6,9),9-(0)]
    38       1.533231       1.533231       1.533231    6[6-(6,8),6-(6,9),9-(0)]
    39       0.914177       0.914177       0.914177    6[1-(0),6-(1,6),7-(6,27)]
    40       0.948107       0.948107       0.948107    6[1-(0),6-(1,7),6-(6,6)]
    41       4.761019       4.761019       4.761019    6[6-(6,6),6-(6,9),9-(0)]
    42       4.734131       4.734131       4.734131    6[6-(6,8),6-(6,9),9-(0)]
    43       4.115077       4.115077       4.115077    6[1-(0),6-(1,6),7-(6,27)]
    44       4.149007       4.149007       4.149007    6[1-(0),6-(1,7),6-(6,6)]
    45       1.640781       1.640781       1.640781    6[6-(6,6),6-(6,9),9-(0)]
    46       1.667669       1.667669       1.667669    6[6-(6,8),6-(6,9),9-(0)]
    47       2.286723       2.286723       2.286723    6[1-(0),6-(1,6),7-(6,27)]
    48       2.252793       2.252793       2.252793    6[1-(0),6-(1,7),6-(6,6)]
    49       4.841681       4.841681       4.841681    6[6-(6,6),6-(6,9),9-(0)]
    50       4.868569       4.868569       4.868569    6[6-(6,8),6-(6,9),9-(0)]
    51       5.487623       5.487623       5.487623    6[1-(0),6-(1,6),7-(6,27)]
    52       5.453693       5.453693       5.453693    6[1-(0),6-(1,7),6-(6,6)]
    53            0.0            0.0            0.0    6[6-(1,6),6-(1,6),6-(6,6)]
    54         3.2009         3.2009         3.2009    6[6-(1,6),6-(1,6),6-(6,6)]
    55            0.0            0.0            0.0    6[6-(1,6),6-(1,6),6-(6,6)]
    56         3.2009         3.2009         3.2009    6[6-(1,6),6-(1,6),6-(6,6)]
    57        4.80135        4.80135        4.80135    6[6-(6,6),8-(27),8-(27)]
    58        4.80135        4.80135        4.80135    6[6-(6,9),6-(6,9),6-(8,8)]
    59        4.80135        4.80135        4.80135    6[6-(6,9),6-(6,9),8-(27,27)]
    60        1.60045        1.60045        1.60045    6[6-(6,6),8-(27),8-(27)]
    61        1.60045        1.60045        1.60045    6[6-(6,9),6-(6,9),6-(8,8)]
    62        1.60045        1.60045        1.60045    6[6-(6,9),6-(6,9),8-(27,27)]
    63        1.60045        1.60045        1.60045    6[6-(6,6),8-(27),8-(27)]
    64        1.60045        1.60045        1.60045    6[6-(6,9),6-(6,9),6-(8,8)]
    65        1.60045        1.60045        1.60045    6[6-(6,9),6-(6,9),8-(27,27)]
    66        4.80135        4.80135        4.80135    6[6-(6,6),8-(27),8-(27)]
    67        4.80135        4.80135        4.80135    6[6-(6,9),6-(6,9),6-(8,8)]
    68        4.80135        4.80135        4.80135    6[6-(6,9),6-(6,9),8-(27,27)]
    69            0.0            0.0            0.0    7[6-(1,6),6-(1,6),27-(8,8,8,8)]
    70         3.2009         3.2009         3.2009    7[6-(1,6),6-(1,6),27-(8,8,8,8)]
    71            0.0            0.0            0.0    7[6-(1,6),6-(1,6),27-(8,8,8,8)]
    72         3.2009         3.2009         3.2009    7[6-(1,6),6-(1,6),27-(8,8,8,8)]
    73       5.353185       5.353185       5.353185    8[6-(6,8),27-(7,8,8,8)]
    74       2.152285       2.152285       2.152285    8[6-(6,8),27-(7,8,8,8)]
    75       4.249515       4.249515       4.249515    8[6-(6,8),27-(7,8,8,8)]
    76       1.048615       1.048615       1.048615    8[6-(6,8),27-(7,8,8,8)]
    77       1.048615       1.048615       1.048615    8[6-(6,8),27-(7,8,8,8)]
    78       4.249515       4.249515       4.249515    8[6-(6,8),27-(7,8,8,8)]
    79       2.152285       2.152285       2.152285    8[6-(6,8),27-(7,8,8,8)]
    80       5.353185       5.353185       5.353185    8[6-(6,8),27-(7,8,8,8)]
    81        4.80135        4.80135        4.80135    8[6-(6,6),27-(7,8,8,8),27-(7,8,8,8)]
    82        1.60045        1.60045        1.60045    8[6-(6,6),27-(7,8,8,8),27-(7,8,8,8)]
    83        1.60045        1.60045        1.60045    8[6-(6,6),27-(7,8,8,8),27-(7,8,8,8)]
    84        4.80135        4.80135        4.80135    8[6-(6,6),27-(7,8,8,8),27-(7,8,8,8)]
    85       4.903779       4.903779       4.903779    9[6-(6,6)]
    86       4.947311       4.947311       4.947311    9[6-(6,6)]
    87       1.702879       1.702879       1.702879    9[6-(6,6)]
    88       1.746411       1.746411       1.746411    9[6-(6,6)]
    89       4.698921       4.698921       4.698921    9[6-(6,6)]
    90       4.655389       4.655389       4.655389    9[6-(6,6)]
    91       1.498021       1.498021       1.498021    9[6-(6,6)]
    92       1.454489       1.454489       1.454489    9[6-(6,6)]
    93       1.498021       1.498021       1.498021    9[6-(6,6)]
    94       1.454489       1.454489       1.454489    9[6-(6,6)]
    95       4.698921       4.698921       4.698921    9[6-(6,6)]
    96       4.655389       4.655389       4.655389    9[6-(6,6)]
    97       1.702879       1.702879       1.702879    9[6-(6,6)]
    98       1.746411       1.746411       1.746411    9[6-(6,6)]
    99       4.903779       4.903779       4.903779    9[6-(6,6)]
   100       4.947311       4.947311       4.947311    9[6-(6,6)]
