# Supplementary material for: A collection of forcefield precursors for metal–organic frameworks
Source: RSC Adv. 2019 Nov 13;9(63):36492–507. doi: 10.1039/c9ra07327b (PMC9075174; doi:10.1039/c9ra07327b)
Supplement: RA-009-C9RA07327B-s2125 [file RA-009-C9RA07327B-s2125.txt]

RACZIG_clean

6.396400    0.000000    0.000000
0.000000    8.984200    0.000000
0.000000    0.000000    26.376000

     1            0.0            0.0            0.0    30[7-(6,6),8-(6),8-(6),8-(6,30),8-(6,30)]
     2         3.1982         3.1982         3.1982    30[7-(6,6),8-(6),8-(6),8-(6,30),8-(6,30)]
     3            0.0            0.0            0.0    30[7-(6,6),8-(6),8-(6),8-(6,30),8-(6,30)]
     4         3.1982         3.1982         3.1982    30[7-(6,6),8-(6),8-(6),8-(6,30),8-(6,30)]
     5        4.79794        4.79794        4.79794    1[6-(6,7)]
     6       4.766597       4.766597       4.766597    1[6-(6,6)]
     7        1.59974        1.59974        1.59974    1[6-(6,7)]
     8       1.568397       1.568397       1.568397    1[6-(6,6)]
     9        4.79666        4.79666        4.79666    1[6-(6,7)]
    10       4.828003       4.828003       4.828003    1[6-(6,6)]
    11        1.59846        1.59846        1.59846    1[6-(6,7)]
    12       1.629803       1.629803       1.629803    1[6-(6,6)]
    13        1.59846        1.59846        1.59846    1[6-(6,7)]
    14       1.629803       1.629803       1.629803    1[6-(6,6)]
    15        4.79666        4.79666        4.79666    1[6-(6,7)]
    16       4.828003       4.828003       4.828003    1[6-(6,6)]
    17        1.59974        1.59974        1.59974    1[6-(6,7)]
    18       1.568397       1.568397       1.568397    1[6-(6,6)]
    19        4.79794        4.79794        4.79794    1[6-(6,7)]
    20       4.766597       4.766597       4.766597    1[6-(6,6)]
    21       4.826723       4.826723       4.826723    6[6-(6,6),6-(6,9),9-(0)]
    22        4.85103        4.85103        4.85103    6[6-(6,8),6-(6,9),9-(0)]
    23       5.465724       5.465724       5.465724    6[1-(0),6-(1,6),7-(6,30)]
    24        5.43758        5.43758        5.43758    6[1-(0),6-(1,7),6-(6,6)]
    25       1.628523       1.628523       1.628523    6[6-(6,6),6-(6,9),9-(0)]
    26        1.65283        1.65283        1.65283    6[6-(6,8),6-(6,9),9-(0)]
    27       2.267524       2.267524       2.267524    6[1-(0),6-(1,6),7-(6,30)]
    28        2.23938        2.23938        2.23938    6[1-(0),6-(1,7),6-(6,6)]
    29       4.767877       4.767877       4.767877    6[6-(6,6),6-(6,9),9-(0)]
    30        4.74357        4.74357        4.74357    6[6-(6,8),6-(6,9),9-(0)]
    31       4.128876       4.128876       4.128876    6[1-(0),6-(1,6),7-(6,30)]
    32        4.15702        4.15702        4.15702    6[1-(0),6-(1,7),6-(6,6)]
    33       1.569677       1.569677       1.569677    6[6-(6,6),6-(6,9),9-(0)]
    34        1.54537        1.54537        1.54537    6[6-(6,8),6-(6,9),9-(0)]
    35       0.930676       0.930676       0.930676    6[1-(0),6-(1,6),7-(6,30)]
    36        0.95882        0.95882        0.95882    6[1-(0),6-(1,7),6-(6,6)]
    37       1.569677       1.569677       1.569677    6[6-(6,6),6-(6,9),9-(0)]
    38        1.54537        1.54537        1.54537    6[6-(6,8),6-(6,9),9-(0)]
    39       0.930676       0.930676       0.930676    6[1-(0),6-(1,6),7-(6,30)]
    40        0.95882        0.95882        0.95882    6[1-(0),6-(1,7),6-(6,6)]
    41       4.767877       4.767877       4.767877    6[6-(6,6),6-(6,9),9-(0)]
    42        4.74357        4.74357        4.74357    6[6-(6,8),6-(6,9),9-(0)]
    43       4.128876       4.128876       4.128876    6[1-(0),6-(1,6),7-(6,30)]
    44        4.15702        4.15702        4.15702    6[1-(0),6-(1,7),6-(6,6)]
    45       1.628523       1.628523       1.628523    6[6-(6,6),6-(6,9),9-(0)]
    46        1.65283        1.65283        1.65283    6[6-(6,8),6-(6,9),9-(0)]
    47       2.267524       2.267524       2.267524    6[1-(0),6-(1,6),7-(6,30)]
    48        2.23938        2.23938        2.23938    6[1-(0),6-(1,7),6-(6,6)]
    49       4.826723       4.826723       4.826723    6[6-(6,6),6-(6,9),9-(0)]
    50        4.85103        4.85103        4.85103    6[6-(6,8),6-(6,9),9-(0)]
    51       5.465724       5.465724       5.465724    6[1-(0),6-(1,6),7-(6,30)]
    52        5.43758        5.43758        5.43758    6[1-(0),6-(1,7),6-(6,6)]
    53            0.0            0.0            0.0    6[6-(1,6),6-(1,6),6-(6,6)]
    54         3.1982         3.1982         3.1982    6[6-(1,6),6-(1,6),6-(6,6)]
    55            0.0            0.0            0.0    6[6-(1,6),6-(1,6),6-(6,6)]
    56         3.1982         3.1982         3.1982    6[6-(1,6),6-(1,6),6-(6,6)]
    57         4.7973         4.7973         4.7973    6[6-(6,6),8-(30),8-(30)]
    58         4.7973         4.7973         4.7973    6[6-(6,9),6-(6,9),6-(8,8)]
    59         4.7973         4.7973         4.7973    6[6-(6,9),6-(6,9),8-(30,30)]
    60         1.5991         1.5991         1.5991    6[6-(6,6),8-(30),8-(30)]
    61         1.5991         1.5991         1.5991    6[6-(6,9),6-(6,9),6-(8,8)]
    62         1.5991         1.5991         1.5991    6[6-(6,9),6-(6,9),8-(30,30)]
    63         1.5991         1.5991         1.5991    6[6-(6,6),8-(30),8-(30)]
    64         1.5991         1.5991         1.5991    6[6-(6,9),6-(6,9),6-(8,8)]
    65         1.5991         1.5991         1.5991    6[6-(6,9),6-(6,9),8-(30,30)]
    66         4.7973         4.7973         4.7973    6[6-(6,6),8-(30),8-(30)]
    67         4.7973         4.7973         4.7973    6[6-(6,9),6-(6,9),6-(8,8)]
    68         4.7973         4.7973         4.7973    6[6-(6,9),6-(6,9),8-(30,30)]
    69            0.0            0.0            0.0    7[6-(1,6),6-(1,6),30-(8,8,8,8)]
    70         3.1982         3.1982         3.1982    7[6-(1,6),6-(1,6),30-(8,8,8,8)]
    71            0.0            0.0            0.0    7[6-(1,6),6-(1,6),30-(8,8,8,8)]
    72         3.1982         3.1982         3.1982    7[6-(1,6),6-(1,6),30-(8,8,8,8)]
    73        5.34867        5.34867        5.34867    8[6-(6,8),30-(7,8,8,8)]
    74        2.15047        2.15047        2.15047    8[6-(6,8),30-(7,8,8,8)]
    75        4.24593        4.24593        4.24593    8[6-(6,8),30-(7,8,8,8)]
    76        1.04773        1.04773        1.04773    8[6-(6,8),30-(7,8,8,8)]
    77        1.04773        1.04773        1.04773    8[6-(6,8),30-(7,8,8,8)]
    78        4.24593        4.24593        4.24593    8[6-(6,8),30-(7,8,8,8)]
    79        2.15047        2.15047        2.15047    8[6-(6,8),30-(7,8,8,8)]
    80        5.34867        5.34867        5.34867    8[6-(6,8),30-(7,8,8,8)]
    81         4.7973         4.7973         4.7973    8[6-(6,6),30-(7,8,8,8),30-(7,8,8,8)]
    82         1.5991         1.5991         1.5991    8[6-(6,6),30-(7,8,8,8),30-(7,8,8,8)]
    83         1.5991         1.5991         1.5991    8[6-(6,6),30-(7,8,8,8),30-(7,8,8,8)]
    84         4.7973         4.7973         4.7973    8[6-(6,6),30-(7,8,8,8),30-(7,8,8,8)]
    85        4.88557        4.88557        4.88557    9[6-(6,6)]
    86       4.929066       4.929066       4.929066    9[6-(6,6)]
    87        1.68737        1.68737        1.68737    9[6-(6,6)]
    88       1.730866       1.730866       1.730866    9[6-(6,6)]
    89        4.70903        4.70903        4.70903    9[6-(6,6)]
    90       4.665534       4.665534       4.665534    9[6-(6,6)]
    91        1.51083        1.51083        1.51083    9[6-(6,6)]
    92       1.467334       1.467334       1.467334    9[6-(6,6)]
    93        1.51083        1.51083        1.51083    9[6-(6,6)]
    94       1.467334       1.467334       1.467334    9[6-(6,6)]
    95        4.70903        4.70903        4.70903    9[6-(6,6)]
    96       4.665534       4.665534       4.665534    9[6-(6,6)]
    97        1.68737        1.68737        1.68737    9[6-(6,6)]
    98       1.730866       1.730866       1.730866    9[6-(6,6)]
    99        4.88557        4.88557        4.88557    9[6-(6,6)]
   100       4.929066       4.929066       4.929066    9[6-(6,6)]
