# Supplementary material for: A collection of forcefield precursors for metal–organic frameworks
Source: RSC Adv. 2019 Nov 13;9(63):36492–507. doi: 10.1039/c9ra07327b (PMC9075174; doi:10.1039/c9ra07327b)
Supplement: RA-009-C9RA07327B-s2126 [file RA-009-C9RA07327B-s2126.txt]

RAFRUL_charged

21.850000    0.000000    0.000000
0.000000    21.850000    0.000000
0.000000    0.000000    21.850000

     1       0.872907       0.872907       0.872907    47[7-(6,6,6),7-(6,6,6)]
     2      10.052092      10.052092      10.052092    47[7-(6,6,6),7-(6,6,6)]
     3      20.977092      20.977092      20.977092    47[7-(6,6,6),7-(6,6,6)]
     4      11.797907      11.797907      11.797907    47[7-(6,6,6),7-(6,6,6)]
     5       3.667085       3.667085       3.667085    47[7-(6,6,6),7-(6,6,6)]
     6      14.592086      14.592086      14.592086    47[7-(6,6,6),7-(6,6,6)]
     7       7.257915       7.257915       7.257915    47[7-(6,6,6),7-(6,6,6)]
     8      18.182915      18.182915      18.182915    47[7-(6,6,6),7-(6,6,6)]
     9      17.096532      17.096532      17.096532    47[7-(6,6,6),7-(6,6,6)]
    10       4.753467       4.753467       4.753467    47[7-(6,6,6),7-(6,6,6)]
    11       6.171532       6.171532       6.171532    47[7-(6,6,6),7-(6,6,6)]
    12      15.678467      15.678467      15.678467    47[7-(6,6,6),7-(6,6,6)]
    13      20.977092      20.977092      20.977092    47[7-(6,6,6),7-(6,6,6)]
    14      11.797907      11.797907      11.797907    47[7-(6,6,6),7-(6,6,6)]
    15       0.872907       0.872907       0.872907    47[7-(6,6,6),7-(6,6,6)]
    16      10.052092      10.052092      10.052092    47[7-(6,6,6),7-(6,6,6)]
    17      18.182915      18.182915      18.182915    47[7-(6,6,6),7-(6,6,6)]
    18       7.257915       7.257915       7.257915    47[7-(6,6,6),7-(6,6,6)]
    19      14.592086      14.592086      14.592086    47[7-(6,6,6),7-(6,6,6)]
    20       3.667085       3.667085       3.667085    47[7-(6,6,6),7-(6,6,6)]
    21       4.753467       4.753467       4.753467    47[7-(6,6,6),7-(6,6,6)]
    22      17.096532      17.096532      17.096532    47[7-(6,6,6),7-(6,6,6)]
    23      15.678467      15.678467      15.678467    47[7-(6,6,6),7-(6,6,6)]
    24       6.171532       6.171532       6.171532    47[7-(6,6,6),7-(6,6,6)]
    25      15.189246      15.189246      15.189246    47[7-(6,6,6),7-(6,6,6),7-(6,6,6)]
    26      17.585754      17.585754      17.585754    47[7-(6,6,6),7-(6,6,6),7-(6,6,6)]
    27       6.660754       6.660754       6.660754    47[7-(6,6,6),7-(6,6,6),7-(6,6,6)]
    28       4.264246       4.264246       4.264246    47[7-(6,6,6),7-(6,6,6),7-(6,6,6)]
    29       6.660754       6.660754       6.660754    47[7-(6,6,6),7-(6,6,6),7-(6,6,6)]
    30       4.264246       4.264246       4.264246    47[7-(6,6,6),7-(6,6,6),7-(6,6,6)]
    31      15.189246      15.189246      15.189246    47[7-(6,6,6),7-(6,6,6),7-(6,6,6)]
    32      17.585754      17.585754      17.585754    47[7-(6,6,6),7-(6,6,6),7-(6,6,6)]
    33       20.63077       20.63077       20.63077    1[6-(1,7,7)]
    34       19.74803       19.74803       19.74803    1[6-(1,7,7)]
    35      19.103455      19.103455      19.103455    1[6-(1,7,7)]
    36      20.261505      20.261505      20.261505    1[6-(1,7,7)]
    37        19.3154        19.3154        19.3154    1[6-(1,7,7)]
    38       20.60892       20.60892       20.60892    1[6-(1,7,7)]
    39        17.9607        17.9607        17.9607    1[6-(1,7,7)]
    40       17.68976       17.68976       17.68976    1[6-(1,7,7)]
    41        0.37145        0.37145        0.37145    1[6-(1,7,7)]
    42        0.50255        0.50255        0.50255    1[6-(1,7,7)]
    43        21.0197        21.0197        21.0197    1[6-(1,7,7)]
    44       19.98401       19.98401       19.98401    1[6-(1,7,7)]
    45       12.14423       12.14423       12.14423    1[6-(1,7,7)]
    46       13.02697       13.02697       13.02697    1[6-(1,7,7)]
    47      13.671545      13.671545      13.671545    1[6-(1,7,7)]
    48      12.513495      12.513495      12.513495    1[6-(1,7,7)]
    49        13.4596        13.4596        13.4596    1[6-(1,7,7)]
    50       12.16608       12.16608       12.16608    1[6-(1,7,7)]
    51        14.8143        14.8143        14.8143    1[6-(1,7,7)]
    52       15.08524       15.08524       15.08524    1[6-(1,7,7)]
    53       10.55355       10.55355       10.55355    1[6-(1,7,7)]
    54       10.42245       10.42245       10.42245    1[6-(1,7,7)]
    55        11.7553        11.7553        11.7553    1[6-(1,7,7)]
    56       12.79099       12.79099       12.79099    1[6-(1,7,7)]
    57        1.21923        1.21923        1.21923    1[6-(1,7,7)]
    58        2.10197        2.10197        2.10197    1[6-(1,7,7)]
    59       2.746545       2.746545       2.746545    1[6-(1,7,7)]
    60       1.588495       1.588495       1.588495    1[6-(1,7,7)]
    61         2.5346         2.5346         2.5346    1[6-(1,7,7)]
    62        1.24108        1.24108        1.24108    1[6-(1,7,7)]
    63         3.8893         3.8893         3.8893    1[6-(1,7,7)]
    64        4.16024        4.16024        4.16024    1[6-(1,7,7)]
    65       21.47855       21.47855       21.47855    1[6-(1,7,7)]
    66       21.34745       21.34745       21.34745    1[6-(1,7,7)]
    67         0.8303         0.8303         0.8303    1[6-(1,7,7)]
    68        1.86599        1.86599        1.86599    1[6-(1,7,7)]
    69        9.70577        9.70577        9.70577    1[6-(1,7,7)]
    70        8.82303        8.82303        8.82303    1[6-(1,7,7)]
    71       8.178455       8.178455       8.178455    1[6-(1,7,7)]
    72       9.336505       9.336505       9.336505    1[6-(1,7,7)]
    73         8.3904         8.3904         8.3904    1[6-(1,7,7)]
    74        9.68392        9.68392        9.68392    1[6-(1,7,7)]
    75         7.0357         7.0357         7.0357    1[6-(1,7,7)]
    76        6.76476        6.76476        6.76476    1[6-(1,7,7)]
    77       11.29645       11.29645       11.29645    1[6-(1,7,7)]
    78       11.42755       11.42755       11.42755    1[6-(1,7,7)]
    79        10.0947        10.0947        10.0947    1[6-(1,7,7)]
    80        9.05901        9.05901        9.05901    1[6-(1,7,7)]
    81        5.66789        5.66789        5.66789    1[6-(1,7,7)]
    82       4.485805       4.485805       4.485805    1[6-(1,7,7)]
    83       8.222155       8.222155       8.222155    1[6-(1,7,7)]
    84       7.920625       7.920625       7.920625    1[6-(1,7,7)]
    85       7.496735       7.496735       7.496735    1[6-(1,7,7)]
    86        6.73417        6.73417        6.73417    1[6-(1,7,7)]
    87        4.92499        4.92499        4.92499    1[6-(1,7,7)]
    88       6.391125       6.391125       6.391125    1[6-(1,7,7)]
    89       6.753835       6.753835       6.753835    1[6-(1,7,7)]
    90        6.25784        6.25784        6.25784    1[6-(1,7,7)]
    91       4.415885       4.415885       4.415885    1[6-(1,7,7)]
    92        3.73198        3.73198        3.73198    1[6-(1,7,7)]
    93       16.59289       16.59289       16.59289    1[6-(1,7,7)]
    94      15.410805      15.410805      15.410805    1[6-(1,7,7)]
    95      19.147155      19.147155      19.147155    1[6-(1,7,7)]
    96      18.845625      18.845625      18.845625    1[6-(1,7,7)]
    97      18.421735      18.421735      18.421735    1[6-(1,7,7)]
    98       17.65917       17.65917       17.65917    1[6-(1,7,7)]
    99       15.84999       15.84999       15.84999    1[6-(1,7,7)]
   100      17.316125      17.316125      17.316125    1[6-(1,7,7)]
   101      17.678835      17.678835      17.678835    1[6-(1,7,7)]
   102       17.18284       17.18284       17.18284    1[6-(1,7,7)]
   103      15.340885      15.340885      15.340885    1[6-(1,7,7)]
   104       14.65698       14.65698       14.65698    1[6-(1,7,7)]
   105        5.25711        5.25711        5.25711    1[6-(1,7,7)]
   106       6.439195       6.439195       6.439195    1[6-(1,7,7)]
   107       2.702845       2.702845       2.702845    1[6-(1,7,7)]
   108       3.004375       3.004375       3.004375    1[6-(1,7,7)]
   109       3.428265       3.428265       3.428265    1[6-(1,7,7)]
   110        4.19083        4.19083        4.19083    1[6-(1,7,7)]
   111        6.00001        6.00001        6.00001    1[6-(1,7,7)]
   112       4.533875       4.533875       4.533875    1[6-(1,7,7)]
   113       4.171165       4.171165       4.171165    1[6-(1,7,7)]
   114        4.66716        4.66716        4.66716    1[6-(1,7,7)]
   115       6.509115       6.509115       6.509115    1[6-(1,7,7)]
   116        7.19302        7.19302        7.19302    1[6-(1,7,7)]
   117       16.18211       16.18211       16.18211    1[6-(1,7,7)]
   118      17.364195      17.364195      17.364195    1[6-(1,7,7)]
   119      13.627845      13.627845      13.627845    1[6-(1,7,7)]
   120      13.929375      13.929375      13.929375    1[6-(1,7,7)]
   121      14.353265      14.353265      14.353265    1[6-(1,7,7)]
   122       15.11583       15.11583       15.11583    1[6-(1,7,7)]
   123       16.92501       16.92501       16.92501    1[6-(1,7,7)]
   124      15.458875      15.458875      15.458875    1[6-(1,7,7)]
   125      15.096165      15.096165      15.096165    1[6-(1,7,7)]
   126       15.59216       15.59216       15.59216    1[6-(1,7,7)]
   127      17.434115      17.434115      17.434115    1[6-(1,7,7)]
   128       18.11802       18.11802       18.11802    1[6-(1,7,7)]
   129       15.76259       15.76259       15.76259    1[6-(1,7,7)]
   130       16.30447       16.30447       16.30447    1[6-(1,7,7)]
   131       17.58051       17.58051       17.58051    1[6-(1,7,7)]
   132       16.56667       16.56667       16.56667    1[6-(1,7,7)]
   133       19.89661       19.89661       19.89661    1[6-(1,7,7)]
   134        20.3642        20.3642        20.3642    1[6-(1,7,7)]
   135      17.892965      17.892965      17.892965    1[6-(1,7,7)]
   136      18.391145      18.391145      18.391145    1[6-(1,7,7)]
   137      17.289905      17.289905      17.289905    1[6-(1,7,7)]
   138      18.771335      18.771335      18.771335    1[6-(1,7,7)]
   139      19.575415      19.575415      19.575415    1[6-(1,7,7)]
   140      18.609645      18.609645      18.609645    1[6-(1,7,7)]
   141        6.08741        6.08741        6.08741    1[6-(1,7,7)]
   142        5.54553        5.54553        5.54553    1[6-(1,7,7)]
   143        4.26949        4.26949        4.26949    1[6-(1,7,7)]
   144        5.28333        5.28333        5.28333    1[6-(1,7,7)]
   145        1.95339        1.95339        1.95339    1[6-(1,7,7)]
   146         1.4858         1.4858         1.4858    1[6-(1,7,7)]
   147       3.957035       3.957035       3.957035    1[6-(1,7,7)]
   148       3.458855       3.458855       3.458855    1[6-(1,7,7)]
   149       4.560095       4.560095       4.560095    1[6-(1,7,7)]
   150       3.078665       3.078665       3.078665    1[6-(1,7,7)]
   151       2.274585       2.274585       2.274585    1[6-(1,7,7)]
   152       3.240355       3.240355       3.240355    1[6-(1,7,7)]
   153        4.83759        4.83759        4.83759    1[6-(1,7,7)]
   154        5.37947        5.37947        5.37947    1[6-(1,7,7)]
   155        6.65551        6.65551        6.65551    1[6-(1,7,7)]
   156        5.64167        5.64167        5.64167    1[6-(1,7,7)]
   157        8.97161        8.97161        8.97161    1[6-(1,7,7)]
   158         9.4392         9.4392         9.4392    1[6-(1,7,7)]
   159       6.967965       6.967965       6.967965    1[6-(1,7,7)]
   160       7.466145       7.466145       7.466145    1[6-(1,7,7)]
   161       6.364905       6.364905       6.364905    1[6-(1,7,7)]
   162       7.846335       7.846335       7.846335    1[6-(1,7,7)]
   163       8.650415       8.650415       8.650415    1[6-(1,7,7)]
   164       7.684645       7.684645       7.684645    1[6-(1,7,7)]
   165       17.01241       17.01241       17.01241    1[6-(1,7,7)]
   166       16.47053       16.47053       16.47053    1[6-(1,7,7)]
   167       15.19449       15.19449       15.19449    1[6-(1,7,7)]
   168       16.20833       16.20833       16.20833    1[6-(1,7,7)]
   169       12.87839       12.87839       12.87839    1[6-(1,7,7)]
   170        12.4108        12.4108        12.4108    1[6-(1,7,7)]
   171      14.882035      14.882035      14.882035    1[6-(1,7,7)]
   172      14.383855      14.383855      14.383855    1[6-(1,7,7)]
   173      15.485095      15.485095      15.485095    1[6-(1,7,7)]
   174      14.003665      14.003665      14.003665    1[6-(1,7,7)]
   175      13.199585      13.199585      13.199585    1[6-(1,7,7)]
   176      14.165355      14.165355      14.165355    1[6-(1,7,7)]
   177        1.21923        1.21923        1.21923    1[6-(1,7,7)]
   178        2.10197        2.10197        2.10197    1[6-(1,7,7)]
   179       2.746545       2.746545       2.746545    1[6-(1,7,7)]
   180       1.588495       1.588495       1.588495    1[6-(1,7,7)]
   181         2.5346         2.5346         2.5346    1[6-(1,7,7)]
   182        1.24108        1.24108        1.24108    1[6-(1,7,7)]
   183         3.8893         3.8893         3.8893    1[6-(1,7,7)]
   184        4.16024        4.16024        4.16024    1[6-(1,7,7)]
   185       21.47855       21.47855       21.47855    1[6-(1,7,7)]
   186       21.34745       21.34745       21.34745    1[6-(1,7,7)]
   187         0.8303         0.8303         0.8303    1[6-(1,7,7)]
   188        1.86599        1.86599        1.86599    1[6-(1,7,7)]
   189        9.70577        9.70577        9.70577    1[6-(1,7,7)]
   190        8.82303        8.82303        8.82303    1[6-(1,7,7)]
   191       8.178455       8.178455       8.178455    1[6-(1,7,7)]
   192       9.336505       9.336505       9.336505    1[6-(1,7,7)]
   193         8.3904         8.3904         8.3904    1[6-(1,7,7)]
   194        9.68392        9.68392        9.68392    1[6-(1,7,7)]
   195         7.0357         7.0357         7.0357    1[6-(1,7,7)]
   196        6.76476        6.76476        6.76476    1[6-(1,7,7)]
   197       11.29645       11.29645       11.29645    1[6-(1,7,7)]
   198       11.42755       11.42755       11.42755    1[6-(1,7,7)]
   199        10.0947        10.0947        10.0947    1[6-(1,7,7)]
   200        9.05901        9.05901        9.05901    1[6-(1,7,7)]
   201       20.63077       20.63077       20.63077    1[6-(1,7,7)]
   202       19.74803       19.74803       19.74803    1[6-(1,7,7)]
   203      19.103455      19.103455      19.103455    1[6-(1,7,7)]
   204      20.261505      20.261505      20.261505    1[6-(1,7,7)]
   205        19.3154        19.3154        19.3154    1[6-(1,7,7)]
   206       20.60892       20.60892       20.60892    1[6-(1,7,7)]
   207        17.9607        17.9607        17.9607    1[6-(1,7,7)]
   208       17.68976       17.68976       17.68976    1[6-(1,7,7)]
   209        0.37145        0.37145        0.37145    1[6-(1,7,7)]
   210        0.50255        0.50255        0.50255    1[6-(1,7,7)]
   211        21.0197        21.0197        21.0197    1[6-(1,7,7)]
   212       19.98401       19.98401       19.98401    1[6-(1,7,7)]
   213       12.14423       12.14423       12.14423    1[6-(1,7,7)]
   214       13.02697       13.02697       13.02697    1[6-(1,7,7)]
   215      13.671545      13.671545      13.671545    1[6-(1,7,7)]
   216      12.513495      12.513495      12.513495    1[6-(1,7,7)]
   217        13.4596        13.4596        13.4596    1[6-(1,7,7)]
   218       12.16608       12.16608       12.16608    1[6-(1,7,7)]
   219        14.8143        14.8143        14.8143    1[6-(1,7,7)]
   220       15.08524       15.08524       15.08524    1[6-(1,7,7)]
   221       10.55355       10.55355       10.55355    1[6-(1,7,7)]
   222       10.42245       10.42245       10.42245    1[6-(1,7,7)]
   223        11.7553        11.7553        11.7553    1[6-(1,7,7)]
   224       12.79099       12.79099       12.79099    1[6-(1,7,7)]
   225       16.18211       16.18211       16.18211    1[6-(1,7,7)]
   226      17.364195      17.364195      17.364195    1[6-(1,7,7)]
   227      13.627845      13.627845      13.627845    1[6-(1,7,7)]
   228      13.929375      13.929375      13.929375    1[6-(1,7,7)]
   229      14.353265      14.353265      14.353265    1[6-(1,7,7)]
   230       15.11583       15.11583       15.11583    1[6-(1,7,7)]
   231       16.92501       16.92501       16.92501    1[6-(1,7,7)]
   232      15.458875      15.458875      15.458875    1[6-(1,7,7)]
   233      15.096165      15.096165      15.096165    1[6-(1,7,7)]
   234       15.59216       15.59216       15.59216    1[6-(1,7,7)]
   235      17.434115      17.434115      17.434115    1[6-(1,7,7)]
   236       18.11802       18.11802       18.11802    1[6-(1,7,7)]
   237        5.25711        5.25711        5.25711    1[6-(1,7,7)]
   238       6.439195       6.439195       6.439195    1[6-(1,7,7)]
   239       2.702845       2.702845       2.702845    1[6-(1,7,7)]
   240       3.004375       3.004375       3.004375    1[6-(1,7,7)]
   241       3.428265       3.428265       3.428265    1[6-(1,7,7)]
   242        4.19083        4.19083        4.19083    1[6-(1,7,7)]
   243        6.00001        6.00001        6.00001    1[6-(1,7,7)]
   244       4.533875       4.533875       4.533875    1[6-(1,7,7)]
   245       4.171165       4.171165       4.171165    1[6-(1,7,7)]
   246        4.66716        4.66716        4.66716    1[6-(1,7,7)]
   247       6.509115       6.509115       6.509115    1[6-(1,7,7)]
   248        7.19302        7.19302        7.19302    1[6-(1,7,7)]
   249       16.59289       16.59289       16.59289    1[6-(1,7,7)]
   250      15.410805      15.410805      15.410805    1[6-(1,7,7)]
   251      19.147155      19.147155      19.147155    1[6-(1,7,7)]
   252      18.845625      18.845625      18.845625    1[6-(1,7,7)]
   253      18.421735      18.421735      18.421735    1[6-(1,7,7)]
   254       17.65917       17.65917       17.65917    1[6-(1,7,7)]
   255       15.84999       15.84999       15.84999    1[6-(1,7,7)]
   256      17.316125      17.316125      17.316125    1[6-(1,7,7)]
   257      17.678835      17.678835      17.678835    1[6-(1,7,7)]
   258       17.18284       17.18284       17.18284    1[6-(1,7,7)]
   259      15.340885      15.340885      15.340885    1[6-(1,7,7)]
   260       14.65698       14.65698       14.65698    1[6-(1,7,7)]
   261        5.66789        5.66789        5.66789    1[6-(1,7,7)]
   262       4.485805       4.485805       4.485805    1[6-(1,7,7)]
   263       8.222155       8.222155       8.222155    1[6-(1,7,7)]
   264       7.920625       7.920625       7.920625    1[6-(1,7,7)]
   265       7.496735       7.496735       7.496735    1[6-(1,7,7)]
   266        6.73417        6.73417        6.73417    1[6-(1,7,7)]
   267        4.92499        4.92499        4.92499    1[6-(1,7,7)]
   268       6.391125       6.391125       6.391125    1[6-(1,7,7)]
   269       6.753835       6.753835       6.753835    1[6-(1,7,7)]
   270        6.25784        6.25784        6.25784    1[6-(1,7,7)]
   271       4.415885       4.415885       4.415885    1[6-(1,7,7)]
   272        3.73198        3.73198        3.73198    1[6-(1,7,7)]
   273        6.08741        6.08741        6.08741    1[6-(1,7,7)]
   274        5.54553        5.54553        5.54553    1[6-(1,7,7)]
   275        4.26949        4.26949        4.26949    1[6-(1,7,7)]
   276        5.28333        5.28333        5.28333    1[6-(1,7,7)]
   277        1.95339        1.95339        1.95339    1[6-(1,7,7)]
   278         1.4858         1.4858         1.4858    1[6-(1,7,7)]
   279       3.957035       3.957035       3.957035    1[6-(1,7,7)]
   280       3.458855       3.458855       3.458855    1[6-(1,7,7)]
   281       4.560095       4.560095       4.560095    1[6-(1,7,7)]
   282       3.078665       3.078665       3.078665    1[6-(1,7,7)]
   283       2.274585       2.274585       2.274585    1[6-(1,7,7)]
   284       3.240355       3.240355       3.240355    1[6-(1,7,7)]
   285       15.76259       15.76259       15.76259    1[6-(1,7,7)]
   286       16.30447       16.30447       16.30447    1[6-(1,7,7)]
   287       17.58051       17.58051       17.58051    1[6-(1,7,7)]
   288       16.56667       16.56667       16.56667    1[6-(1,7,7)]
   289       19.89661       19.89661       19.89661    1[6-(1,7,7)]
   290        20.3642        20.3642        20.3642    1[6-(1,7,7)]
   291      17.892965      17.892965      17.892965    1[6-(1,7,7)]
   292      18.391145      18.391145      18.391145    1[6-(1,7,7)]
   293      17.289905      17.289905      17.289905    1[6-(1,7,7)]
   294      18.771335      18.771335      18.771335    1[6-(1,7,7)]
   295      19.575415      19.575415      19.575415    1[6-(1,7,7)]
   296      18.609645      18.609645      18.609645    1[6-(1,7,7)]
   297       17.01241       17.01241       17.01241    1[6-(1,7,7)]
   298       16.47053       16.47053       16.47053    1[6-(1,7,7)]
   299       15.19449       15.19449       15.19449    1[6-(1,7,7)]
   300       16.20833       16.20833       16.20833    1[6-(1,7,7)]
   301       12.87839       12.87839       12.87839    1[6-(1,7,7)]
   302        12.4108        12.4108        12.4108    1[6-(1,7,7)]
   303      14.882035      14.882035      14.882035    1[6-(1,7,7)]
   304      14.383855      14.383855      14.383855    1[6-(1,7,7)]
   305      15.485095      15.485095      15.485095    1[6-(1,7,7)]
   306      14.003665      14.003665      14.003665    1[6-(1,7,7)]
   307      13.199585      13.199585      13.199585    1[6-(1,7,7)]
   308      14.165355      14.165355      14.165355    1[6-(1,7,7)]
   309        4.83759        4.83759        4.83759    1[6-(1,7,7)]
   310        5.37947        5.37947        5.37947    1[6-(1,7,7)]
   311        6.65551        6.65551        6.65551    1[6-(1,7,7)]
   312        5.64167        5.64167        5.64167    1[6-(1,7,7)]
   313        8.97161        8.97161        8.97161    1[6-(1,7,7)]
   314         9.4392         9.4392         9.4392    1[6-(1,7,7)]
   315       6.967965       6.967965       6.967965    1[6-(1,7,7)]
   316       7.466145       7.466145       7.466145    1[6-(1,7,7)]
   317       6.364905       6.364905       6.364905    1[6-(1,7,7)]
   318       7.846335       7.846335       7.846335    1[6-(1,7,7)]
   319       8.650415       8.650415       8.650415    1[6-(1,7,7)]
   320       7.684645       7.684645       7.684645    1[6-(1,7,7)]
   321      20.160995      20.160995      20.160995    6[1-(0),1-(0),7-(6,6,47),7-(6,6,47)]
   322       19.77862       19.77862       19.77862    6[1-(0),1-(0),7-(6,6),7-(6,6,47)]
   323      19.994935      19.994935      19.994935    6[1-(0),1-(0),7-(6,6),7-(6,6,47)]
   324      18.382405      18.382405      18.382405    6[1-(0),1-(0),7-(6,6,47),7-(6,6,47)]
   325       21.72764       21.72764       21.72764    6[1-(0),1-(0),7-(6,6),7-(6,6,47)]
   326      20.401345      20.401345      20.401345    6[1-(0),1-(0),7-(6,6,47),7-(6,6,47)]
   327      12.614005      12.614005      12.614005    6[1-(0),1-(0),7-(6,6,47),7-(6,6,47)]
   328       12.99638       12.99638       12.99638    6[1-(0),1-(0),7-(6,6),7-(6,6,47)]
   329      12.780065      12.780065      12.780065    6[1-(0),1-(0),7-(6,6),7-(6,6,47)]
   330      14.392595      14.392595      14.392595    6[1-(0),1-(0),7-(6,6,47),7-(6,6,47)]
   331       11.04736       11.04736       11.04736    6[1-(0),1-(0),7-(6,6),7-(6,6,47)]
   332      12.373655      12.373655      12.373655    6[1-(0),1-(0),7-(6,6,47),7-(6,6,47)]
   333       1.689005       1.689005       1.689005    6[1-(0),1-(0),7-(6,6,47),7-(6,6,47)]
   334        2.07138        2.07138        2.07138    6[1-(0),1-(0),7-(6,6),7-(6,6,47)]
   335       1.855065       1.855065       1.855065    6[1-(0),1-(0),7-(6,6),7-(6,6,47)]
   336       3.467595       3.467595       3.467595    6[1-(0),1-(0),7-(6,6,47),7-(6,6,47)]
   337        0.12236        0.12236        0.12236    6[1-(0),1-(0),7-(6,6),7-(6,6,47)]
   338       1.448655       1.448655       1.448655    6[1-(0),1-(0),7-(6,6,47),7-(6,6,47)]
   339       9.235995       9.235995       9.235995    6[1-(0),1-(0),7-(6,6,47),7-(6,6,47)]
   340        8.85362        8.85362        8.85362    6[1-(0),1-(0),7-(6,6),7-(6,6,47)]
   341       9.069935       9.069935       9.069935    6[1-(0),1-(0),7-(6,6),7-(6,6,47)]
   342       7.457405       7.457405       7.457405    6[1-(0),1-(0),7-(6,6,47),7-(6,6,47)]
   343       10.80264       10.80264       10.80264    6[1-(0),1-(0),7-(6,6),7-(6,6,47)]
   344       9.476345       9.476345       9.476345    6[1-(0),1-(0),7-(6,6,47),7-(6,6,47)]
   345         5.3314         5.3314         5.3314    6[1-(0),1-(0),7-(6,6,47),7-(6,6,47)]
   346       7.571025       7.571025       7.571025    6[1-(0),1-(0),7-(6,6),7-(6,6,47)]
   347         6.8609         6.8609         6.8609    6[1-(0),1-(0),7-(6,6),7-(6,6,47)]
   348       5.766215       5.766215       5.766215    6[1-(0),1-(0),7-(6,6,47),7-(6,6,47)]
   349       6.399865       6.399865       6.399865    6[1-(0),1-(0),7-(6,6),7-(6,6,47)]
   350        4.57539        4.57539        4.57539    6[1-(0),1-(0),7-(6,6,47),7-(6,6,47)]
   351        16.2564        16.2564        16.2564    6[1-(0),1-(0),7-(6,6,47),7-(6,6,47)]
   352      18.496025      18.496025      18.496025    6[1-(0),1-(0),7-(6,6),7-(6,6,47)]
   353        17.7859        17.7859        17.7859    6[1-(0),1-(0),7-(6,6),7-(6,6,47)]
   354      16.691215      16.691215      16.691215    6[1-(0),1-(0),7-(6,6,47),7-(6,6,47)]
   355      17.324865      17.324865      17.324865    6[1-(0),1-(0),7-(6,6),7-(6,6,47)]
   356       15.50039       15.50039       15.50039    6[1-(0),1-(0),7-(6,6,47),7-(6,6,47)]
   357         5.5936         5.5936         5.5936    6[1-(0),1-(0),7-(6,6,47),7-(6,6,47)]
   358       3.353975       3.353975       3.353975    6[1-(0),1-(0),7-(6,6),7-(6,6,47)]
   359         4.0641         4.0641         4.0641    6[1-(0),1-(0),7-(6,6),7-(6,6,47)]
   360       5.158785       5.158785       5.158785    6[1-(0),1-(0),7-(6,6,47),7-(6,6,47)]
   361       4.525135       4.525135       4.525135    6[1-(0),1-(0),7-(6,6),7-(6,6,47)]
   362        6.34961        6.34961        6.34961    6[1-(0),1-(0),7-(6,6,47),7-(6,6,47)]
   363        16.5186        16.5186        16.5186    6[1-(0),1-(0),7-(6,6,47),7-(6,6,47)]
   364      14.278975      14.278975      14.278975    6[1-(0),1-(0),7-(6,6),7-(6,6,47)]
   365        14.9891        14.9891        14.9891    6[1-(0),1-(0),7-(6,6),7-(6,6,47)]
   366      16.083785      16.083785      16.083785    6[1-(0),1-(0),7-(6,6,47),7-(6,6,47)]
   367      15.450135      15.450135      15.450135    6[1-(0),1-(0),7-(6,6),7-(6,6,47)]
   368       17.27461       17.27461       17.27461    6[1-(0),1-(0),7-(6,6,47),7-(6,6,47)]
   369      16.542635      16.542635      16.542635    6[1-(0),1-(0),7-(6,6,47),7-(6,6,47)]
   370      17.329235      17.329235      17.329235    6[1-(0),1-(0),7-(6,6),7-(6,6,47)]
   371      19.623485      19.623485      19.623485    6[1-(0),1-(0),7-(6,6),7-(6,6,47)]
   372       18.12239       18.12239       18.12239    6[1-(0),1-(0),7-(6,6,47),7-(6,6,47)]
   373      18.045915      18.045915      18.045915    6[1-(0),1-(0),7-(6,6),7-(6,6,47)]
   374      18.845625      18.845625      18.845625    6[1-(0),1-(0),7-(6,6,47),7-(6,6,47)]
   375       5.307365       5.307365       5.307365    6[1-(0),1-(0),7-(6,6,47),7-(6,6,47)]
   376       4.520765       4.520765       4.520765    6[1-(0),1-(0),7-(6,6),7-(6,6,47)]
   377       2.226515       2.226515       2.226515    6[1-(0),1-(0),7-(6,6),7-(6,6,47)]
   378        3.72761        3.72761        3.72761    6[1-(0),1-(0),7-(6,6,47),7-(6,6,47)]
   379       3.804085       3.804085       3.804085    6[1-(0),1-(0),7-(6,6),7-(6,6,47)]
   380       3.004375       3.004375       3.004375    6[1-(0),1-(0),7-(6,6,47),7-(6,6,47)]
   381       5.617635       5.617635       5.617635    6[1-(0),1-(0),7-(6,6,47),7-(6,6,47)]
   382       6.404235       6.404235       6.404235    6[1-(0),1-(0),7-(6,6),7-(6,6,47)]
   383       8.698485       8.698485       8.698485    6[1-(0),1-(0),7-(6,6),7-(6,6,47)]
   384        7.19739        7.19739        7.19739    6[1-(0),1-(0),7-(6,6,47),7-(6,6,47)]
   385       7.120915       7.120915       7.120915    6[1-(0),1-(0),7-(6,6),7-(6,6,47)]
   386       7.920625       7.920625       7.920625    6[1-(0),1-(0),7-(6,6,47),7-(6,6,47)]
   387      16.232365      16.232365      16.232365    6[1-(0),1-(0),7-(6,6,47),7-(6,6,47)]
   388      15.445765      15.445765      15.445765    6[1-(0),1-(0),7-(6,6),7-(6,6,47)]
   389      13.151515      13.151515      13.151515    6[1-(0),1-(0),7-(6,6),7-(6,6,47)]
   390       14.65261       14.65261       14.65261    6[1-(0),1-(0),7-(6,6,47),7-(6,6,47)]
   391      14.729085      14.729085      14.729085    6[1-(0),1-(0),7-(6,6),7-(6,6,47)]
   392      13.929375      13.929375      13.929375    6[1-(0),1-(0),7-(6,6,47),7-(6,6,47)]
   393       1.689005       1.689005       1.689005    6[1-(0),1-(0),7-(6,6,47),7-(6,6,47)]
   394        2.07138        2.07138        2.07138    6[1-(0),1-(0),7-(6,6),7-(6,6,47)]
   395       1.855065       1.855065       1.855065    6[1-(0),1-(0),7-(6,6),7-(6,6,47)]
   396       3.467595       3.467595       3.467595    6[1-(0),1-(0),7-(6,6,47),7-(6,6,47)]
   397        0.12236        0.12236        0.12236    6[1-(0),1-(0),7-(6,6),7-(6,6,47)]
   398       1.448655       1.448655       1.448655    6[1-(0),1-(0),7-(6,6,47),7-(6,6,47)]
   399       9.235995       9.235995       9.235995    6[1-(0),1-(0),7-(6,6,47),7-(6,6,47)]
   400        8.85362        8.85362        8.85362    6[1-(0),1-(0),7-(6,6),7-(6,6,47)]
   401       9.069935       9.069935       9.069935    6[1-(0),1-(0),7-(6,6),7-(6,6,47)]
   402       7.457405       7.457405       7.457405    6[1-(0),1-(0),7-(6,6,47),7-(6,6,47)]
   403       10.80264       10.80264       10.80264    6[1-(0),1-(0),7-(6,6),7-(6,6,47)]
   404       9.476345       9.476345       9.476345    6[1-(0),1-(0),7-(6,6,47),7-(6,6,47)]
   405      20.160995      20.160995      20.160995    6[1-(0),1-(0),7-(6,6,47),7-(6,6,47)]
   406       19.77862       19.77862       19.77862    6[1-(0),1-(0),7-(6,6),7-(6,6,47)]
   407      19.994935      19.994935      19.994935    6[1-(0),1-(0),7-(6,6),7-(6,6,47)]
   408      18.382405      18.382405      18.382405    6[1-(0),1-(0),7-(6,6,47),7-(6,6,47)]
   409       21.72764       21.72764       21.72764    6[1-(0),1-(0),7-(6,6),7-(6,6,47)]
   410      20.401345      20.401345      20.401345    6[1-(0),1-(0),7-(6,6,47),7-(6,6,47)]
   411      12.614005      12.614005      12.614005    6[1-(0),1-(0),7-(6,6,47),7-(6,6,47)]
   412       12.99638       12.99638       12.99638    6[1-(0),1-(0),7-(6,6),7-(6,6,47)]
   413      12.780065      12.780065      12.780065    6[1-(0),1-(0),7-(6,6),7-(6,6,47)]
   414      14.392595      14.392595      14.392595    6[1-(0),1-(0),7-(6,6,47),7-(6,6,47)]
   415       11.04736       11.04736       11.04736    6[1-(0),1-(0),7-(6,6),7-(6,6,47)]
   416      12.373655      12.373655      12.373655    6[1-(0),1-(0),7-(6,6,47),7-(6,6,47)]
   417        16.5186        16.5186        16.5186    6[1-(0),1-(0),7-(6,6,47),7-(6,6,47)]
   418      14.278975      14.278975      14.278975    6[1-(0),1-(0),7-(6,6),7-(6,6,47)]
   419        14.9891        14.9891        14.9891    6[1-(0),1-(0),7-(6,6),7-(6,6,47)]
   420      16.083785      16.083785      16.083785    6[1-(0),1-(0),7-(6,6,47),7-(6,6,47)]
   421      15.450135      15.450135      15.450135    6[1-(0),1-(0),7-(6,6),7-(6,6,47)]
   422       17.27461       17.27461       17.27461    6[1-(0),1-(0),7-(6,6,47),7-(6,6,47)]
   423         5.5936         5.5936         5.5936    6[1-(0),1-(0),7-(6,6,47),7-(6,6,47)]
   424       3.353975       3.353975       3.353975    6[1-(0),1-(0),7-(6,6),7-(6,6,47)]
   425         4.0641         4.0641         4.0641    6[1-(0),1-(0),7-(6,6),7-(6,6,47)]
   426       5.158785       5.158785       5.158785    6[1-(0),1-(0),7-(6,6,47),7-(6,6,47)]
   427       4.525135       4.525135       4.525135    6[1-(0),1-(0),7-(6,6),7-(6,6,47)]
   428        6.34961        6.34961        6.34961    6[1-(0),1-(0),7-(6,6,47),7-(6,6,47)]
   429        16.2564        16.2564        16.2564    6[1-(0),1-(0),7-(6,6,47),7-(6,6,47)]
   430      18.496025      18.496025      18.496025    6[1-(0),1-(0),7-(6,6),7-(6,6,47)]
   431        17.7859        17.7859        17.7859    6[1-(0),1-(0),7-(6,6),7-(6,6,47)]
   432      16.691215      16.691215      16.691215    6[1-(0),1-(0),7-(6,6,47),7-(6,6,47)]
   433      17.324865      17.324865      17.324865    6[1-(0),1-(0),7-(6,6),7-(6,6,47)]
   434       15.50039       15.50039       15.50039    6[1-(0),1-(0),7-(6,6,47),7-(6,6,47)]
   435         5.3314         5.3314         5.3314    6[1-(0),1-(0),7-(6,6,47),7-(6,6,47)]
   436       7.571025       7.571025       7.571025    6[1-(0),1-(0),7-(6,6),7-(6,6,47)]
   437         6.8609         6.8609         6.8609    6[1-(0),1-(0),7-(6,6),7-(6,6,47)]
   438       5.766215       5.766215       5.766215    6[1-(0),1-(0),7-(6,6,47),7-(6,6,47)]
   439       6.399865       6.399865       6.399865    6[1-(0),1-(0),7-(6,6),7-(6,6,47)]
   440        4.57539        4.57539        4.57539    6[1-(0),1-(0),7-(6,6,47),7-(6,6,47)]
   441       5.307365       5.307365       5.307365    6[1-(0),1-(0),7-(6,6,47),7-(6,6,47)]
   442       4.520765       4.520765       4.520765    6[1-(0),1-(0),7-(6,6),7-(6,6,47)]
   443       2.226515       2.226515       2.226515    6[1-(0),1-(0),7-(6,6),7-(6,6,47)]
   444        3.72761        3.72761        3.72761    6[1-(0),1-(0),7-(6,6,47),7-(6,6,47)]
   445       3.804085       3.804085       3.804085    6[1-(0),1-(0),7-(6,6),7-(6,6,47)]
   446       3.004375       3.004375       3.004375    6[1-(0),1-(0),7-(6,6,47),7-(6,6,47)]
   447      16.542635      16.542635      16.542635    6[1-(0),1-(0),7-(6,6,47),7-(6,6,47)]
   448      17.329235      17.329235      17.329235    6[1-(0),1-(0),7-(6,6),7-(6,6,47)]
   449      19.623485      19.623485      19.623485    6[1-(0),1-(0),7-(6,6),7-(6,6,47)]
   450       18.12239       18.12239       18.12239    6[1-(0),1-(0),7-(6,6,47),7-(6,6,47)]
   451      18.045915      18.045915      18.045915    6[1-(0),1-(0),7-(6,6),7-(6,6,47)]
   452      18.845625      18.845625      18.845625    6[1-(0),1-(0),7-(6,6,47),7-(6,6,47)]
   453      16.232365      16.232365      16.232365    6[1-(0),1-(0),7-(6,6,47),7-(6,6,47)]
   454      15.445765      15.445765      15.445765    6[1-(0),1-(0),7-(6,6),7-(6,6,47)]
   455      13.151515      13.151515      13.151515    6[1-(0),1-(0),7-(6,6),7-(6,6,47)]
   456       14.65261       14.65261       14.65261    6[1-(0),1-(0),7-(6,6,47),7-(6,6,47)]
   457      14.729085      14.729085      14.729085    6[1-(0),1-(0),7-(6,6),7-(6,6,47)]
   458      13.929375      13.929375      13.929375    6[1-(0),1-(0),7-(6,6,47),7-(6,6,47)]
   459       5.617635       5.617635       5.617635    6[1-(0),1-(0),7-(6,6,47),7-(6,6,47)]
   460       6.404235       6.404235       6.404235    6[1-(0),1-(0),7-(6,6),7-(6,6,47)]
   461       8.698485       8.698485       8.698485    6[1-(0),1-(0),7-(6,6),7-(6,6,47)]
   462        7.19739        7.19739        7.19739    6[1-(0),1-(0),7-(6,6,47),7-(6,6,47)]
   463       7.120915       7.120915       7.120915    6[1-(0),1-(0),7-(6,6),7-(6,6,47)]
   464       7.920625       7.920625       7.920625    6[1-(0),1-(0),7-(6,6,47),7-(6,6,47)]
   465       20.72254       20.72254       20.72254    7[6-(1,1,7),6-(1,1,7),6-(1,1,7)]
   466      19.352545      19.352545      19.352545    7[6-(1,1,7),6-(1,1,7),6-(1,1,7),47-(7)]
   467      19.112195      19.112195      19.112195    7[6-(1,1,7),6-(1,1,7),6-(1,1,7),47-(7,7)]
   468      21.135505      21.135505      21.135505    7[6-(1,1,7),6-(1,1,7),6-(1,1,7),47-(7)]
   469       12.05246       12.05246       12.05246    7[6-(1,1,7),6-(1,1,7),6-(1,1,7)]
   470      13.422455      13.422455      13.422455    7[6-(1,1,7),6-(1,1,7),6-(1,1,7),47-(7)]
   471      13.662805      13.662805      13.662805    7[6-(1,1,7),6-(1,1,7),6-(1,1,7),47-(7,7)]
   472      11.639495      11.639495      11.639495    7[6-(1,1,7),6-(1,1,7),6-(1,1,7),47-(7)]
   473        1.12746        1.12746        1.12746    7[6-(1,1,7),6-(1,1,7),6-(1,1,7)]
   474       2.497455       2.497455       2.497455    7[6-(1,1,7),6-(1,1,7),6-(1,1,7),47-(7)]
   475       2.737805       2.737805       2.737805    7[6-(1,1,7),6-(1,1,7),6-(1,1,7),47-(7,7)]
   476       0.714495       0.714495       0.714495    7[6-(1,1,7),6-(1,1,7),6-(1,1,7),47-(7)]
   477        9.79754        9.79754        9.79754    7[6-(1,1,7),6-(1,1,7),6-(1,1,7)]
   478       8.427545       8.427545       8.427545    7[6-(1,1,7),6-(1,1,7),6-(1,1,7),47-(7)]
   479       8.187195       8.187195       8.187195    7[6-(1,1,7),6-(1,1,7),6-(1,1,7),47-(7,7)]
   480      10.210505      10.210505      10.210505    7[6-(1,1,7),6-(1,1,7),6-(1,1,7),47-(7)]
   481       7.383115       7.383115       7.383115    7[6-(1,1,7),6-(1,1,7),6-(1,1,7)]
   482       5.556455       5.556455       5.556455    7[6-(1,1,7),6-(1,1,7),6-(1,1,7),47-(7)]
   483        6.30154        6.30154        6.30154    7[6-(1,1,7),6-(1,1,7),6-(1,1,7),47-(7,7)]
   484        5.12164        5.12164        5.12164    7[6-(1,1,7),6-(1,1,7),6-(1,1,7),47-(7)]
   485      18.308115      18.308115      18.308115    7[6-(1,1,7),6-(1,1,7),6-(1,1,7)]
   486      16.481455      16.481455      16.481455    7[6-(1,1,7),6-(1,1,7),6-(1,1,7),47-(7)]
   487       17.22654       17.22654       17.22654    7[6-(1,1,7),6-(1,1,7),6-(1,1,7),47-(7,7)]
   488       16.04664       16.04664       16.04664    7[6-(1,1,7),6-(1,1,7),6-(1,1,7),47-(7)]
   489       3.541885       3.541885       3.541885    7[6-(1,1,7),6-(1,1,7),6-(1,1,7)]
   490       5.368545       5.368545       5.368545    7[6-(1,1,7),6-(1,1,7),6-(1,1,7),47-(7)]
   491        4.62346        4.62346        4.62346    7[6-(1,1,7),6-(1,1,7),6-(1,1,7),47-(7,7)]
   492        5.80336        5.80336        5.80336    7[6-(1,1,7),6-(1,1,7),6-(1,1,7),47-(7)]
   493      14.466885      14.466885      14.466885    7[6-(1,1,7),6-(1,1,7),6-(1,1,7)]
   494      16.293545      16.293545      16.293545    7[6-(1,1,7),6-(1,1,7),6-(1,1,7),47-(7)]
   495       15.54846       15.54846       15.54846    7[6-(1,1,7),6-(1,1,7),6-(1,1,7),47-(7,7)]
   496       16.72836       16.72836       16.72836    7[6-(1,1,7),6-(1,1,7),6-(1,1,7),47-(7)]
   497       18.46325       18.46325       18.46325    7[6-(1,1,7),6-(1,1,7),6-(1,1,7)]
   498      19.273885      19.273885      19.273885    7[6-(1,1,7),6-(1,1,7),6-(1,1,7),47-(7)]
   499       16.94686       16.94686       16.94686    7[6-(1,1,7),6-(1,1,7),6-(1,1,7),47-(7,7)]
   500      17.670095      17.670095      17.670095    7[6-(1,1,7),6-(1,1,7),6-(1,1,7),47-(7)]
   501        3.38675        3.38675        3.38675    7[6-(1,1,7),6-(1,1,7),6-(1,1,7)]
   502       2.576115       2.576115       2.576115    7[6-(1,1,7),6-(1,1,7),6-(1,1,7),47-(7)]
   503        4.90314        4.90314        4.90314    7[6-(1,1,7),6-(1,1,7),6-(1,1,7),47-(7,7)]
   504       4.179905       4.179905       4.179905    7[6-(1,1,7),6-(1,1,7),6-(1,1,7),47-(7)]
   505        7.53825        7.53825        7.53825    7[6-(1,1,7),6-(1,1,7),6-(1,1,7)]
   506       8.348885       8.348885       8.348885    7[6-(1,1,7),6-(1,1,7),6-(1,1,7),47-(7)]
   507        6.02186        6.02186        6.02186    7[6-(1,1,7),6-(1,1,7),6-(1,1,7),47-(7,7)]
   508       6.745095       6.745095       6.745095    7[6-(1,1,7),6-(1,1,7),6-(1,1,7),47-(7)]
   509       14.31175       14.31175       14.31175    7[6-(1,1,7),6-(1,1,7),6-(1,1,7)]
   510      13.501115      13.501115      13.501115    7[6-(1,1,7),6-(1,1,7),6-(1,1,7),47-(7)]
   511       15.82814       15.82814       15.82814    7[6-(1,1,7),6-(1,1,7),6-(1,1,7),47-(7,7)]
   512      15.104905      15.104905      15.104905    7[6-(1,1,7),6-(1,1,7),6-(1,1,7),47-(7)]
   513        1.12746        1.12746        1.12746    7[6-(1,1,7),6-(1,1,7),6-(1,1,7)]
   514       2.497455       2.497455       2.497455    7[6-(1,1,7),6-(1,1,7),6-(1,1,7),47-(7)]
   515       2.737805       2.737805       2.737805    7[6-(1,1,7),6-(1,1,7),6-(1,1,7),47-(7,7)]
   516       0.714495       0.714495       0.714495    7[6-(1,1,7),6-(1,1,7),6-(1,1,7),47-(7)]
   517        9.79754        9.79754        9.79754    7[6-(1,1,7),6-(1,1,7),6-(1,1,7)]
   518       8.427545       8.427545       8.427545    7[6-(1,1,7),6-(1,1,7),6-(1,1,7),47-(7)]
   519       8.187195       8.187195       8.187195    7[6-(1,1,7),6-(1,1,7),6-(1,1,7),47-(7,7)]
   520      10.210505      10.210505      10.210505    7[6-(1,1,7),6-(1,1,7),6-(1,1,7),47-(7)]
   521       20.72254       20.72254       20.72254    7[6-(1,1,7),6-(1,1,7),6-(1,1,7)]
   522      19.352545      19.352545      19.352545    7[6-(1,1,7),6-(1,1,7),6-(1,1,7),47-(7)]
   523      19.112195      19.112195      19.112195    7[6-(1,1,7),6-(1,1,7),6-(1,1,7),47-(7,7)]
   524      21.135505      21.135505      21.135505    7[6-(1,1,7),6-(1,1,7),6-(1,1,7),47-(7)]
   525       12.05246       12.05246       12.05246    7[6-(1,1,7),6-(1,1,7),6-(1,1,7)]
   526      13.422455      13.422455      13.422455    7[6-(1,1,7),6-(1,1,7),6-(1,1,7),47-(7)]
   527      13.662805      13.662805      13.662805    7[6-(1,1,7),6-(1,1,7),6-(1,1,7),47-(7,7)]
   528      11.639495      11.639495      11.639495    7[6-(1,1,7),6-(1,1,7),6-(1,1,7),47-(7)]
   529      14.466885      14.466885      14.466885    7[6-(1,1,7),6-(1,1,7),6-(1,1,7)]
   530      16.293545      16.293545      16.293545    7[6-(1,1,7),6-(1,1,7),6-(1,1,7),47-(7)]
   531       15.54846       15.54846       15.54846    7[6-(1,1,7),6-(1,1,7),6-(1,1,7),47-(7,7)]
   532       16.72836       16.72836       16.72836    7[6-(1,1,7),6-(1,1,7),6-(1,1,7),47-(7)]
   533       3.541885       3.541885       3.541885    7[6-(1,1,7),6-(1,1,7),6-(1,1,7)]
   534       5.368545       5.368545       5.368545    7[6-(1,1,7),6-(1,1,7),6-(1,1,7),47-(7)]
   535        4.62346        4.62346        4.62346    7[6-(1,1,7),6-(1,1,7),6-(1,1,7),47-(7,7)]
   536        5.80336        5.80336        5.80336    7[6-(1,1,7),6-(1,1,7),6-(1,1,7),47-(7)]
   537      18.308115      18.308115      18.308115    7[6-(1,1,7),6-(1,1,7),6-(1,1,7)]
   538      16.481455      16.481455      16.481455    7[6-(1,1,7),6-(1,1,7),6-(1,1,7),47-(7)]
   539       17.22654       17.22654       17.22654    7[6-(1,1,7),6-(1,1,7),6-(1,1,7),47-(7,7)]
   540       16.04664       16.04664       16.04664    7[6-(1,1,7),6-(1,1,7),6-(1,1,7),47-(7)]
   541       7.383115       7.383115       7.383115    7[6-(1,1,7),6-(1,1,7),6-(1,1,7)]
   542       5.556455       5.556455       5.556455    7[6-(1,1,7),6-(1,1,7),6-(1,1,7),47-(7)]
   543        6.30154        6.30154        6.30154    7[6-(1,1,7),6-(1,1,7),6-(1,1,7),47-(7,7)]
   544        5.12164        5.12164        5.12164    7[6-(1,1,7),6-(1,1,7),6-(1,1,7),47-(7)]
   545        3.38675        3.38675        3.38675    7[6-(1,1,7),6-(1,1,7),6-(1,1,7)]
   546       2.576115       2.576115       2.576115    7[6-(1,1,7),6-(1,1,7),6-(1,1,7),47-(7)]
   547        4.90314        4.90314        4.90314    7[6-(1,1,7),6-(1,1,7),6-(1,1,7),47-(7,7)]
   548       4.179905       4.179905       4.179905    7[6-(1,1,7),6-(1,1,7),6-(1,1,7),47-(7)]
   549       18.46325       18.46325       18.46325    7[6-(1,1,7),6-(1,1,7),6-(1,1,7)]
   550      19.273885      19.273885      19.273885    7[6-(1,1,7),6-(1,1,7),6-(1,1,7),47-(7)]
   551       16.94686       16.94686       16.94686    7[6-(1,1,7),6-(1,1,7),6-(1,1,7),47-(7,7)]
   552      17.670095      17.670095      17.670095    7[6-(1,1,7),6-(1,1,7),6-(1,1,7),47-(7)]
   553       14.31175       14.31175       14.31175    7[6-(1,1,7),6-(1,1,7),6-(1,1,7)]
   554      13.501115      13.501115      13.501115    7[6-(1,1,7),6-(1,1,7),6-(1,1,7),47-(7)]
   555       15.82814       15.82814       15.82814    7[6-(1,1,7),6-(1,1,7),6-(1,1,7),47-(7,7)]
   556      15.104905      15.104905      15.104905    7[6-(1,1,7),6-(1,1,7),6-(1,1,7),47-(7)]
   557        7.53825        7.53825        7.53825    7[6-(1,1,7),6-(1,1,7),6-(1,1,7)]
   558       8.348885       8.348885       8.348885    7[6-(1,1,7),6-(1,1,7),6-(1,1,7),47-(7)]
   559        6.02186        6.02186        6.02186    7[6-(1,1,7),6-(1,1,7),6-(1,1,7),47-(7,7)]
   560       6.745095       6.745095       6.745095    7[6-(1,1,7),6-(1,1,7),6-(1,1,7),47-(7)]
   561      19.868205      19.868205      19.868205    15[9-(0),9-(0),9-(0),9-(0),9-(0),9-(0)]
   562      12.906795      12.906795      12.906795    15[9-(0),9-(0),9-(0),9-(0),9-(0),9-(0)]
   563       1.981795       1.981795       1.981795    15[9-(0),9-(0),9-(0),9-(0),9-(0),9-(0)]
   564       8.943205       8.943205       8.943205    15[9-(0),9-(0),9-(0),9-(0),9-(0),9-(0)]
   565      11.792445      11.792445      11.792445    15[9-(0),9-(0),9-(0),9-(0),9-(0),9-(0)]
   566       0.867445       0.867445       0.867445    15[9-(0),9-(0),9-(0),9-(0),9-(0),9-(0)]
   567      20.982555      20.982555      20.982555    15[9-(0),9-(0),9-(0),9-(0),9-(0),9-(0)]
   568      10.057555      10.057555      10.057555    15[9-(0),9-(0),9-(0),9-(0),9-(0),9-(0)]
   569       16.60163       16.60163       16.60163    15[9-(0),9-(0),9-(0),9-(0),9-(0),9-(0)]
   570        5.24837        5.24837        5.24837    15[9-(0),9-(0),9-(0),9-(0),9-(0),9-(0)]
   571        5.67663        5.67663        5.67663    15[9-(0),9-(0),9-(0),9-(0),9-(0),9-(0)]
   572       16.17337       16.17337       16.17337    15[9-(0),9-(0),9-(0),9-(0),9-(0),9-(0)]
   573       1.981795       1.981795       1.981795    15[9-(0),9-(0),9-(0),9-(0),9-(0),9-(0)]
   574       8.943205       8.943205       8.943205    15[9-(0),9-(0),9-(0),9-(0),9-(0),9-(0)]
   575      19.868205      19.868205      19.868205    15[9-(0),9-(0),9-(0),9-(0),9-(0),9-(0)]
   576      12.906795      12.906795      12.906795    15[9-(0),9-(0),9-(0),9-(0),9-(0),9-(0)]
   577      10.057555      10.057555      10.057555    15[9-(0),9-(0),9-(0),9-(0),9-(0),9-(0)]
   578      20.982555      20.982555      20.982555    15[9-(0),9-(0),9-(0),9-(0),9-(0),9-(0)]
   579       0.867445       0.867445       0.867445    15[9-(0),9-(0),9-(0),9-(0),9-(0),9-(0)]
   580      11.792445      11.792445      11.792445    15[9-(0),9-(0),9-(0),9-(0),9-(0),9-(0)]
   581        5.24837        5.24837        5.24837    15[9-(0),9-(0),9-(0),9-(0),9-(0),9-(0)]
   582       16.60163       16.60163       16.60163    15[9-(0),9-(0),9-(0),9-(0),9-(0),9-(0)]
   583       16.17337       16.17337       16.17337    15[9-(0),9-(0),9-(0),9-(0),9-(0),9-(0)]
   584        5.67663        5.67663        5.67663    15[9-(0),9-(0),9-(0),9-(0),9-(0),9-(0)]
   585      21.100545      21.100545      21.100545    9[15-(9,9,9,9,9)]
   586      18.683935      18.683935      18.683935    9[15-(9,9,9,9,9)]
   587       20.78372       20.78372       20.78372    9[15-(9,9,9,9,9)]
   588       19.39406       19.39406       19.39406    9[15-(9,9,9,9,9)]
   589       20.35109       20.35109       20.35109    9[15-(9,9,9,9,9)]
   590       19.01387       19.01387       19.01387    9[15-(9,9,9,9,9)]
   591      11.674455      11.674455      11.674455    9[15-(9,9,9,9,9)]
   592      14.091065      14.091065      14.091065    9[15-(9,9,9,9,9)]
   593       11.99128       11.99128       11.99128    9[15-(9,9,9,9,9)]
   594       13.38094       13.38094       13.38094    9[15-(9,9,9,9,9)]
   595       12.42391       12.42391       12.42391    9[15-(9,9,9,9,9)]
   596       13.76113       13.76113       13.76113    9[15-(9,9,9,9,9)]
   597       0.749455       0.749455       0.749455    9[15-(9,9,9,9,9)]
   598       3.166065       3.166065       3.166065    9[15-(9,9,9,9,9)]
   599        1.06628        1.06628        1.06628    9[15-(9,9,9,9,9)]
   600        2.45594        2.45594        2.45594    9[15-(9,9,9,9,9)]
   601        1.49891        1.49891        1.49891    9[15-(9,9,9,9,9)]
   602        2.83613        2.83613        2.83613    9[15-(9,9,9,9,9)]
   603      10.175545      10.175545      10.175545    9[15-(9,9,9,9,9)]
   604       7.758935       7.758935       7.758935    9[15-(9,9,9,9,9)]
   605        9.85872        9.85872        9.85872    9[15-(9,9,9,9,9)]
   606        8.46906        8.46906        8.46906    9[15-(9,9,9,9,9)]
   607        9.42609        9.42609        9.42609    9[15-(9,9,9,9,9)]
   608        8.08887        8.08887        8.08887    9[15-(9,9,9,9,9)]
   609      10.905335      10.905335      10.905335    9[15-(9,9,9,9,9)]
   610       12.69922       12.69922       12.69922    9[15-(9,9,9,9,9)]
   611       12.46761       12.46761       12.46761    9[15-(9,9,9,9,9)]
   612      10.695575      10.695575      10.695575    9[15-(9,9,9,9,9)]
   613       12.87839       12.87839       12.87839    9[15-(9,9,9,9,9)]
   614      11.106355      11.106355      11.106355    9[15-(9,9,9,9,9)]
   615      -0.019665      -0.019665      -0.019665    9[15-(9,9,9,9,9)]
   616        1.77422        1.77422        1.77422    9[15-(9,9,9,9,9)]
   617        1.54261        1.54261        1.54261    9[15-(9,9,9,9,9)]
   618      21.620575      21.620575      21.620575    9[15-(9,9,9,9,9)]
   619        1.95339        1.95339        1.95339    9[15-(9,9,9,9,9)]
   620       0.181355       0.181355       0.181355    9[15-(9,9,9,9,9)]
   621       0.019665       0.019665       0.019665    9[15-(9,9,9,9,9)]
   622       20.07578       20.07578       20.07578    9[15-(9,9,9,9,9)]
   623       20.30739       20.30739       20.30739    9[15-(9,9,9,9,9)]
   624       0.229425       0.229425       0.229425    9[15-(9,9,9,9,9)]
   625       19.89661       19.89661       19.89661    9[15-(9,9,9,9,9)]
   626      21.668645      21.668645      21.668645    9[15-(9,9,9,9,9)]
   627      10.944665      10.944665      10.944665    9[15-(9,9,9,9,9)]
   628        9.15078        9.15078        9.15078    9[15-(9,9,9,9,9)]
   629        9.38239        9.38239        9.38239    9[15-(9,9,9,9,9)]
   630      11.154425      11.154425      11.154425    9[15-(9,9,9,9,9)]
   631        8.97161        8.97161        8.97161    9[15-(9,9,9,9,9)]
   632      10.743645      10.743645      10.743645    9[15-(9,9,9,9,9)]
   633       17.00367       17.00367       17.00367    9[15-(9,9,9,9,9)]
   634       16.23018       16.23018       16.23018    9[15-(9,9,9,9,9)]
   635       15.50913       15.50913       15.50913    9[15-(9,9,9,9,9)]
   636      15.616195      15.616195      15.616195    9[15-(9,9,9,9,9)]
   637        17.6548        17.6548        17.6548    9[15-(9,9,9,9,9)]
   638       17.71161       17.71161       17.71161    9[15-(9,9,9,9,9)]
   639        4.84633        4.84633        4.84633    9[15-(9,9,9,9,9)]
   640        5.61982        5.61982        5.61982    9[15-(9,9,9,9,9)]
   641        6.34087        6.34087        6.34087    9[15-(9,9,9,9,9)]
   642       6.233805       6.233805       6.233805    9[15-(9,9,9,9,9)]
   643         4.1952         4.1952         4.1952    9[15-(9,9,9,9,9)]
   644        4.13839        4.13839        4.13839    9[15-(9,9,9,9,9)]
   645        6.07867        6.07867        6.07867    9[15-(9,9,9,9,9)]
   646        5.30518        5.30518        5.30518    9[15-(9,9,9,9,9)]
   647        4.58413        4.58413        4.58413    9[15-(9,9,9,9,9)]
   648       4.691195       4.691195       4.691195    9[15-(9,9,9,9,9)]
   649         6.7298         6.7298         6.7298    9[15-(9,9,9,9,9)]
   650        6.78661        6.78661        6.78661    9[15-(9,9,9,9,9)]
   651       15.77133       15.77133       15.77133    9[15-(9,9,9,9,9)]
   652       16.54482       16.54482       16.54482    9[15-(9,9,9,9,9)]
   653       17.26587       17.26587       17.26587    9[15-(9,9,9,9,9)]
   654      17.158805      17.158805      17.158805    9[15-(9,9,9,9,9)]
   655        15.1202        15.1202        15.1202    9[15-(9,9,9,9,9)]
   656       15.06339       15.06339       15.06339    9[15-(9,9,9,9,9)]
   657       0.749455       0.749455       0.749455    9[15-(9,9,9,9,9)]
   658       3.166065       3.166065       3.166065    9[15-(9,9,9,9,9)]
   659        1.06628        1.06628        1.06628    9[15-(9,9,9,9,9)]
   660        2.45594        2.45594        2.45594    9[15-(9,9,9,9,9)]
   661        1.49891        1.49891        1.49891    9[15-(9,9,9,9,9)]
   662        2.83613        2.83613        2.83613    9[15-(9,9,9,9,9)]
   663      10.175545      10.175545      10.175545    9[15-(9,9,9,9,9)]
   664       7.758935       7.758935       7.758935    9[15-(9,9,9,9,9)]
   665        9.85872        9.85872        9.85872    9[15-(9,9,9,9,9)]
   666        8.46906        8.46906        8.46906    9[15-(9,9,9,9,9)]
   667        9.42609        9.42609        9.42609    9[15-(9,9,9,9,9)]
   668        8.08887        8.08887        8.08887    9[15-(9,9,9,9,9)]
   669      21.100545      21.100545      21.100545    9[15-(9,9,9,9,9)]
   670      18.683935      18.683935      18.683935    9[15-(9,9,9,9,9)]
   671       20.78372       20.78372       20.78372    9[15-(9,9,9,9,9)]
   672       19.39406       19.39406       19.39406    9[15-(9,9,9,9,9)]
   673       20.35109       20.35109       20.35109    9[15-(9,9,9,9,9)]
   674       19.01387       19.01387       19.01387    9[15-(9,9,9,9,9)]
   675      11.674455      11.674455      11.674455    9[15-(9,9,9,9,9)]
   676      14.091065      14.091065      14.091065    9[15-(9,9,9,9,9)]
   677       11.99128       11.99128       11.99128    9[15-(9,9,9,9,9)]
   678       13.38094       13.38094       13.38094    9[15-(9,9,9,9,9)]
   679       12.42391       12.42391       12.42391    9[15-(9,9,9,9,9)]
   680       13.76113       13.76113       13.76113    9[15-(9,9,9,9,9)]
   681      10.944665      10.944665      10.944665    9[15-(9,9,9,9,9)]
   682        9.15078        9.15078        9.15078    9[15-(9,9,9,9,9)]
   683        9.38239        9.38239        9.38239    9[15-(9,9,9,9,9)]
   684      11.154425      11.154425      11.154425    9[15-(9,9,9,9,9)]
   685        8.97161        8.97161        8.97161    9[15-(9,9,9,9,9)]
   686      10.743645      10.743645      10.743645    9[15-(9,9,9,9,9)]
   687       0.019665       0.019665       0.019665    9[15-(9,9,9,9,9)]
   688       20.07578       20.07578       20.07578    9[15-(9,9,9,9,9)]
   689       20.30739       20.30739       20.30739    9[15-(9,9,9,9,9)]
   690       0.229425       0.229425       0.229425    9[15-(9,9,9,9,9)]
   691       19.89661       19.89661       19.89661    9[15-(9,9,9,9,9)]
   692      21.668645      21.668645      21.668645    9[15-(9,9,9,9,9)]
   693      -0.019665      -0.019665      -0.019665    9[15-(9,9,9,9,9)]
   694        1.77422        1.77422        1.77422    9[15-(9,9,9,9,9)]
   695        1.54261        1.54261        1.54261    9[15-(9,9,9,9,9)]
   696      21.620575      21.620575      21.620575    9[15-(9,9,9,9,9)]
   697        1.95339        1.95339        1.95339    9[15-(9,9,9,9,9)]
   698       0.181355       0.181355       0.181355    9[15-(9,9,9,9,9)]
   699      10.905335      10.905335      10.905335    9[15-(9,9,9,9,9)]
   700       12.69922       12.69922       12.69922    9[15-(9,9,9,9,9)]
   701       12.46761       12.46761       12.46761    9[15-(9,9,9,9,9)]
   702      10.695575      10.695575      10.695575    9[15-(9,9,9,9,9)]
   703       12.87839       12.87839       12.87839    9[15-(9,9,9,9,9)]
   704      11.106355      11.106355      11.106355    9[15-(9,9,9,9,9)]
   705        4.84633        4.84633        4.84633    9[15-(9,9,9,9,9)]
   706        5.61982        5.61982        5.61982    9[15-(9,9,9,9,9)]
   707        6.34087        6.34087        6.34087    9[15-(9,9,9,9,9)]
   708       6.233805       6.233805       6.233805    9[15-(9,9,9,9,9)]
   709         4.1952         4.1952         4.1952    9[15-(9,9,9,9,9)]
   710        4.13839        4.13839        4.13839    9[15-(9,9,9,9,9)]
   711       17.00367       17.00367       17.00367    9[15-(9,9,9,9,9)]
   712       16.23018       16.23018       16.23018    9[15-(9,9,9,9,9)]
   713       15.50913       15.50913       15.50913    9[15-(9,9,9,9,9)]
   714      15.616195      15.616195      15.616195    9[15-(9,9,9,9,9)]
   715        17.6548        17.6548        17.6548    9[15-(9,9,9,9,9)]
   716       17.71161       17.71161       17.71161    9[15-(9,9,9,9,9)]
   717       15.77133       15.77133       15.77133    9[15-(9,9,9,9,9)]
   718       16.54482       16.54482       16.54482    9[15-(9,9,9,9,9)]
   719       17.26587       17.26587       17.26587    9[15-(9,9,9,9,9)]
   720      17.158805      17.158805      17.158805    9[15-(9,9,9,9,9)]
   721        15.1202        15.1202        15.1202    9[15-(9,9,9,9,9)]
   722       15.06339       15.06339       15.06339    9[15-(9,9,9,9,9)]
   723        6.07867        6.07867        6.07867    9[15-(9,9,9,9,9)]
   724        5.30518        5.30518        5.30518    9[15-(9,9,9,9,9)]
   725        4.58413        4.58413        4.58413    9[15-(9,9,9,9,9)]
   726       4.691195       4.691195       4.691195    9[15-(9,9,9,9,9)]
   727         6.7298         6.7298         6.7298    9[15-(9,9,9,9,9)]
   728        6.78661        6.78661        6.78661    9[15-(9,9,9,9,9)]
