# Supplementary material for: A collection of forcefield precursors for metal–organic frameworks
Source: RSC Adv. 2019 Nov 13;9(63):36492–507. doi: 10.1039/c9ra07327b (PMC9075174; doi:10.1039/c9ra07327b)
Supplement: RA-009-C9RA07327B-s2127 [file RA-009-C9RA07327B-s2127.txt]

RAGREY_charged

7.320100    0.000000    0.000000
0.000000    21.101000    0.000000
0.000000    0.000000    22.207000

     1       5.490075       5.490075       5.490075    29[7-(6,6),7-(6,6),7-(6,6),7-(6,6)]
     2       1.830025       1.830025       1.830025    29[7-(6,6),7-(6,6),7-(6,6),7-(6,6)]
     3       1.830025       1.830025       1.830025    29[7-(6,6),7-(6,6),7-(6,6),7-(6,6)]
     4       5.490075       5.490075       5.490075    29[7-(6,6),7-(6,6),7-(6,6),7-(6,6)]
     5       3.670298       3.670298       3.670298    1[6-(6,7)]
     6       3.567085       3.567085       3.567085    1[6-(6,6)]
     7       4.450621       4.450621       4.450621    1[6-(6,6)]
     8       4.554566       4.554566       4.554566    1[6-(6,7)]
     9       0.335261       0.335261       0.335261    1[6-(6,7)]
    10       1.151452       1.151452       1.151452    1[6-(6,6)]
    11       5.907321       5.907321       5.907321    1[6-(6,6)]
    12        5.11675        5.11675        5.11675    1[6-(6,7)]
    13      -0.010248      -0.010248      -0.010248    1[6-(6,7)]
    14       0.092965       0.092965       0.092965    1[6-(6,6)]
    15       6.529529       6.529529       6.529529    1[6-(6,6)]
    16       6.425584       6.425584       6.425584    1[6-(6,7)]
    17       3.324789       3.324789       3.324789    1[6-(6,7)]
    18       2.508598       2.508598       2.508598    1[6-(6,6)]
    19       5.072829       5.072829       5.072829    1[6-(6,6)]
    20         5.8634         5.8634         5.8634    1[6-(6,7)]
    21       3.649802       3.649802       3.649802    1[6-(6,7)]
    22       3.753015       3.753015       3.753015    1[6-(6,6)]
    23       2.869479       2.869479       2.869479    1[6-(6,6)]
    24       2.765534       2.765534       2.765534    1[6-(6,7)]
    25       6.984839       6.984839       6.984839    1[6-(6,7)]
    26       6.168648       6.168648       6.168648    1[6-(6,6)]
    27       1.412779       1.412779       1.412779    1[6-(6,6)]
    28        2.20335        2.20335        2.20335    1[6-(6,7)]
    29       0.010248       0.010248       0.010248    1[6-(6,7)]
    30       7.227135       7.227135       7.227135    1[6-(6,6)]
    31       0.790571       0.790571       0.790571    1[6-(6,6)]
    32       0.894516       0.894516       0.894516    1[6-(6,7)]
    33       3.995311       3.995311       3.995311    1[6-(6,7)]
    34       4.811502       4.811502       4.811502    1[6-(6,6)]
    35       2.247271       2.247271       2.247271    1[6-(6,6)]
    36         1.4567         1.4567         1.4567    1[6-(6,7)]
    37       3.649802       3.649802       3.649802    1[6-(6,7)]
    38       3.753015       3.753015       3.753015    1[6-(6,6)]
    39       2.869479       2.869479       2.869479    1[6-(6,6)]
    40       2.765534       2.765534       2.765534    1[6-(6,7)]
    41       6.984839       6.984839       6.984839    1[6-(6,7)]
    42       6.168648       6.168648       6.168648    1[6-(6,6)]
    43       1.412779       1.412779       1.412779    1[6-(6,6)]
    44        2.20335        2.20335        2.20335    1[6-(6,7)]
    45       0.010248       0.010248       0.010248    1[6-(6,7)]
    46       7.227135       7.227135       7.227135    1[6-(6,6)]
    47       0.790571       0.790571       0.790571    1[6-(6,6)]
    48       0.894516       0.894516       0.894516    1[6-(6,7)]
    49       3.995311       3.995311       3.995311    1[6-(6,7)]
    50       4.811502       4.811502       4.811502    1[6-(6,6)]
    51       2.247271       2.247271       2.247271    1[6-(6,6)]
    52         1.4567         1.4567         1.4567    1[6-(6,7)]
    53       3.670298       3.670298       3.670298    1[6-(6,7)]
    54       3.567085       3.567085       3.567085    1[6-(6,6)]
    55       4.450621       4.450621       4.450621    1[6-(6,6)]
    56       4.554566       4.554566       4.554566    1[6-(6,7)]
    57       0.335261       0.335261       0.335261    1[6-(6,7)]
    58       1.151452       1.151452       1.151452    1[6-(6,6)]
    59       5.907321       5.907321       5.907321    1[6-(6,6)]
    60        5.11675        5.11675        5.11675    1[6-(6,7)]
    61      -0.010248      -0.010248      -0.010248    1[6-(6,7)]
    62       0.092965       0.092965       0.092965    1[6-(6,6)]
    63       6.529529       6.529529       6.529529    1[6-(6,6)]
    64       6.425584       6.425584       6.425584    1[6-(6,7)]
    65       3.324789       3.324789       3.324789    1[6-(6,7)]
    66       2.508598       2.508598       2.508598    1[6-(6,6)]
    67       5.072829       5.072829       5.072829    1[6-(6,6)]
    68         5.8634         5.8634         5.8634    1[6-(6,7)]
    69       4.430125       4.430125       4.430125    6[1-(0),6-(1,6),7-(6,29)]
    70       4.364976       4.364976       4.364976    6[1-(0),6-(1,7),6-(6,6)]
    71       4.888363       4.888363       4.888363    6[1-(0),6-(1,7),6-(6,6)]
    72       4.937407       4.937407       4.937407    6[1-(0),6-(1,6),7-(6,29)]
    73      -0.027084      -0.027084      -0.027084    6[1-(0),6-(1,6),7-(6,29)]
    74       0.464826       0.464826       0.464826    6[1-(0),6-(1,7),6-(6,6)]
    75       7.261539       7.261539       7.261539    6[6-(1,6),6-(1,6),6-(6,6)]
    76       6.275522       6.275522       6.275522    6[1-(0),6-(1,7),6-(6,6)]
    77       5.804839       5.804839       5.804839    6[1-(0),6-(1,6),7-(6,29)]
    78       6.550025       6.550025       6.550025    6[1-(0),6-(1,6),7-(6,29)]
    79       6.615174       6.615174       6.615174    6[1-(0),6-(1,7),6-(6,6)]
    80       6.091787       6.091787       6.091787    6[1-(0),6-(1,7),6-(6,6)]
    81       6.042743       6.042743       6.042743    6[1-(0),6-(1,6),7-(6,29)]
    82       3.687134       3.687134       3.687134    6[1-(0),6-(1,6),7-(6,29)]
    83       3.195224       3.195224       3.195224    6[1-(0),6-(1,7),6-(6,6)]
    84       3.718611       3.718611       3.718611    6[6-(1,6),6-(1,6),6-(6,6)]
    85       4.704628       4.704628       4.704628    6[1-(0),6-(1,7),6-(6,6)]
    86       5.175311       5.175311       5.175311    6[1-(0),6-(1,6),7-(6,29)]
    87       2.889975       2.889975       2.889975    6[1-(0),6-(1,6),7-(6,29)]
    88       2.955124       2.955124       2.955124    6[1-(0),6-(1,7),6-(6,6)]
    89       2.431737       2.431737       2.431737    6[1-(0),6-(1,7),6-(6,6)]
    90       2.382693       2.382693       2.382693    6[1-(0),6-(1,6),7-(6,29)]
    91       0.027084       0.027084       0.027084    6[1-(0),6-(1,6),7-(6,29)]
    92       6.855274       6.855274       6.855274    6[1-(0),6-(1,7),6-(6,6)]
    93       0.058561       0.058561       0.058561    6[6-(1,6),6-(1,6),6-(6,6)]
    94       1.044578       1.044578       1.044578    6[1-(0),6-(1,7),6-(6,6)]
    95       1.515261       1.515261       1.515261    6[1-(0),6-(1,6),7-(6,29)]
    96       0.770075       0.770075       0.770075    6[1-(0),6-(1,6),7-(6,29)]
    97       0.704926       0.704926       0.704926    6[1-(0),6-(1,7),6-(6,6)]
    98       1.228313       1.228313       1.228313    6[1-(0),6-(1,7),6-(6,6)]
    99       1.277357       1.277357       1.277357    6[1-(0),6-(1,6),7-(6,29)]
   100       3.632966       3.632966       3.632966    6[1-(0),6-(1,6),7-(6,29)]
   101       4.124876       4.124876       4.124876    6[1-(0),6-(1,7),6-(6,6)]
   102       3.601489       3.601489       3.601489    6[6-(1,6),6-(1,6),6-(6,6)]
   103       2.615472       2.615472       2.615472    6[1-(0),6-(1,7),6-(6,6)]
   104       2.144789       2.144789       2.144789    6[1-(0),6-(1,6),7-(6,29)]
   105       2.889975       2.889975       2.889975    6[1-(0),6-(1,6),7-(6,29)]
   106       2.955124       2.955124       2.955124    6[1-(0),6-(1,7),6-(6,6)]
   107       2.431737       2.431737       2.431737    6[1-(0),6-(1,7),6-(6,6)]
   108       2.382693       2.382693       2.382693    6[1-(0),6-(1,6),7-(6,29)]
   109       0.027084       0.027084       0.027084    6[1-(0),6-(1,6),7-(6,29)]
   110       6.855274       6.855274       6.855274    6[1-(0),6-(1,7),6-(6,6)]
   111       0.058561       0.058561       0.058561    6[6-(1,6),6-(1,6),6-(6,6)]
   112       1.044578       1.044578       1.044578    6[1-(0),6-(1,7),6-(6,6)]
   113       1.515261       1.515261       1.515261    6[1-(0),6-(1,6),7-(6,29)]
   114       0.770075       0.770075       0.770075    6[1-(0),6-(1,6),7-(6,29)]
   115       0.704926       0.704926       0.704926    6[1-(0),6-(1,7),6-(6,6)]
   116       1.228313       1.228313       1.228313    6[1-(0),6-(1,7),6-(6,6)]
   117       1.277357       1.277357       1.277357    6[1-(0),6-(1,6),7-(6,29)]
   118       3.632966       3.632966       3.632966    6[1-(0),6-(1,6),7-(6,29)]
   119       4.124876       4.124876       4.124876    6[1-(0),6-(1,7),6-(6,6)]
   120       3.601489       3.601489       3.601489    6[6-(1,6),6-(1,6),6-(6,6)]
   121       2.615472       2.615472       2.615472    6[1-(0),6-(1,7),6-(6,6)]
   122       2.144789       2.144789       2.144789    6[1-(0),6-(1,6),7-(6,29)]
   123       4.430125       4.430125       4.430125    6[1-(0),6-(1,6),7-(6,29)]
   124       4.364976       4.364976       4.364976    6[1-(0),6-(1,7),6-(6,6)]
   125       4.888363       4.888363       4.888363    6[1-(0),6-(1,7),6-(6,6)]
   126       4.937407       4.937407       4.937407    6[1-(0),6-(1,6),7-(6,29)]
   127      -0.027084      -0.027084      -0.027084    6[1-(0),6-(1,6),7-(6,29)]
   128       0.464826       0.464826       0.464826    6[1-(0),6-(1,7),6-(6,6)]
   129       7.261539       7.261539       7.261539    6[6-(1,6),6-(1,6),6-(6,6)]
   130       6.275522       6.275522       6.275522    6[1-(0),6-(1,7),6-(6,6)]
   131       5.804839       5.804839       5.804839    6[1-(0),6-(1,6),7-(6,29)]
   132       6.550025       6.550025       6.550025    6[1-(0),6-(1,6),7-(6,29)]
   133       6.615174       6.615174       6.615174    6[1-(0),6-(1,7),6-(6,6)]
   134       6.091787       6.091787       6.091787    6[1-(0),6-(1,7),6-(6,6)]
   135       6.042743       6.042743       6.042743    6[1-(0),6-(1,6),7-(6,29)]
   136       3.687134       3.687134       3.687134    6[1-(0),6-(1,6),7-(6,29)]
   137       3.195224       3.195224       3.195224    6[1-(0),6-(1,7),6-(6,6)]
   138       3.718611       3.718611       3.718611    6[6-(1,6),6-(1,6),6-(6,6)]
   139       4.704628       4.704628       4.704628    6[1-(0),6-(1,7),6-(6,6)]
   140       5.175311       5.175311       5.175311    6[1-(0),6-(1,6),7-(6,29)]
   141       5.490075       5.490075       5.490075    6[6-(1,6),6-(1,6),6-(6,6)]
   142       5.490075       5.490075       5.490075    6[6-(1,6),6-(1,6),6-(6,6)]
   143       1.830025       1.830025       1.830025    6[6-(1,6),6-(1,6),6-(6,6)]
   144       1.830025       1.830025       1.830025    6[6-(1,6),6-(1,6),6-(6,6)]
   145       1.830025       1.830025       1.830025    6[6-(1,6),6-(1,6),6-(6,6)]
   146       1.830025       1.830025       1.830025    6[6-(1,6),6-(1,6),6-(6,6)]
   147       5.490075       5.490075       5.490075    6[6-(1,6),6-(1,6),6-(6,6)]
   148       5.490075       5.490075       5.490075    6[6-(1,6),6-(1,6),6-(6,6)]
   149       6.317978       6.317978       6.317978    7[6-(1,6),6-(1,6),29-(7,7,7)]
   150       4.662172       4.662172       4.662172    7[6-(1,6),6-(1,6),29-(7,7,7)]
   151       1.002122       1.002122       1.002122    7[6-(1,6),6-(1,6),29-(7,7,7)]
   152       2.657928       2.657928       2.657928    7[6-(1,6),6-(1,6),29-(7,7,7)]
   153       1.002122       1.002122       1.002122    7[6-(1,6),6-(1,6),29-(7,7,7)]
   154       2.657928       2.657928       2.657928    7[6-(1,6),6-(1,6),29-(7,7,7)]
   155       6.317978       6.317978       6.317978    7[6-(1,6),6-(1,6),29-(7,7,7)]
   156       4.662172       4.662172       4.662172    7[6-(1,6),6-(1,6),29-(7,7,7)]
   157       5.490075       5.490075       5.490075    7[6-(1,6),6-(1,6),29-(7,7,7)]
   158       5.490075       5.490075       5.490075    7[6-(1,6),6-(1,6),29-(7,7,7)]
   159       1.830025       1.830025       1.830025    7[6-(1,6),6-(1,6),29-(7,7,7)]
   160       1.830025       1.830025       1.830025    7[6-(1,6),6-(1,6),29-(7,7,7)]
   161       1.830025       1.830025       1.830025    7[6-(1,6),6-(1,6),29-(7,7,7)]
   162       1.830025       1.830025       1.830025    7[6-(1,6),6-(1,6),29-(7,7,7)]
   163       5.490075       5.490075       5.490075    7[6-(1,6),6-(1,6),29-(7,7,7)]
   164       5.490075       5.490075       5.490075    7[6-(1,6),6-(1,6),29-(7,7,7)]
