# Supplementary material for: A collection of forcefield precursors for metal–organic frameworks
Source: RSC Adv. 2019 Nov 13;9(63):36492–507. doi: 10.1039/c9ra07327b (PMC9075174; doi:10.1039/c9ra07327b)
Supplement: RA-009-C9RA07327B-s2128 [file RA-009-C9RA07327B-s2128.txt]

RAHBUZ_clean

10.120900    0.000000    0.000000
0.000000    13.975300    0.000000
0.000000    0.000000    18.009100

     1       5.619124       5.619124       5.619124    30[8-(6),8-(6),8-(6)]
     2       7.693908       7.693908       7.693908    30[8-(6),8-(6),8-(6),8-(6),8-(6)]
     3       9.562226       9.562226       9.562226    30[8-(6),8-(6),8-(6)]
     4       7.487442       7.487442       7.487442    30[8-(6),8-(6),8-(6),8-(6),8-(6)]
     5       4.501776       4.501776       4.501776    30[8-(6),8-(6),8-(6)]
     6       2.426992       2.426992       2.426992    30[8-(6),8-(6),8-(6),8-(6),8-(6)]
     7       0.558674       0.558674       0.558674    30[8-(6),8-(6),8-(6)]
     8       2.633458       2.633458       2.633458    30[8-(6),8-(6),8-(6),8-(6),8-(6)]
     9       3.954236       3.954236       3.954236    1[6-(1,6,6)]
    10       4.713303       4.713303       4.713303    1[6-(1,6,6)]
    11       2.369303       2.369303       2.369303    1[6-(1,6,6)]
    12       2.143607       2.143607       2.143607    1[6-(1,6,6)]
    13        3.37026        3.37026        3.37026    1[6-(1,6,6)]
    14       4.370205       4.370205       4.370205    1[6-(1,6,6)]
    15       0.641665       0.641665       0.641665    1[6-(1,6,6)]
    16       1.446277       1.446277       1.446277    1[6-(1,6,6)]
    17       1.840992       1.840992       1.840992    1[6-(1,6,6)]
    18       3.425925       3.425925       3.425925    1[6-(1,6,6)]
    19       0.862301       0.862301       0.862301    1[6-(1,6,6)]
    20       0.292494       0.292494       0.292494    1[6-(1,6,6)]
    21       1.106214       1.106214       1.106214    1[6-(1,6,6)]
    22       0.347147       0.347147       0.347147    1[6-(1,6,6)]
    23       2.691147       2.691147       2.691147    1[6-(1,6,6)]
    24       2.916843       2.916843       2.916843    1[6-(1,6,6)]
    25        1.69019        1.69019        1.69019    1[6-(1,6,6)]
    26       0.690245       0.690245       0.690245    1[6-(1,6,6)]
    27       4.418785       4.418785       4.418785    1[6-(1,6,6)]
    28       3.614173       3.614173       3.614173    1[6-(1,6,6)]
    29       3.219458       3.219458       3.219458    1[6-(1,6,6)]
    30       1.634525       1.634525       1.634525    1[6-(1,6,6)]
    31       4.198149       4.198149       4.198149    1[6-(1,6,6)]
    32       4.767956       4.767956       4.767956    1[6-(1,6,6)]
    33       6.166664       6.166664       6.166664    1[6-(1,6,6)]
    34       5.407597       5.407597       5.407597    1[6-(1,6,6)]
    35       7.751597       7.751597       7.751597    1[6-(1,6,6)]
    36       7.977293       7.977293       7.977293    1[6-(1,6,6)]
    37        6.75064        6.75064        6.75064    1[6-(1,6,6)]
    38       5.750695       5.750695       5.750695    1[6-(1,6,6)]
    39       9.479235       9.479235       9.479235    1[6-(1,6,6)]
    40       8.674623       8.674623       8.674623    1[6-(1,6,6)]
    41       8.279908       8.279908       8.279908    1[6-(1,6,6)]
    42       6.694975       6.694975       6.694975    1[6-(1,6,6)]
    43       9.258599       9.258599       9.258599    1[6-(1,6,6)]
    44       9.828406       9.828406       9.828406    1[6-(1,6,6)]
    45       9.014686       9.014686       9.014686    1[6-(1,6,6)]
    46       9.773753       9.773753       9.773753    1[6-(1,6,6)]
    47       7.429753       7.429753       7.429753    1[6-(1,6,6)]
    48       7.204057       7.204057       7.204057    1[6-(1,6,6)]
    49        8.43071        8.43071        8.43071    1[6-(1,6,6)]
    50       9.430655       9.430655       9.430655    1[6-(1,6,6)]
    51       5.702115       5.702115       5.702115    1[6-(1,6,6)]
    52       6.506727       6.506727       6.506727    1[6-(1,6,6)]
    53       6.901442       6.901442       6.901442    1[6-(1,6,6)]
    54       8.486375       8.486375       8.486375    1[6-(1,6,6)]
    55       5.922751       5.922751       5.922751    1[6-(1,6,6)]
    56       5.352944       5.352944       5.352944    1[6-(1,6,6)]
    57       4.780101       4.780101       4.780101    6[6-(6,6,6),8-(30),8-(30)]
    58        2.97352        2.97352        2.97352    6[6-(6,6,6),8-(30),8-(30)]
    59       9.932651       9.932651       9.932651    6[6-(6,6,6),8-(30),8-(30)]
    60       2.170933       2.170933       2.170933    6[6-(6,6,6),8-(30),8-(30)]
    61       3.621258       3.621258       3.621258    6[6-(1,1,6),6-(1,1,6),6-(1,1,6),6-(8,8)]
    62       2.712401       2.712401       2.712401    6[6-(1,1,6),6-(1,1,6),6-(1,1,6),6-(8,8)]
    63       1.146698       1.146698       1.146698    6[6-(1,1,6),6-(1,1,6),6-(1,1,6),6-(8,8)]
    64       2.365254       2.365254       2.365254    6[6-(1,1,6),6-(1,1,6),6-(1,1,6),6-(8,8)]
    65       3.867196       3.867196       3.867196    6[1-(0),1-(0),6-(6,6,6),6-(6,6,6)]
    66       2.306553       2.306553       2.306553    6[1-(0),1-(0),6-(6,6,6),6-(6,6,6)]
    67       3.522073       3.522073       3.522073    6[1-(0),1-(0),6-(6,6,6),6-(6,6,6)]
    68       1.393648       1.393648       1.393648    6[1-(0),1-(0),6-(6,6,6),6-(6,6,6)]
    69       2.597023       2.597023       2.597023    6[1-(0),1-(0),6-(6,6,6),6-(6,6,6)]
    70       1.043465       1.043465       1.043465    6[1-(0),1-(0),6-(6,6,6),6-(6,6,6)]
    71       0.280349       0.280349       0.280349    6[6-(6,6,6),8-(30),8-(30)]
    72        2.08693        2.08693        2.08693    6[6-(6,6,6),8-(30),8-(30)]
    73       5.248699       5.248699       5.248699    6[6-(6,6,6),8-(30),8-(30)]
    74       2.889517       2.889517       2.889517    6[6-(6,6,6),8-(30),8-(30)]
    75       1.439192       1.439192       1.439192    6[6-(1,1,6),6-(1,1,6),6-(1,1,6),6-(8,8)]
    76       2.348049       2.348049       2.348049    6[6-(1,1,6),6-(1,1,6),6-(1,1,6),6-(8,8)]
    77       3.913752       3.913752       3.913752    6[6-(1,1,6),6-(1,1,6),6-(1,1,6),6-(8,8)]
    78       2.695196       2.695196       2.695196    6[6-(1,1,6),6-(1,1,6),6-(1,1,6),6-(8,8)]
    79       1.193254       1.193254       1.193254    6[1-(0),1-(0),6-(6,6,6),6-(6,6,6)]
    80       2.753897       2.753897       2.753897    6[1-(0),1-(0),6-(6,6,6),6-(6,6,6)]
    81       1.538377       1.538377       1.538377    6[1-(0),1-(0),6-(6,6,6),6-(6,6,6)]
    82       3.666802       3.666802       3.666802    6[1-(0),1-(0),6-(6,6,6),6-(6,6,6)]
    83       2.463427       2.463427       2.463427    6[1-(0),1-(0),6-(6,6,6),6-(6,6,6)]
    84       4.016985       4.016985       4.016985    6[1-(0),1-(0),6-(6,6,6),6-(6,6,6)]
    85       5.340799       5.340799       5.340799    6[6-(6,6,6),8-(30),8-(30)]
    86        7.14738        7.14738        7.14738    6[6-(6,6,6),8-(30),8-(30)]
    87       0.188249       0.188249       0.188249    6[6-(6,6,6),8-(30),8-(30)]
    88       7.949967       7.949967       7.949967    6[6-(6,6,6),8-(30),8-(30)]
    89       6.499642       6.499642       6.499642    6[6-(1,1,6),6-(1,1,6),6-(1,1,6),6-(8,8)]
    90       7.408499       7.408499       7.408499    6[6-(1,1,6),6-(1,1,6),6-(1,1,6),6-(8,8)]
    91       8.974202       8.974202       8.974202    6[6-(1,1,6),6-(1,1,6),6-(1,1,6),6-(8,8)]
    92       7.755646       7.755646       7.755646    6[6-(1,1,6),6-(1,1,6),6-(1,1,6),6-(8,8)]
    93       6.253704       6.253704       6.253704    6[1-(0),1-(0),6-(6,6,6),6-(6,6,6)]
    94       7.814347       7.814347       7.814347    6[1-(0),1-(0),6-(6,6,6),6-(6,6,6)]
    95       6.598827       6.598827       6.598827    6[1-(0),1-(0),6-(6,6,6),6-(6,6,6)]
    96       8.727252       8.727252       8.727252    6[1-(0),1-(0),6-(6,6,6),6-(6,6,6)]
    97       7.523877       7.523877       7.523877    6[1-(0),1-(0),6-(6,6,6),6-(6,6,6)]
    98       9.077435       9.077435       9.077435    6[1-(0),1-(0),6-(6,6,6),6-(6,6,6)]
    99       9.840551       9.840551       9.840551    6[6-(6,6,6),8-(30),8-(30)]
   100        8.03397        8.03397        8.03397    6[6-(6,6,6),8-(30),8-(30)]
   101       4.872201       4.872201       4.872201    6[6-(6,6,6),8-(30),8-(30)]
   102       7.231383       7.231383       7.231383    6[6-(6,6,6),8-(30),8-(30)]
   103       8.681708       8.681708       8.681708    6[6-(1,1,6),6-(1,1,6),6-(1,1,6),6-(8,8)]
   104       7.772851       7.772851       7.772851    6[6-(1,1,6),6-(1,1,6),6-(1,1,6),6-(8,8)]
   105       6.207148       6.207148       6.207148    6[6-(1,1,6),6-(1,1,6),6-(1,1,6),6-(8,8)]
   106       7.425704       7.425704       7.425704    6[6-(1,1,6),6-(1,1,6),6-(1,1,6),6-(8,8)]
   107       8.927646       8.927646       8.927646    6[1-(0),1-(0),6-(6,6,6),6-(6,6,6)]
   108       7.367003       7.367003       7.367003    6[1-(0),1-(0),6-(6,6,6),6-(6,6,6)]
   109       8.582523       8.582523       8.582523    6[1-(0),1-(0),6-(6,6,6),6-(6,6,6)]
   110       6.454098       6.454098       6.454098    6[1-(0),1-(0),6-(6,6,6),6-(6,6,6)]
   111       7.657473       7.657473       7.657473    6[1-(0),1-(0),6-(6,6,6),6-(6,6,6)]
   112       6.103915       6.103915       6.103915    6[1-(0),1-(0),6-(6,6,6),6-(6,6,6)]
   113       4.545296       4.545296       4.545296    8[6-(6,8),30-(8,8)]
   114       5.930847       5.930847       5.930847    8[6-(6,8),30-(8,8,8,8)]
   115       3.409731       3.409731       3.409731    8[6-(6,8),30-(8,8)]
   116        2.74074        2.74074        2.74074    8[6-(6,8),30-(8,8,8,8)]
   117       8.878053       8.878053       8.878053    8[6-(6,8),30-(8,8,8,8)]
   118       9.888119       9.888119       9.888119    8[6-(6,8),30-(8,8,8,8)]
   119       1.354176       1.354176       1.354176    8[6-(6,8),30-(8,8)]
   120       2.779199       2.779199       2.779199    8[6-(6,8),30-(8,8,8,8)]
   121       0.515154       0.515154       0.515154    8[6-(6,8),30-(8,8)]
   122       9.250503       9.250503       9.250503    8[6-(6,8),30-(8,8,8,8)]
   123       1.650719       1.650719       1.650719    8[6-(6,8),30-(8,8)]
   124        2.31971        2.31971        2.31971    8[6-(6,8),30-(8,8,8,8)]
   125       6.303297       6.303297       6.303297    8[6-(6,8),30-(8,8,8,8)]
   126       5.293231       5.293231       5.293231    8[6-(6,8),30-(8,8,8,8)]
   127       3.706274       3.706274       3.706274    8[6-(6,8),30-(8,8)]
   128       2.281251       2.281251       2.281251    8[6-(6,8),30-(8,8,8,8)]
   129       5.575604       5.575604       5.575604    8[6-(6,8),30-(8,8)]
   130       4.190053       4.190053       4.190053    8[6-(6,8),30-(8,8,8,8)]
   131       6.711169       6.711169       6.711169    8[6-(6,8),30-(8,8)]
   132        7.38016        7.38016        7.38016    8[6-(6,8),30-(8,8,8,8)]
   133       1.242847       1.242847       1.242847    8[6-(6,8),30-(8,8,8,8)]
   134       0.232781       0.232781       0.232781    8[6-(6,8),30-(8,8,8,8)]
   135       8.766724       8.766724       8.766724    8[6-(6,8),30-(8,8)]
   136       7.341701       7.341701       7.341701    8[6-(6,8),30-(8,8,8,8)]
   137       9.605746       9.605746       9.605746    8[6-(6,8),30-(8,8)]
   138       0.870397       0.870397       0.870397    8[6-(6,8),30-(8,8,8,8)]
   139       8.470181       8.470181       8.470181    8[6-(6,8),30-(8,8)]
   140        7.80119        7.80119        7.80119    8[6-(6,8),30-(8,8,8,8)]
   141       3.817603       3.817603       3.817603    8[6-(6,8),30-(8,8,8,8)]
   142       4.827669       4.827669       4.827669    8[6-(6,8),30-(8,8,8,8)]
   143       6.414626       6.414626       6.414626    8[6-(6,8),30-(8,8)]
   144       7.839649       7.839649       7.839649    8[6-(6,8),30-(8,8,8,8)]
