# Supplementary material for: A collection of forcefield precursors for metal–organic frameworks
Source: RSC Adv. 2019 Nov 13;9(63):36492–507. doi: 10.1039/c9ra07327b (PMC9075174; doi:10.1039/c9ra07327b)
Supplement: RA-009-C9RA07327B-s2129 [file RA-009-C9RA07327B-s2129.txt]

RAHNOF_clean

30.200500    0.000000    0.000000
15.100250    26.154400    0.000000
15.100250    8.718133    24.658605

     1        3.96442        3.96442        3.96442    29[8-(6),8-(6),8-(6),8-(6)]
     2       5.286296       5.286296       5.286296    29[8-(6),8-(6),8-(6),8-(6)]
     3       19.06467       19.06467       19.06467    29[8-(6),8-(6),8-(6),8-(6)]
     4      20.386546      20.386546      20.386546    29[8-(6),8-(6),8-(6),8-(6)]
     5       11.13583       11.13583       11.13583    29[8-(6),8-(6),8-(6),8-(6)]
     6       9.813954       9.813954       9.813954    29[8-(6),8-(6),8-(6),8-(6)]
     7       26.23608       26.23608       26.23608    29[8-(6),8-(6),8-(6),8-(6)]
     8      24.914204      24.914204      24.914204    29[8-(6),8-(6),8-(6),8-(6)]
     9       11.13583       11.13583       11.13583    29[8-(6),8-(6),8-(6),8-(6)]
    10       9.813954       9.813954       9.813954    29[8-(6),8-(6),8-(6),8-(6)]
    11       19.06467       19.06467       19.06467    29[8-(6),8-(6),8-(6),8-(6)]
    12      20.386546      20.386546      20.386546    29[8-(6),8-(6),8-(6),8-(6)]
    13        3.96442        3.96442        3.96442    29[8-(6),8-(6),8-(6),8-(6)]
    14       5.286296       5.286296       5.286296    29[8-(6),8-(6),8-(6),8-(6)]
    15       26.23608       26.23608       26.23608    29[8-(6),8-(6),8-(6),8-(6)]
    16      24.914204      24.914204      24.914204    29[8-(6),8-(6),8-(6),8-(6)]
    17       15.10025       15.10025       15.10025    29[8-(6),8-(6),8-(6),8-(6)]
    18       15.10025       15.10025       15.10025    29[8-(6),8-(6),8-(6),8-(6)]
    19       7.928839       7.928839       7.928839    29[8-(6),8-(6),8-(6),8-(6)]
    20      10.572591      10.572591      10.572591    29[8-(6),8-(6),8-(6),8-(6)]
    21       15.10025       15.10025       15.10025    29[8-(6),8-(6),8-(6),8-(6)]
    22       15.10025       15.10025       15.10025    29[8-(6),8-(6),8-(6),8-(6)]
    23      22.271661      22.271661      22.271661    29[8-(6),8-(6),8-(6),8-(6)]
    24      19.627909      19.627909      19.627909    29[8-(6),8-(6),8-(6),8-(6)]
    25      24.320463      24.320463      24.320463    1[6-(6,6)]
    26      29.421327      29.421327      29.421327    1[7-(1,6)]
    27      20.134673      20.134673      20.134673    1[6-(6,6)]
    28      19.557844      19.557844      19.557844    1[7-(1,6)]
    29      40.266327      40.266327      40.266327    1[6-(6,6)]
    30      40.843156      40.843156      40.843156    1[7-(1,6)]
    31      36.080537      36.080537      36.080537    1[6-(6,6)]
    32      30.979673      30.979673      30.979673    1[7-(1,6)]
    33      28.174046      28.174046      28.174046    1[6-(6,6)]
    34      32.513858      32.513858      32.513858    1[7-(1,6)]
    35      32.226954      32.226954      32.226954    1[6-(6,6)]
    36      27.887142      27.887142      27.887142    1[7-(1,6)]
    37      36.412743      36.412743      36.412743    1[6-(6,6)]
    38      37.750625      37.750625      37.750625    1[7-(1,6)]
    39      23.988257      23.988257      23.988257    1[6-(6,6)]
    40      22.650375      22.650375      22.650375    1[7-(1,6)]
    41       18.10822       18.10822       18.10822    1[6-(6,6)]
    42      21.871202      21.871202      21.871202    1[7-(1,6)]
    43      26.346916      26.346916      26.346916    1[6-(6,6)]
    44      27.107969      27.107969      27.107969    1[7-(1,6)]
    45       42.29278       42.29278       42.29278    1[6-(6,6)]
    46      38.529798      38.529798      38.529798    1[7-(1,6)]
    47      34.054084      34.054084      34.054084    1[6-(6,6)]
    48      33.293031      33.293031      33.293031    1[7-(1,6)]
    49      34.054084      34.054084      34.054084    1[6-(6,6)]
    50      33.293031      33.293031      33.293031    1[7-(1,6)]
    51       42.29278       42.29278       42.29278    1[6-(6,6)]
    52      38.529798      38.529798      38.529798    1[7-(1,6)]
    53      26.346916      26.346916      26.346916    1[6-(6,6)]
    54      27.107969      27.107969      27.107969    1[7-(1,6)]
    55       18.10822       18.10822       18.10822    1[6-(6,6)]
    56      21.871202      21.871202      21.871202    1[7-(1,6)]
    57      20.134673      20.134673      20.134673    1[6-(6,6)]
    58      19.557844      19.557844      19.557844    1[7-(1,6)]
    59      24.320463      24.320463      24.320463    1[6-(6,6)]
    60      29.421327      29.421327      29.421327    1[7-(1,6)]
    61      36.080537      36.080537      36.080537    1[6-(6,6)]
    62      30.979673      30.979673      30.979673    1[7-(1,6)]
    63      40.266327      40.266327      40.266327    1[6-(6,6)]
    64      40.843156      40.843156      40.843156    1[7-(1,6)]
    65      36.412743      36.412743      36.412743    1[6-(6,6)]
    66      37.750625      37.750625      37.750625    1[7-(1,6)]
    67      23.988257      23.988257      23.988257    1[6-(6,6)]
    68      22.650375      22.650375      22.650375    1[7-(1,6)]
    69      28.174046      28.174046      28.174046    1[6-(6,6)]
    70      32.513858      32.513858      32.513858    1[7-(1,6)]
    71      32.226954      32.226954      32.226954    1[6-(6,6)]
    72      27.887142      27.887142      27.887142    1[7-(1,6)]
    73      36.080537      36.080537      36.080537    1[6-(6,6)]
    74      30.979673      30.979673      30.979673    1[7-(1,6)]
    75      40.266327      40.266327      40.266327    1[6-(6,6)]
    76      40.843156      40.843156      40.843156    1[7-(1,6)]
    77      20.134673      20.134673      20.134673    1[6-(6,6)]
    78      19.557844      19.557844      19.557844    1[7-(1,6)]
    79      24.320463      24.320463      24.320463    1[6-(6,6)]
    80      29.421327      29.421327      29.421327    1[7-(1,6)]
    81      32.226954      32.226954      32.226954    1[6-(6,6)]
    82      27.887142      27.887142      27.887142    1[7-(1,6)]
    83      28.174046      28.174046      28.174046    1[6-(6,6)]
    84      32.513858      32.513858      32.513858    1[7-(1,6)]
    85      23.988257      23.988257      23.988257    1[6-(6,6)]
    86      22.650375      22.650375      22.650375    1[7-(1,6)]
    87      36.412743      36.412743      36.412743    1[6-(6,6)]
    88      37.750625      37.750625      37.750625    1[7-(1,6)]
    89       42.29278       42.29278       42.29278    1[6-(6,6)]
    90      38.529798      38.529798      38.529798    1[7-(1,6)]
    91      34.054084      34.054084      34.054084    1[6-(6,6)]
    92      33.293031      33.293031      33.293031    1[7-(1,6)]
    93       18.10822       18.10822       18.10822    1[6-(6,6)]
    94      21.871202      21.871202      21.871202    1[7-(1,6)]
    95      26.346916      26.346916      26.346916    1[6-(6,6)]
    96      27.107969      27.107969      27.107969    1[7-(1,6)]
    97      26.346916      26.346916      26.346916    1[6-(6,6)]
    98      27.107969      27.107969      27.107969    1[7-(1,6)]
    99       18.10822       18.10822       18.10822    1[6-(6,6)]
   100      21.871202      21.871202      21.871202    1[7-(1,6)]
   101      34.054084      34.054084      34.054084    1[6-(6,6)]
   102      33.293031      33.293031      33.293031    1[7-(1,6)]
   103       42.29278       42.29278       42.29278    1[6-(6,6)]
   104      38.529798      38.529798      38.529798    1[7-(1,6)]
   105      40.266327      40.266327      40.266327    1[6-(6,6)]
   106      40.843156      40.843156      40.843156    1[7-(1,6)]
   107      36.080537      36.080537      36.080537    1[6-(6,6)]
   108      30.979673      30.979673      30.979673    1[7-(1,6)]
   109      24.320463      24.320463      24.320463    1[6-(6,6)]
   110      29.421327      29.421327      29.421327    1[7-(1,6)]
   111      20.134673      20.134673      20.134673    1[6-(6,6)]
   112      19.557844      19.557844      19.557844    1[7-(1,6)]
   113      23.988257      23.988257      23.988257    1[6-(6,6)]
   114      22.650375      22.650375      22.650375    1[7-(1,6)]
   115      36.412743      36.412743      36.412743    1[6-(6,6)]
   116      37.750625      37.750625      37.750625    1[7-(1,6)]
   117      32.226954      32.226954      32.226954    1[6-(6,6)]
   118      27.887142      27.887142      27.887142    1[7-(1,6)]
   119      28.174046      28.174046      28.174046    1[6-(6,6)]
   120      32.513858      32.513858      32.513858    1[7-(1,6)]
   121       22.34233       22.34233       22.34233    1[6-(6,6)]
   122      17.848496      17.848496      17.848496    1[6-(6,6)]
   123      42.552505      42.552505      42.552505    1[6-(6,6)]
   124       38.05867       38.05867       38.05867    1[6-(6,6)]
   125        30.2005        30.2005        30.2005    1[6-(6,6)]
   126        30.2005        30.2005        30.2005    1[6-(6,6)]
   127      34.694334      34.694334      34.694334    1[6-(6,6)]
   128      25.706666      25.706666      25.706666    1[6-(6,6)]
   129      17.848496      17.848496      17.848496    1[6-(6,6)]
   130       22.34233       22.34233       22.34233    1[6-(6,6)]
   131      42.552505      42.552505      42.552505    1[6-(6,6)]
   132       38.05867       38.05867       38.05867    1[6-(6,6)]
   133       38.05867       38.05867       38.05867    1[6-(6,6)]
   134      42.552504      42.552504      42.552504    1[6-(6,6)]
   135       22.34233       22.34233       22.34233    1[6-(6,6)]
   136      17.848496      17.848496      17.848496    1[6-(6,6)]
   137      17.848496      17.848496      17.848496    1[6-(6,6)]
   138       22.34233       22.34233       22.34233    1[6-(6,6)]
   139       38.05867       38.05867       38.05867    1[6-(6,6)]
   140      42.552504      42.552504      42.552504    1[6-(6,6)]
   141      34.694334      34.694334      34.694334    1[6-(6,6)]
   142      25.706666      25.706666      25.706666    1[6-(6,6)]
   143        30.2005        30.2005        30.2005    1[6-(6,6)]
   144        30.2005        30.2005        30.2005    1[6-(6,6)]
   145      21.886604      21.886604      21.886604    6[6-(6,6),8-(29),8-(29)]
   146      23.132073      23.132073      23.132073    6[6-(1,6),6-(1,6),6-(8,8)]
   147      24.315933      24.315933      24.315933    6[1-(0),6-(6,6),6-(6,6)]
   148      19.348554      19.348554      19.348554    6[6-(6,6),8-(29),8-(29)]
   149      19.029033      19.029033      19.029033    6[6-(1,6),6-(1,6),6-(8,8)]
   150      19.571434      19.571434      19.571434    6[1-(0),6-(6,6),6-(6,6)]
   151      41.052446      41.052446      41.052446    6[6-(6,6),8-(29),8-(29)]
   152      41.371967      41.371967      41.371967    6[6-(1,6),6-(1,6),6-(8,8)]
   153      40.829566      40.829566      40.829566    6[1-(0),6-(6,6),6-(6,6)]
   154      38.514396      38.514396      38.514396    6[6-(6,6),8-(29),8-(29)]
   155      37.268927      37.268927      37.268927    6[6-(1,6),6-(1,6),6-(8,8)]
   156      36.085067      36.085067      36.085067    6[1-(0),6-(6,6),6-(6,6)]
   157      27.736139      27.736139      27.736139    6[6-(6,6),8-(29),8-(29)]
   158      29.005164      29.005164      29.005164    6[6-(1,6),6-(1,6),6-(8,8)]
   159       28.99399       28.99399       28.99399    6[1-(0),6-(6,6),6-(6,6)]
   160      32.664861      32.664861      32.664861    6[6-(6,6),8-(29),8-(29)]
   161      31.395836      31.395836      31.395836    6[6-(1,6),6-(1,6),6-(8,8)]
   162       31.40701       31.40701       31.40701    6[1-(0),6-(6,6),6-(6,6)]
   163      35.202911      35.202911      35.202911    6[6-(6,6),8-(29),8-(29)]
   164      35.498876      35.498876      35.498876    6[6-(1,6),6-(1,6),6-(8,8)]
   165      36.151509      36.151509      36.151509    6[1-(0),6-(6,6),6-(6,6)]
   166      25.198089      25.198089      25.198089    6[6-(6,6),8-(29),8-(29)]
   167      24.902124      24.902124      24.902124    6[6-(1,6),6-(1,6),6-(8,8)]
   168      24.249491      24.249491      24.249491    6[1-(0),6-(6,6),6-(6,6)]
   169      16.884194      16.884194      16.884194    6[6-(6,6),8-(29),8-(29)]
   170      17.833697      17.833697      17.833697    6[6-(1,6),6-(1,6),6-(8,8)]
   171      18.364924      18.364924      18.364924    6[1-(0),6-(6,6),6-(6,6)]
   172      24.350965      24.350965      24.350965    6[6-(6,6),8-(29),8-(29)]
   173      24.327409      24.327409      24.327409    6[6-(1,6),6-(1,6),6-(8,8)]
   174      25.522443      25.522443      25.522443    6[1-(0),6-(6,6),6-(6,6)]
   175      43.516806      43.516806      43.516806    6[6-(6,6),8-(29),8-(29)]
   176      42.567303      42.567303      42.567303    6[6-(1,6),6-(1,6),6-(8,8)]
   177      42.036076      42.036076      42.036076    6[1-(0),6-(6,6),6-(6,6)]
   178      36.050035      36.050035      36.050035    6[6-(6,6),8-(29),8-(29)]
   179      36.073591      36.073591      36.073591    6[6-(1,6),6-(1,6),6-(8,8)]
   180      34.878557      34.878557      34.878557    6[1-(0),6-(6,6),6-(6,6)]
   181      36.050035      36.050035      36.050035    6[6-(6,6),8-(29),8-(29)]
   182      36.073591      36.073591      36.073591    6[6-(1,6),6-(1,6),6-(8,8)]
   183      34.878557      34.878557      34.878557    6[1-(0),6-(6,6),6-(6,6)]
   184      43.516806      43.516806      43.516806    6[6-(6,6),8-(29),8-(29)]
   185      42.567303      42.567303      42.567303    6[6-(1,6),6-(1,6),6-(8,8)]
   186      42.036076      42.036076      42.036076    6[1-(0),6-(6,6),6-(6,6)]
   187      24.350965      24.350965      24.350965    6[6-(6,6),8-(29),8-(29)]
   188      24.327409      24.327409      24.327409    6[6-(1,6),6-(1,6),6-(8,8)]
   189      25.522443      25.522443      25.522443    6[1-(0),6-(6,6),6-(6,6)]
   190      16.884194      16.884194      16.884194    6[6-(6,6),8-(29),8-(29)]
   191      17.833697      17.833697      17.833697    6[6-(1,6),6-(1,6),6-(8,8)]
   192      18.364924      18.364924      18.364924    6[1-(0),6-(6,6),6-(6,6)]
   193      19.348554      19.348554      19.348554    6[6-(6,6),8-(29),8-(29)]
   194      19.029033      19.029033      19.029033    6[6-(1,6),6-(1,6),6-(8,8)]
   195      19.571434      19.571434      19.571434    6[1-(0),6-(6,6),6-(6,6)]
   196      21.886604      21.886604      21.886604    6[6-(6,6),8-(29),8-(29)]
   197      23.132073      23.132073      23.132073    6[6-(1,6),6-(1,6),6-(8,8)]
   198      24.315933      24.315933      24.315933    6[1-(0),6-(6,6),6-(6,6)]
   199      38.514396      38.514396      38.514396    6[6-(6,6),8-(29),8-(29)]
   200      37.268927      37.268927      37.268927    6[6-(1,6),6-(1,6),6-(8,8)]
   201      36.085067      36.085067      36.085067    6[1-(0),6-(6,6),6-(6,6)]
   202      41.052446      41.052446      41.052446    6[6-(6,6),8-(29),8-(29)]
   203      41.371967      41.371967      41.371967    6[6-(1,6),6-(1,6),6-(8,8)]
   204      40.829566      40.829566      40.829566    6[1-(0),6-(6,6),6-(6,6)]
   205      35.202911      35.202911      35.202911    6[6-(6,6),8-(29),8-(29)]
   206      35.498876      35.498876      35.498876    6[6-(1,6),6-(1,6),6-(8,8)]
   207      36.151509      36.151509      36.151509    6[1-(0),6-(6,6),6-(6,6)]
   208      25.198089      25.198089      25.198089    6[6-(6,6),8-(29),8-(29)]
   209      24.902124      24.902124      24.902124    6[6-(1,6),6-(1,6),6-(8,8)]
   210      24.249491      24.249491      24.249491    6[1-(0),6-(6,6),6-(6,6)]
   211      27.736139      27.736139      27.736139    6[6-(6,6),8-(29),8-(29)]
   212      29.005164      29.005164      29.005164    6[6-(1,6),6-(1,6),6-(8,8)]
   213       28.99399       28.99399       28.99399    6[1-(0),6-(6,6),6-(6,6)]
   214      32.664861      32.664861      32.664861    6[6-(6,6),8-(29),8-(29)]
   215      31.395836      31.395836      31.395836    6[6-(1,6),6-(1,6),6-(8,8)]
   216       31.40701       31.40701       31.40701    6[1-(0),6-(6,6),6-(6,6)]
   217      38.514396      38.514396      38.514396    6[6-(6,6),8-(29),8-(29)]
   218      37.268927      37.268927      37.268927    6[6-(1,6),6-(1,6),6-(8,8)]
   219      36.085067      36.085067      36.085067    6[1-(0),6-(6,6),6-(6,6)]
   220      41.052446      41.052446      41.052446    6[6-(6,6),8-(29),8-(29)]
   221      41.371967      41.371967      41.371967    6[6-(1,6),6-(1,6),6-(8,8)]
   222      40.829566      40.829566      40.829566    6[1-(0),6-(6,6),6-(6,6)]
   223      19.348554      19.348554      19.348554    6[6-(6,6),8-(29),8-(29)]
   224      19.029033      19.029033      19.029033    6[6-(1,6),6-(1,6),6-(8,8)]
   225      19.571434      19.571434      19.571434    6[1-(0),6-(6,6),6-(6,6)]
   226      21.886604      21.886604      21.886604    6[6-(6,6),8-(29),8-(29)]
   227      23.132073      23.132073      23.132073    6[6-(1,6),6-(1,6),6-(8,8)]
   228      24.315933      24.315933      24.315933    6[1-(0),6-(6,6),6-(6,6)]
   229      32.664861      32.664861      32.664861    6[6-(6,6),8-(29),8-(29)]
   230      31.395836      31.395836      31.395836    6[6-(1,6),6-(1,6),6-(8,8)]
   231       31.40701       31.40701       31.40701    6[1-(0),6-(6,6),6-(6,6)]
   232      27.736139      27.736139      27.736139    6[6-(6,6),8-(29),8-(29)]
   233      29.005164      29.005164      29.005164    6[6-(1,6),6-(1,6),6-(8,8)]
   234       28.99399       28.99399       28.99399    6[1-(0),6-(6,6),6-(6,6)]
   235      25.198089      25.198089      25.198089    6[6-(6,6),8-(29),8-(29)]
   236      24.902124      24.902124      24.902124    6[6-(1,6),6-(1,6),6-(8,8)]
   237      24.249491      24.249491      24.249491    6[1-(0),6-(6,6),6-(6,6)]
   238      35.202911      35.202911      35.202911    6[6-(6,6),8-(29),8-(29)]
   239      35.498876      35.498876      35.498876    6[6-(1,6),6-(1,6),6-(8,8)]
   240      36.151509      36.151509      36.151509    6[1-(0),6-(6,6),6-(6,6)]
   241      43.516806      43.516806      43.516806    6[6-(6,6),8-(29),8-(29)]
   242      42.567303      42.567303      42.567303    6[6-(1,6),6-(1,6),6-(8,8)]
   243      42.036076      42.036076      42.036076    6[1-(0),6-(6,6),6-(6,6)]
   244      36.050035      36.050035      36.050035    6[6-(6,6),8-(29),8-(29)]
   245      36.073591      36.073591      36.073591    6[6-(1,6),6-(1,6),6-(8,8)]
   246      34.878557      34.878557      34.878557    6[1-(0),6-(6,6),6-(6,6)]
   247      16.884194      16.884194      16.884194    6[6-(6,6),8-(29),8-(29)]
   248      17.833697      17.833697      17.833697    6[6-(1,6),6-(1,6),6-(8,8)]
   249      18.364924      18.364924      18.364924    6[1-(0),6-(6,6),6-(6,6)]
   250      24.350965      24.350965      24.350965    6[6-(6,6),8-(29),8-(29)]
   251      24.327409      24.327409      24.327409    6[6-(1,6),6-(1,6),6-(8,8)]
   252      25.522443      25.522443      25.522443    6[1-(0),6-(6,6),6-(6,6)]
   253      24.350965      24.350965      24.350965    6[6-(6,6),8-(29),8-(29)]
   254      24.327409      24.327409      24.327409    6[6-(1,6),6-(1,6),6-(8,8)]
   255      25.522443      25.522443      25.522443    6[1-(0),6-(6,6),6-(6,6)]
   256      16.884194      16.884194      16.884194    6[6-(6,6),8-(29),8-(29)]
   257      17.833697      17.833697      17.833697    6[6-(1,6),6-(1,6),6-(8,8)]
   258      18.364924      18.364924      18.364924    6[1-(0),6-(6,6),6-(6,6)]
   259      36.050035      36.050035      36.050035    6[6-(6,6),8-(29),8-(29)]
   260      36.073591      36.073591      36.073591    6[6-(1,6),6-(1,6),6-(8,8)]
   261      34.878557      34.878557      34.878557    6[1-(0),6-(6,6),6-(6,6)]
   262      43.516806      43.516806      43.516806    6[6-(6,6),8-(29),8-(29)]
   263      42.567303      42.567303      42.567303    6[6-(1,6),6-(1,6),6-(8,8)]
   264      42.036076      42.036076      42.036076    6[1-(0),6-(6,6),6-(6,6)]
   265      41.052446      41.052446      41.052446    6[6-(6,6),8-(29),8-(29)]
   266      41.371967      41.371967      41.371967    6[6-(1,6),6-(1,6),6-(8,8)]
   267      40.829566      40.829566      40.829566    6[1-(0),6-(6,6),6-(6,6)]
   268      38.514396      38.514396      38.514396    6[6-(6,6),8-(29),8-(29)]
   269      37.268927      37.268927      37.268927    6[6-(1,6),6-(1,6),6-(8,8)]
   270      36.085067      36.085067      36.085067    6[1-(0),6-(6,6),6-(6,6)]
   271      21.886604      21.886604      21.886604    6[6-(6,6),8-(29),8-(29)]
   272      23.132073      23.132073      23.132073    6[6-(1,6),6-(1,6),6-(8,8)]
   273      24.315933      24.315933      24.315933    6[1-(0),6-(6,6),6-(6,6)]
   274      19.348554      19.348554      19.348554    6[6-(6,6),8-(29),8-(29)]
   275      19.029033      19.029033      19.029033    6[6-(1,6),6-(1,6),6-(8,8)]
   276      19.571434      19.571434      19.571434    6[1-(0),6-(6,6),6-(6,6)]
   277      25.198089      25.198089      25.198089    6[6-(6,6),8-(29),8-(29)]
   278      24.902124      24.902124      24.902124    6[6-(1,6),6-(1,6),6-(8,8)]
   279      24.249491      24.249491      24.249491    6[1-(0),6-(6,6),6-(6,6)]
   280      35.202911      35.202911      35.202911    6[6-(6,6),8-(29),8-(29)]
   281      35.498876      35.498876      35.498876    6[6-(1,6),6-(1,6),6-(8,8)]
   282      36.151509      36.151509      36.151509    6[1-(0),6-(6,6),6-(6,6)]
   283      32.664861      32.664861      32.664861    6[6-(6,6),8-(29),8-(29)]
   284      31.395836      31.395836      31.395836    6[6-(1,6),6-(1,6),6-(8,8)]
   285       31.40701       31.40701       31.40701    6[1-(0),6-(6,6),6-(6,6)]
   286      27.736139      27.736139      27.736139    6[6-(6,6),8-(29),8-(29)]
   287      29.005164      29.005164      29.005164    6[6-(1,6),6-(1,6),6-(8,8)]
   288       28.99399       28.99399       28.99399    6[1-(0),6-(6,6),6-(6,6)]
   289      23.162877      23.162877      23.162877    6[1-(0),6-(6,6),6-(6,6)]
   290      25.492242      25.492242      25.492242    6[6-(1,6),6-(1,6),6-(6)]
   291      26.730463      26.730463      26.730463    6[6-(6),6-(6,6)]
   292      27.742179      27.742179      27.742179    6[6-(6),6-(6,6)]
   293       28.98342       28.98342       28.98342    6[6-(6),6-(6,7),6-(6,7)]
   294      18.193687      18.193687      18.193687    6[1-(0),6-(6,6),6-(6,6)]
   295      19.270939      19.270939      19.270939    6[6-(1,6),6-(1,6),6-(6)]
   296      19.862869      19.862869      19.862869    6[6-(6),6-(6,6)]
   297      20.282656      20.282656      20.282656    6[6-(6),6-(6,6)]
   298      20.660162      20.660162      20.660162    6[6-(6),6-(6,7),6-(6,7)]
   299      42.207313      42.207313      42.207313    6[1-(0),6-(6,6),6-(6,6)]
   300      41.130061      41.130061      41.130061    6[6-(1,6),6-(1,6),6-(6)]
   301      40.538131      40.538131      40.538131    6[6-(6),6-(6,6)]
   302      40.118344      40.118344      40.118344    6[6-(6),6-(6,6)]
   303      39.740838      39.740838      39.740838    6[6-(6),6-(6,7),6-(6,7)]
   304      37.238123      37.238123      37.238123    6[1-(0),6-(6,6),6-(6,6)]
   305      34.908758      34.908758      34.908758    6[6-(1,6),6-(1,6),6-(6)]
   306      33.670537      33.670537      33.670537    6[6-(6),6-(6,6)]
   307      32.658821      32.658821      32.658821    6[6-(6),6-(6,6)]
   308       31.41758       31.41758       31.41758    6[6-(6),6-(6,7),6-(6,7)]
   309        30.2005        30.2005        30.2005    6[1-(0),6-(6,6),6-(6,6)]
   310        30.2005        30.2005        30.2005    6[6-(1,6),6-(1,6),6-(6)]
   311        30.2005        30.2005        30.2005    6[6-(6),6-(6,6)]
   312        30.2005        30.2005        30.2005    6[6-(6),6-(6,6)]
   313        30.2005        30.2005        30.2005    6[6-(6),6-(6,7),6-(6,7)]
   314        30.2005        30.2005        30.2005    6[1-(0),6-(6,6),6-(6,6)]
   315        30.2005        30.2005        30.2005    6[6-(1,6),6-(1,6),6-(6)]
   316        30.2005        30.2005        30.2005    6[6-(6),6-(6,6)]
   317        30.2005        30.2005        30.2005    6[6-(6),6-(6,6)]
   318        30.2005        30.2005        30.2005    6[6-(6),6-(6,7),6-(6,7)]
   319       35.16969       35.16969       35.16969    6[1-(0),6-(6,6),6-(6,6)]
   320      36.421803      36.421803      36.421803    6[6-(1,6),6-(1,6),6-(6)]
   321      37.068094      37.068094      37.068094    6[6-(6),6-(6,6)]
   322      37.660024      37.660024      37.660024    6[6-(6),6-(6,6)]
   323      38.523758      38.523758      38.523758    6[6-(6),6-(6,7),6-(6,7)]
   324       25.23131       25.23131       25.23131    6[1-(0),6-(6,6),6-(6,6)]
   325      23.979197      23.979197      23.979197    6[6-(1,6),6-(1,6),6-(6)]
   326      23.332906      23.332906      23.332906    6[6-(6),6-(6,6)]
   327      22.740977      22.740977      22.740977    6[6-(6),6-(6,6)]
   328      21.877242      21.877242      21.877242    6[6-(6),6-(6,7),6-(6,7)]
   329      18.193687      18.193687      18.193687    6[1-(0),6-(6,6),6-(6,6)]
   330      19.270939      19.270939      19.270939    6[6-(1,6),6-(1,6),6-(6)]
   331      19.862869      19.862869      19.862869    6[6-(6),6-(6,6)]
   332      20.282656      20.282656      20.282656    6[6-(6),6-(6,6)]
   333      20.660162      20.660162      20.660162    6[6-(6),6-(6,7),6-(6,7)]
   334      23.162877      23.162877      23.162877    6[1-(0),6-(6,6),6-(6,6)]
   335      25.492242      25.492242      25.492242    6[6-(1,6),6-(1,6),6-(6)]
   336      26.730463      26.730463      26.730463    6[6-(6),6-(6,6)]
   337      27.742179      27.742179      27.742179    6[6-(6),6-(6,6)]
   338       28.98342       28.98342       28.98342    6[6-(6),6-(6,7),6-(6,7)]
   339      42.207313      42.207313      42.207313    6[1-(0),6-(6,6),6-(6,6)]
   340      41.130061      41.130061      41.130061    6[6-(1,6),6-(1,6),6-(6)]
   341      40.538131      40.538131      40.538131    6[6-(6),6-(6,6)]
   342      40.118344      40.118344      40.118344    6[6-(6),6-(6,6)]
   343      39.740838      39.740838      39.740838    6[6-(6),6-(6,7),6-(6,7)]
   344      37.238123      37.238123      37.238123    6[1-(0),6-(6,6),6-(6,6)]
   345      34.908758      34.908758      34.908758    6[6-(1,6),6-(1,6),6-(6)]
   346      33.670537      33.670537      33.670537    6[6-(6),6-(6,6)]
   347      32.658821      32.658821      32.658821    6[6-(6),6-(6,6)]
   348       31.41758       31.41758       31.41758    6[6-(6),6-(6,7),6-(6,7)]
   349      37.238123      37.238123      37.238123    6[1-(0),6-(6,6),6-(6,6)]
   350      34.908758      34.908758      34.908758    6[6-(1,6),6-(1,6),6-(6)]
   351      33.670537      33.670537      33.670537    6[6-(6),6-(6,6)]
   352      32.658821      32.658821      32.658821    6[6-(6),6-(6,6)]
   353       31.41758       31.41758       31.41758    6[6-(6),6-(6,7),6-(6,7)]
   354      42.207313      42.207313      42.207313    6[1-(0),6-(6,6),6-(6,6)]
   355      41.130061      41.130061      41.130061    6[6-(1,6),6-(1,6),6-(6)]
   356      40.538131      40.538131      40.538131    6[6-(6),6-(6,6)]
   357      40.118344      40.118344      40.118344    6[6-(6),6-(6,6)]
   358      39.740838      39.740838      39.740838    6[6-(6),6-(6,7),6-(6,7)]
   359      23.162877      23.162877      23.162877    6[1-(0),6-(6,6),6-(6,6)]
   360      25.492242      25.492242      25.492242    6[6-(1,6),6-(1,6),6-(6)]
   361      26.730463      26.730463      26.730463    6[6-(6),6-(6,6)]
   362      27.742179      27.742179      27.742179    6[6-(6),6-(6,6)]
   363       28.98342       28.98342       28.98342    6[6-(6),6-(6,7),6-(6,7)]
   364      18.193687      18.193687      18.193687    6[1-(0),6-(6,6),6-(6,6)]
   365      19.270939      19.270939      19.270939    6[6-(1,6),6-(1,6),6-(6)]
   366      19.862869      19.862869      19.862869    6[6-(6),6-(6,6)]
   367      20.282656      20.282656      20.282656    6[6-(6),6-(6,6)]
   368      20.660162      20.660162      20.660162    6[6-(6),6-(6,7),6-(6,7)]
   369      18.193687      18.193687      18.193687    6[1-(0),6-(6,6),6-(6,6)]
   370      19.270939      19.270939      19.270939    6[6-(1,6),6-(1,6),6-(6)]
   371      19.862869      19.862869      19.862869    6[6-(6),6-(6,6)]
   372      20.282656      20.282656      20.282656    6[6-(6),6-(6,6)]
   373      20.660162      20.660162      20.660162    6[6-(6),6-(6,7),6-(6,7)]
   374      23.162877      23.162877      23.162877    6[1-(0),6-(6,6),6-(6,6)]
   375      25.492242      25.492242      25.492242    6[6-(1,6),6-(1,6),6-(6)]
   376      26.730463      26.730463      26.730463    6[6-(6),6-(6,6)]
   377      27.742179      27.742179      27.742179    6[6-(6),6-(6,6)]
   378       28.98342       28.98342       28.98342    6[6-(6),6-(6,7),6-(6,7)]
   379      37.238123      37.238123      37.238123    6[1-(0),6-(6,6),6-(6,6)]
   380      34.908758      34.908758      34.908758    6[6-(1,6),6-(1,6),6-(6)]
   381      33.670537      33.670537      33.670537    6[6-(6),6-(6,6)]
   382      32.658821      32.658821      32.658821    6[6-(6),6-(6,6)]
   383       31.41758       31.41758       31.41758    6[6-(6),6-(6,7),6-(6,7)]
   384      42.207313      42.207313      42.207313    6[1-(0),6-(6,6),6-(6,6)]
   385      41.130061      41.130061      41.130061    6[6-(1,6),6-(1,6),6-(6)]
   386      40.538131      40.538131      40.538131    6[6-(6),6-(6,6)]
   387      40.118344      40.118344      40.118344    6[6-(6),6-(6,6)]
   388      39.740838      39.740838      39.740838    6[6-(6),6-(6,7),6-(6,7)]
   389       35.16969       35.16969       35.16969    6[1-(0),6-(6,6),6-(6,6)]
   390      36.421803      36.421803      36.421803    6[6-(1,6),6-(1,6),6-(6)]
   391      37.068094      37.068094      37.068094    6[6-(6),6-(6,6)]
   392      37.660024      37.660024      37.660024    6[6-(6),6-(6,6)]
   393      38.523758      38.523758      38.523758    6[6-(6),6-(6,7),6-(6,7)]
   394       25.23131       25.23131       25.23131    6[1-(0),6-(6,6),6-(6,6)]
   395      23.979197      23.979197      23.979197    6[6-(1,6),6-(1,6),6-(6)]
   396      23.332906      23.332906      23.332906    6[6-(6),6-(6,6)]
   397      22.740977      22.740977      22.740977    6[6-(6),6-(6,6)]
   398      21.877242      21.877242      21.877242    6[6-(6),6-(6,7),6-(6,7)]
   399        30.2005        30.2005        30.2005    6[1-(0),6-(6,6),6-(6,6)]
   400        30.2005        30.2005        30.2005    6[6-(1,6),6-(1,6),6-(6)]
   401        30.2005        30.2005        30.2005    6[6-(6),6-(6,6)]
   402        30.2005        30.2005        30.2005    6[6-(6),6-(6,6)]
   403        30.2005        30.2005        30.2005    6[6-(6),6-(6,7),6-(6,7)]
   404        30.2005        30.2005        30.2005    6[1-(0),6-(6,6),6-(6,6)]
   405        30.2005        30.2005        30.2005    6[6-(1,6),6-(1,6),6-(6)]
   406        30.2005        30.2005        30.2005    6[6-(6),6-(6,6)]
   407        30.2005        30.2005        30.2005    6[6-(6),6-(6,6)]
   408        30.2005        30.2005        30.2005    6[6-(6),6-(6,7),6-(6,7)]
   409        30.2005        30.2005        30.2005    6[6-(6,6),6-(6,6),7-(1,1)]
   410      20.294736      20.294736      20.294736    6[6-(6,6),6-(6,6),7-(1,1)]
   411      40.106264      40.106264      40.106264    6[6-(6,6),6-(6,6),7-(1,1)]
   412        30.2005        30.2005        30.2005    6[6-(6,6),6-(6,6),7-(1,1)]
   413       31.41758       31.41758       31.41758    6[6-(6,6),6-(6,6),7-(1,1)]
   414       28.98342       28.98342       28.98342    6[6-(6,6),6-(6,6),7-(1,1)]
   415      38.889184      38.889184      38.889184    6[6-(6,6),6-(6,6),7-(1,1)]
   416      21.511816      21.511816      21.511816    6[6-(6,6),6-(6,6),7-(1,1)]
   417      21.511816      21.511816      21.511816    6[6-(6,6),6-(6,6),7-(1,1)]
   418       28.98342       28.98342       28.98342    6[6-(6,6),6-(6,6),7-(1,1)]
   419      38.889184      38.889184      38.889184    6[6-(6,6),6-(6,6),7-(1,1)]
   420       31.41758       31.41758       31.41758    6[6-(6,6),6-(6,6),7-(1,1)]
   421       31.41758       31.41758       31.41758    6[6-(6,6),6-(6,6),7-(1,1)]
   422      38.889184      38.889184      38.889184    6[6-(6,6),6-(6,6),7-(1,1)]
   423       28.98342       28.98342       28.98342    6[6-(6,6),6-(6,6),7-(1,1)]
   424      21.511816      21.511816      21.511816    6[6-(6,6),6-(6,6),7-(1,1)]
   425      20.294736      20.294736      20.294736    6[6-(6,6),6-(6,6),7-(1,1)]
   426        30.2005        30.2005        30.2005    6[6-(6,6),6-(6,6),7-(1,1)]
   427        30.2005        30.2005        30.2005    6[6-(6,6),6-(6,6),7-(1,1)]
   428      40.106264      40.106264      40.106264    6[6-(6,6),6-(6,6),7-(1,1)]
   429      38.889184      38.889184      38.889184    6[6-(6,6),6-(6,6),7-(1,1)]
   430      21.511816      21.511816      21.511816    6[6-(6,6),6-(6,6),7-(1,1)]
   431       31.41758       31.41758       31.41758    6[6-(6,6),6-(6,6),7-(1,1)]
   432       28.98342       28.98342       28.98342    6[6-(6,6),6-(6,6),7-(1,1)]
   433        30.2005        30.2005        30.2005    7[1-(0),1-(0),6-(6,6)]
   434      19.757167      19.757167      19.757167    7[1-(0),1-(0),6-(6,6)]
   435      40.643833      40.643833      40.643833    7[1-(0),1-(0),6-(6,6)]
   436        30.2005        30.2005        30.2005    7[1-(0),1-(0),6-(6,6)]
   437      32.516878      32.516878      32.516878    7[1-(0),1-(0),6-(6,6)]
   438      27.884122      27.884122      27.884122    7[1-(0),1-(0),6-(6,6)]
   439      38.327455      38.327455      38.327455    7[1-(0),1-(0),6-(6,6)]
   440      22.073545      22.073545      22.073545    7[1-(0),1-(0),6-(6,6)]
   441      22.073545      22.073545      22.073545    7[1-(0),1-(0),6-(6,6)]
   442      27.884122      27.884122      27.884122    7[1-(0),1-(0),6-(6,6)]
   443      38.327455      38.327455      38.327455    7[1-(0),1-(0),6-(6,6)]
   444      32.516878      32.516878      32.516878    7[1-(0),1-(0),6-(6,6)]
   445      32.516878      32.516878      32.516878    7[1-(0),1-(0),6-(6,6)]
   446      38.327455      38.327455      38.327455    7[1-(0),1-(0),6-(6,6)]
   447      27.884122      27.884122      27.884122    7[1-(0),1-(0),6-(6,6)]
   448      22.073545      22.073545      22.073545    7[1-(0),1-(0),6-(6,6)]
   449      19.757167      19.757167      19.757167    7[1-(0),1-(0),6-(6,6)]
   450        30.2005        30.2005        30.2005    7[1-(0),1-(0),6-(6,6)]
   451        30.2005        30.2005        30.2005    7[1-(0),1-(0),6-(6,6)]
   452      40.643833      40.643833      40.643833    7[1-(0),1-(0),6-(6,6)]
   453      38.327455      38.327455      38.327455    7[1-(0),1-(0),6-(6,6)]
   454      22.073545      22.073545      22.073545    7[1-(0),1-(0),6-(6,6)]
   455      32.516878      32.516878      32.516878    7[1-(0),1-(0),6-(6,6)]
   456      27.884122      27.884122      27.884122    7[1-(0),1-(0),6-(6,6)]
   457       20.79999       20.79999       20.79999    8[6-(6,8),29-(8,8,8)]
   458      21.932811      21.932811      21.932811    8[6-(6,8),29-(8,8,8)]
   459      18.877427      18.877427      18.877427    8[6-(6,8),29-(8,8,8)]
   460      20.001187      20.001187      20.001187    8[6-(6,8),29-(8,8,8)]
   461      41.523573      41.523573      41.523573    8[6-(6,8),29-(8,8,8)]
   462      40.399813      40.399813      40.399813    8[6-(6,8),29-(8,8,8)]
   463       39.60101       39.60101       39.60101    8[6-(6,8),29-(8,8,8)]
   464      38.468189      38.468189      38.468189    8[6-(6,8),29-(8,8,8)]
   465      27.772078      27.772078      27.772078    8[6-(6,8),29-(8,8,8)]
   466      26.670062      26.670062      26.670062    8[6-(6,8),29-(8,8,8)]
   467      32.628922      32.628922      32.628922    8[6-(6,8),29-(8,8,8)]
   468      33.730938      33.730938      33.730938    8[6-(6,8),29-(8,8,8)]
   469      34.551486      34.551486      34.551486    8[6-(6,8),29-(8,8,8)]
   470      35.662562      35.662562      35.662562    8[6-(6,8),29-(8,8,8)]
   471      25.849514      25.849514      25.849514    8[6-(6,8),29-(8,8,8)]
   472      24.738438      24.738438      24.738438    8[6-(6,8),29-(8,8,8)]
   473      16.449004      16.449004      16.449004    8[6-(6,8),29-(8,8,8)]
   474      16.470749      16.470749      16.470749    8[6-(6,8),29-(8,8,8)]
   475      23.228413      23.228413      23.228413    8[6-(6,8),29-(8,8,8)]
   476       25.46325       25.46325       25.46325    8[6-(6,8),29-(8,8,8)]
   477      43.951996      43.951996      43.951996    8[6-(6,8),29-(8,8,8)]
   478      43.930251      43.930251      43.930251    8[6-(6,8),29-(8,8,8)]
   479      37.172587      37.172587      37.172587    8[6-(6,8),29-(8,8,8)]
   480       34.93775       34.93775       34.93775    8[6-(6,8),29-(8,8,8)]
   481      37.172587      37.172587      37.172587    8[6-(6,8),29-(8,8,8)]
   482       34.93775       34.93775       34.93775    8[6-(6,8),29-(8,8,8)]
   483      43.951996      43.951996      43.951996    8[6-(6,8),29-(8,8,8)]
   484      43.930251      43.930251      43.930251    8[6-(6,8),29-(8,8,8)]
   485      23.228413      23.228413      23.228413    8[6-(6,8),29-(8,8,8)]
   486       25.46325       25.46325       25.46325    8[6-(6,8),29-(8,8,8)]
   487      16.449004      16.449004      16.449004    8[6-(6,8),29-(8,8,8)]
   488      16.470749      16.470749      16.470749    8[6-(6,8),29-(8,8,8)]
   489      18.877427      18.877427      18.877427    8[6-(6,8),29-(8,8,8)]
   490      20.001187      20.001187      20.001187    8[6-(6,8),29-(8,8,8)]
   491       20.79999       20.79999       20.79999    8[6-(6,8),29-(8,8,8)]
   492      21.932811      21.932811      21.932811    8[6-(6,8),29-(8,8,8)]
   493       39.60101       39.60101       39.60101    8[6-(6,8),29-(8,8,8)]
   494      38.468189      38.468189      38.468189    8[6-(6,8),29-(8,8,8)]
   495      41.523573      41.523573      41.523573    8[6-(6,8),29-(8,8,8)]
   496      40.399813      40.399813      40.399813    8[6-(6,8),29-(8,8,8)]
   497      34.551486      34.551486      34.551486    8[6-(6,8),29-(8,8,8)]
   498      35.662562      35.662562      35.662562    8[6-(6,8),29-(8,8,8)]
   499      25.849514      25.849514      25.849514    8[6-(6,8),29-(8,8,8)]
   500      24.738438      24.738438      24.738438    8[6-(6,8),29-(8,8,8)]
   501      27.772078      27.772078      27.772078    8[6-(6,8),29-(8,8,8)]
   502      26.670062      26.670062      26.670062    8[6-(6,8),29-(8,8,8)]
   503      32.628922      32.628922      32.628922    8[6-(6,8),29-(8,8,8)]
   504      33.730938      33.730938      33.730938    8[6-(6,8),29-(8,8,8)]
   505       39.60101       39.60101       39.60101    8[6-(6,8),29-(8,8,8)]
   506      38.468189      38.468189      38.468189    8[6-(6,8),29-(8,8,8)]
   507      41.523573      41.523573      41.523573    8[6-(6,8),29-(8,8,8)]
   508      40.399813      40.399813      40.399813    8[6-(6,8),29-(8,8,8)]
   509      18.877427      18.877427      18.877427    8[6-(6,8),29-(8,8,8)]
   510      20.001187      20.001187      20.001187    8[6-(6,8),29-(8,8,8)]
   511       20.79999       20.79999       20.79999    8[6-(6,8),29-(8,8,8)]
   512      21.932811      21.932811      21.932811    8[6-(6,8),29-(8,8,8)]
   513      32.628922      32.628922      32.628922    8[6-(6,8),29-(8,8,8)]
   514      33.730938      33.730938      33.730938    8[6-(6,8),29-(8,8,8)]
   515      27.772078      27.772078      27.772078    8[6-(6,8),29-(8,8,8)]
   516      26.670062      26.670062      26.670062    8[6-(6,8),29-(8,8,8)]
   517      25.849514      25.849514      25.849514    8[6-(6,8),29-(8,8,8)]
   518      24.738438      24.738438      24.738438    8[6-(6,8),29-(8,8,8)]
   519      34.551486      34.551486      34.551486    8[6-(6,8),29-(8,8,8)]
   520      35.662562      35.662562      35.662562    8[6-(6,8),29-(8,8,8)]
   521      43.951996      43.951996      43.951996    8[6-(6,8),29-(8,8,8)]
   522      43.930251      43.930251      43.930251    8[6-(6,8),29-(8,8,8)]
   523      37.172587      37.172587      37.172587    8[6-(6,8),29-(8,8,8)]
   524       34.93775       34.93775       34.93775    8[6-(6,8),29-(8,8,8)]
   525      16.449004      16.449004      16.449004    8[6-(6,8),29-(8,8,8)]
   526      16.470749      16.470749      16.470749    8[6-(6,8),29-(8,8,8)]
   527      23.228413      23.228413      23.228413    8[6-(6,8),29-(8,8,8)]
   528       25.46325       25.46325       25.46325    8[6-(6,8),29-(8,8,8)]
   529      23.228413      23.228413      23.228413    8[6-(6,8),29-(8,8,8)]
   530       25.46325       25.46325       25.46325    8[6-(6,8),29-(8,8,8)]
   531      16.449004      16.449004      16.449004    8[6-(6,8),29-(8,8,8)]
   532      16.470749      16.470749      16.470749    8[6-(6,8),29-(8,8,8)]
   533      37.172587      37.172587      37.172587    8[6-(6,8),29-(8,8,8)]
   534       34.93775       34.93775       34.93775    8[6-(6,8),29-(8,8,8)]
   535      43.951996      43.951996      43.951996    8[6-(6,8),29-(8,8,8)]
   536      43.930251      43.930251      43.930251    8[6-(6,8),29-(8,8,8)]
   537      41.523573      41.523573      41.523573    8[6-(6,8),29-(8,8,8)]
   538      40.399813      40.399813      40.399813    8[6-(6,8),29-(8,8,8)]
   539       39.60101       39.60101       39.60101    8[6-(6,8),29-(8,8,8)]
   540      38.468189      38.468189      38.468189    8[6-(6,8),29-(8,8,8)]
   541       20.79999       20.79999       20.79999    8[6-(6,8),29-(8,8,8)]
   542      21.932811      21.932811      21.932811    8[6-(6,8),29-(8,8,8)]
   543      18.877427      18.877427      18.877427    8[6-(6,8),29-(8,8,8)]
   544      20.001187      20.001187      20.001187    8[6-(6,8),29-(8,8,8)]
   545      25.849514      25.849514      25.849514    8[6-(6,8),29-(8,8,8)]
   546      24.738438      24.738438      24.738438    8[6-(6,8),29-(8,8,8)]
   547      34.551486      34.551486      34.551486    8[6-(6,8),29-(8,8,8)]
   548      35.662562      35.662562      35.662562    8[6-(6,8),29-(8,8,8)]
   549      32.628922      32.628922      32.628922    8[6-(6,8),29-(8,8,8)]
   550      33.730938      33.730938      33.730938    8[6-(6,8),29-(8,8,8)]
   551      27.772078      27.772078      27.772078    8[6-(6,8),29-(8,8,8)]
   552      26.670062      26.670062      26.670062    8[6-(6,8),29-(8,8,8)]
