# Supplementary material for: A collection of forcefield precursors for metal–organic frameworks
Source: RSC Adv. 2019 Nov 13;9(63):36492–507. doi: 10.1039/c9ra07327b (PMC9075174; doi:10.1039/c9ra07327b)
Supplement: RA-009-C9RA07327B-s2130 [file RA-009-C9RA07327B-s2130.txt]

RAQVEM_clean

9.810000    0.000000    0.000000
4.905013    17.911529    0.000000
4.905021    2.023127    19.522732

     1      13.465133      13.465133      13.465133    30[7-(6,6),7-(6,6),7-(6,7),8-(6)]
     2       8.560134       8.560134       8.560134    30[7-(6,6),7-(6,6),7-(6,7),8-(6)]
     3       6.154901       6.154901       6.154901    30[7-(6,6),7-(6,6),7-(6,7),8-(6)]
     4        11.0599        11.0599        11.0599    30[7-(6,6),7-(6,6),7-(6,7),8-(6)]
     5       4.992226       4.992226       4.992226    30[7-(6,6),7-(6,6),8-(6),8-(6)]
     6      14.627808      14.627808      14.627808    30[7-(6,6),7-(6,6),8-(6),8-(6)]
     7       7.153474       7.153474       7.153474    1[7-(6,7)]
     8      12.505799      12.505799      12.505799    1[6-(6,6,6)]
     9      11.842642      11.842642      11.842642    1[6-(1,6,6)]
    10      10.749809      10.749809      10.749809    1[6-(1,6,6)]
    11      11.041166      11.041166      11.041166    1[6-(1,6,6)]
    12      12.566622      12.566622      12.566622    1[6-(1,6,6)]
    13      11.420816      11.420816      11.420816    1[6-(1,6,6)]
    14      10.464341      10.464341      10.464341    1[6-(1,6,6)]
    15      13.230761      13.230761      13.230761    1[6-(1,6,6)]
    16      12.076126      12.076126      12.076126    1[6-(1,6,6)]
    17      11.477714      11.477714      11.477714    1[6-(6,6,6)]
    18      11.515986      11.515986      11.515986    1[6-(6,7)]
    19       9.856133       9.856133       9.856133    1[6-(6,6)]
    20      10.547734      10.547734      10.547734    1[6-(6,6)]
    21      12.235054      12.235054      12.235054    1[6-(6,7)]
    22       5.871308       5.871308       5.871308    1[6-(6,6)]
    23       9.299883       9.299883       9.299883    1[6-(6,7)]
    24      10.021903      10.021903      10.021903    1[6-(6,7)]
    25      11.545395      11.545395      11.545395    1[6-(6,6)]
    26       5.207159       5.207159       5.207159    1[6-(6,7)]
    27       6.320592       6.320592       6.320592    1[6-(6,6)]
    28       8.663223       8.663223       8.663223    1[6-(6,6)]
    29       7.426184       7.426184       7.426184    1[6-(6,7)]
    30      16.102164      16.102164      16.102164    1[6-(6,6)]
    31      17.546195      17.546195      17.546195    1[6-(6,7)]
    32      16.932085      16.932085      16.932085    1[6-(6,7)]
    33      15.438022      15.438022      15.438022    1[6-(6,6)]
    34       7.153468       7.153468       7.153468    1[7-(6,7)]
    35      12.505807      12.505807      12.505807    1[6-(6,6,6)]
    36       6.937639       6.937639       6.937639    1[6-(1,6,6)]
    37       5.844804       5.844804       5.844804    1[6-(1,6,6)]
    38       6.136161       6.136161       6.136161    1[6-(1,6,6)]
    39       7.661615       7.661615       7.661615    1[6-(1,6,6)]
    40       6.515805       6.515805       6.515805    1[6-(1,6,6)]
    41        5.55933        5.55933        5.55933    1[6-(1,6,6)]
    42        8.32575        8.32575        8.32575    1[6-(1,6,6)]
    43      12.076124      12.076124      12.076124    1[6-(1,6,6)]
    44      11.477716      11.477716      11.477716    1[6-(6,6,6)]
    45      16.420983      16.420983      16.420983    1[6-(6,7)]
    46       9.856119       9.856119       9.856119    1[6-(6,6)]
    47      10.547728      10.547728      10.547728    1[6-(6,6)]
    48      12.235048      12.235048      12.235048    1[6-(6,7)]
    49         5.8713         5.8713         5.8713    1[6-(6,6)]
    50       4.394894       4.394894       4.394894    1[6-(6,7)]
    51       5.116906       5.116906       5.116906    1[6-(6,7)]
    52         6.6404         6.6404         6.6404    1[6-(6,6)]
    53      15.017167      15.017167      15.017167    1[6-(6,7)]
    54      16.130604      16.130604      16.130604    1[6-(6,6)]
    55       8.663229       8.663229       8.663229    1[6-(6,6)]
    56       7.426186       7.426186       7.426186    1[6-(6,7)]
    57      11.197155      11.197155      11.197155    1[6-(6,6)]
    58      12.641188      12.641188      12.641188    1[6-(6,7)]
    59      12.027086      12.027086      12.027086    1[6-(6,7)]
    60      10.533023      10.533023      10.533023    1[6-(6,6)]
    61       12.46656       12.46656       12.46656    1[7-(6,7)]
    62       7.114235       7.114235       7.114235    1[6-(6,6,6)]
    63       7.777392       7.777392       7.777392    1[6-(1,6,6)]
    64       8.870225       8.870225       8.870225    1[6-(1,6,6)]
    65       8.578868       8.578868       8.578868    1[6-(1,6,6)]
    66       7.053412       7.053412       7.053412    1[6-(1,6,6)]
    67       8.199218       8.199218       8.199218    1[6-(1,6,6)]
    68       9.155693       9.155693       9.155693    1[6-(1,6,6)]
    69       6.389273       6.389273       6.389273    1[6-(1,6,6)]
    70       7.543908       7.543908       7.543908    1[6-(1,6,6)]
    71        8.14232        8.14232        8.14232    1[6-(6,6,6)]
    72       8.104048       8.104048       8.104048    1[6-(6,7)]
    73       9.763901       9.763901       9.763901    1[6-(6,6)]
    74         9.0723         9.0723         9.0723    1[6-(6,6)]
    75        7.38498        7.38498        7.38498    1[6-(6,7)]
    76      13.748726      13.748726      13.748726    1[6-(6,6)]
    77      10.320151      10.320151      10.320151    1[6-(6,7)]
    78       9.598131       9.598131       9.598131    1[6-(6,7)]
    79       8.074639       8.074639       8.074639    1[6-(6,6)]
    80      14.412875      14.412875      14.412875    1[6-(6,7)]
    81      13.299442      13.299442      13.299442    1[6-(6,6)]
    82      10.956811      10.956811      10.956811    1[6-(6,6)]
    83       12.19385       12.19385       12.19385    1[6-(6,7)]
    84        3.51787        3.51787        3.51787    1[6-(6,6)]
    85       2.073839       2.073839       2.073839    1[6-(6,7)]
    86       2.687949       2.687949       2.687949    1[6-(6,7)]
    87       4.182012       4.182012       4.182012    1[6-(6,6)]
    88      12.466566      12.466566      12.466566    1[7-(6,7)]
    89       7.114227       7.114227       7.114227    1[6-(6,6,6)]
    90      12.682395      12.682395      12.682395    1[6-(1,6,6)]
    91       13.77523       13.77523       13.77523    1[6-(1,6,6)]
    92      13.483873      13.483873      13.483873    1[6-(1,6,6)]
    93      11.958419      11.958419      11.958419    1[6-(1,6,6)]
    94      13.104229      13.104229      13.104229    1[6-(1,6,6)]
    95      14.060704      14.060704      14.060704    1[6-(1,6,6)]
    96      11.294284      11.294284      11.294284    1[6-(1,6,6)]
    97        7.54391        7.54391        7.54391    1[6-(1,6,6)]
    98       8.142318       8.142318       8.142318    1[6-(6,6,6)]
    99       3.199051       3.199051       3.199051    1[6-(6,7)]
   100       9.763915       9.763915       9.763915    1[6-(6,6)]
   101       9.072306       9.072306       9.072306    1[6-(6,6)]
   102       7.384986       7.384986       7.384986    1[6-(6,7)]
   103      13.748734      13.748734      13.748734    1[6-(6,6)]
   104       15.22514       15.22514       15.22514    1[6-(6,7)]
   105      14.503128      14.503128      14.503128    1[6-(6,7)]
   106      12.979634      12.979634      12.979634    1[6-(6,6)]
   107       4.602867       4.602867       4.602867    1[6-(6,7)]
   108        3.48943        3.48943        3.48943    1[6-(6,6)]
   109      10.956805      10.956805      10.956805    1[6-(6,6)]
   110      12.193848      12.193848      12.193848    1[6-(6,7)]
   111       8.422879       8.422879       8.422879    1[6-(6,6)]
   112       6.978846       6.978846       6.978846    1[6-(6,7)]
   113       7.592948       7.592948       7.592948    1[6-(6,7)]
   114       9.087011       9.087011       9.087011    1[6-(6,6)]
   115       4.250684       4.250684       4.250684    6[6-(1,6,6),8-(0),8-(30)]
   116      12.648045      12.648045      12.648045    6[1-(0),6-(1,1,6),6-(1,6,6),6-(8,8)]
   117      11.641538      11.641538      11.641538    6[1-(0),1-(0),6-(1,1,6),6-(1,6,6)]
   118      11.684703      11.684703      11.684703    6[1-(0),1-(0),6-(1,1,6),6-(1,1,6)]
   119      11.368823      11.368823      11.368823    6[1-(0),1-(0),6-(1,1,6),6-(1,1,6)]
   120      12.343938      12.343938      12.343938    6[1-(0),1-(0),6-(1,1,6),6-(1,6,6)]
   121      12.390044      12.390044      12.390044    6[1-(0),6-(1,1,6),6-(1,6,6),6-(8,8)]
   122      13.236648      13.236648      13.236648    6[6-(1,6,6),8-(0),8-(30)]
   123      11.312918      11.312918      11.312918    6[1-(0),6-(1,6),7-(6,30)]
   124      10.311317      10.311317      10.311317    6[1-(0),6-(1,7),6-(6,6)]
   125        9.97287        9.97287        9.97287    6[6-(1,6),6-(1,6),6-(7,7)]
   126       10.72922       10.72922       10.72922    6[1-(0),6-(1,7),6-(6,6)]
   127      11.730821      11.730821      11.730821    6[1-(0),6-(1,6),7-(6,30)]
   128         8.9232         8.9232         8.9232    6[6-(6,6),7-(6),7-(7)]
   129       7.404612       7.404612       7.404612    6[6-(6,6),7-(1,7),7-(6)]
   130       1.523497       1.523497       1.523497    6[6-(1,6),6-(1,6),6-(7,7)]
   131      10.646796      10.646796      10.646796    6[1-(0),6-(1,7),6-(6,6)]
   132       9.760954       9.760954       9.760954    6[1-(0),6-(1,6),7-(6)]
   133      10.184748      10.184748      10.184748    6[1-(0),6-(1,6),7-(6)]
   134       11.09904       11.09904       11.09904    6[1-(0),6-(1,7),6-(6,6)]
   135       5.900727       5.900727       5.900727    6[1-(0),6-(1,6),7-(6,30)]
   136       6.567805       6.567805       6.567805    6[1-(0),6-(1,7),6-(6,6)]
   137       7.605703       7.605703       7.605703    6[6-(1,6),6-(1,6),6-(7,7)]
   138       7.951017       7.951017       7.951017    6[1-(0),6-(1,7),6-(6,6)]
   139       7.210363       7.210363       7.210363    6[1-(0),6-(1,6),7-(6,30)]
   140      13.252359      13.252359      13.252359    6[6-(6,6),7-(6),7-(7)]
   141      14.549239      14.549239      14.549239    6[6-(6,6),7-(6),7-(7,30)]
   142      15.557707      15.557707      15.557707    6[6-(1,6),6-(1,6),6-(7,7)]
   143      16.240484      16.240484      16.240484    6[1-(0),6-(1,7),6-(6,6)]
   144      17.116516      17.116516      17.116516    6[1-(0),6-(1,6),7-(6,30)]
   145      16.754525      16.754525      16.754525    6[1-(0),6-(1,6),7-(6,30)]
   146      15.849062      15.849062      15.849062    6[1-(0),6-(1,7),6-(6,6)]
   147       9.155679       9.155679       9.155679    6[6-(1,6,6),8-(0),8-(30)]
   148      12.648051      12.648051      12.648051    6[1-(0),6-(1,1,6),6-(1,6,6),6-(8,8)]
   149       6.736533       6.736533       6.736533    6[1-(0),1-(0),6-(1,1,6),6-(1,6,6)]
   150       6.779696       6.779696       6.779696    6[1-(0),1-(0),6-(1,1,6),6-(1,1,6)]
   151       6.463812       6.463812       6.463812    6[1-(0),1-(0),6-(1,1,6),6-(1,1,6)]
   152      12.343938      12.343938      12.343938    6[1-(0),1-(0),6-(1,1,6),6-(1,6,6)]
   153      12.390046      12.390046      12.390046    6[1-(0),6-(1,1,6),6-(1,6,6),6-(8,8)]
   154      13.236648      13.236648      13.236648    6[6-(1,6,6),8-(0),8-(30)]
   155      16.217917      16.217917      16.217917    6[1-(0),6-(1,6),7-(6,30)]
   156      10.311303      10.311303      10.311303    6[1-(0),6-(1,7),6-(6,6)]
   157        9.97286        9.97286        9.97286    6[6-(1,6),6-(1,6),6-(7,7)]
   158      10.729212      10.729212      10.729212    6[1-(0),6-(1,7),6-(6,6)]
   159      11.730813      11.730813      11.730813    6[1-(0),6-(1,6),7-(6,30)]
   160        8.92319        8.92319        8.92319    6[6-(6,6),7-(6),7-(7)]
   161       7.404602       7.404602       7.404602    6[6-(6,6),7-(1,7),7-(6)]
   162       6.428506       6.428506       6.428506    6[6-(1,6),6-(1,6),6-(7,7)]
   163       5.741807       5.741807       5.741807    6[1-(0),6-(1,7),6-(6,6)]
   164       4.855963       4.855963       4.855963    6[1-(0),6-(1,6),7-(6)]
   165       5.279753       5.279753       5.279753    6[1-(0),6-(1,6),7-(6)]
   166       6.194045       6.194045       6.194045    6[1-(0),6-(1,7),6-(6,6)]
   167       5.900733       5.900733       5.900733    6[1-(0),6-(1,6),7-(6,30)]
   168       6.567815       6.567815       6.567815    6[1-(0),6-(1,7),6-(6,6)]
   169       7.605713       7.605713       7.605713    6[6-(1,6),6-(1,6),6-(7,7)]
   170       7.951023       7.951023       7.951023    6[1-(0),6-(1,7),6-(6,6)]
   171       7.210367       7.210367       7.210367    6[1-(0),6-(1,6),7-(6,30)]
   172        8.34735        8.34735        8.34735    6[6-(6,6),7-(6),7-(7)]
   173       9.644234       9.644234       9.644234    6[6-(6,6),7-(6),7-(7,30)]
   174      10.652702      10.652702      10.652702    6[6-(1,6),6-(1,6),6-(7,7)]
   175      11.335477      11.335477      11.335477    6[1-(0),6-(1,7),6-(6,6)]
   176      12.211511      12.211511      12.211511    6[1-(0),6-(1,6),7-(6,30)]
   177      11.849524      11.849524      11.849524    6[1-(0),6-(1,6),7-(6,30)]
   178      10.944061      10.944061      10.944061    6[1-(0),6-(1,7),6-(6,6)]
   179       15.36935       15.36935       15.36935    6[6-(1,6,6),8-(0),8-(30)]
   180       6.971989       6.971989       6.971989    6[1-(0),6-(1,1,6),6-(1,6,6),6-(8,8)]
   181       7.978496       7.978496       7.978496    6[1-(0),1-(0),6-(1,1,6),6-(1,6,6)]
   182       7.935331       7.935331       7.935331    6[1-(0),1-(0),6-(1,1,6),6-(1,1,6)]
   183       8.251211       8.251211       8.251211    6[1-(0),1-(0),6-(1,1,6),6-(1,1,6)]
   184       7.276096       7.276096       7.276096    6[1-(0),1-(0),6-(1,1,6),6-(1,6,6)]
   185        7.22999        7.22999        7.22999    6[1-(0),6-(1,1,6),6-(1,6,6),6-(8,8)]
   186       6.383386       6.383386       6.383386    6[6-(1,6,6),8-(0),8-(30)]
   187       8.307116       8.307116       8.307116    6[1-(0),6-(1,6),7-(6,30)]
   188       9.308717       9.308717       9.308717    6[1-(0),6-(1,7),6-(6,6)]
   189       9.647164       9.647164       9.647164    6[6-(1,6),6-(1,6),6-(7,7)]
   190       8.890814       8.890814       8.890814    6[1-(0),6-(1,7),6-(6,6)]
   191       7.889213       7.889213       7.889213    6[1-(0),6-(1,6),7-(6,30)]
   192      10.696834      10.696834      10.696834    6[6-(6,6),7-(6),7-(7)]
   193      12.215422      12.215422      12.215422    6[6-(6,6),7-(1,7),7-(6)]
   194      18.096537      18.096537      18.096537    6[6-(1,6),6-(1,6),6-(7,7)]
   195       8.973238       8.973238       8.973238    6[1-(0),6-(1,7),6-(6,6)]
   196        9.85908        9.85908        9.85908    6[1-(0),6-(1,6),7-(6)]
   197       9.435286       9.435286       9.435286    6[1-(0),6-(1,6),7-(6)]
   198       8.520994       8.520994       8.520994    6[1-(0),6-(1,7),6-(6,6)]
   199      13.719307      13.719307      13.719307    6[1-(0),6-(1,6),7-(6,30)]
   200      13.052229      13.052229      13.052229    6[1-(0),6-(1,7),6-(6,6)]
   201      12.014331      12.014331      12.014331    6[6-(1,6),6-(1,6),6-(7,7)]
   202      11.669017      11.669017      11.669017    6[1-(0),6-(1,7),6-(6,6)]
   203      12.409671      12.409671      12.409671    6[1-(0),6-(1,6),7-(6,30)]
   204       6.367675       6.367675       6.367675    6[6-(6,6),7-(6),7-(7)]
   205       5.070795       5.070795       5.070795    6[6-(6,6),7-(6),7-(7,30)]
   206       4.062327       4.062327       4.062327    6[6-(1,6),6-(1,6),6-(7,7)]
   207        3.37955        3.37955        3.37955    6[1-(0),6-(1,7),6-(6,6)]
   208       2.503518       2.503518       2.503518    6[1-(0),6-(1,6),7-(6,30)]
   209       2.865509       2.865509       2.865509    6[1-(0),6-(1,6),7-(6,30)]
   210       3.770972       3.770972       3.770972    6[1-(0),6-(1,7),6-(6,6)]
   211      10.464355      10.464355      10.464355    6[6-(1,6,6),8-(0),8-(30)]
   212       6.971983       6.971983       6.971983    6[1-(0),6-(1,1,6),6-(1,6,6),6-(8,8)]
   213      12.883501      12.883501      12.883501    6[1-(0),1-(0),6-(1,1,6),6-(1,6,6)]
   214      12.840338      12.840338      12.840338    6[1-(0),1-(0),6-(1,1,6),6-(1,1,6)]
   215      13.156222      13.156222      13.156222    6[1-(0),1-(0),6-(1,1,6),6-(1,1,6)]
   216       7.276096       7.276096       7.276096    6[1-(0),1-(0),6-(1,1,6),6-(1,6,6)]
   217       7.229988       7.229988       7.229988    6[1-(0),6-(1,1,6),6-(1,6,6),6-(8,8)]
   218       6.383386       6.383386       6.383386    6[6-(1,6,6),8-(0),8-(30)]
   219       3.402117       3.402117       3.402117    6[1-(0),6-(1,6),7-(6,30)]
   220       9.308731       9.308731       9.308731    6[1-(0),6-(1,7),6-(6,6)]
   221       9.647174       9.647174       9.647174    6[6-(1,6),6-(1,6),6-(7,7)]
   222       8.890822       8.890822       8.890822    6[1-(0),6-(1,7),6-(6,6)]
   223       7.889221       7.889221       7.889221    6[1-(0),6-(1,6),7-(6,30)]
   224      10.696844      10.696844      10.696844    6[6-(6,6),7-(6),7-(7)]
   225      12.215432      12.215432      12.215432    6[6-(6,6),7-(1,7),7-(6)]
   226      13.191528      13.191528      13.191528    6[6-(1,6),6-(1,6),6-(7,7)]
   227      13.878227      13.878227      13.878227    6[1-(0),6-(1,7),6-(6,6)]
   228      14.764071      14.764071      14.764071    6[1-(0),6-(1,6),7-(6)]
   229      14.340281      14.340281      14.340281    6[1-(0),6-(1,6),7-(6)]
   230      13.425989      13.425989      13.425989    6[1-(0),6-(1,7),6-(6,6)]
   231      13.719301      13.719301      13.719301    6[1-(0),6-(1,6),7-(6,30)]
   232      13.052219      13.052219      13.052219    6[1-(0),6-(1,7),6-(6,6)]
   233      12.014321      12.014321      12.014321    6[6-(1,6),6-(1,6),6-(7,7)]
   234      11.669011      11.669011      11.669011    6[1-(0),6-(1,7),6-(6,6)]
   235      12.409667      12.409667      12.409667    6[1-(0),6-(1,6),7-(6,30)]
   236      11.272684      11.272684      11.272684    6[6-(6,6),7-(6),7-(7)]
   237         9.9758         9.9758         9.9758    6[6-(6,6),7-(6),7-(7,30)]
   238       8.967332       8.967332       8.967332    6[6-(1,6),6-(1,6),6-(7,7)]
   239       8.284557       8.284557       8.284557    6[1-(0),6-(1,7),6-(6,6)]
   240       7.408523       7.408523       7.408523    6[1-(0),6-(1,6),7-(6,30)]
   241        7.77051        7.77051        7.77051    6[1-(0),6-(1,6),7-(6,30)]
   242       8.675973       8.675973       8.675973    6[1-(0),6-(1,7),6-(6,6)]
   243       12.01237       12.01237       12.01237    7[6-(1,6),6-(1,6),30-(7,7,8)]
   244       8.203147       8.203147       8.203147    7[6-(6,7),6-(6,7)]
   245       7.623374       7.623374       7.623374    7[1-(0),6-(6,7),7-(6)]
   246       8.597506       8.597506       8.597506    7[6-(6,7),7-(1,6)]
   247       9.523553       9.523553       9.523553    7[6-(1,6),6-(1,6)]
   248       6.204838       6.204838       6.204838    7[6-(1,6),6-(1,6),30-(7,8,8)]
   249      14.236302      14.236302      14.236302    7[6-(6,7),6-(6,7)]
   250      12.933532      12.933532      12.933532    7[6-(6,7),7-(6,30)]
   251      13.788963      13.788963      13.788963    7[6-(6,7),7-(6),30-(7,7,8)]
   252      17.383347      17.383347      17.383347    7[6-(1,6),6-(1,6),30-(7,7,8)]
   253      16.917371      16.917371      16.917371    7[6-(1,6),6-(1,6),30-(7,7,8)]
   254       8.203135       8.203135       8.203135    7[6-(6,7),6-(6,7)]
   255       7.623366       7.623366       7.623366    7[1-(0),6-(6,7),7-(6)]
   256         8.5975         8.5975         8.5975    7[6-(6,7),7-(1,6)]
   257        4.61856        4.61856        4.61856    7[6-(1,6),6-(1,6)]
   258       6.204842       6.204842       6.204842    7[6-(1,6),6-(1,6),30-(7,8,8)]
   259       9.331293       9.331293       9.331293    7[6-(6,7),6-(6,7)]
   260       8.028527       8.028527       8.028527    7[6-(6,7),7-(6,30)]
   261        8.88396        8.88396        8.88396    7[6-(6,7),7-(6),30-(7,7,8)]
   262      12.478344      12.478344      12.478344    7[6-(1,6),6-(1,6),30-(7,7,8)]
   263       7.607664       7.607664       7.607664    7[6-(1,6),6-(1,6),30-(7,7,8)]
   264      11.416887      11.416887      11.416887    7[6-(6,7),6-(6,7)]
   265       11.99666       11.99666       11.99666    7[1-(0),6-(6,7),7-(6)]
   266      11.022528      11.022528      11.022528    7[6-(6,7),7-(1,6)]
   267      10.096481      10.096481      10.096481    7[6-(1,6),6-(1,6)]
   268      13.415196      13.415196      13.415196    7[6-(1,6),6-(1,6),30-(7,8,8)]
   269       5.383732       5.383732       5.383732    7[6-(6,7),6-(6,7)]
   270       6.686502       6.686502       6.686502    7[6-(6,7),7-(6,30)]
   271       5.831071       5.831071       5.831071    7[6-(6,7),7-(6),30-(7,7,8)]
   272       2.236687       2.236687       2.236687    7[6-(1,6),6-(1,6),30-(7,7,8)]
   273       2.702663       2.702663       2.702663    7[6-(1,6),6-(1,6),30-(7,7,8)]
   274      11.416899      11.416899      11.416899    7[6-(6,7),6-(6,7)]
   275      11.996668      11.996668      11.996668    7[1-(0),6-(6,7),7-(6)]
   276      11.022534      11.022534      11.022534    7[6-(6,7),7-(1,6)]
   277      15.001474      15.001474      15.001474    7[6-(1,6),6-(1,6)]
   278      13.415192      13.415192      13.415192    7[6-(1,6),6-(1,6),30-(7,8,8)]
   279      10.288741      10.288741      10.288741    7[6-(6,7),6-(6,7)]
   280      11.591507      11.591507      11.591507    7[6-(6,7),7-(6,30)]
   281      10.736074      10.736074      10.736074    7[6-(6,7),7-(6),30-(7,7,8)]
   282        7.14169        7.14169        7.14169    7[6-(1,6),6-(1,6),30-(7,7,8)]
   283       4.469446       4.469446       4.469446    8[6-(6,8),30-(7,7,7)]
   284       5.112003       5.112003       5.112003    8[6-(6,8)]
   285      13.760501      13.760501      13.760501    8[6-(6,8),30-(7,7,8)]
   286      13.423039      13.423039      13.423039    8[6-(6,8)]
   287       9.374443       9.374443       9.374443    8[6-(6,8),30-(7,7,7)]
   288      10.016996      10.016996      10.016996    8[6-(6,8)]
   289      13.760503      13.760503      13.760503    8[6-(6,8),30-(7,7,8)]
   290      13.423037      13.423037      13.423037    8[6-(6,8)]
   291      15.150588      15.150588      15.150588    8[6-(6,8),30-(7,7,7)]
   292      14.508031      14.508031      14.508031    8[6-(6,8)]
   293       5.859533       5.859533       5.859533    8[6-(6,8),30-(7,7,8)]
   294       6.196995       6.196995       6.196995    8[6-(6,8)]
   295      10.245591      10.245591      10.245591    8[6-(6,8),30-(7,7,7)]
   296       9.603038       9.603038       9.603038    8[6-(6,8)]
   297       5.859531       5.859531       5.859531    8[6-(6,8),30-(7,7,8)]
   298       6.196997       6.196997       6.196997    8[6-(6,8)]
