# Supplementary material for: A collection of forcefield precursors for metal–organic frameworks
Source: RSC Adv. 2019 Nov 13;9(63):36492–507. doi: 10.1039/c9ra07327b (PMC9075174; doi:10.1039/c9ra07327b)
Supplement: RA-009-C9RA07327B-s2131 [file RA-009-C9RA07327B-s2131.txt]

RASKIH_clean

8.869000    0.000000    0.000000
4.434396    11.239993    0.000000
4.434420    0.000062    19.105019

     1       11.78225       11.78225       11.78225    12[8-(6),8-(6),8-(6),8-(6,12)]
     2      14.879996      14.879996      14.879996    12[8-(6),8-(6),8-(6),8-(6),8-(6,12)]
     3       2.913322       2.913322       2.913322    12[8-(6),8-(6),8-(6),8-(6,12)]
     4       6.011104       6.011104       6.011104    12[8-(6),8-(6),8-(6),8-(6),8-(6,12)]
     5       9.565078       9.565078       9.565078    12[8-(6),8-(6),8-(6),8-(6,12)]
     6       3.793834       3.793834       3.793834    12[8-(6),8-(6),8-(6),8-(6),8-(6,12)]
     7       9.564994       9.564994       9.564994    12[8-(6),8-(6),8-(6),8-(6,12)]
     8      12.662766      12.662766      12.662766    12[8-(6),8-(6),8-(6),8-(6),8-(6,12)]
     9      14.652337      14.652337      14.652337    1[6-(6,6)]
    10       8.790016       8.790016       8.790016    1[6-(8,8)]
    11      13.855932      13.855932      13.855932    1[6-(6,6)]
    12      13.356611      13.356611      13.356611    1[6-(6,6)]
    13       9.510065       9.510065       9.510065    1[6-(6,6)]
    14       13.37968       13.37968       13.37968    1[6-(6,6)]
    15       5.783429       5.783429       5.783429    1[6-(6,6)]
    16       8.789932       8.789932       8.789932    1[6-(8,8)]
    17       4.986961       4.986961       4.986961    1[6-(6,6)]
    18       4.487633       4.487633       4.487633    1[6-(6,6)]
    19       9.510209       9.510209       9.510209    1[6-(6,6)]
    20       4.510683       4.510683       4.510683    1[6-(6,6)]
    21      12.435137      12.435137      12.435137    1[6-(6,6)]
    22       6.572688       6.572688       6.572688    1[6-(8,8)]
    23      16.073136      16.073136      16.073136    1[6-(6,6)]
    24      11.139387      11.139387      11.139387    1[6-(6,6)]
    25       7.292903       7.292903       7.292903    1[6-(6,6)]
    26      15.596865      15.596865      15.596865    1[6-(6,6)]
    27      12.435129      12.435129      12.435129    1[6-(6,6)]
    28       6.572759       6.572759       6.572759    1[6-(8,8)]
    29       7.204257       7.204257       7.204257    1[6-(6,6)]
    30      11.139357      11.139357      11.139357    1[6-(6,6)]
    31       7.292871       7.292871       7.292871    1[6-(6,6)]
    32       6.727998       6.727998       6.727998    1[6-(6,6)]
    33       8.345729       8.345729       8.345729    1[6-(6,6)]
    34       4.163995       4.163995       4.163995    1[6-(6,6)]
    35       6.128387       6.128387       6.128387    1[6-(6,6)]
    36      10.815653      10.815653      10.815653    1[6-(6,6)]
    37      14.543254      14.543254      14.543254    6[6-(6,6),8-(12),8-(12,12)]
    38      11.392946      11.392946      11.392946    6[6-(1,6),6-(1,6),6-(8,8)]
    39      13.988059      13.988059      13.988059    6[6-(6,6),8-(12),8-(12)]
    40       14.01556       14.01556       14.01556    6[6-(1,6),6-(1,6),6-(8,8)]
    41      12.128199      12.128199      12.128199    6[6-(6,6),8-(12),8-(12)]
    42      14.365877      14.365877      14.365877    6[1-(0),6-(6,6),6-(6,6)]
    43       8.788239       8.788239       8.788239    6[1-(0),8-(12),8-(12)]
    44      13.909143      13.909143      13.909143    6[1-(0),6-(1,6),6-(6,6)]
    45       14.29227       14.29227       14.29227    6[6-(1,6),6-(1,6),6-(8,8)]
    46      13.616468      13.616468      13.616468    6[1-(0),6-(1,6),6-(6,6)]
    47        9.97834        9.97834        9.97834    6[1-(0),6-(1,6),6-(6,6)]
    48      13.599622      13.599622      13.599622    6[1-(0),6-(1,6),6-(1,6)]
    49       5.674334       5.674334       5.674334    6[6-(6,6),8-(12),8-(12,12)]
    50       2.524105       2.524105       2.524105    6[6-(1,6),6-(1,6),6-(8,8)]
    51        5.11913        5.11913        5.11913    6[6-(6,6),8-(12),8-(12)]
    52       5.146618       5.146618       5.146618    6[6-(1,6),6-(1,6),6-(8,8)]
    53       3.259332       3.259332       3.259332    6[6-(6,6),8-(12),8-(12)]
    54       5.496951       5.496951       5.496951    6[1-(0),6-(6,6),6-(6,6)]
    55       8.788161       8.788161       8.788161    6[1-(0),8-(12),8-(12)]
    56       5.040179       5.040179       5.040179    6[1-(0),6-(1,6),6-(6,6)]
    57       5.423333       5.423333       5.423333    6[6-(1,6),6-(1,6),6-(8,8)]
    58         4.7475         4.7475         4.7475    6[1-(0),6-(1,6),6-(6,6)]
    59         1.1095         1.1095         1.1095    6[1-(0),6-(1,6),6-(6,6)]
    60       4.730643       4.730643       4.730643    6[1-(0),6-(1,6),6-(1,6)]
    61       3.457072       3.457072       3.457072    6[6-(6,6),8-(12),8-(12,12)]
    62       9.175785       9.175785       9.175785    6[6-(1,6),6-(1,6),6-(8,8)]
    63      11.770838      11.770838      11.770838    6[6-(6,6),8-(12),8-(12)]
    64      11.798346      11.798346      11.798346    6[6-(1,6),6-(1,6),6-(8,8)]
    65       9.911036       9.911036       9.911036    6[6-(6,6),8-(12),8-(12)]
    66      12.148675      12.148675      12.148675    6[1-(0),6-(6,6),6-(6,6)]
    67       6.570906       6.570906       6.570906    6[1-(0),8-(12),8-(12)]
    68      16.126341      16.126341      16.126341    6[1-(0),6-(1,6),6-(6,6)]
    69      12.075076      12.075076      12.075076    6[6-(1,6),6-(1,6),6-(8,8)]
    70      11.399251      11.399251      11.399251    6[1-(0),6-(1,6),6-(6,6)]
    71       7.761179       7.761179       7.761179    6[1-(0),6-(1,6),6-(6,6)]
    72       15.81681       15.81681       15.81681    6[1-(0),6-(1,6),6-(1,6)]
    73      12.326016      12.326016      12.326016    6[6-(6,6),8-(12),8-(12,12)]
    74       9.175766       9.175766       9.175766    6[6-(1,6),6-(1,6),6-(8,8)]
    75      11.770852      11.770852      11.770852    6[6-(6,6),8-(12),8-(12)]
    76      11.798331      11.798331      11.798331    6[6-(1,6),6-(1,6),6-(8,8)]
    77       9.910995       9.910995       9.910995    6[6-(6,6),8-(12),8-(12)]
    78      12.148653      12.148653      12.148653    6[1-(0),6-(6,6),6-(6,6)]
    79       6.570994       6.570994       6.570994    6[1-(0),8-(12),8-(12)]
    80        7.25748        7.25748        7.25748    6[1-(0),6-(1,6),6-(6,6)]
    81      12.075027      12.075027      12.075027    6[6-(1,6),6-(1,6),6-(8,8)]
    82      11.399216      11.399216      11.399216    6[1-(0),6-(1,6),6-(6,6)]
    83        7.76116        7.76116        7.76116    6[1-(0),6-(1,6),6-(6,6)]
    84       6.947956       6.947956       6.947956    6[1-(0),6-(1,6),6-(1,6)]
    85       0.407087       0.407087       0.407087    6[1-(0),6-(1,6),6-(1,6)]
    86       3.234524       3.234524       3.234524    6[1-(0),6-(6,6),6-(6,6)]
    87       7.058745       7.058745       7.058745    6[1-(0),6-(1,6),6-(1,6)]
    88       9.886182       9.886182       9.886182    6[1-(0),6-(6,6),6-(6,6)]
    89       7.743474       7.743474       7.743474    8[6-(1,8),12-(8,8,8)]
    90      13.659027      13.659027      13.659027    8[6-(6,8),12-(8,8,8,8)]
    91      13.823094      13.823094      13.823094    8[6-(6,8),12-(8,8,8),12-(8,8,8,8)]
    92      15.445223      15.445223      15.445223    8[6-(6,8),12-(8,8,8,8)]
    93        9.81615        9.81615        9.81615    8[6-(1,8),12-(8,8,8,8)]
    94      14.235492      14.235492      14.235492    8[6-(6,8),12-(8,8,8)]
    95      11.431106      11.431106      11.431106    8[6-(6,8),12-(8,8,8)]
    96      13.394691      13.394691      13.394691    8[6-(6,8),12-(8,8,8,8)]
    97        7.74339        7.74339        7.74339    8[6-(1,8),12-(8,8,8)]
    98       4.790083       4.790083       4.790083    8[6-(6,8),12-(8,8,8,8)]
    99       4.954169       4.954169       4.954169    8[6-(6,8),12-(8,8,8),12-(8,8,8,8)]
   100        6.57632        6.57632        6.57632    8[6-(6,8),12-(8,8,8,8)]
   101       9.816084       9.816084       9.816084    8[6-(1,8),12-(8,8,8,8)]
   102       5.366588       5.366588       5.366588    8[6-(6,8),12-(8,8,8)]
   103       2.562218       2.562218       2.562218    8[6-(6,8),12-(8,8,8)]
   104       4.525826       4.525826       4.525826    8[6-(6,8),12-(8,8,8,8)]
   105      14.395135      14.395135      14.395135    8[6-(1,8),12-(8,8,8)]
   106      11.441796      11.441796      11.441796    8[6-(6,8),12-(8,8,8,8)]
   107      11.605919      11.605919      11.605919    8[6-(6,8),12-(8,8,8),12-(8,8,8,8)]
   108       4.359044       4.359044       4.359044    8[6-(6,8),12-(8,8,8,8)]
   109        3.16442        3.16442        3.16442    8[6-(1,8),12-(8,8,8,8)]
   110      12.018274      12.018274      12.018274    8[6-(6,8),12-(8,8,8)]
   111       9.213939       9.213939       9.213939    8[6-(6,8),12-(8,8,8)]
   112       11.17753       11.17753       11.17753    8[6-(6,8),12-(8,8,8,8)]
   113       5.526229       5.526229       5.526229    8[6-(1,8),12-(8,8,8)]
   114      11.441814      11.441814      11.441814    8[6-(6,8),12-(8,8,8,8)]
   115      11.605844      11.605844      11.605844    8[6-(6,8),12-(8,8,8),12-(8,8,8,8)]
   116      13.227999      13.227999      13.227999    8[6-(6,8),12-(8,8,8,8)]
   117      12.033314      12.033314      12.033314    8[6-(1,8),12-(8,8,8,8)]
   118      12.018306      12.018306      12.018306    8[6-(6,8),12-(8,8,8)]
   119       9.213885       9.213885       9.213885    8[6-(6,8),12-(8,8,8)]
   120      11.177487      11.177487      11.177487    8[6-(6,8),12-(8,8,8,8)]
