# Supplementary material for: A collection of forcefield precursors for metal–organic frameworks
Source: RSC Adv. 2019 Nov 13;9(63):36492–507. doi: 10.1039/c9ra07327b (PMC9075174; doi:10.1039/c9ra07327b)
Supplement: RA-009-C9RA07327B-s2132 [file RA-009-C9RA07327B-s2132.txt]

RASXEP01_clean

16.266300    0.000000    0.000000
8.133154    14.401857    0.000000
8.133154    -0.000004    14.401857

     1      14.836823      14.836823      14.836823    62[7-(6,6),7-(6,6),8-(6),8-(6),8-(6),8-(6,62)]
     2      13.516973      13.516973      13.516973    62[7-(6,6),7-(6,6),8-(6),8-(6),8-(6),8-(6,62),8-(6,62),8-(6,62)]
     3        6.70367        6.70367        6.70367    62[7-(6,6),7-(6,6),8-(6),8-(6),8-(6),8-(6,62)]
     4      21.650125      21.650125      21.650125    62[7-(6,6),7-(6,6),8-(6),8-(6),8-(6),8-(6,62),8-(6,62),8-(6,62)]
     5      18.903396      18.903396      18.903396    62[7-(6,6),7-(6,6),8-(6),8-(6),8-(6),8-(6,62)]
     6      17.583549      17.583549      17.583549    62[7-(6,6),7-(6,6),8-(6),8-(6),8-(6),8-(6,62),8-(6,62),8-(6,62)]
     7      10.770247      10.770247      10.770247    62[7-(6,6),7-(6,6),8-(6),8-(6),8-(6),8-(6,62)]
     8       9.450399       9.450399       9.450399    62[7-(6,6),7-(6,6),8-(6),8-(6),8-(6),8-(6,62),8-(6,62),8-(6,62)]
     9      17.695785      17.695785      17.695785    62[7-(6,6),7-(6,6),8-(6),8-(6),8-(6),8-(6,62)]
    10      19.015635      19.015635      19.015635    62[7-(6,6),7-(6,6),8-(6),8-(6),8-(6),8-(6,62),8-(6,62),8-(6,62)]
    11      25.828938      25.828938      25.828938    62[7-(6,6),7-(6,6),8-(6),8-(6),8-(6),8-(6,62)]
    12      10.882483      10.882483      10.882483    62[7-(6,6),7-(6,6),8-(6),8-(6),8-(6),8-(6,62),8-(6,62),8-(6,62)]
    13      13.629212      13.629212      13.629212    62[7-(6,6),7-(6,6),8-(6),8-(6),8-(6),8-(6,62)]
    14      14.949059      14.949059      14.949059    62[7-(6,6),7-(6,6),8-(6),8-(6),8-(6),8-(6,62),8-(6,62),8-(6,62)]
    15      21.762361      21.762361      21.762361    62[7-(6,6),7-(6,6),8-(6),8-(6),8-(6),8-(6,62)]
    16      23.082209      23.082209      23.082209    62[7-(6,6),7-(6,6),8-(6),8-(6),8-(6),8-(6,62),8-(6,62),8-(6,62)]
    17      13.154561      13.154561      13.154561    1[6-(7,7)]
    18      15.026812      15.026812      15.026812    1[6-(7,7)]
    19      21.287711      21.287711      21.287711    1[6-(7,7)]
    20      23.159961      23.159961      23.159961    1[6-(7,7)]
    21      17.221136      17.221136      17.221136    1[6-(7,7)]
    22      19.093388      19.093388      19.093388    1[6-(7,7)]
    23       9.087986       9.087986       9.087986    1[6-(7,7)]
    24      10.960236      10.960236      10.960236    1[6-(7,7)]
    25      19.378047      19.378047      19.378047    1[6-(7,7)]
    26      17.505796      17.505796      17.505796    1[6-(7,7)]
    27      11.244897      11.244897      11.244897    1[6-(7,7)]
    28       9.372647       9.372647       9.372647    1[6-(7,7)]
    29      15.311472      15.311472      15.311472    1[6-(7,7)]
    30       13.43922       13.43922       13.43922    1[6-(7,7)]
    31      23.444622      23.444622      23.444622    1[6-(7,7)]
    32      21.572372      21.572372      21.572372    1[6-(7,7)]
    33      13.832865      13.832865      13.832865    6[1-(0),7-(6,62),7-(6,62)]
    34      15.392804      15.392804      15.392804    6[6-(6,7),6-(8,8),7-(6,62)]
    35      15.248033      15.248033      15.248033    6[6-(6,7),6-(8,8),7-(6,62)]
    36      15.841753      15.841753      15.841753    6[6-(6,7),8-(62),8-(62)]
    37      16.300464      16.300464      16.300464    6[6-(6,7),8-(62),8-(62)]
    38      15.874287      15.874287      15.874287    6[1-(0),7-(6,62),7-(6,62)]
    39      17.504171      17.504171      17.504171    6[6-(6,7),6-(8,8),7-(6,62)]
    40      17.940107      17.940107      17.940107    6[6-(6,7),6-(8,8),7-(6,62)]
    41      19.283703      19.283703      19.283703    6[6-(6,7),8-(62),8-(62)]
    42      18.086505      18.086505      18.086505    6[6-(6,7),8-(62,62),8-(62,62)]
    43      21.966016      21.966016      21.966016    6[1-(0),7-(6,62),7-(6,62)]
    44      23.525954      23.525954      23.525954    6[6-(6,7),6-(8,8),7-(6,62)]
    45      23.381184      23.381184      23.381184    6[6-(6,7),6-(8,8),7-(6,62)]
    46      23.974904      23.974904      23.974904    6[6-(6,7),8-(62),8-(62)]
    47       8.167313       8.167313       8.167313    6[6-(6,7),8-(62),8-(62)]
    48       7.741136       7.741136       7.741136    6[1-(0),7-(6,62),7-(6,62)]
    49       9.371018       9.371018       9.371018    6[6-(6,7),6-(8,8),7-(6,62)]
    50       9.806955       9.806955       9.806955    6[6-(6,7),6-(8,8),7-(6,62)]
    51      11.150552      11.150552      11.150552    6[6-(6,7),8-(62),8-(62)]
    52       9.953351       9.953351       9.953351    6[6-(6,7),8-(62,62),8-(62,62)]
    53       17.89944       17.89944       17.89944    6[1-(0),7-(6,62),7-(6,62)]
    54      19.459378      19.459378      19.459378    6[6-(6,7),6-(8,8),7-(6,62)]
    55      19.314608      19.314608      19.314608    6[6-(6,7),6-(8,8),7-(6,62)]
    56      19.908328      19.908328      19.908328    6[6-(6,7),8-(62),8-(62)]
    57      20.367037      20.367037      20.367037    6[6-(6,7),8-(62),8-(62)]
    58      19.940862      19.940862      19.940862    6[1-(0),7-(6,62),7-(6,62)]
    59      21.570745      21.570745      21.570745    6[6-(6,7),6-(8,8),7-(6,62)]
    60      22.006682      22.006682      22.006682    6[6-(6,7),6-(8,8),7-(6,62)]
    61      23.350279      23.350279      23.350279    6[6-(6,7),8-(62),8-(62)]
    62      22.153078      22.153078      22.153078    6[6-(6,7),8-(62,62),8-(62,62)]
    63       9.766291       9.766291       9.766291    6[1-(0),7-(6,62),7-(6,62)]
    64      11.326229      11.326229      11.326229    6[6-(6,7),6-(8,8),7-(6,62)]
    65      11.181459      11.181459      11.181459    6[6-(6,7),6-(8,8),7-(6,62)]
    66       11.77518       11.77518       11.77518    6[6-(6,7),8-(62),8-(62)]
    67      12.233889      12.233889      12.233889    6[6-(6,7),8-(62),8-(62)]
    68       11.80771       11.80771       11.80771    6[1-(0),7-(6,62),7-(6,62)]
    69      13.437594      13.437594      13.437594    6[6-(6,7),6-(8,8),7-(6,62)]
    70       13.87353       13.87353       13.87353    6[6-(6,7),6-(8,8),7-(6,62)]
    71      15.217127      15.217127      15.217127    6[6-(6,7),8-(62),8-(62)]
    72      14.019928      14.019928      14.019928    6[6-(6,7),8-(62,62),8-(62,62)]
    73      18.699743      18.699743      18.699743    6[1-(0),7-(6,62),7-(6,62)]
    74      17.139804      17.139804      17.139804    6[6-(6,7),6-(8,8),7-(6,62)]
    75      17.284575      17.284575      17.284575    6[6-(6,7),6-(8,8),7-(6,62)]
    76      16.690855      16.690855      16.690855    6[6-(6,7),8-(62),8-(62)]
    77      16.232144      16.232144      16.232144    6[6-(6,7),8-(62),8-(62)]
    78      16.658321      16.658321      16.658321    6[1-(0),7-(6,62),7-(6,62)]
    79      15.028437      15.028437      15.028437    6[6-(6,7),6-(8,8),7-(6,62)]
    80      14.592501      14.592501      14.592501    6[6-(6,7),6-(8,8),7-(6,62)]
    81      13.248905      13.248905      13.248905    6[6-(6,7),8-(62),8-(62)]
    82      14.446103      14.446103      14.446103    6[6-(6,7),8-(62,62),8-(62,62)]
    83      10.566592      10.566592      10.566592    6[1-(0),7-(6,62),7-(6,62)]
    84       9.006654       9.006654       9.006654    6[6-(6,7),6-(8,8),7-(6,62)]
    85       9.151424       9.151424       9.151424    6[6-(6,7),6-(8,8),7-(6,62)]
    86       8.557704       8.557704       8.557704    6[6-(6,7),8-(62),8-(62)]
    87      24.365295      24.365295      24.365295    6[6-(6,7),8-(62),8-(62)]
    88      24.791472      24.791472      24.791472    6[1-(0),7-(6,62),7-(6,62)]
    89       23.16159       23.16159       23.16159    6[6-(6,7),6-(8,8),7-(6,62)]
    90      22.725653      22.725653      22.725653    6[6-(6,7),6-(8,8),7-(6,62)]
    91      21.382056      21.382056      21.382056    6[6-(6,7),8-(62),8-(62)]
    92      22.579257      22.579257      22.579257    6[6-(6,7),8-(62,62),8-(62,62)]
    93      14.633168      14.633168      14.633168    6[1-(0),7-(6,62),7-(6,62)]
    94       13.07323       13.07323       13.07323    6[6-(6,7),6-(8,8),7-(6,62)]
    95         13.218         13.218         13.218    6[6-(6,7),6-(8,8),7-(6,62)]
    96       12.62428       12.62428       12.62428    6[6-(6,7),8-(62),8-(62)]
    97      12.165571      12.165571      12.165571    6[6-(6,7),8-(62),8-(62)]
    98      12.591746      12.591746      12.591746    6[1-(0),7-(6,62),7-(6,62)]
    99      10.961863      10.961863      10.961863    6[6-(6,7),6-(8,8),7-(6,62)]
   100      10.525926      10.525926      10.525926    6[6-(6,7),6-(8,8),7-(6,62)]
   101       9.182329       9.182329       9.182329    6[6-(6,7),8-(62),8-(62)]
   102       10.37953       10.37953       10.37953    6[6-(6,7),8-(62,62),8-(62,62)]
   103      22.766317      22.766317      22.766317    6[1-(0),7-(6,62),7-(6,62)]
   104      21.206379      21.206379      21.206379    6[6-(6,7),6-(8,8),7-(6,62)]
   105      21.351149      21.351149      21.351149    6[6-(6,7),6-(8,8),7-(6,62)]
   106      20.757428      20.757428      20.757428    6[6-(6,7),8-(62),8-(62)]
   107      20.298719      20.298719      20.298719    6[6-(6,7),8-(62),8-(62)]
   108      20.724898      20.724898      20.724898    6[1-(0),7-(6,62),7-(6,62)]
   109      19.095014      19.095014      19.095014    6[6-(6,7),6-(8,8),7-(6,62)]
   110      18.659078      18.659078      18.659078    6[6-(6,7),6-(8,8),7-(6,62)]
   111      17.315481      17.315481      17.315481    6[6-(6,7),8-(62),8-(62)]
   112       18.51268       18.51268       18.51268    6[6-(6,7),8-(62,62),8-(62,62)]
   113      14.254162      14.254162      14.254162    7[6-(1,7),6-(6,6),62-(7,8,8,8,8,8,8)]
   114      14.490024      14.490024      14.490024    7[6-(1,7),6-(6,6),62-(7,8,8,8,8)]
   115      16.168707      16.168707      16.168707    7[6-(1,7),6-(6,6),62-(7,8,8,8,8)]
   116      16.916956      16.916956      16.916956    7[6-(1,7),6-(6,6),62-(7,8,8,8,8,8,8)]
   117      22.387313      22.387313      22.387313    7[6-(1,7),6-(6,6),62-(7,8,8,8,8,8,8)]
   118      22.623174      22.623174      22.623174    7[6-(1,7),6-(6,6),62-(7,8,8,8,8)]
   119       8.035555       8.035555       8.035555    7[6-(1,7),6-(6,6),62-(7,8,8,8,8)]
   120       8.783806       8.783806       8.783806    7[6-(1,7),6-(6,6),62-(7,8,8,8,8,8,8)]
   121      18.320737      18.320737      18.320737    7[6-(1,7),6-(6,6),62-(7,8,8,8,8,8,8)]
   122      18.556599      18.556599      18.556599    7[6-(1,7),6-(6,6),62-(7,8,8,8,8)]
   123      20.235282      20.235282      20.235282    7[6-(1,7),6-(6,6),62-(7,8,8,8,8)]
   124      20.983532      20.983532      20.983532    7[6-(1,7),6-(6,6),62-(7,8,8,8,8,8,8)]
   125      10.187588      10.187588      10.187588    7[6-(1,7),6-(6,6),62-(7,8,8,8,8,8,8)]
   126       10.42345       10.42345       10.42345    7[6-(1,7),6-(6,6),62-(7,8,8,8,8)]
   127      12.102131      12.102131      12.102131    7[6-(1,7),6-(6,6),62-(7,8,8,8,8)]
   128       12.85038       12.85038       12.85038    7[6-(1,7),6-(6,6),62-(7,8,8,8,8,8,8)]
   129      18.278446      18.278446      18.278446    7[6-(1,7),6-(6,6),62-(7,8,8,8,8,8,8)]
   130      18.042584      18.042584      18.042584    7[6-(1,7),6-(6,6),62-(7,8,8,8,8)]
   131      16.363901      16.363901      16.363901    7[6-(1,7),6-(6,6),62-(7,8,8,8,8)]
   132      15.615652      15.615652      15.615652    7[6-(1,7),6-(6,6),62-(7,8,8,8,8,8,8)]
   133      10.145295      10.145295      10.145295    7[6-(1,7),6-(6,6),62-(7,8,8,8,8,8,8)]
   134       9.909434       9.909434       9.909434    7[6-(1,7),6-(6,6),62-(7,8,8,8,8)]
   135      24.497053      24.497053      24.497053    7[6-(1,7),6-(6,6),62-(7,8,8,8,8)]
   136      23.748802      23.748802      23.748802    7[6-(1,7),6-(6,6),62-(7,8,8,8,8,8,8)]
   137      14.211871      14.211871      14.211871    7[6-(1,7),6-(6,6),62-(7,8,8,8,8,8,8)]
   138      13.976009      13.976009      13.976009    7[6-(1,7),6-(6,6),62-(7,8,8,8,8)]
   139      12.297326      12.297326      12.297326    7[6-(1,7),6-(6,6),62-(7,8,8,8,8)]
   140      11.549076      11.549076      11.549076    7[6-(1,7),6-(6,6),62-(7,8,8,8,8,8,8)]
   141       22.34502       22.34502       22.34502    7[6-(1,7),6-(6,6),62-(7,8,8,8,8,8,8)]
   142      22.109158      22.109158      22.109158    7[6-(1,7),6-(6,6),62-(7,8,8,8,8)]
   143      20.430477      20.430477      20.430477    7[6-(1,7),6-(6,6),62-(7,8,8,8,8)]
   144      19.682228      19.682228      19.682228    7[6-(1,7),6-(6,6),62-(7,8,8,8,8,8,8)]
   145       15.33099       15.33099       15.33099    8[6-(6,8),62-(7,7,8,8,8,8,8)]
   146       16.84213       16.84213       16.84213    8[6-(6,8),62-(7,7,8,8,8)]
   147      17.357773      17.357773      17.357773    8[6-(6,8),62-(7,7,8,8,8)]
   148      16.019057      16.019057      16.019057    8[6-(6,8),62-(7,7,8,8,8)]
   149      19.361781      19.361781      19.361781    8[6-(6,8),62-(7,7,8,8,8,8,8)]
   150      20.251549      20.251549      20.251549    8[6-(6,8),62-(7,7,8,8,8,8,8)]
   151      19.249545      19.249545      19.249545    8[6-(6,8),62-(7,7,8,8,8,8,8),62-(7,7,8,8,8,8,8)]
   152      17.336628      17.336628      17.336628    8[6-(6,8),62-(7,7,8,8,8),62-(7,7,8,8,8,8,8)]
   153      15.330989      15.330989      15.330989    8[6-(6,8),62-(7,7,8,8,8,8,8)]
   154      16.842128      16.842128      16.842128    8[6-(6,8),62-(7,7,8,8,8)]
   155       9.224622       9.224622       9.224622    8[6-(6,8),62-(7,7,8,8,8)]
   156      16.019059      16.019059      16.019059    8[6-(6,8),62-(7,7,8,8,8)]
   157      11.228631      11.228631      11.228631    8[6-(6,8),62-(7,7,8,8,8,8,8)]
   158      12.118396      12.118396      12.118396    8[6-(6,8),62-(7,7,8,8,8,8,8)]
   159      11.116392      11.116392      11.116392    8[6-(6,8),62-(7,7,8,8,8,8,8),62-(7,7,8,8,8,8,8)]
   160       9.203475       9.203475       9.203475    8[6-(6,8),62-(7,7,8,8,8),62-(7,7,8,8,8,8,8)]
   161       27.53072       27.53072       27.53072    8[6-(6,8),62-(7,7,8,8,8,8,8)]
   162      29.041859      29.041859      29.041859    8[6-(6,8),62-(7,7,8,8,8)]
   163      21.424346      21.424346      21.424346    8[6-(6,8),62-(7,7,8,8,8)]
   164       20.08563       20.08563       20.08563    8[6-(6,8),62-(7,7,8,8,8)]
   165      23.428357      23.428357      23.428357    8[6-(6,8),62-(7,7,8,8,8,8,8)]
   166      24.318123      24.318123      24.318123    8[6-(6,8),62-(7,7,8,8,8,8,8)]
   167      23.316119      23.316119      23.316119    8[6-(6,8),62-(7,7,8,8,8,8,8),62-(7,7,8,8,8,8,8)]
   168      21.403201      21.403201      21.403201    8[6-(6,8),62-(7,7,8,8,8),62-(7,7,8,8,8,8,8)]
   169      11.264418      11.264418      11.264418    8[6-(6,8),62-(7,7,8,8,8,8,8)]
   170      12.775557      12.775557      12.775557    8[6-(6,8),62-(7,7,8,8,8)]
   171      13.291199      13.291199      13.291199    8[6-(6,8),62-(7,7,8,8,8)]
   172       3.819328       3.819328       3.819328    8[6-(6,8),62-(7,7,8,8,8)]
   173      15.295205      15.295205      15.295205    8[6-(6,8),62-(7,7,8,8,8,8,8)]
   174      16.184972      16.184972      16.184972    8[6-(6,8),62-(7,7,8,8,8,8,8)]
   175      15.182968      15.182968      15.182968    8[6-(6,8),62-(7,7,8,8,8,8,8),62-(7,7,8,8,8,8,8)]
   176       5.136898       5.136898       5.136898    8[6-(6,8),62-(7,7,8,8,8),62-(7,7,8,8,8,8,8)]
   177      17.201618      17.201618      17.201618    8[6-(6,8),62-(7,7,8,8,8,8,8)]
   178      15.690478      15.690478      15.690478    8[6-(6,8),62-(7,7,8,8,8)]
   179      15.174835      15.174835      15.174835    8[6-(6,8),62-(7,7,8,8,8)]
   180      16.513551      16.513551      16.513551    8[6-(6,8),62-(7,7,8,8,8)]
   181      13.170827      13.170827      13.170827    8[6-(6,8),62-(7,7,8,8,8,8,8)]
   182      12.281059      12.281059      12.281059    8[6-(6,8),62-(7,7,8,8,8,8,8)]
   183      13.283063      13.283063      13.283063    8[6-(6,8),62-(7,7,8,8,8,8,8),62-(7,7,8,8,8,8,8)]
   184       15.19598       15.19598       15.19598    8[6-(6,8),62-(7,7,8,8,8),62-(7,7,8,8,8,8,8)]
   185      17.201619      17.201619      17.201619    8[6-(6,8),62-(7,7,8,8,8,8,8)]
   186       15.69048       15.69048       15.69048    8[6-(6,8),62-(7,7,8,8,8)]
   187      23.307986      23.307986      23.307986    8[6-(6,8),62-(7,7,8,8,8)]
   188      16.513549      16.513549      16.513549    8[6-(6,8),62-(7,7,8,8,8)]
   189      21.303977      21.303977      21.303977    8[6-(6,8),62-(7,7,8,8,8,8,8)]
   190      20.414212      20.414212      20.414212    8[6-(6,8),62-(7,7,8,8,8,8,8)]
   191      21.416216      21.416216      21.416216    8[6-(6,8),62-(7,7,8,8,8,8,8),62-(7,7,8,8,8,8,8)]
   192      15.195979      15.195979      15.195979    8[6-(6,8),62-(7,7,8,8,8),62-(7,7,8,8,8,8,8)]
   193       5.001888       5.001888       5.001888    8[6-(6,8),62-(7,7,8,8,8,8,8)]
   194       3.490749       3.490749       3.490749    8[6-(6,8),62-(7,7,8,8,8)]
   195      11.108262      11.108262      11.108262    8[6-(6,8),62-(7,7,8,8,8)]
   196      12.446978      12.446978      12.446978    8[6-(6,8),62-(7,7,8,8,8)]
   197       9.104251       9.104251       9.104251    8[6-(6,8),62-(7,7,8,8,8,8,8)]
   198       8.214485       8.214485       8.214485    8[6-(6,8),62-(7,7,8,8,8,8,8)]
   199       9.216489       9.216489       9.216489    8[6-(6,8),62-(7,7,8,8,8,8,8),62-(7,7,8,8,8,8,8)]
   200      11.129407      11.129407      11.129407    8[6-(6,8),62-(7,7,8,8,8),62-(7,7,8,8,8,8,8)]
   201       21.26819       21.26819       21.26819    8[6-(6,8),62-(7,7,8,8,8,8,8)]
   202      19.757051      19.757051      19.757051    8[6-(6,8),62-(7,7,8,8,8)]
   203      19.241409      19.241409      19.241409    8[6-(6,8),62-(7,7,8,8,8)]
   204       28.71328       28.71328       28.71328    8[6-(6,8),62-(7,7,8,8,8)]
   205      17.237403      17.237403      17.237403    8[6-(6,8),62-(7,7,8,8,8,8,8)]
   206      16.347636      16.347636      16.347636    8[6-(6,8),62-(7,7,8,8,8,8,8)]
   207       17.34964       17.34964       17.34964    8[6-(6,8),62-(7,7,8,8,8,8,8),62-(7,7,8,8,8,8,8)]
   208      19.262556      19.262556      19.262556    8[6-(6,8),62-(7,7,8,8,8),62-(7,7,8,8,8,8,8)]
