# Supplementary material for: A collection of forcefield precursors for metal–organic frameworks
Source: RSC Adv. 2019 Nov 13;9(63):36492–507. doi: 10.1039/c9ra07327b (PMC9075174; doi:10.1039/c9ra07327b)
Supplement: RA-009-C9RA07327B-s2133 [file RA-009-C9RA07327B-s2133.txt]

RASXIT_clean

16.139000    0.000000    0.000000
8.069476    14.372642    0.000000
8.069501    -0.000018    14.372628

     1      14.710522      14.710522      14.710522    63[7-(6,6),7-(6,6),8-(6),8-(6),8-(6),8-(6,63)]
     2      13.413745      13.413745      13.413745    63[7-(6,6),7-(6,6),8-(6),8-(6),8-(6),8-(6,63),8-(6,63),8-(6,63)]
     3      22.779855      22.779855      22.779855    63[7-(6,6),7-(6,6),8-(6),8-(6),8-(6),8-(6,63)]
     4       5.344256       5.344256       5.344256    63[7-(6,6),7-(6,6),8-(6),8-(6),8-(6),8-(6,63),8-(6,63),8-(6,63)]
     5      18.745183      18.745183      18.745183    63[7-(6,6),7-(6,6),8-(6),8-(6),8-(6),8-(6,63)]
     6      17.448504      17.448504      17.448504    63[7-(6,6),7-(6,6),8-(6),8-(6),8-(6),8-(6,63),8-(6,63),8-(6,63)]
     7      10.675694      10.675694      10.675694    63[7-(6,6),7-(6,6),8-(6),8-(6),8-(6),8-(6,63)]
     8       9.378997       9.378997       9.378997    63[7-(6,6),7-(6,6),8-(6),8-(6),8-(6),8-(6,63),8-(6,63),8-(6,63)]
     9      17.567455      17.567455      17.567455    63[7-(6,6),7-(6,6),8-(6),8-(6),8-(6),8-(6,63)]
    10      18.864232      18.864232      18.864232    63[7-(6,6),7-(6,6),8-(6),8-(6),8-(6),8-(6,63),8-(6,63),8-(6,63)]
    11       9.498122       9.498122       9.498122    63[7-(6,6),7-(6,6),8-(6),8-(6),8-(6),8-(6,63)]
    12      26.933721      26.933721      26.933721    63[7-(6,6),7-(6,6),8-(6),8-(6),8-(6),8-(6,63),8-(6,63),8-(6,63)]
    13      13.532794      13.532794      13.532794    63[7-(6,6),7-(6,6),8-(6),8-(6),8-(6),8-(6,63)]
    14      14.829473      14.829473      14.829473    63[7-(6,6),7-(6,6),8-(6),8-(6),8-(6),8-(6,63),8-(6,63),8-(6,63)]
    15      21.602283      21.602283      21.602283    63[7-(6,6),7-(6,6),8-(6),8-(6),8-(6),8-(6,63)]
    16       22.89898       22.89898       22.89898    63[7-(6,6),7-(6,6),8-(6),8-(6),8-(6),8-(6,63),8-(6,63),8-(6,63)]
    17      13.062889      13.062889      13.062889    1[6-(7,7)]
    18      14.912422      14.912422      14.912422    1[6-(7,7)]
    19      21.132389      21.132389      21.132389    1[6-(7,7)]
    20      22.981915      22.981915      22.981915    1[6-(7,7)]
    21      17.097639      17.097639      17.097639    1[6-(7,7)]
    22      18.947169      18.947169      18.947169    1[6-(7,7)]
    23       9.028139       9.028139       9.028139    1[6-(7,7)]
    24      10.877668      10.877668      10.877668    1[6-(7,7)]
    25      19.215088      19.215088      19.215088    1[6-(7,7)]
    26      17.365555      17.365555      17.365555    1[6-(7,7)]
    27      11.145588      11.145588      11.145588    1[6-(7,7)]
    28       9.296062       9.296062       9.296062    1[6-(7,7)]
    29      15.180338      15.180338      15.180338    1[6-(7,7)]
    30      13.330808      13.330808      13.330808    1[6-(7,7)]
    31      23.249838      23.249838      23.249838    1[6-(7,7)]
    32      21.400309      21.400309      21.400309    1[6-(7,7)]
    33      13.731043      13.731043      13.731043    6[1-(0),7-(6,63),7-(6,63)]
    34      15.123836      15.123836      15.123836    6[6-(6,7),6-(8,8),7-(6,63)]
    35      15.256177      15.256177      15.256177    6[6-(6,7),6-(8,8),7-(6,63)]
    36       15.73066       15.73066       15.73066    6[6-(6,7),8-(63),8-(63)]
    37      16.179328      16.179328      16.179328    6[6-(6,7),8-(63),8-(63)]
    38      15.753264      15.753264      15.753264    6[1-(0),7-(6,63),7-(6,63)]
    39      17.355867      17.355867      17.355867    6[6-(6,7),6-(8,8),7-(6,63)]
    40      17.822285      17.822285      17.822285    6[6-(6,7),6-(8,8),7-(6,63)]
    41      17.917505      17.917505      17.917505    6[6-(6,7),8-(63,63),8-(63,63)]
    42      19.163436      19.163436      19.163436    6[6-(6,7),8-(63),8-(63)]
    43      21.800544      21.800544      21.800544    6[1-(0),7-(6,63),7-(6,63)]
    44      23.193343      23.193343      23.193343    6[6-(6,7),6-(8,8),7-(6,63)]
    45      23.325681      23.325681      23.325681    6[6-(6,7),6-(8,8),7-(6,63)]
    46       7.661171       7.661171       7.661171    6[6-(6,7),8-(63),8-(63)]
    47      24.248832      24.248832      24.248832    6[6-(6,7),8-(63),8-(63)]
    48      23.822756      23.822756      23.822756    6[1-(0),7-(6,63),7-(6,63)]
    49      25.425358      25.425358      25.425358    6[6-(6,7),6-(8,8),7-(6,63)]
    50       9.752775       9.752775       9.752775    6[6-(6,7),6-(8,8),7-(6,63)]
    51      25.986995      25.986995      25.986995    6[6-(6,7),8-(63,63),8-(63,63)]
    52      11.093926      11.093926      11.093926    6[6-(6,7),8-(63),8-(63)]
    53      17.765793      17.765793      17.765793    6[1-(0),7-(6,63),7-(6,63)]
    54      19.158588      19.158588      19.158588    6[6-(6,7),6-(8,8),7-(6,63)]
    55      19.290926      19.290926      19.290926    6[6-(6,7),6-(8,8),7-(6,63)]
    56      19.765415      19.765415      19.765415    6[6-(6,7),8-(63),8-(63)]
    57      20.214075      20.214075      20.214075    6[6-(6,7),8-(63),8-(63)]
    58       19.78801       19.78801       19.78801    6[1-(0),7-(6,63),7-(6,63)]
    59      21.390611      21.390611      21.390611    6[6-(6,7),6-(8,8),7-(6,63)]
    60       21.85703       21.85703       21.85703    6[6-(6,7),6-(8,8),7-(6,63)]
    61      21.952246      21.952246      21.952246    6[6-(6,7),8-(63,63),8-(63,63)]
    62       7.059182       7.059182       7.059182    6[6-(6,7),8-(63),8-(63)]
    63       9.696294       9.696294       9.696294    6[1-(0),7-(6,63),7-(6,63)]
    64       11.08909       11.08909       11.08909    6[6-(6,7),6-(8,8),7-(6,63)]
    65      11.221432      11.221432      11.221432    6[6-(6,7),6-(8,8),7-(6,63)]
    66      11.695916      11.695916      11.695916    6[6-(6,7),8-(63),8-(63)]
    67      12.144584      12.144584      12.144584    6[6-(6,7),8-(63),8-(63)]
    68       11.71851       11.71851       11.71851    6[1-(0),7-(6,63),7-(6,63)]
    69      13.321115      13.321115      13.321115    6[6-(6,7),6-(8,8),7-(6,63)]
    70       13.78753       13.78753       13.78753    6[6-(6,7),6-(8,8),7-(6,63)]
    71      13.882755      13.882755      13.882755    6[6-(6,7),8-(63,63),8-(63,63)]
    72       15.12868       15.12868       15.12868    6[6-(6,7),8-(63),8-(63)]
    73      18.546934      18.546934      18.546934    6[1-(0),7-(6,63),7-(6,63)]
    74      17.154141      17.154141      17.154141    6[6-(6,7),6-(8,8),7-(6,63)]
    75        17.0218        17.0218        17.0218    6[6-(6,7),6-(8,8),7-(6,63)]
    76      16.547317      16.547317      16.547317    6[6-(6,7),8-(63),8-(63)]
    77      16.098649      16.098649      16.098649    6[6-(6,7),8-(63),8-(63)]
    78      16.524713      16.524713      16.524713    6[1-(0),7-(6,63),7-(6,63)]
    79       14.92211       14.92211       14.92211    6[6-(6,7),6-(8,8),7-(6,63)]
    80      14.455692      14.455692      14.455692    6[6-(6,7),6-(8,8),7-(6,63)]
    81      14.360472      14.360472      14.360472    6[6-(6,7),8-(63,63),8-(63,63)]
    82      13.114541      13.114541      13.114541    6[6-(6,7),8-(63),8-(63)]
    83      10.477433      10.477433      10.477433    6[1-(0),7-(6,63),7-(6,63)]
    84       9.084634       9.084634       9.084634    6[6-(6,7),6-(8,8),7-(6,63)]
    85       8.952296       8.952296       8.952296    6[6-(6,7),6-(8,8),7-(6,63)]
    86      24.616806      24.616806      24.616806    6[6-(6,7),8-(63),8-(63)]
    87       8.029145       8.029145       8.029145    6[6-(6,7),8-(63),8-(63)]
    88       8.455221       8.455221       8.455221    6[1-(0),7-(6,63),7-(6,63)]
    89       6.852619       6.852619       6.852619    6[6-(6,7),6-(8,8),7-(6,63)]
    90      22.525202      22.525202      22.525202    6[6-(6,7),6-(8,8),7-(6,63)]
    91       6.290982       6.290982       6.290982    6[6-(6,7),8-(63,63),8-(63,63)]
    92      21.184051      21.184051      21.184051    6[6-(6,7),8-(63),8-(63)]
    93      14.512184      14.512184      14.512184    6[1-(0),7-(6,63),7-(6,63)]
    94      13.119389      13.119389      13.119389    6[6-(6,7),6-(8,8),7-(6,63)]
    95      12.987051      12.987051      12.987051    6[6-(6,7),6-(8,8),7-(6,63)]
    96      12.512562      12.512562      12.512562    6[6-(6,7),8-(63),8-(63)]
    97      12.063902      12.063902      12.063902    6[6-(6,7),8-(63),8-(63)]
    98      12.489967      12.489967      12.489967    6[1-(0),7-(6,63),7-(6,63)]
    99      10.887366      10.887366      10.887366    6[6-(6,7),6-(8,8),7-(6,63)]
   100      10.420947      10.420947      10.420947    6[6-(6,7),6-(8,8),7-(6,63)]
   101      10.325731      10.325731      10.325731    6[6-(6,7),8-(63,63),8-(63,63)]
   102      25.218795      25.218795      25.218795    6[6-(6,7),8-(63),8-(63)]
   103      22.581683      22.581683      22.581683    6[1-(0),7-(6,63),7-(6,63)]
   104      21.188887      21.188887      21.188887    6[6-(6,7),6-(8,8),7-(6,63)]
   105      21.056545      21.056545      21.056545    6[6-(6,7),6-(8,8),7-(6,63)]
   106      20.582061      20.582061      20.582061    6[6-(6,7),8-(63),8-(63)]
   107      20.133393      20.133393      20.133393    6[6-(6,7),8-(63),8-(63)]
   108      20.559467      20.559467      20.559467    6[1-(0),7-(6,63),7-(6,63)]
   109      18.956862      18.956862      18.956862    6[6-(6,7),6-(8,8),7-(6,63)]
   110      18.490447      18.490447      18.490447    6[6-(6,7),6-(8,8),7-(6,63)]
   111      18.395222      18.395222      18.395222    6[6-(6,7),8-(63,63),8-(63,63)]
   112      17.149297      17.149297      17.149297    6[6-(6,7),8-(63),8-(63)]
   113      14.363692      14.363692      14.363692    7[6-(1,7),6-(6,6),63-(7,8,8,8,8)]
   114      14.121605      14.121605      14.121605    7[6-(1,7),6-(6,6),63-(7,8,8,8,8,8,8)]
   115      16.019558      16.019558      16.019558    7[6-(1,7),6-(6,6),63-(7,8,8,8,8)]
   116      16.792616      16.792616      16.792616    7[6-(1,7),6-(6,6),63-(7,8,8,8,8,8,8)]
   117      22.433193      22.433193      22.433193    7[6-(1,7),6-(6,6),63-(7,8,8,8,8)]
   118       22.19111       22.19111       22.19111    7[6-(1,7),6-(6,6),63-(7,8,8,8,8,8,8)]
   119       24.08905       24.08905       24.08905    7[6-(1,7),6-(6,6),63-(7,8,8,8,8)]
   120      24.862107      24.862107      24.862107    7[6-(1,7),6-(6,6),63-(7,8,8,8,8,8,8)]
   121       18.39844       18.39844       18.39844    7[6-(1,7),6-(6,6),63-(7,8,8,8,8)]
   122      18.156358      18.156358      18.156358    7[6-(1,7),6-(6,6),63-(7,8,8,8,8,8,8)]
   123      20.054302      20.054302      20.054302    7[6-(1,7),6-(6,6),63-(7,8,8,8,8)]
   124      20.827363      20.827363      20.827363    7[6-(1,7),6-(6,6),63-(7,8,8,8,8,8,8)]
   125      10.328945      10.328945      10.328945    7[6-(1,7),6-(6,6),63-(7,8,8,8,8)]
   126      10.086857      10.086857      10.086857    7[6-(1,7),6-(6,6),63-(7,8,8,8,8,8,8)]
   127      11.984806      11.984806      11.984806    7[6-(1,7),6-(6,6),63-(7,8,8,8,8)]
   128       12.75786       12.75786       12.75786    7[6-(1,7),6-(6,6),63-(7,8,8,8,8,8,8)]
   129      17.914285      17.914285      17.914285    7[6-(1,7),6-(6,6),63-(7,8,8,8,8)]
   130      18.156372      18.156372      18.156372    7[6-(1,7),6-(6,6),63-(7,8,8,8,8,8,8)]
   131      16.258419      16.258419      16.258419    7[6-(1,7),6-(6,6),63-(7,8,8,8,8)]
   132      15.485361      15.485361      15.485361    7[6-(1,7),6-(6,6),63-(7,8,8,8,8,8,8)]
   133       9.844784       9.844784       9.844784    7[6-(1,7),6-(6,6),63-(7,8,8,8,8)]
   134      10.086867      10.086867      10.086867    7[6-(1,7),6-(6,6),63-(7,8,8,8,8,8,8)]
   135       8.188927       8.188927       8.188927    7[6-(1,7),6-(6,6),63-(7,8,8,8,8)]
   136        7.41587        7.41587        7.41587    7[6-(1,7),6-(6,6),63-(7,8,8,8,8,8,8)]
   137      13.879537      13.879537      13.879537    7[6-(1,7),6-(6,6),63-(7,8,8,8,8)]
   138      14.121619      14.121619      14.121619    7[6-(1,7),6-(6,6),63-(7,8,8,8,8,8,8)]
   139      12.223675      12.223675      12.223675    7[6-(1,7),6-(6,6),63-(7,8,8,8,8)]
   140      11.450614      11.450614      11.450614    7[6-(1,7),6-(6,6),63-(7,8,8,8,8,8,8)]
   141      21.949032      21.949032      21.949032    7[6-(1,7),6-(6,6),63-(7,8,8,8,8)]
   142       22.19112       22.19112       22.19112    7[6-(1,7),6-(6,6),63-(7,8,8,8,8,8,8)]
   143      20.293171      20.293171      20.293171    7[6-(1,7),6-(6,6),63-(7,8,8,8,8)]
   144      19.520117      19.520117      19.520117    7[6-(1,7),6-(6,6),63-(7,8,8,8,8,8,8)]
   145      23.977695      23.977695      23.977695    8[6-(6,8),63-(7,7,8,8,8)]
   146      17.178331      17.178331      17.178331    8[6-(6,8),63-(7,7,8,8,8)]
   147       7.157646       7.157646       7.157646    8[6-(6,8),63-(7,7,8,8,8,8,8)]
   148       8.626295       8.626295       8.626295    8[6-(6,8),63-(7,7,8,8,8)]
   149       19.23122       19.23122       19.23122    8[6-(6,8),63-(7,7,8,8,8,8,8)]
   150      20.097885      20.097885      20.097885    8[6-(6,8),63-(7,7,8,8,8,8,8)]
   151       17.18318       17.18318       17.18318    8[6-(6,8),63-(7,7,8,8,8),63-(7,7,8,8,8,8,8)]
   152      19.097266      19.097266      19.097266    8[6-(6,8),63-(7,7,8,8,8,8,8),63-(7,7,8,8,8,8,8)]
   153      23.977695      23.977695      23.977695    8[6-(6,8),63-(7,7,8,8,8)]
   154       9.108837       9.108837       9.108837    8[6-(6,8),63-(7,7,8,8,8)]
   155       7.157635       7.157635       7.157635    8[6-(6,8),63-(7,7,8,8,8,8,8)]
   156       8.626284       8.626284       8.626284    8[6-(6,8),63-(7,7,8,8,8)]
   157       11.16171       11.16171       11.16171    8[6-(6,8),63-(7,7,8,8,8,8,8)]
   158      12.028373      12.028373      12.028373    8[6-(6,8),63-(7,7,8,8,8,8,8)]
   159      25.252671      25.252671      25.252671    8[6-(6,8),63-(7,7,8,8,8),63-(7,7,8,8,8,8,8)]
   160      27.166755      27.166755      27.166755    8[6-(6,8),63-(7,7,8,8,8,8,8),63-(7,7,8,8,8,8,8)]
   161      11.873462      11.873462      11.873462    8[6-(6,8),63-(7,7,8,8,8)]
   162      21.213079      21.213079      21.213079    8[6-(6,8),63-(7,7,8,8,8)]
   163       19.26188       19.26188       19.26188    8[6-(6,8),63-(7,7,8,8,8,8,8)]
   164      20.730526      20.730526      20.730526    8[6-(6,8),63-(7,7,8,8,8)]
   165       7.126968       7.126968       7.126968    8[6-(6,8),63-(7,7,8,8,8,8,8)]
   166       7.993629       7.993629       7.993629    8[6-(6,8),63-(7,7,8,8,8,8,8)]
   167      13.148443      13.148443      13.148443    8[6-(6,8),63-(7,7,8,8,8),63-(7,7,8,8,8,8,8)]
   168      23.132006      23.132006      23.132006    8[6-(6,8),63-(7,7,8,8,8,8,8),63-(7,7,8,8,8,8,8)]
   169      11.873451      11.873451      11.873451    8[6-(6,8),63-(7,7,8,8,8)]
   170      13.143589      13.143589      13.143589    8[6-(6,8),63-(7,7,8,8,8)]
   171      19.261878      19.261878      19.261878    8[6-(6,8),63-(7,7,8,8,8,8,8)]
   172       20.73053       20.73053       20.73053    8[6-(6,8),63-(7,7,8,8,8)]
   173      15.196462      15.196462      15.196462    8[6-(6,8),63-(7,7,8,8,8,8,8)]
   174      16.063129      16.063129      16.063129    8[6-(6,8),63-(7,7,8,8,8,8,8)]
   175      13.148432      13.148432      13.148432    8[6-(6,8),63-(7,7,8,8,8),63-(7,7,8,8,8,8,8)]
   176      15.062516      15.062516      15.062516    8[6-(6,8),63-(7,7,8,8,8,8,8),63-(7,7,8,8,8,8,8)]
   177       8.300282       8.300282       8.300282    8[6-(6,8),63-(7,7,8,8,8)]
   178      15.099646      15.099646      15.099646    8[6-(6,8),63-(7,7,8,8,8)]
   179      25.120331      25.120331      25.120331    8[6-(6,8),63-(7,7,8,8,8,8,8)]
   180      23.651682      23.651682      23.651682    8[6-(6,8),63-(7,7,8,8,8)]
   181      13.046757      13.046757      13.046757    8[6-(6,8),63-(7,7,8,8,8,8,8)]
   182      12.180092      12.180092      12.180092    8[6-(6,8),63-(7,7,8,8,8,8,8)]
   183       7.025296       7.025296       7.025296    8[6-(6,8),63-(7,7,8,8,8),63-(7,7,8,8,8,8,8)]
   184      13.180711      13.180711      13.180711    8[6-(6,8),63-(7,7,8,8,8,8,8),63-(7,7,8,8,8,8,8)]
   185       8.300282       8.300282       8.300282    8[6-(6,8),63-(7,7,8,8,8)]
   186       23.16914       23.16914       23.16914    8[6-(6,8),63-(7,7,8,8,8)]
   187      25.120342      25.120342      25.120342    8[6-(6,8),63-(7,7,8,8,8,8,8)]
   188      23.651693      23.651693      23.651693    8[6-(6,8),63-(7,7,8,8,8)]
   189      21.116267      21.116267      21.116267    8[6-(6,8),63-(7,7,8,8,8,8,8)]
   190      20.249604      20.249604      20.249604    8[6-(6,8),63-(7,7,8,8,8,8,8)]
   191       7.025306       7.025306       7.025306    8[6-(6,8),63-(7,7,8,8,8),63-(7,7,8,8,8,8,8)]
   192       5.111222       5.111222       5.111222    8[6-(6,8),63-(7,7,8,8,8,8,8),63-(7,7,8,8,8,8,8)]
   193      20.404515      20.404515      20.404515    8[6-(6,8),63-(7,7,8,8,8)]
   194      11.064898      11.064898      11.064898    8[6-(6,8),63-(7,7,8,8,8)]
   195      13.016097      13.016097      13.016097    8[6-(6,8),63-(7,7,8,8,8,8,8)]
   196      11.547451      11.547451      11.547451    8[6-(6,8),63-(7,7,8,8,8)]
   197      25.151009      25.151009      25.151009    8[6-(6,8),63-(7,7,8,8,8,8,8)]
   198      24.284348      24.284348      24.284348    8[6-(6,8),63-(7,7,8,8,8,8,8)]
   199      11.060058      11.060058      11.060058    8[6-(6,8),63-(7,7,8,8,8),63-(7,7,8,8,8,8,8)]
   200       9.145971       9.145971       9.145971    8[6-(6,8),63-(7,7,8,8,8,8,8),63-(7,7,8,8,8,8,8)]
   201      20.404526      20.404526      20.404526    8[6-(6,8),63-(7,7,8,8,8)]
   202      19.134388      19.134388      19.134388    8[6-(6,8),63-(7,7,8,8,8)]
   203      13.016099      13.016099      13.016099    8[6-(6,8),63-(7,7,8,8,8,8,8)]
   204      11.547447      11.547447      11.547447    8[6-(6,8),63-(7,7,8,8,8)]
   205      17.081515      17.081515      17.081515    8[6-(6,8),63-(7,7,8,8,8,8,8)]
   206      16.214848      16.214848      16.214848    8[6-(6,8),63-(7,7,8,8,8,8,8)]
   207      19.129545      19.129545      19.129545    8[6-(6,8),63-(7,7,8,8,8),63-(7,7,8,8,8,8,8)]
   208      17.215461      17.215461      17.215461    8[6-(6,8),63-(7,7,8,8,8,8,8),63-(7,7,8,8,8,8,8)]
