# Supplementary material for: A collection of forcefield precursors for metal–organic frameworks
Source: RSC Adv. 2019 Nov 13;9(63):36492–507. doi: 10.1039/c9ra07327b (PMC9075174; doi:10.1039/c9ra07327b)
Supplement: RA-009-C9RA07327B-s2134 [file RA-009-C9RA07327B-s2134.txt]

RATCUL01_clean

9.959800    0.000000    0.000000
0.000000    11.470200    0.000000
0.000000    -0.299636    14.587823

     1       9.190007       9.190007       9.190007    26[8-(6,26),8-(6,26),8-(6,26),8-(6,26),8-(6,26),8-(6,26)]
     2       8.846294       8.846294       8.846294    26[8-(6),8-(6),8-(6,26),8-(6,26),8-(6,26),8-(6,26)]
     3       4.210107       4.210107       4.210107    26[8-(6,26),8-(6,26),8-(6,26),8-(6,26),8-(6,26),8-(6,26)]
     4       3.866394       3.866394       3.866394    26[8-(6),8-(6),8-(6,26),8-(6,26),8-(6,26),8-(6,26)]
     5       0.769793       0.769793       0.769793    26[8-(6,26),8-(6,26),8-(6,26),8-(6,26),8-(6,26),8-(6,26)]
     6       1.113506       1.113506       1.113506    26[8-(6),8-(6),8-(6,26),8-(6,26),8-(6,26),8-(6,26)]
     7       5.749693       5.749693       5.749693    26[8-(6,26),8-(6,26),8-(6,26),8-(6,26),8-(6,26),8-(6,26)]
     8       6.093406       6.093406       6.093406    26[8-(6),8-(6),8-(6,26),8-(6,26),8-(6,26),8-(6,26)]
     9            0.0            0.0            0.0    26[8-(6),8-(6),8-(6),8-(6),8-(6,26),8-(6,26)]
    10         4.9799         4.9799         4.9799    26[8-(6),8-(6),8-(6),8-(6),8-(6,26),8-(6,26)]
    11            0.0            0.0            0.0    26[8-(6),8-(6),8-(6),8-(6),8-(6,26),8-(6,26)]
    12         4.9799         4.9799         4.9799    26[8-(6),8-(6),8-(6),8-(6),8-(6,26),8-(6,26)]
    13       7.519649       7.519649       7.519649    1[6-(8,8)]
    14       0.408352       0.408352       0.408352    1[6-(8,8)]
    15       6.125277       6.125277       6.125277    1[6-(8,8)]
    16       1.962081       1.962081       1.962081    1[6-(8,8)]
    17       1.523849       1.523849       1.523849    1[6-(8,8)]
    18       7.051538       7.051538       7.051538    1[6-(8,8)]
    19       2.539749       2.539749       2.539749    1[6-(8,8)]
    20       5.388252       5.388252       5.388252    1[6-(8,8)]
    21       1.145377       1.145377       1.145377    1[6-(8,8)]
    22       6.941981       6.941981       6.941981    1[6-(8,8)]
    23       6.503749       6.503749       6.503749    1[6-(8,8)]
    24       2.071638       2.071638       2.071638    1[6-(8,8)]
    25       2.440151       2.440151       2.440151    1[6-(8,8)]
    26       9.551448       9.551448       9.551448    1[6-(8,8)]
    27       3.834523       3.834523       3.834523    1[6-(8,8)]
    28       7.997719       7.997719       7.997719    1[6-(8,8)]
    29       8.435951       8.435951       8.435951    1[6-(8,8)]
    30       2.908262       2.908262       2.908262    1[6-(8,8)]
    31       7.420051       7.420051       7.420051    1[6-(8,8)]
    32       4.571548       4.571548       4.571548    1[6-(8,8)]
    33       8.814423       8.814423       8.814423    1[6-(8,8)]
    34       3.017819       3.017819       3.017819    1[6-(8,8)]
    35       3.456051       3.456051       3.456051    1[6-(8,8)]
    36       7.888162       7.888162       7.888162    1[6-(8,8)]
    37        8.25767        8.25767        8.25767    6[1-(0),8-(26),8-(26,26)]
    38       0.166329       0.166329       0.166329    6[1-(0),8-(26),8-(26,26)]
    39       7.096358       7.096358       7.096358    6[1-(0),8-(26),8-(26,26)]
    40        1.31071        1.31071        1.31071    6[1-(0),8-(26),8-(26,26)]
    41       1.018888       1.018888       1.018888    6[1-(0),8-(26),8-(26,26)]
    42       7.199939       7.199939       7.199939    6[1-(0),8-(26),8-(26,26)]
    43        3.27777        3.27777        3.27777    6[1-(0),8-(26),8-(26,26)]
    44       5.146229       5.146229       5.146229    6[1-(0),8-(26),8-(26,26)]
    45       2.116457       2.116457       2.116457    6[1-(0),8-(26),8-(26,26)]
    46        6.29061        6.29061        6.29061    6[1-(0),8-(26),8-(26,26)]
    47       5.998788       5.998788       5.998788    6[1-(0),8-(26),8-(26,26)]
    48       2.220039       2.220039       2.220039    6[1-(0),8-(26),8-(26,26)]
    49        1.70213        1.70213        1.70213    6[1-(0),8-(26),8-(26,26)]
    50       9.793471       9.793471       9.793471    6[1-(0),8-(26),8-(26,26)]
    51       2.863442       2.863442       2.863442    6[1-(0),8-(26),8-(26,26)]
    52        8.64909        8.64909        8.64909    6[1-(0),8-(26),8-(26,26)]
    53       8.940912       8.940912       8.940912    6[1-(0),8-(26),8-(26,26)]
    54       2.759861       2.759861       2.759861    6[1-(0),8-(26),8-(26,26)]
    55        6.68203        6.68203        6.68203    6[1-(0),8-(26),8-(26,26)]
    56       4.813571       4.813571       4.813571    6[1-(0),8-(26),8-(26,26)]
    57       7.843342       7.843342       7.843342    6[1-(0),8-(26),8-(26,26)]
    58        3.66919        3.66919        3.66919    6[1-(0),8-(26),8-(26,26)]
    59       3.961012       3.961012       3.961012    6[1-(0),8-(26),8-(26,26)]
    60       7.739761       7.739761       7.739761    6[1-(0),8-(26),8-(26,26)]
    61       7.989453       7.989453       7.989453    8[6-(1,8),26-(8,8,8,8,8),26-(8,8,8,8,8)]
    62       9.355439       9.355439       9.355439    8[6-(1,8),26-(8,8,8,8,8)]
    63        0.08187        0.08187        0.08187    8[6-(1,8),26-(8,8,8,8,8),26-(8,8,8,8,8)]
    64      -0.011155      -0.011155      -0.011155    8[6-(1,8),26-(8,8,8,8,8)]
    65       7.412681       7.412681       7.412681    8[6-(1,8),26-(8,8,8,8,8),26-(8,8,8,8,8)]
    66       7.879696       7.879696       7.879696    8[6-(1,8),26-(8,8,8,8,8)]
    67       0.847679       0.847679       0.847679    8[6-(1,8),26-(8,8,8,8,8),26-(8,8,8,8,8)]
    68       1.049564       1.049564       1.049564    8[6-(1,8),26-(8,8,8,8,8)]
    69       0.273894       0.273894       0.273894    8[6-(1,8),26-(8,8,8,8,8),26-(8,8,8,8,8)]
    70       1.094184       1.094184       1.094184    8[6-(1,8),26-(8,8,8,8,8)]
    71        8.41135        8.41135        8.41135    8[6-(1,8),26-(8,8,8,8,8),26-(8,8,8,8,8)]
    72       6.209736       6.209736       6.209736    8[6-(1,8),26-(8,8,8,8,8)]
    73       3.009553       3.009553       3.009553    8[6-(1,8),26-(8,8,8,8,8),26-(8,8,8,8,8)]
    74       4.375539       4.375539       4.375539    8[6-(1,8),26-(8,8,8,8,8)]
    75        5.06177        5.06177        5.06177    8[6-(1,8),26-(8,8,8,8,8),26-(8,8,8,8,8)]
    76       4.968745       4.968745       4.968745    8[6-(1,8),26-(8,8,8,8,8)]
    77       2.432781       2.432781       2.432781    8[6-(1,8),26-(8,8,8,8,8),26-(8,8,8,8,8)]
    78       2.899796       2.899796       2.899796    8[6-(1,8),26-(8,8,8,8,8)]
    79       5.827579       5.827579       5.827579    8[6-(1,8),26-(8,8,8,8,8),26-(8,8,8,8,8)]
    80       6.029464       6.029464       6.029464    8[6-(1,8),26-(8,8,8,8,8)]
    81       5.253794       5.253794       5.253794    8[6-(1,8),26-(8,8,8,8,8),26-(8,8,8,8,8)]
    82       6.074084       6.074084       6.074084    8[6-(1,8),26-(8,8,8,8,8)]
    83        3.43145        3.43145        3.43145    8[6-(1,8),26-(8,8,8,8,8),26-(8,8,8,8,8)]
    84       1.229836       1.229836       1.229836    8[6-(1,8),26-(8,8,8,8,8)]
    85       1.970347       1.970347       1.970347    8[6-(1,8),26-(8,8,8,8,8),26-(8,8,8,8,8)]
    86       0.604361       0.604361       0.604361    8[6-(1,8),26-(8,8,8,8,8)]
    87        9.87793        9.87793        9.87793    8[6-(1,8),26-(8,8,8,8,8),26-(8,8,8,8,8)]
    88       0.011155       0.011155       0.011155    8[6-(1,8),26-(8,8,8,8,8)]
    89       2.547119       2.547119       2.547119    8[6-(1,8),26-(8,8,8,8,8),26-(8,8,8,8,8)]
    90       2.080104       2.080104       2.080104    8[6-(1,8),26-(8,8,8,8,8)]
    91       9.112121       9.112121       9.112121    8[6-(1,8),26-(8,8,8,8,8),26-(8,8,8,8,8)]
    92       8.910236       8.910236       8.910236    8[6-(1,8),26-(8,8,8,8,8)]
    93       9.685905       9.685905       9.685905    8[6-(1,8),26-(8,8,8,8,8),26-(8,8,8,8,8)]
    94       8.865616       8.865616       8.865616    8[6-(1,8),26-(8,8,8,8,8)]
    95        1.54845        1.54845        1.54845    8[6-(1,8),26-(8,8,8,8,8),26-(8,8,8,8,8)]
    96       3.750064       3.750064       3.750064    8[6-(1,8),26-(8,8,8,8,8)]
    97       6.950247       6.950247       6.950247    8[6-(1,8),26-(8,8,8,8,8),26-(8,8,8,8,8)]
    98       5.584261       5.584261       5.584261    8[6-(1,8),26-(8,8,8,8,8)]
    99        4.89803        4.89803        4.89803    8[6-(1,8),26-(8,8,8,8,8),26-(8,8,8,8,8)]
   100       4.991055       4.991055       4.991055    8[6-(1,8),26-(8,8,8,8,8)]
   101       7.527019       7.527019       7.527019    8[6-(1,8),26-(8,8,8,8,8),26-(8,8,8,8,8)]
   102       7.060004       7.060004       7.060004    8[6-(1,8),26-(8,8,8,8,8)]
   103       4.132221       4.132221       4.132221    8[6-(1,8),26-(8,8,8,8,8),26-(8,8,8,8,8)]
   104       3.930336       3.930336       3.930336    8[6-(1,8),26-(8,8,8,8,8)]
   105       4.706005       4.706005       4.706005    8[6-(1,8),26-(8,8,8,8,8),26-(8,8,8,8,8)]
   106       3.885716       3.885716       3.885716    8[6-(1,8),26-(8,8,8,8,8)]
   107        6.52835        6.52835        6.52835    8[6-(1,8),26-(8,8,8,8,8),26-(8,8,8,8,8)]
   108       8.729964       8.729964       8.729964    8[6-(1,8),26-(8,8,8,8,8)]
