# Supplementary material for: A collection of forcefield precursors for metal–organic frameworks
Source: RSC Adv. 2019 Nov 13;9(63):36492–507. doi: 10.1039/c9ra07327b (PMC9075174; doi:10.1039/c9ra07327b)
Supplement: RA-009-C9RA07327B-s2135 [file RA-009-C9RA07327B-s2135.txt]

RATCUL02_clean

9.977700    0.000000    0.000000
0.000000    11.469400    0.000000
0.000000    -0.302236    14.611274

     1       9.207122       9.207122       9.207122    26[8-(6,26),8-(6,26),8-(6,26),8-(6,26),8-(6,26),8-(6,26)]
     2         8.8593         8.8593         8.8593    26[8-(6),8-(6),8-(6,26),8-(6,26),8-(6,26),8-(6,26)]
     3       4.218272       4.218272       4.218272    26[8-(6,26),8-(6,26),8-(6,26),8-(6,26),8-(6,26),8-(6,26)]
     4        3.87045        3.87045        3.87045    26[8-(6),8-(6),8-(6,26),8-(6,26),8-(6,26),8-(6,26)]
     5       0.770578       0.770578       0.770578    26[8-(6,26),8-(6,26),8-(6,26),8-(6,26),8-(6,26),8-(6,26)]
     6         1.1184         1.1184         1.1184    26[8-(6),8-(6),8-(6,26),8-(6,26),8-(6,26),8-(6,26)]
     7       5.759428       5.759428       5.759428    26[8-(6,26),8-(6,26),8-(6,26),8-(6,26),8-(6,26),8-(6,26)]
     8        6.10725        6.10725        6.10725    26[8-(6),8-(6),8-(6,26),8-(6,26),8-(6,26),8-(6,26)]
     9            0.0            0.0            0.0    26[8-(6),8-(6),8-(6),8-(6),8-(6,26),8-(6,26)]
    10        4.98885        4.98885        4.98885    26[8-(6),8-(6),8-(6),8-(6),8-(6,26),8-(6,26)]
    11            0.0            0.0            0.0    26[8-(6),8-(6),8-(6),8-(6),8-(6,26),8-(6,26)]
    12        4.98885        4.98885        4.98885    26[8-(6),8-(6),8-(6),8-(6),8-(6,26),8-(6,26)]
    13       7.513208       7.513208       7.513208    1[6-(8,8)]
    14       0.339242       0.339242       0.339242    1[6-(8,8)]
    15       6.126308       6.126308       6.126308    1[6-(8,8)]
    16       2.005518       2.005518       2.005518    1[6-(8,8)]
    17       1.506633       1.506633       1.506633    1[6-(8,8)]
    18       7.024301       7.024301       7.024301    1[6-(8,8)]
    19       2.524358       2.524358       2.524358    1[6-(8,8)]
    20       5.328092       5.328092       5.328092    1[6-(8,8)]
    21       1.137458       1.137458       1.137458    1[6-(8,8)]
    22       6.994368       6.994368       6.994368    1[6-(8,8)]
    23       6.495483       6.495483       6.495483    1[6-(8,8)]
    24       2.035451       2.035451       2.035451    1[6-(8,8)]
    25       2.464492       2.464492       2.464492    1[6-(8,8)]
    26       9.638458       9.638458       9.638458    1[6-(8,8)]
    27       3.851392       3.851392       3.851392    1[6-(8,8)]
    28       7.972182       7.972182       7.972182    1[6-(8,8)]
    29       8.471067       8.471067       8.471067    1[6-(8,8)]
    30       2.953399       2.953399       2.953399    1[6-(8,8)]
    31       7.453342       7.453342       7.453342    1[6-(8,8)]
    32       4.649608       4.649608       4.649608    1[6-(8,8)]
    33       8.840242       8.840242       8.840242    1[6-(8,8)]
    34       2.983332       2.983332       2.983332    1[6-(8,8)]
    35       3.482217       3.482217       3.482217    1[6-(8,8)]
    36       7.942249       7.942249       7.942249    1[6-(8,8)]
    37       8.276502       8.276502       8.276502    6[1-(0),8-(26),8-(26,26)]
    38       0.170619       0.170619       0.170619    6[1-(0),8-(26),8-(26,26)]
    39       7.115098       7.115098       7.115098    6[1-(0),8-(26),8-(26,26)]
    40       1.313065       1.313065       1.313065    6[1-(0),8-(26),8-(26,26)]
    41       1.018723       1.018723       1.018723    6[1-(0),8-(26),8-(26,26)]
    42       7.214875       7.214875       7.214875    6[1-(0),8-(26),8-(26,26)]
    43       3.287652       3.287652       3.287652    6[1-(0),8-(26),8-(26,26)]
    44       5.159469       5.159469       5.159469    6[1-(0),8-(26),8-(26,26)]
    45       2.126248       2.126248       2.126248    6[1-(0),8-(26),8-(26,26)]
    46       6.301915       6.301915       6.301915    6[1-(0),8-(26),8-(26,26)]
    47       6.007573       6.007573       6.007573    6[1-(0),8-(26),8-(26,26)]
    48       2.226025       2.226025       2.226025    6[1-(0),8-(26),8-(26,26)]
    49       1.701198       1.701198       1.701198    6[1-(0),8-(26),8-(26,26)]
    50       9.807081       9.807081       9.807081    6[1-(0),8-(26),8-(26,26)]
    51       2.862602       2.862602       2.862602    6[1-(0),8-(26),8-(26,26)]
    52       8.664635       8.664635       8.664635    6[1-(0),8-(26),8-(26,26)]
    53       8.958977       8.958977       8.958977    6[1-(0),8-(26),8-(26,26)]
    54       2.762825       2.762825       2.762825    6[1-(0),8-(26),8-(26,26)]
    55       6.690048       6.690048       6.690048    6[1-(0),8-(26),8-(26,26)]
    56       4.818231       4.818231       4.818231    6[1-(0),8-(26),8-(26,26)]
    57       7.851452       7.851452       7.851452    6[1-(0),8-(26),8-(26,26)]
    58       3.675785       3.675785       3.675785    6[1-(0),8-(26),8-(26,26)]
    59       3.970127       3.970127       3.970127    6[1-(0),8-(26),8-(26,26)]
    60       7.751675       7.751675       7.751675    6[1-(0),8-(26),8-(26,26)]
    61        8.00461        8.00461        8.00461    8[6-(1,8),26-(8,8,8,8,8),26-(8,8,8,8,8)]
    62       9.376344       9.376344       9.376344    8[6-(1,8),26-(8,8,8,8,8)]
    63       0.084012       0.084012       0.084012    8[6-(1,8),26-(8,8,8,8,8),26-(8,8,8,8,8)]
    64      -0.002195      -0.002195      -0.002195    8[6-(1,8),26-(8,8,8,8,8)]
    65       7.428298       7.428298       7.428298    8[6-(1,8),26-(8,8,8,8,8),26-(8,8,8,8,8)]
    66       7.898846       7.898846       7.898846    8[6-(1,8),26-(8,8,8,8,8)]
    67        0.84571        0.84571        0.84571    8[6-(1,8),26-(8,8,8,8,8),26-(8,8,8,8,8)]
    68        1.05604        1.05604        1.05604    8[6-(1,8),26-(8,8,8,8,8)]
    69       0.271294       0.271294       0.271294    8[6-(1,8),26-(8,8,8,8,8),26-(8,8,8,8,8)]
    70       1.092259       1.092259       1.092259    8[6-(1,8),26-(8,8,8,8,8)]
    71       8.427964       8.427964       8.427964    8[6-(1,8),26-(8,8,8,8,8),26-(8,8,8,8,8)]
    72       6.231473       6.231473       6.231473    8[6-(1,8),26-(8,8,8,8,8)]
    73        3.01576        3.01576        3.01576    8[6-(1,8),26-(8,8,8,8,8),26-(8,8,8,8,8)]
    74       4.387494       4.387494       4.387494    8[6-(1,8),26-(8,8,8,8,8)]
    75       5.072862       5.072862       5.072862    8[6-(1,8),26-(8,8,8,8,8),26-(8,8,8,8,8)]
    76       4.986655       4.986655       4.986655    8[6-(1,8),26-(8,8,8,8,8)]
    77       2.439448       2.439448       2.439448    8[6-(1,8),26-(8,8,8,8,8),26-(8,8,8,8,8)]
    78       2.909996       2.909996       2.909996    8[6-(1,8),26-(8,8,8,8,8)]
    79        5.83456        5.83456        5.83456    8[6-(1,8),26-(8,8,8,8,8),26-(8,8,8,8,8)]
    80        6.04489        6.04489        6.04489    8[6-(1,8),26-(8,8,8,8,8)]
    81       5.260144       5.260144       5.260144    8[6-(1,8),26-(8,8,8,8,8),26-(8,8,8,8,8)]
    82       6.081109       6.081109       6.081109    8[6-(1,8),26-(8,8,8,8,8)]
    83       3.439114       3.439114       3.439114    8[6-(1,8),26-(8,8,8,8,8),26-(8,8,8,8,8)]
    84       1.242623       1.242623       1.242623    8[6-(1,8),26-(8,8,8,8,8)]
    85        1.97309        1.97309        1.97309    8[6-(1,8),26-(8,8,8,8,8),26-(8,8,8,8,8)]
    86       0.601356       0.601356       0.601356    8[6-(1,8),26-(8,8,8,8,8)]
    87       9.893688       9.893688       9.893688    8[6-(1,8),26-(8,8,8,8,8),26-(8,8,8,8,8)]
    88       0.002195       0.002195       0.002195    8[6-(1,8),26-(8,8,8,8,8)]
    89       2.549402       2.549402       2.549402    8[6-(1,8),26-(8,8,8,8,8),26-(8,8,8,8,8)]
    90       2.078854       2.078854       2.078854    8[6-(1,8),26-(8,8,8,8,8)]
    91        9.13199        9.13199        9.13199    8[6-(1,8),26-(8,8,8,8,8),26-(8,8,8,8,8)]
    92        8.92166        8.92166        8.92166    8[6-(1,8),26-(8,8,8,8,8)]
    93       9.706406       9.706406       9.706406    8[6-(1,8),26-(8,8,8,8,8),26-(8,8,8,8,8)]
    94       8.885441       8.885441       8.885441    8[6-(1,8),26-(8,8,8,8,8)]
    95       1.549736       1.549736       1.549736    8[6-(1,8),26-(8,8,8,8,8),26-(8,8,8,8,8)]
    96       3.746227       3.746227       3.746227    8[6-(1,8),26-(8,8,8,8,8)]
    97        6.96194        6.96194        6.96194    8[6-(1,8),26-(8,8,8,8,8),26-(8,8,8,8,8)]
    98       5.590206       5.590206       5.590206    8[6-(1,8),26-(8,8,8,8,8)]
    99       4.904838       4.904838       4.904838    8[6-(1,8),26-(8,8,8,8,8),26-(8,8,8,8,8)]
   100       4.991045       4.991045       4.991045    8[6-(1,8),26-(8,8,8,8,8)]
   101       7.538252       7.538252       7.538252    8[6-(1,8),26-(8,8,8,8,8),26-(8,8,8,8,8)]
   102       7.067704       7.067704       7.067704    8[6-(1,8),26-(8,8,8,8,8)]
   103        4.14314        4.14314        4.14314    8[6-(1,8),26-(8,8,8,8,8),26-(8,8,8,8,8)]
   104        3.93281        3.93281        3.93281    8[6-(1,8),26-(8,8,8,8,8)]
   105       4.717556       4.717556       4.717556    8[6-(1,8),26-(8,8,8,8,8),26-(8,8,8,8,8)]
   106       3.896591       3.896591       3.896591    8[6-(1,8),26-(8,8,8,8,8)]
   107       6.538586       6.538586       6.538586    8[6-(1,8),26-(8,8,8,8,8),26-(8,8,8,8,8)]
   108       8.735077       8.735077       8.735077    8[6-(1,8),26-(8,8,8,8,8)]
