# Supplementary material for: A collection of forcefield precursors for metal–organic frameworks
Source: RSC Adv. 2019 Nov 13;9(63):36492–507. doi: 10.1039/c9ra07327b (PMC9075174; doi:10.1039/c9ra07327b)
Supplement: RA-009-C9RA07327B-s2136 [file RA-009-C9RA07327B-s2136.txt]

RATCUL03_clean

10.006000    0.000000    0.000000
0.000000    11.480900    0.000000
0.000000    -0.308269    14.643356

     1       9.236639       9.236639       9.236639    26[8-(6,26),8-(6,26),8-(6,26),8-(6,26),8-(6,26),8-(6,26)]
     2       8.877623       8.877623       8.877623    26[8-(6),8-(6),8-(6,26),8-(6,26),8-(6,26),8-(6,26)]
     3       4.233639       4.233639       4.233639    26[8-(6,26),8-(6,26),8-(6,26),8-(6,26),8-(6,26),8-(6,26)]
     4       3.874623       3.874623       3.874623    26[8-(6),8-(6),8-(6,26),8-(6,26),8-(6,26),8-(6,26)]
     5       0.769361       0.769361       0.769361    26[8-(6,26),8-(6,26),8-(6,26),8-(6,26),8-(6,26),8-(6,26)]
     6       1.128377       1.128377       1.128377    26[8-(6),8-(6),8-(6,26),8-(6,26),8-(6,26),8-(6,26)]
     7       5.772361       5.772361       5.772361    26[8-(6,26),8-(6,26),8-(6,26),8-(6,26),8-(6,26),8-(6,26)]
     8       6.131377       6.131377       6.131377    26[8-(6),8-(6),8-(6,26),8-(6,26),8-(6,26),8-(6,26)]
     9            0.0            0.0            0.0    26[8-(6),8-(6),8-(6),8-(6),8-(6,26),8-(6,26)]
    10          5.003          5.003          5.003    26[8-(6),8-(6),8-(6),8-(6),8-(6,26),8-(6,26)]
    11            0.0            0.0            0.0    26[8-(6),8-(6),8-(6),8-(6),8-(6,26),8-(6,26)]
    12          5.003          5.003          5.003    26[8-(6),8-(6),8-(6),8-(6),8-(6,26),8-(6,26)]
    13        7.60456        7.60456        7.60456    1[6-(8,8)]
    14       0.330198       0.330198       0.330198    1[6-(8,8)]
    15       6.183708       6.183708       6.183708    1[6-(8,8)]
    16       1.991194       1.991194       1.991194    1[6-(8,8)]
    17       1.480888       1.480888       1.480888    1[6-(8,8)]
    18       7.074242       7.074242       7.074242    1[6-(8,8)]
    19        2.60156        2.60156        2.60156    1[6-(8,8)]
    20       5.333198       5.333198       5.333198    1[6-(8,8)]
    21       1.180708       1.180708       1.180708    1[6-(8,8)]
    22       6.994194       6.994194       6.994194    1[6-(8,8)]
    23       6.483888       6.483888       6.483888    1[6-(8,8)]
    24       2.071242       2.071242       2.071242    1[6-(8,8)]
    25        2.40144        2.40144        2.40144    1[6-(8,8)]
    26       9.675802       9.675802       9.675802    1[6-(8,8)]
    27       3.822292       3.822292       3.822292    1[6-(8,8)]
    28       8.014806       8.014806       8.014806    1[6-(8,8)]
    29       8.525112       8.525112       8.525112    1[6-(8,8)]
    30       2.931758       2.931758       2.931758    1[6-(8,8)]
    31        7.40444        7.40444        7.40444    1[6-(8,8)]
    32       4.672802       4.672802       4.672802    1[6-(8,8)]
    33       8.825292       8.825292       8.825292    1[6-(8,8)]
    34       3.011806       3.011806       3.011806    1[6-(8,8)]
    35       3.522112       3.522112       3.522112    1[6-(8,8)]
    36       7.934758       7.934758       7.934758    1[6-(8,8)]
    37       8.315987       8.315987       8.315987    6[1-(0),8-(26),8-(26,26)]
    38       0.182109       0.182109       0.182109    6[1-(0),8-(26),8-(26,26)]
    39       7.149287       7.149287       7.149287    6[1-(0),8-(26),8-(26,26)]
    40       1.314788       1.314788       1.314788    6[1-(0),8-(26),8-(26,26)]
    41       1.006604       1.006604       1.006604    6[1-(0),8-(26),8-(26,26)]
    42       7.245345       7.245345       7.245345    6[1-(0),8-(26),8-(26,26)]
    43       3.312987       3.312987       3.312987    6[1-(0),8-(26),8-(26,26)]
    44       5.185109       5.185109       5.185109    6[1-(0),8-(26),8-(26,26)]
    45       2.146287       2.146287       2.146287    6[1-(0),8-(26),8-(26,26)]
    46       6.317788       6.317788       6.317788    6[1-(0),8-(26),8-(26,26)]
    47       6.009604       6.009604       6.009604    6[1-(0),8-(26),8-(26,26)]
    48       2.242345       2.242345       2.242345    6[1-(0),8-(26),8-(26,26)]
    49       1.690013       1.690013       1.690013    6[1-(0),8-(26),8-(26,26)]
    50       9.823891       9.823891       9.823891    6[1-(0),8-(26),8-(26,26)]
    51       2.856713       2.856713       2.856713    6[1-(0),8-(26),8-(26,26)]
    52       8.691212       8.691212       8.691212    6[1-(0),8-(26),8-(26,26)]
    53       8.999396       8.999396       8.999396    6[1-(0),8-(26),8-(26,26)]
    54       2.760655       2.760655       2.760655    6[1-(0),8-(26),8-(26,26)]
    55       6.693013       6.693013       6.693013    6[1-(0),8-(26),8-(26,26)]
    56       4.820891       4.820891       4.820891    6[1-(0),8-(26),8-(26,26)]
    57       7.859713       7.859713       7.859713    6[1-(0),8-(26),8-(26,26)]
    58       3.688212       3.688212       3.688212    6[1-(0),8-(26),8-(26,26)]
    59       3.996396       3.996396       3.996396    6[1-(0),8-(26),8-(26,26)]
    60       7.763655       7.763655       7.763655    6[1-(0),8-(26),8-(26,26)]
    61       8.035819       8.035819       8.035819    8[6-(1,8),26-(8,8,8,8,8),26-(8,8,8,8,8)]
    62       9.413445       9.413445       9.413445    8[6-(1,8),26-(8,8,8,8,8)]
    63       0.095457       0.095457       0.095457    8[6-(1,8),26-(8,8,8,8,8),26-(8,8,8,8,8)]
    64       0.006304       0.006304       0.006304    8[6-(1,8),26-(8,8,8,8,8)]
    65       7.455571       7.455571       7.455571    8[6-(1,8),26-(8,8,8,8,8),26-(8,8,8,8,8)]
    66        7.92175        7.92175        7.92175    8[6-(1,8),26-(8,8,8,8,8)]
    67       0.849409       0.849409       0.849409    8[6-(1,8),26-(8,8,8,8,8),26-(8,8,8,8,8)]
    68       1.059435       1.059435       1.059435    8[6-(1,8),26-(8,8,8,8,8)]
    69       0.271563       0.271563       0.271563    8[6-(1,8),26-(8,8,8,8,8),26-(8,8,8,8,8)]
    70       1.083049       1.083049       1.083049    8[6-(1,8),26-(8,8,8,8,8)]
    71       8.452869       8.452869       8.452869    8[6-(1,8),26-(8,8,8,8,8),26-(8,8,8,8,8)]
    72       6.264957       6.264957       6.264957    8[6-(1,8),26-(8,8,8,8,8)]
    73       3.032819       3.032819       3.032819    8[6-(1,8),26-(8,8,8,8,8),26-(8,8,8,8,8)]
    74       4.410445       4.410445       4.410445    8[6-(1,8),26-(8,8,8,8,8)]
    75       5.098457       5.098457       5.098457    8[6-(1,8),26-(8,8,8,8,8),26-(8,8,8,8,8)]
    76       5.009304       5.009304       5.009304    8[6-(1,8),26-(8,8,8,8,8)]
    77       2.452571       2.452571       2.452571    8[6-(1,8),26-(8,8,8,8,8),26-(8,8,8,8,8)]
    78        2.91875        2.91875        2.91875    8[6-(1,8),26-(8,8,8,8,8)]
    79       5.852409       5.852409       5.852409    8[6-(1,8),26-(8,8,8,8,8),26-(8,8,8,8,8)]
    80       6.062435       6.062435       6.062435    8[6-(1,8),26-(8,8,8,8,8)]
    81       5.274563       5.274563       5.274563    8[6-(1,8),26-(8,8,8,8,8),26-(8,8,8,8,8)]
    82       6.086049       6.086049       6.086049    8[6-(1,8),26-(8,8,8,8,8)]
    83       3.449869       3.449869       3.449869    8[6-(1,8),26-(8,8,8,8,8),26-(8,8,8,8,8)]
    84       1.261957       1.261957       1.261957    8[6-(1,8),26-(8,8,8,8,8)]
    85       1.970181       1.970181       1.970181    8[6-(1,8),26-(8,8,8,8,8),26-(8,8,8,8,8)]
    86       0.592555       0.592555       0.592555    8[6-(1,8),26-(8,8,8,8,8)]
    87       9.910543       9.910543       9.910543    8[6-(1,8),26-(8,8,8,8,8),26-(8,8,8,8,8)]
    88      -0.006304      -0.006304      -0.006304    8[6-(1,8),26-(8,8,8,8,8)]
    89       2.550429       2.550429       2.550429    8[6-(1,8),26-(8,8,8,8,8),26-(8,8,8,8,8)]
    90        2.08425        2.08425        2.08425    8[6-(1,8),26-(8,8,8,8,8)]
    91       9.156591       9.156591       9.156591    8[6-(1,8),26-(8,8,8,8,8),26-(8,8,8,8,8)]
    92       8.946565       8.946565       8.946565    8[6-(1,8),26-(8,8,8,8,8)]
    93       9.734437       9.734437       9.734437    8[6-(1,8),26-(8,8,8,8,8),26-(8,8,8,8,8)]
    94       8.922951       8.922951       8.922951    8[6-(1,8),26-(8,8,8,8,8)]
    95       1.553131       1.553131       1.553131    8[6-(1,8),26-(8,8,8,8,8),26-(8,8,8,8,8)]
    96       3.741043       3.741043       3.741043    8[6-(1,8),26-(8,8,8,8,8)]
    97       6.973181       6.973181       6.973181    8[6-(1,8),26-(8,8,8,8,8),26-(8,8,8,8,8)]
    98       5.595555       5.595555       5.595555    8[6-(1,8),26-(8,8,8,8,8)]
    99       4.907543       4.907543       4.907543    8[6-(1,8),26-(8,8,8,8,8),26-(8,8,8,8,8)]
   100       4.996696       4.996696       4.996696    8[6-(1,8),26-(8,8,8,8,8)]
   101       7.553429       7.553429       7.553429    8[6-(1,8),26-(8,8,8,8,8),26-(8,8,8,8,8)]
   102        7.08725        7.08725        7.08725    8[6-(1,8),26-(8,8,8,8,8)]
   103       4.153591       4.153591       4.153591    8[6-(1,8),26-(8,8,8,8,8),26-(8,8,8,8,8)]
   104       3.943565       3.943565       3.943565    8[6-(1,8),26-(8,8,8,8,8)]
   105       4.731437       4.731437       4.731437    8[6-(1,8),26-(8,8,8,8,8),26-(8,8,8,8,8)]
   106       3.919951       3.919951       3.919951    8[6-(1,8),26-(8,8,8,8,8)]
   107       6.556131       6.556131       6.556131    8[6-(1,8),26-(8,8,8,8,8),26-(8,8,8,8,8)]
   108       8.744043       8.744043       8.744043    8[6-(1,8),26-(8,8,8,8,8)]
