# Supplementary material for: A collection of forcefield precursors for metal–organic frameworks
Source: RSC Adv. 2019 Nov 13;9(63):36492–507. doi: 10.1039/c9ra07327b (PMC9075174; doi:10.1039/c9ra07327b)
Supplement: RA-009-C9RA07327B-s2137 [file RA-009-C9RA07327B-s2137.txt]

RATDAS02_clean

9.842900    0.000000    0.000000
0.000000    11.337600    0.000000
0.000000    -0.331426    14.465504

     1       9.084997       9.084997       9.084997    30[8-(6,30),8-(6,30),8-(6,30),8-(6,30),8-(6,30),8-(6,30)]
     2       1.080455       1.080455       1.080455    30[8-(6),8-(6),8-(6,30),8-(6,30),8-(6,30),8-(6,30)]
     3       4.163547       4.163547       4.163547    30[8-(6,30),8-(6,30),8-(6,30),8-(6,30),8-(6,30),8-(6,30)]
     4       6.001905       6.001905       6.001905    30[8-(6),8-(6),8-(6,30),8-(6,30),8-(6,30),8-(6,30)]
     5       0.757903       0.757903       0.757903    30[8-(6,30),8-(6,30),8-(6,30),8-(6,30),8-(6,30),8-(6,30)]
     6       8.762445       8.762445       8.762445    30[8-(6),8-(6),8-(6,30),8-(6,30),8-(6,30),8-(6,30)]
     7       5.679353       5.679353       5.679353    30[8-(6,30),8-(6,30),8-(6,30),8-(6,30),8-(6,30),8-(6,30)]
     8       3.840995       3.840995       3.840995    30[8-(6),8-(6),8-(6,30),8-(6,30),8-(6,30),8-(6,30)]
     9            0.0            0.0            0.0    30[8-(6),8-(6),8-(6),8-(6),8-(6,30),8-(6,30)]
    10        4.92145        4.92145        4.92145    30[8-(6),8-(6),8-(6),8-(6),8-(6,30),8-(6,30)]
    11            0.0            0.0            0.0    30[8-(6),8-(6),8-(6),8-(6),8-(6,30),8-(6,30)]
    12        4.92145        4.92145        4.92145    30[8-(6),8-(6),8-(6),8-(6),8-(6,30),8-(6,30)]
    13       7.444185       7.444185       7.444185    1[6-(8,8)]
    14       0.362219       0.362219       0.362219    1[6-(8,8)]
    15       6.083896       6.083896       6.083896    1[6-(8,8)]
    16       1.878025       1.878025       1.878025    1[6-(8,8)]
    17        1.58077        1.58077        1.58077    1[6-(8,8)]
    18       6.935307       6.935307       6.935307    1[6-(8,8)]
    19       2.522735       2.522735       2.522735    1[6-(8,8)]
    20       5.283669       5.283669       5.283669    1[6-(8,8)]
    21       1.162446       1.162446       1.162446    1[6-(8,8)]
    22       6.799475       6.799475       6.799475    1[6-(8,8)]
    23        6.50222        6.50222        6.50222    1[6-(8,8)]
    24       2.013857       2.013857       2.013857    1[6-(8,8)]
    25       2.398715       2.398715       2.398715    1[6-(8,8)]
    26       9.480681       9.480681       9.480681    1[6-(8,8)]
    27       3.759004       3.759004       3.759004    1[6-(8,8)]
    28       7.964875       7.964875       7.964875    1[6-(8,8)]
    29        8.26213        8.26213        8.26213    1[6-(8,8)]
    30       2.907593       2.907593       2.907593    1[6-(8,8)]
    31       7.320165       7.320165       7.320165    1[6-(8,8)]
    32       4.559231       4.559231       4.559231    1[6-(8,8)]
    33       8.680454       8.680454       8.680454    1[6-(8,8)]
    34       3.043425       3.043425       3.043425    1[6-(8,8)]
    35        3.34068        3.34068        3.34068    1[6-(8,8)]
    36       7.829043       7.829043       7.829043    1[6-(8,8)]
    37       8.156811       8.156811       8.156811    6[1-(0),8-(30),8-(30,30)]
    38       0.146659       0.146659       0.146659    6[1-(0),8-(30),8-(30,30)]
    39       7.013066       7.013066       7.013066    6[1-(0),8-(30),8-(30,30)]
    40       1.280561       1.280561       1.280561    6[1-(0),8-(30),8-(30,30)]
    41        1.03252        1.03252        1.03252    6[1-(0),8-(30),8-(30,30)]
    42       7.103621       7.103621       7.103621    6[1-(0),8-(30),8-(30,30)]
    43       3.235361       3.235361       3.235361    6[1-(0),8-(30),8-(30,30)]
    44       5.068109       5.068109       5.068109    6[1-(0),8-(30),8-(30,30)]
    45       2.091616       2.091616       2.091616    6[1-(0),8-(30),8-(30,30)]
    46       6.202011       6.202011       6.202011    6[1-(0),8-(30),8-(30,30)]
    47        5.95397        5.95397        5.95397    6[1-(0),8-(30),8-(30,30)]
    48       2.182171       2.182171       2.182171    6[1-(0),8-(30),8-(30,30)]
    49       1.686089       1.686089       1.686089    6[1-(0),8-(30),8-(30,30)]
    50       9.696241       9.696241       9.696241    6[1-(0),8-(30),8-(30,30)]
    51       2.829834       2.829834       2.829834    6[1-(0),8-(30),8-(30,30)]
    52       8.562339       8.562339       8.562339    6[1-(0),8-(30),8-(30,30)]
    53        8.81038        8.81038        8.81038    6[1-(0),8-(30),8-(30,30)]
    54       2.739279       2.739279       2.739279    6[1-(0),8-(30),8-(30,30)]
    55       6.607539       6.607539       6.607539    6[1-(0),8-(30),8-(30,30)]
    56       4.774791       4.774791       4.774791    6[1-(0),8-(30),8-(30,30)]
    57       7.751284       7.751284       7.751284    6[1-(0),8-(30),8-(30,30)]
    58       3.640889       3.640889       3.640889    6[1-(0),8-(30),8-(30,30)]
    59        3.88893        3.88893        3.88893    6[1-(0),8-(30),8-(30,30)]
    60       7.660729       7.660729       7.660729    6[1-(0),8-(30),8-(30,30)]
    61       7.888592       7.888592       7.888592    8[6-(1,8),30-(8,8,8,8,8),30-(8,8,8,8,8)]
    62       9.260594       9.260594       9.260594    8[6-(1,8),30-(8,8,8,8,8)]
    63       0.080121       0.080121       0.080121    8[6-(1,8),30-(8,8,8,8,8),30-(8,8,8,8,8)]
    64       9.802938       9.802938       9.802938    8[6-(1,8),30-(8,8,8,8,8)]
    65       7.337784       7.337784       7.337784    8[6-(1,8),30-(8,8,8,8,8),30-(8,8,8,8,8)]
    66       7.784159       7.784159       7.784159    8[6-(1,8),30-(8,8,8,8,8)]
    67       0.826213       0.826213       0.826213    8[6-(1,8),30-(8,8,8,8,8),30-(8,8,8,8,8)]
    68       1.030158       1.030158       1.030158    8[6-(1,8),30-(8,8,8,8,8)]
    69       0.265168       0.265168       0.265168    8[6-(1,8),30-(8,8,8,8,8),30-(8,8,8,8,8)]
    70       1.122681       1.122681       1.122681    8[6-(1,8),30-(8,8,8,8,8)]
    71       8.321877       8.321877       8.321877    8[6-(1,8),30-(8,8,8,8,8),30-(8,8,8,8,8)]
    72       6.122678       6.122678       6.122678    8[6-(1,8),30-(8,8,8,8,8)]
    73       2.967142       2.967142       2.967142    8[6-(1,8),30-(8,8,8,8,8),30-(8,8,8,8,8)]
    74       4.339144       4.339144       4.339144    8[6-(1,8),30-(8,8,8,8,8)]
    75       5.001571       5.001571       5.001571    8[6-(1,8),30-(8,8,8,8,8),30-(8,8,8,8,8)]
    76       4.881488       4.881488       4.881488    8[6-(1,8),30-(8,8,8,8,8)]
    77       2.416334       2.416334       2.416334    8[6-(1,8),30-(8,8,8,8,8),30-(8,8,8,8,8)]
    78       2.862709       2.862709       2.862709    8[6-(1,8),30-(8,8,8,8,8)]
    79       5.747663       5.747663       5.747663    8[6-(1,8),30-(8,8,8,8,8),30-(8,8,8,8,8)]
    80       5.951608       5.951608       5.951608    8[6-(1,8),30-(8,8,8,8,8)]
    81       5.186618       5.186618       5.186618    8[6-(1,8),30-(8,8,8,8,8),30-(8,8,8,8,8)]
    82       6.044131       6.044131       6.044131    8[6-(1,8),30-(8,8,8,8,8)]
    83       3.400427       3.400427       3.400427    8[6-(1,8),30-(8,8,8,8,8),30-(8,8,8,8,8)]
    84       1.201228       1.201228       1.201228    8[6-(1,8),30-(8,8,8,8,8)]
    85       1.954308       1.954308       1.954308    8[6-(1,8),30-(8,8,8,8,8),30-(8,8,8,8,8)]
    86       0.582306       0.582306       0.582306    8[6-(1,8),30-(8,8,8,8,8)]
    87       9.762779       9.762779       9.762779    8[6-(1,8),30-(8,8,8,8,8),30-(8,8,8,8,8)]
    88       0.039962       0.039962       0.039962    8[6-(1,8),30-(8,8,8,8,8)]
    89       2.505116       2.505116       2.505116    8[6-(1,8),30-(8,8,8,8,8),30-(8,8,8,8,8)]
    90       2.058741       2.058741       2.058741    8[6-(1,8),30-(8,8,8,8,8)]
    91       9.016687       9.016687       9.016687    8[6-(1,8),30-(8,8,8,8,8),30-(8,8,8,8,8)]
    92       8.812742       8.812742       8.812742    8[6-(1,8),30-(8,8,8,8,8)]
    93       9.577732       9.577732       9.577732    8[6-(1,8),30-(8,8,8,8,8),30-(8,8,8,8,8)]
    94       8.720219       8.720219       8.720219    8[6-(1,8),30-(8,8,8,8,8)]
    95       1.521023       1.521023       1.521023    8[6-(1,8),30-(8,8,8,8,8),30-(8,8,8,8,8)]
    96       3.720222       3.720222       3.720222    8[6-(1,8),30-(8,8,8,8,8)]
    97       6.875758       6.875758       6.875758    8[6-(1,8),30-(8,8,8,8,8),30-(8,8,8,8,8)]
    98       5.503756       5.503756       5.503756    8[6-(1,8),30-(8,8,8,8,8)]
    99       4.841329       4.841329       4.841329    8[6-(1,8),30-(8,8,8,8,8),30-(8,8,8,8,8)]
   100       4.961412       4.961412       4.961412    8[6-(1,8),30-(8,8,8,8,8)]
   101       7.426566       7.426566       7.426566    8[6-(1,8),30-(8,8,8,8,8),30-(8,8,8,8,8)]
   102       6.980191       6.980191       6.980191    8[6-(1,8),30-(8,8,8,8,8)]
   103       4.095237       4.095237       4.095237    8[6-(1,8),30-(8,8,8,8,8),30-(8,8,8,8,8)]
   104       3.891292       3.891292       3.891292    8[6-(1,8),30-(8,8,8,8,8)]
   105       4.656282       4.656282       4.656282    8[6-(1,8),30-(8,8,8,8,8),30-(8,8,8,8,8)]
   106       3.798769       3.798769       3.798769    8[6-(1,8),30-(8,8,8,8,8)]
   107       6.442473       6.442473       6.442473    8[6-(1,8),30-(8,8,8,8,8),30-(8,8,8,8,8)]
   108       8.641672       8.641672       8.641672    8[6-(1,8),30-(8,8,8,8,8)]
