# Supplementary material for: A collection of forcefield precursors for metal–organic frameworks
Source: RSC Adv. 2019 Nov 13;9(63):36492–507. doi: 10.1039/c9ra07327b (PMC9075174; doi:10.1039/c9ra07327b)
Supplement: RA-009-C9RA07327B-s2138 [file RA-009-C9RA07327B-s2138.txt]

RATRUB_clean

10.152000    0.000000    0.000000
0.000000    17.440000    0.000000
0.000000    0.000000    17.715000

     1       3.439092       3.439092       3.439092    65[8-(6),8-(6),8-(6),8-(6),8-(6),8-(6)]
     2       1.194789       1.194789       1.194789    65[8-(6),8-(6),8-(6),8-(6),8-(6),8-(6)]
     3       6.712908       6.712908       6.712908    65[8-(6),8-(6),8-(6),8-(6),8-(6),8-(6)]
     4       8.957211       8.957211       8.957211    65[8-(6),8-(6),8-(6),8-(6),8-(6),8-(6)]
     5       1.636908       1.636908       1.636908    65[8-(6),8-(6),8-(6),8-(6),8-(6),8-(6)]
     6       3.881211       3.881211       3.881211    65[8-(6),8-(6),8-(6),8-(6),8-(6),8-(6)]
     7       8.515092       8.515092       8.515092    65[8-(6),8-(6),8-(6),8-(6),8-(6),8-(6)]
     8       6.270789       6.270789       6.270789    65[8-(6),8-(6),8-(6),8-(6),8-(6),8-(6)]
     9       8.981474       8.981474       8.981474    1[6-(6,6)]
    10        9.92358        9.92358        9.92358    1[6-(6,6)]
    11       6.480022       6.480022       6.480022    1[6-(6,6)]
    12       5.518627       5.518627       5.518627    1[6-(6,6)]
    13       6.233328       6.233328       6.233328    1[6-(6,6)]
    14       5.259751       5.259751       5.259751    1[6-(6,6)]
    15       1.170526       1.170526       1.170526    1[6-(6,6)]
    16        0.22842        0.22842        0.22842    1[6-(6,6)]
    17       3.671978       3.671978       3.671978    1[6-(6,6)]
    18       4.633373       4.633373       4.633373    1[6-(6,6)]
    19       3.918672       3.918672       3.918672    1[6-(6,6)]
    20       4.892249       4.892249       4.892249    1[6-(6,6)]
    21       6.246526       6.246526       6.246526    1[6-(6,6)]
    22        5.30442        5.30442        5.30442    1[6-(6,6)]
    23       8.747978       8.747978       8.747978    1[6-(6,6)]
    24       9.709373       9.709373       9.709373    1[6-(6,6)]
    25       8.994672       8.994672       8.994672    1[6-(6,6)]
    26       9.968249       9.968249       9.968249    1[6-(6,6)]
    27       3.905474       3.905474       3.905474    1[6-(6,6)]
    28        4.84758        4.84758        4.84758    1[6-(6,6)]
    29       1.404022       1.404022       1.404022    1[6-(6,6)]
    30       0.442627       0.442627       0.442627    1[6-(6,6)]
    31       1.157328       1.157328       1.157328    1[6-(6,6)]
    32       0.183751       0.183751       0.183751    1[6-(6,6)]
    33       9.652522       9.652522       9.652522    6[6-(1,6),6-(8,8),16-(6)]
    34        9.44339        9.44339        9.44339    6[1-(0),6-(1,6),6-(6,16)]
    35       9.984492       9.984492       9.984492    6[1-(0),6-(1,6),6-(6,16)]
    36       0.452779       0.452779       0.452779    6[6-(1,6),6-(8,8),16-(6)]
    37       1.123826       1.123826       1.123826    6[6-(6,16),8-(65),8-(65)]
    38       9.193651       9.193651       9.193651    6[6-(6,16),8-(65),8-(65)]
    39       6.000847       6.000847       6.000847    6[6-(1,6),6-(8,8),16-(6)]
    40       6.100337       6.100337       6.100337    6[1-(0),6-(1,6),6-(6,16)]
    41        5.55619        5.55619        5.55619    6[1-(0),6-(1,6),6-(6,16)]
    42       5.090213       5.090213       5.090213    6[6-(1,6),6-(8,8),16-(6)]
    43       4.510534       4.510534       4.510534    6[6-(6,16),8-(65),8-(65)]
    44       6.452611       6.452611       6.452611    6[6-(6,16),8-(65),8-(65)]
    45        5.30239        5.30239        5.30239    6[6-(1,6),6-(8,8),16-(6)]
    46       5.668877       5.668877       5.668877    6[1-(0),6-(1,6),6-(6,16)]
    47        5.09935        5.09935        5.09935    6[1-(0),6-(1,6),6-(6,16)]
    48       4.283129       4.283129       4.283129    6[6-(1,6),6-(8,8),16-(6)]
    49       3.497364       3.497364       3.497364    6[6-(6,16),8-(65),8-(65)]
    50       5.711515       5.711515       5.711515    6[6-(6,16),8-(65),8-(65)]
    51       0.499478       0.499478       0.499478    6[6-(1,6),6-(8,8),16-(6)]
    52        0.70861        0.70861        0.70861    6[1-(0),6-(1,6),6-(6,16)]
    53       0.167508       0.167508       0.167508    6[1-(0),6-(1,6),6-(6,16)]
    54       9.699221       9.699221       9.699221    6[6-(1,6),6-(8,8),16-(6)]
    55       9.028174       9.028174       9.028174    6[6-(6,16),8-(65),8-(65)]
    56       0.958349       0.958349       0.958349    6[6-(6,16),8-(65),8-(65)]
    57       4.151153       4.151153       4.151153    6[6-(1,6),6-(8,8),16-(6)]
    58       4.051663       4.051663       4.051663    6[1-(0),6-(1,6),6-(6,16)]
    59        4.59581        4.59581        4.59581    6[1-(0),6-(1,6),6-(6,16)]
    60       5.061787       5.061787       5.061787    6[6-(1,6),6-(8,8),16-(6)]
    61       5.641466       5.641466       5.641466    6[6-(6,16),8-(65),8-(65)]
    62       3.699389       3.699389       3.699389    6[6-(6,16),8-(65),8-(65)]
    63        4.84961        4.84961        4.84961    6[6-(1,6),6-(8,8),16-(6)]
    64       4.483123       4.483123       4.483123    6[1-(0),6-(1,6),6-(6,16)]
    65        5.05265        5.05265        5.05265    6[1-(0),6-(1,6),6-(6,16)]
    66       5.868871       5.868871       5.868871    6[6-(1,6),6-(8,8),16-(6)]
    67       6.654636       6.654636       6.654636    6[6-(6,16),8-(65),8-(65)]
    68       4.440485       4.440485       4.440485    6[6-(6,16),8-(65),8-(65)]
    69       5.575478       5.575478       5.575478    6[6-(1,6),6-(8,8),16-(6)]
    70        5.78461        5.78461        5.78461    6[1-(0),6-(1,6),6-(6,16)]
    71       5.243508       5.243508       5.243508    6[1-(0),6-(1,6),6-(6,16)]
    72       4.623221       4.623221       4.623221    6[6-(1,6),6-(8,8),16-(6)]
    73       3.952174       3.952174       3.952174    6[6-(6,16),8-(65),8-(65)]
    74       6.034349       6.034349       6.034349    6[6-(6,16),8-(65),8-(65)]
    75       9.227153       9.227153       9.227153    6[6-(1,6),6-(8,8),16-(6)]
    76       9.127663       9.127663       9.127663    6[1-(0),6-(1,6),6-(6,16)]
    77        9.67181        9.67181        9.67181    6[1-(0),6-(1,6),6-(6,16)]
    78      -0.014213      -0.014213      -0.014213    6[6-(1,6),6-(8,8),16-(6)]
    79       0.565466       0.565466       0.565466    6[6-(6,16),8-(65),8-(65)]
    80       8.775389       8.775389       8.775389    6[6-(6,16),8-(65),8-(65)]
    81        9.92561        9.92561        9.92561    6[6-(1,6),6-(8,8),16-(6)]
    82       9.559123       9.559123       9.559123    6[1-(0),6-(1,6),6-(6,16)]
    83       -0.02335       -0.02335       -0.02335    6[1-(0),6-(1,6),6-(6,16)]
    84       0.792871       0.792871       0.792871    6[6-(1,6),6-(8,8),16-(6)]
    85       1.578636       1.578636       1.578636    6[6-(6,16),8-(65),8-(65)]
    86       9.516485       9.516485       9.516485    6[6-(6,16),8-(65),8-(65)]
    87       4.576522       4.576522       4.576522    6[6-(1,6),6-(8,8),16-(6)]
    88        4.36739        4.36739        4.36739    6[1-(0),6-(1,6),6-(6,16)]
    89       4.908492       4.908492       4.908492    6[1-(0),6-(1,6),6-(6,16)]
    90       5.528779       5.528779       5.528779    6[6-(1,6),6-(8,8),16-(6)]
    91       6.199826       6.199826       6.199826    6[6-(6,16),8-(65),8-(65)]
    92       4.117651       4.117651       4.117651    6[6-(6,16),8-(65),8-(65)]
    93       0.924847       0.924847       0.924847    6[6-(1,6),6-(8,8),16-(6)]
    94       1.024337       1.024337       1.024337    6[1-(0),6-(1,6),6-(6,16)]
    95        0.48019        0.48019        0.48019    6[1-(0),6-(1,6),6-(6,16)]
    96       0.014213       0.014213       0.014213    6[6-(1,6),6-(8,8),16-(6)]
    97       9.586534       9.586534       9.586534    6[6-(6,16),8-(65),8-(65)]
    98       1.376611       1.376611       1.376611    6[6-(6,16),8-(65),8-(65)]
    99        0.22639        0.22639        0.22639    6[6-(1,6),6-(8,8),16-(6)]
   100       0.592877       0.592877       0.592877    6[1-(0),6-(1,6),6-(6,16)]
   101        0.02335        0.02335        0.02335    6[1-(0),6-(1,6),6-(6,16)]
   102       9.359129       9.359129       9.359129    6[6-(1,6),6-(8,8),16-(6)]
   103       8.573364       8.573364       8.573364    6[6-(6,16),8-(65),8-(65)]
   104       0.635515       0.635515       0.635515    6[6-(6,16),8-(65),8-(65)]
   105       0.387806       0.387806       0.387806    16[6-(6,6),6-(6,6)]
   106       5.261782       5.261782       5.261782    16[6-(6,6),6-(6,6)]
   107       4.246582       4.246582       4.246582    16[6-(6,6),6-(6,6)]
   108       9.764194       9.764194       9.764194    16[6-(6,6),6-(6,6)]
   109       4.890218       4.890218       4.890218    16[6-(6,6),6-(6,6)]
   110       5.905418       5.905418       5.905418    16[6-(6,6),6-(6,6)]
   111       4.688194       4.688194       4.688194    16[6-(6,6),6-(6,6)]
   112       9.966218       9.966218       9.966218    16[6-(6,6),6-(6,6)]
   113       0.829418       0.829418       0.829418    16[6-(6,6),6-(6,6)]
   114       5.463806       5.463806       5.463806    16[6-(6,6),6-(6,6)]
   115       0.185782       0.185782       0.185782    16[6-(6,6),6-(6,6)]
   116       9.322582       9.322582       9.322582    16[6-(6,6),6-(6,6)]
   117       1.779646       1.779646       1.779646    8[6-(6,8),65-(8,8,8,8,8)]
   118       1.087279       1.087279       1.087279    8[6-(6,8),65-(8,8,8,8,8)]
   119       9.461664       9.461664       9.461664    8[6-(6,8),65-(8,8,8,8,8)]
   120       8.614987       8.614987       8.614987    8[6-(6,8),65-(8,8,8,8,8)]
   121       4.170442       4.170442       4.170442    8[6-(6,8),65-(8,8,8,8,8)]
   122       4.528807       4.528807       4.528807    8[6-(6,8),65-(8,8,8,8,8)]
   123       6.250586       6.250586       6.250586    8[6-(6,8),65-(8,8,8,8,8)]
   124       7.017062       7.017062       7.017062    8[6-(6,8),65-(8,8,8,8,8)]
   125        2.81515        2.81515        2.81515    8[6-(6,8),65-(8,8,8,8,8)]
   126       3.532896       3.532896       3.532896    8[6-(6,8),65-(8,8,8,8,8)]
   127       5.536901       5.536901       5.536901    8[6-(6,8),65-(8,8,8,8,8)]
   128       6.248556       6.248556       6.248556    8[6-(6,8),65-(8,8,8,8,8)]
   129       8.372354       8.372354       8.372354    8[6-(6,8),65-(8,8,8,8,8)]
   130       9.064721       9.064721       9.064721    8[6-(6,8),65-(8,8,8,8,8)]
   131       0.690336       0.690336       0.690336    8[6-(6,8),65-(8,8,8,8,8)]
   132       1.537013       1.537013       1.537013    8[6-(6,8),65-(8,8,8,8,8)]
   133       5.981558       5.981558       5.981558    8[6-(6,8),65-(8,8,8,8,8)]
   134       5.623193       5.623193       5.623193    8[6-(6,8),65-(8,8,8,8,8)]
   135       3.901414       3.901414       3.901414    8[6-(6,8),65-(8,8,8,8,8)]
   136       3.134938       3.134938       3.134938    8[6-(6,8),65-(8,8,8,8,8)]
   137        7.33685        7.33685        7.33685    8[6-(6,8),65-(8,8,8,8,8)]
   138       6.619104       6.619104       6.619104    8[6-(6,8),65-(8,8,8,8,8)]
   139       4.615099       4.615099       4.615099    8[6-(6,8),65-(8,8,8,8,8)]
   140       3.903444       3.903444       3.903444    8[6-(6,8),65-(8,8,8,8,8)]
   141       3.296354       3.296354       3.296354    8[6-(6,8),65-(8,8,8,8,8)]
   142       3.988721       3.988721       3.988721    8[6-(6,8),65-(8,8,8,8,8)]
   143       5.766336       5.766336       5.766336    8[6-(6,8),65-(8,8,8,8,8)]
   144       6.613013       6.613013       6.613013    8[6-(6,8),65-(8,8,8,8,8)]
   145       0.905558       0.905558       0.905558    8[6-(6,8),65-(8,8,8,8,8)]
   146       0.547193       0.547193       0.547193    8[6-(6,8),65-(8,8,8,8,8)]
   147       8.977414       8.977414       8.977414    8[6-(6,8),65-(8,8,8,8,8)]
   148       8.210938       8.210938       8.210938    8[6-(6,8),65-(8,8,8,8,8)]
   149        2.26085        2.26085        2.26085    8[6-(6,8),65-(8,8,8,8,8)]
   150       1.543104       1.543104       1.543104    8[6-(6,8),65-(8,8,8,8,8)]
   151       9.691099       9.691099       9.691099    8[6-(6,8),65-(8,8,8,8,8)]
   152       8.979444       8.979444       8.979444    8[6-(6,8),65-(8,8,8,8,8)]
   153       6.855646       6.855646       6.855646    8[6-(6,8),65-(8,8,8,8,8)]
   154       6.163279       6.163279       6.163279    8[6-(6,8),65-(8,8,8,8,8)]
   155       4.385664       4.385664       4.385664    8[6-(6,8),65-(8,8,8,8,8)]
   156       3.538987       3.538987       3.538987    8[6-(6,8),65-(8,8,8,8,8)]
   157       9.246442       9.246442       9.246442    8[6-(6,8),65-(8,8,8,8,8)]
   158       9.604807       9.604807       9.604807    8[6-(6,8),65-(8,8,8,8,8)]
   159       1.174586       1.174586       1.174586    8[6-(6,8),65-(8,8,8,8,8)]
   160       1.941062       1.941062       1.941062    8[6-(6,8),65-(8,8,8,8,8)]
   161        7.89115        7.89115        7.89115    8[6-(6,8),65-(8,8,8,8,8)]
   162       8.608896       8.608896       8.608896    8[6-(6,8),65-(8,8,8,8,8)]
   163       0.460901       0.460901       0.460901    8[6-(6,8),65-(8,8,8,8,8)]
   164       1.172556       1.172556       1.172556    8[6-(6,8),65-(8,8,8,8,8)]
