# Supplementary material for: A collection of forcefield precursors for metal–organic frameworks
Source: RSC Adv. 2019 Nov 13;9(63):36492–507. doi: 10.1039/c9ra07327b (PMC9075174; doi:10.1039/c9ra07327b)
Supplement: RA-009-C9RA07327B-s2139 [file RA-009-C9RA07327B-s2139.txt]

RATSAI_clean

10.153700    0.000000    0.000000
0.000000    17.435600    0.000000
0.000000    0.000000    17.659400

     1       6.712002       6.712002       6.712002    66[8-(6),8-(6),8-(6),8-(6),8-(6),8-(6)]
     2       8.955462       8.955462       8.955462    66[8-(6),8-(6),8-(6),8-(6),8-(6),8-(6)]
     3       3.441698       3.441698       3.441698    66[8-(6),8-(6),8-(6),8-(6),8-(6),8-(6)]
     4       1.198238       1.198238       1.198238    66[8-(6),8-(6),8-(6),8-(6),8-(6),8-(6)]
     5       8.518548       8.518548       8.518548    66[8-(6),8-(6),8-(6),8-(6),8-(6),8-(6)]
     6       6.275088       6.275088       6.275088    66[8-(6),8-(6),8-(6),8-(6),8-(6),8-(6)]
     7       1.635152       1.635152       1.635152    66[8-(6),8-(6),8-(6),8-(6),8-(6),8-(6)]
     8       3.878612       3.878612       3.878612    66[8-(6),8-(6),8-(6),8-(6),8-(6),8-(6)]
     9       6.428307       6.428307       6.428307    1[6-(6,6)]
    10       9.950626       9.950626       9.950626    1[6-(6,6)]
    11       6.323724       6.323724       6.323724    1[6-(6,6)]
    12       8.938302       8.938302       8.938302    1[6-(6,6)]
    13       5.448475       5.448475       5.448475    1[6-(6,6)]
    14       5.283985       5.283985       5.283985    1[6-(6,6)]
    15       3.725393       3.725393       3.725393    1[6-(6,6)]
    16       0.203074       0.203074       0.203074    1[6-(6,6)]
    17       3.829976       3.829976       3.829976    1[6-(6,6)]
    18       1.215398       1.215398       1.215398    1[6-(6,6)]
    19       4.705225       4.705225       4.705225    1[6-(6,6)]
    20       4.869715       4.869715       4.869715    1[6-(6,6)]
    21       8.802243       8.802243       8.802243    1[6-(6,6)]
    22       5.279924       5.279924       5.279924    1[6-(6,6)]
    23       8.906826       8.906826       8.906826    1[6-(6,6)]
    24       6.292248       6.292248       6.292248    1[6-(6,6)]
    25       9.782075       9.782075       9.782075    1[6-(6,6)]
    26       9.946565       9.946565       9.946565    1[6-(6,6)]
    27       1.351457       1.351457       1.351457    1[6-(6,6)]
    28       4.873776       4.873776       4.873776    1[6-(6,6)]
    29       1.246874       1.246874       1.246874    1[6-(6,6)]
    30       3.861452       3.861452       3.861452    1[6-(6,6)]
    31       0.371625       0.371625       0.371625    1[6-(6,6)]
    32       0.207135       0.207135       0.207135    1[6-(6,6)]
    33        1.11183        1.11183        1.11183    6[6-(6,16),8-(66),8-(66)]
    34       9.656169       9.656169       9.656169    6[6-(1,6),6-(8,8),16-(6)]
    35       6.067851       6.067851       6.067851    6[1-(0),6-(1,6),6-(6,16)]
    36       5.714502       5.714502       5.714502    6[6-(6,16),8-(66),8-(66)]
    37       9.993272       9.993272       9.993272    6[1-(0),6-(1,6),6-(6,16)]
    38       6.466892       6.466892       6.466892    6[6-(6,16),8-(66),8-(66)]
    39       0.466055       0.466055       0.466055    6[6-(1,6),6-(8,8),16-(6)]
    40       4.298061       4.298061       4.298061    6[6-(1,6),6-(8,8),16-(6)]
    41       5.724656       5.724656       5.724656    6[1-(0),6-(1,6),6-(6,16)]
    42        5.32257        5.32257        5.32257    6[6-(1,6),6-(8,8),16-(6)]
    43       5.096142       5.096142       5.096142    6[6-(1,6),6-(8,8),16-(6)]
    44       6.004898       6.004898       6.004898    6[6-(1,6),6-(8,8),16-(6)]
    45        9.42771        9.42771        9.42771    6[1-(0),6-(1,6),6-(6,16)]
    46       3.530441       3.530441       3.530441    6[6-(6,16),8-(66),8-(66)]
    47       5.516505       5.516505       5.516505    6[1-(0),6-(1,6),6-(6,16)]
    48       5.127619       5.127619       5.127619    6[1-(0),6-(1,6),6-(6,16)]
    49       9.187068       9.187068       9.187068    6[6-(6,16),8-(66),8-(66)]
    50       4.478797       4.478797       4.478797    6[6-(6,16),8-(66),8-(66)]
    51        9.04187        9.04187        9.04187    6[6-(6,16),8-(66),8-(66)]
    52       0.497531       0.497531       0.497531    6[6-(1,6),6-(8,8),16-(6)]
    53       4.085849       4.085849       4.085849    6[1-(0),6-(1,6),6-(6,16)]
    54       4.439198       4.439198       4.439198    6[6-(6,16),8-(66),8-(66)]
    55       0.160428       0.160428       0.160428    6[1-(0),6-(1,6),6-(6,16)]
    56       3.686808       3.686808       3.686808    6[6-(6,16),8-(66),8-(66)]
    57       9.687645       9.687645       9.687645    6[6-(1,6),6-(8,8),16-(6)]
    58       5.855639       5.855639       5.855639    6[6-(1,6),6-(8,8),16-(6)]
    59       4.429044       4.429044       4.429044    6[1-(0),6-(1,6),6-(6,16)]
    60        4.83113        4.83113        4.83113    6[6-(1,6),6-(8,8),16-(6)]
    61       5.057558       5.057558       5.057558    6[6-(1,6),6-(8,8),16-(6)]
    62       4.148802       4.148802       4.148802    6[6-(1,6),6-(8,8),16-(6)]
    63        0.72599        0.72599        0.72599    6[1-(0),6-(1,6),6-(6,16)]
    64       6.623259       6.623259       6.623259    6[6-(6,16),8-(66),8-(66)]
    65       4.637195       4.637195       4.637195    6[1-(0),6-(1,6),6-(6,16)]
    66       5.026082       5.026082       5.026082    6[1-(0),6-(1,6),6-(6,16)]
    67       0.966632       0.966632       0.966632    6[6-(6,16),8-(66),8-(66)]
    68       5.674903       5.674903       5.674903    6[6-(6,16),8-(66),8-(66)]
    69        3.96502        3.96502        3.96502    6[6-(6,16),8-(66),8-(66)]
    70       5.574381       5.574381       5.574381    6[6-(1,6),6-(8,8),16-(6)]
    71       9.162699       9.162699       9.162699    6[1-(0),6-(1,6),6-(6,16)]
    72       9.516048       9.516048       9.516048    6[6-(6,16),8-(66),8-(66)]
    73       5.237278       5.237278       5.237278    6[1-(0),6-(1,6),6-(6,16)]
    74       8.763658       8.763658       8.763658    6[6-(6,16),8-(66),8-(66)]
    75       4.610795       4.610795       4.610795    6[6-(1,6),6-(8,8),16-(6)]
    76       0.778789       0.778789       0.778789    6[6-(1,6),6-(8,8),16-(6)]
    77       9.505894       9.505894       9.505894    6[1-(0),6-(1,6),6-(6,16)]
    78        9.90798        9.90798        9.90798    6[6-(1,6),6-(8,8),16-(6)]
    79      -0.019292      -0.019292      -0.019292    6[6-(1,6),6-(8,8),16-(6)]
    80       9.225652       9.225652       9.225652    6[6-(1,6),6-(8,8),16-(6)]
    81        5.80284        5.80284        5.80284    6[1-(0),6-(1,6),6-(6,16)]
    82       1.546409       1.546409       1.546409    6[6-(6,16),8-(66),8-(66)]
    83       9.714045       9.714045       9.714045    6[1-(0),6-(1,6),6-(6,16)]
    84      10.102932      10.102932      10.102932    6[1-(0),6-(1,6),6-(6,16)]
    85       6.043482       6.043482       6.043482    6[6-(6,16),8-(66),8-(66)]
    86       0.598053       0.598053       0.598053    6[6-(6,16),8-(66),8-(66)]
    87        6.18868        6.18868        6.18868    6[6-(6,16),8-(66),8-(66)]
    88       4.579319       4.579319       4.579319    6[6-(1,6),6-(8,8),16-(6)]
    89       0.991001       0.991001       0.991001    6[1-(0),6-(1,6),6-(6,16)]
    90       0.637652       0.637652       0.637652    6[6-(6,16),8-(66),8-(66)]
    91       4.916422       4.916422       4.916422    6[1-(0),6-(1,6),6-(6,16)]
    92       1.390042       1.390042       1.390042    6[6-(6,16),8-(66),8-(66)]
    93       5.542905       5.542905       5.542905    6[6-(1,6),6-(8,8),16-(6)]
    94       9.374911       9.374911       9.374911    6[6-(1,6),6-(8,8),16-(6)]
    95       0.647806       0.647806       0.647806    6[1-(0),6-(1,6),6-(6,16)]
    96        0.24572        0.24572        0.24572    6[6-(1,6),6-(8,8),16-(6)]
    97       0.019292       0.019292       0.019292    6[6-(1,6),6-(8,8),16-(6)]
    98       0.928048       0.928048       0.928048    6[6-(1,6),6-(8,8),16-(6)]
    99        4.35086        4.35086        4.35086    6[1-(0),6-(1,6),6-(6,16)]
   100       8.607291       8.607291       8.607291    6[6-(6,16),8-(66),8-(66)]
   101       0.439655       0.439655       0.439655    6[1-(0),6-(1,6),6-(6,16)]
   102       0.050769       0.050769       0.050769    6[1-(0),6-(1,6),6-(6,16)]
   103       4.110218       4.110218       4.110218    6[6-(6,16),8-(66),8-(66)]
   104       9.555647       9.555647       9.555647    6[6-(6,16),8-(66),8-(66)]
   105       0.385841       0.385841       0.385841    16[6-(6,6),6-(6,6)]
   106        4.25237        4.25237        4.25237    16[6-(6,6),6-(6,6)]
   107        5.25454        5.25454        5.25454    16[6-(6,6),6-(6,6)]
   108       9.767859       9.767859       9.767859    16[6-(6,6),6-(6,6)]
   109        5.90133        5.90133        5.90133    16[6-(6,6),6-(6,6)]
   110        4.89916        4.89916        4.89916    16[6-(6,6),6-(6,6)]
   111       4.691009       4.691009       4.691009    16[6-(6,6),6-(6,6)]
   112        0.82448        0.82448        0.82448    16[6-(6,6),6-(6,6)]
   113        9.97601        9.97601        9.97601    16[6-(6,6),6-(6,6)]
   114       5.462691       5.462691       5.462691    16[6-(6,6),6-(6,6)]
   115        9.32922        9.32922        9.32922    16[6-(6,6),6-(6,6)]
   116        0.17769        0.17769        0.17769    16[6-(6,6),6-(6,6)]
   117       1.776898       1.776898       1.776898    8[6-(6,8),66-(8,8,8,8,8)]
   118       3.545672       3.545672       3.545672    8[6-(6,8),66-(8,8,8,8,8)]
   119       8.605261       8.605261       8.605261    8[6-(6,8),66-(8,8,8,8,8)]
   120         1.0702         1.0702         1.0702    8[6-(6,8),66-(8,8,8,8,8)]
   121       6.274987       6.274987       6.274987    8[6-(6,8),66-(8,8,8,8,8)]
   122       5.546966       5.546966       5.546966    8[6-(6,8),66-(8,8,8,8,8)]
   123       4.168094       4.168094       4.168094    8[6-(6,8),66-(8,8,8,8,8)]
   124       2.824759       2.824759       2.824759    8[6-(6,8),66-(8,8,8,8,8)]
   125       9.464264       9.464264       9.464264    8[6-(6,8),66-(8,8,8,8,8)]
   126       7.020268       7.020268       7.020268    8[6-(6,8),66-(8,8,8,8,8)]
   127       4.491997       4.491997       4.491997    8[6-(6,8),66-(8,8,8,8,8)]
   128       6.274987       6.274987       6.274987    8[6-(6,8),66-(8,8,8,8,8)]
   129       8.376803       8.376803       8.376803    8[6-(6,8),66-(8,8,8,8,8)]
   130       6.608028       6.608028       6.608028    8[6-(6,8),66-(8,8,8,8,8)]
   131       1.548439       1.548439       1.548439    8[6-(6,8),66-(8,8,8,8,8)]
   132         9.0835         9.0835         9.0835    8[6-(6,8),66-(8,8,8,8,8)]
   133       3.878713       3.878713       3.878713    8[6-(6,8),66-(8,8,8,8,8)]
   134       4.606734       4.606734       4.606734    8[6-(6,8),66-(8,8,8,8,8)]
   135       5.985606       5.985606       5.985606    8[6-(6,8),66-(8,8,8,8,8)]
   136       7.328941       7.328941       7.328941    8[6-(6,8),66-(8,8,8,8,8)]
   137       0.689436       0.689436       0.689436    8[6-(6,8),66-(8,8,8,8,8)]
   138       3.133432       3.133432       3.133432    8[6-(6,8),66-(8,8,8,8,8)]
   139       5.661703       5.661703       5.661703    8[6-(6,8),66-(8,8,8,8,8)]
   140       3.878713       3.878713       3.878713    8[6-(6,8),66-(8,8,8,8,8)]
   141       3.299953       3.299953       3.299953    8[6-(6,8),66-(8,8,8,8,8)]
   142       1.531178       1.531178       1.531178    8[6-(6,8),66-(8,8,8,8,8)]
   143       6.625289       6.625289       6.625289    8[6-(6,8),66-(8,8,8,8,8)]
   144        4.00665        4.00665        4.00665    8[6-(6,8),66-(8,8,8,8,8)]
   145       8.955563       8.955563       8.955563    8[6-(6,8),66-(8,8,8,8,8)]
   146       9.683584       9.683584       9.683584    8[6-(6,8),66-(8,8,8,8,8)]
   147       0.908756       0.908756       0.908756    8[6-(6,8),66-(8,8,8,8,8)]
   148       2.252091       2.252091       2.252091    8[6-(6,8),66-(8,8,8,8,8)]
   149       5.766286       5.766286       5.766286    8[6-(6,8),66-(8,8,8,8,8)]
   150       8.210282       8.210282       8.210282    8[6-(6,8),66-(8,8,8,8,8)]
   151       0.584853       0.584853       0.584853    8[6-(6,8),66-(8,8,8,8,8)]
   152       8.955563       8.955563       8.955563    8[6-(6,8),66-(8,8,8,8,8)]
   153       6.853748       6.853748       6.853748    8[6-(6,8),66-(8,8,8,8,8)]
   154       8.622522       8.622522       8.622522    8[6-(6,8),66-(8,8,8,8,8)]
   155       3.528411       3.528411       3.528411    8[6-(6,8),66-(8,8,8,8,8)]
   156        6.14705        6.14705        6.14705    8[6-(6,8),66-(8,8,8,8,8)]
   157       1.198137       1.198137       1.198137    8[6-(6,8),66-(8,8,8,8,8)]
   158       0.470116       0.470116       0.470116    8[6-(6,8),66-(8,8,8,8,8)]
   159       9.244944       9.244944       9.244944    8[6-(6,8),66-(8,8,8,8,8)]
   160       7.901609       7.901609       7.901609    8[6-(6,8),66-(8,8,8,8,8)]
   161       4.387414       4.387414       4.387414    8[6-(6,8),66-(8,8,8,8,8)]
   162       1.943418       1.943418       1.943418    8[6-(6,8),66-(8,8,8,8,8)]
   163       9.568847       9.568847       9.568847    8[6-(6,8),66-(8,8,8,8,8)]
   164       1.198137       1.198137       1.198137    8[6-(6,8),66-(8,8,8,8,8)]
