# Supplementary material for: A collection of forcefield precursors for metal–organic frameworks
Source: RSC Adv. 2019 Nov 13;9(63):36492–507. doi: 10.1039/c9ra07327b (PMC9075174; doi:10.1039/c9ra07327b)
Supplement: RA-009-C9RA07327B-s2140 [file RA-009-C9RA07327B-s2140.txt]

RATVEP_clean

7.763900    0.000000    0.000000
0.000000    10.176500    0.000000
0.000000    0.000000    15.949000

     1       6.678973       6.678973       6.678973    12[8-(6),8-(6),8-(6)]
     2       1.084927       1.084927       1.084927    12[8-(6),8-(6),8-(6)]
     3       2.797023       2.797023       2.797023    12[8-(6),8-(6),8-(6)]
     4       4.966877       4.966877       4.966877    12[8-(6),8-(6),8-(6)]
     5       7.068255       7.068255       7.068255    1[7-(6,6)]
     6       1.161479       1.161479       1.161479    1[6-(6,7)]
     7       0.422356       0.422356       0.422356    1[6-(6,7)]
     8       0.359469       0.359469       0.359469    1[6-(6,6)]
     9       7.312041       7.312041       7.312041    1[6-(6,6)]
    10       0.695645       0.695645       0.695645    1[7-(6,6)]
    11       6.602421       6.602421       6.602421    1[6-(6,7)]
    12       7.341544       7.341544       7.341544    1[6-(6,7)]
    13       7.404431       7.404431       7.404431    1[6-(6,6)]
    14       0.451859       0.451859       0.451859    1[6-(6,6)]
    15       3.186305       3.186305       3.186305    1[7-(6,6)]
    16       5.043429       5.043429       5.043429    1[6-(6,7)]
    17       4.304306       4.304306       4.304306    1[6-(6,7)]
    18       4.241419       4.241419       4.241419    1[6-(6,6)]
    19       3.430091       3.430091       3.430091    1[6-(6,6)]
    20       4.577595       4.577595       4.577595    1[7-(6,6)]
    21       2.720471       2.720471       2.720471    1[6-(6,7)]
    22       3.459594       3.459594       3.459594    1[6-(6,7)]
    23       3.522481       3.522481       3.522481    1[6-(6,6)]
    24       4.333809       4.333809       4.333809    1[6-(6,6)]
    25       6.936268       6.936268       6.936268    6[6-(6,6),7-(1,6),7-(6)]
    26       5.947147       5.947147       5.947147    6[6-(6,7),6-(8,8),7-(1,6)]
    27       5.710348       5.710348       5.710348    6[6-(6,7),6-(8,8),7-(6)]
    28       7.589212       7.589212       7.589212    6[6-(1,6),6-(1,6),6-(7,7)]
    29       0.830737       0.830737       0.830737    6[1-(0),6-(1,6),7-(6)]
    30       0.387419       0.387419       0.387419    6[1-(0),6-(1,6),7-(6)]
    31       0.340059       0.340059       0.340059    6[1-(0),6-(1,7),6-(6,6)]
    32       5.544977       5.544977       5.544977    6[6-(6,7),8-(0),8-(12)]
    33       7.630361       7.630361       7.630361    6[1-(0),6-(1,7),6-(6,6)]
    34       4.914549       4.914549       4.914549    6[6-(6,7),8-(12),8-(12)]
    35       0.827632       0.827632       0.827632    6[6-(6,6),7-(1,6),7-(6)]
    36       1.816753       1.816753       1.816753    6[6-(6,7),6-(8,8),7-(1,6)]
    37       2.053552       2.053552       2.053552    6[6-(6,7),6-(8,8),7-(6)]
    38       0.174688       0.174688       0.174688    6[6-(1,6),6-(1,6),6-(7,7)]
    39       6.933163       6.933163       6.933163    6[1-(0),6-(1,6),7-(6)]
    40       7.376481       7.376481       7.376481    6[1-(0),6-(1,6),7-(6)]
    41       7.423841       7.423841       7.423841    6[1-(0),6-(1,7),6-(6,6)]
    42       2.218923       2.218923       2.218923    6[6-(6,7),8-(0),8-(12)]
    43       0.133539       0.133539       0.133539    6[1-(0),6-(1,7),6-(6,6)]
    44       2.849351       2.849351       2.849351    6[6-(6,7),8-(12),8-(12)]
    45       3.054318       3.054318       3.054318    6[6-(6,6),7-(1,6),7-(6)]
    46       2.065197       2.065197       2.065197    6[6-(6,7),6-(8,8),7-(1,6)]
    47       1.828398       1.828398       1.828398    6[6-(6,7),6-(8,8),7-(6)]
    48       3.707262       3.707262       3.707262    6[6-(1,6),6-(1,6),6-(7,7)]
    49       4.712687       4.712687       4.712687    6[1-(0),6-(1,6),7-(6)]
    50       4.269369       4.269369       4.269369    6[1-(0),6-(1,6),7-(6)]
    51       4.222009       4.222009       4.222009    6[1-(0),6-(1,7),6-(6,6)]
    52       1.663027       1.663027       1.663027    6[6-(6,7),8-(0),8-(12)]
    53       3.748411       3.748411       3.748411    6[1-(0),6-(1,7),6-(6,6)]
    54       1.032599       1.032599       1.032599    6[6-(6,7),8-(12),8-(12)]
    55       4.709582       4.709582       4.709582    6[6-(6,6),7-(1,6),7-(6)]
    56       5.698703       5.698703       5.698703    6[6-(6,7),6-(8,8),7-(1,6)]
    57       5.935502       5.935502       5.935502    6[6-(6,7),6-(8,8),7-(6)]
    58       4.056638       4.056638       4.056638    6[6-(1,6),6-(1,6),6-(7,7)]
    59       3.051213       3.051213       3.051213    6[1-(0),6-(1,6),7-(6)]
    60       3.494531       3.494531       3.494531    6[1-(0),6-(1,6),7-(6)]
    61       3.541891       3.541891       3.541891    6[1-(0),6-(1,7),6-(6,6)]
    62       6.100873       6.100873       6.100873    6[6-(6,7),8-(0),8-(12)]
    63       4.015489       4.015489       4.015489    6[1-(0),6-(1,7),6-(6,6)]
    64       6.731301       6.731301       6.731301    6[6-(6,7),8-(12),8-(12)]
    65       0.849371       0.849371       0.849371    7[6-(1,6),6-(1,6)]
    66       6.351647       6.351647       6.351647    7[6-(6,6),6-(6,7)]
    67       6.745276       6.745276       6.745276    7[1-(0),6-(6,6),6-(6,7)]
    68       6.914529       6.914529       6.914529    7[6-(1,6),6-(1,6)]
    69       1.412253       1.412253       1.412253    7[6-(6,6),6-(6,7)]
    70       1.018624       1.018624       1.018624    7[1-(0),6-(6,6),6-(6,7)]
    71       4.731321       4.731321       4.731321    7[6-(1,6),6-(1,6)]
    72       2.469697       2.469697       2.469697    7[6-(6,6),6-(6,7)]
    73       2.863326       2.863326       2.863326    7[1-(0),6-(6,6),6-(6,7)]
    74       3.032579       3.032579       3.032579    7[6-(1,6),6-(1,6)]
    75       5.294203       5.294203       5.294203    7[6-(6,6),6-(6,7)]
    76       4.900574       4.900574       4.900574    7[1-(0),6-(6,6),6-(6,7)]
    77       5.128832       5.128832       5.128832    8[6-(6,8),12-(8,8)]
    78       4.100116       4.100116       4.100116    8[6-(6,8),12-(8,8)]
    79       4.357101       4.357101       4.357101    8[6-(6,8),12-(8,8)]
    80       6.437049       6.437049       6.437049    8[6-(6,8)]
    81       2.635068       2.635068       2.635068    8[6-(6,8),12-(8,8)]
    82       3.663784       3.663784       3.663784    8[6-(6,8),12-(8,8)]
    83       3.406799       3.406799       3.406799    8[6-(6,8),12-(8,8)]
    84       1.326851       1.326851       1.326851    8[6-(6,8)]
    85       1.246882       1.246882       1.246882    8[6-(6,8),12-(8,8)]
    86       0.218166       0.218166       0.218166    8[6-(6,8),12-(8,8)]
    87       0.475151       0.475151       0.475151    8[6-(6,8),12-(8,8)]
    88       2.555099       2.555099       2.555099    8[6-(6,8)]
    89       6.517018       6.517018       6.517018    8[6-(6,8),12-(8,8)]
    90       7.545734       7.545734       7.545734    8[6-(6,8),12-(8,8)]
    91       7.288749       7.288749       7.288749    8[6-(6,8),12-(8,8)]
    92       5.208801       5.208801       5.208801    8[6-(6,8)]
