# Supplementary material for: A collection of forcefield precursors for metal–organic frameworks
Source: RSC Adv. 2019 Nov 13;9(63):36492–507. doi: 10.1039/c9ra07327b (PMC9075174; doi:10.1039/c9ra07327b)
Supplement: RA-009-C9RA07327B-s2141 [file RA-009-C9RA07327B-s2141.txt]

RAVJOP_clean

18.804200    0.000000    0.000000
0.000000    22.234000    0.000000
-0.950530    0.000000    25.947095

     1      11.717801      11.717801      11.717801    48[7-(6,7),8-(6),8-(6),8-(6),8-(6)]
     2      13.536781      13.536781      13.536781    48[7-(7,7),8-(6),8-(6),8-(6),8-(6)]
     3      15.342882      15.342882      15.342882    48[7-(6,7),8-(6),8-(6),8-(6)]
     4       8.566185       8.566185       8.566185    48[8-(6),8-(6)]
     5      15.987339      15.987339      15.987339    48[7-(6,7),8-(6),8-(6),8-(6)]
     6      14.064358      14.064358      14.064358    48[7-(7,7),8-(6),8-(6),8-(6),8-(6)]
     7      15.840412      15.840412      15.840412    48[7-(6,7),8-(6),8-(6),8-(6),8-(6)]
     8      15.537969      15.537969      15.537969    48[7-(6,7),8-(6),8-(6),8-(6),8-(6)]
     9      13.718989      13.718989      13.718989    48[7-(7,7),8-(6),8-(6),8-(6),8-(6)]
    10      11.912888      11.912888      11.912888    48[7-(6,7),8-(6),8-(6),8-(6)]
    11      -0.114615      -0.114615      -0.114615    48[8-(6),8-(6)]
    12      11.268431      11.268431      11.268431    48[7-(6,7),8-(6),8-(6),8-(6)]
    13      13.191412      13.191412      13.191412    48[7-(7,7),8-(6),8-(6),8-(6),8-(6)]
    14      11.415358      11.415358      11.415358    48[7-(6,7),8-(6),8-(6),8-(6),8-(6)]
    15       6.135869       6.135869       6.135869    48[7-(6,7),8-(6),8-(6),8-(6),8-(6)]
    16       4.316889       4.316889       4.316889    48[7-(7,7),8-(6),8-(6),8-(6),8-(6)]
    17       2.510788       2.510788       2.510788    48[7-(6,7),8-(6),8-(6),8-(6)]
    18       9.287485       9.287485       9.287485    48[8-(6),8-(6)]
    19       1.866331       1.866331       1.866331    48[7-(6,7),8-(6),8-(6),8-(6)]
    20       3.789312       3.789312       3.789312    48[7-(7,7),8-(6),8-(6),8-(6),8-(6)]
    21       2.013258       2.013258       2.013258    48[7-(6,7),8-(6),8-(6),8-(6),8-(6)]
    22       2.315701       2.315701       2.315701    48[7-(6,7),8-(6),8-(6),8-(6),8-(6)]
    23       4.134681       4.134681       4.134681    48[7-(7,7),8-(6),8-(6),8-(6),8-(6)]
    24       5.940782       5.940782       5.940782    48[7-(6,7),8-(6),8-(6),8-(6)]
    25      17.968285      17.968285      17.968285    48[8-(6),8-(6)]
    26       6.585239       6.585239       6.585239    48[7-(6,7),8-(6),8-(6),8-(6)]
    27       4.662258       4.662258       4.662258    48[7-(7,7),8-(6),8-(6),8-(6),8-(6)]
    28       6.438312       6.438312       6.438312    48[7-(6,7),8-(6),8-(6),8-(6),8-(6)]
    29      11.928561      11.928561      11.928561    1[6-(6,6)]
    30      12.524359      12.524359      12.524359    1[6-(6,6)]
    31      13.949057      13.949057      13.949057    1[6-(6,6)]
    32      13.303628      13.303628      13.303628    1[6-(6,6)]
    33      13.784829      13.784829      13.784829    1[6-(6,6)]
    34      14.337643      14.337643      14.337643    1[6-(6,6)]
    35      15.538096      15.538096      15.538096    1[6-(6,6)]
    36      14.995614      14.995614      14.995614    1[6-(6,6)]
    37       8.270749       8.270749       8.270749    1[6-(6,6)]
    38       6.943086       6.943086       6.943086    1[6-(6,6)]
    39       9.229687       9.229687       9.229687    1[6-(6,6)]
    40      10.575224      10.575224      10.575224    1[6-(6,6)]
    41      12.252101      12.252101      12.252101    1[6-(6,6)]
    42      11.533661      11.533661      11.533661    1[6-(6,6)]
    43      12.259839      12.259839      12.259839    1[6-(6,6)]
    44      13.000463      13.000463      13.000463    1[6-(6,6)]
    45       0.522196       0.522196       0.522196    1[6-(6,6)]
    46      15.976039      15.976039      15.976039    1[6-(6,6)]
    47      14.365942      14.365942      14.365942    1[6-(6,6)]
    48      13.740954      13.740954      13.740954    1[6-(6,6)]
    49      14.237741      14.237741      14.237741    1[6-(6,6)]
    50      14.984957      14.984957      14.984957    1[6-(6,6)]
    51       7.753008       7.753008       7.753008    1[6-(6,6)]
    52      11.386576      11.386576      11.386576    1[6-(6,6)]
    53      12.039529      12.039529      12.039529    1[6-(6,6)]
    54      12.688485      12.688485      12.688485    1[6-(6,6)]
    55      14.082179      14.082179      14.082179    1[6-(6,6)]
    56      14.885284      14.885284      14.885284    1[6-(6,6)]
    57      12.089372      12.089372      12.089372    1[6-(6,6)]
    58      12.957035      12.957035      12.957035    1[6-(6,6)]
    59      15.210598      15.210598      15.210598    1[6-(6,6)]
    60      15.763578      15.763578      15.763578    1[6-(6,6)]
    61      15.327209      15.327209      15.327209    1[6-(6,6)]
    62      14.731411      14.731411      14.731411    1[6-(6,6)]
    63      13.306713      13.306713      13.306713    1[6-(6,6)]
    64      13.952142      13.952142      13.952142    1[6-(6,6)]
    65      13.470941      13.470941      13.470941    1[6-(6,6)]
    66      12.918127      12.918127      12.918127    1[6-(6,6)]
    67      11.717674      11.717674      11.717674    1[6-(6,6)]
    68      12.260156      12.260156      12.260156    1[6-(6,6)]
    69       0.180821       0.180821       0.180821    1[6-(6,6)]
    70       1.508484       1.508484       1.508484    1[6-(6,6)]
    71      18.026083      18.026083      18.026083    1[6-(6,6)]
    72      16.680546      16.680546      16.680546    1[6-(6,6)]
    73      15.003669      15.003669      15.003669    1[6-(6,6)]
    74      15.722109      15.722109      15.722109    1[6-(6,6)]
    75      14.995931      14.995931      14.995931    1[6-(6,6)]
    76      14.255307      14.255307      14.255307    1[6-(6,6)]
    77       7.929374       7.929374       7.929374    1[6-(6,6)]
    78      11.279731      11.279731      11.279731    1[6-(6,6)]
    79      12.889828      12.889828      12.889828    1[6-(6,6)]
    80      13.514816      13.514816      13.514816    1[6-(6,6)]
    81      13.018029      13.018029      13.018029    1[6-(6,6)]
    82      12.270813      12.270813      12.270813    1[6-(6,6)]
    83       0.698562       0.698562       0.698562    1[6-(6,6)]
    84      15.869194      15.869194      15.869194    1[6-(6,6)]
    85      15.216241      15.216241      15.216241    1[6-(6,6)]
    86      14.567285      14.567285      14.567285    1[6-(6,6)]
    87      13.173591      13.173591      13.173591    1[6-(6,6)]
    88      12.370486      12.370486      12.370486    1[6-(6,6)]
    89      15.166398      15.166398      15.166398    1[6-(6,6)]
    90      14.298735      14.298735      14.298735    1[6-(6,6)]
    91      12.045172      12.045172      12.045172    1[6-(6,6)]
    92      11.492192      11.492192      11.492192    1[6-(6,6)]
    93       5.925109       5.925109       5.925109    1[6-(6,6)]
    94       5.329311       5.329311       5.329311    1[6-(6,6)]
    95       3.904613       3.904613       3.904613    1[6-(6,6)]
    96       4.550042       4.550042       4.550042    1[6-(6,6)]
    97       4.068841       4.068841       4.068841    1[6-(6,6)]
    98       3.516027       3.516027       3.516027    1[6-(6,6)]
    99       2.315574       2.315574       2.315574    1[6-(6,6)]
   100       2.858056       2.858056       2.858056    1[6-(6,6)]
   101       9.582921       9.582921       9.582921    1[6-(6,6)]
   102      10.910584      10.910584      10.910584    1[6-(6,6)]
   103       8.623983       8.623983       8.623983    1[6-(6,6)]
   104       7.278446       7.278446       7.278446    1[6-(6,6)]
   105       5.601569       5.601569       5.601569    1[6-(6,6)]
   106       6.320009       6.320009       6.320009    1[6-(6,6)]
   107       5.593831       5.593831       5.593831    1[6-(6,6)]
   108       4.853207       4.853207       4.853207    1[6-(6,6)]
   109      17.331474      17.331474      17.331474    1[6-(6,6)]
   110       1.877631       1.877631       1.877631    1[6-(6,6)]
   111       3.487728       3.487728       3.487728    1[6-(6,6)]
   112       4.112716       4.112716       4.112716    1[6-(6,6)]
   113       3.615929       3.615929       3.615929    1[6-(6,6)]
   114       2.868713       2.868713       2.868713    1[6-(6,6)]
   115      10.100662      10.100662      10.100662    1[6-(6,6)]
   116       6.467094       6.467094       6.467094    1[6-(6,6)]
   117       5.814141       5.814141       5.814141    1[6-(6,6)]
   118       5.165185       5.165185       5.165185    1[6-(6,6)]
   119       3.771491       3.771491       3.771491    1[6-(6,6)]
   120       2.968386       2.968386       2.968386    1[6-(6,6)]
   121       5.764298       5.764298       5.764298    1[6-(6,6)]
   122       4.896635       4.896635       4.896635    1[6-(6,6)]
   123       2.643072       2.643072       2.643072    1[6-(6,6)]
   124       2.090092       2.090092       2.090092    1[6-(6,6)]
   125       2.526461       2.526461       2.526461    1[6-(6,6)]
   126       3.122259       3.122259       3.122259    1[6-(6,6)]
   127       4.546957       4.546957       4.546957    1[6-(6,6)]
   128       3.901528       3.901528       3.901528    1[6-(6,6)]
   129       4.382729       4.382729       4.382729    1[6-(6,6)]
   130       4.935543       4.935543       4.935543    1[6-(6,6)]
   131       6.135996       6.135996       6.135996    1[6-(6,6)]
   132       5.593514       5.593514       5.593514    1[6-(6,6)]
   133      17.672849      17.672849      17.672849    1[6-(6,6)]
   134      16.345186      16.345186      16.345186    1[6-(6,6)]
   135      -0.172413      -0.172413      -0.172413    1[6-(6,6)]
   136       1.173124       1.173124       1.173124    1[6-(6,6)]
   137       2.850001       2.850001       2.850001    1[6-(6,6)]
   138       2.131561       2.131561       2.131561    1[6-(6,6)]
   139       2.857739       2.857739       2.857739    1[6-(6,6)]
   140       3.598363       3.598363       3.598363    1[6-(6,6)]
   141       9.924296       9.924296       9.924296    1[6-(6,6)]
   142       6.573939       6.573939       6.573939    1[6-(6,6)]
   143       4.963842       4.963842       4.963842    1[6-(6,6)]
   144       4.338854       4.338854       4.338854    1[6-(6,6)]
   145       4.835641       4.835641       4.835641    1[6-(6,6)]
   146       5.582857       5.582857       5.582857    1[6-(6,6)]
   147      17.155108      17.155108      17.155108    1[6-(6,6)]
   148       1.984476       1.984476       1.984476    1[6-(6,6)]
   149       2.637429       2.637429       2.637429    1[6-(6,6)]
   150       3.286385       3.286385       3.286385    1[6-(6,6)]
   151       4.680079       4.680079       4.680079    1[6-(6,6)]
   152       5.483184       5.483184       5.483184    1[6-(6,6)]
   153       2.687272       2.687272       2.687272    1[6-(6,6)]
   154       3.554935       3.554935       3.554935    1[6-(6,6)]
   155       5.808498       5.808498       5.808498    1[6-(6,6)]
   156       6.361478       6.361478       6.361478    1[6-(6,6)]
   157      12.109346      12.109346      12.109346    6[6-(6,6),8-(48),8-(48)]
   158      12.518885      12.518885      12.518885    6[6-(1,6),6-(1,6),6-(8,8)]
   159      12.319539      12.319539      12.319539    6[1-(0),6-(1,6),6-(6,6)]
   160      12.686906      12.686906      12.686906    6[1-(0),6-(1,6),6-(6,6)]
   161      13.312293      13.312293      13.312293    6[6-(1,6),6-(1,6),6-(8,8)]
   162      13.534203      13.534203      13.534203    6[1-(0),6-(1,6),6-(6,6)]
   163      13.144936      13.144936      13.144936    6[1-(0),6-(1,6),6-(6,6)]
   164      13.728592      13.728592      13.728592    6[6-(6,6),8-(48),8-(48)]
   165      13.902706      13.902706      13.902706    6[6-(6,6),8-(48),8-(48)]
   166      14.279232      14.279232      14.279232    6[6-(1,6),6-(1,6),6-(8,8)]
   167      14.125776      14.125776      14.125776    6[1-(0),6-(1,6),6-(6,6)]
   168      14.467938      14.467938      14.467938    6[1-(0),6-(1,6),6-(6,6)]
   169      15.003444      15.003444      15.003444    6[6-(1,6),6-(1,6),6-(8,8)]
   170      15.181725      15.181725      15.181725    6[1-(0),6-(1,6),6-(6,6)]
   171      14.846515      14.846515      14.846515    6[1-(0),6-(1,6),6-(6,6)]
   172       15.35619       15.35619       15.35619    6[6-(6,6),8-(48),8-(48)]
   173      10.450735      10.450735      10.450735    6[6-(6,6),8-(48),8-(48)]
   174       9.574592       9.574592       9.574592    6[6-(1,6),6-(1,6),6-(8,8)]
   175        8.47698        8.47698        8.47698    6[1-(0),6-(1,6),6-(6,6)]
   176       7.674194       7.674194       7.674194    6[1-(0),6-(1,6),6-(6,6)]
   177       7.957262       7.957262       7.957262    6[6-(1,6),6-(1,6),6-(8,8)]
   178        9.04095        9.04095        9.04095    6[1-(0),6-(1,6),6-(6,6)]
   179       9.844117       9.844117       9.844117    6[1-(0),6-(1,6),6-(6,6)]
   180       7.125984       7.125984       7.125984    6[6-(6,6),8-(48),8-(48)]
   181      13.173597      13.173597      13.173597    6[6-(6,6),8-(48),8-(48)]
   182      12.721231      12.721231      12.721231    6[6-(1,6),6-(1,6),6-(8,8)]
   183      12.260623      12.260623      12.260623    6[1-(0),6-(1,6),6-(6,6)]
   184       11.81732       11.81732       11.81732    6[1-(0),6-(1,6),6-(6,6)]
   185      11.800587      11.800587      11.800587    6[6-(1,6),6-(1,6),6-(8,8)]
   186      12.257053      12.257053      12.257053    6[1-(0),6-(1,6),6-(6,6)]
   187      12.705903      12.705903      12.705903    6[1-(0),6-(1,6),6-(6,6)]
   188      11.298189      11.298189      11.298189    6[6-(6,6),8-(48),8-(48)]
   189      17.176782      17.176782      17.176782    6[6-(6,6),8-(48),8-(48)]
   190      18.000178      18.000178      18.000178    6[6-(1,6),6-(1,6),6-(8,8)]
   191        0.31456        0.31456        0.31456    6[1-(0),6-(1,6),6-(6,6)]
   192      16.730757      16.730757      16.730757    6[1-(0),6-(1,6),6-(6,6)]
   193      15.167588      15.167588      15.167588    6[6-(6,6),8-(48),8-(48)]
   194      14.743692      14.743692      14.743692    6[6-(1,6),6-(1,6),6-(8,8)]
   195      14.359516      14.359516      14.359516    6[1-(0),6-(1,6),6-(6,6)]
   196      13.968579      13.968579      13.968579    6[1-(0),6-(1,6),6-(6,6)]
   197      13.915738      13.915738      13.915738    6[6-(1,6),6-(1,6),6-(8,8)]
   198       14.28318       14.28318       14.28318    6[1-(0),6-(1,6),6-(6,6)]
   199      14.715962      14.715962      14.715962    6[1-(0),6-(1,6),6-(6,6)]
   200      13.497959      13.497959      13.497959    6[6-(6,6),8-(48),8-(48)]
   201      10.090155      10.090155      10.090155    6[6-(6,6),8-(48),8-(48)]
   202       9.262068       9.262068       9.262068    6[6-(1,6),6-(1,6),6-(8,8)]
   203       8.038902       8.038902       8.038902    6[1-(0),6-(1,6),6-(6,6)]
   204      10.589443      10.589443      10.589443    6[1-(0),6-(1,6),6-(6,6)]
   205      13.075736      13.075736      13.075736    6[6-(1,6),6-(6,7),7-(7,48)]
   206      12.604866      12.604866      12.604866    6[1-(0),6-(1,6),6-(6,7)]
   207      12.993845      12.993845      12.993845    6[1-(0),6-(1,6),6-(1,6)]
   208      13.840435      13.840435      13.840435    6[1-(0),6-(1,6),6-(1,6)]
   209      14.319946      14.319946      14.319946    6[1-(0),6-(1,6),6-(6,7)]
   210      13.923731      13.923731      13.923731    6[6-(1,6),6-(6,7),7-(7,48)]
   211      12.965851      12.965851      12.965851    6[6-(1,6),6-(6,7),7-(7,48)]
   212       12.63731       12.63731       12.63731    6[1-(0),6-(1,6),6-(6,7)]
   213      13.148388      13.148388      13.148388    6[1-(0),6-(1,6),6-(1,6)]
   214      14.901118      14.901118      14.901118    6[1-(0),6-(1,6),6-(1,6)]
   215      15.233134      15.233134      15.233134    6[1-(0),6-(1,6),6-(6,7)]
   216      14.750453      14.750453      14.750453    6[6-(1,6),6-(6,7),7-(7,48)]
   217      15.146424      15.146424      15.146424    6[6-(6,6),8-(48),8-(48)]
   218      14.736885      14.736885      14.736885    6[6-(1,6),6-(1,6),6-(8,8)]
   219      14.936231      14.936231      14.936231    6[1-(0),6-(1,6),6-(6,6)]
   220      14.568864      14.568864      14.568864    6[1-(0),6-(1,6),6-(6,6)]
   221      13.943477      13.943477      13.943477    6[6-(1,6),6-(1,6),6-(8,8)]
   222      13.721567      13.721567      13.721567    6[1-(0),6-(1,6),6-(6,6)]
   223      14.110834      14.110834      14.110834    6[1-(0),6-(1,6),6-(6,6)]
   224      13.527178      13.527178      13.527178    6[6-(6,6),8-(48),8-(48)]
   225      13.353064      13.353064      13.353064    6[6-(6,6),8-(48),8-(48)]
   226      12.976538      12.976538      12.976538    6[6-(1,6),6-(1,6),6-(8,8)]
   227      13.129994      13.129994      13.129994    6[1-(0),6-(1,6),6-(6,6)]
   228      12.787832      12.787832      12.787832    6[1-(0),6-(1,6),6-(6,6)]
   229      12.252326      12.252326      12.252326    6[6-(1,6),6-(1,6),6-(8,8)]
   230      12.074045      12.074045      12.074045    6[1-(0),6-(1,6),6-(6,6)]
   231      12.409255      12.409255      12.409255    6[1-(0),6-(1,6),6-(6,6)]
   232       11.89958       11.89958       11.89958    6[6-(6,6),8-(48),8-(48)]
   233      16.805035      16.805035      16.805035    6[6-(6,6),8-(48),8-(48)]
   234      17.681178      17.681178      17.681178    6[6-(1,6),6-(1,6),6-(8,8)]
   235       -0.02541       -0.02541       -0.02541    6[1-(0),6-(1,6),6-(6,6)]
   236       0.777376       0.777376       0.777376    6[1-(0),6-(1,6),6-(6,6)]
   237       0.494308       0.494308       0.494308    6[6-(1,6),6-(1,6),6-(8,8)]
   238       18.21482       18.21482       18.21482    6[1-(0),6-(1,6),6-(6,6)]
   239      17.411653      17.411653      17.411653    6[1-(0),6-(1,6),6-(6,6)]
   240       1.325586       1.325586       1.325586    6[6-(6,6),8-(48),8-(48)]
   241      14.082173      14.082173      14.082173    6[6-(6,6),8-(48),8-(48)]
   242      14.534539      14.534539      14.534539    6[6-(1,6),6-(1,6),6-(8,8)]
   243      14.995147      14.995147      14.995147    6[1-(0),6-(1,6),6-(6,6)]
   244       15.43845       15.43845       15.43845    6[1-(0),6-(1,6),6-(6,6)]
   245      15.455183      15.455183      15.455183    6[6-(1,6),6-(1,6),6-(8,8)]
   246      14.998717      14.998717      14.998717    6[1-(0),6-(1,6),6-(6,6)]
   247      14.549867      14.549867      14.549867    6[1-(0),6-(1,6),6-(6,6)]
   248      15.957581      15.957581      15.957581    6[6-(6,6),8-(48),8-(48)]
   249      10.078988      10.078988      10.078988    6[6-(6,6),8-(48),8-(48)]
   250       9.255592       9.255592       9.255592    6[6-(1,6),6-(1,6),6-(8,8)]
   251        8.13701        8.13701        8.13701    6[1-(0),6-(1,6),6-(6,6)]
   252      10.525013      10.525013      10.525013    6[1-(0),6-(1,6),6-(6,6)]
   253      12.088182      12.088182      12.088182    6[6-(6,6),8-(48),8-(48)]
   254      12.512078      12.512078      12.512078    6[6-(1,6),6-(1,6),6-(8,8)]
   255      12.896254      12.896254      12.896254    6[1-(0),6-(1,6),6-(6,6)]
   256      13.287191      13.287191      13.287191    6[1-(0),6-(1,6),6-(6,6)]
   257      13.340032      13.340032      13.340032    6[6-(1,6),6-(1,6),6-(8,8)]
   258       12.97259       12.97259       12.97259    6[1-(0),6-(1,6),6-(6,6)]
   259      12.539808      12.539808      12.539808    6[1-(0),6-(1,6),6-(6,6)]
   260      13.757811      13.757811      13.757811    6[6-(6,6),8-(48),8-(48)]
   261      17.165615      17.165615      17.165615    6[6-(6,6),8-(48),8-(48)]
   262      17.993702      17.993702      17.993702    6[6-(1,6),6-(1,6),6-(8,8)]
   263       0.412668       0.412668       0.412668    6[1-(0),6-(1,6),6-(6,6)]
   264      16.666327      16.666327      16.666327    6[1-(0),6-(1,6),6-(6,6)]
   265      14.180034      14.180034      14.180034    6[6-(1,6),6-(6,7),7-(7,48)]
   266      14.650904      14.650904      14.650904    6[1-(0),6-(1,6),6-(6,7)]
   267      14.261925      14.261925      14.261925    6[1-(0),6-(1,6),6-(1,6)]
   268      13.415335      13.415335      13.415335    6[1-(0),6-(1,6),6-(1,6)]
   269      12.935824      12.935824      12.935824    6[1-(0),6-(1,6),6-(6,7)]
   270      13.332039      13.332039      13.332039    6[6-(1,6),6-(6,7),7-(7,48)]
   271      14.289919      14.289919      14.289919    6[6-(1,6),6-(6,7),7-(7,48)]
   272       14.61846       14.61846       14.61846    6[1-(0),6-(1,6),6-(6,7)]
   273      14.107382      14.107382      14.107382    6[1-(0),6-(1,6),6-(1,6)]
   274      12.354652      12.354652      12.354652    6[1-(0),6-(1,6),6-(1,6)]
   275      12.022636      12.022636      12.022636    6[1-(0),6-(1,6),6-(6,7)]
   276      12.505317      12.505317      12.505317    6[6-(1,6),6-(6,7),7-(7,48)]
   277       5.744324       5.744324       5.744324    6[6-(6,6),8-(48),8-(48)]
   278       5.334785       5.334785       5.334785    6[6-(1,6),6-(1,6),6-(8,8)]
   279       5.534131       5.534131       5.534131    6[1-(0),6-(1,6),6-(6,6)]
   280       5.166764       5.166764       5.166764    6[1-(0),6-(1,6),6-(6,6)]
   281       4.541377       4.541377       4.541377    6[6-(1,6),6-(1,6),6-(8,8)]
   282       4.319467       4.319467       4.319467    6[1-(0),6-(1,6),6-(6,6)]
   283       4.708734       4.708734       4.708734    6[1-(0),6-(1,6),6-(6,6)]
   284       4.125078       4.125078       4.125078    6[6-(6,6),8-(48),8-(48)]
   285       3.950964       3.950964       3.950964    6[6-(6,6),8-(48),8-(48)]
   286       3.574438       3.574438       3.574438    6[6-(1,6),6-(1,6),6-(8,8)]
   287       3.727894       3.727894       3.727894    6[1-(0),6-(1,6),6-(6,6)]
   288       3.385732       3.385732       3.385732    6[1-(0),6-(1,6),6-(6,6)]
   289       2.850226       2.850226       2.850226    6[6-(1,6),6-(1,6),6-(8,8)]
   290       2.671945       2.671945       2.671945    6[1-(0),6-(1,6),6-(6,6)]
   291       3.007155       3.007155       3.007155    6[1-(0),6-(1,6),6-(6,6)]
   292        2.49748        2.49748        2.49748    6[6-(6,6),8-(48),8-(48)]
   293       7.402935       7.402935       7.402935    6[6-(6,6),8-(48),8-(48)]
   294       8.279078       8.279078       8.279078    6[6-(1,6),6-(1,6),6-(8,8)]
   295        9.37669        9.37669        9.37669    6[1-(0),6-(1,6),6-(6,6)]
   296      10.179476      10.179476      10.179476    6[1-(0),6-(1,6),6-(6,6)]
   297       9.896408       9.896408       9.896408    6[6-(1,6),6-(1,6),6-(8,8)]
   298        8.81272        8.81272        8.81272    6[1-(0),6-(1,6),6-(6,6)]
   299       8.009553       8.009553       8.009553    6[1-(0),6-(1,6),6-(6,6)]
   300      10.727686      10.727686      10.727686    6[6-(6,6),8-(48),8-(48)]
   301       4.680073       4.680073       4.680073    6[6-(6,6),8-(48),8-(48)]
   302       5.132439       5.132439       5.132439    6[6-(1,6),6-(1,6),6-(8,8)]
   303       5.593047       5.593047       5.593047    6[1-(0),6-(1,6),6-(6,6)]
   304        6.03635        6.03635        6.03635    6[1-(0),6-(1,6),6-(6,6)]
   305       6.053083       6.053083       6.053083    6[6-(1,6),6-(1,6),6-(8,8)]
   306       5.596617       5.596617       5.596617    6[1-(0),6-(1,6),6-(6,6)]
   307       5.147767       5.147767       5.147767    6[1-(0),6-(1,6),6-(6,6)]
   308       6.555481       6.555481       6.555481    6[6-(6,6),8-(48),8-(48)]
   309       0.676888       0.676888       0.676888    6[6-(6,6),8-(48),8-(48)]
   310      -0.146508      -0.146508      -0.146508    6[6-(1,6),6-(1,6),6-(8,8)]
   311       17.53911       17.53911       17.53911    6[1-(0),6-(1,6),6-(6,6)]
   312       1.122913       1.122913       1.122913    6[1-(0),6-(1,6),6-(6,6)]
   313       2.686082       2.686082       2.686082    6[6-(6,6),8-(48),8-(48)]
   314       3.109978       3.109978       3.109978    6[6-(1,6),6-(1,6),6-(8,8)]
   315       3.494154       3.494154       3.494154    6[1-(0),6-(1,6),6-(6,6)]
   316       3.885091       3.885091       3.885091    6[1-(0),6-(1,6),6-(6,6)]
   317       3.937932       3.937932       3.937932    6[6-(1,6),6-(1,6),6-(8,8)]
   318        3.57049        3.57049        3.57049    6[1-(0),6-(1,6),6-(6,6)]
   319       3.137708       3.137708       3.137708    6[1-(0),6-(1,6),6-(6,6)]
   320       4.355711       4.355711       4.355711    6[6-(6,6),8-(48),8-(48)]
   321       7.763515       7.763515       7.763515    6[6-(6,6),8-(48),8-(48)]
   322       8.591602       8.591602       8.591602    6[6-(1,6),6-(1,6),6-(8,8)]
   323       9.814768       9.814768       9.814768    6[1-(0),6-(1,6),6-(6,6)]
   324       7.264227       7.264227       7.264227    6[1-(0),6-(1,6),6-(6,6)]
   325       4.777934       4.777934       4.777934    6[6-(1,6),6-(6,7),7-(7,48)]
   326       5.248804       5.248804       5.248804    6[1-(0),6-(1,6),6-(6,7)]
   327       4.859825       4.859825       4.859825    6[1-(0),6-(1,6),6-(1,6)]
   328       4.013235       4.013235       4.013235    6[1-(0),6-(1,6),6-(1,6)]
   329       3.533724       3.533724       3.533724    6[1-(0),6-(1,6),6-(6,7)]
   330       3.929939       3.929939       3.929939    6[6-(1,6),6-(6,7),7-(7,48)]
   331       4.887819       4.887819       4.887819    6[6-(1,6),6-(6,7),7-(7,48)]
   332        5.21636        5.21636        5.21636    6[1-(0),6-(1,6),6-(6,7)]
   333       4.705282       4.705282       4.705282    6[1-(0),6-(1,6),6-(1,6)]
   334       2.952552       2.952552       2.952552    6[1-(0),6-(1,6),6-(1,6)]
   335       2.620536       2.620536       2.620536    6[1-(0),6-(1,6),6-(6,7)]
   336       3.103217       3.103217       3.103217    6[6-(1,6),6-(6,7),7-(7,48)]
   337       2.707246       2.707246       2.707246    6[6-(6,6),8-(48),8-(48)]
   338       3.116785       3.116785       3.116785    6[6-(1,6),6-(1,6),6-(8,8)]
   339       2.917439       2.917439       2.917439    6[1-(0),6-(1,6),6-(6,6)]
   340       3.284806       3.284806       3.284806    6[1-(0),6-(1,6),6-(6,6)]
   341       3.910193       3.910193       3.910193    6[6-(1,6),6-(1,6),6-(8,8)]
   342       4.132103       4.132103       4.132103    6[1-(0),6-(1,6),6-(6,6)]
   343       3.742836       3.742836       3.742836    6[1-(0),6-(1,6),6-(6,6)]
   344       4.326492       4.326492       4.326492    6[6-(6,6),8-(48),8-(48)]
   345       4.500606       4.500606       4.500606    6[6-(6,6),8-(48),8-(48)]
   346       4.877132       4.877132       4.877132    6[6-(1,6),6-(1,6),6-(8,8)]
   347       4.723676       4.723676       4.723676    6[1-(0),6-(1,6),6-(6,6)]
   348       5.065838       5.065838       5.065838    6[1-(0),6-(1,6),6-(6,6)]
   349       5.601344       5.601344       5.601344    6[6-(1,6),6-(1,6),6-(8,8)]
   350       5.779625       5.779625       5.779625    6[1-(0),6-(1,6),6-(6,6)]
   351       5.444415       5.444415       5.444415    6[1-(0),6-(1,6),6-(6,6)]
   352        5.95409        5.95409        5.95409    6[6-(6,6),8-(48),8-(48)]
   353       1.048635       1.048635       1.048635    6[6-(6,6),8-(48),8-(48)]
   354       0.172492       0.172492       0.172492    6[6-(1,6),6-(1,6),6-(8,8)]
   355       17.87908       17.87908       17.87908    6[1-(0),6-(1,6),6-(6,6)]
   356      17.076294      17.076294      17.076294    6[1-(0),6-(1,6),6-(6,6)]
   357      17.359362      17.359362      17.359362    6[6-(1,6),6-(1,6),6-(8,8)]
   358       -0.36115       -0.36115       -0.36115    6[1-(0),6-(1,6),6-(6,6)]
   359       0.442017       0.442017       0.442017    6[1-(0),6-(1,6),6-(6,6)]
   360      16.528084      16.528084      16.528084    6[6-(6,6),8-(48),8-(48)]
   361       3.771497       3.771497       3.771497    6[6-(6,6),8-(48),8-(48)]
   362       3.319131       3.319131       3.319131    6[6-(1,6),6-(1,6),6-(8,8)]
   363       2.858523       2.858523       2.858523    6[1-(0),6-(1,6),6-(6,6)]
   364        2.41522        2.41522        2.41522    6[1-(0),6-(1,6),6-(6,6)]
   365       2.398487       2.398487       2.398487    6[6-(1,6),6-(1,6),6-(8,8)]
   366       2.854953       2.854953       2.854953    6[1-(0),6-(1,6),6-(6,6)]
   367       3.303803       3.303803       3.303803    6[1-(0),6-(1,6),6-(6,6)]
   368       1.896089       1.896089       1.896089    6[6-(6,6),8-(48),8-(48)]
   369       7.774682       7.774682       7.774682    6[6-(6,6),8-(48),8-(48)]
   370       8.598078       8.598078       8.598078    6[6-(1,6),6-(1,6),6-(8,8)]
   371        9.71666        9.71666        9.71666    6[1-(0),6-(1,6),6-(6,6)]
   372       7.328657       7.328657       7.328657    6[1-(0),6-(1,6),6-(6,6)]
   373       5.765488       5.765488       5.765488    6[6-(6,6),8-(48),8-(48)]
   374       5.341592       5.341592       5.341592    6[6-(1,6),6-(1,6),6-(8,8)]
   375       4.957416       4.957416       4.957416    6[1-(0),6-(1,6),6-(6,6)]
   376       4.566479       4.566479       4.566479    6[1-(0),6-(1,6),6-(6,6)]
   377       4.513638       4.513638       4.513638    6[6-(1,6),6-(1,6),6-(8,8)]
   378        4.88108        4.88108        4.88108    6[1-(0),6-(1,6),6-(6,6)]
   379       5.313862       5.313862       5.313862    6[1-(0),6-(1,6),6-(6,6)]
   380       4.095859       4.095859       4.095859    6[6-(6,6),8-(48),8-(48)]
   381       0.688055       0.688055       0.688055    6[6-(6,6),8-(48),8-(48)]
   382      -0.140032      -0.140032      -0.140032    6[6-(1,6),6-(1,6),6-(8,8)]
   383      17.441002      17.441002      17.441002    6[1-(0),6-(1,6),6-(6,6)]
   384       1.187343       1.187343       1.187343    6[1-(0),6-(1,6),6-(6,6)]
   385       3.673636       3.673636       3.673636    6[6-(1,6),6-(6,7),7-(7,48)]
   386       3.202766       3.202766       3.202766    6[1-(0),6-(1,6),6-(6,7)]
   387       3.591745       3.591745       3.591745    6[1-(0),6-(1,6),6-(1,6)]
   388       4.438335       4.438335       4.438335    6[1-(0),6-(1,6),6-(1,6)]
   389       4.917846       4.917846       4.917846    6[1-(0),6-(1,6),6-(6,7)]
   390       4.521631       4.521631       4.521631    6[6-(1,6),6-(6,7),7-(7,48)]
   391       3.563751       3.563751       3.563751    6[6-(1,6),6-(6,7),7-(7,48)]
   392        3.23521        3.23521        3.23521    6[1-(0),6-(1,6),6-(6,7)]
   393       3.746288       3.746288       3.746288    6[1-(0),6-(1,6),6-(1,6)]
   394       5.499018       5.499018       5.499018    6[1-(0),6-(1,6),6-(1,6)]
   395       5.831034       5.831034       5.831034    6[1-(0),6-(1,6),6-(6,7)]
   396       5.348353       5.348353       5.348353    6[6-(1,6),6-(6,7),7-(7,48)]
   397       12.89447       12.89447       12.89447    7[6-(6,6),7-(7,48),48-(8,8,8,8)]
   398      13.592631      13.592631      13.592631    7[7-(6,48),7-(6,48),48-(8,8,8,8)]
   399       14.21009       14.21009       14.21009    7[6-(6,6),7-(7,48),48-(8,8,8)]
   400      12.613707      12.613707      12.613707    7[6-(6,6),7-(7,48),48-(8,8,8,8)]
   401      14.137555      14.137555      14.137555    7[7-(6,48),7-(6,48),48-(8,8,8,8)]
   402      14.846788      14.846788      14.846788    7[6-(6,6),7-(7,48),48-(8,8,8)]
   403        14.3613        14.3613        14.3613    7[6-(6,6),7-(7,48),48-(8,8,8,8)]
   404      13.663139      13.663139      13.663139    7[7-(6,48),7-(6,48),48-(8,8,8,8)]
   405       13.04568       13.04568       13.04568    7[6-(6,6),7-(7,48),48-(8,8,8)]
   406      14.642063      14.642063      14.642063    7[6-(6,6),7-(7,48),48-(8,8,8,8)]
   407      13.118215      13.118215      13.118215    7[7-(6,48),7-(6,48),48-(8,8,8,8)]
   408      12.408982      12.408982      12.408982    7[6-(6,6),7-(7,48),48-(8,8,8)]
   409         4.9592         4.9592         4.9592    7[6-(6,6),7-(7,48),48-(8,8,8,8)]
   410       4.261039       4.261039       4.261039    7[7-(6,48),7-(6,48),48-(8,8,8,8)]
   411        3.64358        3.64358        3.64358    7[6-(6,6),7-(7,48),48-(8,8,8)]
   412       5.239963       5.239963       5.239963    7[6-(6,6),7-(7,48),48-(8,8,8,8)]
   413       3.716115       3.716115       3.716115    7[7-(6,48),7-(6,48),48-(8,8,8,8)]
   414       3.006882       3.006882       3.006882    7[6-(6,6),7-(7,48),48-(8,8,8)]
   415        3.49237        3.49237        3.49237    7[6-(6,6),7-(7,48),48-(8,8,8,8)]
   416       4.190531       4.190531       4.190531    7[7-(6,48),7-(6,48),48-(8,8,8,8)]
   417        4.80799        4.80799        4.80799    7[6-(6,6),7-(7,48),48-(8,8,8)]
   418       3.211607       3.211607       3.211607    7[6-(6,6),7-(7,48),48-(8,8,8,8)]
   419       4.735455       4.735455       4.735455    7[7-(6,48),7-(6,48),48-(8,8,8,8)]
   420       5.444688       5.444688       5.444688    7[6-(6,6),7-(7,48),48-(8,8,8)]
   421      11.490552      11.490552      11.490552    8[6-(6,8),48-(7,8,8,8)]
   422      12.402091      12.402091      12.402091    8[6-(6,8),48-(7,8,8,8)]
   423      13.698888      13.698888      13.698888    8[6-(6,8),48-(7,8,8,8)]
   424      14.022084      14.022084      14.022084    8[6-(6,8),48-(7,8,8)]
   425      13.649995      13.649995      13.649995    8[6-(6,8),48-(7,8,8,8)]
   426      13.898895      13.898895      13.898895    8[6-(6,8),48-(7,8,8,8)]
   427      14.988552      14.988552      14.988552    8[6-(6,8),48-(7,8,8,8)]
   428      16.004139      16.004139      16.004139    8[6-(6,8),48-(7,8,8,8)]
   429       11.32148       11.32148       11.32148    8[6-(6,8),48-(7,8,8,8)]
   430      10.280329      10.280329      10.280329    8[6-(6,8),48-(7,8,8,8)]
   431       7.244202       7.244202       7.244202    8[6-(6,8),48-(7,8,8)]
   432        6.37309        6.37309        6.37309    8[6-(6,8),48-(7,8,8,8)]
   433      13.445954      13.445954      13.445954    8[6-(6,8),48-(7,8,8)]
   434      13.206833      13.206833      13.206833    8[6-(6,8),48-(7,8,8,8)]
   435      11.786685      11.786685      11.786685    8[6-(6,8),48-(7,8,8)]
   436      10.497633      10.497633      10.497633    8[6-(6,8),48-(8)]
   437      16.314945      16.314945      16.314945    8[6-(6,8),48-(7,8,8,8)]
   438      17.375004      17.375004      17.375004    8[6-(6,8),48-(7,8,8)]
   439      14.635633      14.635633      14.635633    8[6-(6,8),48-(7,8,8)]
   440      16.000026      16.000026      16.000026    8[6-(6,8),48-(8)]
   441      13.286972      13.286972      13.286972    8[6-(6,8),48-(7,8,8,8)]
   442      13.439728      13.439728      13.439728    8[6-(6,8),48-(7,8,8,8)]
   443      10.924754      10.924754      10.924754    8[6-(6,8),48-(7,8,8,8)]
   444       9.931117       9.931117       9.931117    8[6-(6,8),48-(7,8,8,8)]
   445      15.765218      15.765218      15.765218    8[6-(6,8),48-(7,8,8,8)]
   446      14.853679      14.853679      14.853679    8[6-(6,8),48-(7,8,8,8)]
   447      13.556882      13.556882      13.556882    8[6-(6,8),48-(7,8,8,8)]
   448      13.233686      13.233686      13.233686    8[6-(6,8),48-(7,8,8)]
   449      13.605775      13.605775      13.605775    8[6-(6,8),48-(7,8,8,8)]
   450      13.356875      13.356875      13.356875    8[6-(6,8),48-(7,8,8,8)]
   451      12.267218      12.267218      12.267218    8[6-(6,8),48-(7,8,8,8)]
   452      11.251631      11.251631      11.251631    8[6-(6,8),48-(7,8,8,8)]
   453       15.93429       15.93429       15.93429    8[6-(6,8),48-(7,8,8,8)]
   454      16.975441      16.975441      16.975441    8[6-(6,8),48-(7,8,8,8)]
   455       1.207368       1.207368       1.207368    8[6-(6,8),48-(7,8,8)]
   456        2.07848        2.07848        2.07848    8[6-(6,8),48-(7,8,8,8)]
   457      13.809816      13.809816      13.809816    8[6-(6,8),48-(7,8,8)]
   458      14.048937      14.048937      14.048937    8[6-(6,8),48-(7,8,8,8)]
   459      15.469085      15.469085      15.469085    8[6-(6,8),48-(7,8,8)]
   460      16.758137      16.758137      16.758137    8[6-(6,8),48-(8)]
   461      10.940825      10.940825      10.940825    8[6-(6,8),48-(7,8,8,8)]
   462       9.880766       9.880766       9.880766    8[6-(6,8),48-(7,8,8)]
   463      12.620137      12.620137      12.620137    8[6-(6,8),48-(7,8,8)]
   464      11.255744      11.255744      11.255744    8[6-(6,8),48-(8)]
   465      13.968798      13.968798      13.968798    8[6-(6,8),48-(7,8,8,8)]
   466      13.816042      13.816042      13.816042    8[6-(6,8),48-(7,8,8,8)]
   467      16.331016      16.331016      16.331016    8[6-(6,8),48-(7,8,8,8)]
   468      17.324653      17.324653      17.324653    8[6-(6,8),48-(7,8,8,8)]
   469       6.363118       6.363118       6.363118    8[6-(6,8),48-(7,8,8,8)]
   470       5.451579       5.451579       5.451579    8[6-(6,8),48-(7,8,8,8)]
   471       4.154782       4.154782       4.154782    8[6-(6,8),48-(7,8,8,8)]
   472       3.831586       3.831586       3.831586    8[6-(6,8),48-(7,8,8)]
   473       4.203675       4.203675       4.203675    8[6-(6,8),48-(7,8,8,8)]
   474       3.954775       3.954775       3.954775    8[6-(6,8),48-(7,8,8,8)]
   475       2.865118       2.865118       2.865118    8[6-(6,8),48-(7,8,8,8)]
   476       1.849531       1.849531       1.849531    8[6-(6,8),48-(7,8,8,8)]
   477        6.53219        6.53219        6.53219    8[6-(6,8),48-(7,8,8,8)]
   478       7.573341       7.573341       7.573341    8[6-(6,8),48-(7,8,8,8)]
   479      10.609468      10.609468      10.609468    8[6-(6,8),48-(7,8,8)]
   480       11.48058       11.48058       11.48058    8[6-(6,8),48-(7,8,8,8)]
   481       4.407716       4.407716       4.407716    8[6-(6,8),48-(7,8,8)]
   482       4.646837       4.646837       4.646837    8[6-(6,8),48-(7,8,8,8)]
   483       6.066985       6.066985       6.066985    8[6-(6,8),48-(7,8,8)]
   484       7.356037       7.356037       7.356037    8[6-(6,8),48-(8)]
   485       1.538725       1.538725       1.538725    8[6-(6,8),48-(7,8,8,8)]
   486       0.478666       0.478666       0.478666    8[6-(6,8),48-(7,8,8)]
   487       3.218037       3.218037       3.218037    8[6-(6,8),48-(7,8,8)]
   488       1.853644       1.853644       1.853644    8[6-(6,8),48-(8)]
   489       4.566698       4.566698       4.566698    8[6-(6,8),48-(7,8,8,8)]
   490       4.413942       4.413942       4.413942    8[6-(6,8),48-(7,8,8,8)]
   491       6.928916       6.928916       6.928916    8[6-(6,8),48-(7,8,8,8)]
   492       7.922553       7.922553       7.922553    8[6-(6,8),48-(7,8,8,8)]
   493       2.088452       2.088452       2.088452    8[6-(6,8),48-(7,8,8,8)]
   494       2.999991       2.999991       2.999991    8[6-(6,8),48-(7,8,8,8)]
   495       4.296788       4.296788       4.296788    8[6-(6,8),48-(7,8,8,8)]
   496       4.619984       4.619984       4.619984    8[6-(6,8),48-(7,8,8)]
   497       4.247895       4.247895       4.247895    8[6-(6,8),48-(7,8,8,8)]
   498       4.496795       4.496795       4.496795    8[6-(6,8),48-(7,8,8,8)]
   499       5.586452       5.586452       5.586452    8[6-(6,8),48-(7,8,8,8)]
   500       6.602039       6.602039       6.602039    8[6-(6,8),48-(7,8,8,8)]
   501        1.91938        1.91938        1.91938    8[6-(6,8),48-(7,8,8,8)]
   502       0.878229       0.878229       0.878229    8[6-(6,8),48-(7,8,8,8)]
   503      16.646302      16.646302      16.646302    8[6-(6,8),48-(7,8,8)]
   504       15.77519       15.77519       15.77519    8[6-(6,8),48-(7,8,8,8)]
   505       4.043854       4.043854       4.043854    8[6-(6,8),48-(7,8,8)]
   506       3.804733       3.804733       3.804733    8[6-(6,8),48-(7,8,8,8)]
   507       2.384585       2.384585       2.384585    8[6-(6,8),48-(7,8,8)]
   508       1.095533       1.095533       1.095533    8[6-(6,8),48-(8)]
   509       6.912845       6.912845       6.912845    8[6-(6,8),48-(7,8,8,8)]
   510       7.972904       7.972904       7.972904    8[6-(6,8),48-(7,8,8)]
   511       5.233533       5.233533       5.233533    8[6-(6,8),48-(7,8,8)]
   512       6.597926       6.597926       6.597926    8[6-(6,8),48-(8)]
   513       3.884872       3.884872       3.884872    8[6-(6,8),48-(7,8,8,8)]
   514       4.037628       4.037628       4.037628    8[6-(6,8),48-(7,8,8,8)]
   515       1.522654       1.522654       1.522654    8[6-(6,8),48-(7,8,8,8)]
   516       0.529017       0.529017       0.529017    8[6-(6,8),48-(7,8,8,8)]
