# Supplementary material for: A collection of forcefield precursors for metal–organic frameworks
Source: RSC Adv. 2019 Nov 13;9(63):36492–507. doi: 10.1039/c9ra07327b (PMC9075174; doi:10.1039/c9ra07327b)
Supplement: RA-009-C9RA07327B-s2142 [file RA-009-C9RA07327B-s2142.txt]

RAVVIU_clean

9.811900    0.000000    0.000000
0.000000    11.247000    0.000000
0.000000    -0.290619    14.410970

     1       9.029597       9.029597       9.029597    27[8-(6,27),8-(6,27),8-(6,27),8-(6,27),8-(6,27),8-(6,27)]
     2        8.73632        8.73632        8.73632    27[8-(6),8-(6),8-(6,27),8-(6,27),8-(6,27),8-(6,27)]
     3       4.123647       4.123647       4.123647    27[8-(6,27),8-(6,27),8-(6,27),8-(6,27),8-(6,27),8-(6,27)]
     4        3.83037        3.83037        3.83037    27[8-(6),8-(6),8-(6,27),8-(6,27),8-(6,27),8-(6,27)]
     5       0.782303       0.782303       0.782303    27[8-(6,27),8-(6,27),8-(6,27),8-(6,27),8-(6,27),8-(6,27)]
     6        1.07558        1.07558        1.07558    27[8-(6),8-(6),8-(6,27),8-(6,27),8-(6,27),8-(6,27)]
     7       5.688253       5.688253       5.688253    27[8-(6,27),8-(6,27),8-(6,27),8-(6,27),8-(6,27),8-(6,27)]
     8        5.98153        5.98153        5.98153    27[8-(6),8-(6),8-(6,27),8-(6,27),8-(6,27),8-(6,27)]
     9            0.0            0.0            0.0    27[8-(6),8-(6),8-(6),8-(6),8-(6,27),8-(6,27)]
    10        4.90595        4.90595        4.90595    27[8-(6),8-(6),8-(6),8-(6),8-(6,27),8-(6,27)]
    11            0.0            0.0            0.0    27[8-(6),8-(6),8-(6),8-(6),8-(6,27),8-(6,27)]
    12        4.90595        4.90595        4.90595    27[8-(6),8-(6),8-(6),8-(6),8-(6,27),8-(6,27)]
    13       7.417796       7.417796       7.417796    1[6-(8,8)]
    14       0.343417       0.343417       0.343417    1[6-(8,8)]
    15       6.053942       6.053942       6.053942    1[6-(8,8)]
    16       6.917389       6.917389       6.917389    1[6-(8,8)]
    17       1.579716       1.579716       1.579716    1[6-(8,8)]
    18       1.893697       1.893697       1.893697    1[6-(8,8)]
    19       2.511846       2.511846       2.511846    1[6-(8,8)]
    20       5.249366       5.249366       5.249366    1[6-(8,8)]
    21       1.147992       1.147992       1.147992    1[6-(8,8)]
    22        2.01144        2.01144        2.01144    1[6-(8,8)]
    23       6.485666       6.485666       6.485666    1[6-(8,8)]
    24       6.799647       6.799647       6.799647    1[6-(8,8)]
    25       2.394104       2.394104       2.394104    1[6-(8,8)]
    26       9.468484       9.468484       9.468484    1[6-(8,8)]
    27       3.757958       3.757958       3.757958    1[6-(8,8)]
    28        2.89451        2.89451        2.89451    1[6-(8,8)]
    29       8.232184       8.232184       8.232184    1[6-(8,8)]
    30       7.918203       7.918203       7.918203    1[6-(8,8)]
    31       7.300054       7.300054       7.300054    1[6-(8,8)]
    32       4.562534       4.562534       4.562534    1[6-(8,8)]
    33       8.663908       8.663908       8.663908    1[6-(8,8)]
    34       7.800461       7.800461       7.800461    1[6-(8,8)]
    35       3.326234       3.326234       3.326234    1[6-(8,8)]
    36       3.012253       3.012253       3.012253    1[6-(8,8)]
    37        8.11346        8.11346        8.11346    6[1-(0),8-(27),8-(27,27)]
    38       0.118724       0.118724       0.118724    6[1-(0),8-(27),8-(27,27)]
    39       6.973317       6.973317       6.973317    6[1-(0),8-(27),8-(27,27)]
    40       1.264754       1.264754       1.264754    6[1-(0),8-(27),8-(27,27)]
    41       1.058704       1.058704       1.058704    6[1-(0),8-(27),8-(27,27)]
    42       7.076342       7.076342       7.076342    6[1-(0),8-(27),8-(27,27)]
    43        3.20751        3.20751        3.20751    6[1-(0),8-(27),8-(27,27)]
    44       5.024674       5.024674       5.024674    6[1-(0),8-(27),8-(27,27)]
    45       2.067367       2.067367       2.067367    6[1-(0),8-(27),8-(27,27)]
    46       6.170704       6.170704       6.170704    6[1-(0),8-(27),8-(27,27)]
    47       5.964654       5.964654       5.964654    6[1-(0),8-(27),8-(27,27)]
    48       2.170392       2.170392       2.170392    6[1-(0),8-(27),8-(27,27)]
    49        1.69844        1.69844        1.69844    6[1-(0),8-(27),8-(27,27)]
    50       9.693176       9.693176       9.693176    6[1-(0),8-(27),8-(27,27)]
    51       2.838583       2.838583       2.838583    6[1-(0),8-(27),8-(27,27)]
    52       8.547146       8.547146       8.547146    6[1-(0),8-(27),8-(27,27)]
    53       8.753196       8.753196       8.753196    6[1-(0),8-(27),8-(27,27)]
    54       2.735558       2.735558       2.735558    6[1-(0),8-(27),8-(27,27)]
    55        6.60439        6.60439        6.60439    6[1-(0),8-(27),8-(27,27)]
    56       4.787226       4.787226       4.787226    6[1-(0),8-(27),8-(27,27)]
    57       7.744533       7.744533       7.744533    6[1-(0),8-(27),8-(27,27)]
    58       3.641196       3.641196       3.641196    6[1-(0),8-(27),8-(27,27)]
    59       3.847246       3.847246       3.847246    6[1-(0),8-(27),8-(27,27)]
    60       7.641508       7.641508       7.641508    6[1-(0),8-(27),8-(27,27)]
    61       7.839904       7.839904       7.839904    8[6-(1,8),27-(8,8,8,8,8),27-(8,8,8,8,8)]
    62       9.216318       9.216318       9.216318    8[6-(1,8),27-(8,8,8,8,8)]
    63       0.038659       0.038659       0.038659    8[6-(1,8),27-(8,8,8,8,8),27-(8,8,8,8,8)]
    64       9.759897       9.759897       9.759897    8[6-(1,8),27-(8,8,8,8,8)]
    65       7.282392       7.282392       7.282392    8[6-(1,8),27-(8,8,8,8,8),27-(8,8,8,8,8)]
    66       7.758269       7.758269       7.758269    8[6-(1,8),27-(8,8,8,8,8)]
    67       0.821256       0.821256       0.821256    8[6-(1,8),27-(8,8,8,8,8),27-(8,8,8,8,8)]
    68         1.0224         1.0224         1.0224    8[6-(1,8),27-(8,8,8,8,8)]
    69        0.27179        0.27179        0.27179    8[6-(1,8),27-(8,8,8,8,8),27-(8,8,8,8,8)]
    70       1.142105       1.142105       1.142105    8[6-(1,8),27-(8,8,8,8,8)]
    71       8.291056       8.291056       8.291056    8[6-(1,8),27-(8,8,8,8,8),27-(8,8,8,8,8)]
    72       6.092209       6.092209       6.092209    8[6-(1,8),27-(8,8,8,8,8)]
    73       2.933954       2.933954       2.933954    8[6-(1,8),27-(8,8,8,8,8),27-(8,8,8,8,8)]
    74       4.310368       4.310368       4.310368    8[6-(1,8),27-(8,8,8,8,8)]
    75       4.944609       4.944609       4.944609    8[6-(1,8),27-(8,8,8,8,8),27-(8,8,8,8,8)]
    76       4.853947       4.853947       4.853947    8[6-(1,8),27-(8,8,8,8,8)]
    77       2.376442       2.376442       2.376442    8[6-(1,8),27-(8,8,8,8,8),27-(8,8,8,8,8)]
    78       2.852319       2.852319       2.852319    8[6-(1,8),27-(8,8,8,8,8)]
    79       5.727206       5.727206       5.727206    8[6-(1,8),27-(8,8,8,8,8),27-(8,8,8,8,8)]
    80        5.92835        5.92835        5.92835    8[6-(1,8),27-(8,8,8,8,8)]
    81        5.17774        5.17774        5.17774    8[6-(1,8),27-(8,8,8,8,8),27-(8,8,8,8,8)]
    82       6.048055       6.048055       6.048055    8[6-(1,8),27-(8,8,8,8,8)]
    83       3.385105       3.385105       3.385105    8[6-(1,8),27-(8,8,8,8,8),27-(8,8,8,8,8)]
    84       1.186259       1.186259       1.186259    8[6-(1,8),27-(8,8,8,8,8)]
    85       1.971996       1.971996       1.971996    8[6-(1,8),27-(8,8,8,8,8),27-(8,8,8,8,8)]
    86       0.595582       0.595582       0.595582    8[6-(1,8),27-(8,8,8,8,8)]
    87       9.773241       9.773241       9.773241    8[6-(1,8),27-(8,8,8,8,8),27-(8,8,8,8,8)]
    88       0.052003       0.052003       0.052003    8[6-(1,8),27-(8,8,8,8,8)]
    89       2.529508       2.529508       2.529508    8[6-(1,8),27-(8,8,8,8,8),27-(8,8,8,8,8)]
    90       2.053631       2.053631       2.053631    8[6-(1,8),27-(8,8,8,8,8)]
    91       8.990644       8.990644       8.990644    8[6-(1,8),27-(8,8,8,8,8),27-(8,8,8,8,8)]
    92         8.7895         8.7895         8.7895    8[6-(1,8),27-(8,8,8,8,8)]
    93        9.54011        9.54011        9.54011    8[6-(1,8),27-(8,8,8,8,8),27-(8,8,8,8,8)]
    94       8.669795       8.669795       8.669795    8[6-(1,8),27-(8,8,8,8,8)]
    95       1.520845       1.520845       1.520845    8[6-(1,8),27-(8,8,8,8,8),27-(8,8,8,8,8)]
    96       3.719691       3.719691       3.719691    8[6-(1,8),27-(8,8,8,8,8)]
    97       6.877946       6.877946       6.877946    8[6-(1,8),27-(8,8,8,8,8),27-(8,8,8,8,8)]
    98       5.501532       5.501532       5.501532    8[6-(1,8),27-(8,8,8,8,8)]
    99       4.867291       4.867291       4.867291    8[6-(1,8),27-(8,8,8,8,8),27-(8,8,8,8,8)]
   100       4.957953       4.957953       4.957953    8[6-(1,8),27-(8,8,8,8,8)]
   101       7.435458       7.435458       7.435458    8[6-(1,8),27-(8,8,8,8,8),27-(8,8,8,8,8)]
   102       6.959581       6.959581       6.959581    8[6-(1,8),27-(8,8,8,8,8)]
   103       4.084694       4.084694       4.084694    8[6-(1,8),27-(8,8,8,8,8),27-(8,8,8,8,8)]
   104        3.88355        3.88355        3.88355    8[6-(1,8),27-(8,8,8,8,8)]
   105        4.63416        4.63416        4.63416    8[6-(1,8),27-(8,8,8,8,8),27-(8,8,8,8,8)]
   106       3.763845       3.763845       3.763845    8[6-(1,8),27-(8,8,8,8,8)]
   107       6.426795       6.426795       6.426795    8[6-(1,8),27-(8,8,8,8,8),27-(8,8,8,8,8)]
   108       8.625641       8.625641       8.625641    8[6-(1,8),27-(8,8,8,8,8)]
