# Supplementary material for: A collection of forcefield precursors for metal–organic frameworks
Source: RSC Adv. 2019 Nov 13;9(63):36492–507. doi: 10.1039/c9ra07327b (PMC9075174; doi:10.1039/c9ra07327b)
Supplement: RA-009-C9RA07327B-s2143 [file RA-009-C9RA07327B-s2143.txt]

RAVVIU01_clean

9.832100    0.000000    0.000000
0.000000    11.253900    0.000000
0.000000    -0.300280    14.419374

     1       4.134988       4.134988       4.134988    27[8-(6,27),8-(6,27),8-(6,27),8-(6,27),8-(6,27),8-(6,27)]
     2       1.084284       1.084284       1.084284    27[8-(6),8-(6),8-(6,27),8-(6,27),8-(6,27),8-(6,27)]
     3       9.051038       9.051038       9.051038    27[8-(6,27),8-(6,27),8-(6,27),8-(6,27),8-(6,27),8-(6,27)]
     4       6.000334       6.000334       6.000334    27[8-(6),8-(6),8-(6,27),8-(6,27),8-(6,27),8-(6,27)]
     5       5.697112       5.697112       5.697112    27[8-(6,27),8-(6,27),8-(6,27),8-(6,27),8-(6,27),8-(6,27)]
     6       8.747816       8.747816       8.747816    27[8-(6),8-(6),8-(6,27),8-(6,27),8-(6,27),8-(6,27)]
     7       0.781062       0.781062       0.781062    27[8-(6,27),8-(6,27),8-(6,27),8-(6,27),8-(6,27),8-(6,27)]
     8       3.831766       3.831766       3.831766    27[8-(6),8-(6),8-(6,27),8-(6,27),8-(6,27),8-(6,27)]
     9        4.91605        4.91605        4.91605    27[8-(6),8-(6),8-(6),8-(6),8-(6,27),8-(6,27)]
    10            0.0            0.0            0.0    27[8-(6),8-(6),8-(6),8-(6),8-(6,27),8-(6,27)]
    11        4.91605        4.91605        4.91605    27[8-(6),8-(6),8-(6),8-(6),8-(6,27),8-(6,27)]
    12            0.0            0.0            0.0    27[8-(6),8-(6),8-(6),8-(6),8-(6,27),8-(6,27)]
    13       7.452732       7.452732       7.452732    1[6-(8,8)]
    14        0.37362        0.37362        0.37362    1[6-(8,8)]
    15       8.642416       8.642416       8.642416    1[6-(8,8)]
    16       2.084405       2.084405       2.084405    1[6-(8,8)]
    17       3.362578       3.362578       3.362578    1[6-(8,8)]
    18       6.862806       6.862806       6.862806    1[6-(8,8)]
    19       2.536682       2.536682       2.536682    1[6-(8,8)]
    20        5.28967        5.28967        5.28967    1[6-(8,8)]
    21       3.726366       3.726366       3.726366    1[6-(8,8)]
    22       7.000455       7.000455       7.000455    1[6-(8,8)]
    23       8.278628       8.278628       8.278628    1[6-(8,8)]
    24       1.946756       1.946756       1.946756    1[6-(8,8)]
    25       2.379368       2.379368       2.379368    1[6-(8,8)]
    26        9.45848        9.45848        9.45848    1[6-(8,8)]
    27       1.189684       1.189684       1.189684    1[6-(8,8)]
    28       7.747695       7.747695       7.747695    1[6-(8,8)]
    29       6.469522       6.469522       6.469522    1[6-(8,8)]
    30       2.969294       2.969294       2.969294    1[6-(8,8)]
    31       7.295418       7.295418       7.295418    1[6-(8,8)]
    32        4.54243        4.54243        4.54243    1[6-(8,8)]
    33       6.105734       6.105734       6.105734    1[6-(8,8)]
    34       2.831645       2.831645       2.831645    1[6-(8,8)]
    35       1.553472       1.553472       1.553472    1[6-(8,8)]
    36       7.885344       7.885344       7.885344    1[6-(8,8)]
    37       8.144912       8.144912       8.144912    6[1-(0),8-(27),8-(27,27)]
    38       0.132733       0.132733       0.132733    6[1-(0),8-(27),8-(27,27)]
    39       7.748678       7.748678       7.748678    6[1-(0),8-(27),8-(27,27)]
    40       6.180458       6.180458       6.180458    6[1-(0),8-(27),8-(27,27)]
    41       3.864999       3.864999       3.864999    6[1-(0),8-(27),8-(27,27)]
    42       2.174861       2.174861       2.174861    6[1-(0),8-(27),8-(27,27)]
    43       3.228862       3.228862       3.228862    6[1-(0),8-(27),8-(27,27)]
    44       5.048783       5.048783       5.048783    6[1-(0),8-(27),8-(27,27)]
    45       2.832628       2.832628       2.832628    6[1-(0),8-(27),8-(27,27)]
    46       1.264408       1.264408       1.264408    6[1-(0),8-(27),8-(27,27)]
    47       8.781049       8.781049       8.781049    6[1-(0),8-(27),8-(27,27)]
    48       7.090911       7.090911       7.090911    6[1-(0),8-(27),8-(27,27)]
    49       1.687188       1.687188       1.687188    6[1-(0),8-(27),8-(27,27)]
    50       9.699367       9.699367       9.699367    6[1-(0),8-(27),8-(27,27)]
    51       2.083422       2.083422       2.083422    6[1-(0),8-(27),8-(27,27)]
    52       3.651642       3.651642       3.651642    6[1-(0),8-(27),8-(27,27)]
    53       5.967101       5.967101       5.967101    6[1-(0),8-(27),8-(27,27)]
    54       7.657239       7.657239       7.657239    6[1-(0),8-(27),8-(27,27)]
    55       6.603238       6.603238       6.603238    6[1-(0),8-(27),8-(27,27)]
    56       4.783317       4.783317       4.783317    6[1-(0),8-(27),8-(27,27)]
    57       6.999472       6.999472       6.999472    6[1-(0),8-(27),8-(27,27)]
    58       8.567692       8.567692       8.567692    6[1-(0),8-(27),8-(27,27)]
    59       1.051051       1.051051       1.051051    6[1-(0),8-(27),8-(27,27)]
    60       2.741189       2.741189       2.741189    6[1-(0),8-(27),8-(27,27)]
    61       7.867351       7.867351       7.867351    8[6-(1,8),27-(8,8,8,8,8),27-(8,8,8,8,8)]
    62       9.239224       9.239224       9.239224    8[6-(1,8),27-(8,8,8,8,8)]
    63       0.047686       0.047686       0.047686    8[6-(1,8),27-(8,8,8,8,8),27-(8,8,8,8,8)]
    64       9.788839       9.788839       9.788839    8[6-(1,8),27-(8,8,8,8,8)]
    65       2.387922       2.387922       2.387922    8[6-(1,8),27-(8,8,8,8,8),27-(8,8,8,8,8)]
    66       6.969976       6.969976       6.969976    8[6-(1,8),27-(8,8,8,8,8)]
    67        5.73762        5.73762        5.73762    8[6-(1,8),27-(8,8,8,8,8),27-(8,8,8,8,8)]
    68       5.941538       5.941538       5.941538    8[6-(1,8),27-(8,8,8,8,8)]
    69        4.64665        4.64665        4.64665    8[6-(1,8),27-(8,8,8,8,8),27-(8,8,8,8,8)]
    70       3.782409       3.782409       3.782409    8[6-(1,8),27-(8,8,8,8,8)]
    71       3.394041       3.394041       3.394041    8[6-(1,8),27-(8,8,8,8,8),27-(8,8,8,8,8)]
    72       1.200303       1.200303       1.200303    8[6-(1,8),27-(8,8,8,8,8)]
    73       2.951301       2.951301       2.951301    8[6-(1,8),27-(8,8,8,8,8),27-(8,8,8,8,8)]
    74       4.323174       4.323174       4.323174    8[6-(1,8),27-(8,8,8,8,8)]
    75       4.963736       4.963736       4.963736    8[6-(1,8),27-(8,8,8,8,8),27-(8,8,8,8,8)]
    76       4.872789       4.872789       4.872789    8[6-(1,8),27-(8,8,8,8,8)]
    77       7.303972       7.303972       7.303972    8[6-(1,8),27-(8,8,8,8,8),27-(8,8,8,8,8)]
    78       2.053926       2.053926       2.053926    8[6-(1,8),27-(8,8,8,8,8)]
    79        0.82157        0.82157        0.82157    8[6-(1,8),27-(8,8,8,8,8),27-(8,8,8,8,8)]
    80       1.025488       1.025488       1.025488    8[6-(1,8),27-(8,8,8,8,8)]
    81         9.5627         9.5627         9.5627    8[6-(1,8),27-(8,8,8,8,8),27-(8,8,8,8,8)]
    82       8.698459       8.698459       8.698459    8[6-(1,8),27-(8,8,8,8,8)]
    83       8.310091       8.310091       8.310091    8[6-(1,8),27-(8,8,8,8,8),27-(8,8,8,8,8)]
    84       6.116353       6.116353       6.116353    8[6-(1,8),27-(8,8,8,8,8)]
    85       1.964749       1.964749       1.964749    8[6-(1,8),27-(8,8,8,8,8),27-(8,8,8,8,8)]
    86       0.592876       0.592876       0.592876    8[6-(1,8),27-(8,8,8,8,8)]
    87       9.784414       9.784414       9.784414    8[6-(1,8),27-(8,8,8,8,8),27-(8,8,8,8,8)]
    88       0.043261       0.043261       0.043261    8[6-(1,8),27-(8,8,8,8,8)]
    89       7.444178       7.444178       7.444178    8[6-(1,8),27-(8,8,8,8,8),27-(8,8,8,8,8)]
    90       2.862124       2.862124       2.862124    8[6-(1,8),27-(8,8,8,8,8)]
    91        4.09448        4.09448        4.09448    8[6-(1,8),27-(8,8,8,8,8),27-(8,8,8,8,8)]
    92       3.890562       3.890562       3.890562    8[6-(1,8),27-(8,8,8,8,8)]
    93        5.18545        5.18545        5.18545    8[6-(1,8),27-(8,8,8,8,8),27-(8,8,8,8,8)]
    94       6.049691       6.049691       6.049691    8[6-(1,8),27-(8,8,8,8,8)]
    95       6.438059       6.438059       6.438059    8[6-(1,8),27-(8,8,8,8,8),27-(8,8,8,8,8)]
    96       8.631797       8.631797       8.631797    8[6-(1,8),27-(8,8,8,8,8)]
    97       6.880799       6.880799       6.880799    8[6-(1,8),27-(8,8,8,8,8),27-(8,8,8,8,8)]
    98       5.508926       5.508926       5.508926    8[6-(1,8),27-(8,8,8,8,8)]
    99       4.868364       4.868364       4.868364    8[6-(1,8),27-(8,8,8,8,8),27-(8,8,8,8,8)]
   100       4.959311       4.959311       4.959311    8[6-(1,8),27-(8,8,8,8,8)]
   101       2.528128       2.528128       2.528128    8[6-(1,8),27-(8,8,8,8,8),27-(8,8,8,8,8)]
   102       7.778174       7.778174       7.778174    8[6-(1,8),27-(8,8,8,8,8)]
   103        9.01053        9.01053        9.01053    8[6-(1,8),27-(8,8,8,8,8),27-(8,8,8,8,8)]
   104       8.806612       8.806612       8.806612    8[6-(1,8),27-(8,8,8,8,8)]
   105         0.2694         0.2694         0.2694    8[6-(1,8),27-(8,8,8,8,8),27-(8,8,8,8,8)]
   106       1.133641       1.133641       1.133641    8[6-(1,8),27-(8,8,8,8,8)]
   107       1.522009       1.522009       1.522009    8[6-(1,8),27-(8,8,8,8,8),27-(8,8,8,8,8)]
   108       3.715747       3.715747       3.715747    8[6-(1,8),27-(8,8,8,8,8)]
