# Supplementary material for: A collection of forcefield precursors for metal–organic frameworks
Source: RSC Adv. 2019 Nov 13;9(63):36492–507. doi: 10.1039/c9ra07327b (PMC9075174; doi:10.1039/c9ra07327b)
Supplement: RA-009-C9RA07327B-s2144 [file RA-009-C9RA07327B-s2144.txt]

RAVVOA_clean

9.856700    0.000000    0.000000
0.000000    11.278300    0.000000
0.000000    -0.295959    14.466573

     1        9.08561        9.08561        9.08561    27[8-(6,27),8-(6,27),8-(6,27),8-(6,27),8-(6,27),8-(6,27)]
     2       8.756101       8.756101       8.756101    27[8-(6),8-(6),8-(6,27),8-(6,27),8-(6,27),8-(6,27)]
     3        4.15726        4.15726        4.15726    27[8-(6,27),8-(6,27),8-(6,27),8-(6,27),8-(6,27),8-(6,27)]
     4       3.827751       3.827751       3.827751    27[8-(6),8-(6),8-(6,27),8-(6,27),8-(6,27),8-(6,27)]
     5        0.77109        0.77109        0.77109    27[8-(6,27),8-(6,27),8-(6,27),8-(6,27),8-(6,27),8-(6,27)]
     6       1.100599       1.100599       1.100599    27[8-(6),8-(6),8-(6,27),8-(6,27),8-(6,27),8-(6,27)]
     7        5.69944        5.69944        5.69944    27[8-(6,27),8-(6,27),8-(6,27),8-(6,27),8-(6,27),8-(6,27)]
     8       6.028949       6.028949       6.028949    27[8-(6),8-(6),8-(6,27),8-(6,27),8-(6,27),8-(6,27)]
     9            0.0            0.0            0.0    27[8-(6),8-(6),8-(6),8-(6),8-(6,27),8-(6,27)]
    10        4.92835        4.92835        4.92835    27[8-(6),8-(6),8-(6),8-(6),8-(6,27),8-(6,27)]
    11            0.0            0.0            0.0    27[8-(6),8-(6),8-(6),8-(6),8-(6,27),8-(6,27)]
    12        4.92835        4.92835        4.92835    27[8-(6),8-(6),8-(6),8-(6),8-(6,27),8-(6,27)]
    13       7.343242       7.343242       7.343242    1[6-(8,8)]
    14       0.285844       0.285844       0.285844    1[6-(8,8)]
    15        6.00273        6.00273        6.00273    1[6-(8,8)]
    16       1.981197       1.981197       1.981197    1[6-(8,8)]
    17       1.547502       1.547502       1.547502    1[6-(8,8)]
    18       6.948974       6.948974       6.948974    1[6-(8,8)]
    19       2.414892       2.414892       2.414892    1[6-(8,8)]
    20       5.214194       5.214194       5.214194    1[6-(8,8)]
    21        1.07438        1.07438        1.07438    1[6-(8,8)]
    22       6.909547       6.909547       6.909547    1[6-(8,8)]
    23       6.475852       6.475852       6.475852    1[6-(8,8)]
    24       2.020624       2.020624       2.020624    1[6-(8,8)]
    25       2.513459       2.513459       2.513459    1[6-(8,8)]
    26       9.570856       9.570856       9.570856    1[6-(8,8)]
    27        3.85397        3.85397        3.85397    1[6-(8,8)]
    28       7.875503       7.875503       7.875503    1[6-(8,8)]
    29       8.309198       8.309198       8.309198    1[6-(8,8)]
    30       2.907726       2.907726       2.907726    1[6-(8,8)]
    31       7.441809       7.441809       7.441809    1[6-(8,8)]
    32       4.642506       4.642506       4.642506    1[6-(8,8)]
    33        8.78232        8.78232        8.78232    1[6-(8,8)]
    34       2.947153       2.947153       2.947153    1[6-(8,8)]
    35       3.380848       3.380848       3.380848    1[6-(8,8)]
    36       7.836077       7.836077       7.836077    1[6-(8,8)]
    37       8.169233       8.169233       8.169233    6[1-(0),8-(27),8-(27,27)]
    38       0.131094       0.131094       0.131094    6[1-(0),8-(27),8-(27,27)]
    39       7.016985       7.016985       7.016985    6[1-(0),8-(27),8-(27,27)]
    40       1.285314       1.285314       1.285314    6[1-(0),8-(27),8-(27,27)]
    41       1.055653       1.055653       1.055653    6[1-(0),8-(27),8-(27,27)]
    42       7.118509       7.118509       7.118509    6[1-(0),8-(27),8-(27,27)]
    43       3.240883       3.240883       3.240883    6[1-(0),8-(27),8-(27,27)]
    44       5.059444       5.059444       5.059444    6[1-(0),8-(27),8-(27,27)]
    45       2.088635       2.088635       2.088635    6[1-(0),8-(27),8-(27,27)]
    46       6.213664       6.213664       6.213664    6[1-(0),8-(27),8-(27,27)]
    47       5.984003       5.984003       5.984003    6[1-(0),8-(27),8-(27,27)]
    48       2.190159       2.190159       2.190159    6[1-(0),8-(27),8-(27,27)]
    49       1.687467       1.687467       1.687467    6[1-(0),8-(27),8-(27,27)]
    50       9.725606       9.725606       9.725606    6[1-(0),8-(27),8-(27,27)]
    51       2.839715       2.839715       2.839715    6[1-(0),8-(27),8-(27,27)]
    52       8.571386       8.571386       8.571386    6[1-(0),8-(27),8-(27,27)]
    53       8.801047       8.801047       8.801047    6[1-(0),8-(27),8-(27,27)]
    54       2.738191       2.738191       2.738191    6[1-(0),8-(27),8-(27,27)]
    55       6.615817       6.615817       6.615817    6[1-(0),8-(27),8-(27,27)]
    56       4.797256       4.797256       4.797256    6[1-(0),8-(27),8-(27,27)]
    57       7.768065       7.768065       7.768065    6[1-(0),8-(27),8-(27,27)]
    58       3.643036       3.643036       3.643036    6[1-(0),8-(27),8-(27,27)]
    59       3.872697       3.872697       3.872697    6[1-(0),8-(27),8-(27,27)]
    60       7.666541       7.666541       7.666541    6[1-(0),8-(27),8-(27,27)]
    61       7.896202       7.896202       7.896202    8[6-(1,8),27-(8,8,8,8,8),27-(8,8,8,8,8)]
    62       9.281069       9.281069       9.281069    8[6-(1,8),27-(8,8,8,8,8)]
    63       0.061112       0.061112       0.061112    8[6-(1,8),27-(8,8,8,8,8),27-(8,8,8,8,8)]
    64       9.796574       9.796574       9.796574    8[6-(1,8),27-(8,8,8,8,8)]
    65       7.339299       7.339299       7.339299    8[6-(1,8),27-(8,8,8,8,8),27-(8,8,8,8,8)]
    66       7.797635       7.797635       7.797635    8[6-(1,8),27-(8,8,8,8,8)]
    67       0.833877       0.833877       0.833877    8[6-(1,8),27-(8,8,8,8,8),27-(8,8,8,8,8)]
    68       1.037911       1.037911       1.037911    8[6-(1,8),27-(8,8,8,8,8)]
    69       0.275002       0.275002       0.275002    8[6-(1,8),27-(8,8,8,8,8),27-(8,8,8,8,8)]
    70       1.138449       1.138449       1.138449    8[6-(1,8),27-(8,8,8,8,8)]
    71       8.344682       8.344682       8.344682    8[6-(1,8),27-(8,8,8,8,8),27-(8,8,8,8,8)]
    72       6.139738       6.139738       6.139738    8[6-(1,8),27-(8,8,8,8,8)]
    73       2.967852       2.967852       2.967852    8[6-(1,8),27-(8,8,8,8,8),27-(8,8,8,8,8)]
    74       4.352719       4.352719       4.352719    8[6-(1,8),27-(8,8,8,8,8)]
    75       4.989462       4.989462       4.989462    8[6-(1,8),27-(8,8,8,8,8),27-(8,8,8,8,8)]
    76       4.868224       4.868224       4.868224    8[6-(1,8),27-(8,8,8,8,8)]
    77       2.410949       2.410949       2.410949    8[6-(1,8),27-(8,8,8,8,8),27-(8,8,8,8,8)]
    78       2.869285       2.869285       2.869285    8[6-(1,8),27-(8,8,8,8,8)]
    79       5.762227       5.762227       5.762227    8[6-(1,8),27-(8,8,8,8,8),27-(8,8,8,8,8)]
    80       5.966261       5.966261       5.966261    8[6-(1,8),27-(8,8,8,8,8)]
    81       5.203352       5.203352       5.203352    8[6-(1,8),27-(8,8,8,8,8),27-(8,8,8,8,8)]
    82       6.066799       6.066799       6.066799    8[6-(1,8),27-(8,8,8,8,8)]
    83       3.416332       3.416332       3.416332    8[6-(1,8),27-(8,8,8,8,8),27-(8,8,8,8,8)]
    84       1.211388       1.211388       1.211388    8[6-(1,8),27-(8,8,8,8,8)]
    85       1.960498       1.960498       1.960498    8[6-(1,8),27-(8,8,8,8,8),27-(8,8,8,8,8)]
    86       0.575631       0.575631       0.575631    8[6-(1,8),27-(8,8,8,8,8)]
    87       9.795588       9.795588       9.795588    8[6-(1,8),27-(8,8,8,8,8),27-(8,8,8,8,8)]
    88       0.060126       0.060126       0.060126    8[6-(1,8),27-(8,8,8,8,8)]
    89       2.517401       2.517401       2.517401    8[6-(1,8),27-(8,8,8,8,8),27-(8,8,8,8,8)]
    90       2.059065       2.059065       2.059065    8[6-(1,8),27-(8,8,8,8,8)]
    91       9.022823       9.022823       9.022823    8[6-(1,8),27-(8,8,8,8,8),27-(8,8,8,8,8)]
    92       8.818789       8.818789       8.818789    8[6-(1,8),27-(8,8,8,8,8)]
    93       9.581698       9.581698       9.581698    8[6-(1,8),27-(8,8,8,8,8),27-(8,8,8,8,8)]
    94       8.718251       8.718251       8.718251    8[6-(1,8),27-(8,8,8,8,8)]
    95       1.512018       1.512018       1.512018    8[6-(1,8),27-(8,8,8,8,8),27-(8,8,8,8,8)]
    96       3.716962       3.716962       3.716962    8[6-(1,8),27-(8,8,8,8,8)]
    97       6.888848       6.888848       6.888848    8[6-(1,8),27-(8,8,8,8,8),27-(8,8,8,8,8)]
    98       5.503981       5.503981       5.503981    8[6-(1,8),27-(8,8,8,8,8)]
    99       4.867238       4.867238       4.867238    8[6-(1,8),27-(8,8,8,8,8),27-(8,8,8,8,8)]
   100       4.988476       4.988476       4.988476    8[6-(1,8),27-(8,8,8,8,8)]
   101       7.445751       7.445751       7.445751    8[6-(1,8),27-(8,8,8,8,8),27-(8,8,8,8,8)]
   102       6.987415       6.987415       6.987415    8[6-(1,8),27-(8,8,8,8,8)]
   103       4.094473       4.094473       4.094473    8[6-(1,8),27-(8,8,8,8,8),27-(8,8,8,8,8)]
   104       3.890439       3.890439       3.890439    8[6-(1,8),27-(8,8,8,8,8)]
   105       4.653348       4.653348       4.653348    8[6-(1,8),27-(8,8,8,8,8),27-(8,8,8,8,8)]
   106       3.789901       3.789901       3.789901    8[6-(1,8),27-(8,8,8,8,8)]
   107       6.440368       6.440368       6.440368    8[6-(1,8),27-(8,8,8,8,8),27-(8,8,8,8,8)]
   108       8.645312       8.645312       8.645312    8[6-(1,8),27-(8,8,8,8,8)]
