# Supplementary material for: A collection of forcefield precursors for metal–organic frameworks
Source: RSC Adv. 2019 Nov 13;9(63):36492–507. doi: 10.1039/c9ra07327b (PMC9075174; doi:10.1039/c9ra07327b)
Supplement: RA-009-C9RA07327B-s2145 [file RA-009-C9RA07327B-s2145.txt]

RAVVOA01_clean

9.869000    0.000000    0.000000
0.000000    11.285800    0.000000
0.000000    -0.296147    14.481972

     1       9.100402       9.100402       9.100402    27[8-(6,27),8-(6,27),8-(6,27),8-(6,27),8-(6,27),8-(6,27)]
     2       8.760909       8.760909       8.760909    27[8-(6),8-(6),8-(6,27),8-(6,27),8-(6,27),8-(6,27)]
     3       4.165902       4.165902       4.165902    27[8-(6,27),8-(6,27),8-(6,27),8-(6,27),8-(6,27),8-(6,27)]
     4       3.826409       3.826409       3.826409    27[8-(6),8-(6),8-(6,27),8-(6,27),8-(6,27),8-(6,27)]
     5       0.768598       0.768598       0.768598    27[8-(6,27),8-(6,27),8-(6,27),8-(6,27),8-(6,27),8-(6,27)]
     6       1.108091       1.108091       1.108091    27[8-(6),8-(6),8-(6,27),8-(6,27),8-(6,27),8-(6,27)]
     7       5.703098       5.703098       5.703098    27[8-(6,27),8-(6,27),8-(6,27),8-(6,27),8-(6,27),8-(6,27)]
     8       6.042591       6.042591       6.042591    27[8-(6),8-(6),8-(6,27),8-(6,27),8-(6,27),8-(6,27)]
     9            0.0            0.0            0.0    27[8-(6),8-(6),8-(6),8-(6),8-(6,27),8-(6,27)]
    10         4.9345         4.9345         4.9345    27[8-(6),8-(6),8-(6),8-(6),8-(6,27),8-(6,27)]
    11            0.0            0.0            0.0    27[8-(6),8-(6),8-(6),8-(6),8-(6,27),8-(6,27)]
    12         4.9345         4.9345         4.9345    27[8-(6),8-(6),8-(6),8-(6),8-(6,27),8-(6,27)]
    13       7.352405       7.352405       7.352405    1[6-(8,8)]
    14       0.375022       0.375022       0.375022    1[6-(8,8)]
    15       6.059566       6.059566       6.059566    1[6-(8,8)]
    16         1.9738         1.9738         1.9738    1[6-(8,8)]
    17       1.539564       1.539564       1.539564    1[6-(8,8)]
    18       6.918169       6.918169       6.918169    1[6-(8,8)]
    19       2.417905       2.417905       2.417905    1[6-(8,8)]
    20       5.309522       5.309522       5.309522    1[6-(8,8)]
    21       1.125066       1.125066       1.125066    1[6-(8,8)]
    22         6.9083         6.9083         6.9083    1[6-(8,8)]
    23       6.474064       6.474064       6.474064    1[6-(8,8)]
    24       1.983669       1.983669       1.983669    1[6-(8,8)]
    25       2.516595       2.516595       2.516595    1[6-(8,8)]
    26       9.493978       9.493978       9.493978    1[6-(8,8)]
    27       3.809434       3.809434       3.809434    1[6-(8,8)]
    28         7.8952         7.8952         7.8952    1[6-(8,8)]
    29       8.329436       8.329436       8.329436    1[6-(8,8)]
    30       2.950831       2.950831       2.950831    1[6-(8,8)]
    31       7.451095       7.451095       7.451095    1[6-(8,8)]
    32       4.559478       4.559478       4.559478    1[6-(8,8)]
    33       8.743934       8.743934       8.743934    1[6-(8,8)]
    34         2.9607         2.9607         2.9607    1[6-(8,8)]
    35       3.394936       3.394936       3.394936    1[6-(8,8)]
    36       7.885331       7.885331       7.885331    1[6-(8,8)]
    37       8.184362       8.184362       8.184362    6[1-(0),8-(27),8-(27,27)]
    38       0.143101       0.143101       0.143101    6[1-(0),8-(27),8-(27,27)]
    39       7.033636       7.033636       7.033636    6[1-(0),8-(27),8-(27,27)]
    40       1.285931       1.285931       1.285931    6[1-(0),8-(27),8-(27,27)]
    41       1.047101       1.047101       1.047101    6[1-(0),8-(27),8-(27,27)]
    42       7.130352       7.130352       7.130352    6[1-(0),8-(27),8-(27,27)]
    43       3.249862       3.249862       3.249862    6[1-(0),8-(27),8-(27,27)]
    44         5.0776         5.0776         5.0776    6[1-(0),8-(27),8-(27,27)]
    45       2.099136       2.099136       2.099136    6[1-(0),8-(27),8-(27,27)]
    46       6.220431       6.220431       6.220431    6[1-(0),8-(27),8-(27,27)]
    47       5.981601       5.981601       5.981601    6[1-(0),8-(27),8-(27,27)]
    48       2.195852       2.195852       2.195852    6[1-(0),8-(27),8-(27,27)]
    49       1.684638       1.684638       1.684638    6[1-(0),8-(27),8-(27,27)]
    50       9.725899       9.725899       9.725899    6[1-(0),8-(27),8-(27,27)]
    51       2.835364       2.835364       2.835364    6[1-(0),8-(27),8-(27,27)]
    52       8.583069       8.583069       8.583069    6[1-(0),8-(27),8-(27,27)]
    53       8.821899       8.821899       8.821899    6[1-(0),8-(27),8-(27,27)]
    54       2.738648       2.738648       2.738648    6[1-(0),8-(27),8-(27,27)]
    55       6.619138       6.619138       6.619138    6[1-(0),8-(27),8-(27,27)]
    56       4.791399       4.791399       4.791399    6[1-(0),8-(27),8-(27,27)]
    57       7.769864       7.769864       7.769864    6[1-(0),8-(27),8-(27,27)]
    58       3.648569       3.648569       3.648569    6[1-(0),8-(27),8-(27,27)]
    59       3.887399       3.887399       3.887399    6[1-(0),8-(27),8-(27,27)]
    60       7.673147       7.673147       7.673147    6[1-(0),8-(27),8-(27,27)]
    61       7.911977       7.911977       7.911977    8[6-(1,8),27-(8,8,8,8,8),27-(8,8,8,8,8)]
    62       9.299559       9.299559       9.299559    8[6-(1,8),27-(8,8,8,8,8)]
    63       0.067109       0.067109       0.067109    8[6-(1,8),27-(8,8,8,8,8),27-(8,8,8,8,8)]
    64       9.822616       9.822616       9.822616    8[6-(1,8),27-(8,8,8,8,8)]
    65       7.351912       7.351912       7.351912    8[6-(1,8),27-(8,8,8,8,8),27-(8,8,8,8,8)]
    66       7.814274       7.814274       7.814274    8[6-(1,8),27-(8,8,8,8,8)]
    67       0.833931       0.833931       0.833931    8[6-(1,8),27-(8,8,8,8,8),27-(8,8,8,8,8)]
    68       1.043153       1.043153       1.043153    8[6-(1,8),27-(8,8,8,8,8)]
    69       0.271398       0.271398       0.271398    8[6-(1,8),27-(8,8,8,8,8),27-(8,8,8,8,8)]
    70       1.131974       1.131974       1.131974    8[6-(1,8),27-(8,8,8,8,8)]
    71       8.356082       8.356082       8.356082    8[6-(1,8),27-(8,8,8,8,8),27-(8,8,8,8,8)]
    72       6.157269       6.157269       6.157269    8[6-(1,8),27-(8,8,8,8,8)]
    73       2.977477       2.977477       2.977477    8[6-(1,8),27-(8,8,8,8,8),27-(8,8,8,8,8)]
    74       4.365059       4.365059       4.365059    8[6-(1,8),27-(8,8,8,8,8)]
    75       5.001609       5.001609       5.001609    8[6-(1,8),27-(8,8,8,8,8),27-(8,8,8,8,8)]
    76       4.888116       4.888116       4.888116    8[6-(1,8),27-(8,8,8,8,8)]
    77       2.417412       2.417412       2.417412    8[6-(1,8),27-(8,8,8,8,8),27-(8,8,8,8,8)]
    78       2.879774       2.879774       2.879774    8[6-(1,8),27-(8,8,8,8,8)]
    79        5.76843        5.76843        5.76843    8[6-(1,8),27-(8,8,8,8,8),27-(8,8,8,8,8)]
    80       5.977653       5.977653       5.977653    8[6-(1,8),27-(8,8,8,8,8)]
    81       5.205897       5.205897       5.205897    8[6-(1,8),27-(8,8,8,8,8),27-(8,8,8,8,8)]
    82       6.066474       6.066474       6.066474    8[6-(1,8),27-(8,8,8,8,8)]
    83       3.421582       3.421582       3.421582    8[6-(1,8),27-(8,8,8,8,8),27-(8,8,8,8,8)]
    84       1.222769       1.222769       1.222769    8[6-(1,8),27-(8,8,8,8,8)]
    85       1.957023       1.957023       1.957023    8[6-(1,8),27-(8,8,8,8,8),27-(8,8,8,8,8)]
    86       0.569441       0.569441       0.569441    8[6-(1,8),27-(8,8,8,8,8)]
    87       9.801891       9.801891       9.801891    8[6-(1,8),27-(8,8,8,8,8),27-(8,8,8,8,8)]
    88       0.046384       0.046384       0.046384    8[6-(1,8),27-(8,8,8,8,8)]
    89       2.517088       2.517088       2.517088    8[6-(1,8),27-(8,8,8,8,8),27-(8,8,8,8,8)]
    90       2.054726       2.054726       2.054726    8[6-(1,8),27-(8,8,8,8,8)]
    91       9.035069       9.035069       9.035069    8[6-(1,8),27-(8,8,8,8,8),27-(8,8,8,8,8)]
    92       8.825847       8.825847       8.825847    8[6-(1,8),27-(8,8,8,8,8)]
    93       9.597602       9.597602       9.597602    8[6-(1,8),27-(8,8,8,8,8),27-(8,8,8,8,8)]
    94       8.737026       8.737026       8.737026    8[6-(1,8),27-(8,8,8,8,8)]
    95       1.512918       1.512918       1.512918    8[6-(1,8),27-(8,8,8,8,8),27-(8,8,8,8,8)]
    96       3.711731       3.711731       3.711731    8[6-(1,8),27-(8,8,8,8,8)]
    97       6.891523       6.891523       6.891523    8[6-(1,8),27-(8,8,8,8,8),27-(8,8,8,8,8)]
    98       5.503941       5.503941       5.503941    8[6-(1,8),27-(8,8,8,8,8)]
    99       4.867391       4.867391       4.867391    8[6-(1,8),27-(8,8,8,8,8),27-(8,8,8,8,8)]
   100       4.980884       4.980884       4.980884    8[6-(1,8),27-(8,8,8,8,8)]
   101       7.451588       7.451588       7.451588    8[6-(1,8),27-(8,8,8,8,8),27-(8,8,8,8,8)]
   102       6.989226       6.989226       6.989226    8[6-(1,8),27-(8,8,8,8,8)]
   103       4.100569       4.100569       4.100569    8[6-(1,8),27-(8,8,8,8,8),27-(8,8,8,8,8)]
   104       3.891347       3.891347       3.891347    8[6-(1,8),27-(8,8,8,8,8)]
   105       4.663102       4.663102       4.663102    8[6-(1,8),27-(8,8,8,8,8),27-(8,8,8,8,8)]
   106       3.802526       3.802526       3.802526    8[6-(1,8),27-(8,8,8,8,8)]
   107       6.447418       6.447418       6.447418    8[6-(1,8),27-(8,8,8,8,8),27-(8,8,8,8,8)]
   108       8.646231       8.646231       8.646231    8[6-(1,8),27-(8,8,8,8,8)]
