# Supplementary material for: A collection of forcefield precursors for metal–organic frameworks
Source: RSC Adv. 2019 Nov 13;9(63):36492–507. doi: 10.1039/c9ra07327b (PMC9075174; doi:10.1039/c9ra07327b)
Supplement: RA-009-C9RA07327B-s2146 [file RA-009-C9RA07327B-s2146.txt]

RAVVUH_clean

6.848300    0.000000    0.000000
-2.282740    20.931996    0.000000
2.282740    10.465993    18.127643

     1       1.043615       1.043615       1.043615    12[8-(6),8-(6,12),8-(6,12),8-(6,12),8-(6,12)]
     2       5.609144       5.609144       5.609144    12[8-(6),8-(6,12),8-(6,12),8-(6,12),8-(6,12)]
     3       3.326379       3.326379       3.326379    12[8-(6),8-(6,12),8-(6,12),8-(6,12),8-(6,12)]
     4       5.804685       5.804685       5.804685    12[8-(6),8-(6,12),8-(6,12),8-(6,12),8-(6,12)]
     5       1.239156       1.239156       1.239156    12[8-(6),8-(6,12),8-(6,12),8-(6,12),8-(6,12)]
     6       3.521921       3.521921       3.521921    12[8-(6),8-(6,12),8-(6,12),8-(6,12),8-(6,12)]
     7       1.125595       1.125595       1.125595    1[6-(6,6)]
     8       5.835105       5.835105       5.835105    1[6-(6,6)]
     9       6.783184       6.783184       6.783184    1[6-(6,6)]
    10       5.691121       5.691121       5.691121    1[6-(6,6)]
    11       3.552325       3.552325       3.552325    1[6-(6,6)]
    12        2.21766        2.21766        2.21766    1[6-(6,6)]
    13       3.408344       3.408344       3.408344    1[6-(6,6)]
    14       1.269552       1.269552       1.269552    1[6-(6,6)]
    15       4.500443       4.500443       4.500443    1[6-(6,6)]
    16       5.722705       5.722705       5.722705    1[6-(6,6)]
    17       1.013195       1.013195       1.013195    1[6-(6,6)]
    18       0.065116       0.065116       0.065116    1[6-(6,6)]
    19       1.157179       1.157179       1.157179    1[6-(6,6)]
    20       3.295975       3.295975       3.295975    1[6-(6,6)]
    21        4.63064        4.63064        4.63064    1[6-(6,6)]
    22       3.439956       3.439956       3.439956    1[6-(6,6)]
    23       5.578748       5.578748       5.578748    1[6-(6,6)]
    24       2.347857       2.347857       2.347857    1[6-(6,6)]
    25       5.234708       5.234708       5.234708    6[6-(6,6),8-(12),8-(12,12)]
    26        4.32012        4.32012        4.32012    6[6-(1,6),6-(6,8),6-(8,8)]
    27       2.931147       2.931147       2.931147    6[6-(1,6),6-(6,6),8-(12,12)]
    28        2.15243        2.15243        2.15243    6[1-(0),6-(6,6),6-(6,8)]
    29       2.679546       2.679546       2.679546    6[6-(1,6),6-(1,6),6-(6,6)]
    30       4.020307       4.020307       4.020307    6[1-(0),6-(1,6),6-(6,6)]
    31       4.805531       4.805531       4.805531    6[1-(0),6-(1,6),6-(6,6)]
    32       2.951936       2.951936       2.951936    6[6-(6,6),8-(12),8-(12,12)]
    33       2.037346       2.037346       2.037346    6[6-(1,6),6-(6,8),6-(8,8)]
    34       0.648375       0.648375       0.648375    6[6-(1,6),6-(6,6),8-(12,12)]
    35       6.717954       6.717954       6.717954    6[1-(0),6-(6,6),6-(6,8)]
    36       0.396767       0.396767       0.396767    6[6-(1,6),6-(1,6),6-(6,6)]
    37       1.737526       1.737526       1.737526    6[1-(0),6-(1,6),6-(6,6)]
    38       2.522752       2.522752       2.522752    6[1-(0),6-(1,6),6-(6,6)]
    39       0.669167       0.669167       0.669167    6[6-(6,6),8-(12),8-(12,12)]
    40       6.602874       6.602874       6.602874    6[6-(1,6),6-(6,8),6-(8,8)]
    41       5.213901       5.213901       5.213901    6[6-(1,6),6-(6,6),8-(12,12)]
    42       4.435178       4.435178       4.435178    6[1-(0),6-(6,6),6-(6,8)]
    43       4.962289       4.962289       4.962289    6[6-(1,6),6-(1,6),6-(6,6)]
    44        6.30305        6.30305        6.30305    6[1-(0),6-(1,6),6-(6,6)]
    45       7.088279       7.088279       7.088279    6[1-(0),6-(1,6),6-(6,6)]
    46       1.613592       1.613592       1.613592    6[6-(6,6),8-(12),8-(12,12)]
    47        2.52818        2.52818        2.52818    6[6-(1,6),6-(6,8),6-(8,8)]
    48       3.917153       3.917153       3.917153    6[6-(1,6),6-(6,6),8-(12,12)]
    49        4.69587        4.69587        4.69587    6[1-(0),6-(6,6),6-(6,8)]
    50       4.168754       4.168754       4.168754    6[6-(1,6),6-(1,6),6-(6,6)]
    51       2.827993       2.827993       2.827993    6[1-(0),6-(1,6),6-(6,6)]
    52       2.042769       2.042769       2.042769    6[1-(0),6-(1,6),6-(6,6)]
    53       3.896364       3.896364       3.896364    6[6-(6,6),8-(12),8-(12,12)]
    54       4.810954       4.810954       4.810954    6[6-(1,6),6-(6,8),6-(8,8)]
    55       6.199925       6.199925       6.199925    6[6-(1,6),6-(6,6),8-(12,12)]
    56       0.130346       0.130346       0.130346    6[1-(0),6-(6,6),6-(6,8)]
    57       6.451533       6.451533       6.451533    6[6-(1,6),6-(1,6),6-(6,6)]
    58       5.110774       5.110774       5.110774    6[1-(0),6-(1,6),6-(6,6)]
    59       4.325548       4.325548       4.325548    6[1-(0),6-(1,6),6-(6,6)]
    60       6.179133       6.179133       6.179133    6[6-(6,6),8-(12),8-(12,12)]
    61       0.245426       0.245426       0.245426    6[6-(1,6),6-(6,8),6-(8,8)]
    62       1.634399       1.634399       1.634399    6[6-(1,6),6-(6,6),8-(12,12)]
    63       2.413122       2.413122       2.413122    6[1-(0),6-(6,6),6-(6,8)]
    64       1.886011       1.886011       1.886011    6[6-(1,6),6-(1,6),6-(6,6)]
    65        0.54525        0.54525        0.54525    6[1-(0),6-(1,6),6-(6,6)]
    66      -0.239979      -0.239979      -0.239979    6[1-(0),6-(1,6),6-(6,6)]
    67      -0.370899      -0.370899      -0.370899    8[6-(6,8),12-(8,8,8,8)]
    68       4.811617       4.811617       4.811617    8[6-(6,8),12-(8,8,8,8),12-(8,8,8,8)]
    69       2.276378       2.276378       2.276378    8[6-(6,6),12-(8,8,8,8),12-(8,8,8,8)]
    70       4.194628       4.194628       4.194628    8[6-(6,8),12-(8,8,8,8)]
    71       2.528849       2.528849       2.528849    8[6-(6,8),12-(8,8,8,8),12-(8,8,8,8)]
    72       -0.00639       -0.00639       -0.00639    8[6-(6,6),12-(8,8,8,8),12-(8,8,8,8)]
    73       1.911859       1.911859       1.911859    8[6-(6,8),12-(8,8,8,8)]
    74       0.246081       0.246081       0.246081    8[6-(6,8),12-(8,8,8,8),12-(8,8,8,8)]
    75       4.559137       4.559137       4.559137    8[6-(6,6),12-(8,8,8,8),12-(8,8,8,8)]
    76       7.219199       7.219199       7.219199    8[6-(6,8),12-(8,8,8,8)]
    77       2.036683       2.036683       2.036683    8[6-(6,8),12-(8,8,8,8),12-(8,8,8,8)]
    78       4.571922       4.571922       4.571922    8[6-(6,6),12-(8,8,8,8),12-(8,8,8,8)]
    79       2.653672       2.653672       2.653672    8[6-(6,8),12-(8,8,8,8)]
    80       4.319451       4.319451       4.319451    8[6-(6,8),12-(8,8,8,8),12-(8,8,8,8)]
    81        6.85469        6.85469        6.85469    8[6-(6,6),12-(8,8,8,8),12-(8,8,8,8)]
    82       4.936441       4.936441       4.936441    8[6-(6,8),12-(8,8,8,8)]
    83       6.602219       6.602219       6.602219    8[6-(6,8),12-(8,8,8,8),12-(8,8,8,8)]
    84       2.289163       2.289163       2.289163    8[6-(6,6),12-(8,8,8,8),12-(8,8,8,8)]
