# Supplementary material for: A collection of forcefield precursors for metal–organic frameworks
Source: RSC Adv. 2019 Nov 13;9(63):36492–507. doi: 10.1039/c9ra07327b (PMC9075174; doi:10.1039/c9ra07327b)
Supplement: RA-009-C9RA07327B-s2147 [file RA-009-C9RA07327B-s2147.txt]

RAVWAO_clean

6.473900    0.000000    0.000000
-2.157955    26.465468    0.000000
2.157955    13.232734    22.919767

     1        5.75847        5.75847        5.75847    12[8-(6),8-(6,12),8-(6,12),8-(6,12),8-(6,12)]
     2       3.600502       3.600502       3.600502    12[8-(6),8-(6,12),8-(6,12),8-(6,12),8-(6,12)]
     3       1.442536       1.442536       1.442536    12[8-(6),8-(6,12),8-(6,12),8-(6,12),8-(6,12)]
     4        0.71543        0.71543        0.71543    12[8-(6),8-(6,12),8-(6,12),8-(6,12),8-(6,12)]
     5       2.873398       2.873398       2.873398    12[8-(6),8-(6,12),8-(6,12),8-(6,12),8-(6,12)]
     6       5.031364       5.031364       5.031364    12[8-(6),8-(6,12),8-(6,12),8-(6,12),8-(6,12)]
     7       5.578303       5.578303       5.578303    1[6-(6,6)]
     8       3.802837       3.802837       3.802837    1[6-(6,6)]
     9       2.358188       2.358188       2.358188    1[6-(6,6)]
    10      -0.223281      -0.223281      -0.223281    1[6-(6,6)]
    11      -0.763073      -0.763073      -0.763073    1[6-(1,1,6)]
    12      -0.943758      -0.943758      -0.943758    1[6-(1,1,6)]
    13       0.677888       0.677888       0.677888    1[6-(1,1,6)]
    14       3.420335       3.420335       3.420335    1[6-(6,6)]
    15       1.644866       1.644866       1.644866    1[6-(6,6)]
    16       0.200215       0.200215       0.200215    1[6-(6,6)]
    17        4.09265        4.09265        4.09265    1[6-(6,6)]
    18       3.552852       3.552852       3.552852    1[6-(1,1,6)]
    19       3.372165       3.372165       3.372165    1[6-(1,1,6)]
    20       4.993813       4.993813       4.993813    1[6-(1,1,6)]
    21       1.262364       1.262364       1.262364    1[6-(6,6)]
    22       5.960797       5.960797       5.960797    1[6-(6,6)]
    23       4.516145       4.516145       4.516145    1[6-(6,6)]
    24       1.934676       1.934676       1.934676    1[6-(6,6)]
    25       1.394885       1.394885       1.394885    1[6-(1,1,6)]
    26       1.214198       1.214198       1.214198    1[6-(1,1,6)]
    27       2.835845       2.835845       2.835845    1[6-(1,1,6)]
    28       0.895597       0.895597       0.895597    1[6-(6,6)]
    29       2.671063       2.671063       2.671063    1[6-(6,6)]
    30       4.115712       4.115712       4.115712    1[6-(6,6)]
    31       6.697181       6.697181       6.697181    1[6-(6,6)]
    32       7.236973       7.236973       7.236973    1[6-(1,1,6)]
    33       7.417658       7.417658       7.417658    1[6-(1,1,6)]
    34       5.796012       5.796012       5.796012    1[6-(1,1,6)]
    35       3.053565       3.053565       3.053565    1[6-(6,6)]
    36       4.829034       4.829034       4.829034    1[6-(6,6)]
    37       6.273685       6.273685       6.273685    1[6-(6,6)]
    38        2.38125        2.38125        2.38125    1[6-(6,6)]
    39       2.921048       2.921048       2.921048    1[6-(1,1,6)]
    40       3.101735       3.101735       3.101735    1[6-(1,1,6)]
    41       1.480087       1.480087       1.480087    1[6-(1,1,6)]
    42       5.211536       5.211536       5.211536    1[6-(6,6)]
    43       0.513103       0.513103       0.513103    1[6-(6,6)]
    44       1.957755       1.957755       1.957755    1[6-(6,6)]
    45       4.539224       4.539224       4.539224    1[6-(6,6)]
    46       5.079015       5.079015       5.079015    1[6-(1,1,6)]
    47       5.259702       5.259702       5.259702    1[6-(1,1,6)]
    48       3.638055       3.638055       3.638055    1[6-(1,1,6)]
    49       3.231125       3.231125       3.231125    6[6-(6,6),8-(12),8-(12,12)]
    50        2.29241        2.29241        2.29241    6[6-(1,6),6-(6,8),6-(8,8)]
    51       0.929136       0.929136       0.929136    6[6-(1,6),6-(6,6),8-(12,12)]
    52       0.126115       0.126115       0.126115    6[1-(0),6-(6,6),6-(6,8)]
    53       0.620204       0.620204       0.620204    6[6-(1,6),6-(1,6),6-(6,6)]
    54       1.953439       1.953439       1.953439    6[1-(0),6-(1,6),6-(6,6)]
    55       2.777501       2.777501       2.777501    6[1-(0),6-(1,6),6-(6,6)]
    56       -0.25552       -0.25552       -0.25552    6[6-(1,6),6-(6,6),6-(6,6)]
    57      -0.739572      -0.739572      -0.739572    6[6-(1,1,1),6-(1,6),6-(6,6)]
    58      -0.604075      -0.604075      -0.604075    6[1-(0),6-(6,6),6-(6,6)]
    59      -0.424682      -0.424682      -0.424682    6[1-(0),1-(0),1-(0),6-(6,6)]
    60       1.073157       1.073157       1.073157    6[6-(6,6),8-(12),8-(12,12)]
    61       0.134441       0.134441       0.134441    6[6-(1,6),6-(6,8),6-(8,8)]
    62       5.245068       5.245068       5.245068    6[6-(1,6),6-(6,6),8-(12,12)]
    63       4.442045       4.442045       4.442045    6[1-(0),6-(6,6),6-(6,8)]
    64       4.936133       4.936133       4.936133    6[6-(1,6),6-(1,6),6-(6,6)]
    65       6.269367       6.269367       6.269367    6[1-(0),6-(1,6),6-(6,6)]
    66        0.61953        0.61953        0.61953    6[1-(0),6-(1,6),6-(6,6)]
    67       4.060408       4.060408       4.060408    6[6-(1,6),6-(6,6),6-(6,6)]
    68       3.576354       3.576354       3.576354    6[6-(1,1,1),6-(1,6),6-(6,6)]
    69       3.711855       3.711855       3.711855    6[1-(0),6-(6,6),6-(6,6)]
    70       3.891243       3.891243       3.891243    6[1-(0),1-(0),1-(0),6-(6,6)]
    71       5.389089       5.389089       5.389089    6[6-(6,6),8-(12),8-(12,12)]
    72       4.450372       4.450372       4.450372    6[6-(1,6),6-(6,8),6-(8,8)]
    73       3.087098       3.087098       3.087098    6[6-(1,6),6-(6,6),8-(12,12)]
    74       2.284075       2.284075       2.284075    6[1-(0),6-(6,6),6-(6,8)]
    75       2.778162       2.778162       2.778162    6[6-(1,6),6-(1,6),6-(6,6)]
    76       4.111397       4.111397       4.111397    6[1-(0),6-(1,6),6-(6,6)]
    77       4.935461       4.935461       4.935461    6[1-(0),6-(1,6),6-(6,6)]
    78       1.902437       1.902437       1.902437    6[6-(1,6),6-(6,6),6-(6,6)]
    79       1.418383       1.418383       1.418383    6[6-(1,1,1),6-(1,6),6-(6,6)]
    80       1.553881       1.553881       1.553881    6[1-(0),6-(6,6),6-(6,6)]
    81       1.733275       1.733275       1.733275    6[1-(0),1-(0),1-(0),6-(6,6)]
    82       3.242775       3.242775       3.242775    6[6-(6,6),8-(12),8-(12,12)]
    83        4.18149        4.18149        4.18149    6[6-(1,6),6-(6,8),6-(8,8)]
    84       5.544764       5.544764       5.544764    6[6-(1,6),6-(6,6),8-(12,12)]
    85       6.347785       6.347785       6.347785    6[1-(0),6-(6,6),6-(6,8)]
    86       5.853696       5.853696       5.853696    6[6-(1,6),6-(1,6),6-(6,6)]
    87       4.520461       4.520461       4.520461    6[1-(0),6-(1,6),6-(6,6)]
    88       3.696399       3.696399       3.696399    6[1-(0),6-(1,6),6-(6,6)]
    89        6.72942        6.72942        6.72942    6[6-(1,6),6-(6,6),6-(6,6)]
    90       7.213472       7.213472       7.213472    6[6-(1,1,1),6-(1,6),6-(6,6)]
    91       7.077975       7.077975       7.077975    6[1-(0),6-(6,6),6-(6,6)]
    92       6.898582       6.898582       6.898582    6[1-(0),1-(0),1-(0),6-(6,6)]
    93       5.400743       5.400743       5.400743    6[6-(6,6),8-(12),8-(12,12)]
    94       6.339459       6.339459       6.339459    6[6-(1,6),6-(6,8),6-(8,8)]
    95       1.228832       1.228832       1.228832    6[6-(1,6),6-(6,6),8-(12,12)]
    96       2.031855       2.031855       2.031855    6[1-(0),6-(6,6),6-(6,8)]
    97       1.537767       1.537767       1.537767    6[6-(1,6),6-(1,6),6-(6,6)]
    98       0.204533       0.204533       0.204533    6[1-(0),6-(1,6),6-(6,6)]
    99        5.85437        5.85437        5.85437    6[1-(0),6-(1,6),6-(6,6)]
   100       2.413492       2.413492       2.413492    6[6-(1,6),6-(6,6),6-(6,6)]
   101       2.897546       2.897546       2.897546    6[6-(1,1,1),6-(1,6),6-(6,6)]
   102       2.762045       2.762045       2.762045    6[1-(0),6-(6,6),6-(6,6)]
   103       2.582657       2.582657       2.582657    6[1-(0),1-(0),1-(0),6-(6,6)]
   104       1.084811       1.084811       1.084811    6[6-(6,6),8-(12),8-(12,12)]
   105       2.023528       2.023528       2.023528    6[6-(1,6),6-(6,8),6-(8,8)]
   106       3.386802       3.386802       3.386802    6[6-(1,6),6-(6,6),8-(12,12)]
   107       4.189825       4.189825       4.189825    6[1-(0),6-(6,6),6-(6,8)]
   108       3.695738       3.695738       3.695738    6[6-(1,6),6-(1,6),6-(6,6)]
   109       2.362503       2.362503       2.362503    6[1-(0),6-(1,6),6-(6,6)]
   110       1.538439       1.538439       1.538439    6[1-(0),6-(1,6),6-(6,6)]
   111       4.571463       4.571463       4.571463    6[6-(1,6),6-(6,6),6-(6,6)]
   112       5.055517       5.055517       5.055517    6[6-(1,1,1),6-(1,6),6-(6,6)]
   113       4.920019       4.920019       4.920019    6[1-(0),6-(6,6),6-(6,6)]
   114       4.740625       4.740625       4.740625    6[1-(0),1-(0),1-(0),6-(6,6)]
   115        4.43061        4.43061        4.43061    8[6-(6,8),12-(8,8,8,8)]
   116       2.870139       2.870139       2.870139    8[6-(6,8),12-(8,8,8,8),12-(8,8,8,8)]
   117       0.328228       0.328228       0.328228    8[6-(6,6),12-(8,8,8,8),12-(8,8,8,8)]
   118        2.27264        2.27264        2.27264    8[6-(6,8),12-(8,8,8,8)]
   119       0.712172       0.712172       0.712172    8[6-(6,8),12-(8,8,8,8),12-(8,8,8,8)]
   120       4.644161       4.644161       4.644161    8[6-(6,6),12-(8,8,8,8),12-(8,8,8,8)]
   121       6.588573       6.588573       6.588573    8[6-(6,8),12-(8,8,8,8)]
   122       5.028105       5.028105       5.028105    8[6-(6,8),12-(8,8,8,8),12-(8,8,8,8)]
   123       2.486192       2.486192       2.486192    8[6-(6,6),12-(8,8,8,8),12-(8,8,8,8)]
   124        2.04329        2.04329        2.04329    8[6-(6,8),12-(8,8,8,8)]
   125       3.603761       3.603761       3.603761    8[6-(6,8),12-(8,8,8,8),12-(8,8,8,8)]
   126       6.145672       6.145672       6.145672    8[6-(6,6),12-(8,8,8,8),12-(8,8,8,8)]
   127        4.20126        4.20126        4.20126    8[6-(6,8),12-(8,8,8,8)]
   128       5.761728       5.761728       5.761728    8[6-(6,8),12-(8,8,8,8),12-(8,8,8,8)]
   129       1.829739       1.829739       1.829739    8[6-(6,6),12-(8,8,8,8),12-(8,8,8,8)]
   130      -0.114673      -0.114673      -0.114673    8[6-(6,8),12-(8,8,8,8)]
   131       1.445795       1.445795       1.445795    8[6-(6,8),12-(8,8,8,8),12-(8,8,8,8)]
   132       3.987708       3.987708       3.987708    8[6-(6,6),12-(8,8,8,8),12-(8,8,8,8)]
