# Supplementary material for: A collection of forcefield precursors for metal–organic frameworks
Source: RSC Adv. 2019 Nov 13;9(63):36492–507. doi: 10.1039/c9ra07327b (PMC9075174; doi:10.1039/c9ra07327b)
Supplement: RA-009-C9RA07327B-s2148 [file RA-009-C9RA07327B-s2148.txt]

RAVWES_clean

6.694000    0.000000    0.000000
-2.231297    32.119290    0.000000
2.231297    16.059640    27.816124

     1       1.801134       1.801134       1.801134    12[8-(6),8-(6,12),8-(6,12),8-(6,12),8-(6,12)]
     2       4.880371       4.880371       4.880371    12[8-(6),8-(6,12),8-(6,12),8-(6,12),8-(6,12)]
     3       4.032466       4.032466       4.032466    12[8-(6),8-(6,12),8-(6,12),8-(6,12),8-(6,12)]
     4       2.649038       2.649038       2.649038    12[8-(6),8-(6,12),8-(6,12),8-(6,12),8-(6,12)]
     5       6.263797       6.263797       6.263797    12[8-(6),8-(6,12),8-(6,12),8-(6,12),8-(6,12)]
     6       0.417708       0.417708       0.417708    12[8-(6),8-(6,12),8-(6,12),8-(6,12),8-(6,12)]
     7       3.986057       3.986057       3.986057    1[6-(6,6)]
     8       6.672487       6.672487       6.672487    1[6-(6,6)]
     9       1.415624       1.415624       1.415624    1[6-(6,6)]
    10       2.895667       2.895667       2.895667    1[6-(6,6)]
    11       4.787863       4.787863       4.787863    1[6-(6,6)]
    12       1.891902       1.891902       1.891902    1[6-(6,6)]
    13       3.759329       3.759329       3.759329    1[6-(6,6)]
    14       5.216211       5.216211       5.216211    1[6-(6,6)]
    15       4.648697       4.648697       4.648697    1[6-(6,6)]
    16       4.581548       4.581548       4.581548    1[6-(6,6)]
    17         1.7597         1.7597         1.7597    1[6-(1,1,6)]
    18       3.532338       3.532338       3.532338    1[6-(1,1,6)]
    19       2.676379       2.676379       2.676379    1[6-(1,1,6)]
    20       2.150754       2.150754       2.150754    1[6-(1,1,6)]
    21       0.387555       0.387555       0.387555    1[6-(1,1,6)]
    22       1.281609       1.281609       1.281609    1[6-(1,1,6)]
    23       3.375501       3.375501       3.375501    1[6-(1,1,6)]
    24       2.030273       2.030273       2.030273    1[6-(1,1,6)]
    25       2.353459       2.353459       2.353459    1[6-(1,1,6)]
    26       5.694959       5.694959       5.694959    1[6-(1,1,6)]
    27       0.516616       0.516616       0.516616    1[6-(1,1,6)]
    28        6.14687        6.14687        6.14687    1[6-(1,1,6)]
    29        -0.4766        -0.4766        -0.4766    1[6-(6,6)]
    30        2.20984        2.20984        2.20984    1[6-(6,6)]
    31       5.878279       5.878279       5.878279    1[6-(6,6)]
    32       0.664327       0.664327       0.664327    1[6-(6,6)]
    33       2.556519       2.556519       2.556519    1[6-(6,6)]
    34       4.123245       4.123245       4.123245    1[6-(6,6)]
    35        5.99067        5.99067        5.99067    1[6-(6,6)]
    36       0.753556       0.753556       0.753556    1[6-(6,6)]
    37       2.417346       2.417346       2.417346    1[6-(6,6)]
    38       2.350203       2.350203       2.350203    1[6-(6,6)]
    39       3.991037       3.991037       3.991037    1[6-(1,1,6)]
    40       5.763676       5.763676       5.763676    1[6-(1,1,6)]
    41       4.907714       4.907714       4.907714    1[6-(1,1,6)]
    42       6.613412       6.613412       6.613412    1[6-(1,1,6)]
    43       4.850212       4.850212       4.850212    1[6-(1,1,6)]
    44       5.744264       5.744264       5.744264    1[6-(1,1,6)]
    45       1.144142       1.144142       1.144142    1[6-(1,1,6)]
    46       6.492918       6.492918       6.492918    1[6-(1,1,6)]
    47       6.816101       6.816101       6.816101    1[6-(1,1,6)]
    48       3.463623       3.463623       3.463623    1[6-(1,1,6)]
    49       4.979276       4.979276       4.979276    1[6-(1,1,6)]
    50       3.915531       3.915531       3.915531    1[6-(1,1,6)]
    51       1.754704       1.754704       1.754704    1[6-(6,6)]
    52       4.441143       4.441143       4.441143    1[6-(6,6)]
    53       3.646971       3.646971       3.646971    1[6-(6,6)]
    54       5.127011       5.127011       5.127011    1[6-(6,6)]
    55       0.325202       0.325202       0.325202    1[6-(6,6)]
    56       6.354562       6.354562       6.354562    1[6-(6,6)]
    57       1.527985       1.527985       1.527985    1[6-(6,6)]
    58       2.984864       2.984864       2.984864    1[6-(6,6)]
    59       0.186036       0.186036       0.186036    1[6-(6,6)]
    60       0.118906       0.118906       0.118906    1[6-(6,6)]
    61       6.222352       6.222352       6.222352    1[6-(1,1,6)]
    62        1.30099        1.30099        1.30099    1[6-(1,1,6)]
    63       7.139025       7.139025       7.139025    1[6-(1,1,6)]
    64       4.382113       4.382113       4.382113    1[6-(1,1,6)]
    65       2.618914       2.618914       2.618914    1[6-(1,1,6)]
    66       3.512961       3.512961       3.512961    1[6-(1,1,6)]
    67       5.606839       5.606839       5.606839    1[6-(1,1,6)]
    68       4.261613       4.261613       4.261613    1[6-(1,1,6)]
    69       4.584802       4.584802       4.584802    1[6-(1,1,6)]
    70       1.232314       1.232314       1.232314    1[6-(1,1,6)]
    71        2.74797        2.74797        2.74797    1[6-(1,1,6)]
    72       1.684229       1.684229       1.684229    1[6-(1,1,6)]
    73       2.267304       2.267304       2.267304    6[6-(1,1,1),6-(1,6),6-(6,6)]
    74       3.089595       3.089595       3.089595    6[1-(0),6-(6,6),6-(6,6)]
    75       2.821298       2.821298       2.821298    6[6-(1,6),6-(6,6),6-(6,6)]
    76       1.704871       1.704871       1.704871    6[6-(1,1,1),6-(1,6),6-(6,6)]
    77       0.881375       0.881375       0.881375    6[1-(0),6-(6,6),6-(6,6)]
    78       1.160182       1.160182       1.160182    6[6-(1,6),6-(6,6),6-(6,6)]
    79       1.814252       1.814252       1.814252    6[1-(0),6-(1,6),6-(6,6)]
    80       0.996915       0.996915       0.996915    6[1-(0),6-(1,6),6-(6,6)]
    81       6.353923       6.353923       6.353923    6[6-(1,6),6-(1,6),6-(6,6)]
    82       5.859839       5.859839       5.859839    6[1-(0),6-(6,6),6-(6,8)]
    83       0.018653       0.018653       0.018653    6[6-(1,6),6-(6,6),8-(12,12)]
    84       5.345538       5.345538       5.345538    6[6-(1,6),6-(6,8),6-(8,8)]
    85       4.420227       4.420227       4.420227    6[6-(6,6),8-(12),8-(12,12)]
    86       2.256391       2.256391       2.256391    6[6-(6,6),8-(12),8-(12,12)]
    87       1.326729       1.326729       1.326729    6[6-(1,6),6-(6,8),6-(8,8)]
    88      -0.035433      -0.035433      -0.035433    6[6-(1,6),6-(6,6),8-(12,12)]
    89       0.809014       0.809014       0.809014    6[1-(0),6-(6,6),6-(6,8)]
    90       0.291435       0.291435       0.291435    6[6-(1,6),6-(1,6),6-(6,6)]
    91       5.649982       5.649982       5.649982    6[1-(0),6-(1,6),6-(6,6)]
    92       4.844426       4.844426       4.844426    6[1-(0),6-(1,6),6-(6,6)]
    93       5.465026       5.465026       5.465026    6[6-(1,6),6-(6,6),6-(6,6)]
    94       4.624062       4.624062       4.624062    6[1-(0),6-(6,6),6-(6,6)]
    95       3.748152       3.748152       3.748152    6[6-(1,1,1),6-(1,6),6-(6,6)]
    96       3.724319       3.724319       3.724319    6[6-(1,6),6-(6,6),6-(6,6)]
    97       4.570706       4.570706       4.570706    6[1-(0),6-(6,6),6-(6,6)]
    98       5.408326       5.408326       5.408326    6[6-(1,1,1),6-(1,6),6-(6,6)]
    99       2.577707       2.577707       2.577707    6[1-(0),1-(0),1-(0),6-(6,6)]
   100       1.360462       1.360462       1.360462    6[1-(0),1-(0),1-(0),6-(6,6)]
   101       2.820768       2.820768       2.820768    6[1-(0),1-(0),1-(0),6-(6,6)]
   102       6.160595       6.160595       6.160595    6[1-(0),1-(0),1-(0),6-(6,6)]
   103       4.498648       4.498648       4.498648    6[6-(1,1,1),6-(1,6),6-(6,6)]
   104       5.320941       5.320941       5.320941    6[1-(0),6-(6,6),6-(6,6)]
   105       5.052648       5.052648       5.052648    6[6-(1,6),6-(6,6),6-(6,6)]
   106       3.936224       3.936224       3.936224    6[6-(1,1,1),6-(1,6),6-(6,6)]
   107       3.112726       3.112726       3.112726    6[1-(0),6-(6,6),6-(6,6)]
   108       3.391528       3.391528       3.391528    6[6-(1,6),6-(6,6),6-(6,6)]
   109       6.276911       6.276911       6.276911    6[1-(0),6-(1,6),6-(6,6)]
   110       5.459571       5.459571       5.459571    6[1-(0),6-(1,6),6-(6,6)]
   111       4.122579       4.122579       4.122579    6[6-(1,6),6-(1,6),6-(6,6)]
   112       3.628497       3.628497       3.628497    6[1-(0),6-(6,6),6-(6,8)]
   113       2.249993       2.249993       2.249993    6[6-(1,6),6-(6,6),8-(12,12)]
   114       0.882878       0.882878       0.882878    6[6-(1,6),6-(6,8),6-(8,8)]
   115      -0.042436      -0.042436      -0.042436    6[6-(6,6),8-(12),8-(12,12)]
   116       6.719054       6.719054       6.719054    6[6-(6,6),8-(12),8-(12,12)]
   117       5.789389       5.789389       5.789389    6[6-(1,6),6-(6,8),6-(8,8)]
   118       4.427227       4.427227       4.427227    6[6-(1,6),6-(6,6),8-(12,12)]
   119       3.040356       3.040356       3.040356    6[1-(0),6-(6,6),6-(6,8)]
   120       2.522778       2.522778       2.522778    6[6-(1,6),6-(1,6),6-(6,6)]
   121       1.187325       1.187325       1.187325    6[1-(0),6-(1,6),6-(6,6)]
   122       0.381767       0.381767       0.381767    6[1-(0),6-(1,6),6-(6,6)]
   123        3.23368        3.23368        3.23368    6[6-(1,6),6-(6,6),6-(6,6)]
   124       2.392711       2.392711       2.392711    6[1-(0),6-(6,6),6-(6,6)]
   125       1.516799       1.516799       1.516799    6[6-(1,1,1),6-(1,6),6-(6,6)]
   126       1.492968       1.492968       1.492968    6[6-(1,6),6-(6,6),6-(6,6)]
   127       2.339359       2.339359       2.339359    6[1-(0),6-(6,6),6-(6,6)]
   128       3.176981       3.176981       3.176981    6[6-(1,1,1),6-(1,6),6-(6,6)]
   129       4.809045       4.809045       4.809045    6[1-(0),1-(0),1-(0),6-(6,6)]
   130       5.823118       5.823118       5.823118    6[1-(0),1-(0),1-(0),6-(6,6)]
   131       7.283411       7.283411       7.283411    6[1-(0),1-(0),1-(0),6-(6,6)]
   132       3.929255       3.929255       3.929255    6[1-(0),1-(0),1-(0),6-(6,6)]
   133       6.729955       6.729955       6.729955    6[6-(1,1,1),6-(1,6),6-(6,6)]
   134       7.552244       7.552244       7.552244    6[1-(0),6-(6,6),6-(6,6)]
   135       7.283947       7.283947       7.283947    6[6-(1,6),6-(6,6),6-(6,6)]
   136       6.167523       6.167523       6.167523    6[6-(1,1,1),6-(1,6),6-(6,6)]
   137       5.344029       5.344029       5.344029    6[1-(0),6-(6,6),6-(6,6)]
   138       5.622836       5.622836       5.622836    6[6-(1,6),6-(6,6),6-(6,6)]
   139       4.045595       4.045595       4.045595    6[1-(0),6-(1,6),6-(6,6)]
   140       3.228259       3.228259       3.228259    6[1-(0),6-(1,6),6-(6,6)]
   141       1.891266       1.891266       1.891266    6[6-(1,6),6-(1,6),6-(6,6)]
   142       1.397179       1.397179       1.397179    6[1-(0),6-(6,6),6-(6,8)]
   143       4.481315       4.481315       4.481315    6[6-(1,6),6-(6,6),8-(12,12)]
   144       3.114199       3.114199       3.114199    6[6-(1,6),6-(6,8),6-(8,8)]
   145       2.188889       2.188889       2.188889    6[6-(6,6),8-(12),8-(12,12)]
   146       4.487728       4.487728       4.487728    6[6-(6,6),8-(12),8-(12,12)]
   147       3.558068       3.558068       3.558068    6[6-(1,6),6-(6,8),6-(8,8)]
   148       2.195905       2.195905       2.195905    6[6-(1,6),6-(6,6),8-(12,12)]
   149       5.271673       5.271673       5.271673    6[1-(0),6-(6,6),6-(6,8)]
   150       4.754091       4.754091       4.754091    6[6-(1,6),6-(1,6),6-(6,6)]
   151       3.418637       3.418637       3.418637    6[1-(0),6-(1,6),6-(6,6)]
   152       2.613083       2.613083       2.613083    6[1-(0),6-(1,6),6-(6,6)]
   153       1.002372       1.002372       1.002372    6[6-(1,6),6-(6,6),6-(6,6)]
   154       0.161404       0.161404       0.161404    6[1-(0),6-(6,6),6-(6,6)]
   155      -0.714504      -0.714504      -0.714504    6[6-(1,1,1),6-(1,6),6-(6,6)]
   156      -0.738331      -0.738331      -0.738331    6[6-(1,6),6-(6,6),6-(6,6)]
   157       0.108059       0.108059       0.108059    6[1-(0),6-(6,6),6-(6,6)]
   158       0.945677       0.945677       0.945677    6[6-(1,1,1),6-(1,6),6-(6,6)]
   159       7.040357       7.040357       7.040357    6[1-(0),1-(0),1-(0),6-(6,6)]
   160       3.591819       3.591819       3.591819    6[1-(0),1-(0),1-(0),6-(6,6)]
   161       5.052109       5.052109       5.052109    6[1-(0),1-(0),1-(0),6-(6,6)]
   162        1.69795        1.69795        1.69795    6[1-(0),1-(0),1-(0),6-(6,6)]
   163       0.630417       0.630417       0.630417    8[6-(6,6),12-(8,8,8,8),12-(8,8,8,8)]
   164       4.804663       4.804663       4.804663    8[6-(6,8),12-(8,8,8,8),12-(8,8,8,8)]
   165       3.225483       3.225483       3.225483    8[6-(6,8),12-(8,8,8,8)]
   166       3.452139       3.452139       3.452139    8[6-(6,8),12-(8,8,8,8)]
   167       1.873561       1.873561       1.873561    8[6-(6,8),12-(8,8,8,8),12-(8,8,8,8)]
   168       6.052292       6.052292       6.052292    8[6-(6,6),12-(8,8,8,8),12-(8,8,8,8)]
   169       2.861756       2.861756       2.861756    8[6-(6,6),12-(8,8,8,8),12-(8,8,8,8)]
   170       0.341998       0.341998       0.341998    8[6-(6,8),12-(8,8,8,8),12-(8,8,8,8)]
   171       5.456819       5.456819       5.456819    8[6-(6,8),12-(8,8,8,8)]
   172       1.220803       1.220803       1.220803    8[6-(6,8),12-(8,8,8,8)]
   173       6.336227       6.336227       6.336227    8[6-(6,8),12-(8,8,8,8),12-(8,8,8,8)]
   174       3.820953       3.820953       3.820953    8[6-(6,6),12-(8,8,8,8),12-(8,8,8,8)]
   175       5.093083       5.093083       5.093083    8[6-(6,6),12-(8,8,8,8),12-(8,8,8,8)]
   176       2.573328       2.573328       2.573328    8[6-(6,8),12-(8,8,8,8),12-(8,8,8,8)]
   177       0.994144       0.994144       0.994144    8[6-(6,8),12-(8,8,8,8)]
   178       5.683478       5.683478       5.683478    8[6-(6,8),12-(8,8,8,8)]
   179       4.104896       4.104896       4.104896    8[6-(6,8),12-(8,8,8,8),12-(8,8,8,8)]
   180       1.589627       1.589627       1.589627    8[6-(6,6),12-(8,8,8,8),12-(8,8,8,8)]
