# Supplementary material for: A collection of forcefield precursors for metal–organic frameworks
Source: RSC Adv. 2019 Nov 13;9(63):36492–507. doi: 10.1039/c9ra07327b (PMC9075174; doi:10.1039/c9ra07327b)
Supplement: RA-009-C9RA07327B-s2149 [file RA-009-C9RA07327B-s2149.txt]

RAVWIW_clean

6.818100    0.000000    0.000000
-2.272734    38.344906    0.000000
2.272734    19.172456    33.207660

     1       1.050645       1.050645       1.050645    12[8-(6),8-(6,12),8-(6,12),8-(6,12),8-(6,12)]
     2       5.789841       5.789841       5.789841    12[8-(6),8-(6,12),8-(6,12),8-(6,12),8-(6,12)]
     3       3.323346       3.323346       3.323346    12[8-(6),8-(6,12),8-(6,12),8-(6,12),8-(6,12)]
     4        3.51714        3.51714        3.51714    12[8-(6),8-(6,12),8-(6,12),8-(6,12),8-(6,12)]
     5       5.596048       5.596048       5.596048    12[8-(6),8-(6,12),8-(6,12),8-(6,12),8-(6,12)]
     6       1.244438       1.244438       1.244438    12[8-(6),8-(6,12),8-(6,12),8-(6,12),8-(6,12)]
     7       0.288181       0.288181       0.288181    1[6-(1,1,6)]
     8       1.089582       1.089582       1.089582    1[6-(1,1,6)]
     9       0.258863       0.258863       0.258863    1[6-(1,1,6)]
    10       2.171468       2.171468       2.171468    1[6-(1,1,6)]
    11       0.519443       0.519443       0.519443    1[6-(1,1,6)]
    12       1.937745       1.937745       1.937745    1[6-(1,1,6)]
    13       1.260785       1.260785       1.260785    1[6-(1,1,6)]
    14       1.234196       1.234196       1.234196    1[6-(1,1,6)]
    15       6.519586       6.519586       6.519586    1[6-(1,1,6)]
    16       4.265379       4.265379       4.265379    1[6-(6,6)]
    17       2.218863       2.218863       2.218863    1[6-(6,6)]
    18       0.182085       0.182085       0.182085    1[6-(6,6)]
    19       2.250019       2.250019       2.250019    1[6-(6,6)]
    20       3.731797       3.731797       3.731797    1[6-(6,6)]
    21       5.746339       5.746339       5.746339    1[6-(6,6)]
    22       1.098306       1.098306       1.098306    1[6-(6,6)]
    23       3.140598       3.140598       3.140598    1[6-(6,6)]
    24       4.589376       4.589376       4.589376    1[6-(6,6)]
    25       6.654447       6.654447       6.654447    1[6-(6,6)]
    26       4.562169       4.562169       4.562169    1[6-(6,6)]
    27        2.53454        2.53454        2.53454    1[6-(6,6)]
    28       0.265879       0.265879       0.265879    1[6-(1,1,6)]
    29       5.527951       5.527951       5.527951    1[6-(1,1,6)]
    30        5.54452        5.54452        5.54452    1[6-(1,1,6)]
    31       4.862787       4.862787       4.862787    1[6-(1,1,6)]
    32        6.29343        6.29343        6.29343    1[6-(1,1,6)]
    33       4.649518       4.649518       4.649518    1[6-(1,1,6)]
    34       6.540238       6.540238       6.540238    1[6-(1,1,6)]
    35       5.706927       5.706927       5.706927    1[6-(1,1,6)]
    36       6.510511       6.510511       6.510511    1[6-(1,1,6)]
    37       2.560862       2.560862       2.560862    1[6-(1,1,6)]
    38       5.634992       5.634992       5.634992    1[6-(1,1,6)]
    39       4.804275       4.804275       4.804275    1[6-(1,1,6)]
    40       4.444164       4.444164       4.444164    1[6-(1,1,6)]
    41       2.792137       2.792137       2.792137    1[6-(1,1,6)]
    42       4.210436       4.210436       4.210436    1[6-(1,1,6)]
    43        3.53347        3.53347        3.53347    1[6-(1,1,6)]
    44       3.506876       3.506876       3.506876    1[6-(1,1,6)]
    45       1.974169       1.974169       1.974169    1[6-(1,1,6)]
    46      -0.280033      -0.280033      -0.280033    1[6-(6,6)]
    47       4.491545       4.491545       4.491545    1[6-(6,6)]
    48        2.45478        2.45478        2.45478    1[6-(6,6)]
    49       6.795428       6.795428       6.795428    1[6-(6,6)]
    50       1.459102       1.459102       1.459102    1[6-(6,6)]
    51       3.473646       3.473646       3.473646    1[6-(6,6)]
    52       3.370998       3.370998       3.370998    1[6-(6,6)]
    53       5.413292       5.413292       5.413292    1[6-(6,6)]
    54       0.043967       0.043967       0.043967    1[6-(6,6)]
    55       4.381751       4.381751       4.381751    1[6-(6,6)]
    56       2.289487       2.289487       2.289487    1[6-(6,6)]
    57       7.079951       7.079951       7.079951    1[6-(6,6)]
    58       4.811295       4.811295       4.811295    1[6-(1,1,6)]
    59       3.255269       3.255269       3.255269    1[6-(1,1,6)]
    60       3.271834       3.271834       3.271834    1[6-(1,1,6)]
    61       2.590095       2.590095       2.590095    1[6-(1,1,6)]
    62       4.020735       4.020735       4.020735    1[6-(1,1,6)]
    63       2.376822       2.376822       2.376822    1[6-(1,1,6)]
    64       1.994825       1.994825       1.994825    1[6-(1,1,6)]
    65       3.434251       3.434251       3.434251    1[6-(1,1,6)]
    66       4.237829       4.237829       4.237829    1[6-(1,1,6)]
    67       4.833593       4.833593       4.833593    1[6-(1,1,6)]
    68       3.362259       3.362259       3.362259    1[6-(1,1,6)]
    69       2.531544       2.531544       2.531544    1[6-(1,1,6)]
    70       6.716889       6.716889       6.716889    1[6-(1,1,6)]
    71       5.064865       5.064865       5.064865    1[6-(1,1,6)]
    72       6.483167       6.483167       6.483167    1[6-(1,1,6)]
    73       5.806186       5.806186       5.806186    1[6-(1,1,6)]
    74       5.779597       5.779597       5.779597    1[6-(1,1,6)]
    75       4.246888       4.246888       4.246888    1[6-(1,1,6)]
    76       1.992696       1.992696       1.992696    1[6-(6,6)]
    77       6.764271       6.764271       6.764271    1[6-(6,6)]
    78       4.727501       4.727501       4.727501    1[6-(6,6)]
    79       4.522708       4.522708       4.522708    1[6-(6,6)]
    80       6.004489       6.004489       6.004489    1[6-(6,6)]
    81       1.200935       1.200935       1.200935    1[6-(6,6)]
    82        5.64371        5.64371        5.64371    1[6-(6,6)]
    83       0.867906       0.867906       0.867906    1[6-(6,6)]
    84       2.316687       2.316687       2.316687    1[6-(6,6)]
    85       2.109031       2.109031       2.109031    1[6-(6,6)]
    86       0.016762       0.016762       0.016762    1[6-(6,6)]
    87       4.807223       4.807223       4.807223    1[6-(6,6)]
    88       2.538576       2.538576       2.538576    1[6-(1,1,6)]
    89       0.982549       0.982549       0.982549    1[6-(1,1,6)]
    90       0.999119       0.999119       0.999119    1[6-(1,1,6)]
    91       0.317365       0.317365       0.317365    1[6-(1,1,6)]
    92       1.748008       1.748008       1.748008    1[6-(1,1,6)]
    93       0.104097       0.104097       0.104097    1[6-(1,1,6)]
    94       4.267557       4.267557       4.267557    1[6-(1,1,6)]
    95       1.161517       1.161517       1.161517    1[6-(1,1,6)]
    96       1.965098       1.965098       1.965098    1[6-(1,1,6)]
    97       0.883197       0.883197       0.883197    6[1-(0),1-(0),1-(0),6-(6,6)]
    98       1.517205       1.517205       1.517205    6[1-(0),1-(0),1-(0),6-(6,6)]
    99        0.78979        0.78979        0.78979    6[1-(0),1-(0),1-(0),6-(6,6)]
   100       4.619648       4.619648       4.619648    6[6-(1,1,1),6-(1,6),6-(6,6)]
   101       3.884861       3.884861       3.884861    6[1-(0),6-(6,6),6-(6,6)]
   102       2.666264       2.666264       2.666264    6[6-(1,6),6-(6,6),6-(6,6)]
   103       0.628468       0.628468       0.628468    6[1-(0),6-(6,6),6-(6,6)]
   104       1.377572       1.377572       1.377572    6[6-(1,1,1),6-(1,6),6-(6,6)]
   105       1.933795       1.933795       1.933795    6[6-(1,6),6-(6,6),6-(6,6)]
   106       1.774117       1.774117       1.774117    6[1-(0),6-(6,6),6-(6,6)]
   107       1.010217       1.010217       1.010217    6[6-(1,1,1),6-(1,6),6-(6,6)]
   108       0.419359       0.419359       0.419359    6[6-(1,6),6-(6,6),6-(6,6)]
   109         2.6919         2.6919         2.6919    6[1-(0),6-(1,6),6-(6,6)]
   110       1.842637       1.842637       1.842637    6[1-(0),6-(1,6),6-(6,6)]
   111       0.479358       0.479358       0.479358    6[6-(1,6),6-(1,6),6-(6,6)]
   112      -0.027023      -0.027023      -0.027023    6[1-(0),6-(6,6),6-(6,8)]
   113       6.063314       6.063314       6.063314    6[6-(1,6),6-(6,6),8-(12,12)]
   114        4.67433        4.67433        4.67433    6[6-(1,6),6-(6,8),6-(8,8)]
   115       3.723887       3.723887       3.723887    6[6-(6,6),8-(12),8-(12,12)]
   116       3.088304       3.088304       3.088304    6[6-(6,6),8-(12),8-(12,12)]
   117        2.20311        2.20311        2.20311    6[6-(1,6),6-(6,8),6-(8,8)]
   118       0.809081       0.809081       0.809081    6[6-(1,6),6-(6,6),8-(12,12)]
   119       0.055477       0.055477       0.055477    6[1-(0),6-(6,6),6-(6,8)]
   120       6.357856       6.357856       6.357856    6[6-(1,6),6-(1,6),6-(6,6)]
   121       5.005485       5.005485       5.005485    6[1-(0),6-(1,6),6-(6,6)]
   122       4.177086       4.177086       4.177086    6[1-(0),6-(1,6),6-(6,6)]
   123       6.400128       6.400128       6.400128    6[6-(1,6),6-(6,6),6-(6,6)]
   124       5.790179       5.790179       5.790179    6[6-(1,1,1),6-(1,6),6-(6,6)]
   125       5.017892       5.017892       5.017892    6[1-(0),6-(6,6),6-(6,6)]
   126       4.865237       4.865237       4.865237    6[6-(1,6),6-(6,6),6-(6,6)]
   127       5.433392       5.433392       5.433392    6[6-(1,1,1),6-(1,6),6-(6,6)]
   128       6.194701       6.194701       6.194701    6[1-(0),6-(6,6),6-(6,6)]
   129       4.133178       4.133178       4.133178    6[6-(1,6),6-(6,6),6-(6,6)]
   130       2.914989       2.914989       2.914989    6[1-(0),6-(6,6),6-(6,6)]
   131       2.179862       2.179862       2.179862    6[6-(1,1,1),6-(1,6),6-(6,6)]
   132       5.997787       5.997787       5.997787    6[1-(0),1-(0),1-(0),6-(6,6)]
   133       5.294236       5.294236       5.294236    6[1-(0),1-(0),1-(0),6-(6,6)]
   134        5.91529        5.91529        5.91529    6[1-(0),1-(0),1-(0),6-(6,6)]
   135       3.155876       3.155876       3.155876    6[1-(0),1-(0),1-(0),6-(6,6)]
   136       3.789898       3.789898       3.789898    6[1-(0),1-(0),1-(0),6-(6,6)]
   137       3.062474       3.062474       3.062474    6[1-(0),1-(0),1-(0),6-(6,6)]
   138       2.346966       2.346966       2.346966    6[6-(1,1,1),6-(1,6),6-(6,6)]
   139      -0.660552      -0.660552      -0.660552    6[1-(0),6-(6,6),6-(6,6)]
   140       4.938948       4.938948       4.938948    6[6-(1,6),6-(6,6),6-(6,6)]
   141        2.90116        2.90116        2.90116    6[1-(0),6-(6,6),6-(6,6)]
   142       3.650263       3.650263       3.650263    6[6-(1,1,1),6-(1,6),6-(6,6)]
   143       4.206482       4.206482       4.206482    6[6-(1,6),6-(6,6),6-(6,6)]
   144       4.046802       4.046802       4.046802    6[1-(0),6-(6,6),6-(6,6)]
   145       3.282904       3.282904       3.282904    6[6-(1,1,1),6-(1,6),6-(6,6)]
   146       2.692049       2.692049       2.692049    6[6-(1,6),6-(6,6),6-(6,6)]
   147       0.419206       0.419206       0.419206    6[1-(0),6-(1,6),6-(6,6)]
   148       6.388045       6.388045       6.388045    6[1-(0),6-(1,6),6-(6,6)]
   149       5.024766       5.024766       5.024766    6[6-(1,6),6-(1,6),6-(6,6)]
   150       4.518384       4.518384       4.518384    6[1-(0),6-(6,6),6-(6,8)]
   151       1.517909       1.517909       1.517909    6[6-(1,6),6-(6,6),8-(12,12)]
   152       0.128926       0.128926       0.128926    6[6-(1,6),6-(6,8),6-(8,8)]
   153       5.996584       5.996584       5.996584    6[6-(6,6),8-(12),8-(12,12)]
   154       0.815607       0.815607       0.815607    6[6-(6,6),8-(12),8-(12,12)]
   155       6.748514       6.748514       6.748514    6[6-(1,6),6-(6,8),6-(8,8)]
   156       5.354486       5.354486       5.354486    6[6-(1,6),6-(6,6),8-(12,12)]
   157        2.32817        2.32817        2.32817    6[1-(0),6-(6,6),6-(6,8)]
   158       1.812447       1.812447       1.812447    6[6-(1,6),6-(1,6),6-(6,6)]
   159       0.460077       0.460077       0.460077    6[1-(0),6-(1,6),6-(6,6)]
   160       -0.36832       -0.36832       -0.36832    6[1-(0),6-(1,6),6-(6,6)]
   161       4.127437       4.127437       4.127437    6[6-(1,6),6-(6,6),6-(6,6)]
   162       3.517492       3.517492       3.517492    6[6-(1,1,1),6-(1,6),6-(6,6)]
   163       2.745207       2.745207       2.745207    6[1-(0),6-(6,6),6-(6,6)]
   164        2.59255        2.59255        2.59255    6[6-(1,6),6-(6,6),6-(6,6)]
   165       3.160701       3.160701       3.160701    6[6-(1,1,1),6-(1,6),6-(6,6)]
   166       3.922008       3.922008       3.922008    6[1-(0),6-(6,6),6-(6,6)]
   167       1.860493       1.860493       1.860493    6[6-(1,6),6-(6,6),6-(6,6)]
   168       7.460402       7.460402       7.460402    6[1-(0),6-(6,6),6-(6,6)]
   169       4.452543       4.452543       4.452543    6[6-(1,1,1),6-(1,6),6-(6,6)]
   170       3.725103       3.725103       3.725103    6[1-(0),1-(0),1-(0),6-(6,6)]
   171       3.021543       3.021543       3.021543    6[1-(0),1-(0),1-(0),6-(6,6)]
   172       3.642611       3.642611       3.642611    6[1-(0),1-(0),1-(0),6-(6,6)]
   173        5.42861        5.42861        5.42861    6[1-(0),1-(0),1-(0),6-(6,6)]
   174       6.062625       6.062625       6.062625    6[1-(0),1-(0),1-(0),6-(6,6)]
   175       5.335193       5.335193       5.335193    6[1-(0),1-(0),1-(0),6-(6,6)]
   176       0.074233       0.074233       0.074233    6[6-(1,1,1),6-(1,6),6-(6,6)]
   177       1.612178       1.612178       1.612178    6[1-(0),6-(6,6),6-(6,6)]
   178       7.211679       7.211679       7.211679    6[6-(1,6),6-(6,6),6-(6,6)]
   179       5.173882       5.173882       5.173882    6[1-(0),6-(6,6),6-(6,6)]
   180       5.922988       5.922988       5.922988    6[6-(1,1,1),6-(1,6),6-(6,6)]
   181       6.479208       6.479208       6.479208    6[6-(1,6),6-(6,6),6-(6,6)]
   182       6.319526       6.319526       6.319526    6[1-(0),6-(6,6),6-(6,6)]
   183       5.555625       5.555625       5.555625    6[6-(1,1,1),6-(1,6),6-(6,6)]
   184       4.964768       4.964768       4.964768    6[6-(1,6),6-(6,6),6-(6,6)]
   185       4.964593       4.964593       4.964593    6[1-(0),6-(1,6),6-(6,6)]
   186       4.115329       4.115329       4.115329    6[1-(0),6-(1,6),6-(6,6)]
   187        2.75205        2.75205        2.75205    6[6-(1,6),6-(1,6),6-(6,6)]
   188       2.245672       2.245672       2.245672    6[1-(0),6-(6,6),6-(6,8)]
   189       3.790618       3.790618       3.790618    6[6-(1,6),6-(6,6),8-(12,12)]
   190       2.401635       2.401635       2.401635    6[6-(1,6),6-(6,8),6-(8,8)]
   191        1.45119        1.45119        1.45119    6[6-(6,6),8-(12),8-(12,12)]
   192       5.361001       5.361001       5.361001    6[6-(6,6),8-(12),8-(12,12)]
   193       4.475805       4.475805       4.475805    6[6-(1,6),6-(6,8),6-(8,8)]
   194       3.081777       3.081777       3.081777    6[6-(1,6),6-(6,6),8-(12,12)]
   195       4.600882       4.600882       4.600882    6[1-(0),6-(6,6),6-(6,8)]
   196       4.085163       4.085163       4.085163    6[6-(1,6),6-(1,6),6-(6,6)]
   197       2.732794       2.732794       2.732794    6[1-(0),6-(1,6),6-(6,6)]
   198       1.904393       1.904393       1.904393    6[1-(0),6-(1,6),6-(6,6)]
   199       1.854718       1.854718       1.854718    6[6-(1,6),6-(6,6),6-(6,6)]
   200       1.244771       1.244771       1.244771    6[6-(1,1,1),6-(1,6),6-(6,6)]
   201       0.472483       0.472483       0.472483    6[1-(0),6-(6,6),6-(6,6)]
   202       0.319824       0.319824       0.319824    6[6-(1,6),6-(6,6),6-(6,6)]
   203       0.887976       0.887976       0.887976    6[6-(1,1,1),6-(1,6),6-(6,6)]
   204       1.649287       1.649287       1.649287    6[1-(0),6-(6,6),6-(6,6)]
   205      -0.412238      -0.412238      -0.412238    6[6-(1,6),6-(6,6),6-(6,6)]
   206       5.187672       5.187672       5.187672    6[1-(0),6-(6,6),6-(6,6)]
   207       6.725276       6.725276       6.725276    6[6-(1,1,1),6-(1,6),6-(6,6)]
   208       1.452384       1.452384       1.452384    6[1-(0),1-(0),1-(0),6-(6,6)]
   209       0.748816       0.748816       0.748816    6[1-(0),1-(0),1-(0),6-(6,6)]
   210       1.369877       1.369877       1.369877    6[1-(0),1-(0),1-(0),6-(6,6)]
   211       6.681853       6.681853       6.681853    8[6-(6,6),12-(8,8,8,8),12-(8,8,8,8)]
   212       4.109451       4.109451       4.109451    8[6-(6,8),12-(8,8,8,8),12-(8,8,8,8)]
   213       2.505901       2.505901       2.505901    8[6-(6,8),12-(8,8,8,8)]
   214       4.319381       4.319381       4.319381    8[6-(6,8),12-(8,8,8,8)]
   215       2.667764       2.667764       2.667764    8[6-(6,8),12-(8,8,8,8),12-(8,8,8,8)]
   216       0.282518       0.282518       0.282518    8[6-(6,6),12-(8,8,8,8),12-(8,8,8,8)]
   217       2.136448       2.136448       2.136448    8[6-(6,6),12-(8,8,8,8),12-(8,8,8,8)]
   218        6.38215        6.38215        6.38215    8[6-(6,8),12-(8,8,8,8),12-(8,8,8,8)]
   219       4.778599       4.778599       4.778599    8[6-(6,8),12-(8,8,8,8)]
   220       2.046683       2.046683       2.046683    8[6-(6,8),12-(8,8,8,8)]
   221       0.395064       0.395064       0.395064    8[6-(6,8),12-(8,8,8,8),12-(8,8,8,8)]
   222       4.827922       4.827922       4.827922    8[6-(6,6),12-(8,8,8,8),12-(8,8,8,8)]
   223       4.409154       4.409154       4.409154    8[6-(6,6),12-(8,8,8,8),12-(8,8,8,8)]
   224       1.836752       1.836752       1.836752    8[6-(6,8),12-(8,8,8,8),12-(8,8,8,8)]
   225       0.233205       0.233205       0.233205    8[6-(6,8),12-(8,8,8,8)]
   226      -0.226024      -0.226024      -0.226024    8[6-(6,8),12-(8,8,8,8)]
   227       4.940462       4.940462       4.940462    8[6-(6,8),12-(8,8,8,8),12-(8,8,8,8)]
   228       2.555217       2.555217       2.555217    8[6-(6,6),12-(8,8,8,8),12-(8,8,8,8)]
