# Supplementary material for: A collection of forcefield precursors for metal–organic frameworks
Source: RSC Adv. 2019 Nov 13;9(63):36492–507. doi: 10.1039/c9ra07327b (PMC9075174; doi:10.1039/c9ra07327b)
Supplement: RA-009-C9RA07327B-s2150 [file RA-009-C9RA07327B-s2150.txt]

RAVWUI_clean

6.815200    0.000000    0.000000
-2.271741    45.404704    0.000000
2.271741    22.702351    39.321628

     1       0.300459       0.300459       0.300459    30[8-(6),8-(6,30),8-(6,30),8-(6,30),8-(6,30)]
     2       6.802978       6.802978       6.802978    30[8-(6),8-(6,30),8-(6,30),8-(6,30),8-(6,30)]
     3       2.572193       2.572193       2.572193    30[8-(6),8-(6,30),8-(6,30),8-(6,30),8-(6,30)]
     4       4.531245       4.531245       4.531245    30[8-(6),8-(6,30),8-(6,30),8-(6,30),8-(6,30)]
     5       4.843926       4.843926       4.843926    30[8-(6),8-(6,30),8-(6,30),8-(6,30),8-(6,30)]
     6       2.259511       2.259511       2.259511    30[8-(6),8-(6,30),8-(6,30),8-(6,30),8-(6,30)]
     7       6.418873       6.418873       6.418873    1[6-(1,1,6)]
     8       0.997791       0.997791       0.997791    1[6-(1,1,6)]
     9       0.684223       0.684223       0.684223    1[6-(1,1,6)]
    10       3.981826       3.981826       3.981826    1[6-(1,1,6)]
    11       3.570051       3.570051       3.570051    1[6-(1,1,6)]
    12       5.009217       5.009217       5.009217    1[6-(1,1,6)]
    13       1.380533       1.380533       1.380533    1[6-(1,1,6)]
    14       1.559159       1.559159       1.559159    1[6-(1,1,6)]
    15       6.744368       6.744368       6.744368    1[6-(1,1,6)]
    16       5.603706       5.603706       5.603706    1[6-(1,1,6)]
    17       0.377606       0.377606       0.377606    1[6-(1,1,6)]
    18       0.273947       0.273947       0.273947    1[6-(1,1,6)]
    19       4.695854       4.695854       4.695854    1[6-(6,6)]
    20        6.21762        6.21762        6.21762    1[6-(6,6)]
    21       1.208175       1.208175       1.208175    1[6-(6,6)]
    22       6.333956       6.333956       6.333956    1[6-(6,6)]
    23       3.362256       3.362256       3.362256    1[6-(6,6)]
    24       4.769322       4.769322       4.769322    1[6-(6,6)]
    25      -0.047934      -0.047934      -0.047934    1[6-(6,6)]
    26       0.325608       0.325608       0.325608    1[6-(6,6)]
    27       2.394429       2.394429       2.394429    1[6-(6,6)]
    28         3.8231         3.8231         3.8231    1[6-(6,6)]
    29       0.939111       0.939111       0.939111    1[6-(6,6)]
    30       5.180416       5.180416       5.180416    1[6-(6,6)]
    31      -0.045957      -0.045957      -0.045957    1[6-(6,6)]
    32       2.319599       2.319599       2.319599    1[6-(6,6)]
    33       5.821454       5.821454       5.821454    1[6-(1,1,6)]
    34       5.302749       5.302749       5.302749    1[6-(1,1,6)]
    35       7.004232       7.004232       7.004232    1[6-(1,1,6)]
    36       0.117675       0.117675       0.117675    1[6-(1,1,6)]
    37       5.255041       5.255041       5.255041    1[6-(1,1,6)]
    38      -0.186011      -0.186011      -0.186011    1[6-(1,1,6)]
    39       2.068118       2.068118       2.068118    1[6-(1,1,6)]
    40       3.409554       3.409554       3.409554    1[6-(1,1,6)]
    41       3.530865       3.530865       3.530865    1[6-(1,1,6)]
    42       5.558658       5.558658       5.558658    1[6-(1,1,6)]
    43       4.265065       4.265065       4.265065    1[6-(1,1,6)]
    44        5.88899        5.88899        5.88899    1[6-(1,1,6)]
    45       4.147144       4.147144       4.147144    1[6-(1,1,6)]
    46       5.541261       5.541261       5.541261    1[6-(1,1,6)]
    47       5.227694       5.227694       5.227694    1[6-(1,1,6)]
    48      -0.561643      -0.561643      -0.561643    1[6-(1,1,6)]
    49       5.841783       5.841783       5.841783    1[6-(1,1,6)]
    50       0.465748       0.465748       0.465748    1[6-(1,1,6)]
    51       3.652263       3.652263       3.652263    1[6-(1,1,6)]
    52       3.830889       3.830889       3.830889    1[6-(1,1,6)]
    53       2.200898       2.200898       2.200898    1[6-(1,1,6)]
    54       1.060239       1.060239       1.060239    1[6-(1,1,6)]
    55        2.64934        2.64934        2.64934    1[6-(1,1,6)]
    56       2.545681       2.545681       2.545681    1[6-(1,1,6)]
    57       0.152385       0.152385       0.152385    1[6-(6,6)]
    58       3.945891       3.945891       3.945891    1[6-(6,6)]
    59       3.479907       3.479907       3.479907    1[6-(6,6)]
    60       1.790487       1.790487       1.790487    1[6-(6,6)]
    61       1.090525       1.090525       1.090525    1[6-(6,6)]
    62        2.49759        2.49759        2.49759    1[6-(6,6)]
    63       4.495534       4.495534       4.495534    1[6-(6,6)]
    64        2.59734        2.59734        2.59734    1[6-(6,6)]
    65       4.666162       4.666162       4.666162    1[6-(6,6)]
    66       6.094832       6.094832       6.094832    1[6-(6,6)]
    67       5.482581       5.482581       5.482581    1[6-(6,6)]
    68       2.908684       2.908684       2.908684    1[6-(6,6)]
    69       2.225773       2.225773       2.225773    1[6-(6,6)]
    70       6.863069       6.863069       6.863069    1[6-(6,6)]
    71       3.549721       3.549721       3.549721    1[6-(1,1,6)]
    72       3.031016       3.031016       3.031016    1[6-(1,1,6)]
    73       4.732499       4.732499       4.732499    1[6-(1,1,6)]
    74       4.661146       4.661146       4.661146    1[6-(1,1,6)]
    75       2.983312       2.983312       2.983312    1[6-(1,1,6)]
    76        4.35746        4.35746        4.35746    1[6-(1,1,6)]
    77       6.611587       6.611587       6.611587    1[6-(1,1,6)]
    78       1.137823       1.137823       1.137823    1[6-(1,1,6)]
    79       1.259133       1.259133       1.259133    1[6-(1,1,6)]
    80       1.015189       1.015189       1.015189    1[6-(1,1,6)]
    81      -0.278404      -0.278404      -0.278404    1[6-(1,1,6)]
    82       3.617263       3.617263       3.617263    1[6-(1,1,6)]
    83       1.875403       1.875403       1.875403    1[6-(1,1,6)]
    84        3.26952        3.26952        3.26952    1[6-(1,1,6)]
    85       2.955953       2.955953       2.955953    1[6-(1,1,6)]
    86       1.710095       1.710095       1.710095    1[6-(1,1,6)]
    87       1.298321       1.298321       1.298321    1[6-(1,1,6)]
    88       2.737487       2.737487       2.737487    1[6-(1,1,6)]
    89       5.924001       5.924001       5.924001    1[6-(1,1,6)]
    90       6.102628       6.102628       6.102628    1[6-(1,1,6)]
    91       4.472636       4.472636       4.472636    1[6-(1,1,6)]
    92       3.331976       3.331976       3.331976    1[6-(1,1,6)]
    93       4.921077       4.921077       4.921077    1[6-(1,1,6)]
    94       4.817417       4.817417       4.817417    1[6-(1,1,6)]
    95       2.424125       2.424125       2.424125    1[6-(6,6)]
    96       1.674151       1.674151       1.674151    1[6-(6,6)]
    97       5.751646       5.751646       5.751646    1[6-(6,6)]
    98       4.062224       4.062224       4.062224    1[6-(6,6)]
    99       5.633988       5.633988       5.633988    1[6-(6,6)]
   100       0.225854       0.225854       0.225854    1[6-(6,6)]
   101       2.223799       2.223799       2.223799    1[6-(6,6)]
   102       4.869075       4.869075       4.869075    1[6-(6,6)]
   103       6.937898       6.937898       6.937898    1[6-(6,6)]
   104       1.551369       1.551369       1.551369    1[6-(6,6)]
   105       3.210844       3.210844       3.210844    1[6-(6,6)]
   106       0.636946       0.636946       0.636946    1[6-(6,6)]
   107       4.497513       4.497513       4.497513    1[6-(6,6)]
   108       4.591329       4.591329       4.591329    1[6-(6,6)]
   109       1.277985       1.277985       1.277985    1[6-(1,1,6)]
   110       0.759279       0.759279       0.759279    1[6-(1,1,6)]
   111       2.460762       2.460762       2.460762    1[6-(1,1,6)]
   112       2.389407       2.389407       2.389407    1[6-(1,1,6)]
   113       0.711573       0.711573       0.711573    1[6-(1,1,6)]
   114       2.085722       2.085722       2.085722    1[6-(1,1,6)]
   115       4.339848       4.339848       4.339848    1[6-(1,1,6)]
   116       5.681284       5.681284       5.681284    1[6-(1,1,6)]
   117       5.802595       5.802595       5.802595    1[6-(1,1,6)]
   118        3.28693        3.28693        3.28693    1[6-(1,1,6)]
   119       1.993337       1.993337       1.993337    1[6-(1,1,6)]
   120       1.345522       1.345522       1.345522    1[6-(1,1,6)]
   121       0.656962       0.656962       0.656962    6[1-(0),1-(0),1-(0),6-(6,6)]
   122       3.965128       3.965128       3.965128    6[1-(0),1-(0),1-(0),6-(6,6)]
   123       0.892974       0.892974       0.892974    6[1-(0),1-(0),1-(0),6-(6,6)]
   124      -0.122902      -0.122902      -0.122902    6[1-(0),1-(0),1-(0),6-(6,6)]
   125       3.655446       3.655446       3.655446    6[1-(0),6-(6,6),6-(6,6)]
   126       2.891598       2.891598       2.891598    6[6-(1,6),6-(6,6),6-(6,6)]
   127       1.534079       1.534079       1.534079    6[6-(1,1,1),6-(1,6),6-(6,6)]
   128       5.324965       5.324965       5.324965    6[1-(0),6-(6,6),6-(6,6)]
   129       3.099257       3.099257       3.099257    6[6-(1,1,1),6-(1,6),6-(6,6)]
   130       1.747803       1.747803       1.747803    6[6-(1,6),6-(6,6),6-(6,6)]
   131       0.120469       0.120469       0.120469    6[6-(1,1,1),6-(1,6),6-(6,6)]
   132       0.853717       0.853717       0.853717    6[1-(0),6-(6,6),6-(6,6)]
   133       1.099269       1.099269       1.099269    6[6-(1,6),6-(6,6),6-(6,6)]
   134       0.634609       0.634609       0.634609    6[6-(1,1,1),6-(1,6),6-(6,6)]
   135       6.712881       6.712881       6.712881    6[1-(0),6-(6,6),6-(6,6)]
   136       6.433935       6.433935       6.433935    6[6-(1,6),6-(6,6),6-(6,6)]
   137       3.722712       3.722712       3.722712    6[1-(0),6-(1,6),6-(6,6)]
   138       2.908432       2.908432       2.908432    6[1-(0),6-(1,6),6-(6,6)]
   139       1.529308       1.529308       1.529308    6[6-(1,6),6-(1,6),6-(6,6)]
   140       0.999971       0.999971       0.999971    6[1-(0),6-(6,6),6-(6,8)]
   141       5.309836       5.309836       5.309836    6[6-(1,6),6-(6,6),8-(30,30)]
   142       3.926282       3.926282       3.926282    6[6-(1,6),6-(6,8),6-(8,8)]
   143       2.979446       2.979446       2.979446    6[6-(6,6),8-(30),8-(30,30)]
   144       4.141234       4.141234       4.141234    6[6-(6,6),8-(30),8-(30,30)]
   145       3.200736       3.200736       3.200736    6[6-(1,6),6-(6,8),6-(8,8)]
   146       1.803211       1.803211       1.803211    6[6-(1,6),6-(6,6),8-(30,30)]
   147       6.107282       6.107282       6.107282    6[1-(0),6-(6,6),6-(6,8)]
   148        5.58626        5.58626        5.58626    6[6-(1,6),6-(1,6),6-(6,6)]
   149       4.244211       4.244211       4.244211    6[1-(0),6-(1,6),6-(6,6)]
   150       3.426796       3.426796       3.426796    6[1-(0),6-(1,6),6-(6,6)]
   151       0.377744       0.377744       0.377744    6[6-(1,6),6-(6,6),6-(6,6)]
   152       0.356821       0.356821       0.356821    6[1-(0),6-(6,6),6-(6,6)]
   153       6.394406       6.394406       6.394406    6[6-(1,1,1),6-(1,6),6-(6,6)]
   154       5.687534       5.687534       5.687534    6[6-(1,6),6-(6,6),6-(6,6)]
   155       5.726177       5.726177       5.726177    6[1-(0),6-(6,6),6-(6,6)]
   156       6.391477       6.391477       6.391477    6[6-(1,1,1),6-(1,6),6-(6,6)]
   157       4.888247       4.888247       4.888247    6[6-(1,6),6-(6,6),6-(6,6)]
   158       3.756856       3.756856       3.756856    6[6-(1,1,1),6-(1,6),6-(6,6)]
   159       0.983138       0.983138       0.983138    6[1-(0),6-(6,6),6-(6,6)]
   160        4.65544        4.65544        4.65544    6[6-(1,1,1),6-(1,6),6-(6,6)]
   161       3.562555       3.562555       3.562555    6[6-(1,6),6-(6,6),6-(6,6)]
   162       3.140353       3.140353       3.140353    6[1-(0),6-(6,6),6-(6,6)]
   163       6.121118       6.121118       6.121118    6[1-(0),1-(0),1-(0),6-(6,6)]
   164       6.297426       6.297426       6.297426    6[1-(0),1-(0),1-(0),6-(6,6)]
   165       3.168228       3.168228       3.168228    6[1-(0),1-(0),1-(0),6-(6,6)]
   166       5.118805       5.118805       5.118805    6[1-(0),1-(0),1-(0),6-(6,6)]
   167       5.200433       5.200433       5.200433    6[1-(0),1-(0),1-(0),6-(6,6)]
   168       -0.57834       -0.57834       -0.57834    6[1-(0),1-(0),1-(0),6-(6,6)]
   169       3.164703       3.164703       3.164703    6[1-(0),1-(0),1-(0),6-(6,6)]
   170       2.148831       2.148831       2.148831    6[1-(0),1-(0),1-(0),6-(6,6)]
   171      -0.888024      -0.888024      -0.888024    6[1-(0),6-(6,6),6-(6,6)]
   172       5.163328       5.163328       5.163328    6[6-(1,6),6-(6,6),6-(6,6)]
   173       3.805809       3.805809       3.805809    6[6-(1,1,1),6-(1,6),6-(6,6)]
   174       3.053236       3.053236       3.053236    6[1-(0),6-(6,6),6-(6,6)]
   175       5.370988       5.370988       5.370988    6[6-(1,1,1),6-(1,6),6-(6,6)]
   176       4.019534       4.019534       4.019534    6[6-(1,6),6-(6,6),6-(6,6)]
   177       2.392202       2.392202       2.392202    6[6-(1,1,1),6-(1,6),6-(6,6)]
   178       3.125449       3.125449       3.125449    6[1-(0),6-(6,6),6-(6,6)]
   179          3.371          3.371          3.371    6[6-(1,6),6-(6,6),6-(6,6)]
   180        2.90634        2.90634        2.90634    6[6-(1,1,1),6-(1,6),6-(6,6)]
   181       2.169412       2.169412       2.169412    6[1-(0),6-(6,6),6-(6,6)]
   182       1.890467       1.890467       1.890467    6[6-(1,6),6-(6,6),6-(6,6)]
   183        1.45098        1.45098        1.45098    6[1-(0),6-(1,6),6-(6,6)]
   184         0.6367         0.6367         0.6367    6[1-(0),6-(1,6),6-(6,6)]
   185       6.072776       6.072776       6.072776    6[6-(1,6),6-(1,6),6-(6,6)]
   186        5.54344        5.54344        5.54344    6[1-(0),6-(6,6),6-(6,8)]
   187       0.766368       0.766368       0.766368    6[6-(1,6),6-(6,6),8-(30,30)]
   188       6.198015       6.198015       6.198015    6[6-(1,6),6-(6,8),6-(8,8)]
   189       5.251179       5.251179       5.251179    6[6-(6,6),8-(30),8-(30,30)]
   190       1.869501       1.869501       1.869501    6[6-(6,6),8-(30),8-(30,30)]
   191       0.929004       0.929004       0.929004    6[6-(1,6),6-(6,8),6-(8,8)]
   192       6.346679       6.346679       6.346679    6[6-(1,6),6-(6,6),8-(30,30)]
   193       1.563815       1.563815       1.563815    6[1-(0),6-(6,6),6-(6,8)]
   194       1.042792       1.042792       1.042792    6[6-(1,6),6-(1,6),6-(6,6)]
   195      -0.299257      -0.299257      -0.299257    6[1-(0),6-(1,6),6-(6,6)]
   196       5.698528       5.698528       5.698528    6[1-(0),6-(1,6),6-(6,6)]
   197       4.921212       4.921212       4.921212    6[6-(1,6),6-(6,6),6-(6,6)]
   198        4.90029        4.90029        4.90029    6[1-(0),6-(6,6),6-(6,6)]
   199       4.122676       4.122676       4.122676    6[6-(1,1,1),6-(1,6),6-(6,6)]
   200       3.415804       3.415804       3.415804    6[6-(1,6),6-(6,6),6-(6,6)]
   201       3.454445       3.454445       3.454445    6[1-(0),6-(6,6),6-(6,6)]
   202       4.119745       4.119745       4.119745    6[6-(1,1,1),6-(1,6),6-(6,6)]
   203       2.616517       2.616517       2.616517    6[6-(1,6),6-(6,6),6-(6,6)]
   204       1.485126       1.485126       1.485126    6[6-(1,1,1),6-(1,6),6-(6,6)]
   205       3.254868       3.254868       3.254868    6[1-(0),6-(6,6),6-(6,6)]
   206       2.383711       2.383711       2.383711    6[6-(1,1,1),6-(1,6),6-(6,6)]
   207       1.290825       1.290825       1.290825    6[6-(1,6),6-(6,6),6-(6,6)]
   208       7.683823       7.683823       7.683823    6[1-(0),6-(6,6),6-(6,6)]
   209       3.849385       3.849385       3.849385    6[1-(0),1-(0),1-(0),6-(6,6)]
   210       4.025696       4.025696       4.025696    6[1-(0),1-(0),1-(0),6-(6,6)]
   211       0.896497       0.896497       0.896497    6[1-(0),1-(0),1-(0),6-(6,6)]
   212       2.847077       2.847077       2.847077    6[1-(0),1-(0),1-(0),6-(6,6)]
   213       2.928692       2.928692       2.928692    6[1-(0),1-(0),1-(0),6-(6,6)]
   214       1.693398       1.693398       1.693398    6[1-(0),1-(0),1-(0),6-(6,6)]
   215       5.436442       5.436442       5.436442    6[1-(0),1-(0),1-(0),6-(6,6)]
   216       4.420568       4.420568       4.420568    6[1-(0),1-(0),1-(0),6-(6,6)]
   217       1.383716       1.383716       1.383716    6[1-(0),6-(6,6),6-(6,6)]
   218       7.435069       7.435069       7.435069    6[6-(1,6),6-(6,6),6-(6,6)]
   219       6.077549       6.077549       6.077549    6[6-(1,1,1),6-(1,6),6-(6,6)]
   220       0.781496       0.781496       0.781496    6[1-(0),6-(6,6),6-(6,6)]
   221       7.642727       7.642727       7.642727    6[6-(1,1,1),6-(1,6),6-(6,6)]
   222       6.291273       6.291273       6.291273    6[6-(1,6),6-(6,6),6-(6,6)]
   223       4.663939       4.663939       4.663939    6[6-(1,1,1),6-(1,6),6-(6,6)]
   224       5.397187       5.397187       5.397187    6[1-(0),6-(6,6),6-(6,6)]
   225       5.642738       5.642738       5.642738    6[6-(1,6),6-(6,6),6-(6,6)]
   226       5.178078       5.178078       5.178078    6[6-(1,1,1),6-(1,6),6-(6,6)]
   227        4.44115        4.44115        4.44115    6[1-(0),6-(6,6),6-(6,6)]
   228       4.162204       4.162204       4.162204    6[6-(1,6),6-(6,6),6-(6,6)]
   229       5.994444       5.994444       5.994444    6[1-(0),6-(1,6),6-(6,6)]
   230       5.180164       5.180164       5.180164    6[1-(0),6-(1,6),6-(6,6)]
   231        3.80104        3.80104        3.80104    6[6-(1,6),6-(1,6),6-(6,6)]
   232       3.271704       3.271704       3.271704    6[1-(0),6-(6,6),6-(6,8)]
   233       3.038103       3.038103       3.038103    6[6-(1,6),6-(6,6),8-(30,30)]
   234        1.65455        1.65455        1.65455    6[6-(1,6),6-(6,8),6-(8,8)]
   235       0.707714       0.707714       0.707714    6[6-(6,6),8-(30),8-(30,30)]
   236       6.412966       6.412966       6.412966    6[6-(6,6),8-(30),8-(30,30)]
   237       5.472468       5.472468       5.472468    6[6-(1,6),6-(6,8),6-(8,8)]
   238       4.074944       4.074944       4.074944    6[6-(1,6),6-(6,6),8-(30,30)]
   239        3.83555        3.83555        3.83555    6[1-(0),6-(6,6),6-(6,8)]
   240       3.314529       3.314529       3.314529    6[6-(1,6),6-(1,6),6-(6,6)]
   241        1.97248        1.97248        1.97248    6[1-(0),6-(1,6),6-(6,6)]
   242       1.155064       1.155064       1.155064    6[1-(0),6-(1,6),6-(6,6)]
   243       2.649475       2.649475       2.649475    6[6-(1,6),6-(6,6),6-(6,6)]
   244       2.628553       2.628553       2.628553    6[1-(0),6-(6,6),6-(6,6)]
   245       1.850938       1.850938       1.850938    6[6-(1,1,1),6-(1,6),6-(6,6)]
   246       1.144065       1.144065       1.144065    6[6-(1,6),6-(6,6),6-(6,6)]
   247       1.182707       1.182707       1.182707    6[1-(0),6-(6,6),6-(6,6)]
   248       1.848008       1.848008       1.848008    6[6-(1,1,1),6-(1,6),6-(6,6)]
   249       0.344778       0.344778       0.344778    6[6-(1,6),6-(6,6),6-(6,6)]
   250      -0.786613      -0.786613      -0.786613    6[6-(1,1,1),6-(1,6),6-(6,6)]
   251       5.526608       5.526608       5.526608    6[1-(0),6-(6,6),6-(6,6)]
   252       0.111971       0.111971       0.111971    6[6-(1,1,1),6-(1,6),6-(6,6)]
   253      -0.980915      -0.980915      -0.980915    6[6-(1,6),6-(6,6),6-(6,6)]
   254       5.412083       5.412083       5.412083    6[1-(0),6-(6,6),6-(6,6)]
   255       1.577649       1.577649       1.577649    6[1-(0),1-(0),1-(0),6-(6,6)]
   256       1.753958       1.753958       1.753958    6[1-(0),1-(0),1-(0),6-(6,6)]
   257       5.439958       5.439958       5.439958    6[1-(0),1-(0),1-(0),6-(6,6)]
   258       0.575336       0.575336       0.575336    6[1-(0),1-(0),1-(0),6-(6,6)]
   259       5.931246       5.931246       5.931246    8[6-(6,6),30-(8,8,8,8),30-(8,8,8,8)]
   260       3.368254       3.368254       3.368254    8[6-(6,8),30-(8,8,8,8),30-(8,8,8,8)]
   261       1.758912       1.758912       1.758912    8[6-(6,8),30-(8,8,8,8)]
   262        5.35359        5.35359        5.35359    8[6-(6,8),30-(8,8,8,8)]
   263       3.754266       3.754266       3.754266    8[6-(6,8),30-(8,8,8,8),30-(8,8,8,8)]
   264       1.171305       1.171305       1.171305    8[6-(6,6),30-(8,8,8,8),30-(8,8,8,8)]
   265       1.387779       1.387779       1.387779    8[6-(6,6),30-(8,8,8,8),30-(8,8,8,8)]
   266       5.639987       5.639987       5.639987    8[6-(6,8),30-(8,8,8,8),30-(8,8,8,8)]
   267       4.030645       4.030645       4.030645    8[6-(6,8),30-(8,8,8,8)]
   268       3.081857       3.081857       3.081857    8[6-(6,8),30-(8,8,8,8)]
   269       1.482533       1.482533       1.482533    8[6-(6,8),30-(8,8,8,8),30-(8,8,8,8)]
   270       5.714773       5.714773       5.714773    8[6-(6,6),30-(8,8,8,8),30-(8,8,8,8)]
   271       3.659513       3.659513       3.659513    8[6-(6,6),30-(8,8,8,8),30-(8,8,8,8)]
   272        1.09652        1.09652        1.09652    8[6-(6,8),30-(8,8,8,8),30-(8,8,8,8)]
   273        6.30238        6.30238        6.30238    8[6-(6,8),30-(8,8,8,8)]
   274       0.810122       0.810122       0.810122    8[6-(6,8),30-(8,8,8,8)]
   275          6.026          6.026          6.026    8[6-(6,8),30-(8,8,8,8),30-(8,8,8,8)]
   276       3.443039       3.443039       3.443039    8[6-(6,6),30-(8,8,8,8),30-(8,8,8,8)]
