# Supplementary material for: A collection of forcefield precursors for metal–organic frameworks
Source: RSC Adv. 2019 Nov 13;9(63):36492–507. doi: 10.1039/c9ra07327b (PMC9075174; doi:10.1039/c9ra07327b)
Supplement: RA-009-C9RA07327B-s2151 [file RA-009-C9RA07327B-s2151.txt]

RAVXAP_clean

6.988600    0.000000    0.000000
-2.329515    53.093120    0.000000
2.329515    26.546557    45.979992

     1       6.288948       6.288948       6.288948    12[8-(6),8-(6,12),8-(6,12),8-(6,12),8-(6,12)]
     2       6.253725       6.253725       6.253725    12[8-(6),8-(6,12),8-(6,12),8-(6,12),8-(6,12)]
     3       1.629882       1.629882       1.629882    12[8-(6),8-(6,12),8-(6,12),8-(6,12),8-(6,12)]
     4       3.924192       3.924192       3.924192    12[8-(6),8-(6,12),8-(6,12),8-(6,12),8-(6,12)]
     5       3.959414       3.959414       3.959414    12[8-(6),8-(6,12),8-(6,12),8-(6,12),8-(6,12)]
     6       1.594659       1.594659       1.594659    12[8-(6),8-(6,12),8-(6,12),8-(6,12),8-(6,12)]
     7       5.638312       5.638312       5.638312    1[6-(1,1,6)]
     8       -0.12931       -0.12931       -0.12931    1[6-(1,1,6)]
     9       5.966635       5.966635       5.966635    1[6-(1,1,6)]
    10       3.878792       3.878792       3.878792    1[6-(1,6,6)]
    11       4.733009       4.733009       4.733009    1[6-(1,6,6)]
    12       4.442492       4.442492       4.442492    1[6-(1,6,6)]
    13       6.154559       6.154559       6.154559    1[6-(1,6,6)]
    14       6.007028       6.007028       6.007028    1[6-(1,6,6)]
    15        4.25904        4.25904        4.25904    1[6-(1,6,6)]
    16       4.045538       4.045538       4.045538    1[6-(1,6,6)]
    17       5.762427       5.762427       5.762427    1[6-(1,6,6)]
    18       5.497977       5.497977       5.497977    1[6-(1,6,6)]
    19       4.224445       4.224445       4.224445    1[6-(1,6,6)]
    20        0.80506        0.80506        0.80506    1[6-(1,1,6)]
    21       2.133523       2.133523       2.133523    1[6-(1,1,6)]
    22       0.447034       0.447034       0.447034    1[6-(1,1,6)]
    23       1.103477       1.103477       1.103477    1[6-(1,1,6)]
    24        1.04694        1.04694        1.04694    1[6-(1,1,6)]
    25       2.563466       2.563466       2.563466    1[6-(1,1,6)]
    26       0.940849       0.940849       0.940849    1[6-(1,1,6)]
    27       1.457656       1.457656       1.457656    1[6-(1,1,6)]
    28       2.135481       2.135481       2.135481    1[6-(1,1,6)]
    29       4.321029       4.321029       4.321029    1[6-(1,1,6)]
    30       4.338501       4.338501       4.338501    1[6-(1,1,6)]
    31       3.154491       3.154491       3.154491    1[6-(1,1,6)]
    32       1.189507       1.189507       1.189507    1[6-(6,6)]
    33        4.48386        4.48386        4.48386    1[6-(6,6)]
    34       5.011221       5.011221       5.011221    1[6-(6,6)]
    35       2.194886       2.194886       2.194886    1[6-(6,6)]
    36       6.974527       6.974527       6.974527    1[6-(6,6)]
    37       2.777176       2.777176       2.777176    1[6-(6,6)]
    38       4.181465       4.181465       4.181465    1[6-(6,6)]
    39       6.378262       6.378262       6.378262    1[6-(6,6)]
    40       6.143025       6.143025       6.143025    1[6-(6,6)]
    41       1.323547       1.323547       1.323547    1[6-(6,6)]
    42       2.699113       2.699113       2.699113    1[6-(6,6)]
    43        3.92149        3.92149        3.92149    1[6-(6,6)]
    44       4.411318       4.411318       4.411318    1[6-(6,6)]
    45       0.378408       0.378408       0.378408    1[6-(6,6)]
    46       5.644739       5.644739       5.644739    1[6-(6,6)]
    47       6.540536       6.540536       6.540536    1[6-(6,6)]
    48       5.674788       5.674788       5.674788    1[6-(1,1,6)]
    49       5.093895       5.093895       5.093895    1[6-(1,1,6)]
    50       6.820359       6.820359       6.820359    1[6-(1,1,6)]
    51       6.240028       6.240028       6.240028    1[6-(1,1,6)]
    52       0.956157       0.956157       0.956157    1[6-(1,1,6)]
    53       0.162671       0.162671       0.162671    1[6-(1,1,6)]
    54       5.600707       5.600707       5.600707    1[6-(1,1,6)]
    55       6.675205       6.675205       6.675205    1[6-(1,1,6)]
    56       5.201169       5.201169       5.201169    1[6-(1,1,6)]
    57       2.705894       2.705894       2.705894    1[6-(1,1,6)]
    58       3.215851       3.215851       3.215851    1[6-(1,1,6)]
    59       1.703797       1.703797       1.703797    1[6-(1,1,6)]
    60       1.231995       1.231995       1.231995    1[6-(1,6,6)]
    61       6.949439       6.949439       6.949439    1[6-(1,6,6)]
    62        6.62307        6.62307        6.62307    1[6-(1,6,6)]
    63       7.127227       7.127227       7.127227    1[6-(1,6,6)]
    64       1.322495       1.322495       1.322495    1[6-(1,6,6)]
    65       2.514821       2.514821       2.514821    1[6-(1,6,6)]
    66       2.101306       2.101306       2.101306    1[6-(1,6,6)]
    67         0.9398         0.9398         0.9398    1[6-(1,6,6)]
    68       3.848455       3.848455       3.848455    1[6-(1,6,6)]
    69       3.278255       3.278255       3.278255    1[6-(1,6,6)]
    70       1.721053       1.721053       1.721053    1[6-(1,1,6)]
    71       2.411667       2.411667       2.411667    1[6-(1,1,6)]
    72       3.426691       3.426691       3.426691    1[6-(1,1,6)]
    73       0.979247       0.979247       0.979247    1[6-(1,1,6)]
    74       2.200226       2.200226       2.200226    1[6-(1,1,6)]
    75       1.307572       1.307572       1.307572    1[6-(1,1,6)]
    76       6.208328       6.208328       6.208328    1[6-(1,6,6)]
    77       0.073945       0.073945       0.073945    1[6-(1,6,6)]
    78       -0.21657       -0.21657       -0.21657    1[6-(1,6,6)]
    79       1.495497       1.495497       1.495497    1[6-(1,6,6)]
    80       1.347968       1.347968       1.347968    1[6-(1,6,6)]
    81      -0.400021      -0.400021      -0.400021    1[6-(1,6,6)]
    82      -0.613521      -0.613521      -0.613521    1[6-(1,6,6)]
    83       1.103369       1.103369       1.103369    1[6-(1,6,6)]
    84        0.83892        0.83892        0.83892    1[6-(1,6,6)]
    85      -0.434613      -0.434613      -0.434613    1[6-(1,6,6)]
    86       3.134606       3.134606       3.134606    1[6-(1,1,6)]
    87       4.463069       4.463069       4.463069    1[6-(1,1,6)]
    88        2.77658        2.77658        2.77658    1[6-(1,1,6)]
    89       3.433015       3.433015       3.433015    1[6-(1,1,6)]
    90       3.376478       3.376478       3.376478    1[6-(1,1,6)]
    91       4.893004       4.893004       4.893004    1[6-(1,1,6)]
    92       3.270392       3.270392       3.270392    1[6-(1,1,6)]
    93       3.787198       3.787198       3.787198    1[6-(1,1,6)]
    94       4.465022       4.465022       4.465022    1[6-(1,1,6)]
    95      -0.338034      -0.338034      -0.338034    1[6-(1,1,6)]
    96      -0.320564      -0.320564      -0.320564    1[6-(1,1,6)]
    97       5.484029       5.484029       5.484029    1[6-(1,1,6)]
    98       5.848568       5.848568       5.848568    1[6-(6,6)]
    99       2.154326       2.154326       2.154326    1[6-(6,6)]
   100       2.681681       2.681681       2.681681    1[6-(6,6)]
   101       4.524427       4.524427       4.524427    1[6-(6,6)]
   102        2.31547        2.31547        2.31547    1[6-(6,6)]
   103        0.44764        0.44764        0.44764    1[6-(6,6)]
   104        1.85193        1.85193        1.85193    1[6-(6,6)]
   105       4.048727       4.048727       4.048727    1[6-(6,6)]
   106       1.483962       1.483962       1.483962    1[6-(6,6)]
   107       3.653084       3.653084       3.653084    1[6-(6,6)]
   108       5.028651       5.028651       5.028651    1[6-(6,6)]
   109        1.59195        1.59195        1.59195    1[6-(6,6)]
   110       2.081781       2.081781       2.081781    1[6-(6,6)]
   111       2.707952       2.707952       2.707952    1[6-(6,6)]
   112       0.985678       0.985678       0.985678    1[6-(6,6)]
   113       1.881475       1.881475       1.881475    1[6-(6,6)]
   114       3.345255       3.345255       3.345255    1[6-(1,1,6)]
   115       2.764362       2.764362       2.764362    1[6-(1,1,6)]
   116       4.490826       4.490826       4.490826    1[6-(1,1,6)]
   117       3.910488       3.910488       3.910488    1[6-(1,1,6)]
   118       5.615217       5.615217       5.615217    1[6-(1,1,6)]
   119       4.821732       4.821732       4.821732    1[6-(1,1,6)]
   120       3.271173       3.271173       3.271173    1[6-(1,1,6)]
   121        4.34567        4.34567        4.34567    1[6-(1,1,6)]
   122       2.871635       2.871635       2.871635    1[6-(1,1,6)]
   123       7.364952       7.364952       7.364952    1[6-(1,1,6)]
   124       7.874909       7.874909       7.874909    1[6-(1,1,6)]
   125       6.362856       6.362856       6.362856    1[6-(1,1,6)]
   126       5.891057       5.891057       5.891057    1[6-(1,6,6)]
   127         4.6199         4.6199         4.6199    1[6-(1,6,6)]
   128       4.293534       4.293534       4.293534    1[6-(1,6,6)]
   129        4.79769        4.79769        4.79769    1[6-(1,6,6)]
   130        5.98156        5.98156        5.98156    1[6-(1,6,6)]
   131       7.173885       7.173885       7.173885    1[6-(1,6,6)]
   132       6.760371       6.760371       6.760371    1[6-(1,6,6)]
   133       5.598866       5.598866       5.598866    1[6-(1,6,6)]
   134       1.518921       1.518921       1.518921    1[6-(1,6,6)]
   135       0.948722       0.948722       0.948722    1[6-(1,6,6)]
   136       6.380122       6.380122       6.380122    1[6-(1,1,6)]
   137       7.070734       7.070734       7.070734    1[6-(1,1,6)]
   138        1.09716        1.09716        1.09716    1[6-(1,1,6)]
   139       3.308769       3.308769       3.308769    1[6-(1,1,6)]
   140       4.529747       4.529747       4.529747    1[6-(1,1,6)]
   141       3.637094       3.637094       3.637094    1[6-(1,1,6)]
   142       1.549249       1.549249       1.549249    1[6-(1,6,6)]
   143       2.403464       2.403464       2.403464    1[6-(1,6,6)]
   144       2.112948       2.112948       2.112948    1[6-(1,6,6)]
   145       3.825015       3.825015       3.825015    1[6-(1,6,6)]
   146       3.677487       3.677487       3.677487    1[6-(1,6,6)]
   147       1.929499       1.929499       1.929499    1[6-(1,6,6)]
   148       1.715995       1.715995       1.715995    1[6-(1,6,6)]
   149       3.432885       3.432885       3.432885    1[6-(1,6,6)]
   150       3.168437       3.168437       3.168437    1[6-(1,6,6)]
   151       1.894905       1.894905       1.894905    1[6-(1,6,6)]
   152       5.464125       5.464125       5.464125    1[6-(1,1,6)]
   153       6.792587       6.792587       6.792587    1[6-(1,1,6)]
   154       5.106098       5.106098       5.106098    1[6-(1,1,6)]
   155       5.762538       5.762538       5.762538    1[6-(1,1,6)]
   156       5.705999       5.705999       5.705999    1[6-(1,1,6)]
   157       7.222525       7.222525       7.222525    1[6-(1,1,6)]
   158       5.599915       5.599915       5.599915    1[6-(1,1,6)]
   159       6.116723       6.116723       6.116723    1[6-(1,1,6)]
   160       6.794546       6.794546       6.794546    1[6-(1,1,6)]
   161       1.991489       1.991489       1.991489    1[6-(1,1,6)]
   162       2.008962       2.008962       2.008962    1[6-(1,1,6)]
   163       0.824953       0.824953       0.824953    1[6-(1,1,6)]
   164       3.519044       3.519044       3.519044    1[6-(6,6)]
   165      -0.175199      -0.175199      -0.175199    1[6-(6,6)]
   166       0.352165       0.352165       0.352165    1[6-(6,6)]
   167       6.853945       6.853945       6.853945    1[6-(6,6)]
   168       4.644991       4.644991       4.644991    1[6-(6,6)]
   169       5.106714       5.106714       5.106714    1[6-(6,6)]
   170       6.511002       6.511002       6.511002    1[6-(6,6)]
   171       1.719198       1.719198       1.719198    1[6-(6,6)]
   172       3.813491       3.813491       3.813491    1[6-(6,6)]
   173       5.982612       5.982612       5.982612    1[6-(6,6)]
   174       7.358177       7.358177       7.358177    1[6-(6,6)]
   175      -0.737571      -0.737571      -0.737571    1[6-(6,6)]
   176      -0.247737      -0.247737      -0.247737    1[6-(6,6)]
   177       5.037468       5.037468       5.037468    1[6-(6,6)]
   178         3.3152         3.3152         3.3152    1[6-(6,6)]
   179       4.211002       4.211002       4.211002    1[6-(6,6)]
   180       1.015727       1.015727       1.015727    1[6-(1,1,6)]
   181       0.434835       0.434835       0.434835    1[6-(1,1,6)]
   182       2.161299       2.161299       2.161299    1[6-(1,1,6)]
   183       1.580967       1.580967       1.580967    1[6-(1,1,6)]
   184       3.285696       3.285696       3.285696    1[6-(1,1,6)]
   185       2.492211       2.492211       2.492211    1[6-(1,1,6)]
   186       0.941652       0.941652       0.941652    1[6-(1,1,6)]
   187       2.016149       2.016149       2.016149    1[6-(1,1,6)]
   188       0.542113       0.542113       0.542113    1[6-(1,1,6)]
   189       5.035433       5.035433       5.035433    1[6-(1,1,6)]
   190       5.545392       5.545392       5.545392    1[6-(1,1,6)]
   191       4.033338       4.033338       4.033338    1[6-(1,1,6)]
   192       3.561539       3.561539       3.561539    1[6-(1,6,6)]
   193       2.290383       2.290383       2.290383    1[6-(1,6,6)]
   194       1.964016       1.964016       1.964016    1[6-(1,6,6)]
   195       2.468174       2.468174       2.468174    1[6-(1,6,6)]
   196       3.652043       3.652043       3.652043    1[6-(1,6,6)]
   197       4.844368       4.844368       4.844368    1[6-(1,6,6)]
   198       4.430851       4.430851       4.430851    1[6-(1,6,6)]
   199       3.269346       3.269346       3.269346    1[6-(1,6,6)]
   200      -0.810598      -0.810598      -0.810598    1[6-(1,6,6)]
   201       5.607801       5.607801       5.607801    1[6-(1,6,6)]
   202       4.050602       4.050602       4.050602    1[6-(1,1,6)]
   203       4.741217       4.741217       4.741217    1[6-(1,1,6)]
   204       -1.23236       -1.23236       -1.23236    1[6-(1,1,6)]
   205       5.895702       5.895702       5.895702    6[1-(0),1-(0),1-(0),6-(1,1,6)]
   206       4.835951       4.835951       4.835951    6[1-(0),1-(0),6-(1,1,1),6-(1,1,6)]
   207       5.162527       5.162527       5.162527    6[1-(0),1-(0),6-(1,1,6),6-(1,1,6)]
   208       5.084184       5.084184       5.084184    6[1-(0),1-(0),6-(1,1,6),6-(1,1,6)]
   209       4.874316       4.874316       4.874316    6[1-(0),1-(0),6-(1,1,6),6-(1,1,6)]
   210       4.575342       4.575342       4.575342    6[1-(0),1-(0),6-(1,1,6),6-(6,6)]
   211       1.126955       1.126955       1.126955    6[1-(0),1-(0),1-(0),6-(6,6)]
   212       1.492812       1.492812       1.492812    6[1-(0),1-(0),1-(0),6-(6,6)]
   213       1.228151       1.228151       1.228151    6[1-(0),1-(0),1-(0),6-(6,6)]
   214       4.180208       4.180208       4.180208    6[1-(0),1-(0),1-(0),6-(6,6)]
   215       0.386795       0.386795       0.386795    6[1-(0),6-(6,6),6-(6,6)]
   216       6.627545       6.627545       6.627545    6[6-(1,1,1),6-(1,6),6-(6,6)]
   217       6.091169       6.091169       6.091169    6[6-(1,1,1),6-(1,6),6-(6,6)]
   218        5.29349        5.29349        5.29349    6[1-(0),6-(6,6),6-(6,6)]
   219       5.559197       5.559197       5.559197    6[6-(1,6),6-(6,6),6-(6,6)]
   220       0.129265       0.129265       0.129265    6[6-(1,6),6-(6,6),6-(6,6)]
   221       4.007239       4.007239       4.007239    6[1-(0),6-(6,6),6-(6,6)]
   222       3.593933       3.593933       3.593933    6[6-(1,1,6),6-(1,6),6-(6,6)]
   223       2.268126       2.268126       2.268126    6[6-(1,6),6-(6,6),6-(6,6)]
   224       1.258064       1.258064       1.258064    6[6-(1,1,1),6-(1,6),6-(6,6)]
   225       1.758518       1.758518       1.758518    6[1-(0),6-(6,6),6-(6,6)]
   226       1.726858       1.726858       1.726858    6[6-(1,6),6-(6,6),6-(6,6)]
   227       1.125139       1.125139       1.125139    6[6-(1,1,1),6-(1,6),6-(6,6)]
   228        0.52391        0.52391        0.52391    6[1-(0),6-(6,6),6-(6,6)]
   229       0.588555       0.588555       0.588555    6[6-(1,6),6-(6,6),6-(6,6)]
   230       3.137438       3.137438       3.137438    6[1-(0),6-(1,6),6-(6,6)]
   231       2.334029       2.334029       2.334029    6[1-(0),6-(1,6),6-(6,6)]
   232       0.972719       0.972719       0.972719    6[6-(1,6),6-(1,6),6-(6,6)]
   233       0.430963       0.430963       0.430963    6[1-(0),6-(6,6),6-(6,8)]
   234       4.316275       4.316275       4.316275    6[6-(1,6),6-(6,6),8-(12,12)]
   235       2.917018       2.917018       2.917018    6[6-(1,6),6-(6,8),6-(8,8)]
   236       1.998227       1.998227       1.998227    6[6-(6,6),8-(12),8-(12,12)]
   237       3.541799       3.541799       3.541799    6[6-(6,6),8-(12),8-(12,12)]
   238       2.611966       2.611966       2.611966    6[6-(1,6),6-(6,8),6-(8,8)]
   239        1.21802        1.21802        1.21802    6[6-(1,6),6-(6,6),8-(12,12)]
   240       5.090612       5.090612       5.090612    6[1-(0),6-(6,6),6-(6,8)]
   241       4.523138       4.523138       4.523138    6[6-(1,6),6-(1,6),6-(6,6)]
   242        3.16043        3.16043        3.16043    6[1-(0),6-(1,6),6-(6,6)]
   243       2.372116       2.372116       2.372116    6[1-(0),6-(1,6),6-(6,6)]
   244       4.768996       4.768996       4.768996    6[6-(1,6),6-(6,6),6-(6,6)]
   245       4.015276       4.015276       4.015276    6[1-(0),6-(6,6),6-(6,6)]
   246        3.44878        3.44878        3.44878    6[6-(1,1,1),6-(1,6),6-(6,6)]
   247       3.611404       3.611404       3.611404    6[6-(1,6),6-(6,6),6-(6,6)]
   248       4.299082       4.299082       4.299082    6[1-(0),6-(6,6),6-(6,6)]
   249       4.873754       4.873754       4.873754    6[6-(1,1,1),6-(1,6),6-(6,6)]
   250       3.138346       3.138346       3.138346    6[6-(1,6),6-(6,6),6-(6,6)]
   251       1.827634       1.827634       1.827634    6[6-(1,1,6),6-(1,6),6-(6,6)]
   252       1.403216       1.403216       1.403216    6[1-(0),6-(6,6),6-(6,6)]
   253       5.347093       5.347093       5.347093    6[6-(1,6),6-(6,6),6-(6,6)]
   254       6.853975       6.853975       6.853975    6[6-(1,6),6-(6,6),6-(6,6)]
   255        5.85244        5.85244        5.85244    6[1-(0),6-(6,6),6-(6,6)]
   256       5.126953       5.126953       5.126953    6[6-(1,1,1),6-(1,6),6-(6,6)]
   257       7.123665       7.123665       7.123665    6[6-(1,1,1),6-(1,6),6-(6,6)]
   258       6.359322       6.359322       6.359322    6[1-(0),6-(6,6),6-(6,6)]
   259       5.905621       5.905621       5.905621    6[1-(0),1-(0),1-(0),6-(6,6)]
   260       0.023738       0.023738       0.023738    6[1-(0),1-(0),1-(0),6-(6,6)]
   261       5.633834       5.633834       5.633834    6[1-(0),1-(0),1-(0),6-(6,6)]
   262       2.727977       2.727977       2.727977    6[1-(0),1-(0),1-(0),6-(6,6)]
   263       0.860062       0.860062       0.860062    6[1-(0),1-(0),6-(1,1,6),6-(6,6)]
   264        0.48072        0.48072        0.48072    6[1-(0),1-(0),6-(1,1,6),6-(1,1,6)]
   265       1.602739       1.602739       1.602739    6[1-(0),1-(0),6-(1,1,6),6-(1,1,6)]
   266       1.848248       1.848248       1.848248    6[1-(0),1-(0),6-(1,1,6),6-(1,1,6)]
   267       2.983196       2.983196       2.983196    6[1-(0),1-(0),6-(1,1,1),6-(1,1,6)]
   268       2.605181       2.605181       2.605181    6[1-(0),1-(0),1-(0),6-(1,1,6)]
   269       1.236638       1.236638       1.236638    6[1-(0),1-(0),1-(0),6-(1,1,6)]
   270       0.176887       0.176887       0.176887    6[1-(0),1-(0),6-(1,1,1),6-(1,1,6)]
   271       0.503465       0.503465       0.503465    6[1-(0),1-(0),6-(1,1,6),6-(1,1,6)]
   272       0.425123       0.425123       0.425123    6[1-(0),1-(0),6-(1,1,6),6-(1,1,6)]
   273       0.215257       0.215257       0.215257    6[1-(0),1-(0),6-(1,1,6),6-(1,1,6)]
   274      -0.083715      -0.083715      -0.083715    6[1-(0),1-(0),6-(1,1,6),6-(6,6)]
   275       3.456501       3.456501       3.456501    6[1-(0),1-(0),1-(0),6-(6,6)]
   276       3.822351       3.822351       3.822351    6[1-(0),1-(0),1-(0),6-(6,6)]
   277       3.557692       3.557692       3.557692    6[1-(0),1-(0),1-(0),6-(6,6)]
   278      -0.478855      -0.478855      -0.478855    6[1-(0),1-(0),1-(0),6-(6,6)]
   279       5.045858       5.045858       5.045858    6[1-(0),6-(6,6),6-(6,6)]
   280       4.298007       4.298007       4.298007    6[6-(1,1,1),6-(1,6),6-(6,6)]
   281       3.761634       3.761634       3.761634    6[6-(1,1,1),6-(1,6),6-(6,6)]
   282       2.963955       2.963955       2.963955    6[1-(0),6-(6,6),6-(6,6)]
   283        3.22966        3.22966        3.22966    6[6-(1,6),6-(6,6),6-(6,6)]
   284       4.788329       4.788329       4.788329    6[6-(1,6),6-(6,6),6-(6,6)]
   285       1.677698       1.677698       1.677698    6[1-(0),6-(6,6),6-(6,6)]
   286      -1.065123      -1.065123      -1.065123    6[6-(1,1,6),6-(1,6),6-(6,6)]
   287       4.597669       4.597669       4.597669    6[6-(1,6),6-(6,6),6-(6,6)]
   288       3.587604       3.587604       3.587604    6[6-(1,1,1),6-(1,6),6-(6,6)]
   289       4.088059       4.088059       4.088059    6[1-(0),6-(6,6),6-(6,6)]
   290       4.056401       4.056401       4.056401    6[6-(1,6),6-(6,6),6-(6,6)]
   291       3.454683       3.454683       3.454683    6[6-(1,1,1),6-(1,6),6-(6,6)]
   292       2.853453       2.853453       2.853453    6[1-(0),6-(6,6),6-(6,6)]
   293       2.918097       2.918097       2.918097    6[6-(1,6),6-(6,6),6-(6,6)]
   294       0.807903       0.807903       0.807903    6[1-(0),6-(1,6),6-(6,6)]
   295       6.993093       6.993093       6.993093    6[1-(0),6-(1,6),6-(6,6)]
   296       5.631784       5.631784       5.631784    6[6-(1,6),6-(1,6),6-(6,6)]
   297       5.090028       5.090028       5.090028    6[1-(0),6-(6,6),6-(6,8)]
   298       6.645811       6.645811       6.645811    6[6-(1,6),6-(6,6),8-(12,12)]
   299       5.246554       5.246554       5.246554    6[6-(1,6),6-(6,8),6-(8,8)]
   300       4.327762       4.327762       4.327762    6[6-(6,6),8-(12),8-(12,12)]
   301       1.212265       1.212265       1.212265    6[6-(6,6),8-(12),8-(12,12)]
   302       0.282431       0.282431       0.282431    6[6-(1,6),6-(6,8),6-(8,8)]
   303       5.877085       5.877085       5.877085    6[6-(1,6),6-(6,6),8-(12,12)]
   304       0.431549       0.431549       0.431549    6[1-(0),6-(6,6),6-(6,8)]
   305      -0.135925      -0.135925      -0.135925    6[6-(1,6),6-(1,6),6-(6,6)]
   306       5.489968       5.489968       5.489968    6[1-(0),6-(1,6),6-(6,6)]
   307       4.701653       4.701653       4.701653    6[1-(0),6-(1,6),6-(6,6)]
   308       2.439459       2.439459       2.439459    6[6-(1,6),6-(6,6),6-(6,6)]
   309       1.685737       1.685737       1.685737    6[1-(0),6-(6,6),6-(6,6)]
   310       1.119241       1.119241       1.119241    6[6-(1,1,1),6-(1,6),6-(6,6)]
   311       1.281865       1.281865       1.281865    6[6-(1,6),6-(6,6),6-(6,6)]
   312       1.969544       1.969544       1.969544    6[1-(0),6-(6,6),6-(6,6)]
   313       2.544218       2.544218       2.544218    6[6-(1,1,1),6-(1,6),6-(6,6)]
   314       7.797406       7.797406       7.797406    6[6-(1,6),6-(6,6),6-(6,6)]
   315       6.486694       6.486694       6.486694    6[6-(1,1,6),6-(1,6),6-(6,6)]
   316       3.732761       3.732761       3.732761    6[1-(0),6-(6,6),6-(6,6)]
   317       0.688032       0.688032       0.688032    6[6-(1,6),6-(6,6),6-(6,6)]
   318       2.194915       2.194915       2.194915    6[6-(1,6),6-(6,6),6-(6,6)]
   319       1.193379       1.193379       1.193379    6[1-(0),6-(6,6),6-(6,6)]
   320       0.467891       0.467891       0.467891    6[6-(1,1,1),6-(1,6),6-(6,6)]
   321       2.464605       2.464605       2.464605    6[6-(1,1,1),6-(1,6),6-(6,6)]
   322       1.700261       1.700261       1.700261    6[1-(0),6-(6,6),6-(6,6)]
   323       3.576088       3.576088       3.576088    6[1-(0),1-(0),1-(0),6-(6,6)]
   324       4.682799       4.682799       4.682799    6[1-(0),1-(0),1-(0),6-(6,6)]
   325       3.304299       3.304299       3.304299    6[1-(0),1-(0),1-(0),6-(6,6)]
   326       7.387036       7.387036       7.387036    6[1-(0),1-(0),1-(0),6-(6,6)]
   327       5.519123       5.519123       5.519123    6[1-(0),1-(0),6-(1,1,6),6-(6,6)]
   328       5.139783       5.139783       5.139783    6[1-(0),1-(0),6-(1,1,6),6-(1,1,6)]
   329       6.261803       6.261803       6.261803    6[1-(0),1-(0),6-(1,1,6),6-(1,1,6)]
   330       6.507313       6.507313       6.507313    6[1-(0),1-(0),6-(1,1,6),6-(1,1,6)]
   331       0.653662       0.653662       0.653662    6[1-(0),1-(0),6-(1,1,1),6-(1,1,6)]
   332       7.264249       7.264249       7.264249    6[1-(0),1-(0),1-(0),6-(1,1,6)]
   333       3.566159       3.566159       3.566159    6[1-(0),1-(0),1-(0),6-(1,1,6)]
   334       2.506407       2.506407       2.506407    6[1-(0),1-(0),6-(1,1,1),6-(1,1,6)]
   335       2.832984       2.832984       2.832984    6[1-(0),1-(0),6-(1,1,6),6-(1,1,6)]
   336       2.754642       2.754642       2.754642    6[1-(0),1-(0),6-(1,1,6),6-(1,1,6)]
   337       2.544774       2.544774       2.544774    6[1-(0),1-(0),6-(1,1,6),6-(1,1,6)]
   338       2.245802       2.245802       2.245802    6[1-(0),1-(0),6-(1,1,6),6-(6,6)]
   339       5.786019       5.786019       5.786019    6[1-(0),1-(0),1-(0),6-(6,6)]
   340       6.151872       6.151872       6.151872    6[1-(0),1-(0),1-(0),6-(6,6)]
   341       5.887216       5.887216       5.887216    6[1-(0),1-(0),1-(0),6-(6,6)]
   342        1.85067        1.85067        1.85067    6[1-(0),1-(0),1-(0),6-(6,6)]
   343       2.716334       2.716334       2.716334    6[1-(0),6-(6,6),6-(6,6)]
   344       1.968484       1.968484       1.968484    6[6-(1,1,1),6-(1,6),6-(6,6)]
   345       1.432108       1.432108       1.432108    6[6-(1,1,1),6-(1,6),6-(6,6)]
   346        0.63443        0.63443        0.63443    6[1-(0),6-(6,6),6-(6,6)]
   347       0.900137       0.900137       0.900137    6[6-(1,6),6-(6,6),6-(6,6)]
   348       2.458803       2.458803       2.458803    6[6-(1,6),6-(6,6),6-(6,6)]
   349      -0.651817      -0.651817      -0.651817    6[1-(0),6-(6,6),6-(6,6)]
   350       1.264393       1.264393       1.264393    6[6-(1,1,6),6-(1,6),6-(6,6)]
   351       6.927186       6.927186       6.927186    6[6-(1,6),6-(6,6),6-(6,6)]
   352       5.917125       5.917125       5.917125    6[6-(1,1,1),6-(1,6),6-(6,6)]
   353       6.417578       6.417578       6.417578    6[1-(0),6-(6,6),6-(6,6)]
   354       6.385919       6.385919       6.385919    6[6-(1,6),6-(6,6),6-(6,6)]
   355       5.784202       5.784202       5.784202    6[6-(1,1,1),6-(1,6),6-(6,6)]
   356       5.182973       5.182973       5.182973    6[1-(0),6-(6,6),6-(6,6)]
   357       5.247618       5.247618       5.247618    6[6-(1,6),6-(6,6),6-(6,6)]
   358       5.466975       5.466975       5.466975    6[1-(0),6-(1,6),6-(6,6)]
   359       4.663566       4.663566       4.663566    6[1-(0),6-(1,6),6-(6,6)]
   360       3.302257       3.302257       3.302257    6[6-(1,6),6-(1,6),6-(6,6)]
   361         2.7605         2.7605         2.7605    6[1-(0),6-(6,6),6-(6,8)]
   362       1.986741       1.986741       1.986741    6[6-(1,6),6-(6,6),8-(12,12)]
   363       0.587484       0.587484       0.587484    6[6-(1,6),6-(6,8),6-(8,8)]
   364       6.657293       6.657293       6.657293    6[6-(6,6),8-(12),8-(12,12)]
   365       5.871334       5.871334       5.871334    6[6-(6,6),8-(12),8-(12,12)]
   366       4.941501       4.941501       4.941501    6[6-(1,6),6-(6,8),6-(8,8)]
   367       3.547555       3.547555       3.547555    6[6-(1,6),6-(6,6),8-(12,12)]
   368       2.761077       2.761077       2.761077    6[1-(0),6-(6,6),6-(6,8)]
   369       2.193602       2.193602       2.193602    6[6-(1,6),6-(1,6),6-(6,6)]
   370       0.830895       0.830895       0.830895    6[1-(0),6-(1,6),6-(6,6)]
   371       7.031182       7.031182       7.031182    6[1-(0),6-(1,6),6-(6,6)]
   372       0.109937       0.109937       0.109937    6[6-(1,6),6-(6,6),6-(6,6)]
   373      -0.643783      -0.643783      -0.643783    6[1-(0),6-(6,6),6-(6,6)]
   374       5.778322       5.778322       5.778322    6[6-(1,1,1),6-(1,6),6-(6,6)]
   375      -1.047653      -1.047653      -1.047653    6[6-(1,6),6-(6,6),6-(6,6)]
   376      -0.359975      -0.359975      -0.359975    6[1-(0),6-(6,6),6-(6,6)]
   377       0.214697       0.214697       0.214697    6[6-(1,1,1),6-(1,6),6-(6,6)]
   378        5.46789        5.46789        5.46789    6[6-(1,6),6-(6,6),6-(6,6)]
   379       4.157178       4.157178       4.157178    6[6-(1,1,6),6-(1,6),6-(6,6)]
   380       6.062276       6.062276       6.062276    6[1-(0),6-(6,6),6-(6,6)]
   381       3.017558       3.017558       3.017558    6[6-(1,6),6-(6,6),6-(6,6)]
   382       4.524438       4.524438       4.524438    6[6-(1,6),6-(6,6),6-(6,6)]
   383       3.522902       3.522902       3.522902    6[1-(0),6-(6,6),6-(6,6)]
   384       2.797416       2.797416       2.797416    6[6-(1,1,1),6-(1,6),6-(6,6)]
   385       4.794129       4.794129       4.794129    6[6-(1,1,1),6-(1,6),6-(6,6)]
   386       4.029787       4.029787       4.029787    6[1-(0),6-(6,6),6-(6,6)]
   387       1.246561       1.246561       1.246561    6[1-(0),1-(0),1-(0),6-(6,6)]
   388       2.353277       2.353277       2.353277    6[1-(0),1-(0),1-(0),6-(6,6)]
   389       0.974777       0.974777       0.974777    6[1-(0),1-(0),1-(0),6-(6,6)]
   390       5.057517       5.057517       5.057517    6[1-(0),1-(0),1-(0),6-(6,6)]
   391       3.189606       3.189606       3.189606    6[1-(0),1-(0),6-(1,1,6),6-(6,6)]
   392       2.810265       2.810265       2.810265    6[1-(0),1-(0),6-(1,1,6),6-(1,1,6)]
   393       3.932285       3.932285       3.932285    6[1-(0),1-(0),6-(1,1,6),6-(1,1,6)]
   394       4.177794       4.177794       4.177794    6[1-(0),1-(0),6-(1,1,6),6-(1,1,6)]
   395       5.312743       5.312743       5.312743    6[1-(0),1-(0),6-(1,1,1),6-(1,1,6)]
   396        4.93473        4.93473        4.93473    6[1-(0),1-(0),1-(0),6-(1,1,6)]
   397       4.973763       4.973763       4.973763    8[6-(6,6),12-(8,8,8,8),12-(8,8,8,8)]
   398       2.429214       2.429214       2.429214    8[6-(6,8),12-(8,8,8,8),12-(8,8,8,8)]
   399       0.779345       0.779345       0.779345    8[6-(6,8),12-(8,8,8,8)]
   400       4.763406       4.763406       4.763406    8[6-(6,8),12-(8,8,8,8)]
   401       3.117451       3.117451       3.117451    8[6-(6,8),12-(8,8,8,8),12-(8,8,8,8)]
   402       0.575279       0.575279       0.575279    8[6-(6,6),12-(8,8,8,8),12-(8,8,8,8)]
   403       0.314698       0.314698       0.314698    8[6-(6,6),12-(8,8,8,8),12-(8,8,8,8)]
   404       4.758748       4.758748       4.758748    8[6-(6,8),12-(8,8,8,8),12-(8,8,8,8)]
   405        3.10888        3.10888        3.10888    8[6-(6,8),12-(8,8,8,8)]
   406       2.433872       2.433872       2.433872    8[6-(6,8),12-(8,8,8,8)]
   407       0.787918       0.787918       0.787918    8[6-(6,8),12-(8,8,8,8),12-(8,8,8,8)]
   408       5.234344       5.234344       5.234344    8[6-(6,6),12-(8,8,8,8),12-(8,8,8,8)]
   409       2.644229       2.644229       2.644229    8[6-(6,6),12-(8,8,8,8),12-(8,8,8,8)]
   410        0.09968        0.09968        0.09968    8[6-(6,8),12-(8,8,8,8),12-(8,8,8,8)]
   411       5.438411       5.438411       5.438411    8[6-(6,8),12-(8,8,8,8)]
   412       0.104341       0.104341       0.104341    8[6-(6,8),12-(8,8,8,8)]
   413       5.446985       5.446985       5.446985    8[6-(6,8),12-(8,8,8,8),12-(8,8,8,8)]
   414       2.904813       2.904813       2.904813    8[6-(6,6),12-(8,8,8,8),12-(8,8,8,8)]
