# Supplementary material for: A collection of forcefield precursors for metal–organic frameworks
Source: RSC Adv. 2019 Nov 13;9(63):36492–507. doi: 10.1039/c9ra07327b (PMC9075174; doi:10.1039/c9ra07327b)
Supplement: RA-009-C9RA07327B-s2152 [file RA-009-C9RA07327B-s2152.txt]

RAVXET_clean

6.731700    0.000000    0.000000
-2.243943    54.500525    0.000000
2.243943    27.250266    47.198837

     1       6.254354       6.254354       6.254354    12[8-(6),8-(6,12),8-(6,12),8-(6,12),8-(6,12)]
     2       1.766555       1.766555       1.766555    12[8-(6),8-(6,12),8-(6,12),8-(6,12),8-(6,12)]
     3       4.010457       4.010457       4.010457    12[8-(6),8-(6,12),8-(6,12),8-(6,12),8-(6,12)]
     4       0.477346       0.477346       0.477346    12[8-(6),8-(6,12),8-(6,12),8-(6,12),8-(6,12)]
     5       4.965145       4.965145       4.965145    12[8-(6),8-(6,12),8-(6,12),8-(6,12),8-(6,12)]
     6       2.721243       2.721243       2.721243    12[8-(6),8-(6,12),8-(6,12),8-(6,12),8-(6,12)]
     7       6.321875       6.321875       6.321875    1[6-(6,6)]
     8       2.974805       2.974805       2.974805    1[6-(6,6)]
     9       1.520421       1.520421       1.520421    1[6-(6,6)]
    10       0.301785       0.301785       0.301785    1[6-(6,6)]
    11       3.204892       3.204892       3.204892    1[6-(6,6)]
    12       0.989493       0.989493       0.989493    1[6-(6,6)]
    13      -0.099026      -0.099026      -0.099026    1[6-(6,6)]
    14       6.416592       6.416592       6.416592    1[6-(6,6)]
    15       5.519047       5.519047       5.519047    1[6-(1,1,6)]
    16       5.504438       5.504438       5.504438    1[6-(1,1,6)]
    17       4.077656       4.077656       4.077656    1[6-(1,1,6)]
    18       2.271212       2.271212       2.271212    1[6-(1,1,6)]
    19       2.031429       2.031429       2.031429    1[6-(1,1,6)]
    20          0.869          0.869          0.869    1[6-(1,1,6)]
    21       3.869243       3.869243       3.869243    1[6-(1,1,6)]
    22       2.427514       2.427514       2.427514    1[6-(1,1,6)]
    23       2.430881       2.430881       2.430881    1[6-(1,1,6)]
    24       0.290477       0.290477       0.290477    1[6-(1,1,6)]
    25       2.082119       2.082119       2.082119    1[6-(1,1,6)]
    26       1.312754       1.312754       1.312754    1[6-(1,1,6)]
    27        0.26866        0.26866        0.26866    1[6-(1,6,8)]
    28       5.596193       5.596193       5.596193    1[6-(1,6,8)]
    29        5.02696        5.02696        5.02696    1[6-(1,6,8)]
    30       6.424529       6.424529       6.424529    1[6-(1,6,8)]
    31       5.811671       5.811671       5.811671    1[6-(1,6,8)]
    32       0.452498       0.452498       0.452498    1[6-(1,6,8)]
    33       0.675247       0.675247       0.675247    1[6-(1,6,8)]
    34       0.923175       0.923175       0.923175    1[6-(1,6,8)]
    35       4.063244       4.063244       4.063244    1[6-(1,6,8)]
    36       2.682504       2.682504       2.682504    1[6-(1,6,8)]
    37       4.437596       4.437596       4.437596    1[6-(1,6,8)]
    38       4.343686       4.343686       4.343686    1[6-(1,6,8)]
    39       2.509505       2.509505       2.509505    1[6-(1,1,8)]
    40       3.505998       3.505998       3.505998    1[6-(1,1,8)]
    41       1.700556       1.700556       1.700556    1[6-(1,1,8)]
    42       1.834068       1.834068       1.834068    1[6-(6,6)]
    43       5.218697       5.218697       5.218697    1[6-(6,6)]
    44       3.764316       3.764316       3.764316    1[6-(6,6)]
    45       2.545666       2.545666       2.545666    1[6-(6,6)]
    46       5.448779       5.448779       5.448779    1[6-(6,6)]
    47       3.233371       3.233371       3.233371    1[6-(6,6)]
    48       2.144866       2.144866       2.144866    1[6-(6,6)]
    49       1.928779       1.928779       1.928779    1[6-(6,6)]
    50       1.031245       1.031245       1.031245    1[6-(1,1,6)]
    51       1.016636       1.016636       1.016636    1[6-(1,1,6)]
    52      -0.410148      -0.410148      -0.410148    1[6-(1,1,6)]
    53       4.515094       4.515094       4.515094    1[6-(1,1,6)]
    54       4.275313       4.275313       4.275313    1[6-(1,1,6)]
    55       3.112881       3.112881       3.112881    1[6-(1,1,6)]
    56      -0.618565      -0.618565      -0.618565    1[6-(1,1,6)]
    57       4.671407       4.671407       4.671407    1[6-(1,1,6)]
    58       4.674774       4.674774       4.674774    1[6-(1,1,6)]
    59       2.534352       2.534352       2.534352    1[6-(1,1,6)]
    60       4.325993       4.325993       4.325993    1[6-(1,1,6)]
    61       3.556629       3.556629       3.556629    1[6-(1,1,6)]
    62       2.512544       2.512544       2.512544    1[6-(1,6,8)]
    63       1.108379       1.108379       1.108379    1[6-(1,6,8)]
    64        0.53915        0.53915        0.53915    1[6-(1,6,8)]
    65       1.936718       1.936718       1.936718    1[6-(1,6,8)]
    66       1.323867       1.323867       1.323867    1[6-(1,6,8)]
    67       2.696394       2.696394       2.696394    1[6-(1,6,8)]
    68       2.919144       2.919144       2.919144    1[6-(1,6,8)]
    69       3.167075       3.167075       3.167075    1[6-(1,6,8)]
    70      -0.424557      -0.424557      -0.424557    1[6-(1,6,8)]
    71       4.926403       4.926403       4.926403    1[6-(1,6,8)]
    72      -0.050211      -0.050211      -0.050211    1[6-(1,6,8)]
    73      -0.144118      -0.144118      -0.144118    1[6-(1,6,8)]
    74       4.753394       4.753394       4.753394    1[6-(1,1,8)]
    75      -0.981814      -0.981814      -0.981814    1[6-(1,1,8)]
    76       3.944444       3.944444       3.944444    1[6-(1,1,8)]
    77       4.077979       4.077979       4.077979    1[6-(6,6)]
    78       0.730915       0.730915       0.730915    1[6-(6,6)]
    79       6.008229       6.008229       6.008229    1[6-(6,6)]
    80       4.789595       4.789595       4.789595    1[6-(6,6)]
    81       0.961013       0.961013       0.961013    1[6-(6,6)]
    82       5.477313       5.477313       5.477313    1[6-(6,6)]
    83       4.388791       4.388791       4.388791    1[6-(6,6)]
    84       4.172696       4.172696       4.172696    1[6-(6,6)]
    85       3.275162       3.275162       3.275162    1[6-(1,1,6)]
    86       3.260557       3.260557       3.260557    1[6-(1,1,6)]
    87       1.833772       1.833772       1.833772    1[6-(1,1,6)]
    88       6.759019       6.759019       6.759019    1[6-(1,1,6)]
    89       6.519233       6.519233       6.519233    1[6-(1,1,6)]
    90       5.356804       5.356804       5.356804    1[6-(1,1,6)]
    91       1.625362       1.625362       1.625362    1[6-(1,1,6)]
    92       6.915335       6.915335       6.915335    1[6-(1,1,6)]
    93       6.918698       6.918698       6.918698    1[6-(1,1,6)]
    94        4.77829        4.77829        4.77829    1[6-(1,1,6)]
    95       6.569932       6.569932       6.569932    1[6-(1,1,6)]
    96       5.800563       5.800563       5.800563    1[6-(1,1,6)]
    97       4.756483       4.756483       4.756483    1[6-(1,6,8)]
    98       3.352319       3.352319       3.352319    1[6-(1,6,8)]
    99       2.783083       2.783083       2.783083    1[6-(1,6,8)]
   100        4.18065        4.18065        4.18065    1[6-(1,6,8)]
   101       3.567798       3.567798       3.567798    1[6-(1,6,8)]
   102       4.940323       4.940323       4.940323    1[6-(1,6,8)]
   103       5.163079       5.163079       5.163079    1[6-(1,6,8)]
   104       5.411006       5.411006       5.411006    1[6-(1,6,8)]
   105       1.819376       1.819376       1.819376    1[6-(1,6,8)]
   106       7.170339       7.170339       7.170339    1[6-(1,6,8)]
   107       2.193727       2.193727       2.193727    1[6-(1,6,8)]
   108       2.099822       2.099822       2.099822    1[6-(1,6,8)]
   109       6.997332       6.997332       6.997332    1[6-(1,1,8)]
   110       1.262128       1.262128       1.262128    1[6-(1,1,8)]
   111       6.188386       6.188386       6.188386    1[6-(1,1,8)]
   112       0.409825       0.409825       0.409825    1[6-(6,6)]
   113       3.756895       3.756895       3.756895    1[6-(6,6)]
   114       5.211279       5.211279       5.211279    1[6-(6,6)]
   115       6.429915       6.429915       6.429915    1[6-(6,6)]
   116       3.526808       3.526808       3.526808    1[6-(6,6)]
   117       5.742207       5.742207       5.742207    1[6-(6,6)]
   118       6.830726       6.830726       6.830726    1[6-(6,6)]
   119       0.315108       0.315108       0.315108    1[6-(6,6)]
   120       1.212653       1.212653       1.212653    1[6-(1,1,6)]
   121       1.227262       1.227262       1.227262    1[6-(1,1,6)]
   122       2.654044       2.654044       2.654044    1[6-(1,1,6)]
   123       4.460488       4.460488       4.460488    1[6-(1,1,6)]
   124       4.700271       4.700271       4.700271    1[6-(1,1,6)]
   125         5.8627         5.8627         5.8627    1[6-(1,1,6)]
   126       2.862457       2.862457       2.862457    1[6-(1,1,6)]
   127       4.304186       4.304186       4.304186    1[6-(1,1,6)]
   128       4.300819       4.300819       4.300819    1[6-(1,1,6)]
   129       6.441223       6.441223       6.441223    1[6-(1,1,6)]
   130       4.649581       4.649581       4.649581    1[6-(1,1,6)]
   131       5.418946       5.418946       5.418946    1[6-(1,1,6)]
   132        6.46304        6.46304        6.46304    1[6-(1,6,8)]
   133       1.135507       1.135507       1.135507    1[6-(1,6,8)]
   134        1.70474        1.70474        1.70474    1[6-(1,6,8)]
   135       0.307171       0.307171       0.307171    1[6-(1,6,8)]
   136       0.920029       0.920029       0.920029    1[6-(1,6,8)]
   137       6.279202       6.279202       6.279202    1[6-(1,6,8)]
   138       6.056453       6.056453       6.056453    1[6-(1,6,8)]
   139       5.808525       5.808525       5.808525    1[6-(1,6,8)]
   140       2.668456       2.668456       2.668456    1[6-(1,6,8)]
   141       4.049196       4.049196       4.049196    1[6-(1,6,8)]
   142       2.294104       2.294104       2.294104    1[6-(1,6,8)]
   143       2.388014       2.388014       2.388014    1[6-(1,6,8)]
   144       4.222195       4.222195       4.222195    1[6-(1,1,8)]
   145       3.225702       3.225702       3.225702    1[6-(1,1,8)]
   146       5.031144       5.031144       5.031144    1[6-(1,1,8)]
   147       4.897632       4.897632       4.897632    1[6-(6,6)]
   148       1.513003       1.513003       1.513003    1[6-(6,6)]
   149       2.967384       2.967384       2.967384    1[6-(6,6)]
   150       4.186034       4.186034       4.186034    1[6-(6,6)]
   151       1.282921       1.282921       1.282921    1[6-(6,6)]
   152       3.498329       3.498329       3.498329    1[6-(6,6)]
   153       4.586834       4.586834       4.586834    1[6-(6,6)]
   154       4.802921       4.802921       4.802921    1[6-(6,6)]
   155       5.700455       5.700455       5.700455    1[6-(1,1,6)]
   156       5.715064       5.715064       5.715064    1[6-(1,1,6)]
   157       0.410148       0.410148       0.410148    1[6-(1,1,6)]
   158       2.216606       2.216606       2.216606    1[6-(1,1,6)]
   159       2.456387       2.456387       2.456387    1[6-(1,1,6)]
   160       3.618819       3.618819       3.618819    1[6-(1,1,6)]
   161       0.618565       0.618565       0.618565    1[6-(1,1,6)]
   162       2.060293       2.060293       2.060293    1[6-(1,1,6)]
   163       2.056926       2.056926       2.056926    1[6-(1,1,6)]
   164       4.197348       4.197348       4.197348    1[6-(1,1,6)]
   165       2.405707       2.405707       2.405707    1[6-(1,1,6)]
   166       3.175071       3.175071       3.175071    1[6-(1,1,6)]
   167       4.219156       4.219156       4.219156    1[6-(1,6,8)]
   168       5.623321       5.623321       5.623321    1[6-(1,6,8)]
   169        6.19255        6.19255        6.19255    1[6-(1,6,8)]
   170       4.794982       4.794982       4.794982    1[6-(1,6,8)]
   171       5.407833       5.407833       5.407833    1[6-(1,6,8)]
   172       4.035306       4.035306       4.035306    1[6-(1,6,8)]
   173       3.812556       3.812556       3.812556    1[6-(1,6,8)]
   174       3.564625       3.564625       3.564625    1[6-(1,6,8)]
   175       7.156257       7.156257       7.156257    1[6-(1,6,8)]
   176       1.805297       1.805297       1.805297    1[6-(1,6,8)]
   177       6.781911       6.781911       6.781911    1[6-(1,6,8)]
   178       6.875818       6.875818       6.875818    1[6-(1,6,8)]
   179       1.978306       1.978306       1.978306    1[6-(1,1,8)]
   180       0.981814       0.981814       0.981814    1[6-(1,1,8)]
   181       2.787256       2.787256       2.787256    1[6-(1,1,8)]
   182       2.653721       2.653721       2.653721    1[6-(6,6)]
   183       6.000785       6.000785       6.000785    1[6-(6,6)]
   184       0.723471       0.723471       0.723471    1[6-(6,6)]
   185       1.942105       1.942105       1.942105    1[6-(6,6)]
   186      -0.961013      -0.961013      -0.961013    1[6-(6,6)]
   187       1.254387       1.254387       1.254387    1[6-(6,6)]
   188       2.342909       2.342909       2.342909    1[6-(6,6)]
   189       2.559004       2.559004       2.559004    1[6-(6,6)]
   190       3.456538       3.456538       3.456538    1[6-(1,1,6)]
   191       3.471143       3.471143       3.471143    1[6-(1,1,6)]
   192       4.897928       4.897928       4.897928    1[6-(1,1,6)]
   193      -0.027319      -0.027319      -0.027319    1[6-(1,1,6)]
   194       0.212467       0.212467       0.212467    1[6-(1,1,6)]
   195       1.374896       1.374896       1.374896    1[6-(1,1,6)]
   196       5.106338       5.106338       5.106338    1[6-(1,1,6)]
   197      -0.183635      -0.183635      -0.183635    1[6-(1,1,6)]
   198      -0.186998      -0.186998      -0.186998    1[6-(1,1,6)]
   199        1.95341        1.95341        1.95341    1[6-(1,1,6)]
   200       0.161768       0.161768       0.161768    1[6-(1,1,6)]
   201       0.931137       0.931137       0.931137    1[6-(1,1,6)]
   202       1.975217       1.975217       1.975217    1[6-(1,6,8)]
   203       3.379381       3.379381       3.379381    1[6-(1,6,8)]
   204       3.948617       3.948617       3.948617    1[6-(1,6,8)]
   205        2.55105        2.55105        2.55105    1[6-(1,6,8)]
   206       3.163902       3.163902       3.163902    1[6-(1,6,8)]
   207       1.791377       1.791377       1.791377    1[6-(1,6,8)]
   208       1.568621       1.568621       1.568621    1[6-(1,6,8)]
   209       1.320694       1.320694       1.320694    1[6-(1,6,8)]
   210       4.912324       4.912324       4.912324    1[6-(1,6,8)]
   211      -0.438639      -0.438639      -0.438639    1[6-(1,6,8)]
   212       4.537973       4.537973       4.537973    1[6-(1,6,8)]
   213       4.631878       4.631878       4.631878    1[6-(1,6,8)]
   214      -0.265632      -0.265632      -0.265632    1[6-(1,1,8)]
   215      -1.262128      -1.262128      -1.262128    1[6-(1,1,8)]
   216       0.543314       0.543314       0.543314    1[6-(1,1,8)]
   217       2.132266       2.132266       2.132266    6[6-(6,6),8-(12),8-(12,12)]
   218        3.06878        3.06878        3.06878    6[6-(1,6),6-(6,8),6-(8,8)]
   219       4.463925       4.463925       4.463925    6[6-(1,6),6-(6,6),8-(12,12)]
   220       5.282837       5.282837       5.282837    6[1-(0),6-(6,6),6-(6,8)]
   221       4.777891       4.777891       4.777891    6[6-(1,6),6-(1,6),6-(6,6)]
   222       3.403143       3.403143       3.403143    6[1-(0),6-(1,6),6-(6,6)]
   223       2.565248       2.565248       2.565248    6[1-(0),6-(1,6),6-(6,6)]
   224       1.313288       1.313288       1.313288    6[6-(1,6),6-(6,6),6-(6,6)]
   225       0.990841       0.990841       0.990841    6[1-(0),6-(6,6),6-(6,6)]
   226       1.562699       1.562699       1.562699    6[6-(1,1,1),6-(1,6),6-(6,6)]
   227       2.374473       2.374473       2.374473    6[6-(1,6),6-(6,6),6-(6,6)]
   228       2.647509       2.647509       2.647509    6[1-(0),6-(6,6),6-(6,6)]
   229       2.206717       2.206717       2.206717    6[6-(1,1,1),6-(1,6),6-(6,6)]
   230       2.903988       2.903988       2.903988    6[6-(1,6),6-(6,6),6-(6,8)]
   231        4.24225        4.24225        4.24225    6[6-(1,6),6-(6,6),8-(6)]
   232       2.035936       2.035936       2.035936    6[1-(0),6-(6,6),6-(6,8)]
   233       5.685661       5.685661       5.685661    6[6-(1,6),6-(6,6),6-(6,6)]
   234       0.612854       0.612854       0.612854    6[6-(1,6),6-(6,6),6-(6,6)]
   235       6.596189       6.596189       6.596189    6[1-(0),6-(6,6),6-(6,6)]
   236       5.811475       5.811475       5.811475    6[6-(1,1,1),6-(1,6),6-(6,6)]
   237       0.595286       0.595286       0.595286    6[6-(1,1,1),6-(1,6),6-(6,6)]
   238        6.46829        6.46829        6.46829    6[1-(0),6-(6,6),6-(6,6)]
   239       5.190271       5.190271       5.190271    6[1-(0),1-(0),1-(0),6-(6,6)]
   240       1.491075       1.491075       1.491075    6[1-(0),1-(0),1-(0),6-(6,6)]
   241       2.751108       2.751108       2.751108    6[1-(0),1-(0),1-(0),6-(6,6)]
   242       1.296327       1.296327       1.296327    6[1-(0),1-(0),1-(0),6-(6,6)]
   243       5.973573       5.973573       5.973573    6[1-(0),1-(0),6-(1,1,8),8-(6)]
   244       6.052467       6.052467       6.052467    6[1-(0),1-(0),6-(1,1,8),8-(6)]
   245       0.127155       0.127155       0.127155    6[1-(0),1-(0),6-(1,1,8),8-(6)]
   246       1.030278       1.030278       1.030278    6[1-(0),1-(0),6-(1,1,8),8-(6)]
   247        3.19573        3.19573        3.19573    6[1-(0),1-(0),6-(1,1,8),8-(6)]
   248       3.733324       3.733324       3.733324    6[1-(0),1-(0),6-(1,1,8),8-(6)]
   249       2.599507       2.599507       2.599507    6[1-(0),1-(0),1-(0),8-(6)]
   250       4.376163       4.376163       4.376163    6[6-(6,6),8-(12),8-(12,12)]
   251       5.312676       5.312676       5.312676    6[6-(1,6),6-(6,8),6-(8,8)]
   252       -0.02388       -0.02388       -0.02388    6[6-(1,6),6-(6,6),8-(12,12)]
   253        0.79503        0.79503        0.79503    6[1-(0),6-(6,6),6-(6,8)]
   254       0.290084       0.290084       0.290084    6[6-(1,6),6-(1,6),6-(6,6)]
   255       5.647036       5.647036       5.647036    6[1-(0),6-(1,6),6-(6,6)]
   256       4.809143       4.809143       4.809143    6[1-(0),6-(1,6),6-(6,6)]
   257       3.557173       3.557173       3.557173    6[6-(1,6),6-(6,6),6-(6,6)]
   258       3.234723       3.234723       3.234723    6[1-(0),6-(6,6),6-(6,6)]
   259       3.806579       3.806579       3.806579    6[6-(1,1,1),6-(1,6),6-(6,6)]
   260       4.618355       4.618355       4.618355    6[6-(1,6),6-(6,6),6-(6,6)]
   261       4.891394       4.891394       4.891394    6[1-(0),6-(6,6),6-(6,6)]
   262       4.450605       4.450605       4.450605    6[6-(1,1,1),6-(1,6),6-(6,6)]
   263       5.147868       5.147868       5.147868    6[6-(1,6),6-(6,6),6-(6,8)]
   264       -0.24557       -0.24557       -0.24557    6[6-(1,6),6-(6,6),8-(6)]
   265       4.279814       4.279814       4.279814    6[1-(0),6-(6,6),6-(6,8)]
   266       1.197852       1.197852       1.197852    6[6-(1,6),6-(6,6),6-(6,6)]
   267       2.856742       2.856742       2.856742    6[6-(1,6),6-(6,6),6-(6,6)]
   268        2.10838        2.10838        2.10838    6[1-(0),6-(6,6),6-(6,6)]
   269       1.323667       1.323667       1.323667    6[6-(1,1,1),6-(1,6),6-(6,6)]
   270       2.839172       2.839172       2.839172    6[6-(1,1,1),6-(1,6),6-(6,6)]
   271       1.980478       1.980478       1.980478    6[1-(0),6-(6,6),6-(6,6)]
   272       0.702468       0.702468       0.702468    6[1-(0),1-(0),1-(0),6-(6,6)]
   273       3.734958       3.734958       3.734958    6[1-(0),1-(0),1-(0),6-(6,6)]
   274       4.994999       4.994999       4.994999    6[1-(0),1-(0),1-(0),6-(6,6)]
   275       3.540203       3.540203       3.540203    6[1-(0),1-(0),1-(0),6-(6,6)]
   276       1.485759       1.485759       1.485759    6[1-(0),1-(0),6-(1,1,8),8-(6)]
   277       1.564656       1.564656       1.564656    6[1-(0),1-(0),6-(1,1,8),8-(6)]
   278        2.37105        2.37105        2.37105    6[1-(0),1-(0),6-(1,1,8),8-(6)]
   279       3.274175       3.274175       3.274175    6[1-(0),1-(0),6-(1,1,8),8-(6)]
   280       5.439628       5.439628       5.439628    6[1-(0),1-(0),6-(1,1,8),8-(6)]
   281      -0.754481      -0.754481      -0.754481    6[1-(0),1-(0),6-(1,1,8),8-(6)]
   282       4.843396       4.843396       4.843396    6[1-(0),1-(0),1-(0),8-(6)]
   283       6.620069       6.620069       6.620069    6[6-(6,6),8-(12),8-(12,12)]
   284       0.824884       0.824884       0.824884    6[6-(1,6),6-(6,8),6-(8,8)]
   285       2.220029       2.220029       2.220029    6[6-(1,6),6-(6,6),8-(12,12)]
   286       3.038942       3.038942       3.038942    6[1-(0),6-(6,6),6-(6,8)]
   287       2.533999       2.533999       2.533999    6[6-(1,6),6-(1,6),6-(6,6)]
   288       1.159252       1.159252       1.159252    6[1-(0),6-(1,6),6-(6,6)]
   289       0.321355       0.321355       0.321355    6[1-(0),6-(1,6),6-(6,6)]
   290       5.801101       5.801101       5.801101    6[6-(1,6),6-(6,6),6-(6,6)]
   291       5.478653       5.478653       5.478653    6[1-(0),6-(6,6),6-(6,6)]
   292       6.050513       6.050513       6.050513    6[6-(1,1,1),6-(1,6),6-(6,6)]
   293        6.86229        6.86229        6.86229    6[6-(1,6),6-(6,6),6-(6,6)]
   294       7.135328       7.135328       7.135328    6[1-(0),6-(6,6),6-(6,6)]
   295       6.694534       6.694534       6.694534    6[6-(1,1,1),6-(1,6),6-(6,6)]
   296       7.391808       7.391808       7.391808    6[6-(1,6),6-(6,6),6-(6,8)]
   297        1.99837        1.99837        1.99837    6[6-(1,6),6-(6,6),8-(6)]
   298       6.523756       6.523756       6.523756    6[1-(0),6-(6,6),6-(6,8)]
   299        3.44177        3.44177        3.44177    6[6-(1,6),6-(6,6),6-(6,6)]
   300       5.100666       5.100666       5.100666    6[6-(1,6),6-(6,6),6-(6,6)]
   301       4.352304       4.352304       4.352304    6[1-(0),6-(6,6),6-(6,6)]
   302       3.567588       3.567588       3.567588    6[6-(1,1,1),6-(1,6),6-(6,6)]
   303       5.083094       5.083094       5.083094    6[6-(1,1,1),6-(1,6),6-(6,6)]
   304       4.224397       4.224397       4.224397    6[1-(0),6-(6,6),6-(6,6)]
   305       2.946387       2.946387       2.946387    6[1-(0),1-(0),1-(0),6-(6,6)]
   306       5.978881       5.978881       5.978881    6[1-(0),1-(0),1-(0),6-(6,6)]
   307       7.238926       7.238926       7.238926    6[1-(0),1-(0),1-(0),6-(6,6)]
   308        5.78414        5.78414        5.78414    6[1-(0),1-(0),1-(0),6-(6,6)]
   309       3.729696       3.729696       3.729696    6[1-(0),1-(0),6-(1,1,8),8-(6)]
   310       3.808591       3.808591       3.808591    6[1-(0),1-(0),6-(1,1,8),8-(6)]
   311       4.614981       4.614981       4.614981    6[1-(0),1-(0),6-(1,1,8),8-(6)]
   312       5.518108       5.518108       5.518108    6[1-(0),1-(0),6-(1,1,8),8-(6)]
   313       7.683562       7.683562       7.683562    6[1-(0),1-(0),6-(1,1,8),8-(6)]
   314       1.489457       1.489457       1.489457    6[1-(0),1-(0),6-(1,1,8),8-(6)]
   315       7.087337       7.087337       7.087337    6[1-(0),1-(0),1-(0),8-(6)]
   316       4.599434       4.599434       4.599434    6[6-(6,6),8-(12),8-(12,12)]
   317        3.66292        3.66292        3.66292    6[6-(1,6),6-(6,8),6-(8,8)]
   318       2.267775       2.267775       2.267775    6[6-(1,6),6-(6,6),8-(12,12)]
   319       1.448863       1.448863       1.448863    6[1-(0),6-(6,6),6-(6,8)]
   320       1.953809       1.953809       1.953809    6[6-(1,6),6-(1,6),6-(6,6)]
   321       3.328557       3.328557       3.328557    6[1-(0),6-(1,6),6-(6,6)]
   322       4.166452       4.166452       4.166452    6[1-(0),6-(1,6),6-(6,6)]
   323       5.418412       5.418412       5.418412    6[6-(1,6),6-(6,6),6-(6,6)]
   324       5.740859       5.740859       5.740859    6[1-(0),6-(6,6),6-(6,6)]
   325       5.169001       5.169001       5.169001    6[6-(1,1,1),6-(1,6),6-(6,6)]
   326       4.357227       4.357227       4.357227    6[6-(1,6),6-(6,6),6-(6,6)]
   327       4.084191       4.084191       4.084191    6[1-(0),6-(6,6),6-(6,6)]
   328       4.524983       4.524983       4.524983    6[6-(1,1,1),6-(1,6),6-(6,6)]
   329       3.827712       3.827712       3.827712    6[6-(1,6),6-(6,6),6-(6,8)]
   330        2.48945        2.48945        2.48945    6[6-(1,6),6-(6,6),8-(6)]
   331       4.695764       4.695764       4.695764    6[1-(0),6-(6,6),6-(6,8)]
   332       1.046039       1.046039       1.046039    6[6-(1,6),6-(6,6),6-(6,6)]
   333       6.118846       6.118846       6.118846    6[6-(1,6),6-(6,6),6-(6,6)]
   334       0.135511       0.135511       0.135511    6[1-(0),6-(6,6),6-(6,6)]
   335       0.920225       0.920225       0.920225    6[6-(1,1,1),6-(1,6),6-(6,6)]
   336       6.136414       6.136414       6.136414    6[6-(1,1,1),6-(1,6),6-(6,6)]
   337        0.26341        0.26341        0.26341    6[1-(0),6-(6,6),6-(6,6)]
   338       1.541429       1.541429       1.541429    6[1-(0),1-(0),1-(0),6-(6,6)]
   339       5.240625       5.240625       5.240625    6[1-(0),1-(0),1-(0),6-(6,6)]
   340       3.980592       3.980592       3.980592    6[1-(0),1-(0),1-(0),6-(6,6)]
   341       5.435373       5.435373       5.435373    6[1-(0),1-(0),1-(0),6-(6,6)]
   342       0.758127       0.758127       0.758127    6[1-(0),1-(0),6-(1,1,8),8-(6)]
   343       0.679233       0.679233       0.679233    6[1-(0),1-(0),6-(1,1,8),8-(6)]
   344       6.604545       6.604545       6.604545    6[1-(0),1-(0),6-(1,1,8),8-(6)]
   345       5.701422       5.701422       5.701422    6[1-(0),1-(0),6-(1,1,8),8-(6)]
   346        3.53597        3.53597        3.53597    6[1-(0),1-(0),6-(1,1,8),8-(6)]
   347       2.998376       2.998376       2.998376    6[1-(0),1-(0),6-(1,1,8),8-(6)]
   348       4.132193       4.132193       4.132193    6[1-(0),1-(0),1-(0),8-(6)]
   349       2.355537       2.355537       2.355537    6[6-(6,6),8-(12),8-(12,12)]
   350       1.419024       1.419024       1.419024    6[6-(1,6),6-(6,8),6-(8,8)]
   351        6.75558        6.75558        6.75558    6[6-(1,6),6-(6,6),8-(12,12)]
   352        5.93667        5.93667        5.93667    6[1-(0),6-(6,6),6-(6,8)]
   353       6.441616       6.441616       6.441616    6[6-(1,6),6-(1,6),6-(6,6)]
   354       1.084664       1.084664       1.084664    6[1-(0),6-(1,6),6-(6,6)]
   355       1.922557       1.922557       1.922557    6[1-(0),6-(1,6),6-(6,6)]
   356       3.174527       3.174527       3.174527    6[6-(1,6),6-(6,6),6-(6,6)]
   357       3.496977       3.496977       3.496977    6[1-(0),6-(6,6),6-(6,6)]
   358       2.925121       2.925121       2.925121    6[6-(1,1,1),6-(1,6),6-(6,6)]
   359       2.113345       2.113345       2.113345    6[6-(1,6),6-(6,6),6-(6,6)]
   360       1.840306       1.840306       1.840306    6[1-(0),6-(6,6),6-(6,6)]
   361       2.281095       2.281095       2.281095    6[6-(1,1,1),6-(1,6),6-(6,6)]
   362       1.583832       1.583832       1.583832    6[6-(1,6),6-(6,6),6-(6,8)]
   363        6.97727        6.97727        6.97727    6[6-(1,6),6-(6,6),8-(6)]
   364       2.451886       2.451886       2.451886    6[1-(0),6-(6,6),6-(6,8)]
   365       5.533848       5.533848       5.533848    6[6-(1,6),6-(6,6),6-(6,6)]
   366       3.874958       3.874958       3.874958    6[6-(1,6),6-(6,6),6-(6,6)]
   367        4.62332        4.62332        4.62332    6[1-(0),6-(6,6),6-(6,6)]
   368       5.408033       5.408033       5.408033    6[6-(1,1,1),6-(1,6),6-(6,6)]
   369       3.892528       3.892528       3.892528    6[6-(1,1,1),6-(1,6),6-(6,6)]
   370       4.751222       4.751222       4.751222    6[1-(0),6-(6,6),6-(6,6)]
   371       6.029232       6.029232       6.029232    6[1-(0),1-(0),1-(0),6-(6,6)]
   372       2.996742       2.996742       2.996742    6[1-(0),1-(0),1-(0),6-(6,6)]
   373       1.736701       1.736701       1.736701    6[1-(0),1-(0),1-(0),6-(6,6)]
   374       3.191497       3.191497       3.191497    6[1-(0),1-(0),1-(0),6-(6,6)]
   375       5.245941       5.245941       5.245941    6[1-(0),1-(0),6-(1,1,8),8-(6)]
   376       5.167044       5.167044       5.167044    6[1-(0),1-(0),6-(1,1,8),8-(6)]
   377        4.36065        4.36065        4.36065    6[1-(0),1-(0),6-(1,1,8),8-(6)]
   378       3.457525       3.457525       3.457525    6[1-(0),1-(0),6-(1,1,8),8-(6)]
   379       1.292072       1.292072       1.292072    6[1-(0),1-(0),6-(1,1,8),8-(6)]
   380       0.754481       0.754481       0.754481    6[1-(0),1-(0),6-(1,1,8),8-(6)]
   381       1.888304       1.888304       1.888304    6[1-(0),1-(0),1-(0),8-(6)]
   382       0.111631       0.111631       0.111631    6[6-(6,6),8-(12),8-(12,12)]
   383       5.906816       5.906816       5.906816    6[6-(1,6),6-(6,8),6-(8,8)]
   384       4.511671       4.511671       4.511671    6[6-(1,6),6-(6,6),8-(12,12)]
   385       3.692758       3.692758       3.692758    6[1-(0),6-(6,6),6-(6,8)]
   386       4.197701       4.197701       4.197701    6[6-(1,6),6-(1,6),6-(6,6)]
   387       5.572448       5.572448       5.572448    6[1-(0),6-(1,6),6-(6,6)]
   388      -0.321355      -0.321355      -0.321355    6[1-(0),6-(1,6),6-(6,6)]
   389       0.930599       0.930599       0.930599    6[6-(1,6),6-(6,6),6-(6,6)]
   390       1.253047       1.253047       1.253047    6[1-(0),6-(6,6),6-(6,6)]
   391       0.681187       0.681187       0.681187    6[6-(1,1,1),6-(1,6),6-(6,6)]
   392       -0.13059       -0.13059       -0.13059    6[6-(1,6),6-(6,6),6-(6,6)]
   393      -0.403628      -0.403628      -0.403628    6[1-(0),6-(6,6),6-(6,6)]
   394       0.037166       0.037166       0.037166    6[6-(1,1,1),6-(1,6),6-(6,6)]
   395      -0.660108      -0.660108      -0.660108    6[6-(1,6),6-(6,6),6-(6,8)]
   396        4.73333        4.73333        4.73333    6[6-(1,6),6-(6,6),8-(6)]
   397       0.207944       0.207944       0.207944    6[1-(0),6-(6,6),6-(6,8)]
   398        3.28993        3.28993        3.28993    6[6-(1,6),6-(6,6),6-(6,6)]
   399       1.631034       1.631034       1.631034    6[6-(1,6),6-(6,6),6-(6,6)]
   400       2.379396       2.379396       2.379396    6[1-(0),6-(6,6),6-(6,6)]
   401       3.164112       3.164112       3.164112    6[6-(1,1,1),6-(1,6),6-(6,6)]
   402       1.648606       1.648606       1.648606    6[6-(1,1,1),6-(1,6),6-(6,6)]
   403       2.507303       2.507303       2.507303    6[1-(0),6-(6,6),6-(6,6)]
   404       3.785313       3.785313       3.785313    6[1-(0),1-(0),1-(0),6-(6,6)]
   405       0.752819       0.752819       0.752819    6[1-(0),1-(0),1-(0),6-(6,6)]
   406      -0.507226      -0.507226      -0.507226    6[1-(0),1-(0),1-(0),6-(6,6)]
   407        0.94756        0.94756        0.94756    6[1-(0),1-(0),1-(0),6-(6,6)]
   408       3.002004       3.002004       3.002004    6[1-(0),1-(0),6-(1,1,8),8-(6)]
   409       2.923109       2.923109       2.923109    6[1-(0),1-(0),6-(1,1,8),8-(6)]
   410       2.116719       2.116719       2.116719    6[1-(0),1-(0),6-(1,1,8),8-(6)]
   411       1.213592       1.213592       1.213592    6[1-(0),1-(0),6-(1,1,8),8-(6)]
   412      -0.951862      -0.951862      -0.951862    6[1-(0),1-(0),6-(1,1,8),8-(6)]
   413       5.242243       5.242243       5.242243    6[1-(0),1-(0),6-(1,1,8),8-(6)]
   414      -0.355637      -0.355637      -0.355637    6[1-(0),1-(0),1-(0),8-(6)]
   415       0.876399       0.876399       0.876399    8[6-(6,8),12-(8,8,8,8)]
   416       2.580395       2.580395       2.580395    8[6-(6,8),12-(8,8,8,8),12-(8,8,8,8)]
   417       5.066615       5.066615       5.066615    8[6-(6,6),12-(8,8,8,8),12-(8,8,8,8)]
   418       5.125381       5.125381       5.125381    8[6-(1,1,6),6-(6,6)]
   419       0.212985       0.212985       0.212985    8[6-(1,1,6),6-(1,1,6)]
   420       2.384696       2.384696       2.384696    8[6-(1,1,6),6-(1,1,6)]
   421       2.645078       2.645078       2.645078    8[6-(1,1,1),6-(1,1,6)]
   422       3.120297       3.120297       3.120297    8[6-(6,8),12-(8,8,8,8)]
   423       4.824294       4.824294       4.824294    8[6-(6,8),12-(8,8,8,8),12-(8,8,8,8)]
   424       0.578811       0.578811       0.578811    8[6-(6,6),12-(8,8,8,8),12-(8,8,8,8)]
   425       0.637564       0.637564       0.637564    8[6-(1,1,6),6-(6,6)]
   426       2.456877       2.456877       2.456877    8[6-(1,1,6),6-(1,1,6)]
   427       4.628593       4.628593       4.628593    8[6-(1,1,6),6-(1,1,6)]
   428       4.888971       4.888971       4.888971    8[6-(1,1,1),6-(1,1,6)]
   429       5.364203       5.364203       5.364203    8[6-(6,8),12-(8,8,8,8)]
   430       0.336496       0.336496       0.336496    8[6-(6,8),12-(8,8,8,8),12-(8,8,8,8)]
   431       2.822716       2.822716       2.822716    8[6-(6,6),12-(8,8,8,8),12-(8,8,8,8)]
   432       2.881501       2.881501       2.881501    8[6-(1,1,6),6-(6,6)]
   433       4.700811       4.700811       4.700811    8[6-(1,1,6),6-(1,1,6)]
   434       6.872525       6.872525       6.872525    8[6-(1,1,6),6-(1,1,6)]
   435       7.132911       7.132911       7.132911    8[6-(1,1,1),6-(1,1,6)]
   436       5.855301       5.855301       5.855301    8[6-(6,8),12-(8,8,8,8)]
   437       4.151305       4.151305       4.151305    8[6-(6,8),12-(8,8,8,8),12-(8,8,8,8)]
   438       1.665085       1.665085       1.665085    8[6-(6,6),12-(8,8,8,8),12-(8,8,8,8)]
   439       1.606319       1.606319       1.606319    8[6-(1,1,6),6-(6,6)]
   440       6.518715       6.518715       6.518715    8[6-(1,1,6),6-(1,1,6)]
   441       4.347004       4.347004       4.347004    8[6-(1,1,6),6-(1,1,6)]
   442       4.086622       4.086622       4.086622    8[6-(1,1,1),6-(1,1,6)]
   443       3.611403       3.611403       3.611403    8[6-(6,8),12-(8,8,8,8)]
   444       1.907406       1.907406       1.907406    8[6-(6,8),12-(8,8,8,8),12-(8,8,8,8)]
   445       6.152889       6.152889       6.152889    8[6-(6,6),12-(8,8,8,8),12-(8,8,8,8)]
   446       6.094136       6.094136       6.094136    8[6-(1,1,6),6-(6,6)]
   447       4.274823       4.274823       4.274823    8[6-(1,1,6),6-(1,1,6)]
   448       2.103107       2.103107       2.103107    8[6-(1,1,6),6-(1,1,6)]
   449       1.842729       1.842729       1.842729    8[6-(1,1,1),6-(1,1,6)]
   450       1.367497       1.367497       1.367497    8[6-(6,8),12-(8,8,8,8)]
   451       6.395204       6.395204       6.395204    8[6-(6,8),12-(8,8,8,8),12-(8,8,8,8)]
   452       3.908984       3.908984       3.908984    8[6-(6,6),12-(8,8,8,8),12-(8,8,8,8)]
   453       3.850199       3.850199       3.850199    8[6-(1,1,6),6-(6,6)]
   454       2.030889       2.030889       2.030889    8[6-(1,1,6),6-(1,1,6)]
   455      -0.140825      -0.140825      -0.140825    8[6-(1,1,6),6-(1,1,6)]
   456      -0.401211      -0.401211      -0.401211    8[6-(1,1,1),6-(1,1,6)]
