# Supplementary material for: A collection of forcefield precursors for metal–organic frameworks
Source: RSC Adv. 2019 Nov 13;9(63):36492–507. doi: 10.1039/c9ra07327b (PMC9075174; doi:10.1039/c9ra07327b)
Supplement: RA-009-C9RA07327B-s2153 [file RA-009-C9RA07327B-s2153.txt]

RAVXOD_clean

7.038200    0.000000    0.000000
-2.346100    83.740342    0.000000
2.346100    41.870175    72.521261

     1       2.560825       2.560825       2.560825    12[8-(6),8-(6,12),8-(6,12),8-(6,12),8-(6,12)]
     2       4.627194       4.627194       4.627194    12[8-(6),8-(6,12),8-(6,12),8-(6,12),8-(6,12)]
     3       4.906893       4.906893       4.906893    12[8-(6),8-(6,12),8-(6,12),8-(6,12),8-(6,12)]
     4       2.281127       2.281127       2.281127    12[8-(6),8-(6,12),8-(6,12),8-(6,12),8-(6,12)]
     5       0.214758       0.214758       0.214758    12[8-(6),8-(6,12),8-(6,12),8-(6,12),8-(6,12)]
     6       6.973262       6.973262       6.973262    12[8-(6),8-(6,12),8-(6,12),8-(6,12),8-(6,12)]
     7       1.863889       1.863889       1.863889    1[6-(1,1,6)]
     8       3.575649       3.575649       3.575649    1[6-(1,1,6)]
     9       2.590935       2.590935       2.590935    1[6-(1,1,6)]
    10        3.43918        3.43918        3.43918    1[6-(1,6,6)]
    11        4.23513        4.23513        4.23513    1[6-(1,6,6)]
    12        2.12536        2.12536        2.12536    1[6-(1,6,6)]
    13       1.263462       1.263462       1.263462    1[6-(1,6,6)]
    14       2.706083       2.706083       2.706083    1[6-(1,6,6)]
    15       3.719373       3.719373       3.719373    1[6-(1,6,6)]
    16       1.781053       1.781053       1.781053    1[6-(1,6,6)]
    17       2.340521       2.340521       2.340521    1[6-(1,6,6)]
    18       1.401344       1.401344       1.401344    1[6-(1,1,6)]
    19       1.783872       1.783872       1.783872    1[6-(1,1,6)]
    20       2.323841       2.323841       2.323841    1[6-(1,1,6)]
    21       6.457306       6.457306       6.457306    1[6-(1,6,6)]
    22        0.33562        0.33562        0.33562    1[6-(1,6,6)]
    23       0.508899       0.508899       0.508899    1[6-(1,6,6)]
    24      -0.255731      -0.255731      -0.255731    1[6-(1,6,6)]
    25       4.686424       4.686424       4.686424    1[6-(1,6,6)]
    26       5.502925       5.502925       5.502925    1[6-(1,6,6)]
    27       5.736802       5.736802       5.736802    1[6-(1,6,6)]
    28       4.309808       4.309808       4.309808    1[6-(1,6,6)]
    29       5.256633       5.256633       5.256633    1[6-(1,1,6)]
    30       5.958552       5.958552       5.958552    1[6-(1,1,6)]
    31       6.243317       6.243317       6.243317    1[6-(1,1,6)]
    32       3.529462       3.529462       3.529462    1[6-(1,1,6)]
    33       3.665087       3.665087       3.665087    1[6-(1,1,6)]
    34       4.564217       4.564217       4.564217    1[6-(1,1,6)]
    35       6.482689       6.482689       6.482689    1[6-(6,6)]
    36         3.3086         3.3086         3.3086    1[6-(6,6)]
    37       3.285182       3.285182       3.285182    1[6-(1,1,6)]
    38        3.65152        3.65152        3.65152    1[6-(1,1,6)]
    39       4.700846       4.700846       4.700846    1[6-(1,1,6)]
    40       3.070944       3.070944       3.070944    1[6-(1,6,6)]
    41       3.573611       3.573611       3.573611    1[6-(1,6,6)]
    42       0.263265       0.263265       0.263265    1[6-(1,6,6)]
    43       0.362364       0.362364       0.362364    1[6-(1,6,6)]
    44       4.071848       4.071848       4.071848    1[6-(1,1,6)]
    45       5.860465       5.860465       5.860465    1[6-(1,1,6)]
    46        5.08577        5.08577        5.08577    1[6-(1,1,6)]
    47       2.747966       2.747966       2.747966    1[6-(1,1,6)]
    48       3.967122       3.967122       3.967122    1[6-(1,1,6)]
    49        4.41785        4.41785        4.41785    1[6-(1,1,6)]
    50       0.311058       0.311058       0.311058    1[6-(1,1,6)]
    51       1.948213       1.948213       1.948213    1[6-(1,1,6)]
    52       1.369321       1.369321       1.369321    1[6-(1,1,6)]
    53       2.396622       2.396622       2.396622    1[6-(1,1,6)]
    54       2.855653       2.855653       2.855653    1[6-(1,1,6)]
    55       4.093954       4.093954       4.093954    1[6-(1,1,6)]
    56       7.063479       7.063479       7.063479    1[6-(6,6)]
    57       3.200279       3.200279       3.200279    1[6-(6,6)]
    58       6.738589       6.738589       6.738589    1[6-(6,6)]
    59       2.676913       2.676913       2.676913    1[6-(6,6)]
    60       6.916596       6.916596       6.916596    1[6-(6,6)]
    61       5.087532       5.087532       5.087532    1[6-(6,6)]
    62       4.270116       4.270116       4.270116    1[6-(6,6)]
    63       1.161096       1.161096       1.161096    1[6-(6,6)]
    64       2.590412       2.590412       2.590412    1[6-(6,6)]
    65       4.742905       4.742905       4.742905    1[6-(6,6)]
    66       2.440751       2.440751       2.440751    1[6-(6,6)]
    67       4.599367       4.599367       4.599367    1[6-(6,6)]
    68       5.976953       5.976953       5.976953    1[6-(6,6)]
    69        2.73104        2.73104        2.73104    1[6-(6,6)]
    70       1.917635       1.917635       1.917635    1[6-(6,6)]
    71       0.083574       0.083574       0.083574    1[6-(6,6)]
    72       4.414542       4.414542       4.414542    1[6-(6,6)]
    73       0.319998       0.319998       0.319998    1[6-(6,6)]
    74       3.803059       3.803059       3.803059    1[6-(6,6)]
    75      -0.059367      -0.059367      -0.059367    1[6-(6,6)]
    76       3.280789       3.280789       3.280789    1[6-(1,1,6)]
    77       5.044773       5.044773       5.044773    1[6-(1,1,6)]
    78       3.953852       3.953852       3.953852    1[6-(1,1,6)]
    79        5.59974        5.59974        5.59974    1[6-(1,1,6)]
    80       5.038092       5.038092       5.038092    1[6-(1,1,6)]
    81       6.688268       6.688268       6.688268    1[6-(1,1,6)]
    82       2.615048       2.615048       2.615048    1[6-(1,1,6)]
    83       3.052051       3.052051       3.052051    1[6-(1,1,6)]
    84       4.278246       4.278246       4.278246    1[6-(1,1,6)]
    85       1.916441       1.916441       1.916441    1[6-(1,1,6)]
    86       1.138016       1.138016       1.138016    1[6-(1,1,6)]
    87       2.926915       2.926915       2.926915    1[6-(1,1,6)]
    88       6.643436       6.643436       6.643436    1[6-(1,6,6)]
    89        6.74155        6.74155        6.74155    1[6-(1,6,6)]
    90       3.431204       3.431204       3.431204    1[6-(1,6,6)]
    91       3.933308       3.933308       3.933308    1[6-(1,6,6)]
    92       2.298831       2.298831       2.298831    1[6-(1,1,6)]
    93       3.347806       3.347806       3.347806    1[6-(1,1,6)]
    94       3.714706       3.714706       3.714706    1[6-(1,1,6)]
    95       3.696145       3.696145       3.696145    1[6-(6,6)]
    96       0.520226       0.520226       0.520226    1[6-(6,6)]
    97        2.43912        2.43912        2.43912    1[6-(1,1,6)]
    98       3.337898       3.337898       3.337898    1[6-(1,1,6)]
    99       3.473031       3.473031       3.473031    1[6-(1,1,6)]
   100       0.761991       0.761991       0.761991    1[6-(1,1,6)]
   101       1.045771       1.045771       1.045771    1[6-(1,1,6)]
   102       1.748042       1.748042       1.748042    1[6-(1,1,6)]
   103       2.694937       2.694937       2.694937    1[6-(1,6,6)]
   104       1.267802       1.267802       1.267802    1[6-(1,6,6)]
   105       1.501609       1.501609       1.501609    1[6-(1,6,6)]
   106       2.317899       2.317899       2.317899    1[6-(1,6,6)]
   107       7.259983       7.259983       7.259983    1[6-(1,6,6)]
   108       6.495424       6.495424       6.495424    1[6-(1,6,6)]
   109        6.66828        6.66828        6.66828    1[6-(1,6,6)]
   110       0.547157       0.547157       0.547157    1[6-(1,6,6)]
   111       4.680411       4.680411       4.680411    1[6-(1,1,6)]
   112       5.221014       5.221014       5.221014    1[6-(1,1,6)]
   113       5.603401       5.603401       5.603401    1[6-(1,1,6)]
   114        4.66528        4.66528        4.66528    1[6-(1,6,6)]
   115       5.222425       5.222425       5.222425    1[6-(1,6,6)]
   116       3.283331       3.283331       3.283331    1[6-(1,6,6)]
   117       4.296691       4.296691       4.296691    1[6-(1,6,6)]
   118       5.737271       5.737271       5.737271    1[6-(1,6,6)]
   119       4.876429       4.876429       4.876429    1[6-(1,6,6)]
   120       2.765533       2.765533       2.765533    1[6-(1,6,6)]
   121       3.558949       3.558949       3.558949    1[6-(1,6,6)]
   122       4.410432       4.410432       4.410432    1[6-(1,1,6)]
   123       3.422058       3.422058       3.422058    1[6-(1,1,6)]
   124       5.133677       5.133677       5.133677    1[6-(1,1,6)]
   125        4.20998        4.20998        4.20998    1[6-(1,1,6)]
   126       5.921741       5.921741       5.921741    1[6-(1,1,6)]
   127       4.937028       4.937028       4.937028    1[6-(1,1,6)]
   128       5.785269       5.785269       5.785269    1[6-(1,6,6)]
   129        6.58122        6.58122        6.58122    1[6-(1,6,6)]
   130        4.47145        4.47145        4.47145    1[6-(1,6,6)]
   131       3.609551       3.609551       3.609551    1[6-(1,6,6)]
   132        5.05217        5.05217        5.05217    1[6-(1,6,6)]
   133        6.06546        6.06546        6.06546    1[6-(1,6,6)]
   134       4.127141       4.127141       4.127141    1[6-(1,6,6)]
   135       4.686606       4.686606       4.686606    1[6-(1,6,6)]
   136        3.74743        3.74743        3.74743    1[6-(1,1,6)]
   137       4.129956       4.129956       4.129956    1[6-(1,1,6)]
   138       4.669928       4.669928       4.669928    1[6-(1,1,6)]
   139       1.765192       1.765192       1.765192    1[6-(1,6,6)]
   140       2.681708       2.681708       2.681708    1[6-(1,6,6)]
   141       2.854989       2.854989       2.854989    1[6-(1,6,6)]
   142       2.090357       2.090357       2.090357    1[6-(1,6,6)]
   143       7.032512       7.032512       7.032512    1[6-(1,6,6)]
   144       7.849014       7.849014       7.849014    1[6-(1,6,6)]
   145       1.044694       1.044694       1.044694    1[6-(1,6,6)]
   146       6.655899       6.655899       6.655899    1[6-(1,6,6)]
   147        2.91054        2.91054        2.91054    1[6-(1,1,6)]
   148       3.612459       3.612459       3.612459    1[6-(1,1,6)]
   149       3.897226       3.897226       3.897226    1[6-(1,1,6)]
   150       1.183365       1.183365       1.183365    1[6-(1,1,6)]
   151       1.318992       1.318992       1.318992    1[6-(1,1,6)]
   152       2.218121       2.218121       2.218121    1[6-(1,1,6)]
   153       4.136593       4.136593       4.136593    1[6-(6,6)]
   154       0.962508       0.962508       0.962508    1[6-(6,6)]
   155        5.63128        5.63128        5.63128    1[6-(1,1,6)]
   156        5.99762        5.99762        5.99762    1[6-(1,1,6)]
   157       7.046944       7.046944       7.046944    1[6-(1,1,6)]
   158       5.417034       5.417034       5.417034    1[6-(1,6,6)]
   159       5.919703       5.919703       5.919703    1[6-(1,6,6)]
   160       2.609351       2.609351       2.609351    1[6-(1,6,6)]
   161       2.708449       2.708449       2.708449    1[6-(1,6,6)]
   162       6.417931       6.417931       6.417931    1[6-(1,1,6)]
   163       1.168349       1.168349       1.168349    1[6-(1,1,6)]
   164       7.431855       7.431855       7.431855    1[6-(1,1,6)]
   165       5.094047       5.094047       5.094047    1[6-(1,1,6)]
   166       6.313205       6.313205       6.313205    1[6-(1,1,6)]
   167        6.76393        6.76393        6.76393    1[6-(1,1,6)]
   168       2.657138       2.657138       2.657138    1[6-(1,1,6)]
   169       4.294294       4.294294       4.294294    1[6-(1,1,6)]
   170       3.715403       3.715403       3.715403    1[6-(1,1,6)]
   171       4.742696       4.742696       4.742696    1[6-(1,1,6)]
   172       5.201728       5.201728       5.201728    1[6-(1,1,6)]
   173       6.440028       6.440028       6.440028    1[6-(1,1,6)]
   174       4.717389       4.717389       4.717389    1[6-(6,6)]
   175       0.854192       0.854192       0.854192    1[6-(6,6)]
   176       4.392512       4.392512       4.392512    1[6-(6,6)]
   177       0.330836       0.330836       0.330836    1[6-(6,6)]
   178       4.570498       4.570498       4.570498    1[6-(6,6)]
   179       7.433616       7.433616       7.433616    1[6-(6,6)]
   180       6.616196       6.616196       6.616196    1[6-(6,6)]
   181        5.85322        5.85322        5.85322    1[6-(6,6)]
   182       0.244339       0.244339       0.244339    1[6-(6,6)]
   183       2.396833       2.396833       2.396833    1[6-(6,6)]
   184       4.786824       4.786824       4.786824    1[6-(6,6)]
   185        6.94544        6.94544        6.94544    1[6-(6,6)]
   186       1.284828       1.284828       1.284828    1[6-(6,6)]
   187        0.38496        0.38496        0.38496    1[6-(6,6)]
   188      -0.428449      -0.428449      -0.428449    1[6-(6,6)]
   189       2.429672       2.429672       2.429672    1[6-(6,6)]
   190        6.76062        6.76062        6.76062    1[6-(6,6)]
   191       2.666075       2.666075       2.666075    1[6-(6,6)]
   192       6.149146       6.149146       6.149146    1[6-(6,6)]
   193       2.286722       2.286722       2.286722    1[6-(6,6)]
   194       0.934714       0.934714       0.934714    1[6-(1,1,6)]
   195       2.698699       2.698699       2.698699    1[6-(1,1,6)]
   196       1.607779       1.607779       1.607779    1[6-(1,1,6)]
   197       3.253658       3.253658       3.253658    1[6-(1,1,6)]
   198       2.692011       2.692011       2.692011    1[6-(1,1,6)]
   199       4.342187       4.342187       4.342187    1[6-(1,1,6)]
   200       0.268968       0.268968       0.268968    1[6-(1,1,6)]
   201       0.705969       0.705969       0.705969    1[6-(1,1,6)]
   202       1.932165       1.932165       1.932165    1[6-(1,1,6)]
   203      -0.429644      -0.429644      -0.429644    1[6-(1,1,6)]
   204       5.830133       5.830133       5.830133    1[6-(1,1,6)]
   205       0.580832       0.580832       0.580832    1[6-(1,1,6)]
   206       4.297352       4.297352       4.297352    1[6-(1,6,6)]
   207       4.395464       4.395464       4.395464    1[6-(1,6,6)]
   208       1.085113       1.085113       1.085113    1[6-(1,6,6)]
   209       1.587219       1.587219       1.587219    1[6-(1,6,6)]
   210      -0.047266      -0.047266      -0.047266    1[6-(1,1,6)]
   211       1.001706       1.001706       1.001706    1[6-(1,1,6)]
   212       1.368609       1.368609       1.368609    1[6-(1,1,6)]
   213       6.042237       6.042237       6.042237    1[6-(6,6)]
   214       2.866322       2.866322       2.866322    1[6-(6,6)]
   215       4.785216       4.785216       4.785216    1[6-(1,1,6)]
   216       5.683994       5.683994       5.683994    1[6-(1,1,6)]
   217       5.819128       5.819128       5.819128    1[6-(1,1,6)]
   218       3.108082       3.108082       3.108082    1[6-(1,1,6)]
   219       3.391864       3.391864       3.391864    1[6-(1,1,6)]
   220       4.094134       4.094134       4.094134    1[6-(1,1,6)]
   221       0.348846       0.348846       0.348846    1[6-(1,6,6)]
   222        5.95991        5.95991        5.95991    1[6-(1,6,6)]
   223       -0.84448       -0.84448       -0.84448    1[6-(1,6,6)]
   224      -0.028189      -0.028189      -0.028189    1[6-(1,6,6)]
   225       4.913895       4.913895       4.913895    1[6-(1,6,6)]
   226       4.149334       4.149334       4.149334    1[6-(1,6,6)]
   227       4.322193       4.322193       4.322193    1[6-(1,6,6)]
   228       5.239272       5.239272       5.239272    1[6-(1,6,6)]
   229       2.334324       2.334324       2.334324    1[6-(1,1,6)]
   230        2.87493        2.87493        2.87493    1[6-(1,1,6)]
   231       3.257315       3.257315       3.257315    1[6-(1,1,6)]
   232       2.319195       2.319195       2.319195    1[6-(1,6,6)]
   233       2.876337       2.876337       2.876337    1[6-(1,6,6)]
   234       0.937244       0.937244       0.937244    1[6-(1,6,6)]
   235       1.950605       1.950605       1.950605    1[6-(1,6,6)]
   236       3.391182       3.391182       3.391182    1[6-(1,6,6)]
   237       2.530339       2.530339       2.530339    1[6-(1,6,6)]
   238       0.419443       0.419443       0.419443    1[6-(1,6,6)]
   239        1.21286        1.21286        1.21286    1[6-(1,6,6)]
   240       2.064339       2.064339       2.064339    1[6-(1,1,6)]
   241       1.075966       1.075966       1.075966    1[6-(1,1,6)]
   242       2.787586       2.787586       2.787586    1[6-(1,1,6)]
   243        6.55604        6.55604        6.55604    1[6-(1,1,6)]
   244       1.229601       1.229601       1.229601    1[6-(1,1,6)]
   245       0.244885       0.244885       0.244885    1[6-(1,1,6)]
   246       1.093129       1.093129       1.093129    1[6-(1,6,6)]
   247       1.889078       1.889078       1.889078    1[6-(1,6,6)]
   248       6.817507       6.817507       6.817507    1[6-(1,6,6)]
   249        5.95561        5.95561        5.95561    1[6-(1,6,6)]
   250       0.360029       0.360029       0.360029    1[6-(1,6,6)]
   251       1.373318       1.373318       1.373318    1[6-(1,6,6)]
   252       6.473196       6.473196       6.473196    1[6-(1,6,6)]
   253      -0.005537      -0.005537      -0.005537    1[6-(1,6,6)]
   254       6.093483       6.093483       6.093483    1[6-(1,1,6)]
   255       6.476008       6.476008       6.476008    1[6-(1,1,6)]
   256      -0.022221      -0.022221      -0.022221    1[6-(1,1,6)]
   257       4.111243       4.111243       4.111243    1[6-(1,6,6)]
   258       5.027757       5.027757       5.027757    1[6-(1,6,6)]
   259       5.201039       5.201039       5.201039    1[6-(1,6,6)]
   260        4.43641        4.43641        4.43641    1[6-(1,6,6)]
   261       2.340362       2.340362       2.340362    1[6-(1,6,6)]
   262       3.156863       3.156863       3.156863    1[6-(1,6,6)]
   263       3.390744       3.390744       3.390744    1[6-(1,6,6)]
   264       1.963748       1.963748       1.963748    1[6-(1,6,6)]
   265       0.564488       0.564488       0.564488    1[6-(1,1,6)]
   266       1.266409       1.266409       1.266409    1[6-(1,1,6)]
   267       1.551174       1.551174       1.551174    1[6-(1,1,6)]
   268       5.875512       5.875512       5.875512    1[6-(1,1,6)]
   269       6.011137       6.011137       6.011137    1[6-(1,1,6)]
   270       6.910269       6.910269       6.910269    1[6-(1,1,6)]
   271       1.790543       1.790543       1.790543    1[6-(6,6)]
   272       5.654654       5.654654       5.654654    1[6-(6,6)]
   273       0.939129       0.939129       0.939129    1[6-(1,1,6)]
   274       1.305467       1.305467       1.305467    1[6-(1,1,6)]
   275       2.354792       2.354792       2.354792    1[6-(1,1,6)]
   276       0.724885       0.724885       0.724885    1[6-(1,6,6)]
   277       1.227554       1.227554       1.227554    1[6-(1,6,6)]
   278        4.95541        4.95541        4.95541    1[6-(1,6,6)]
   279       5.054507       5.054507       5.054507    1[6-(1,6,6)]
   280       1.725792       1.725792       1.725792    1[6-(1,1,6)]
   281        3.51441        3.51441        3.51441    1[6-(1,1,6)]
   282       2.739715       2.739715       2.739715    1[6-(1,1,6)]
   283       0.401902       0.401902       0.401902    1[6-(1,1,6)]
   284       1.621058       1.621058       1.621058    1[6-(1,1,6)]
   285       2.071785       2.071785       2.071785    1[6-(1,1,6)]
   286       5.003199       5.003199       5.003199    1[6-(1,1,6)]
   287       6.640355       6.640355       6.640355    1[6-(1,1,6)]
   288       6.061462       6.061462       6.061462    1[6-(1,1,6)]
   289       0.050555       0.050555       0.050555    1[6-(1,1,6)]
   290       0.509586       0.509586       0.509586    1[6-(1,1,6)]
   291       1.747888       1.747888       1.747888    1[6-(1,1,6)]
   292       2.371333       2.371333       2.371333    1[6-(6,6)]
   293       5.546338       5.546338       5.546338    1[6-(6,6)]
   294        2.04645        2.04645        2.04645    1[6-(6,6)]
   295       5.022978       5.022978       5.022978    1[6-(6,6)]
   296       2.224445       2.224445       2.224445    1[6-(6,6)]
   297        2.74147        2.74147        2.74147    1[6-(6,6)]
   298       1.924057       1.924057       1.924057    1[6-(6,6)]
   299        3.50716        3.50716        3.50716    1[6-(6,6)]
   300       4.936477       4.936477       4.936477    1[6-(6,6)]
   301       0.050769       0.050769       0.050769    1[6-(6,6)]
   302       0.094687       0.094687       0.094687    1[6-(6,6)]
   303       2.253302       2.253302       2.253302    1[6-(6,6)]
   304       3.630889       3.630889       3.630889    1[6-(6,6)]
   305       5.077099       5.077099       5.077099    1[6-(6,6)]
   306       4.263697       4.263697       4.263697    1[6-(6,6)]
   307       4.775725       4.775725       4.775725    1[6-(6,6)]
   308       2.068478       2.068478       2.068478    1[6-(6,6)]
   309       5.012137       5.012137       5.012137    1[6-(6,6)]
   310       1.456999       1.456999       1.456999    1[6-(6,6)]
   311       4.632778       4.632778       4.632778    1[6-(6,6)]
   312       5.626856       5.626856       5.626856    1[6-(1,1,6)]
   313        0.35264        0.35264        0.35264    1[6-(1,1,6)]
   314       6.299918       6.299918       6.299918    1[6-(1,1,6)]
   315         0.9076         0.9076         0.9076    1[6-(1,1,6)]
   316        0.34595        0.34595        0.34595    1[6-(1,1,6)]
   317       1.996127       1.996127       1.996127    1[6-(1,1,6)]
   318       4.961113       4.961113       4.961113    1[6-(1,1,6)]
   319       5.398115       5.398115       5.398115    1[6-(1,1,6)]
   320        6.62431        6.62431        6.62431    1[6-(1,1,6)]
   321       4.262497       4.262497       4.262497    1[6-(1,1,6)]
   322       3.484072       3.484072       3.484072    1[6-(1,1,6)]
   323       5.272971       5.272971       5.272971    1[6-(1,1,6)]
   324       1.951294       1.951294       1.951294    1[6-(1,6,6)]
   325       2.049405       2.049405       2.049405    1[6-(1,6,6)]
   326       5.777261       5.777261       5.777261    1[6-(1,6,6)]
   327       6.279367       6.279367       6.279367    1[6-(1,6,6)]
   328       4.644886       4.644886       4.644886    1[6-(1,1,6)]
   329       5.693859       5.693859       5.693859    1[6-(1,1,6)]
   330        6.06076        6.06076        6.06076    1[6-(1,1,6)]
   331       1.350091       1.350091       1.350091    1[6-(6,6)]
   332       5.212373       5.212373       5.212373    1[6-(6,6)]
   333       0.093069       0.093069       0.093069    1[6-(1,1,6)]
   334       0.991848       0.991848       0.991848    1[6-(1,1,6)]
   335       1.126981       1.126981       1.126981    1[6-(1,1,6)]
   336       5.454134       5.454134       5.454134    1[6-(1,1,6)]
   337       5.737914       5.737914       5.737914    1[6-(1,1,6)]
   338       6.440187       6.440187       6.440187    1[6-(1,1,6)]
   339       5.040997       5.040997       5.040997    1[6-(1,6,6)]
   340       3.613861       3.613861       3.613861    1[6-(1,6,6)]
   341       3.847671       3.847671       3.847671    1[6-(1,6,6)]
   342       4.663961       4.663961       4.663961    1[6-(1,6,6)]
   343       2.567843       2.567843       2.567843    1[6-(1,6,6)]
   344       1.803284       1.803284       1.803284    1[6-(1,6,6)]
   345       1.976144       1.976144       1.976144    1[6-(1,6,6)]
   346        2.89322        2.89322        2.89322    1[6-(1,6,6)]
   347       7.026473       7.026473       7.026473    1[6-(1,1,6)]
   348       0.528878       0.528878       0.528878    1[6-(1,1,6)]
   349       0.911262       0.911262       0.911262    1[6-(1,1,6)]
   350       7.011338       7.011338       7.011338    1[6-(1,6,6)]
   351       0.530282       0.530282       0.530282    1[6-(1,6,6)]
   352       5.629386       5.629386       5.629386    1[6-(1,6,6)]
   353       6.642745       6.642745       6.642745    1[6-(1,6,6)]
   354       1.045124       1.045124       1.045124    1[6-(1,6,6)]
   355       0.184282       0.184282       0.184282    1[6-(1,6,6)]
   356       5.111584       5.111584       5.111584    1[6-(1,6,6)]
   357          5.905          5.905          5.905    1[6-(1,6,6)]
   358       6.756482       6.756482       6.756482    1[6-(1,1,6)]
   359       5.768106       5.768106       5.768106    1[6-(1,1,6)]
   360       0.441526       0.441526       0.441526    1[6-(1,1,6)]
   361       2.792298       2.792298       2.792298    6[1-(0),1-(0),1-(0),6-(1,1,6)]
   362       3.269208       3.269208       3.269208    6[1-(0),1-(0),6-(1,1,1),6-(1,1,6)]
   363       2.238957       2.238957       2.238957    6[1-(0),1-(0),6-(1,1,6),6-(1,1,6)]
   364       2.689754       2.689754       2.689754    6[1-(0),1-(0),6-(1,1,6),6-(1,1,6)]
   365       1.822016       1.822016       1.822016    6[1-(0),1-(0),6-(1,1,6),6-(1,1,6)]
   366       1.509381       1.509381       1.509381    6[1-(0),1-(0),1-(0),6-(1,1,6)]
   367       0.200698       0.200698       0.200698    6[1-(0),1-(0),6-(1,1,1),6-(1,1,6)]
   368      -0.236868      -0.236868      -0.236868    6[1-(0),1-(0),6-(1,1,6),6-(1,1,6)]
   369       5.416495       5.416495       5.416495    6[1-(0),1-(0),6-(1,1,6),6-(1,1,6)]
   370       4.894049       4.894049       4.894049    6[1-(0),1-(0),6-(1,1,6),6-(1,1,6)]
   371       6.138378       6.138378       6.138378    6[1-(0),1-(0),1-(0),6-(6,6)]
   372       3.615257       3.615257       3.615257    6[1-(0),1-(0),1-(0),6-(6,6)]
   373       7.331144       7.331144       7.331144    6[1-(0),6-(6,6),6-(6,6)]
   374       7.339448       7.339448       7.339448    6[6-(1,1,1),6-(1,6),6-(6,6)]
   375       1.417154       1.417154       1.417154    6[6-(1,6),6-(6,6),6-(6,6)]
   376       2.473096       2.473096       2.473096    6[1-(0),6-(6,6),6-(6,6)]
   377       2.460147       2.460147       2.460147    6[6-(1,1,1),6-(1,6),6-(6,6)]
   378       1.362258       1.362258       1.362258    6[6-(1,6),6-(6,6),6-(6,6)]
   379       4.107525       4.107525       4.107525    6[1-(0),1-(0),1-(0),6-(6,6)]
   380       3.959024       3.959024       3.959024    6[1-(0),1-(0),6-(1,1,6),6-(6,6)]
   381       0.415995       0.415995       0.415995    6[1-(0),1-(0),6-(1,1,6),6-(6,6)]
   382       4.991951       4.991951       4.991951    6[1-(0),1-(0),1-(0),6-(6,6)]
   383       3.827837       3.827837       3.827837    6[1-(0),1-(0),1-(0),6-(6,6)]
   384       1.362495       1.362495       1.362495    6[1-(0),1-(0),1-(0),6-(6,6)]
   385       3.030693       3.030693       3.030693    6[1-(0),1-(0),1-(0),6-(6,6)]
   386       7.690229       7.690229       7.690229    6[6-(1,1,6),6-(1,6),6-(6,6)]
   387        7.72162        7.72162        7.72162    6[1-(0),6-(6,6),6-(6,6)]
   388       2.344646       2.344646       2.344646    6[6-(1,1,6),6-(1,6),6-(6,6)]
   389       2.466899       2.466899       2.466899    6[1-(0),6-(6,6),6-(6,6)]
   390       5.859799       5.859799       5.859799    6[1-(0),6-(6,6),6-(6,6)]
   391       5.103827       5.103827       5.103827    6[6-(1,1,1),6-(1,6),6-(6,6)]
   392       4.400146       4.400146       4.400146    6[6-(1,1,1),6-(1,6),6-(6,6)]
   393       3.571961       3.571961       3.571961    6[1-(0),6-(6,6),6-(6,6)]
   394       1.493517       1.493517       1.493517    6[6-(1,6),6-(6,6),6-(6,6)]
   395       1.638784       1.638784       1.638784    6[6-(1,6),6-(6,6),6-(6,6)]
   396       3.900576       3.900576       3.900576    6[6-(1,6),6-(6,6),6-(6,6)]
   397       5.512252       5.512252       5.512252    6[6-(1,6),6-(6,6),6-(6,6)]
   398        7.47191        7.47191        7.47191    6[1-(0),6-(6,6),6-(6,6)]
   399       4.997012       4.997012       4.997012    6[6-(1,1,1),6-(1,6),6-(6,6)]
   400       5.720539       5.720539       5.720539    6[6-(1,6),6-(6,6),6-(6,6)]
   401       4.279055       4.279055       4.279055    6[6-(1,1,1),6-(1,6),6-(6,6)]
   402       4.892996       4.892996       4.892996    6[1-(0),6-(6,6),6-(6,6)]
   403       5.122581       5.122581       5.122581    6[6-(1,6),6-(6,6),6-(6,6)]
   404       4.892784       4.892784       4.892784    6[6-(1,1,1),6-(1,6),6-(6,6)]
   405       4.433824       4.433824       4.433824    6[1-(0),6-(6,6),6-(6,6)]
   406       4.011533       4.011533       4.011533    6[6-(1,6),6-(6,6),6-(6,6)]
   407       1.529052       1.529052       1.529052    6[1-(0),6-(1,6),6-(6,6)]
   408       0.708117       0.708117       0.708117    6[1-(0),6-(1,6),6-(6,6)]
   409       6.357257       6.357257       6.357257    6[6-(1,6),6-(1,6),6-(6,6)]
   410       5.802576       5.802576       5.802576    6[1-(0),6-(6,6),6-(6,8)]
   411       0.605753       0.605753       0.605753    6[6-(1,6),6-(6,6),8-(12,12)]
   412         6.2247         6.2247         6.2247    6[6-(1,6),6-(6,8),6-(8,8)]
   413       5.289535       5.289535       5.289535    6[6-(6,6),8-(12),8-(12,12)]
   414       1.881945       1.881945       1.881945    6[6-(6,6),8-(12),8-(12,12)]
   415        0.99823        0.99823        0.99823    6[6-(1,6),6-(6,8),6-(8,8)]
   416       6.615347       6.615347       6.615347    6[6-(1,6),6-(6,6),8-(12,12)]
   417       1.382628       1.382628       1.382628    6[1-(0),6-(6,6),6-(6,8)]
   418       0.799231       0.799231       0.799231    6[6-(1,6),6-(1,6),6-(6,6)]
   419       6.452665       6.452665       6.452665    6[1-(0),6-(1,6),6-(6,6)]
   420       5.664528       5.664528       5.664528    6[1-(0),6-(1,6),6-(6,6)]
   421       3.004614       3.004614       3.004614    6[6-(1,6),6-(6,6),6-(6,6)]
   422       2.568317       2.568317       2.568317    6[1-(0),6-(6,6),6-(6,6)]
   423       2.106893       2.106893       2.106893    6[6-(1,1,1),6-(1,6),6-(6,6)]
   424       1.879208       1.879208       1.879208    6[6-(1,6),6-(6,6),6-(6,6)]
   425       2.112523       2.112523       2.112523    6[1-(0),6-(6,6),6-(6,6)]
   426       2.735755       2.735755       2.735755    6[6-(1,1,1),6-(1,6),6-(6,6)]
   427       1.279701       1.279701       1.279701    6[6-(1,6),6-(6,6),6-(6,6)]
   428       2.002736       2.002736       2.002736    6[6-(1,1,1),6-(1,6),6-(6,6)]
   429      -0.472092      -0.472092      -0.472092    6[1-(0),6-(6,6),6-(6,6)]
   430       1.603697       1.603697       1.603697    6[6-(1,6),6-(6,6),6-(6,6)]
   431       3.144287       3.144287       3.144287    6[6-(1,6),6-(6,6),6-(6,6)]
   432        5.36385        5.36385        5.36385    6[6-(1,6),6-(6,6),6-(6,6)]
   433       5.510665       5.510665       5.510665    6[6-(1,6),6-(6,6),6-(6,6)]
   434       3.513934       3.513934       3.513934    6[1-(0),6-(6,6),6-(6,6)]
   435       2.722067       2.722067       2.722067    6[6-(1,1,1),6-(1,6),6-(6,6)]
   436       1.932097       1.932097       1.932097    6[6-(1,1,1),6-(1,6),6-(6,6)]
   437       1.208923       1.208923       1.208923    6[1-(0),6-(6,6),6-(6,6)]
   438       4.536368       4.536368       4.536368    6[1-(0),6-(6,6),6-(6,6)]
   439       4.659395       4.659395       4.659395    6[6-(1,1,6),6-(1,6),6-(6,6)]
   440      -0.717579      -0.717579      -0.717579    6[1-(0),6-(6,6),6-(6,6)]
   441      -0.686469      -0.686469      -0.686469    6[6-(1,1,6),6-(1,6),6-(6,6)]
   442       4.151907       4.151907       4.151907    6[1-(0),1-(0),1-(0),6-(6,6)]
   443       5.632749       5.632749       5.632749    6[1-(0),1-(0),1-(0),6-(6,6)]
   444       3.196123       3.196123       3.196123    6[1-(0),1-(0),1-(0),6-(6,6)]
   445       2.007656       2.007656       2.007656    6[1-(0),1-(0),1-(0),6-(6,6)]
   446       6.588539       6.588539       6.588539    6[1-(0),1-(0),6-(1,1,6),6-(6,6)]
   447        3.04544        3.04544        3.04544    6[1-(0),1-(0),6-(1,1,6),6-(6,6)]
   448       2.892152       2.892152       2.892152    6[1-(0),1-(0),1-(0),6-(6,6)]
   449       5.640516       5.640516       5.640516    6[6-(1,6),6-(6,6),6-(6,6)]
   450       4.543402       4.543402       4.543402    6[6-(1,1,1),6-(1,6),6-(6,6)]
   451       4.531508       4.531508       4.531508    6[1-(0),6-(6,6),6-(6,6)]
   452       5.587591       5.587591       5.587591    6[6-(1,6),6-(6,6),6-(6,6)]
   453      -0.335055      -0.335055      -0.335055    6[6-(1,1,1),6-(1,6),6-(6,6)]
   454      -0.327595      -0.327595      -0.327595    6[1-(0),6-(6,6),6-(6,6)]
   455       3.387799       3.387799       3.387799    6[1-(0),1-(0),1-(0),6-(6,6)]
   456       0.866367       0.866367       0.866367    6[1-(0),1-(0),1-(0),6-(6,6)]
   457       2.110485       2.110485       2.110485    6[1-(0),1-(0),6-(1,1,6),6-(1,1,6)]
   458       1.587898       1.587898       1.587898    6[1-(0),1-(0),6-(1,1,6),6-(1,1,6)]
   459       7.241191       7.241191       7.241191    6[1-(0),1-(0),6-(1,1,6),6-(1,1,6)]
   460       6.803554       6.803554       6.803554    6[1-(0),1-(0),6-(1,1,1),6-(1,1,6)]
   461       5.495153       5.495153       5.495153    6[1-(0),1-(0),1-(0),6-(1,1,6)]
   462       5.182026       5.182026       5.182026    6[1-(0),1-(0),6-(1,1,6),6-(1,1,6)]
   463       4.312879       4.312879       4.312879    6[1-(0),1-(0),6-(1,1,6),6-(1,1,6)]
   464       4.762199       4.762199       4.762199    6[1-(0),1-(0),6-(1,1,6),6-(1,1,6)]
   465        3.73047        3.73047        3.73047    6[1-(0),1-(0),6-(1,1,1),6-(1,1,6)]
   466       4.206746       4.206746       4.206746    6[1-(0),1-(0),1-(0),6-(1,1,6)]
   467        5.13839        5.13839        5.13839    6[1-(0),1-(0),1-(0),6-(1,1,6)]
   468       5.615297       5.615297       5.615297    6[1-(0),1-(0),6-(1,1,1),6-(1,1,6)]
   469       4.585046       4.585046       4.585046    6[1-(0),1-(0),6-(1,1,6),6-(1,1,6)]
   470       5.035842       5.035842       5.035842    6[1-(0),1-(0),6-(1,1,6),6-(1,1,6)]
   471       4.168102       4.168102       4.168102    6[1-(0),1-(0),6-(1,1,6),6-(1,1,6)]
   472       3.855467       3.855467       3.855467    6[1-(0),1-(0),1-(0),6-(1,1,6)]
   473       2.546785       2.546785       2.546785    6[1-(0),1-(0),6-(1,1,1),6-(1,1,6)]
   474        2.10922        2.10922        2.10922    6[1-(0),1-(0),6-(1,1,6),6-(1,1,6)]
   475       7.762585       7.762585       7.762585    6[1-(0),1-(0),6-(1,1,6),6-(1,1,6)]
   476        7.24014        7.24014        7.24014    6[1-(0),1-(0),6-(1,1,6),6-(1,1,6)]
   477       3.792286       3.792286       3.792286    6[1-(0),1-(0),1-(0),6-(6,6)]
   478       1.269161       1.269161       1.269161    6[1-(0),1-(0),1-(0),6-(6,6)]
   479       4.985049       4.985049       4.985049    6[1-(0),6-(6,6),6-(6,6)]
   480       4.993355       4.993355       4.993355    6[6-(1,1,1),6-(1,6),6-(6,6)]
   481      -0.928938      -0.928938      -0.928938    6[6-(1,6),6-(6,6),6-(6,6)]
   482       0.127003       0.127003       0.127003    6[1-(0),6-(6,6),6-(6,6)]
   483       0.114052       0.114052       0.114052    6[6-(1,1,1),6-(1,6),6-(6,6)]
   484      -0.983838      -0.983838      -0.983838    6[6-(1,6),6-(6,6),6-(6,6)]
   485       6.453624       6.453624       6.453624    6[1-(0),1-(0),1-(0),6-(6,6)]
   486       6.305114       6.305114       6.305114    6[1-(0),1-(0),6-(1,1,6),6-(6,6)]
   487       2.762081       2.762081       2.762081    6[1-(0),1-(0),6-(1,1,6),6-(6,6)]
   488       7.338035       7.338035       7.338035    6[1-(0),1-(0),1-(0),6-(6,6)]
   489       6.173918       6.173918       6.173918    6[1-(0),1-(0),1-(0),6-(6,6)]
   490       3.708575       3.708575       3.708575    6[1-(0),1-(0),1-(0),6-(6,6)]
   491       5.376768       5.376768       5.376768    6[1-(0),1-(0),1-(0),6-(6,6)]
   492       5.344142       5.344142       5.344142    6[6-(1,1,6),6-(1,6),6-(6,6)]
   493       5.375531       5.375531       5.375531    6[1-(0),6-(6,6),6-(6,6)]
   494      -0.001443      -0.001443      -0.001443    6[6-(1,1,6),6-(1,6),6-(6,6)]
   495       0.120811       0.120811       0.120811    6[1-(0),6-(6,6),6-(6,6)]
   496       3.513722       3.513722       3.513722    6[1-(0),6-(6,6),6-(6,6)]
   497       2.757748       2.757748       2.757748    6[6-(1,1,1),6-(1,6),6-(6,6)]
   498        2.05407        2.05407        2.05407    6[6-(1,1,1),6-(1,6),6-(6,6)]
   499       1.225884       1.225884       1.225884    6[1-(0),6-(6,6),6-(6,6)]
   500      -0.852573      -0.852573      -0.852573    6[6-(1,6),6-(6,6),6-(6,6)]
   501      -0.707302      -0.707302      -0.707302    6[6-(1,6),6-(6,6),6-(6,6)]
   502       1.554497       1.554497       1.554497    6[6-(1,6),6-(6,6),6-(6,6)]
   503       3.166176       3.166176       3.166176    6[6-(1,6),6-(6,6),6-(6,6)]
   504       5.125812       5.125812       5.125812    6[1-(0),6-(6,6),6-(6,6)]
   505       7.343112       7.343112       7.343112    6[6-(1,1,1),6-(1,6),6-(6,6)]
   506       8.066638       8.066638       8.066638    6[6-(1,6),6-(6,6),6-(6,6)]
   507       6.625137       6.625137       6.625137    6[6-(1,1,1),6-(1,6),6-(6,6)]
   508        7.23908        7.23908        7.23908    6[1-(0),6-(6,6),6-(6,6)]
   509       7.468666       7.468666       7.468666    6[6-(1,6),6-(6,6),6-(6,6)]
   510       7.238867       7.238867       7.238867    6[6-(1,1,1),6-(1,6),6-(6,6)]
   511       6.779905       6.779905       6.779905    6[1-(0),6-(6,6),6-(6,6)]
   512       6.357614       6.357614       6.357614    6[6-(1,6),6-(6,6),6-(6,6)]
   513       6.221179       6.221179       6.221179    6[1-(0),6-(1,6),6-(6,6)]
   514       5.400243       5.400243       5.400243    6[1-(0),6-(1,6),6-(6,6)]
   515       4.011183       4.011183       4.011183    6[6-(1,6),6-(1,6),6-(6,6)]
   516       3.456504       3.456504       3.456504    6[1-(0),6-(6,6),6-(6,8)]
   517       2.951823       2.951823       2.951823    6[6-(1,6),6-(6,6),8-(12,12)]
   518        1.53257        1.53257        1.53257    6[6-(1,6),6-(6,8),6-(8,8)]
   519       0.597404       0.597404       0.597404    6[6-(6,6),8-(12),8-(12,12)]
   520       6.574076       6.574076       6.574076    6[6-(6,6),8-(12),8-(12,12)]
   521       5.690359       5.690359       5.690359    6[6-(1,6),6-(6,8),6-(8,8)]
   522       4.269276       4.269276       4.269276    6[6-(1,6),6-(6,6),8-(12,12)]
   523       3.728701       3.728701       3.728701    6[1-(0),6-(6,6),6-(6,8)]
   524       3.145305       3.145305       3.145305    6[6-(1,6),6-(1,6),6-(6,6)]
   525        1.76054        1.76054        1.76054    6[1-(0),6-(1,6),6-(6,6)]
   526       0.972401       0.972401       0.972401    6[1-(0),6-(1,6),6-(6,6)]
   527       0.658534       0.658534       0.658534    6[6-(1,6),6-(6,6),6-(6,6)]
   528       0.222236       0.222236       0.222236    6[1-(0),6-(6,6),6-(6,6)]
   529       -0.23919       -0.23919       -0.23919    6[6-(1,1,1),6-(1,6),6-(6,6)]
   530      -0.466876      -0.466876      -0.466876    6[6-(1,6),6-(6,6),6-(6,6)]
   531       -0.23356       -0.23356       -0.23356    6[1-(0),6-(6,6),6-(6,6)]
   532       0.389673       0.389673       0.389673    6[6-(1,1,1),6-(1,6),6-(6,6)]
   533      -1.066397      -1.066397      -1.066397    6[6-(1,6),6-(6,6),6-(6,6)]
   534      -0.343363      -0.343363      -0.343363    6[6-(1,1,1),6-(1,6),6-(6,6)]
   535       1.874007       1.874007       1.874007    6[1-(0),6-(6,6),6-(6,6)]
   536       3.949772       3.949772       3.949772    6[6-(1,6),6-(6,6),6-(6,6)]
   537       5.490366       5.490366       5.490366    6[6-(1,6),6-(6,6),6-(6,6)]
   538       7.709936       7.709936       7.709936    6[6-(1,6),6-(6,6),6-(6,6)]
   539       0.818555       0.818555       0.818555    6[6-(1,6),6-(6,6),6-(6,6)]
   540       5.860012       5.860012       5.860012    6[1-(0),6-(6,6),6-(6,6)]
   541       5.068143       5.068143       5.068143    6[6-(1,1,1),6-(1,6),6-(6,6)]
   542       4.278176       4.278176       4.278176    6[6-(1,1,1),6-(1,6),6-(6,6)]
   543          3.555          3.555          3.555    6[1-(0),6-(6,6),6-(6,6)]
   544       6.882456       6.882456       6.882456    6[1-(0),6-(6,6),6-(6,6)]
   545       7.005484       7.005484       7.005484    6[6-(1,1,6),6-(1,6),6-(6,6)]
   546        1.62851        1.62851        1.62851    6[1-(0),6-(6,6),6-(6,6)]
   547       1.659618       1.659618       1.659618    6[6-(1,1,6),6-(1,6),6-(6,6)]
   548       1.805833       1.805833       1.805833    6[1-(0),1-(0),1-(0),6-(6,6)]
   549       3.286668       3.286668       3.286668    6[1-(0),1-(0),1-(0),6-(6,6)]
   550       0.850042       0.850042       0.850042    6[1-(0),1-(0),1-(0),6-(6,6)]
   551      -0.338428      -0.338428      -0.338428    6[1-(0),1-(0),1-(0),6-(6,6)]
   552       4.242453       4.242453       4.242453    6[1-(0),1-(0),6-(1,1,6),6-(6,6)]
   553        0.69935        0.69935        0.69935    6[1-(0),1-(0),6-(1,1,6),6-(6,6)]
   554       0.546054       0.546054       0.546054    6[1-(0),1-(0),1-(0),6-(6,6)]
   555       7.986612       7.986612       7.986612    6[6-(1,6),6-(6,6),6-(6,6)]
   556       6.889497       6.889497       6.889497    6[6-(1,1,1),6-(1,6),6-(6,6)]
   557       6.877602       6.877602       6.877602    6[1-(0),6-(6,6),6-(6,6)]
   558       0.895483       0.895483       0.895483    6[6-(1,6),6-(6,6),6-(6,6)]
   559       2.011039       2.011039       2.011039    6[6-(1,1,1),6-(1,6),6-(6,6)]
   560         2.0185         2.0185         2.0185    6[1-(0),6-(6,6),6-(6,6)]
   561       5.733895       5.733895       5.733895    6[1-(0),1-(0),1-(0),6-(6,6)]
   562       3.212459       3.212459       3.212459    6[1-(0),1-(0),1-(0),6-(6,6)]
   563      -0.235606      -0.235606      -0.235606    6[1-(0),1-(0),6-(1,1,6),6-(1,1,6)]
   564      -0.758191      -0.758191      -0.758191    6[1-(0),1-(0),6-(1,1,6),6-(1,1,6)]
   565       4.895103       4.895103       4.895103    6[1-(0),1-(0),6-(1,1,6),6-(1,1,6)]
   566       4.457468       4.457468       4.457468    6[1-(0),1-(0),6-(1,1,1),6-(1,1,6)]
   567       3.149067       3.149067       3.149067    6[1-(0),1-(0),1-(0),6-(1,1,6)]
   568       2.835939       2.835939       2.835939    6[1-(0),1-(0),6-(1,1,6),6-(1,1,6)]
   569       1.966792       1.966792       1.966792    6[1-(0),1-(0),6-(1,1,6),6-(1,1,6)]
   570        2.41611        2.41611        2.41611    6[1-(0),1-(0),6-(1,1,6),6-(1,1,6)]
   571        1.38438        1.38438        1.38438    6[1-(0),1-(0),6-(1,1,1),6-(1,1,6)]
   572       1.860655       1.860655       1.860655    6[1-(0),1-(0),1-(0),6-(1,1,6)]
   573       0.446248       0.446248       0.446248    6[1-(0),1-(0),1-(0),6-(1,1,6)]
   574       0.923156       0.923156       0.923156    6[1-(0),1-(0),6-(1,1,1),6-(1,1,6)]
   575       6.931104       6.931104       6.931104    6[1-(0),1-(0),6-(1,1,6),6-(1,1,6)]
   576         0.3437         0.3437         0.3437    6[1-(0),1-(0),6-(1,1,6),6-(1,1,6)]
   577       6.514159       6.514159       6.514159    6[1-(0),1-(0),6-(1,1,6),6-(1,1,6)]
   578       6.201519       6.201519       6.201519    6[1-(0),1-(0),1-(0),6-(1,1,6)]
   579       4.892835       4.892835       4.892835    6[1-(0),1-(0),6-(1,1,1),6-(1,1,6)]
   580       4.455271       4.455271       4.455271    6[1-(0),1-(0),6-(1,1,6),6-(1,1,6)]
   581       3.070434       3.070434       3.070434    6[1-(0),1-(0),6-(1,1,6),6-(1,1,6)]
   582       2.547989       2.547989       2.547989    6[1-(0),1-(0),6-(1,1,6),6-(1,1,6)]
   583       1.446234       1.446234       1.446234    6[1-(0),1-(0),1-(0),6-(6,6)]
   584       5.961308       5.961308       5.961308    6[1-(0),1-(0),1-(0),6-(6,6)]
   585       2.638997       2.638997       2.638997    6[1-(0),6-(6,6),6-(6,6)]
   586       2.647302       2.647302       2.647302    6[6-(1,1,1),6-(1,6),6-(6,6)]
   587       3.763209       3.763209       3.763209    6[6-(1,6),6-(6,6),6-(6,6)]
   588       4.819149       4.819149       4.819149    6[1-(0),6-(6,6),6-(6,6)]
   589       4.806199       4.806199       4.806199    6[6-(1,1,1),6-(1,6),6-(6,6)]
   590       3.708311       3.708311       3.708311    6[6-(1,6),6-(6,6),6-(6,6)]
   591       1.761472       1.761472       1.761472    6[1-(0),1-(0),1-(0),6-(6,6)]
   592       1.612966       1.612966       1.612966    6[1-(0),1-(0),6-(1,1,6),6-(6,6)]
   593       5.108138       5.108138       5.108138    6[1-(0),1-(0),6-(1,1,6),6-(6,6)]
   594       2.645895       2.645895       2.645895    6[1-(0),1-(0),1-(0),6-(6,6)]
   595       1.481773       1.481773       1.481773    6[1-(0),1-(0),1-(0),6-(6,6)]
   596       6.054635       6.054635       6.054635    6[1-(0),1-(0),1-(0),6-(6,6)]
   597       0.684627       0.684627       0.684627    6[1-(0),1-(0),1-(0),6-(6,6)]
   598       2.998086       2.998086       2.998086    6[6-(1,1,6),6-(1,6),6-(6,6)]
   599       3.029476       3.029476       3.029476    6[1-(0),6-(6,6),6-(6,6)]
   600       4.690704       4.690704       4.690704    6[6-(1,1,6),6-(1,6),6-(6,6)]
   601       4.812957       4.812957       4.812957    6[1-(0),6-(6,6),6-(6,6)]
   602       1.167661       1.167661       1.167661    6[1-(0),6-(6,6),6-(6,6)]
   603       0.411688       0.411688       0.411688    6[6-(1,1,1),6-(1,6),6-(6,6)]
   604        6.74621        6.74621        6.74621    6[6-(1,1,1),6-(1,6),6-(6,6)]
   605       5.918025       5.918025       5.918025    6[1-(0),6-(6,6),6-(6,6)]
   606       3.839573       3.839573       3.839573    6[6-(1,6),6-(6,6),6-(6,6)]
   607       3.984842       3.984842       3.984842    6[6-(1,6),6-(6,6),6-(6,6)]
   608       6.246638       6.246638       6.246638    6[6-(1,6),6-(6,6),6-(6,6)]
   609       0.820115       0.820115       0.820115    6[6-(1,6),6-(6,6),6-(6,6)]
   610        2.77976        2.77976        2.77976    6[1-(0),6-(6,6),6-(6,6)]
   611       2.650961       2.650961       2.650961    6[6-(1,1,1),6-(1,6),6-(6,6)]
   612       3.374488       3.374488       3.374488    6[6-(1,6),6-(6,6),6-(6,6)]
   613       1.932993       1.932993       1.932993    6[6-(1,1,1),6-(1,6),6-(6,6)]
   614       2.546935       2.546935       2.546935    6[1-(0),6-(6,6),6-(6,6)]
   615       2.776522       2.776522       2.776522    6[6-(1,6),6-(6,6),6-(6,6)]
   616       2.546726       2.546726       2.546726    6[6-(1,1,1),6-(1,6),6-(6,6)]
   617       2.087765       2.087765       2.087765    6[1-(0),6-(6,6),6-(6,6)]
   618       1.665472       1.665472       1.665472    6[6-(1,6),6-(6,6),6-(6,6)]
   619       3.875116       3.875116       3.875116    6[1-(0),6-(1,6),6-(6,6)]
   620       3.054181       3.054181       3.054181    6[1-(0),6-(1,6),6-(6,6)]
   621       1.665122       1.665122       1.665122    6[6-(1,6),6-(1,6),6-(6,6)]
   622       1.110441       1.110441       1.110441    6[1-(0),6-(6,6),6-(6,8)]
   623       5.297887       5.297887       5.297887    6[6-(1,6),6-(6,6),8-(12,12)]
   624       3.878634       3.878634       3.878634    6[6-(1,6),6-(6,8),6-(8,8)]
   625       2.943469       2.943469       2.943469    6[6-(6,6),8-(12),8-(12,12)]
   626       4.228011       4.228011       4.228011    6[6-(6,6),8-(12),8-(12,12)]
   627       3.344295       3.344295       3.344295    6[6-(1,6),6-(6,8),6-(8,8)]
   628       1.923212       1.923212       1.923212    6[6-(1,6),6-(6,6),8-(12,12)]
   629       6.074764       6.074764       6.074764    6[1-(0),6-(6,6),6-(6,8)]
   630       5.491367       5.491367       5.491367    6[6-(1,6),6-(1,6),6-(6,6)]
   631       4.106601       4.106601       4.106601    6[1-(0),6-(1,6),6-(6,6)]
   632       3.318464       3.318464       3.318464    6[1-(0),6-(1,6),6-(6,6)]
   633       5.350675       5.350675       5.350675    6[6-(1,6),6-(6,6),6-(6,6)]
   634       4.914376       4.914376       4.914376    6[1-(0),6-(6,6),6-(6,6)]
   635       4.452952       4.452952       4.452952    6[6-(1,1,1),6-(1,6),6-(6,6)]
   636       4.225267       4.225267       4.225267    6[6-(1,6),6-(6,6),6-(6,6)]
   637       4.458584       4.458584       4.458584    6[1-(0),6-(6,6),6-(6,6)]
   638       5.081817       5.081817       5.081817    6[6-(1,1,1),6-(1,6),6-(6,6)]
   639       3.625752       3.625752       3.625752    6[6-(1,6),6-(6,6),6-(6,6)]
   640       4.348787       4.348787       4.348787    6[6-(1,1,1),6-(1,6),6-(6,6)]
   641       4.220058       4.220058       4.220058    6[1-(0),6-(6,6),6-(6,6)]
   642       6.295833       6.295833       6.295833    6[6-(1,6),6-(6,6),6-(6,6)]
   643       0.798225       0.798225       0.798225    6[6-(1,6),6-(6,6),6-(6,6)]
   644       3.017792       3.017792       3.017792    6[6-(1,6),6-(6,6),6-(6,6)]
   645       3.164609       3.164609       3.164609    6[6-(1,6),6-(6,6),6-(6,6)]
   646        1.16787        1.16787        1.16787    6[1-(0),6-(6,6),6-(6,6)]
   647       0.376002       0.376002       0.376002    6[6-(1,1,1),6-(1,6),6-(6,6)]
   648       6.624236       6.624236       6.624236    6[6-(1,1,1),6-(1,6),6-(6,6)]
   649       5.901061       5.901061       5.901061    6[1-(0),6-(6,6),6-(6,6)]
   650        2.19031        2.19031        2.19031    6[1-(0),6-(6,6),6-(6,6)]
   651       2.313338       2.313338       2.313338    6[6-(1,1,6),6-(1,6),6-(6,6)]
   652       3.974565       3.974565       3.974565    6[1-(0),6-(6,6),6-(6,6)]
   653       4.005674       4.005674       4.005674    6[6-(1,1,6),6-(1,6),6-(6,6)]
   654       6.497974       6.497974       6.497974    6[1-(0),1-(0),1-(0),6-(6,6)]
   655       0.940608       0.940608       0.940608    6[1-(0),1-(0),1-(0),6-(6,6)]
   656       5.542187       5.542187       5.542187    6[1-(0),1-(0),1-(0),6-(6,6)]
   657       4.353712       4.353712       4.353712    6[1-(0),1-(0),1-(0),6-(6,6)]
   658       1.896396       1.896396       1.896396    6[1-(0),1-(0),6-(1,1,6),6-(6,6)]
   659       5.391498       5.391498       5.391498    6[1-(0),1-(0),6-(1,1,6),6-(6,6)]
   660       5.238205       5.238205       5.238205    6[1-(0),1-(0),1-(0),6-(6,6)]
   661       3.294464       3.294464       3.294464    6[6-(1,6),6-(6,6),6-(6,6)]
   662        2.19735        2.19735        2.19735    6[6-(1,1,1),6-(1,6),6-(6,6)]
   663       2.185455       2.185455       2.185455    6[1-(0),6-(6,6),6-(6,6)]
   664       3.241536       3.241536       3.241536    6[6-(1,6),6-(6,6),6-(6,6)]
   665       4.357091       4.357091       4.357091    6[6-(1,1,1),6-(1,6),6-(6,6)]
   666       4.364551       4.364551       4.364551    6[1-(0),6-(6,6),6-(6,6)]
   667       1.041748       1.041748       1.041748    6[1-(0),1-(0),1-(0),6-(6,6)]
   668       5.558511       5.558511       5.558511    6[1-(0),1-(0),1-(0),6-(6,6)]
   669       4.456544       4.456544       4.456544    6[1-(0),1-(0),6-(1,1,6),6-(1,1,6)]
   670       3.933959       3.933959       3.933959    6[1-(0),1-(0),6-(1,1,6),6-(1,1,6)]
   671       2.549052       2.549052       2.549052    6[1-(0),1-(0),6-(1,1,6),6-(1,1,6)]
   672       2.111417       2.111417       2.111417    6[1-(0),1-(0),6-(1,1,1),6-(1,1,6)]
   673       0.803015       0.803015       0.803015    6[1-(0),1-(0),1-(0),6-(1,1,6)]
   674       0.489882       0.489882       0.489882    6[1-(0),1-(0),6-(1,1,6),6-(1,1,6)]
   675       6.658934       6.658934       6.658934    6[1-(0),1-(0),6-(1,1,6),6-(1,1,6)]
   676       0.070052       0.070052       0.070052    6[1-(0),1-(0),6-(1,1,6),6-(1,1,6)]
   677       6.076521       6.076521       6.076521    6[1-(0),1-(0),6-(1,1,1),6-(1,1,6)]
   678       6.552796       6.552796       6.552796    6[1-(0),1-(0),1-(0),6-(1,1,6)]
   679       1.268892       1.268892       1.268892    8[6-(6,6),12-(8,8,8,8),12-(8,8,8,8)]
   680       5.712531       5.712531       5.712531    8[6-(6,8),12-(8,8,8,8),12-(8,8,8,8)]
   681       4.055316       4.055316       4.055316    8[6-(6,8),12-(8,8,8,8)]
   682       3.132422       3.132422       3.132422    8[6-(6,8),12-(8,8,8,8)]
   683       1.430374       1.430374       1.430374    8[6-(6,8),12-(8,8,8,8),12-(8,8,8,8)]
   684       6.056372       6.056372       6.056372    8[6-(6,6),12-(8,8,8,8),12-(8,8,8,8)]
   685       3.614961       3.614961       3.614961    8[6-(6,6),12-(8,8,8,8),12-(8,8,8,8)]
   686       1.020399       1.020399       1.020399    8[6-(6,8),12-(8,8,8,8),12-(8,8,8,8)]
   687       6.401385       6.401385       6.401385    8[6-(6,8),12-(8,8,8,8)]
   688       0.786353       0.786353       0.786353    8[6-(6,8),12-(8,8,8,8)]
   689       6.122506       6.122506       6.122506    8[6-(6,8),12-(8,8,8,8),12-(8,8,8,8)]
   690       3.710303       3.710303       3.710303    8[6-(6,6),12-(8,8,8,8),12-(8,8,8,8)]
   691       5.961027       5.961027       5.961027    8[6-(6,6),12-(8,8,8,8),12-(8,8,8,8)]
   692       3.366465       3.366465       3.366465    8[6-(6,8),12-(8,8,8,8),12-(8,8,8,8)]
   693        1.70925        1.70925        1.70925    8[6-(6,8),12-(8,8,8,8)]
   694       5.478489       5.478489       5.478489    8[6-(6,8),12-(8,8,8,8)]
   695        3.77644        3.77644        3.77644    8[6-(6,8),12-(8,8,8,8),12-(8,8,8,8)]
   696       1.364238       1.364238       1.364238    8[6-(6,6),12-(8,8,8,8),12-(8,8,8,8)]
