# Supplementary material for: A collection of forcefield precursors for metal–organic frameworks
Source: RSC Adv. 2019 Nov 13;9(63):36492–507. doi: 10.1039/c9ra07327b (PMC9075174; doi:10.1039/c9ra07327b)
Supplement: RA-009-C9RA07327B-s2154 [file RA-009-C9RA07327B-s2154.txt]

RAXCEA_charged

10.534000    0.000000    0.000000
-5.183595    12.211786    0.000000
-5.183595    -2.792437    11.888230

     1       9.348286       9.348286       9.348286    30[8-(15),8-(15),8-(15),8-(6)]
     2      -3.914476      -3.914476      -3.914476    30[8-(15),8-(15),8-(15),8-(6)]
     3      -9.181476      -9.181476      -9.181476    30[8-(15),8-(15),8-(15),8-(6)]
     4       4.081286       4.081286       4.081286    30[8-(15),8-(15),8-(15),8-(6)]
     5      -0.791579      -0.791579      -0.791579    15[6-(6,6),8-(30),8-(30),8-(30)]
     6       6.225389       6.225389       6.225389    15[6-(6,6),8-(30),8-(30),8-(30)]
     7       0.958389       0.958389       0.958389    15[6-(6,6),8-(30),8-(30),8-(30)]
     8      -6.058579      -6.058579      -6.058579    15[6-(6,6),8-(30),8-(30),8-(30)]
     9       3.986434       3.986434       3.986434    1[6-(6,6)]
    10       3.923469       3.923469       3.923469    1[6-(6,6)]
    11       -0.56166       -0.56166       -0.56166    1[6-(6,6)]
    12      -0.511453      -0.511453      -0.511453    1[6-(6,6)]
    13       1.447376       1.447376       1.447376    1[6-(6,6)]
    14       1.510341       1.510341       1.510341    1[6-(6,6)]
    15        5.99547        5.99547        5.99547    1[6-(6,6)]
    16       5.945263       5.945263       5.945263    1[6-(6,6)]
    17      -3.819624      -3.819624      -3.819624    1[6-(6,6)]
    18      -3.756659      -3.756659      -3.756659    1[6-(6,6)]
    19        0.72847        0.72847        0.72847    1[6-(6,6)]
    20       0.678263       0.678263       0.678263    1[6-(6,6)]
    21      -1.280566      -1.280566      -1.280566    1[6-(6,6)]
    22      -1.343531      -1.343531      -1.343531    1[6-(6,6)]
    23       -5.82866       -5.82866       -5.82866    1[6-(6,6)]
    24      -5.778453      -5.778453      -5.778453    1[6-(6,6)]
    25      -2.458094      -2.458094      -2.458094    1[7-(1,6,6)]
    26      -1.758466      -1.758466      -1.758466    1[7-(1,6,6)]
    27      -3.406218      -3.406218      -3.406218    1[6-(1,1,7)]
    28       6.122875       6.122875       6.122875    1[6-(1,1,7)]
    29      -3.646206      -3.646206      -3.646206    1[6-(1,1,7)]
    30      -1.956215      -1.956215      -1.956215    1[6-(1,1,7)]
    31      -2.755178      -2.755178      -2.755178    1[6-(1,1,7)]
    32       7.021327       7.021327       7.021327    1[6-(1,1,7)]
    33      -2.642096      -2.642096      -2.642096    1[7-(1,6,6)]
    34      -3.341724      -3.341724      -3.341724    1[7-(1,6,6)]
    35      -1.693972      -1.693972      -1.693972    1[6-(1,1,7)]
    36      -0.689065      -0.689065      -0.689065    1[6-(1,1,7)]
    37      -1.453984      -1.453984      -1.453984    1[6-(1,1,7)]
    38      -3.143975      -3.143975      -3.143975    1[6-(1,1,7)]
    39      -2.345012      -2.345012      -2.345012    1[6-(1,1,7)]
    40      -1.587517      -1.587517      -1.587517    1[6-(1,1,7)]
    41      -7.909096      -7.909096      -7.909096    1[7-(1,6,6)]
    42       1.925276       1.925276       1.925276    1[7-(1,6,6)]
    43       3.573028       3.573028       3.573028    1[6-(1,1,7)]
    44      -5.956065      -5.956065      -5.956065    1[6-(1,1,7)]
    45       3.813016       3.813016       3.813016    1[6-(1,1,7)]
    46       2.123025       2.123025       2.123025    1[6-(1,1,7)]
    47       2.921988       2.921988       2.921988    1[6-(1,1,7)]
    48      -6.854517      -6.854517      -6.854517    1[6-(1,1,7)]
    49       2.808906       2.808906       2.808906    1[7-(1,6,6)]
    50       3.508534       3.508534       3.508534    1[7-(1,6,6)]
    51       1.860782       1.860782       1.860782    1[6-(1,1,7)]
    52       0.855875       0.855875       0.855875    1[6-(1,1,7)]
    53       1.620794       1.620794       1.620794    1[6-(1,1,7)]
    54       3.310785       3.310785       3.310785    1[6-(1,1,7)]
    55       2.511822       2.511822       2.511822    1[6-(1,1,7)]
    56       1.754327       1.754327       1.754327    1[6-(1,1,7)]
    57       4.348648       4.348648       4.348648    6[6-(1,6),6-(1,6),15-(8,8,8)]
    58       4.118651       4.118651       4.118651    6[1-(0),6-(1,6),6-(6,15)]
    59       4.086794       4.086794       4.086794    6[1-(0),6-(1,6),6-(6,6)]
    60       4.290202       4.290202       4.290202    6[6-(1,6),6-(1,6),6-(8,8)]
    61      -0.685417      -0.685417      -0.685417    6[1-(0),6-(1,6),6-(6,6)]
    62      -0.654697      -0.654697      -0.654697    6[1-(0),6-(1,6),6-(6,15)]
    63       4.230507       4.230507       4.230507    6[6-(6,6),8-(0),8-(30)]
    64       6.268757       6.268757       6.268757    6[6-(1,6),6-(1,6),15-(8,8,8)]
    65       1.315159       1.315159       1.315159    6[1-(0),6-(1,6),6-(6,15)]
    66       1.347016       1.347016       1.347016    6[1-(0),6-(1,6),6-(6,6)]
    67       1.143608       1.143608       1.143608    6[6-(1,6),6-(1,6),6-(8,8)]
    68       6.119227       6.119227       6.119227    6[1-(0),6-(1,6),6-(6,6)]
    69       6.088507       6.088507       6.088507    6[1-(0),6-(1,6),6-(6,15)]
    70       1.203303       1.203303       1.203303    6[6-(6,6),8-(0),8-(30)]
    71       1.001757       1.001757       1.001757    6[6-(1,6),6-(1,6),15-(8,8,8)]
    72      -3.951841      -3.951841      -3.951841    6[1-(0),6-(1,6),6-(6,15)]
    73      -3.919984      -3.919984      -3.919984    6[1-(0),6-(1,6),6-(6,6)]
    74      -4.123392      -4.123392      -4.123392    6[6-(1,6),6-(1,6),6-(8,8)]
    75       0.852227       0.852227       0.852227    6[1-(0),6-(1,6),6-(6,6)]
    76       0.821507       0.821507       0.821507    6[1-(0),6-(1,6),6-(6,15)]
    77      -4.063697      -4.063697      -4.063697    6[6-(6,6),8-(0),8-(30)]
    78      -0.918352      -0.918352      -0.918352    6[6-(1,6),6-(1,6),15-(8,8,8)]
    79      -1.148349      -1.148349      -1.148349    6[1-(0),6-(1,6),6-(6,15)]
    80      -1.180206      -1.180206      -1.180206    6[1-(0),6-(1,6),6-(6,6)]
    81      -0.976798      -0.976798      -0.976798    6[6-(1,6),6-(1,6),6-(8,8)]
    82      -5.952417      -5.952417      -5.952417    6[1-(0),6-(1,6),6-(6,6)]
    83      -5.921697      -5.921697      -5.921697    6[1-(0),6-(1,6),6-(6,15)]
    84      -1.036493      -1.036493      -1.036493    6[6-(6,6),8-(0),8-(30)]
    85       6.950918       6.950918       6.950918    6[1-(0),1-(0),1-(0),7-(1,1,6)]
    86       7.830709       7.830709       7.830709    6[1-(0),1-(0),1-(0),7-(1,1,6)]
    87      -1.517108      -1.517108      -1.517108    6[1-(0),1-(0),1-(0),7-(1,1,6)]
    88      -2.396899      -2.396899      -2.396899    6[1-(0),1-(0),1-(0),7-(1,1,6)]
    89      -6.784108      -6.784108      -6.784108    6[1-(0),1-(0),1-(0),7-(1,1,6)]
    90      -7.663899      -7.663899      -7.663899    6[1-(0),1-(0),1-(0),7-(1,1,6)]
    91       1.683918       1.683918       1.683918    6[1-(0),1-(0),1-(0),7-(1,1,6)]
    92       2.563709       2.563709       2.563709    6[1-(0),1-(0),1-(0),7-(1,1,6)]
    93       4.574006       4.574006       4.574006    8[15-(6,8,8),30-(8,8,8)]
    94      -2.081295      -2.081295      -2.081295    8[15-(6,8,8),30-(8,8,8)]
    95       0.365009       0.365009       0.365009    8[15-(6,8,8),30-(8,8,8)]
    96        3.93569        3.93569        3.93569    8[6-(6,8)]
    97       4.495019       4.495019       4.495019    8[6-(6,8),30-(8,8,8)]
    98       0.859804       0.859804       0.859804    8[15-(6,8,8),30-(8,8,8)]
    99       7.515105       7.515105       7.515105    8[15-(6,8,8),30-(8,8,8)]
   100       5.068801       5.068801       5.068801    8[15-(6,8,8),30-(8,8,8)]
   101        1.49812        1.49812        1.49812    8[6-(6,8)]
   102       0.938791       0.938791       0.938791    8[6-(6,8),30-(8,8,8)]
   103      -4.407196      -4.407196      -4.407196    8[15-(6,8,8),30-(8,8,8)]
   104       2.248105       2.248105       2.248105    8[15-(6,8,8),30-(8,8,8)]
   105      -0.198199      -0.198199      -0.198199    8[15-(6,8,8),30-(8,8,8)]
   106       -3.76888       -3.76888       -3.76888    8[6-(6,8)]
   107      -4.328209      -4.328209      -4.328209    8[6-(6,8),30-(8,8,8)]
   108      -0.692994      -0.692994      -0.692994    8[15-(6,8,8),30-(8,8,8)]
   109      -7.348295      -7.348295      -7.348295    8[15-(6,8,8),30-(8,8,8)]
   110      -4.901991      -4.901991      -4.901991    8[15-(6,8,8),30-(8,8,8)]
   111       -1.33131       -1.33131       -1.33131    8[6-(6,8)]
   112      -0.771981      -0.771981      -0.771981    8[6-(6,8),30-(8,8,8)]
   113      -2.530413      -2.530413      -2.530413    7[1-(0),1-(0),6-(1,1,1),6-(1,1,1)]
   114      -2.569777      -2.569777      -2.569777    7[1-(0),1-(0),6-(1,1,1),6-(1,1,1)]
   115       2.697223       2.697223       2.697223    7[1-(0),1-(0),6-(1,1,1),6-(1,1,1)]
   116       2.736587       2.736587       2.736587    7[1-(0),1-(0),6-(1,1,1),6-(1,1,1)]
