# Supplementary material for: A collection of forcefield precursors for metal–organic frameworks
Source: RSC Adv. 2019 Nov 13;9(63):36492–507. doi: 10.1039/c9ra07327b (PMC9075174; doi:10.1039/c9ra07327b)
Supplement: RA-009-C9RA07327B-s2155 [file RA-009-C9RA07327B-s2155.txt]

RAXCOK_clean

16.644000    0.000000    0.000000
0.000000    17.615000    0.000000
0.000000    -0.648401    19.649305

     1      14.880402      14.880402      14.880402    30[7-(6,6),7-(6,6),8-(6),8-(6),8-(6)]
     2       6.558402       6.558402       6.558402    30[7-(6,6),7-(6,6),8-(6),8-(6),8-(6)]
     3       1.763598       1.763598       1.763598    30[7-(6,6),7-(6,6),8-(6),8-(6),8-(6)]
     4      10.085598      10.085598      10.085598    30[7-(6,6),7-(6,6),8-(6),8-(6),8-(6)]
     5      15.653682      15.653682      15.653682    1[6-(6,6)]
     6      15.345768      15.345768      15.345768    1[6-(6,6)]
     7       1.922382       1.922382       1.922382    1[6-(6,6)]
     8      15.648689      15.648689      15.648689    1[6-(6,7)]
     9       14.23062       14.23062       14.23062    1[6-(6,6)]
    10       0.372826       0.372826       0.372826    1[6-(6,6)]
    11      14.738262      14.738262      14.738262    1[6-(6,6)]
    12       1.474658       1.474658       1.474658    1[6-(6,6)]
    13       14.29886       14.29886       14.29886    1[6-(6,7)]
    14      15.399029      15.399029      15.399029    1[6-(6,7)]
    15       1.502953       1.502953       1.502953    1[6-(6,6)]
    16      11.788945      11.788945      11.788945    1[6-(6,6)]
    17      11.780623      11.780623      11.780623    1[6-(6,6)]
    18      14.696652      14.696652      14.696652    1[6-(6,7)]
    19       7.331682       7.331682       7.331682    1[6-(6,6)]
    20       7.023768       7.023768       7.023768    1[6-(6,6)]
    21      10.244382      10.244382      10.244382    1[6-(6,6)]
    22       7.326689       7.326689       7.326689    1[6-(6,7)]
    23        5.90862        5.90862        5.90862    1[6-(6,6)]
    24       8.694826       8.694826       8.694826    1[6-(6,6)]
    25       6.416262       6.416262       6.416262    1[6-(6,6)]
    26       9.796658       9.796658       9.796658    1[6-(6,6)]
    27        5.97686        5.97686        5.97686    1[6-(6,7)]
    28       7.077029       7.077029       7.077029    1[6-(6,7)]
    29       9.824953       9.824953       9.824953    1[6-(6,6)]
    30       3.466945       3.466945       3.466945    1[6-(6,6)]
    31       3.458623       3.458623       3.458623    1[6-(6,6)]
    32       6.374652       6.374652       6.374652    1[6-(6,7)]
    33       0.990318       0.990318       0.990318    1[6-(6,6)]
    34       1.298232       1.298232       1.298232    1[6-(6,6)]
    35      14.721618      14.721618      14.721618    1[6-(6,6)]
    36       0.995311       0.995311       0.995311    1[6-(6,7)]
    37        2.41338        2.41338        2.41338    1[6-(6,6)]
    38      16.271174      16.271174      16.271174    1[6-(6,6)]
    39       1.905738       1.905738       1.905738    1[6-(6,6)]
    40      15.169342      15.169342      15.169342    1[6-(6,6)]
    41        2.34514        2.34514        2.34514    1[6-(6,7)]
    42       1.244971       1.244971       1.244971    1[6-(6,7)]
    43      15.141047      15.141047      15.141047    1[6-(6,6)]
    44       4.855055       4.855055       4.855055    1[6-(6,6)]
    45       4.863377       4.863377       4.863377    1[6-(6,6)]
    46       1.947348       1.947348       1.947348    1[6-(6,7)]
    47       9.312318       9.312318       9.312318    1[6-(6,6)]
    48       9.620232       9.620232       9.620232    1[6-(6,6)]
    49       6.399618       6.399618       6.399618    1[6-(6,6)]
    50       9.317311       9.317311       9.317311    1[6-(6,7)]
    51       10.73538       10.73538       10.73538    1[6-(6,6)]
    52       7.949174       7.949174       7.949174    1[6-(6,6)]
    53      10.227738      10.227738      10.227738    1[6-(6,6)]
    54       6.847342       6.847342       6.847342    1[6-(6,6)]
    55       10.66714       10.66714       10.66714    1[6-(6,7)]
    56       9.566971       9.566971       9.566971    1[6-(6,7)]
    57       6.819047       6.819047       6.819047    1[6-(6,6)]
    58      13.177055      13.177055      13.177055    1[6-(6,6)]
    59      13.185377      13.185377      13.185377    1[6-(6,6)]
    60      10.269348      10.269348      10.269348    1[6-(6,7)]
    61       1.925211       1.925211       1.925211    6[6-(1,6),6-(8,8),16-(6)]
    62       16.15966       16.15966       16.15966    6[6-(1,6),6-(6,6),6-(7,8)]
    63       4.683622       4.683622       4.683622    6[6-(6,16),8-(0),8-(30)]
    64      15.372398      15.372398      15.372398    6[1-(0),6-(1,7),6-(6,7)]
    65      16.184626      16.184626      16.184626    6[6-(6,6),7-(6,6),8-(0)]
    66      15.212616      15.212616      15.212616    6[1-(0),6-(1,7),6-(6,7)]
    67       15.00623       15.00623       15.00623    6[6-(1,6),6-(1,6),7-(6,6)]
    68       2.187022       2.187022       2.187022    6[1-(0),6-(1,6),6-(6,16)]
    69      14.966285      14.966285      14.966285    6[6-(1,6),6-(1,6),7-(6,6)]
    70      16.154666      16.154666      16.154666    6[6-(1,6),6-(6,6),6-(7,8)]
    71      15.362412      15.362412      15.362412    6[1-(0),6-(1,6),7-(6,30)]
    72      13.739622      13.739622      13.739622    6[6-(6,6),7-(6,6),8-(0)]
    73      14.538534      14.538534      14.538534    6[1-(0),6-(1,7),6-(6,7)]
    74       1.299896       1.299896       1.299896    6[1-(0),6-(1,6),6-(6,16)]
    75      13.752937      13.752937      13.752937    6[6-(1,6),6-(6,6),6-(7,8)]
    76       14.96462       14.96462       14.96462    6[6-(6,6),6-(6,6),6-(6,6)]
    77      16.179632      16.179632      16.179632    6[6-(6,6),7-(6,6),8-(0)]
    78      14.841455      14.841455      14.841455    6[1-(0),6-(1,7),6-(6,7)]
    79       0.670753       0.670753       0.670753    6[1-(0),6-(1,6),6-(6,6)]
    80      13.749608      13.749608      13.749608    6[6-(6,6),7-(6,6),8-(0)]
    81      14.568493      14.568493      14.568493    6[1-(0),6-(1,6),7-(6,30)]
    82       3.471938       3.471938       3.471938    6[6-(1,6),6-(8,8),16-(6)]
    83      14.959627      14.959627      14.959627    6[6-(6,6),6-(6,6),6-(6,6)]
    84      15.224267      15.224267      15.224267    6[1-(0),6-(1,6),7-(6,30)]
    85      13.761259      13.761259      13.761259    6[6-(1,6),6-(6,6),6-(7,8)]
    86       0.685733       0.685733       0.685733    6[1-(0),6-(1,6),6-(6,6)]
    87      12.601172      12.601172      12.601172    6[1-(0),6-(1,6),6-(6,6)]
    88      12.591186      12.591186      12.591186    6[1-(0),6-(1,6),6-(6,6)]
    89      14.829804      14.829804      14.829804    6[1-(0),6-(1,6),7-(6,30)]
    90       1.313212       1.313212       1.313212    6[6-(6,16),8-(30),8-(30)]
    91      10.247211      10.247211      10.247211    6[6-(1,6),6-(8,8),16-(6)]
    92        7.83766        7.83766        7.83766    6[6-(1,6),6-(6,6),6-(7,8)]
    93      13.005622      13.005622      13.005622    6[6-(6,16),8-(0),8-(30)]
    94       7.050398       7.050398       7.050398    6[1-(0),6-(1,7),6-(6,7)]
    95       7.862626       7.862626       7.862626    6[6-(6,6),7-(6,6),8-(0)]
    96       6.890616       6.890616       6.890616    6[1-(0),6-(1,7),6-(6,7)]
    97        6.68423        6.68423        6.68423    6[6-(1,6),6-(1,6),7-(6,6)]
    98      10.509022      10.509022      10.509022    6[1-(0),6-(1,6),6-(6,16)]
    99       6.644285       6.644285       6.644285    6[6-(1,6),6-(1,6),7-(6,6)]
   100       7.832666       7.832666       7.832666    6[6-(1,6),6-(6,6),6-(7,8)]
   101       7.040412       7.040412       7.040412    6[1-(0),6-(1,6),7-(6,30)]
   102       5.417622       5.417622       5.417622    6[6-(6,6),7-(6,6),8-(0)]
   103       6.216534       6.216534       6.216534    6[1-(0),6-(1,7),6-(6,7)]
   104       9.621896       9.621896       9.621896    6[1-(0),6-(1,6),6-(6,16)]
   105       5.430937       5.430937       5.430937    6[6-(1,6),6-(6,6),6-(7,8)]
   106        6.64262        6.64262        6.64262    6[6-(6,6),6-(6,6),6-(6,6)]
   107       7.857632       7.857632       7.857632    6[6-(6,6),7-(6,6),8-(0)]
   108       6.519455       6.519455       6.519455    6[1-(0),6-(1,7),6-(6,7)]
   109       8.992753       8.992753       8.992753    6[1-(0),6-(1,6),6-(6,6)]
   110       5.427608       5.427608       5.427608    6[6-(6,6),7-(6,6),8-(0)]
   111       6.246493       6.246493       6.246493    6[1-(0),6-(1,6),7-(6,30)]
   112      11.793938      11.793938      11.793938    6[6-(1,6),6-(8,8),16-(6)]
   113       6.637627       6.637627       6.637627    6[6-(6,6),6-(6,6),6-(6,6)]
   114       6.902267       6.902267       6.902267    6[1-(0),6-(1,6),7-(6,30)]
   115       5.439259       5.439259       5.439259    6[6-(1,6),6-(6,6),6-(7,8)]
   116       9.007733       9.007733       9.007733    6[1-(0),6-(1,6),6-(6,6)]
   117       4.279172       4.279172       4.279172    6[1-(0),6-(1,6),6-(6,6)]
   118       4.269186       4.269186       4.269186    6[1-(0),6-(1,6),6-(6,6)]
   119       6.507804       6.507804       6.507804    6[1-(0),6-(1,6),7-(6,30)]
   120       9.635212       9.635212       9.635212    6[6-(6,16),8-(30),8-(30)]
   121      14.718789      14.718789      14.718789    6[6-(1,6),6-(8,8),16-(6)]
   122        0.48434        0.48434        0.48434    6[6-(1,6),6-(6,6),6-(7,8)]
   123      11.960378      11.960378      11.960378    6[6-(6,16),8-(0),8-(30)]
   124       1.271602       1.271602       1.271602    6[1-(0),6-(1,7),6-(6,7)]
   125       0.459374       0.459374       0.459374    6[6-(6,6),7-(6,6),8-(0)]
   126       1.431384       1.431384       1.431384    6[1-(0),6-(1,7),6-(6,7)]
   127        1.63777        1.63777        1.63777    6[6-(1,6),6-(1,6),7-(6,6)]
   128      14.456978      14.456978      14.456978    6[1-(0),6-(1,6),6-(6,16)]
   129       1.677715       1.677715       1.677715    6[6-(1,6),6-(1,6),7-(6,6)]
   130       0.489334       0.489334       0.489334    6[6-(1,6),6-(6,6),6-(7,8)]
   131       1.281588       1.281588       1.281588    6[1-(0),6-(1,6),7-(6,30)]
   132       2.904378       2.904378       2.904378    6[6-(6,6),7-(6,6),8-(0)]
   133       2.105466       2.105466       2.105466    6[1-(0),6-(1,7),6-(6,7)]
   134      15.344104      15.344104      15.344104    6[1-(0),6-(1,6),6-(6,16)]
   135       2.891063       2.891063       2.891063    6[6-(1,6),6-(6,6),6-(7,8)]
   136        1.67938        1.67938        1.67938    6[6-(6,6),6-(6,6),6-(6,6)]
   137       0.464368       0.464368       0.464368    6[6-(6,6),7-(6,6),8-(0)]
   138       1.802545       1.802545       1.802545    6[1-(0),6-(1,7),6-(6,7)]
   139      15.973247      15.973247      15.973247    6[1-(0),6-(1,6),6-(6,6)]
   140       2.894392       2.894392       2.894392    6[6-(6,6),7-(6,6),8-(0)]
   141       2.075507       2.075507       2.075507    6[1-(0),6-(1,6),7-(6,30)]
   142      13.172062      13.172062      13.172062    6[6-(1,6),6-(8,8),16-(6)]
   143       1.684373       1.684373       1.684373    6[6-(6,6),6-(6,6),6-(6,6)]
   144       1.419733       1.419733       1.419733    6[1-(0),6-(1,6),7-(6,30)]
   145       2.882741       2.882741       2.882741    6[6-(1,6),6-(6,6),6-(7,8)]
   146      15.958267      15.958267      15.958267    6[1-(0),6-(1,6),6-(6,6)]
   147       4.042828       4.042828       4.042828    6[1-(0),6-(1,6),6-(6,6)]
   148       4.052814       4.052814       4.052814    6[1-(0),6-(1,6),6-(6,6)]
   149       1.814196       1.814196       1.814196    6[1-(0),6-(1,6),7-(6,30)]
   150      15.330788      15.330788      15.330788    6[6-(6,16),8-(30),8-(30)]
   151       6.396789       6.396789       6.396789    6[6-(1,6),6-(8,8),16-(6)]
   152        8.80634        8.80634        8.80634    6[6-(1,6),6-(6,6),6-(7,8)]
   153       3.638378       3.638378       3.638378    6[6-(6,16),8-(0),8-(30)]
   154       9.593602       9.593602       9.593602    6[1-(0),6-(1,7),6-(6,7)]
   155       8.781374       8.781374       8.781374    6[6-(6,6),7-(6,6),8-(0)]
   156       9.753384       9.753384       9.753384    6[1-(0),6-(1,7),6-(6,7)]
   157        9.95977        9.95977        9.95977    6[6-(1,6),6-(1,6),7-(6,6)]
   158       6.134978       6.134978       6.134978    6[1-(0),6-(1,6),6-(6,16)]
   159       9.999715       9.999715       9.999715    6[6-(1,6),6-(1,6),7-(6,6)]
   160       8.811334       8.811334       8.811334    6[6-(1,6),6-(6,6),6-(7,8)]
   161       9.603588       9.603588       9.603588    6[1-(0),6-(1,6),7-(6,30)]
   162      11.226378      11.226378      11.226378    6[6-(6,6),7-(6,6),8-(0)]
   163      10.427466      10.427466      10.427466    6[1-(0),6-(1,7),6-(6,7)]
   164       7.022104       7.022104       7.022104    6[1-(0),6-(1,6),6-(6,16)]
   165      11.213063      11.213063      11.213063    6[6-(1,6),6-(6,6),6-(7,8)]
   166       10.00138       10.00138       10.00138    6[6-(6,6),6-(6,6),6-(6,6)]
   167       8.786368       8.786368       8.786368    6[6-(6,6),7-(6,6),8-(0)]
   168      10.124545      10.124545      10.124545    6[1-(0),6-(1,7),6-(6,7)]
   169       7.651247       7.651247       7.651247    6[1-(0),6-(1,6),6-(6,6)]
   170      11.216392      11.216392      11.216392    6[6-(6,6),7-(6,6),8-(0)]
   171      10.397507      10.397507      10.397507    6[1-(0),6-(1,6),7-(6,30)]
   172       4.850062       4.850062       4.850062    6[6-(1,6),6-(8,8),16-(6)]
   173      10.006373      10.006373      10.006373    6[6-(6,6),6-(6,6),6-(6,6)]
   174       9.741733       9.741733       9.741733    6[1-(0),6-(1,6),7-(6,30)]
   175      11.204741      11.204741      11.204741    6[6-(1,6),6-(6,6),6-(7,8)]
   176       7.636267       7.636267       7.636267    6[1-(0),6-(1,6),6-(6,6)]
   177      12.364828      12.364828      12.364828    6[1-(0),6-(1,6),6-(6,6)]
   178      12.374814      12.374814      12.374814    6[1-(0),6-(1,6),6-(6,6)]
   179      10.136196      10.136196      10.136196    6[1-(0),6-(1,6),7-(6,30)]
   180       7.008788       7.008788       7.008788    6[6-(6,16),8-(30),8-(30)]
   181       3.590777       3.590777       3.590777    16[6-(6,6),6-(6,6)]
   182      11.912777      11.912777      11.912777    16[6-(6,6),6-(6,6)]
   183      13.053223      13.053223      13.053223    16[6-(6,6),6-(6,6)]
   184       4.731223       4.731223       4.731223    16[6-(6,6),6-(6,6)]
   185      14.999406      14.999406      14.999406    7[6-(1,6),6-(1,6),30-(7,8,8,8)]
   186      14.966618      14.966618      14.966618    7[6-(6,6),6-(6,8),6-(6,8)]
   187      14.965785      14.965785      14.965785    7[6-(1,6),6-(1,6),30-(7,8,8,8)]
   188      14.969281      14.969281      14.969281    7[6-(6,6),6-(6,8),6-(6,8)]
   189       6.677406       6.677406       6.677406    7[6-(1,6),6-(1,6),30-(7,8,8,8)]
   190       6.644618       6.644618       6.644618    7[6-(6,6),6-(6,8),6-(6,8)]
   191       6.643785       6.643785       6.643785    7[6-(1,6),6-(1,6),30-(7,8,8,8)]
   192       6.647281       6.647281       6.647281    7[6-(6,6),6-(6,8),6-(6,8)]
   193       1.644594       1.644594       1.644594    7[6-(1,6),6-(1,6),30-(7,8,8,8)]
   194       1.677382       1.677382       1.677382    7[6-(6,6),6-(6,8),6-(6,8)]
   195       1.678215       1.678215       1.678215    7[6-(1,6),6-(1,6),30-(7,8,8,8)]
   196       1.674719       1.674719       1.674719    7[6-(6,6),6-(6,8),6-(6,8)]
   197       9.966594       9.966594       9.966594    7[6-(1,6),6-(1,6),30-(7,8,8,8)]
   198       9.999382       9.999382       9.999382    7[6-(6,6),6-(6,8),6-(6,8)]
   199      10.000215      10.000215      10.000215    7[6-(1,6),6-(1,6),30-(7,8,8,8)]
   200       9.996719       9.996719       9.996719    7[6-(6,6),6-(6,8),6-(6,8)]
   201       0.112347       0.112347       0.112347    8[6-(6,8),30-(7,7,8,8)]
   202       2.079668       2.079668       2.079668    8[6-(6,8),30-(7,7,8,8)]
   203       5.779962       5.779962       5.779962    8[6-(6,8)]
   204       0.566395       0.566395       0.566395    8[6-(6,7)]
   205       0.528946       0.528946       0.528946    8[6-(6,7)]
   206       4.557793       4.557793       4.557793    8[6-(6,8),30-(7,7,8,8)]
   207      12.730996      12.730996      12.730996    8[6-(6,7)]
   208      12.761621      12.761621      12.761621    8[6-(6,7)]
   209       8.434347       8.434347       8.434347    8[6-(6,8),30-(7,7,8,8)]
   210      10.401668      10.401668      10.401668    8[6-(6,8),30-(7,7,8,8)]
   211      14.101962      14.101962      14.101962    8[6-(6,8)]
   212       8.888395       8.888395       8.888395    8[6-(6,7)]
   213       8.850946       8.850946       8.850946    8[6-(6,7)]
   214      12.879793      12.879793      12.879793    8[6-(6,8),30-(7,7,8,8)]
   215       4.408996       4.408996       4.408996    8[6-(6,7)]
   216       4.439621       4.439621       4.439621    8[6-(6,7)]
   217      16.531653      16.531653      16.531653    8[6-(6,8),30-(7,7,8,8)]
   218      14.564332      14.564332      14.564332    8[6-(6,8),30-(7,7,8,8)]
   219      10.864038      10.864038      10.864038    8[6-(6,8)]
   220      16.077605      16.077605      16.077605    8[6-(6,7)]
   221      16.115054      16.115054      16.115054    8[6-(6,7)]
   222      12.086207      12.086207      12.086207    8[6-(6,8),30-(7,7,8,8)]
   223       3.913004       3.913004       3.913004    8[6-(6,7)]
   224       3.882379       3.882379       3.882379    8[6-(6,7)]
   225       8.209653       8.209653       8.209653    8[6-(6,8),30-(7,7,8,8)]
   226       6.242332       6.242332       6.242332    8[6-(6,8),30-(7,7,8,8)]
   227       2.542038       2.542038       2.542038    8[6-(6,8)]
   228       7.755605       7.755605       7.755605    8[6-(6,7)]
   229       7.793054       7.793054       7.793054    8[6-(6,7)]
   230       3.764207       3.764207       3.764207    8[6-(6,8),30-(7,7,8,8)]
   231      12.235004      12.235004      12.235004    8[6-(6,7)]
   232      12.204379      12.204379      12.204379    8[6-(6,7)]
