# Supplementary material for: A collection of forcefield precursors for metal–organic frameworks
Source: RSC Adv. 2019 Nov 13;9(63):36492–507. doi: 10.1039/c9ra07327b (PMC9075174; doi:10.1039/c9ra07327b)
Supplement: RA-009-C9RA07327B-s2156 [file RA-009-C9RA07327B-s2156.txt]

RAXDAX_clean

9.267000    0.000000    0.000000
0.000000    13.257000    0.000000
-1.415635    0.000000    16.262501

     1       5.617016       5.617016       5.617016    30[7-(6,6),7-(6,6),8-(6),8-(6)]
     2       6.160031       6.160031       6.160031    30[7-(6,6),7-(6,6),8-(6),8-(6)]
     3       2.234349       2.234349       2.234349    30[7-(6,6),7-(6,6),8-(6),8-(6)]
     4       1.691334       1.691334       1.691334    30[7-(6,6),7-(6,6),8-(6),8-(6)]
     5      -0.077257      -0.077257      -0.077257    1[6-(6,6)]
     6       1.053557       1.053557       1.053557    1[6-(6,6)]
     7       3.516308       3.516308       3.516308    1[6-(6,6)]
     8       1.353806       1.353806       1.353806    1[6-(6,7)]
     9       4.915668       4.915668       4.915668    1[6-(7,7)]
    10       2.450759       2.450759       2.450759    1[6-(6,7)]
    11       3.266316       3.266316       3.266316    1[6-(1,6,7)]
    12       4.544744       4.544744       4.544744    1[6-(1,6,7)]
    13       5.858512       5.858512       5.858512    1[6-(1,6,6)]
    14       4.778568       4.778568       4.778568    1[6-(1,6,6)]
    15       6.349728       6.349728       6.349728    1[6-(6,7)]
    16       3.739069       3.739069       3.739069    1[6-(1,6,7)]
    17       2.738107       2.738107       2.738107    1[6-(1,6,7)]
    18       3.400227       3.400227       3.400227    1[6-(7,7)]
    19       7.218668       7.218668       7.218668    1[6-(6,7)]
    20       3.338574       3.338574       3.338574    1[6-(1,6,6)]
    21       4.853037       4.853037       4.853037    1[6-(1,6,6)]
    22       4.002939       4.002939       4.002939    1[6-(6,6)]
    23        1.45649        1.45649        1.45649    1[6-(6,6)]
    24       0.409375       0.409375       0.409375    1[6-(6,6)]
    25       1.156242       1.156242       1.156242    1[6-(6,7)]
    26        6.86138        6.86138        6.86138    1[6-(7,7)]
    27       0.059289       0.059289       0.059289    1[6-(6,7)]
    28       0.659366       0.659366       0.659366    1[6-(1,6,7)]
    29       8.647938       8.647938       8.647938    1[6-(1,6,7)]
    30       7.334171       7.334171       7.334171    1[6-(1,6,6)]
    31       8.414115       8.414115       8.414115    1[6-(1,6,6)]
    32        5.42732        5.42732        5.42732    1[6-(6,7)]
    33      -1.229021      -1.229021      -1.229021    1[6-(1,6,7)]
    34      -0.228059      -0.228059      -0.228059    1[6-(1,6,7)]
    35       -0.89018       -0.89018       -0.89018    1[6-(7,7)]
    36       4.558379       4.558379       4.558379    1[6-(6,7)]
    37       0.587109       0.587109       0.587109    1[6-(1,6,6)]
    38       8.339646       8.339646       8.339646    1[6-(1,6,6)]
    39      -1.338378      -1.338378      -1.338378    1[6-(6,6)]
    40       6.797808       6.797808       6.797808    1[6-(6,6)]
    41       4.335057       4.335057       4.335057    1[6-(6,6)]
    42       6.497559       6.497559       6.497559    1[6-(6,7)]
    43       2.935697       2.935697       2.935697    1[6-(7,7)]
    44       5.400606       5.400606       5.400606    1[6-(6,7)]
    45       4.585049       4.585049       4.585049    1[6-(1,6,7)]
    46       3.306621       3.306621       3.306621    1[6-(1,6,7)]
    47       1.992853       1.992853       1.992853    1[6-(1,6,6)]
    48       3.072797       3.072797       3.072797    1[6-(1,6,6)]
    49       1.501637       1.501637       1.501637    1[6-(6,7)]
    50       4.112296       4.112296       4.112296    1[6-(1,6,7)]
    51       5.113258       5.113258       5.113258    1[6-(1,6,7)]
    52       4.451138       4.451138       4.451138    1[6-(7,7)]
    53       0.632697       0.632697       0.632697    1[6-(6,7)]
    54       4.512791       4.512791       4.512791    1[6-(1,6,6)]
    55       2.998328       2.998328       2.998328    1[6-(1,6,6)]
    56       3.848426       3.848426       3.848426    1[6-(6,6)]
    57       6.394875       6.394875       6.394875    1[6-(6,6)]
    58        7.44199        7.44199        7.44199    1[6-(6,6)]
    59       6.695123       6.695123       6.695123    1[6-(6,7)]
    60       0.989985       0.989985       0.989985    1[6-(7,7)]
    61       7.792076       7.792076       7.792076    1[6-(6,7)]
    62       7.191999       7.191999       7.191999    1[6-(1,6,7)]
    63      -0.796573      -0.796573      -0.796573    1[6-(1,6,7)]
    64       0.517194       0.517194       0.517194    1[6-(1,6,6)]
    65       -0.56275       -0.56275       -0.56275    1[6-(1,6,6)]
    66       2.424045       2.424045       2.424045    1[6-(6,7)]
    67       9.080386       9.080386       9.080386    1[6-(1,6,7)]
    68       8.079424       8.079424       8.079424    1[6-(1,6,7)]
    69       8.741545       8.741545       8.741545    1[6-(7,7)]
    70       3.292986       3.292986       3.292986    1[6-(6,7)]
    71       7.264256       7.264256       7.264256    1[6-(1,6,6)]
    72      -0.488281      -0.488281      -0.488281    1[6-(1,6,6)]
    73       0.754379       0.754379       0.754379    6[1-(0),6-(6,6),6-(6,6)]
    74       -0.34866       -0.34866       -0.34866    6[6-(1,6),6-(1,6),6-(8,8)]
    75       1.360539       1.360539       1.360539    6[6-(6,6),8-(0),8-(30)]
    76      -1.294897      -1.294897      -1.294897    6[6-(6,6),8-(0),8-(30)]
    77       1.669814       1.669814       1.669814    6[6-(1,6),6-(1,6),6-(8,8)]
    78        0.85072        0.85072        0.85072    6[1-(0),6-(6,6),6-(6,7)]
    79       2.894923       2.894923       2.894923    6[1-(0),6-(6,6),6-(6,7)]
    80       3.195549       3.195549       3.195549    6[6-(1,6),6-(1,6),7-(7)]
    81        2.20278        2.20278        2.20278    6[1-(0),6-(1,7),7-(6,6)]
    82       4.171471       4.171471       4.171471    6[1-(0),7-(6,30),7-(6,6)]
    83       2.822657       2.822657       2.822657    6[1-(0),6-(1,7),7-(6,30)]
    84       4.224111       4.224111       4.224111    6[1-(0),1-(0),6-(1,1,6),7-(6,6)]
    85       4.905942       4.905942       4.905942    6[1-(0),1-(0),6-(1,1,6),6-(1,1,7)]
    86       5.865082       5.865082       5.865082    6[1-(0),6-(1,7),7-(6,6)]
    87       3.653182       3.653182       3.653182    6[1-(0),1-(0),6-(1,1,6),7-(6,6)]
    88       4.258349       4.258349       4.258349    6[1-(0),7-(6,30),7-(6,6)]
    89       6.314014       6.314014       6.314014    6[1-(0),6-(1,7),7-(6,30)]
    90       3.961425       3.961425       3.961425    6[1-(0),1-(0),6-(1,1,6),6-(1,1,7)]
    91       3.171304       3.171304       3.171304    6[1-(0),6-(6,6),6-(6,6)]
    92       2.858708       2.858708       2.858708    6[6-(1,6),6-(1,6),6-(8,8)]
    93       2.565143       2.565143       2.565143    6[6-(6,6),8-(0),8-(30)]
    94       3.804944       3.804944       3.804944    6[6-(6,6),8-(0),8-(30)]
    95       2.255869       2.255869       2.255869    6[6-(1,6),6-(1,6),6-(8,8)]
    96       1.659327       1.659327       1.659327    6[1-(0),6-(6,6),6-(6,7)]
    97       1.030759       1.030759       1.030759    6[1-(0),6-(6,6),6-(6,7)]
    98       0.730133       0.730133       0.730133    6[6-(1,6),6-(1,6),7-(7)]
    99       0.307268       0.307268       0.307268    6[1-(0),6-(1,7),7-(6,6)]
   100       7.605577       7.605577       7.605577    6[1-(0),7-(6,30),7-(6,6)]
   101      -0.312609      -0.312609      -0.312609    6[1-(0),6-(1,7),7-(6,30)]
   102      -0.298429      -0.298429      -0.298429    6[1-(0),1-(0),6-(1,1,6),7-(6,6)]
   103        8.28674        8.28674        8.28674    6[1-(0),1-(0),6-(1,1,6),6-(1,1,7)]
   104       5.911965       5.911965       5.911965    6[1-(0),6-(1,7),7-(6,6)]
   105      -1.143134      -1.143134      -1.143134    6[1-(0),1-(0),6-(1,1,6),7-(6,6)]
   106       7.518698       7.518698       7.518698    6[1-(0),7-(6,30),7-(6,6)]
   107       5.463034       5.463034       5.463034    6[1-(0),6-(1,7),7-(6,30)]
   108       7.815622       7.815622       7.815622    6[1-(0),1-(0),6-(1,1,6),6-(1,1,7)]
   109       7.096986       7.096986       7.096986    6[1-(0),6-(6,6),6-(6,6)]
   110       8.200025       8.200025       8.200025    6[6-(1,6),6-(1,6),6-(8,8)]
   111       6.490826       6.490826       6.490826    6[6-(6,6),8-(0),8-(30)]
   112      -0.120738      -0.120738      -0.120738    6[6-(6,6),8-(0),8-(30)]
   113       6.181551       6.181551       6.181551    6[6-(1,6),6-(1,6),6-(8,8)]
   114       7.000645       7.000645       7.000645    6[1-(0),6-(6,6),6-(6,7)]
   115       4.956442       4.956442       4.956442    6[1-(0),6-(6,6),6-(6,7)]
   116       4.655816       4.655816       4.655816    6[6-(1,6),6-(1,6),7-(7)]
   117       5.648585       5.648585       5.648585    6[1-(0),6-(1,7),7-(6,6)]
   118       3.679894       3.679894       3.679894    6[1-(0),7-(6,30),7-(6,6)]
   119       5.028708       5.028708       5.028708    6[1-(0),6-(1,7),7-(6,30)]
   120       3.627254       3.627254       3.627254    6[1-(0),1-(0),6-(1,1,6),7-(6,6)]
   121       2.945423       2.945423       2.945423    6[1-(0),1-(0),6-(1,1,6),6-(1,1,7)]
   122       1.986283       1.986283       1.986283    6[1-(0),6-(1,7),7-(6,6)]
   123       4.198183       4.198183       4.198183    6[1-(0),1-(0),6-(1,1,6),7-(6,6)]
   124       3.593016       3.593016       3.593016    6[1-(0),7-(6,30),7-(6,6)]
   125       1.537351       1.537351       1.537351    6[1-(0),6-(1,7),7-(6,30)]
   126        3.88994        3.88994        3.88994    6[1-(0),1-(0),6-(1,1,6),6-(1,1,7)]
   127       4.680061       4.680061       4.680061    6[1-(0),6-(6,6),6-(6,6)]
   128       4.992657       4.992657       4.992657    6[6-(1,6),6-(1,6),6-(8,8)]
   129       5.286222       5.286222       5.286222    6[6-(6,6),8-(0),8-(30)]
   130       4.046421       4.046421       4.046421    6[6-(6,6),8-(0),8-(30)]
   131       5.595496       5.595496       5.595496    6[6-(1,6),6-(1,6),6-(8,8)]
   132       6.192038       6.192038       6.192038    6[1-(0),6-(6,6),6-(6,7)]
   133       6.820606       6.820606       6.820606    6[1-(0),6-(6,6),6-(6,7)]
   134       7.121232       7.121232       7.121232    6[6-(1,6),6-(1,6),7-(7)]
   135       7.544097       7.544097       7.544097    6[1-(0),6-(1,7),7-(6,6)]
   136       0.245788       0.245788       0.245788    6[1-(0),7-(6,30),7-(6,6)]
   137       8.163974       8.163974       8.163974    6[1-(0),6-(1,7),7-(6,30)]
   138       8.149794       8.149794       8.149794    6[1-(0),1-(0),6-(1,1,6),7-(6,6)]
   139      -0.435375      -0.435375      -0.435375    6[1-(0),1-(0),6-(1,1,6),6-(1,1,7)]
   140         1.9394         1.9394         1.9394    6[1-(0),6-(1,7),7-(6,6)]
   141       8.994499       8.994499       8.994499    6[1-(0),1-(0),6-(1,1,6),7-(6,6)]
   142       0.332667       0.332667       0.332667    6[1-(0),7-(6,30),7-(6,6)]
   143       2.388331       2.388331       2.388331    6[1-(0),6-(1,7),7-(6,30)]
   144       0.035743       0.035743       0.035743    6[1-(0),1-(0),6-(1,1,6),6-(1,1,7)]
   145       3.078353       3.078353       3.078353    7[6-(1,1,6),6-(1,6),6-(1,7)]
   146        4.04898        4.04898        4.04898    7[6-(1,6),6-(1,7),30-(7,8,8)]
   147       4.482826       4.482826       4.482826    7[6-(6,6),7-(6)]
   148       5.366933       5.366933       5.366933    7[6-(1,6),6-(1,7),30-(7,8,8)]
   149       4.554266       4.554266       4.554266    7[6-(1,1,6),6-(1,6),6-(1,7)]
   150      -0.568306      -0.568306      -0.568306    7[6-(1,1,6),6-(1,6),6-(1,7)]
   151       7.728067       7.728067       7.728067    7[6-(1,6),6-(1,7),30-(7,8,8)]
   152      -0.557143      -0.557143      -0.557143    7[6-(6,6),7-(6)]
   153       6.410114       6.410114       6.410114    7[6-(1,6),6-(1,7),30-(7,8,8)]
   154       7.222782       7.222782       7.222782    7[6-(1,1,6),6-(1,6),6-(1,7)]
   155       4.773012       4.773012       4.773012    7[6-(1,1,6),6-(1,6),6-(1,7)]
   156       3.802385       3.802385       3.802385    7[6-(1,6),6-(1,7),30-(7,8,8)]
   157       3.368539       3.368539       3.368539    7[6-(6,6),7-(6)]
   158       2.484432       2.484432       2.484432    7[6-(1,6),6-(1,7),30-(7,8,8)]
   159       3.297099       3.297099       3.297099    7[6-(1,1,6),6-(1,6),6-(1,7)]
   160       8.419671       8.419671       8.419671    7[6-(1,1,6),6-(1,6),6-(1,7)]
   161       0.123298       0.123298       0.123298    7[6-(1,6),6-(1,7),30-(7,8,8)]
   162       8.408508       8.408508       8.408508    7[6-(6,6),7-(6)]
   163       1.441251       1.441251       1.441251    7[6-(1,6),6-(1,7),30-(7,8,8)]
   164       0.628583       0.628583       0.628583    7[6-(1,1,6),6-(1,6),6-(1,7)]
   165       6.855316       6.855316       6.855316    8[6-(6,8),30-(7,7,8)]
   166       2.294596       2.294596       2.294596    8[6-(6,8),30-(7,7,8)]
   167       0.217224       0.217224       0.217224    8[6-(6,8)]
   168       -0.97988       -0.97988       -0.97988    8[6-(6,8)]
   169       4.921732       4.921732       4.921732    8[6-(6,8),30-(7,7,8)]
   170       1.631086       1.631086       1.631086    8[6-(6,8),30-(7,7,8)]
   171       3.708458       3.708458       3.708458    8[6-(6,8)]
   172       3.489927       3.489927       3.489927    8[6-(6,8)]
   173       0.996049       0.996049       0.996049    8[6-(6,8),30-(7,7,8)]
   174       5.556769       5.556769       5.556769    8[6-(6,8),30-(7,7,8)]
   175       7.634141       7.634141       7.634141    8[6-(6,8)]
   176       8.831245       8.831245       8.831245    8[6-(6,8)]
   177       2.929633       2.929633       2.929633    8[6-(6,8),30-(7,7,8)]
   178       6.220279       6.220279       6.220279    8[6-(6,8),30-(7,7,8)]
   179       4.142907       4.142907       4.142907    8[6-(6,8)]
   180       4.361438       4.361438       4.361438    8[6-(6,8)]
