# Supplementary material for: A collection of forcefield precursors for metal–organic frameworks
Source: RSC Adv. 2019 Nov 13;9(63):36492–507. doi: 10.1039/c9ra07327b (PMC9075174; doi:10.1039/c9ra07327b)
Supplement: RA-009-C9RA07327B-s2157 [file RA-009-C9RA07327B-s2157.txt]

RAXYOF_clean

8.661500    0.000000    0.000000
-4.330681    13.907635    0.000000
0.000000    -3.583594    14.811650

     1       2.121755       2.121755       2.121755    25[7-(6,6),7-(6,6),7-(7),7-(7),7-(7,25),7-(7,25)]
     2      -2.208994      -2.208994      -2.208994    25[7-(6,6),7-(6,6),7-(7),7-(7),7-(7,25),7-(7,25)]
     3       2.209064       2.209064       2.209064    25[7-(6,6),7-(6,6),7-(7),7-(7),7-(7,25),7-(7,25)]
     4      -2.121687      -2.121687      -2.121687    25[7-(6,6),7-(6,6),7-(7),7-(7),7-(7,25),7-(7,25)]
     5       2.426136       2.426136       2.426136    1[6-(6,7)]
     6       5.178748       5.178748       5.178748    1[6-(6,7)]
     7      -1.846587      -1.846587      -1.846587    1[6-(6,6)]
     8      -2.430361      -2.430361      -2.430361    1[6-(6,6)]
     9       2.874814       2.874814       2.874814    1[6-(6,7)]
    10       1.387579       1.387579       1.387579    1[6-(6,7)]
    11       6.660706       6.660706       6.660706    1[6-(6,6)]
    12       6.037089       6.037089       6.037089    1[6-(6,6)]
    13      -1.000372      -1.000372      -1.000372    1[6-(6,7)]
    14       1.807673       1.807673       1.807673    1[6-(6,7)]
    15       6.756855       6.756855       6.756855    1[6-(6,7)]
    16       0.847993       0.847993       0.847993    1[6-(6,7)]
    17       2.484142       2.484142       2.484142    1[6-(6,6)]
    18       1.900346       1.900346       1.900346    1[6-(6,6)]
    19       7.205509       7.205509       7.205509    1[6-(6,7)]
    20      -2.943115      -2.943115      -2.943115    1[6-(6,7)]
    21           2.33           2.33           2.33    1[6-(6,6)]
    22       1.706361       1.706361       1.706361    1[6-(6,6)]
    23       3.330385       3.330385       3.330385    1[6-(6,7)]
    24      -2.523044      -2.523044      -2.523044    1[6-(6,7)]
    25       1.904683       1.904683       1.904683    1[6-(6,7)]
    26      -0.847929      -0.847929      -0.847929    1[6-(6,7)]
    27       6.177406       6.177406       6.177406    1[6-(6,6)]
    28        6.76118        6.76118        6.76118    1[6-(6,6)]
    29       1.456005       1.456005       1.456005    1[6-(6,7)]
    30        2.94324        2.94324        2.94324    1[6-(6,7)]
    31      -2.329887      -2.329887      -2.329887    1[6-(6,6)]
    32       -1.70627       -1.70627       -1.70627    1[6-(6,6)]
    33       5.331191       5.331191       5.331191    1[6-(6,7)]
    34       2.523146       2.523146       2.523146    1[6-(6,7)]
    35      -2.426036      -2.426036      -2.426036    1[6-(6,7)]
    36       3.482826       3.482826       3.482826    1[6-(6,7)]
    37       1.846677       1.846677       1.846677    1[6-(6,6)]
    38       2.430473       2.430473       2.430473    1[6-(6,6)]
    39       -2.87469       -2.87469       -2.87469    1[6-(6,7)]
    40       7.273934       7.273934       7.273934    1[6-(6,7)]
    41       2.000819       2.000819       2.000819    1[6-(6,6)]
    42       2.624458       2.624458       2.624458    1[6-(6,6)]
    43       1.000434       1.000434       1.000434    1[6-(6,7)]
    44       6.853863       6.853863       6.853863    1[6-(6,7)]
    45         3.3226         3.3226         3.3226    6[1-(0),6-(6,6),7-(6,25)]
    46       4.937097       4.937097       4.937097    6[1-(0),6-(1,6),7-(6,25)]
    47      -2.736122      -2.736122      -2.736122    6[1-(0),6-(1,6),6-(1,7)]
    48      -3.081709      -3.081709      -3.081709    6[1-(0),6-(1,6),6-(6,6)]
    49       4.243323       4.243323       4.243323    6[6-(1,6),6-(1,7),6-(1,7)]
    50        3.78427        3.78427        3.78427    6[1-(0),6-(6,6),7-(7)]
    51       0.475524       0.475524       0.475524    6[1-(0),6-(6,6),7-(7)]
    52      -0.012112      -0.012112      -0.012112    6[6-(1,6),6-(1,7),6-(1,7)]
    53       7.305125       7.305125       7.305125    6[1-(0),6-(1,6),6-(6,6)]
    54       6.933553       6.933553       6.933553    6[1-(0),6-(1,6),6-(1,7)]
    55      -0.740531      -0.740531      -0.740531    6[1-(0),6-(1,6),7-(6,25)]
    56       0.901681       0.901681       0.901681    6[1-(0),6-(6,6),7-(6,25)]
    57      -1.008179      -1.008179      -1.008179    6[1-(0),6-(6,6),7-(6,25)]
    58       0.606332       0.606332       0.606332    6[1-(0),6-(1,6),7-(6,25)]
    59       1.594605       1.594605       1.594605    6[1-(0),6-(1,6),6-(1,7)]
    60       1.249005       1.249005       1.249005    6[1-(0),6-(1,6),6-(6,6)]
    61      -0.087466      -0.087466      -0.087466    6[6-(1,6),6-(1,7),6-(1,7)]
    62      -0.546533      -0.546533      -0.546533    6[1-(0),6-(6,6),7-(7)]
    63      -3.855172      -3.855172      -3.855172    6[1-(0),6-(6,6),7-(7)]
    64       4.318679       4.318679       4.318679    6[6-(1,6),6-(1,7),6-(1,7)]
    65       2.974413       2.974413       2.974413    6[1-(0),6-(1,6),6-(6,6)]
    66       2.602828       2.602828       2.602828    6[1-(0),6-(1,6),6-(1,7)]
    67       3.590234       3.590234       3.590234    6[1-(0),6-(1,6),7-(6,25)]
    68       5.232462       5.232462       5.232462    6[1-(0),6-(6,6),7-(6,25)]
    69       1.008219       1.008219       1.008219    6[1-(0),6-(6,6),7-(6,25)]
    70      -0.606278      -0.606278      -0.606278    6[1-(0),6-(1,6),7-(6,25)]
    71       7.066941       7.066941       7.066941    6[1-(0),6-(1,6),6-(1,7)]
    72       7.412528       7.412528       7.412528    6[1-(0),6-(1,6),6-(6,6)]
    73       0.087496       0.087496       0.087496    6[6-(1,6),6-(1,7),6-(1,7)]
    74       0.546549       0.546549       0.546549    6[1-(0),6-(6,6),7-(7)]
    75       3.855295       3.855295       3.855295    6[1-(0),6-(6,6),7-(7)]
    76       4.342931       4.342931       4.342931    6[6-(1,6),6-(1,7),6-(1,7)]
    77      -2.974306      -2.974306      -2.974306    6[1-(0),6-(1,6),6-(6,6)]
    78      -2.602734      -2.602734      -2.602734    6[1-(0),6-(1,6),6-(1,7)]
    79        5.07135        5.07135        5.07135    6[1-(0),6-(1,6),7-(6,25)]
    80       3.429138       3.429138       3.429138    6[1-(0),6-(6,6),7-(6,25)]
    81       5.338998       5.338998       5.338998    6[1-(0),6-(6,6),7-(6,25)]
    82       3.724487       3.724487       3.724487    6[1-(0),6-(1,6),7-(6,25)]
    83       2.736214       2.736214       2.736214    6[1-(0),6-(1,6),6-(1,7)]
    84       3.081814       3.081814       3.081814    6[1-(0),6-(1,6),6-(6,6)]
    85       4.418285       4.418285       4.418285    6[6-(1,6),6-(1,7),6-(1,7)]
    86      -3.784148      -3.784148      -3.784148    6[1-(0),6-(6,6),7-(7)]
    87      -0.475509      -0.475509      -0.475509    6[1-(0),6-(6,6),7-(7)]
    88        0.01214        0.01214        0.01214    6[6-(1,6),6-(1,7),6-(1,7)]
    89       1.356406       1.356406       1.356406    6[1-(0),6-(1,6),6-(6,6)]
    90       1.727991       1.727991       1.727991    6[1-(0),6-(1,6),6-(1,7)]
    91       0.740585       0.740585       0.740585    6[1-(0),6-(1,6),7-(6,25)]
    92      -0.901643      -0.901643      -0.901643    6[1-(0),6-(6,6),7-(6,25)]
    93       3.652597       3.652597       3.652597    7[6-(1,6),6-(1,6),25-(7,7,7,7,7)]
    94      -4.019737      -4.019737      -4.019737    7[6-(1,6),7-(6)]
    95       8.289924       8.289924       8.289924    7[6-(1,6),7-(6)]
    96       0.550897       0.550897       0.550897    7[6-(1,6),6-(1,6),25-(7,7,7,7,7)]
    97       3.200454       3.200454       3.200454    7[7-(7),25-(7,7,7,7,7),25-(7,7,7,7,7)]
    98       3.675098       3.675098       3.675098    7[7-(0),7-(25,25)]
    99        4.12116        4.12116        4.12116    7[7-(7)]
   100       3.401399       3.401399       3.401399    7[7-(7),25-(7,7,7,7,7)]
   101       4.322983       4.322983       4.322983    7[7-(25),7-(25)]
   102       5.252363       5.252363       5.252363    7[7-(7),25-(7,7,7,7,7)]
   103      -0.678169      -0.678169      -0.678169    7[6-(1,6),6-(1,6),25-(7,7,7,7,7)]
   104       0.310951       0.310951       0.310951    7[6-(1,6),7-(6)]
   105       3.959238       3.959238       3.959238    7[6-(1,6),7-(6)]
   106       4.881665       4.881665       4.881665    7[6-(1,6),6-(1,6),25-(7,7,7,7,7)]
   107      -1.130286      -1.130286      -1.130286    7[7-(7),25-(7,7,7,7,7),25-(7,7,7,7,7)]
   108      -0.655631      -0.655631      -0.655631    7[7-(0),7-(25,25)]
   109      -0.209558      -0.209558      -0.209558    7[7-(7)]
   110      -0.929338      -0.929338      -0.929338    7[7-(7),25-(7,7,7,7,7)]
   111      -0.007755      -0.007755      -0.007755    7[7-(25),7-(25)]
   112       0.921623       0.921623       0.921623    7[7-(7),25-(7,7,7,7,7)]
   113       0.678222       0.678222       0.678222    7[6-(1,6),6-(1,6),25-(7,7,7,7,7)]
   114       8.350556       8.350556       8.350556    7[6-(1,6),7-(6)]
   115      -3.959105      -3.959105      -3.959105    7[6-(1,6),7-(6)]
   116       3.779922       3.779922       3.779922    7[6-(1,6),6-(1,6),25-(7,7,7,7,7)]
   117       1.130365       1.130365       1.130365    7[7-(7),25-(7,7,7,7,7),25-(7,7,7,7,7)]
   118       0.655721       0.655721       0.655721    7[7-(0),7-(25,25)]
   119       0.209659       0.209659       0.209659    7[7-(7)]
   120        0.92942        0.92942        0.92942    7[7-(7),25-(7,7,7,7,7)]
   121       0.007836       0.007836       0.007836    7[7-(25),7-(25)]
   122      -0.921544      -0.921544      -0.921544    7[7-(7),25-(7,7,7,7,7)]
   123       5.008988       5.008988       5.008988    7[6-(1,6),6-(1,6),25-(7,7,7,7,7)]
   124       4.019868       4.019868       4.019868    7[6-(1,6),7-(6)]
   125       0.371581       0.371581       0.371581    7[6-(1,6),7-(6)]
   126      -0.550846      -0.550846      -0.550846    7[6-(1,6),6-(1,6),25-(7,7,7,7,7)]
   127       5.461105       5.461105       5.461105    7[7-(7),25-(7,7,7,7,7),25-(7,7,7,7,7)]
   128        4.98645        4.98645        4.98645    7[7-(0),7-(25,25)]
   129       4.540377       4.540377       4.540377    7[7-(7)]
   130       5.260157       5.260157       5.260157    7[7-(7),25-(7,7,7,7,7)]
   131       4.338574       4.338574       4.338574    7[7-(25),7-(25)]
   132       3.409196       3.409196       3.409196    7[7-(7),25-(7,7,7,7,7)]
