# Supplementary material for: A collection of forcefield precursors for metal–organic frameworks
Source: RSC Adv. 2019 Nov 13;9(63):36492–507. doi: 10.1039/c9ra07327b (PMC9075174; doi:10.1039/c9ra07327b)
Supplement: RA-009-C9RA07327B-s2158 [file RA-009-C9RA07327B-s2158.txt]

RAYMAG_clean

10.019600    0.000000    0.000000
2.626815    13.306602    0.000000
1.952123    5.161860    16.692498

     1      10.466572      10.466572      10.466572    27[7-(6,6),7-(6,6),8-(6),8-(6),8-(6)]
     2       4.131966       4.131966       4.131966    27[7-(6,6),7-(6,6),8-(6),8-(6),8-(6)]
     3       1.313408       1.313408       1.313408    27[7-(6,6),7-(6,6),8-(6),8-(6)]
     4       5.890152       5.890152       5.890152    1[6-(6,6)]
     5       3.450829       3.450829       3.450829    1[6-(6,6)]
     6       7.431246       7.431246       7.431246    1[6-(6,6)]
     7       8.123801       8.123801       8.123801    1[6-(6,7)]
     8       7.705578       7.705578       7.705578    1[6-(6,6)]
     9       1.609974       1.609974       1.609974    1[6-(6,6)]
    10       1.924954       1.924954       1.924954    1[6-(6,7)]
    11       9.627032       9.627032       9.627032    1[6-(1,6,6)]
    12      12.684825      12.684825      12.684825    1[6-(1,6,6)]
    13         7.3956         7.3956         7.3956    1[6-(1,6,6)]
    14        7.77277        7.77277        7.77277    1[6-(1,6,6)]
    15      11.617336      11.617336      11.617336    1[6-(6,7)]
    16      11.579064      11.579064      11.579064    1[6-(6,6)]
    17       9.682724       9.682724       9.682724    1[6-(6,6)]
    18       9.720415       9.720415       9.720415    1[6-(6,7)]
    19       5.315519       5.315519       5.315519    1[6-(6,7)]
    20       5.639317       5.639317       5.639317    1[6-(6,6)]
    21      10.237795      10.237795      10.237795    1[6-(6,6)]
    22       9.977078       9.977078       9.977078    1[6-(6,7)]
    23      10.718094      10.718094      10.718094    1[6-(1,6,6)]
    24       1.943649       1.943649       1.943649    1[6-(1,6,6)]
    25       8.708386       8.708386       8.708386    1[6-(6,6)]
    26      11.147709      11.147709      11.147709    1[6-(6,6)]
    27       7.167292       7.167292       7.167292    1[6-(6,6)]
    28       6.474737       6.474737       6.474737    1[6-(6,7)]
    29        6.89296        6.89296        6.89296    1[6-(6,6)]
    30      12.988564      12.988564      12.988564    1[6-(6,6)]
    31       2.653984       2.653984       2.653984    1[6-(6,7)]
    32       4.971506       4.971506       4.971506    1[6-(1,6,6)]
    33       1.913713       1.913713       1.913713    1[6-(1,6,6)]
    34       7.202938       7.202938       7.202938    1[6-(1,6,6)]
    35       4.198953       4.198953       4.198953    1[6-(1,6,6)]
    36       2.981202       2.981202       2.981202    1[6-(6,7)]
    37       3.019474       3.019474       3.019474    1[6-(6,6)]
    38       4.915814       4.915814       4.915814    1[6-(6,6)]
    39       4.878123       4.878123       4.878123    1[6-(6,7)]
    40       9.283019       9.283019       9.283019    1[6-(6,7)]
    41       8.959221       8.959221       8.959221    1[6-(6,6)]
    42       4.360743       4.360743       4.360743    1[6-(6,6)]
    43        4.62146        4.62146        4.62146    1[6-(6,7)]
    44       3.880444       3.880444       3.880444    1[6-(1,6,6)]
    45      12.654889      12.654889      12.654889    1[6-(1,6,6)]
    46       6.873169       6.873169       6.873169    6[6-(1,6),6-(1,6),6-(8,8)]
    47       5.770367       5.770367       5.770367    6[1-(0),6-(6,6),6-(6,6)]
    48         4.4948         4.4948         4.4948    6[6-(1,6),6-(1,6),6-(8,8)]
    49       4.310164       4.310164       4.310164    6[1-(0),6-(6,6),6-(6,6)]
    50       5.414083       5.414083       5.414083    6[6-(1,6),6-(1,6),6-(8,8)]
    51       6.692909       6.692909       6.692909    6[1-(0),6-(6,6),6-(6,6)]
    52       8.236398       8.236398       8.236398    6[6-(6,6),8-(0),8-(27)]
    53       5.221207       5.221207       5.221207    6[6-(6,6),8-(0),8-(27)]
    54        8.84459        8.84459        8.84459    6[1-(0),6-(1,6),7-(6,27)]
    55       8.585173       8.585173       8.585173    6[1-(0),6-(1,7),6-(6,6)]
    56       9.619214       9.619214       9.619214    6[6-(1,1,6),6-(1,6),6-(1,6)]
    57       10.89096       10.89096       10.89096    6[1-(0),6-(1,7),6-(6,6)]
    58      11.074558      11.074558      11.074558    6[1-(0),6-(1,6),7-(6,27)]
    59       9.420372       9.420372       9.420372    6[1-(0),1-(0),6-(1,1,6),6-(6,6)]
    60      10.658165      10.658165      10.658165    6[1-(0),1-(0),6-(1,1,6),6-(6,6)]
    61      11.206868      11.206868      11.206868    6[1-(0),6-(1,6),7-(6,27)]
    62      11.198517      11.198517      11.198517    6[1-(0),6-(1,7),6-(6,6)]
    63      10.624236      10.624236      10.624236    6[6-(1,1,6),6-(1,6),6-(1,6)]
    64       10.07436       10.07436       10.07436    6[1-(0),6-(1,7),6-(6,6)]
    65      10.102942      10.102942      10.102942    6[1-(0),6-(1,6),7-(6,27)]
    66       4.669609       4.669609       4.669609    6[1-(0),6-(1,6),7-(6,27)]
    67        4.87864        4.87864        4.87864    6[1-(0),6-(1,7),6-(6,6)]
    68      10.906856      10.906856      10.906856    6[1-(0),6-(1,7),6-(6,6)]
    69       10.75014       10.75014       10.75014    6[1-(0),6-(1,6),7-(6,27)]
    70      13.982105      13.982105      13.982105    6[6-(1,1,6),6-(1,6),6-(1,6)]
    71      14.205652      14.205652      14.205652    6[1-(0),1-(0),6-(1,1,6),6-(6,6)]
    72       3.318367       3.318367       3.318367    6[6-(6,6),8-(27),8-(27)]
    73       7.725369       7.725369       7.725369    6[6-(1,6),6-(1,6),6-(8,8)]
    74       8.828171       8.828171       8.828171    6[1-(0),6-(6,6),6-(6,6)]
    75      10.103738      10.103738      10.103738    6[6-(1,6),6-(1,6),6-(8,8)]
    76      10.288374      10.288374      10.288374    6[1-(0),6-(6,6),6-(6,6)]
    77       9.184455       9.184455       9.184455    6[6-(1,6),6-(1,6),6-(8,8)]
    78       7.905629       7.905629       7.905629    6[1-(0),6-(6,6),6-(6,6)]
    79        6.36214        6.36214        6.36214    6[6-(6,6),8-(0),8-(27)]
    80       9.377331       9.377331       9.377331    6[6-(6,6),8-(0),8-(27)]
    81       5.753948       5.753948       5.753948    6[1-(0),6-(1,6),7-(6,27)]
    82       6.013365       6.013365       6.013365    6[1-(0),6-(1,7),6-(6,6)]
    83       4.979324       4.979324       4.979324    6[6-(1,1,6),6-(1,6),6-(1,6)]
    84       3.707578       3.707578       3.707578    6[1-(0),6-(1,7),6-(6,6)]
    85        3.52398        3.52398        3.52398    6[1-(0),6-(1,6),7-(6,27)]
    86       5.178166       5.178166       5.178166    6[1-(0),1-(0),6-(1,1,6),6-(6,6)]
    87       3.940373       3.940373       3.940373    6[1-(0),1-(0),6-(1,1,6),6-(6,6)]
    88        3.39167        3.39167        3.39167    6[1-(0),6-(1,6),7-(6,27)]
    89       3.400021       3.400021       3.400021    6[1-(0),6-(1,7),6-(6,6)]
    90       3.974302       3.974302       3.974302    6[6-(1,1,6),6-(1,6),6-(1,6)]
    91       4.524178       4.524178       4.524178    6[1-(0),6-(1,7),6-(6,6)]
    92       4.495596       4.495596       4.495596    6[1-(0),6-(1,6),7-(6,27)]
    93       9.928929       9.928929       9.928929    6[1-(0),6-(1,6),7-(6,27)]
    94       9.719898       9.719898       9.719898    6[1-(0),6-(1,7),6-(6,6)]
    95       3.691682       3.691682       3.691682    6[1-(0),6-(1,7),6-(6,6)]
    96       3.848398       3.848398       3.848398    6[1-(0),6-(1,6),7-(6,27)]
    97       0.616433       0.616433       0.616433    6[6-(1,1,6),6-(1,6),6-(1,6)]
    98       0.392886       0.392886       0.392886    6[1-(0),1-(0),6-(1,1,6),6-(6,6)]
    99      11.280171      11.280171      11.280171    6[6-(6,6),8-(27),8-(27)]
   100      10.075368      10.075368      10.075368    7[6-(1,6),6-(1,6),27-(7,8,8,8)]
   101      10.647117      10.647117      10.647117    7[6-(1,6),6-(1,6),27-(7,8,8,8)]
   102      13.601263      13.601263      13.601263    7[6-(1,6),6-(1,6),27-(7,8,8)]
   103        4.52317        4.52317        4.52317    7[6-(1,6),6-(1,6),27-(7,8,8,8)]
   104       3.951421       3.951421       3.951421    7[6-(1,6),6-(1,6),27-(7,8,8,8)]
   105       0.997275       0.997275       0.997275    7[6-(1,6),6-(1,6),27-(7,8,8)]
   106       9.243427       9.243427       9.243427    8[6-(6,8)]
   107       8.358659       8.358659       8.358659    8[6-(6,8),27-(7,7,8,8)]
   108       4.050005       4.050005       4.050005    8[6-(6,8),27-(7,7,8)]
   109       6.248933       6.248933       6.248933    8[6-(6,8)]
   110      12.186215      12.186215      12.186215    8[6-(6,8),27-(7,7,8,8)]
   111       3.561569       3.561569       3.561569    8[6-(6,8),27-(7,7,8,8)]
   112       5.355111       5.355111       5.355111    8[6-(6,8)]
   113       6.239879       6.239879       6.239879    8[6-(6,8),27-(7,7,8,8)]
   114      10.548533      10.548533      10.548533    8[6-(6,8),27-(7,7,8)]
   115       8.349605       8.349605       8.349605    8[6-(6,8)]
   116       2.412323       2.412323       2.412323    8[6-(6,8),27-(7,7,8,8)]
   117      11.036969      11.036969      11.036969    8[6-(6,8),27-(7,7,8,8)]
