# Supplementary material for: A collection of forcefield precursors for metal–organic frameworks
Source: RSC Adv. 2019 Nov 13;9(63):36492–507. doi: 10.1039/c9ra07327b (PMC9075174; doi:10.1039/c9ra07327b)
Supplement: RA-009-C9RA07327B-s2159 [file RA-009-C9RA07327B-s2159.txt]

RAYMIP_clean

19.435600    0.000000    0.000000
-9.717800    16.831723    0.000000
0.000000    0.000000    27.893000

     1      -0.532633      -0.532633      -0.532633    49[8-(49,49),8-(6),8-(6),8-(6),8-(6)]
     2       1.959594       1.959594       1.959594    49[8-(49,49),8-(6),8-(6),8-(6),8-(6)]
     3      -1.426962      -1.426962      -1.426962    49[8-(49,49),8-(6),8-(6),8-(6),8-(6)]
     4       9.185167       9.185167       9.185167    49[8-(49,49),8-(6),8-(6),8-(6),8-(6)]
     5      11.677394      11.677394      11.677394    49[8-(49,49),8-(6),8-(6),8-(6),8-(6)]
     6       8.290838       8.290838       8.290838    49[8-(49,49),8-(6),8-(6),8-(6),8-(6)]
     7      -3.306967      -3.306967      -3.306967    1[6-(6,6)]
     8      -4.847239      -4.847239      -4.847239    1[6-(6,6)]
     9       -5.96187       -5.96187       -5.96187    1[6-(6,6)]
    10       -4.30207       -4.30207       -4.30207    1[6-(6,6)]
    11      -7.049292      -7.049292      -7.049292    1[6-(6,6)]
    12       4.184485       4.184485       4.184485    1[6-(6,6)]
    13       5.305919       5.305919       5.305919    1[6-(6,6)]
    14       2.549951       2.549951       2.549951    1[6-(6,6)]
    15       1.343972       1.343972       1.343972    1[6-(6,6)]
    16       6.613935       6.613935       6.613935    1[6-(6,6)]
    17      -0.877517      -0.877517      -0.877517    1[6-(6,6)]
    18       -0.45868       -0.45868       -0.45868    1[6-(6,6)]
    19        3.41192        3.41192        3.41192    1[6-(6,6)]
    20       2.958098       2.958098       2.958098    1[6-(6,6)]
    21       0.435357       0.435357       0.435357    1[6-(6,6)]
    22      -3.306967      -3.306967      -3.306967    1[6-(6,6)]
    23      -4.847239      -4.847239      -4.847239    1[6-(6,6)]
    24       -5.96187       -5.96187       -5.96187    1[6-(6,6)]
    25       -4.30207       -4.30207       -4.30207    1[6-(6,6)]
    26      -7.049292      -7.049292      -7.049292    1[6-(6,6)]
    27       4.184485       4.184485       4.184485    1[6-(6,6)]
    28       5.305919       5.305919       5.305919    1[6-(6,6)]
    29       2.549951       2.549951       2.549951    1[6-(6,6)]
    30       1.343972       1.343972       1.343972    1[6-(6,6)]
    31       6.613935       6.613935       6.613935    1[6-(6,6)]
    32      -0.877517      -0.877517      -0.877517    1[6-(6,6)]
    33       -0.45868       -0.45868       -0.45868    1[6-(6,6)]
    34        3.41192        3.41192        3.41192    1[6-(6,6)]
    35       2.958098       2.958098       2.958098    1[6-(6,6)]
    36       0.435357       0.435357       0.435357    1[6-(6,6)]
    37       6.410833       6.410833       6.410833    1[6-(6,6)]
    38       4.870561       4.870561       4.870561    1[6-(6,6)]
    39        3.75593        3.75593        3.75593    1[6-(6,6)]
    40        5.41573        5.41573        5.41573    1[6-(6,6)]
    41       2.668508       2.668508       2.668508    1[6-(6,6)]
    42      13.902285      13.902285      13.902285    1[6-(6,6)]
    43      15.023719      15.023719      15.023719    1[6-(6,6)]
    44      12.267751      12.267751      12.267751    1[6-(6,6)]
    45      11.061772      11.061772      11.061772    1[6-(6,6)]
    46      16.331735      16.331735      16.331735    1[6-(6,6)]
    47       8.840283       8.840283       8.840283    1[6-(6,6)]
    48        9.25912        9.25912        9.25912    1[6-(6,6)]
    49       13.12972       13.12972       13.12972    1[6-(6,6)]
    50      12.675898      12.675898      12.675898    1[6-(6,6)]
    51      10.153157      10.153157      10.153157    1[6-(6,6)]
    52       6.410833       6.410833       6.410833    1[6-(6,6)]
    53       4.870561       4.870561       4.870561    1[6-(6,6)]
    54        3.75593        3.75593        3.75593    1[6-(6,6)]
    55        5.41573        5.41573        5.41573    1[6-(6,6)]
    56       2.668508       2.668508       2.668508    1[6-(6,6)]
    57      13.902285      13.902285      13.902285    1[6-(6,6)]
    58      15.023719      15.023719      15.023719    1[6-(6,6)]
    59      12.267751      12.267751      12.267751    1[6-(6,6)]
    60      11.061772      11.061772      11.061772    1[6-(6,6)]
    61      16.331735      16.331735      16.331735    1[6-(6,6)]
    62       8.840283       8.840283       8.840283    1[6-(6,6)]
    63        9.25912        9.25912        9.25912    1[6-(6,6)]
    64       13.12972       13.12972       13.12972    1[6-(6,6)]
    65      12.675898      12.675898      12.675898    1[6-(6,6)]
    66      10.153157      10.153157      10.153157    1[6-(6,6)]
    67      -6.435127      -6.435127      -6.435127    1[6-(6,6)]
    68      12.870254      12.870254      12.870254    1[6-(6,6)]
    69       3.282673       3.282673       3.282673    1[6-(6,6)]
    70      -6.435127      -6.435127      -6.435127    1[6-(6,6)]
    71      12.870254      12.870254      12.870254    1[6-(6,6)]
    72       3.282673       3.282673       3.282673    1[6-(6,6)]
    73       8.569156       8.569156       8.569156    1[6-(6,6)]
    74      -1.148644      -1.148644      -1.148644    1[6-(6,6)]
    75       2.297288       2.297288       2.297288    1[6-(6,6)]
    76       8.569156       8.569156       8.569156    1[6-(6,6)]
    77      -1.148644      -1.148644      -1.148644    1[6-(6,6)]
    78       2.297288       2.297288       2.297288    1[6-(6,6)]
    79      -2.685708      -2.685708      -2.685708    6[6-(6,6),8-(49),8-(49)]
    80      -3.669636      -3.669636      -3.669636    6[6-(1,6),6-(1,6),6-(8,8)]
    81       -3.83513       -3.83513       -3.83513    6[1-(0),6-(1,6),6-(6,6)]
    82      -4.756572      -4.756572      -4.756572    6[1-(0),6-(1,6),6-(6,6)]
    83      -5.549155      -5.549155      -5.549155    6[6-(1,6),6-(1,6),6-(6,6)]
    84      -5.404263      -5.404263      -5.404263    6[1-(0),6-(1,6),6-(6,6)]
    85      -4.433843      -4.433843      -4.433843    6[1-(0),6-(1,6),6-(6,6)]
    86      -6.587114      -6.587114      -6.587114    6[6-(1,6),6-(1,6),6-(6,6)]
    87      -7.270372      -7.270372      -7.270372    6[1-(0),6-(6,6),6-(6,6)]
    88       1.960372       1.960372       1.960372    6[6-(6,6),8-(49),8-(49)]
    89       2.664135       2.664135       2.664135    6[6-(1,6),6-(1,6),6-(8,8)]
    90       3.844362       3.844362       3.844362    6[1-(0),6-(1,6),6-(6,6)]
    91       4.516736       4.516736       4.516736    6[1-(0),6-(1,6),6-(6,6)]
    92       4.040467       4.040467       4.040467    6[6-(1,6),6-(1,6),6-(6,6)]
    93       2.865876       2.865876       2.865876    6[1-(0),6-(1,6),6-(6,6)]
    94       2.161142       2.161142       2.161142    6[1-(0),6-(1,6),6-(6,6)]
    95       4.775618       4.775618       4.775618    6[6-(1,6),6-(1,6),6-(6,6)]
    96       6.150882       6.150882       6.150882    6[1-(0),6-(6,6),6-(6,6)]
    97       0.725337       0.725337       0.725337    6[6-(6,6),8-(49),8-(49)]
    98       1.005501       1.005501       1.005501    6[6-(1,6),6-(1,6),6-(8,8)]
    99      -0.009232      -0.009232      -0.009232    6[1-(0),6-(1,6),6-(6,6)]
   100       0.239835       0.239835       0.239835    6[1-(0),6-(1,6),6-(6,6)]
   101       1.508688       1.508688       1.508688    6[6-(1,6),6-(1,6),6-(6,6)]
   102       2.538387       2.538387       2.538387    6[1-(0),6-(1,6),6-(6,6)]
   103       2.272702       2.272702       2.272702    6[1-(0),6-(1,6),6-(6,6)]
   104       1.811495       1.811495       1.811495    6[6-(1,6),6-(1,6),6-(6,6)]
   105       1.119491       1.119491       1.119491    6[1-(0),6-(6,6),6-(6,6)]
   106      -2.685708      -2.685708      -2.685708    6[6-(6,6),8-(49),8-(49)]
   107      -3.669636      -3.669636      -3.669636    6[6-(1,6),6-(1,6),6-(8,8)]
   108       -3.83513       -3.83513       -3.83513    6[1-(0),6-(1,6),6-(6,6)]
   109      -4.756572      -4.756572      -4.756572    6[1-(0),6-(1,6),6-(6,6)]
   110      -5.549155      -5.549155      -5.549155    6[6-(1,6),6-(1,6),6-(6,6)]
   111      -5.404263      -5.404263      -5.404263    6[1-(0),6-(1,6),6-(6,6)]
   112      -4.433843      -4.433843      -4.433843    6[1-(0),6-(1,6),6-(6,6)]
   113      -6.587114      -6.587114      -6.587114    6[6-(1,6),6-(1,6),6-(6,6)]
   114      -7.270372      -7.270372      -7.270372    6[1-(0),6-(6,6),6-(6,6)]
   115       1.960372       1.960372       1.960372    6[6-(6,6),8-(49),8-(49)]
   116       2.664135       2.664135       2.664135    6[6-(1,6),6-(1,6),6-(8,8)]
   117       3.844362       3.844362       3.844362    6[1-(0),6-(1,6),6-(6,6)]
   118       4.516736       4.516736       4.516736    6[1-(0),6-(1,6),6-(6,6)]
   119       4.040467       4.040467       4.040467    6[6-(1,6),6-(1,6),6-(6,6)]
   120       2.865876       2.865876       2.865876    6[1-(0),6-(1,6),6-(6,6)]
   121       2.161142       2.161142       2.161142    6[1-(0),6-(1,6),6-(6,6)]
   122       4.775618       4.775618       4.775618    6[6-(1,6),6-(1,6),6-(6,6)]
   123       6.150882       6.150882       6.150882    6[1-(0),6-(6,6),6-(6,6)]
   124       0.725337       0.725337       0.725337    6[6-(6,6),8-(49),8-(49)]
   125       1.005501       1.005501       1.005501    6[6-(1,6),6-(1,6),6-(8,8)]
   126      -0.009232      -0.009232      -0.009232    6[1-(0),6-(1,6),6-(6,6)]
   127       0.239835       0.239835       0.239835    6[1-(0),6-(1,6),6-(6,6)]
   128       1.508688       1.508688       1.508688    6[6-(1,6),6-(1,6),6-(6,6)]
   129       2.538387       2.538387       2.538387    6[1-(0),6-(1,6),6-(6,6)]
   130       2.272702       2.272702       2.272702    6[1-(0),6-(1,6),6-(6,6)]
   131       1.811495       1.811495       1.811495    6[6-(1,6),6-(1,6),6-(6,6)]
   132       1.119491       1.119491       1.119491    6[1-(0),6-(6,6),6-(6,6)]
   133       7.032092       7.032092       7.032092    6[6-(6,6),8-(49),8-(49)]
   134       6.048164       6.048164       6.048164    6[6-(1,6),6-(1,6),6-(8,8)]
   135        5.88267        5.88267        5.88267    6[1-(0),6-(1,6),6-(6,6)]
   136       4.961228       4.961228       4.961228    6[1-(0),6-(1,6),6-(6,6)]
   137       4.168645       4.168645       4.168645    6[6-(1,6),6-(1,6),6-(6,6)]
   138       4.313537       4.313537       4.313537    6[1-(0),6-(1,6),6-(6,6)]
   139       5.283957       5.283957       5.283957    6[1-(0),6-(1,6),6-(6,6)]
   140       3.130686       3.130686       3.130686    6[6-(1,6),6-(1,6),6-(6,6)]
   141       2.447428       2.447428       2.447428    6[1-(0),6-(6,6),6-(6,6)]
   142      11.678172      11.678172      11.678172    6[6-(6,6),8-(49),8-(49)]
   143      12.381935      12.381935      12.381935    6[6-(1,6),6-(1,6),6-(8,8)]
   144      13.562162      13.562162      13.562162    6[1-(0),6-(1,6),6-(6,6)]
   145      14.234536      14.234536      14.234536    6[1-(0),6-(1,6),6-(6,6)]
   146      13.758267      13.758267      13.758267    6[6-(1,6),6-(1,6),6-(6,6)]
   147      12.583676      12.583676      12.583676    6[1-(0),6-(1,6),6-(6,6)]
   148      11.878942      11.878942      11.878942    6[1-(0),6-(1,6),6-(6,6)]
   149      14.493418      14.493418      14.493418    6[6-(1,6),6-(1,6),6-(6,6)]
   150      15.868682      15.868682      15.868682    6[1-(0),6-(6,6),6-(6,6)]
   151      10.443137      10.443137      10.443137    6[6-(6,6),8-(49),8-(49)]
   152      10.723301      10.723301      10.723301    6[6-(1,6),6-(1,6),6-(8,8)]
   153       9.708568       9.708568       9.708568    6[1-(0),6-(1,6),6-(6,6)]
   154       9.957635       9.957635       9.957635    6[1-(0),6-(1,6),6-(6,6)]
   155      11.226488      11.226488      11.226488    6[6-(1,6),6-(1,6),6-(6,6)]
   156      12.256187      12.256187      12.256187    6[1-(0),6-(1,6),6-(6,6)]
   157      11.990502      11.990502      11.990502    6[1-(0),6-(1,6),6-(6,6)]
   158      11.529295      11.529295      11.529295    6[6-(1,6),6-(1,6),6-(6,6)]
   159      10.837291      10.837291      10.837291    6[1-(0),6-(6,6),6-(6,6)]
   160       7.032092       7.032092       7.032092    6[6-(6,6),8-(49),8-(49)]
   161       6.048164       6.048164       6.048164    6[6-(1,6),6-(1,6),6-(8,8)]
   162        5.88267        5.88267        5.88267    6[1-(0),6-(1,6),6-(6,6)]
   163       4.961228       4.961228       4.961228    6[1-(0),6-(1,6),6-(6,6)]
   164       4.168645       4.168645       4.168645    6[6-(1,6),6-(1,6),6-(6,6)]
   165       4.313537       4.313537       4.313537    6[1-(0),6-(1,6),6-(6,6)]
   166       5.283957       5.283957       5.283957    6[1-(0),6-(1,6),6-(6,6)]
   167       3.130686       3.130686       3.130686    6[6-(1,6),6-(1,6),6-(6,6)]
   168       2.447428       2.447428       2.447428    6[1-(0),6-(6,6),6-(6,6)]
   169      11.678172      11.678172      11.678172    6[6-(6,6),8-(49),8-(49)]
   170      12.381935      12.381935      12.381935    6[6-(1,6),6-(1,6),6-(8,8)]
   171      13.562162      13.562162      13.562162    6[1-(0),6-(1,6),6-(6,6)]
   172      14.234536      14.234536      14.234536    6[1-(0),6-(1,6),6-(6,6)]
   173      13.758267      13.758267      13.758267    6[6-(1,6),6-(1,6),6-(6,6)]
   174      12.583676      12.583676      12.583676    6[1-(0),6-(1,6),6-(6,6)]
   175      11.878942      11.878942      11.878942    6[1-(0),6-(1,6),6-(6,6)]
   176      14.493418      14.493418      14.493418    6[6-(1,6),6-(1,6),6-(6,6)]
   177      15.868682      15.868682      15.868682    6[1-(0),6-(6,6),6-(6,6)]
   178      10.443137      10.443137      10.443137    6[6-(6,6),8-(49),8-(49)]
   179      10.723301      10.723301      10.723301    6[6-(1,6),6-(1,6),6-(8,8)]
   180       9.708568       9.708568       9.708568    6[1-(0),6-(1,6),6-(6,6)]
   181       9.957635       9.957635       9.957635    6[1-(0),6-(1,6),6-(6,6)]
   182      11.226488      11.226488      11.226488    6[6-(1,6),6-(1,6),6-(6,6)]
   183      12.256187      12.256187      12.256187    6[1-(0),6-(1,6),6-(6,6)]
   184      11.990502      11.990502      11.990502    6[1-(0),6-(1,6),6-(6,6)]
   185      11.529295      11.529295      11.529295    6[6-(1,6),6-(1,6),6-(6,6)]
   186      10.837291      10.837291      10.837291    6[1-(0),6-(6,6),6-(6,6)]
   187      -6.900318      -6.900318      -6.900318    6[1-(0),6-(6,6),6-(6,6)]
   188      -8.289575      -8.289575      -8.289575    6[6-(1,6),6-(1,6),6-(6,6)]
   189      -9.031043      -9.031043      -9.031043    6[6-(1,6),6-(1,6),6-(6,6)]
   190      13.800636      13.800636      13.800636    6[1-(0),6-(6,6),6-(6,6)]
   191       16.57915       16.57915       16.57915    6[6-(1,6),6-(1,6),6-(6,6)]
   192      18.062086      18.062086      18.062086    6[6-(1,6),6-(1,6),6-(6,6)]
   193       2.817482       2.817482       2.817482    6[1-(0),6-(6,6),6-(6,6)]
   194       1.428225       1.428225       1.428225    6[6-(1,6),6-(1,6),6-(6,6)]
   195       0.686757       0.686757       0.686757    6[6-(1,6),6-(1,6),6-(6,6)]
   196      -6.900318      -6.900318      -6.900318    6[1-(0),6-(6,6),6-(6,6)]
   197      -8.289575      -8.289575      -8.289575    6[6-(1,6),6-(1,6),6-(6,6)]
   198      -9.031043      -9.031043      -9.031043    6[6-(1,6),6-(1,6),6-(6,6)]
   199      13.800636      13.800636      13.800636    6[1-(0),6-(6,6),6-(6,6)]
   200       16.57915       16.57915       16.57915    6[6-(1,6),6-(1,6),6-(6,6)]
   201      18.062086      18.062086      18.062086    6[6-(1,6),6-(1,6),6-(6,6)]
   202       2.817482       2.817482       2.817482    6[1-(0),6-(6,6),6-(6,6)]
   203       1.428225       1.428225       1.428225    6[6-(1,6),6-(1,6),6-(6,6)]
   204       0.686757       0.686757       0.686757    6[6-(1,6),6-(1,6),6-(6,6)]
   205        9.03425        9.03425        9.03425    6[1-(0),6-(6,6),6-(6,6)]
   206       -0.68355       -0.68355       -0.68355    6[1-(0),6-(6,6),6-(6,6)]
   207         1.3671         1.3671         1.3671    6[1-(0),6-(6,6),6-(6,6)]
   208        9.03425        9.03425        9.03425    6[1-(0),6-(6,6),6-(6,6)]
   209       -0.68355       -0.68355       -0.68355    6[1-(0),6-(6,6),6-(6,6)]
   210         1.3671         1.3671         1.3671    6[1-(0),6-(6,6),6-(6,6)]
   211       -2.03413       -2.03413       -2.03413    8[6-(6,8),49-(8,8,8,8)]
   212      -2.601941      -2.601941      -2.601941    8[6-(6,8),49-(8,8,8,8)]
   213       2.481635       2.481635       2.481635    8[6-(6,8),49-(8,8,8,8)]
   214       0.902492       0.902492       0.902492    8[6-(6,8),49-(8,8,8,8)]
   215      -0.447505      -0.447505      -0.447505    8[6-(6,8),49-(8,8,8,8)]
   216       1.699449       1.699449       1.699449    8[6-(6,8),49-(8,8,8,8)]
   217       -2.03413       -2.03413       -2.03413    8[6-(6,8),49-(8,8,8,8)]
   218      -2.601941      -2.601941      -2.601941    8[6-(6,8),49-(8,8,8,8)]
   219       2.481635       2.481635       2.481635    8[6-(6,8),49-(8,8,8,8)]
   220       0.902492       0.902492       0.902492    8[6-(6,8),49-(8,8,8,8)]
   221      -0.447505      -0.447505      -0.447505    8[6-(6,8),49-(8,8,8,8)]
   222       1.699449       1.699449       1.699449    8[6-(6,8),49-(8,8,8,8)]
   223        7.68367        7.68367        7.68367    8[6-(6,8),49-(8,8,8,8)]
   224       7.115859       7.115859       7.115859    8[6-(6,8),49-(8,8,8,8)]
   225      12.199435      12.199435      12.199435    8[6-(6,8),49-(8,8,8,8)]
   226      10.620292      10.620292      10.620292    8[6-(6,8),49-(8,8,8,8)]
   227       9.270295       9.270295       9.270295    8[6-(6,8),49-(8,8,8,8)]
   228      11.417249      11.417249      11.417249    8[6-(6,8),49-(8,8,8,8)]
   229        7.68367        7.68367        7.68367    8[6-(6,8),49-(8,8,8,8)]
   230       7.115859       7.115859       7.115859    8[6-(6,8),49-(8,8,8,8)]
   231      12.199435      12.199435      12.199435    8[6-(6,8),49-(8,8,8,8)]
   232      10.620292      10.620292      10.620292    8[6-(6,8),49-(8,8,8,8)]
   233       9.270295       9.270295       9.270295    8[6-(6,8),49-(8,8,8,8)]
   234      11.417249      11.417249      11.417249    8[6-(6,8),49-(8,8,8,8)]
   235           -0.0           -0.0           -0.0    8[49-(8,8,8,8),49-(8,8,8,8),49-(8,8,8,8)]
   236         9.7178         9.7178         9.7178    8[49-(8,8,8,8),49-(8,8,8,8),49-(8,8,8,8)]
