# Supplementary material for: A collection of forcefield precursors for metal–organic frameworks
Source: RSC Adv. 2019 Nov 13;9(63):36492–507. doi: 10.1039/c9ra07327b (PMC9075174; doi:10.1039/c9ra07327b)
Supplement: RA-009-C9RA07327B-s2160 [file RA-009-C9RA07327B-s2160.txt]

RAYMOV_clean

20.096200    0.000000    0.000000
-10.048100    17.403820    0.000000
0.000000    0.000000    26.914500

     1      -0.491453      -0.491453      -0.491453    25[8-(25,25),8-(6),8-(6),8-(6),8-(6)]
     2       2.004495       2.004495       2.004495    25[8-(25,25),8-(6),8-(6),8-(6),8-(6)]
     3      -1.513043      -1.513043      -1.513043    25[8-(25,25),8-(6),8-(6),8-(6),8-(6)]
     4       9.556647       9.556647       9.556647    25[8-(25,25),8-(6),8-(6),8-(6),8-(6)]
     5      12.052595      12.052595      12.052595    25[8-(25,25),8-(6),8-(6),8-(6),8-(6)]
     6       8.535057       8.535057       8.535057    25[8-(25,25),8-(6),8-(6),8-(6),8-(6)]
     7      -3.426402      -3.426402      -3.426402    1[6-(6,6)]
     8      -5.087353      -5.087353      -5.087353    1[6-(6,6)]
     9      -6.177572      -6.177572      -6.177572    1[6-(6,6)]
    10      -4.535712      -4.535712      -4.535712    1[6-(6,6)]
    11      -7.321046      -7.321046      -7.321046    1[6-(6,6)]
    12       4.367909       4.367909       4.367909    1[6-(6,6)]
    13       5.582724       5.582724       5.582724    1[6-(6,6)]
    14       2.792367       2.792367       2.792367    1[6-(6,6)]
    15       1.609706       1.609706       1.609706    1[6-(6,6)]
    16       6.924146       6.924146       6.924146    1[6-(6,6)]
    17      -0.941507      -0.941507      -0.941507    1[6-(6,6)]
    18      -0.495371      -0.495371      -0.495371    1[6-(6,6)]
    19       3.385205       3.385205       3.385205    1[6-(6,6)]
    20       2.926007       2.926007       2.926007    1[6-(6,6)]
    21         0.3969         0.3969         0.3969    1[6-(6,6)]
    22      -3.426402      -3.426402      -3.426402    1[6-(6,6)]
    23      -5.087353      -5.087353      -5.087353    1[6-(6,6)]
    24      -6.177572      -6.177572      -6.177572    1[6-(6,6)]
    25      -4.535712      -4.535712      -4.535712    1[6-(6,6)]
    26      -7.321046      -7.321046      -7.321046    1[6-(6,6)]
    27       4.367909       4.367909       4.367909    1[6-(6,6)]
    28       5.582724       5.582724       5.582724    1[6-(6,6)]
    29       2.792367       2.792367       2.792367    1[6-(6,6)]
    30       1.609706       1.609706       1.609706    1[6-(6,6)]
    31       6.924146       6.924146       6.924146    1[6-(6,6)]
    32      -0.941507      -0.941507      -0.941507    1[6-(6,6)]
    33      -0.495371      -0.495371      -0.495371    1[6-(6,6)]
    34       3.385205       3.385205       3.385205    1[6-(6,6)]
    35       2.926007       2.926007       2.926007    1[6-(6,6)]
    36         0.3969         0.3969         0.3969    1[6-(6,6)]
    37       6.621698       6.621698       6.621698    1[6-(6,6)]
    38       4.960747       4.960747       4.960747    1[6-(6,6)]
    39       3.870528       3.870528       3.870528    1[6-(6,6)]
    40       5.512388       5.512388       5.512388    1[6-(6,6)]
    41       2.727054       2.727054       2.727054    1[6-(6,6)]
    42      14.416009      14.416009      14.416009    1[6-(6,6)]
    43      15.630824      15.630824      15.630824    1[6-(6,6)]
    44      12.840467      12.840467      12.840467    1[6-(6,6)]
    45      11.657806      11.657806      11.657806    1[6-(6,6)]
    46      16.972246      16.972246      16.972246    1[6-(6,6)]
    47       9.106593       9.106593       9.106593    1[6-(6,6)]
    48       9.552729       9.552729       9.552729    1[6-(6,6)]
    49      13.433305      13.433305      13.433305    1[6-(6,6)]
    50      12.974107      12.974107      12.974107    1[6-(6,6)]
    51         10.445         10.445         10.445    1[6-(6,6)]
    52       6.621698       6.621698       6.621698    1[6-(6,6)]
    53       4.960747       4.960747       4.960747    1[6-(6,6)]
    54       3.870528       3.870528       3.870528    1[6-(6,6)]
    55       5.512388       5.512388       5.512388    1[6-(6,6)]
    56       2.727054       2.727054       2.727054    1[6-(6,6)]
    57      14.416009      14.416009      14.416009    1[6-(6,6)]
    58      15.630824      15.630824      15.630824    1[6-(6,6)]
    59      12.840467      12.840467      12.840467    1[6-(6,6)]
    60      11.657806      11.657806      11.657806    1[6-(6,6)]
    61      16.972246      16.972246      16.972246    1[6-(6,6)]
    62       9.106593       9.106593       9.106593    1[6-(6,6)]
    63       9.552729       9.552729       9.552729    1[6-(6,6)]
    64      13.433305      13.433305      13.433305    1[6-(6,6)]
    65      12.974107      12.974107      12.974107    1[6-(6,6)]
    66         10.445         10.445         10.445    1[6-(6,6)]
    67      -6.756342      -6.756342      -6.756342    1[6-(6,6)]
    68      13.512685      13.512685      13.512685    1[6-(6,6)]
    69       3.291758       3.291758       3.291758    1[6-(6,6)]
    70      -6.756342      -6.756342      -6.756342    1[6-(6,6)]
    71      13.512685      13.512685      13.512685    1[6-(6,6)]
    72       3.291758       3.291758       3.291758    1[6-(6,6)]
    73       8.889554       8.889554       8.889554    1[6-(6,6)]
    74      -1.158546      -1.158546      -1.158546    1[6-(6,6)]
    75       2.317092       2.317092       2.317092    1[6-(6,6)]
    76       8.889554       8.889554       8.889554    1[6-(6,6)]
    77      -1.158546      -1.158546      -1.158546    1[6-(6,6)]
    78       2.317092       2.317092       2.317092    1[6-(6,6)]
    79      -2.707159      -2.707159      -2.707159    6[6-(6,6),8-(25),8-(25)]
    80      -3.778086      -3.778086      -3.778086    6[6-(1,6),6-(1,6),6-(8,8)]
    81      -3.978847      -3.978847      -3.978847    6[1-(0),6-(1,6),6-(6,6)]
    82      -4.972202      -4.972202      -4.972202    6[1-(0),6-(1,6),6-(6,6)]
    83      -5.795342      -5.795342      -5.795342    6[6-(1,6),6-(1,6),6-(6,6)]
    84      -5.625328      -5.625328      -5.625328    6[1-(0),6-(1,6),6-(6,6)]
    85      -4.630466      -4.630466      -4.630466    6[1-(0),6-(1,6),6-(6,6)]
    86      -6.877924      -6.877924      -6.877924    6[6-(1,6),6-(1,6),6-(6,6)]
    87      -7.562903      -7.562903      -7.562903    6[1-(0),6-(6,6),6-(6,6)]
    88       2.062774       2.062774       2.062774    6[6-(6,6),8-(25),8-(25)]
    89       2.860192       2.860192       2.860192    6[6-(1,6),6-(1,6),6-(8,8)]
    90       4.042451       4.042451       4.042451    6[1-(0),6-(1,6),6-(6,6)]
    91       4.773048       4.773048       4.773048    6[1-(0),6-(1,6),6-(6,6)]
    92       4.315257       4.315257       4.315257    6[6-(1,6),6-(1,6),6-(6,6)]
    93       3.114007       3.114007       3.114007    6[1-(0),6-(1,6),6-(6,6)]
    94       2.396371       2.396371       2.396371    6[1-(0),6-(1,6),6-(6,6)]
    95       5.064544       5.064544       5.064544    6[6-(1,6),6-(1,6),6-(6,6)]
    96       6.459823       6.459823       6.459823    6[1-(0),6-(6,6),6-(6,6)]
    97       0.644385       0.644385       0.644385    6[6-(6,6),8-(25),8-(25)]
    98       0.917894       0.917894       0.917894    6[6-(1,6),6-(1,6),6-(8,8)]
    99      -0.063604      -0.063604      -0.063604    6[1-(0),6-(1,6),6-(6,6)]
   100       0.199153       0.199153       0.199153    6[1-(0),6-(1,6),6-(6,6)]
   101       1.480085       1.480085       1.480085    6[6-(1,6),6-(1,6),6-(6,6)]
   102       2.511322       2.511322       2.511322    6[1-(0),6-(1,6),6-(6,6)]
   103       2.234095       2.234095       2.234095    6[1-(0),6-(1,6),6-(6,6)]
   104       1.813381       1.813381       1.813381    6[6-(1,6),6-(1,6),6-(6,6)]
   105        1.10308        1.10308        1.10308    6[1-(0),6-(6,6),6-(6,6)]
   106      -2.707159      -2.707159      -2.707159    6[6-(6,6),8-(25),8-(25)]
   107      -3.778086      -3.778086      -3.778086    6[6-(1,6),6-(1,6),6-(8,8)]
   108      -3.978847      -3.978847      -3.978847    6[1-(0),6-(1,6),6-(6,6)]
   109      -4.972202      -4.972202      -4.972202    6[1-(0),6-(1,6),6-(6,6)]
   110      -5.795342      -5.795342      -5.795342    6[6-(1,6),6-(1,6),6-(6,6)]
   111      -5.625328      -5.625328      -5.625328    6[1-(0),6-(1,6),6-(6,6)]
   112      -4.630466      -4.630466      -4.630466    6[1-(0),6-(1,6),6-(6,6)]
   113      -6.877924      -6.877924      -6.877924    6[6-(1,6),6-(1,6),6-(6,6)]
   114      -7.562903      -7.562903      -7.562903    6[1-(0),6-(6,6),6-(6,6)]
   115       2.062774       2.062774       2.062774    6[6-(6,6),8-(25),8-(25)]
   116       2.860192       2.860192       2.860192    6[6-(1,6),6-(1,6),6-(8,8)]
   117       4.042451       4.042451       4.042451    6[1-(0),6-(1,6),6-(6,6)]
   118       4.773048       4.773048       4.773048    6[1-(0),6-(1,6),6-(6,6)]
   119       4.315257       4.315257       4.315257    6[6-(1,6),6-(1,6),6-(6,6)]
   120       3.114007       3.114007       3.114007    6[1-(0),6-(1,6),6-(6,6)]
   121       2.396371       2.396371       2.396371    6[1-(0),6-(1,6),6-(6,6)]
   122       5.064544       5.064544       5.064544    6[6-(1,6),6-(1,6),6-(6,6)]
   123       6.459823       6.459823       6.459823    6[1-(0),6-(6,6),6-(6,6)]
   124       0.644385       0.644385       0.644385    6[6-(6,6),8-(25),8-(25)]
   125       0.917894       0.917894       0.917894    6[6-(1,6),6-(1,6),6-(8,8)]
   126      -0.063604      -0.063604      -0.063604    6[1-(0),6-(1,6),6-(6,6)]
   127       0.199153       0.199153       0.199153    6[1-(0),6-(1,6),6-(6,6)]
   128       1.480085       1.480085       1.480085    6[6-(1,6),6-(1,6),6-(6,6)]
   129       2.511322       2.511322       2.511322    6[1-(0),6-(1,6),6-(6,6)]
   130       2.234095       2.234095       2.234095    6[1-(0),6-(1,6),6-(6,6)]
   131       1.813381       1.813381       1.813381    6[6-(1,6),6-(1,6),6-(6,6)]
   132        1.10308        1.10308        1.10308    6[1-(0),6-(6,6),6-(6,6)]
   133       7.340941       7.340941       7.340941    6[6-(6,6),8-(25),8-(25)]
   134       6.270014       6.270014       6.270014    6[6-(1,6),6-(1,6),6-(8,8)]
   135       6.069253       6.069253       6.069253    6[1-(0),6-(1,6),6-(6,6)]
   136       5.075898       5.075898       5.075898    6[1-(0),6-(1,6),6-(6,6)]
   137       4.252758       4.252758       4.252758    6[6-(1,6),6-(1,6),6-(6,6)]
   138       4.422772       4.422772       4.422772    6[1-(0),6-(1,6),6-(6,6)]
   139       5.417634       5.417634       5.417634    6[1-(0),6-(1,6),6-(6,6)]
   140       3.170176       3.170176       3.170176    6[6-(1,6),6-(1,6),6-(6,6)]
   141       2.485197       2.485197       2.485197    6[1-(0),6-(6,6),6-(6,6)]
   142      12.110874      12.110874      12.110874    6[6-(6,6),8-(25),8-(25)]
   143      12.908292      12.908292      12.908292    6[6-(1,6),6-(1,6),6-(8,8)]
   144      14.090551      14.090551      14.090551    6[1-(0),6-(1,6),6-(6,6)]
   145      14.821148      14.821148      14.821148    6[1-(0),6-(1,6),6-(6,6)]
   146      14.363357      14.363357      14.363357    6[6-(1,6),6-(1,6),6-(6,6)]
   147      13.162107      13.162107      13.162107    6[1-(0),6-(1,6),6-(6,6)]
   148      12.444471      12.444471      12.444471    6[1-(0),6-(1,6),6-(6,6)]
   149      15.112644      15.112644      15.112644    6[6-(1,6),6-(1,6),6-(6,6)]
   150      16.507923      16.507923      16.507923    6[1-(0),6-(6,6),6-(6,6)]
   151      10.692485      10.692485      10.692485    6[6-(6,6),8-(25),8-(25)]
   152      10.965994      10.965994      10.965994    6[6-(1,6),6-(1,6),6-(8,8)]
   153       9.984496       9.984496       9.984496    6[1-(0),6-(1,6),6-(6,6)]
   154      10.247253      10.247253      10.247253    6[1-(0),6-(1,6),6-(6,6)]
   155      11.528185      11.528185      11.528185    6[6-(1,6),6-(1,6),6-(6,6)]
   156      12.559422      12.559422      12.559422    6[1-(0),6-(1,6),6-(6,6)]
   157      12.282195      12.282195      12.282195    6[1-(0),6-(1,6),6-(6,6)]
   158      11.861481      11.861481      11.861481    6[6-(1,6),6-(1,6),6-(6,6)]
   159       11.15118       11.15118       11.15118    6[1-(0),6-(6,6),6-(6,6)]
   160       7.340941       7.340941       7.340941    6[6-(6,6),8-(25),8-(25)]
   161       6.270014       6.270014       6.270014    6[6-(1,6),6-(1,6),6-(8,8)]
   162       6.069253       6.069253       6.069253    6[1-(0),6-(1,6),6-(6,6)]
   163       5.075898       5.075898       5.075898    6[1-(0),6-(1,6),6-(6,6)]
   164       4.252758       4.252758       4.252758    6[6-(1,6),6-(1,6),6-(6,6)]
   165       4.422772       4.422772       4.422772    6[1-(0),6-(1,6),6-(6,6)]
   166       5.417634       5.417634       5.417634    6[1-(0),6-(1,6),6-(6,6)]
   167       3.170176       3.170176       3.170176    6[6-(1,6),6-(1,6),6-(6,6)]
   168       2.485197       2.485197       2.485197    6[1-(0),6-(6,6),6-(6,6)]
   169      12.110874      12.110874      12.110874    6[6-(6,6),8-(25),8-(25)]
   170      12.908292      12.908292      12.908292    6[6-(1,6),6-(1,6),6-(8,8)]
   171      14.090551      14.090551      14.090551    6[1-(0),6-(1,6),6-(6,6)]
   172      14.821148      14.821148      14.821148    6[1-(0),6-(1,6),6-(6,6)]
   173      14.363357      14.363357      14.363357    6[6-(1,6),6-(1,6),6-(6,6)]
   174      13.162107      13.162107      13.162107    6[1-(0),6-(1,6),6-(6,6)]
   175      12.444471      12.444471      12.444471    6[1-(0),6-(1,6),6-(6,6)]
   176      15.112644      15.112644      15.112644    6[6-(1,6),6-(1,6),6-(6,6)]
   177      16.507923      16.507923      16.507923    6[1-(0),6-(6,6),6-(6,6)]
   178      10.692485      10.692485      10.692485    6[6-(6,6),8-(25),8-(25)]
   179      10.965994      10.965994      10.965994    6[6-(1,6),6-(1,6),6-(8,8)]
   180       9.984496       9.984496       9.984496    6[1-(0),6-(1,6),6-(6,6)]
   181      10.247253      10.247253      10.247253    6[1-(0),6-(1,6),6-(6,6)]
   182      11.528185      11.528185      11.528185    6[6-(1,6),6-(1,6),6-(6,6)]
   183      12.559422      12.559422      12.559422    6[1-(0),6-(1,6),6-(6,6)]
   184      12.282195      12.282195      12.282195    6[1-(0),6-(1,6),6-(6,6)]
   185      11.861481      11.861481      11.861481    6[6-(1,6),6-(1,6),6-(6,6)]
   186       11.15118       11.15118       11.15118    6[1-(0),6-(6,6),6-(6,6)]
   187      -7.221369      -7.221369      -7.221369    6[1-(0),6-(6,6),6-(6,6)]
   188        -8.6067        -8.6067        -8.6067    6[6-(1,6),6-(1,6),6-(6,6)]
   189      -9.343527      -9.343527      -9.343527    6[6-(1,6),6-(1,6),6-(6,6)]
   190      14.442737      14.442737      14.442737    6[1-(0),6-(6,6),6-(6,6)]
   191        17.2134        17.2134        17.2134    6[6-(1,6),6-(1,6),6-(6,6)]
   192      18.687054      18.687054      18.687054    6[6-(1,6),6-(1,6),6-(6,6)]
   193       2.826731       2.826731       2.826731    6[1-(0),6-(6,6),6-(6,6)]
   194         1.4414         1.4414         1.4414    6[6-(1,6),6-(1,6),6-(6,6)]
   195       0.704573       0.704573       0.704573    6[6-(1,6),6-(1,6),6-(6,6)]
   196      -7.221369      -7.221369      -7.221369    6[1-(0),6-(6,6),6-(6,6)]
   197        -8.6067        -8.6067        -8.6067    6[6-(1,6),6-(1,6),6-(6,6)]
   198      -9.343527      -9.343527      -9.343527    6[6-(1,6),6-(1,6),6-(6,6)]
   199      14.442737      14.442737      14.442737    6[1-(0),6-(6,6),6-(6,6)]
   200        17.2134        17.2134        17.2134    6[6-(1,6),6-(1,6),6-(6,6)]
   201      18.687054      18.687054      18.687054    6[6-(1,6),6-(1,6),6-(6,6)]
   202       2.826731       2.826731       2.826731    6[1-(0),6-(6,6),6-(6,6)]
   203         1.4414         1.4414         1.4414    6[6-(1,6),6-(1,6),6-(6,6)]
   204       0.704573       0.704573       0.704573    6[6-(1,6),6-(1,6),6-(6,6)]
   205       9.354982       9.354982       9.354982    6[1-(0),6-(6,6),6-(6,6)]
   206      -0.693118      -0.693118      -0.693118    6[1-(0),6-(6,6),6-(6,6)]
   207       1.386236       1.386236       1.386236    6[1-(0),6-(6,6),6-(6,6)]
   208       9.354982       9.354982       9.354982    6[1-(0),6-(6,6),6-(6,6)]
   209      -0.693118      -0.693118      -0.693118    6[1-(0),6-(6,6),6-(6,6)]
   210       1.386236       1.386236       1.386236    6[1-(0),6-(6,6),6-(6,6)]
   211      -2.017658      -2.017658      -2.017658    8[6-(6,8),25-(8,8,8,8)]
   212      -2.605573      -2.605573      -2.605573    8[6-(6,8),25-(8,8,8,8)]
   213       2.553323       2.553323       2.553323    8[6-(6,8),25-(8,8,8,8)]
   214       0.987226       0.987226       0.987226    8[6-(6,8),25-(8,8,8,8)]
   215      -0.535664      -0.535664      -0.535664    8[6-(6,8),25-(8,8,8,8)]
   216       1.618347       1.618347       1.618347    8[6-(6,8),25-(8,8,8,8)]
   217      -2.017658      -2.017658      -2.017658    8[6-(6,8),25-(8,8,8,8)]
   218      -2.605573      -2.605573      -2.605573    8[6-(6,8),25-(8,8,8,8)]
   219       2.553323       2.553323       2.553323    8[6-(6,8),25-(8,8,8,8)]
   220       0.987226       0.987226       0.987226    8[6-(6,8),25-(8,8,8,8)]
   221      -0.535664      -0.535664      -0.535664    8[6-(6,8),25-(8,8,8,8)]
   222       1.618347       1.618347       1.618347    8[6-(6,8),25-(8,8,8,8)]
   223       8.030442       8.030442       8.030442    8[6-(6,8),25-(8,8,8,8)]
   224       7.442527       7.442527       7.442527    8[6-(6,8),25-(8,8,8,8)]
   225      12.601423      12.601423      12.601423    8[6-(6,8),25-(8,8,8,8)]
   226      11.035326      11.035326      11.035326    8[6-(6,8),25-(8,8,8,8)]
   227       9.512436       9.512436       9.512436    8[6-(6,8),25-(8,8,8,8)]
   228      11.666447      11.666447      11.666447    8[6-(6,8),25-(8,8,8,8)]
   229       8.030442       8.030442       8.030442    8[6-(6,8),25-(8,8,8,8)]
   230       7.442527       7.442527       7.442527    8[6-(6,8),25-(8,8,8,8)]
   231      12.601423      12.601423      12.601423    8[6-(6,8),25-(8,8,8,8)]
   232      11.035326      11.035326      11.035326    8[6-(6,8),25-(8,8,8,8)]
   233       9.512436       9.512436       9.512436    8[6-(6,8),25-(8,8,8,8)]
   234      11.666447      11.666447      11.666447    8[6-(6,8),25-(8,8,8,8)]
   235           -0.0           -0.0           -0.0    8[25-(8,8,8,8),25-(8,8,8,8),25-(8,8,8,8)]
   236        10.0481        10.0481        10.0481    8[25-(8,8,8,8),25-(8,8,8,8),25-(8,8,8,8)]
