# Supplementary material for: A collection of forcefield precursors for metal–organic frameworks
Source: RSC Adv. 2019 Nov 13;9(63):36492–507. doi: 10.1039/c9ra07327b (PMC9075174; doi:10.1039/c9ra07327b)
Supplement: RA-009-C9RA07327B-s2161 [file RA-009-C9RA07327B-s2161.txt]

RAZYIC_clean

13.126100    0.000000    0.000000
6.563040    15.824500    0.000000
6.563068    0.000009    15.824488

     1      11.485349      11.485349      11.485349    29[7-(6,7),7-(6,7),53-(29),53-(29)]
     2      18.048398      18.048398      18.048398    29[7-(6,7),7-(6,7),53-(29),53-(29)]
     3      14.766874      14.766874      14.766874    29[7-(6,7),7-(6,7),53-(29),53-(29)]
     4       8.203823       8.203823       8.203823    29[7-(6,7),7-(6,7),53-(29),53-(29)]
     5      14.766859      14.766859      14.766859    29[7-(6,7),7-(6,7),53-(29),53-(29)]
     6        8.20381        8.20381        8.20381    29[7-(6,7),7-(6,7),53-(29),53-(29)]
     7      11.485334      11.485334      11.485334    29[7-(6,7),7-(6,7),53-(29),53-(29)]
     8      18.048385      18.048385      18.048385    29[7-(6,7),7-(6,7),53-(29),53-(29)]
     9      10.163554      10.163554      10.163554    1[6-(1,6,6)]
    10       9.956161       9.956161       9.956161    1[6-(1,6,6)]
    11       9.538753       9.538753       9.538753    1[6-(1,6,6)]
    12       8.702621       8.702621       8.702621    1[6-(1,6,6)]
    13      16.726596      16.726596      16.726596    1[6-(1,6,6)]
    14      16.519205      16.519205      16.519205    1[6-(1,6,6)]
    15      16.101793      16.101793      16.101793    1[6-(1,6,6)]
    16       15.26566       15.26566       15.26566    1[6-(1,6,6)]
    17      13.445076      13.445076      13.445076    1[6-(1,6,6)]
    18      13.237682      13.237682      13.237682    1[6-(1,6,6)]
    19       12.82027       12.82027       12.82027    1[6-(1,6,6)]
    20      11.984139      11.984139      11.984139    1[6-(1,6,6)]
    21      20.008124      20.008124      20.008124    1[6-(1,6,6)]
    22      19.800734      19.800734      19.800734    1[6-(1,6,6)]
    23      19.383326      19.383326      19.383326    1[6-(1,6,6)]
    24      18.547191      18.547191      18.547191    1[6-(1,6,6)]
    25       9.525619       9.525619       9.525619    1[6-(1,6,6)]
    26       9.733011       9.733011       9.733011    1[6-(1,6,6)]
    27      10.150418      10.150418      10.150418    1[6-(1,6,6)]
    28      10.986551      10.986551      10.986551    1[6-(1,6,6)]
    29      16.088675      16.088675      16.088675    1[6-(1,6,6)]
    30      16.296067      16.296067      16.296067    1[6-(1,6,6)]
    31       16.71348       16.71348       16.71348    1[6-(1,6,6)]
    32      17.549612      17.549612      17.549612    1[6-(1,6,6)]
    33       6.244094       6.244094       6.244094    1[6-(1,6,6)]
    34       6.451488       6.451488       6.451488    1[6-(1,6,6)]
    35       6.868899       6.868899       6.868899    1[6-(1,6,6)]
    36        7.70503        7.70503        7.70503    1[6-(1,6,6)]
    37       12.80715       12.80715       12.80715    1[6-(1,6,6)]
    38       13.01454       13.01454       13.01454    1[6-(1,6,6)]
    39       13.43195       13.43195       13.43195    1[6-(1,6,6)]
    40      14.268084      14.268084      14.268084    1[6-(1,6,6)]
    41      16.088654      16.088654      16.088654    1[6-(1,6,6)]
    42      16.296047      16.296047      16.296047    1[6-(1,6,6)]
    43      16.713455      16.713455      16.713455    1[6-(1,6,6)]
    44      17.549587      17.549587      17.549587    1[6-(1,6,6)]
    45       9.525612       9.525612       9.525612    1[6-(1,6,6)]
    46       9.733003       9.733003       9.733003    1[6-(1,6,6)]
    47      10.150415      10.150415      10.150415    1[6-(1,6,6)]
    48      10.986548      10.986548      10.986548    1[6-(1,6,6)]
    49      12.807132      12.807132      12.807132    1[6-(1,6,6)]
    50      13.014526      13.014526      13.014526    1[6-(1,6,6)]
    51      13.431938      13.431938      13.431938    1[6-(1,6,6)]
    52      14.268069      14.268069      14.268069    1[6-(1,6,6)]
    53       6.244084       6.244084       6.244084    1[6-(1,6,6)]
    54       6.451474       6.451474       6.451474    1[6-(1,6,6)]
    55       6.868882       6.868882       6.868882    1[6-(1,6,6)]
    56       7.705017       7.705017       7.705017    1[6-(1,6,6)]
    57      16.726589      16.726589      16.726589    1[6-(1,6,6)]
    58      16.519197      16.519197      16.519197    1[6-(1,6,6)]
    59       16.10179       16.10179       16.10179    1[6-(1,6,6)]
    60      15.265657      15.265657      15.265657    1[6-(1,6,6)]
    61      10.163533      10.163533      10.163533    1[6-(1,6,6)]
    62       9.956141       9.956141       9.956141    1[6-(1,6,6)]
    63       9.538728       9.538728       9.538728    1[6-(1,6,6)]
    64       8.702596       8.702596       8.702596    1[6-(1,6,6)]
    65      20.008114      20.008114      20.008114    1[6-(1,6,6)]
    66       19.80072       19.80072       19.80072    1[6-(1,6,6)]
    67      19.383309      19.383309      19.383309    1[6-(1,6,6)]
    68      18.547178      18.547178      18.547178    1[6-(1,6,6)]
    69      13.445058      13.445058      13.445058    1[6-(1,6,6)]
    70      13.237668      13.237668      13.237668    1[6-(1,6,6)]
    71      12.820258      12.820258      12.820258    1[6-(1,6,6)]
    72      11.984124      11.984124      11.984124    1[6-(1,6,6)]
    73       3.582113       3.582113       3.582113    1[6-(6,6,6)]
    74      16.708216      16.708216      16.708216    1[6-(6,6,6)]
    75      19.989739      19.989739      19.989739    1[6-(6,6,6)]
    76      19.989749      19.989749      19.989749    1[6-(6,6,6)]
    77       9.543992       9.543992       9.543992    1[6-(6,6,6)]
    78      22.670095      22.670095      22.670095    1[6-(6,6,6)]
    79       6.262469       6.262469       6.262469    1[6-(6,6,6)]
    80       6.262459       6.262459       6.262459    1[6-(6,6,6)]
    81      11.778065      11.778065      11.778065    6[6-(1,1,6),6-(6,6),7-(7,29)]
    82      12.433058      12.433058      12.433058    6[6-(6,6),6-(6,6),6-(6,7)]
    83      10.315817      10.315817      10.315817    6[1-(0),1-(0),6-(1,1,6),6-(6,7)]
    84       9.600446       9.600446       9.600446    6[1-(0),1-(0),6-(1,1,6),6-(1,6,6)]
    85      18.341106      18.341106      18.341106    6[6-(1,1,6),6-(6,6),7-(7,29)]
    86      18.996097      18.996097      18.996097    6[6-(6,6),6-(6,6),6-(6,7)]
    87      16.878859      16.878859      16.878859    6[1-(0),1-(0),6-(1,1,6),6-(6,7)]
    88      16.163485      16.163485      16.163485    6[1-(0),1-(0),6-(1,1,6),6-(1,6,6)]
    89      15.059585      15.059585      15.059585    6[6-(1,1,6),6-(6,6),7-(7,29)]
    90      15.714577      15.714577      15.714577    6[6-(6,6),6-(6,6),6-(6,7)]
    91      13.597338      13.597338      13.597338    6[1-(0),1-(0),6-(1,1,6),6-(6,7)]
    92      12.881964      12.881964      12.881964    6[1-(0),1-(0),6-(1,1,6),6-(1,6,6)]
    93       8.496536       8.496536       8.496536    6[6-(1,1,6),6-(6,6),7-(7,29)]
    94       9.151529       9.151529       9.151529    6[6-(6,6),6-(6,6),6-(6,7)]
    95      20.160388      20.160388      20.160388    6[1-(0),1-(0),6-(1,1,6),6-(6,7)]
    96      19.445017      19.445017      19.445017    6[1-(0),1-(0),6-(1,1,6),6-(1,6,6)]
    97       7.911108       7.911108       7.911108    6[6-(1,1,6),6-(6,6),7-(7,29)]
    98       7.256114       7.256114       7.256114    6[6-(6,6),6-(6,6),6-(6,7)]
    99       9.373355       9.373355       9.373355    6[1-(0),1-(0),6-(1,1,6),6-(6,7)]
   100      10.088726      10.088726      10.088726    6[1-(0),1-(0),6-(1,1,6),6-(1,6,6)]
   101      14.474165      14.474165      14.474165    6[6-(1,1,6),6-(6,6),7-(7,29)]
   102      13.819175      13.819175      13.819175    6[6-(6,6),6-(6,6),6-(6,7)]
   103      15.936413      15.936413      15.936413    6[1-(0),1-(0),6-(1,1,6),6-(6,7)]
   104      16.651787      16.651787      16.651787    6[1-(0),1-(0),6-(1,1,6),6-(1,6,6)]
   105      17.755685      17.755685      17.755685    6[6-(1,1,6),6-(6,6),7-(7,29)]
   106       3.974592       3.974592       3.974592    6[6-(6,6),6-(6,6),6-(6,7)]
   107       6.091832       6.091832       6.091832    6[1-(0),1-(0),6-(1,1,6),6-(6,7)]
   108       6.807205       6.807205       6.807205    6[1-(0),1-(0),6-(1,1,6),6-(1,6,6)]
   109      11.192638      11.192638      11.192638    6[6-(1,1,6),6-(6,6),7-(7,29)]
   110      10.537646      10.537646      10.537646    6[6-(6,6),6-(6,6),6-(6,7)]
   111      12.654886      12.654886      12.654886    6[1-(0),1-(0),6-(1,1,6),6-(6,7)]
   112      13.370258      13.370258      13.370258    6[1-(0),1-(0),6-(1,1,6),6-(1,6,6)]
   113      14.474143      14.474143      14.474143    6[6-(1,1,6),6-(6,6),7-(7,29)]
   114       13.81915       13.81915       13.81915    6[6-(6,6),6-(6,6),6-(6,7)]
   115      15.936391      15.936391      15.936391    6[1-(0),1-(0),6-(1,1,6),6-(6,7)]
   116      16.651762      16.651762      16.651762    6[1-(0),1-(0),6-(1,1,6),6-(1,6,6)]
   117       7.911102       7.911102       7.911102    6[6-(1,1,6),6-(6,6),7-(7,29)]
   118       7.256111       7.256111       7.256111    6[6-(6,6),6-(6,6),6-(6,7)]
   119       9.373349       9.373349       9.373349    6[1-(0),1-(0),6-(1,1,6),6-(6,7)]
   120      10.088723      10.088723      10.088723    6[1-(0),1-(0),6-(1,1,6),6-(1,6,6)]
   121      11.192623      11.192623      11.192623    6[6-(1,1,6),6-(6,6),7-(7,29)]
   122      10.537631      10.537631      10.537631    6[6-(6,6),6-(6,6),6-(6,7)]
   123       12.65487       12.65487       12.65487    6[1-(0),1-(0),6-(1,1,6),6-(6,7)]
   124      13.370244      13.370244      13.370244    6[1-(0),1-(0),6-(1,1,6),6-(1,6,6)]
   125      17.755672      17.755672      17.755672    6[6-(1,1,6),6-(6,6),7-(7,29)]
   126       3.974579       3.974579       3.974579    6[6-(6,6),6-(6,6),6-(6,7)]
   127        6.09182        6.09182        6.09182    6[1-(0),1-(0),6-(1,1,6),6-(6,7)]
   128       6.807191       6.807191       6.807191    6[1-(0),1-(0),6-(1,1,6),6-(1,6,6)]
   129        18.3411        18.3411        18.3411    6[6-(1,1,6),6-(6,6),7-(7,29)]
   130      18.996094      18.996094      18.996094    6[6-(6,6),6-(6,6),6-(6,7)]
   131      16.878853      16.878853      16.878853    6[1-(0),1-(0),6-(1,1,6),6-(6,7)]
   132      16.163482      16.163482      16.163482    6[1-(0),1-(0),6-(1,1,6),6-(1,6,6)]
   133      11.778043      11.778043      11.778043    6[6-(1,1,6),6-(6,6),7-(7,29)]
   134      12.433033      12.433033      12.433033    6[6-(6,6),6-(6,6),6-(6,7)]
   135      10.315795      10.315795      10.315795    6[1-(0),1-(0),6-(1,1,6),6-(6,7)]
   136       9.600421       9.600421       9.600421    6[1-(0),1-(0),6-(1,1,6),6-(1,6,6)]
   137       8.496523       8.496523       8.496523    6[6-(1,1,6),6-(6,6),7-(7,29)]
   138       9.151516       9.151516       9.151516    6[6-(6,6),6-(6,6),6-(6,7)]
   139      20.160376      20.160376      20.160376    6[1-(0),1-(0),6-(1,1,6),6-(6,7)]
   140      19.445003      19.445003      19.445003    6[1-(0),1-(0),6-(1,1,6),6-(1,6,6)]
   141       15.05957       15.05957       15.05957    6[6-(1,1,6),6-(6,6),7-(7,29)]
   142      15.714562      15.714562      15.714562    6[6-(6,6),6-(6,6),6-(6,7)]
   143      13.597322      13.597322      13.597322    6[1-(0),1-(0),6-(1,1,6),6-(6,7)]
   144       12.88195       12.88195       12.88195    6[1-(0),1-(0),6-(1,1,6),6-(1,6,6)]
   145       5.148057       5.148057       5.148057    6[6-(1,6,6),6-(6,6),6-(6,6)]
   146       3.668745       3.668745       3.668745    6[1-(0),6-(1,1,6),6-(1,1,6),6-(6,6)]
   147       18.27416       18.27416       18.27416    6[6-(1,6,6),6-(6,6),6-(6,6)]
   148      16.794849      16.794849      16.794849    6[1-(0),6-(1,1,6),6-(1,1,6),6-(6,6)]
   149      21.555681      21.555681      21.555681    6[6-(1,6,6),6-(6,6),6-(6,6)]
   150       20.07637       20.07637       20.07637    6[1-(0),6-(1,1,6),6-(1,1,6),6-(6,6)]
   151      21.555694      21.555694      21.555694    6[6-(1,6,6),6-(6,6),6-(6,6)]
   152      20.076382      20.076382      20.076382    6[1-(0),6-(1,1,6),6-(1,1,6),6-(6,6)]
   153       7.978048       7.978048       7.978048    6[6-(1,6,6),6-(6,6),6-(6,6)]
   154       9.457359       9.457359       9.457359    6[1-(0),6-(1,1,6),6-(1,1,6),6-(6,6)]
   155      21.104151      21.104151      21.104151    6[6-(1,6,6),6-(6,6),6-(6,6)]
   156      22.583463      22.583463      22.583463    6[1-(0),6-(1,1,6),6-(1,1,6),6-(6,6)]
   157       4.696527       4.696527       4.696527    6[6-(1,6,6),6-(6,6),6-(6,6)]
   158       6.175838       6.175838       6.175838    6[1-(0),6-(1,1,6),6-(1,1,6),6-(6,6)]
   159       4.696514       4.696514       4.696514    6[6-(1,6,6),6-(6,6),6-(6,6)]
   160       6.175826       6.175826       6.175826    6[1-(0),6-(1,1,6),6-(1,1,6),6-(6,6)]
   161      13.126109      13.126109      13.126109    53[29-(7,7,53),29-(7,7,53)]
   162       6.563063       6.563063       6.563063    53[29-(7,7,53),29-(7,7,53)]
   163      16.407637      16.407637      16.407637    53[29-(7,7,53),29-(7,7,53)]
   164       9.844585       9.844585       9.844585    53[29-(7,7,53),29-(7,7,53)]
   165      13.126099      13.126099      13.126099    53[29-(7,7,53),29-(7,7,53)]
   166       6.563045       6.563045       6.563045    53[29-(7,7,53),29-(7,7,53)]
   167       9.844571       9.844571       9.844571    53[29-(7,7,53),29-(7,7,53)]
   168      16.407623      16.407623      16.407623    53[29-(7,7,53),29-(7,7,53)]
   169       12.43043       12.43043       12.43043    7[6-(6,6),7-(6,29),29-(7,53,53)]
   170      18.993475      18.993475      18.993475    7[6-(6,6),7-(6,29),29-(7,53,53)]
   171      15.711952      15.711952      15.711952    7[6-(6,6),7-(6,29),29-(7,53,53)]
   172       9.148903       9.148903       9.148903    7[6-(6,6),7-(6,29),29-(7,53,53)]
   173       7.258742       7.258742       7.258742    7[6-(6,6),7-(6,29),29-(7,53,53)]
   174      13.821797      13.821797      13.821797    7[6-(6,6),7-(6,29),29-(7,53,53)]
   175      17.103318      17.103318      17.103318    7[6-(6,6),7-(6,29),29-(7,53,53)]
   176       10.54027       10.54027       10.54027    7[6-(6,6),7-(6,29),29-(7,53,53)]
   177      13.821778      13.821778      13.821778    7[6-(6,6),7-(6,29),29-(7,53,53)]
   178       7.258733       7.258733       7.258733    7[6-(6,6),7-(6,29),29-(7,53,53)]
   179      10.540256      10.540256      10.540256    7[6-(6,6),7-(6,29),29-(7,53,53)]
   180      17.103305      17.103305      17.103305    7[6-(6,6),7-(6,29),29-(7,53,53)]
   181      18.993466      18.993466      18.993466    7[6-(6,6),7-(6,29),29-(7,53,53)]
   182      12.430411      12.430411      12.430411    7[6-(6,6),7-(6,29),29-(7,53,53)]
   183        9.14889        9.14889        9.14889    7[6-(6,6),7-(6,29),29-(7,53,53)]
   184      15.711938      15.711938      15.711938    7[6-(6,6),7-(6,29),29-(7,53,53)]
