# Supplementary material for: A collection of forcefield precursors for metal–organic frameworks
Source: RSC Adv. 2019 Nov 13;9(63):36492–507. doi: 10.1039/c9ra07327b (PMC9075174; doi:10.1039/c9ra07327b)
Supplement: RA-009-C9RA07327B-s2162 [file RA-009-C9RA07327B-s2162.txt]

RAZYOI_clean

12.452200    0.000000    0.000000
0.000000    15.932700    0.000000
0.000000    0.000000    15.932700

     1       7.767184       7.767184       7.767184    29[7-(6,7),7-(6,7),17-(29),17-(29)]
     2       1.541084       1.541084       1.541084    29[7-(6,7),7-(6,7),17-(29),17-(29)]
     3      10.880234      10.880234      10.880234    29[7-(6,7),7-(6,7),17-(29),17-(29)]
     4       4.654134       4.654134       4.654134    29[7-(6,7),7-(6,7),17-(29),17-(29)]
     5       7.798066       7.798066       7.798066    29[7-(6,7),7-(6,7),17-(29),17-(29)]
     6       1.571966       1.571966       1.571966    29[7-(6,7),7-(6,7),17-(29),17-(29)]
     7       4.685016       4.685016       4.685016    29[7-(6,7),7-(6,7),17-(29),17-(29)]
     8      10.911116      10.911116      10.911116    29[7-(6,7),7-(6,7),17-(29),17-(29)]
     9       3.080674       3.080674       3.080674    1[6-(1,6,6)]
    10       3.060751       3.060751       3.060751    1[6-(1,6,6)]
    11       9.457446       9.457446       9.457446    1[6-(6,6,6)]
    12       9.346621       9.346621       9.346621    1[6-(1,6,6)]
    13       9.461182       9.461182       9.461182    1[6-(1,6,6)]
    14       1.783155       1.783155       1.783155    1[6-(1,6,6)]
    15       2.962378       2.962378       2.962378    1[6-(1,6,6)]
    16       10.63916       10.63916       10.63916    1[6-(1,6,6)]
    17       9.466162       9.466162       9.466162    1[6-(1,6,6)]
    18       9.306774       9.306774       9.306774    1[6-(1,6,6)]
    19       9.286851       9.286851       9.286851    1[6-(1,6,6)]
    20       3.231346       3.231346       3.231346    1[6-(6,6,6)]
    21       3.120521       3.120521       3.120521    1[6-(1,6,6)]
    22       3.235082       3.235082       3.235082    1[6-(1,6,6)]
    23       8.009255       8.009255       8.009255    1[6-(1,6,6)]
    24       9.188478       9.188478       9.188478    1[6-(1,6,6)]
    25        4.41306        4.41306        4.41306    1[6-(1,6,6)]
    26       3.240062       3.240062       3.240062    1[6-(1,6,6)]
    27       6.193724       6.193724       6.193724    1[6-(1,6,6)]
    28       6.173801       6.173801       6.173801    1[6-(1,6,6)]
    29       0.118296       0.118296       0.118296    1[6-(6,6,6)]
    30       0.007471       0.007471       0.007471    1[6-(1,6,6)]
    31       0.122032       0.122032       0.122032    1[6-(1,6,6)]
    32       4.896205       4.896205       4.896205    1[6-(1,6,6)]
    33       6.075428       6.075428       6.075428    1[6-(1,6,6)]
    34        1.30001        1.30001        1.30001    1[6-(1,6,6)]
    35       0.127012       0.127012       0.127012    1[6-(1,6,6)]
    36      -0.032376      -0.032376      -0.032376    1[6-(1,6,6)]
    37      12.399901      12.399901      12.399901    1[6-(1,6,6)]
    38       6.344396       6.344396       6.344396    1[6-(6,6,6)]
    39       6.233571       6.233571       6.233571    1[6-(1,6,6)]
    40       6.348132       6.348132       6.348132    1[6-(1,6,6)]
    41      11.122305      11.122305      11.122305    1[6-(1,6,6)]
    42      12.301528      12.301528      12.301528    1[6-(1,6,6)]
    43        7.52611        7.52611        7.52611    1[6-(1,6,6)]
    44       6.353112       6.353112       6.353112    1[6-(1,6,6)]
    45       0.032376       0.032376       0.032376    1[6-(1,6,6)]
    46       0.052299       0.052299       0.052299    1[6-(1,6,6)]
    47       6.107804       6.107804       6.107804    1[6-(6,6,6)]
    48       6.218629       6.218629       6.218629    1[6-(1,6,6)]
    49       6.104068       6.104068       6.104068    1[6-(1,6,6)]
    50       1.329895       1.329895       1.329895    1[6-(1,6,6)]
    51       0.150672       0.150672       0.150672    1[6-(1,6,6)]
    52        4.92609        4.92609        4.92609    1[6-(1,6,6)]
    53       6.099088       6.099088       6.099088    1[6-(1,6,6)]
    54       6.258476       6.258476       6.258476    1[6-(1,6,6)]
    55       6.278399       6.278399       6.278399    1[6-(1,6,6)]
    56      12.333904      12.333904      12.333904    1[6-(6,6,6)]
    57      -0.007471      -0.007471      -0.007471    1[6-(1,6,6)]
    58      12.330168      12.330168      12.330168    1[6-(1,6,6)]
    59       7.555995       7.555995       7.555995    1[6-(1,6,6)]
    60       6.376772       6.376772       6.376772    1[6-(1,6,6)]
    61       11.15219       11.15219       11.15219    1[6-(1,6,6)]
    62      12.325188      12.325188      12.325188    1[6-(1,6,6)]
    63       9.371526       9.371526       9.371526    1[6-(1,6,6)]
    64       9.391449       9.391449       9.391449    1[6-(1,6,6)]
    65       2.994754       2.994754       2.994754    1[6-(6,6,6)]
    66       3.105579       3.105579       3.105579    1[6-(1,6,6)]
    67       2.991018       2.991018       2.991018    1[6-(1,6,6)]
    68      10.669045      10.669045      10.669045    1[6-(1,6,6)]
    69       9.489822       9.489822       9.489822    1[6-(1,6,6)]
    70        1.81304        1.81304        1.81304    1[6-(1,6,6)]
    71       2.986038       2.986038       2.986038    1[6-(1,6,6)]
    72       3.145426       3.145426       3.145426    1[6-(1,6,6)]
    73       3.165349       3.165349       3.165349    1[6-(1,6,6)]
    74       9.220854       9.220854       9.220854    1[6-(6,6,6)]
    75       9.331679       9.331679       9.331679    1[6-(1,6,6)]
    76       9.217118       9.217118       9.217118    1[6-(1,6,6)]
    77       4.442945       4.442945       4.442945    1[6-(1,6,6)]
    78       3.263722       3.263722       3.263722    1[6-(1,6,6)]
    79        8.03914        8.03914        8.03914    1[6-(1,6,6)]
    80       9.212138       9.212138       9.212138    1[6-(1,6,6)]
    81       7.565957       7.565957       7.565957    6[6-(1,1,6),6-(6,6),7-(7,29)]
    82       6.922178       6.922178       6.922178    6[6-(6,6),6-(6,6),6-(6,7)]
    83       7.656858       7.656858       7.656858    6[6-(1,6,6),6-(6,6),6-(6,6)]
    84       5.523796       5.523796       5.523796    6[6-(6,6),6-(6,6),6-(6,7)]
    85       4.848887       4.848887       4.848887    6[6-(1,1,6),6-(6,6),7-(7,29)]
    86       3.373301       3.373301       3.373301    6[1-(0),1-(0),6-(1,1,6),6-(6,7)]
    87       9.178517       9.178517       9.178517    6[1-(0),6-(1,1,6),6-(1,1,6),6-(6,6)]
    88       9.095087       9.095087       9.095087    6[1-(0),1-(0),6-(1,1,6),6-(6,7)]
    89       2.739484       2.739484       2.739484    6[1-(0),1-(0),6-(1,1,6),6-(1,6,6)]
    90       9.682831       9.682831       9.682831    6[1-(0),1-(0),6-(1,1,6),6-(1,6,6)]
    91       1.339857       1.339857       1.339857    6[6-(1,1,6),6-(6,6),7-(7,29)]
    92       0.696078       0.696078       0.696078    6[6-(6,6),6-(6,6),6-(6,7)]
    93       1.430758       1.430758       1.430758    6[6-(1,6,6),6-(6,6),6-(6,6)]
    94      11.749896      11.749896      11.749896    6[6-(6,6),6-(6,6),6-(6,7)]
    95      11.074987      11.074987      11.074987    6[6-(1,1,6),6-(6,6),7-(7,29)]
    96       9.599401       9.599401       9.599401    6[1-(0),1-(0),6-(1,1,6),6-(6,7)]
    97       2.952417       2.952417       2.952417    6[1-(0),6-(1,1,6),6-(1,1,6),6-(6,6)]
    98       2.868987       2.868987       2.868987    6[1-(0),1-(0),6-(1,1,6),6-(6,7)]
    99       8.965584       8.965584       8.965584    6[1-(0),1-(0),6-(1,1,6),6-(1,6,6)]
   100       3.456731       3.456731       3.456731    6[1-(0),1-(0),6-(1,1,6),6-(1,6,6)]
   101      10.679007      10.679007      10.679007    6[6-(1,1,6),6-(6,6),7-(7,29)]
   102      10.035228      10.035228      10.035228    6[6-(6,6),6-(6,6),6-(6,7)]
   103      10.769908      10.769908      10.769908    6[6-(1,6,6),6-(6,6),6-(6,6)]
   104       8.636846       8.636846       8.636846    6[6-(6,6),6-(6,6),6-(6,7)]
   105       7.961937       7.961937       7.961937    6[6-(1,1,6),6-(6,6),7-(7,29)]
   106       6.486351       6.486351       6.486351    6[1-(0),1-(0),6-(1,1,6),6-(6,7)]
   107      12.291567      12.291567      12.291567    6[1-(0),6-(1,1,6),6-(1,1,6),6-(6,6)]
   108      12.208137      12.208137      12.208137    6[1-(0),1-(0),6-(1,1,6),6-(6,7)]
   109       5.852534       5.852534       5.852534    6[1-(0),1-(0),6-(1,1,6),6-(1,6,6)]
   110       0.343681       0.343681       0.343681    6[1-(0),1-(0),6-(1,1,6),6-(1,6,6)]
   111       4.452907       4.452907       4.452907    6[6-(1,1,6),6-(6,6),7-(7,29)]
   112       3.809128       3.809128       3.809128    6[6-(6,6),6-(6,6),6-(6,7)]
   113       4.543808       4.543808       4.543808    6[6-(1,6,6),6-(6,6),6-(6,6)]
   114       2.410746       2.410746       2.410746    6[6-(6,6),6-(6,6),6-(6,7)]
   115       1.735837       1.735837       1.735837    6[6-(1,1,6),6-(6,6),7-(7,29)]
   116       0.260251       0.260251       0.260251    6[1-(0),1-(0),6-(1,1,6),6-(6,7)]
   117       6.065467       6.065467       6.065467    6[1-(0),6-(1,1,6),6-(1,1,6),6-(6,6)]
   118       5.982037       5.982037       5.982037    6[1-(0),1-(0),6-(1,1,6),6-(6,7)]
   119      12.078634      12.078634      12.078634    6[1-(0),1-(0),6-(1,1,6),6-(1,6,6)]
   120       6.569781       6.569781       6.569781    6[1-(0),1-(0),6-(1,1,6),6-(1,6,6)]
   121       7.999293       7.999293       7.999293    6[6-(1,1,6),6-(6,6),7-(7,29)]
   122       8.643072       8.643072       8.643072    6[6-(6,6),6-(6,6),6-(6,7)]
   123       7.908392       7.908392       7.908392    6[6-(1,6,6),6-(6,6),6-(6,6)]
   124      10.041454      10.041454      10.041454    6[6-(6,6),6-(6,6),6-(6,7)]
   125      10.716363      10.716363      10.716363    6[6-(1,1,6),6-(6,6),7-(7,29)]
   126      12.191949      12.191949      12.191949    6[1-(0),1-(0),6-(1,1,6),6-(6,7)]
   127       6.386733       6.386733       6.386733    6[1-(0),6-(1,1,6),6-(1,1,6),6-(6,6)]
   128       6.470163       6.470163       6.470163    6[1-(0),1-(0),6-(1,1,6),6-(6,7)]
   129       0.373566       0.373566       0.373566    6[1-(0),1-(0),6-(1,1,6),6-(1,6,6)]
   130       5.882419       5.882419       5.882419    6[1-(0),1-(0),6-(1,1,6),6-(1,6,6)]
   131       1.773193       1.773193       1.773193    6[6-(1,1,6),6-(6,6),7-(7,29)]
   132       2.416972       2.416972       2.416972    6[6-(6,6),6-(6,6),6-(6,7)]
   133       1.682292       1.682292       1.682292    6[6-(1,6,6),6-(6,6),6-(6,6)]
   134       3.815354       3.815354       3.815354    6[6-(6,6),6-(6,6),6-(6,7)]
   135       4.490263       4.490263       4.490263    6[6-(1,1,6),6-(6,6),7-(7,29)]
   136       5.965849       5.965849       5.965849    6[1-(0),1-(0),6-(1,1,6),6-(6,7)]
   137       0.160633       0.160633       0.160633    6[1-(0),6-(1,1,6),6-(1,1,6),6-(6,6)]
   138       0.244063       0.244063       0.244063    6[1-(0),1-(0),6-(1,1,6),6-(6,7)]
   139       6.599666       6.599666       6.599666    6[1-(0),1-(0),6-(1,1,6),6-(1,6,6)]
   140      12.108519      12.108519      12.108519    6[1-(0),1-(0),6-(1,1,6),6-(1,6,6)]
   141       4.886243       4.886243       4.886243    6[6-(1,1,6),6-(6,6),7-(7,29)]
   142       5.530022       5.530022       5.530022    6[6-(6,6),6-(6,6),6-(6,7)]
   143       4.795342       4.795342       4.795342    6[6-(1,6,6),6-(6,6),6-(6,6)]
   144       6.928404       6.928404       6.928404    6[6-(6,6),6-(6,6),6-(6,7)]
   145       7.603313       7.603313       7.603313    6[6-(1,1,6),6-(6,6),7-(7,29)]
   146       9.078899       9.078899       9.078899    6[1-(0),1-(0),6-(1,1,6),6-(6,7)]
   147       3.273683       3.273683       3.273683    6[1-(0),6-(1,1,6),6-(1,1,6),6-(6,6)]
   148       3.357113       3.357113       3.357113    6[1-(0),1-(0),6-(1,1,6),6-(6,7)]
   149       9.712716       9.712716       9.712716    6[1-(0),1-(0),6-(1,1,6),6-(1,6,6)]
   150       2.769369       2.769369       2.769369    6[1-(0),1-(0),6-(1,1,6),6-(1,6,6)]
   151      11.112343      11.112343      11.112343    6[6-(1,1,6),6-(6,6),7-(7,29)]
   152      11.756122      11.756122      11.756122    6[6-(6,6),6-(6,6),6-(6,7)]
   153      11.021442      11.021442      11.021442    6[6-(1,6,6),6-(6,6),6-(6,6)]
   154       0.702304       0.702304       0.702304    6[6-(6,6),6-(6,6),6-(6,7)]
   155       1.377213       1.377213       1.377213    6[6-(1,1,6),6-(6,6),7-(7,29)]
   156       2.852799       2.852799       2.852799    6[1-(0),1-(0),6-(1,1,6),6-(6,7)]
   157       9.499783       9.499783       9.499783    6[1-(0),6-(1,1,6),6-(1,1,6),6-(6,6)]
   158       9.583213       9.583213       9.583213    6[1-(0),1-(0),6-(1,1,6),6-(6,7)]
   159       3.486616       3.486616       3.486616    6[1-(0),1-(0),6-(1,1,6),6-(1,6,6)]
   160       8.995469       8.995469       8.995469    6[1-(0),1-(0),6-(1,1,6),6-(1,6,6)]
   161       6.897274       6.897274       6.897274    7[6-(6,6),7-(6,29),29-(7,17,17)]
   162       5.510098       5.510098       5.510098    7[6-(6,6),7-(6,29),29-(7,17,17)]
   163       0.671174       0.671174       0.671174    7[6-(6,6),7-(6,29),29-(7,17,17)]
   164      11.736198      11.736198      11.736198    7[6-(6,6),7-(6,29),29-(7,17,17)]
   165      10.010324      10.010324      10.010324    7[6-(6,6),7-(6,29),29-(7,17,17)]
   166       8.623148       8.623148       8.623148    7[6-(6,6),7-(6,29),29-(7,17,17)]
   167       3.784224       3.784224       3.784224    7[6-(6,6),7-(6,29),29-(7,17,17)]
   168       2.397048       2.397048       2.397048    7[6-(6,6),7-(6,29),29-(7,17,17)]
   169       8.667976       8.667976       8.667976    7[6-(6,6),7-(6,29),29-(7,17,17)]
   170      10.055151      10.055151      10.055151    7[6-(6,6),7-(6,29),29-(7,17,17)]
   171       2.441876       2.441876       2.441876    7[6-(6,6),7-(6,29),29-(7,17,17)]
   172       3.829051       3.829051       3.829051    7[6-(6,6),7-(6,29),29-(7,17,17)]
   173       5.554926       5.554926       5.554926    7[6-(6,6),7-(6,29),29-(7,17,17)]
   174       6.942101       6.942101       6.942101    7[6-(6,6),7-(6,29),29-(7,17,17)]
   175      11.781026      11.781026      11.781026    7[6-(6,6),7-(6,29),29-(7,17,17)]
   176       0.716001       0.716001       0.716001    7[6-(6,6),7-(6,29),29-(7,17,17)]
   177       9.316736       9.316736       9.316736    17[29-(7,7,17),29-(7,7,17)]
   178       3.090636       3.090636       3.090636    17[29-(7,7,17),29-(7,7,17)]
   179      -0.022414      -0.022414      -0.022414    17[29-(7,7,17),29-(7,7,17)]
   180       6.203686       6.203686       6.203686    17[29-(7,7,17),29-(7,7,17)]
   181       6.248514       6.248514       6.248514    17[29-(7,7,17),29-(7,7,17)]
   182       0.022414       0.022414       0.022414    17[29-(7,7,17),29-(7,7,17)]
   183       3.135464       3.135464       3.135464    17[29-(7,7,17),29-(7,7,17)]
   184       9.361564       9.361564       9.361564    17[29-(7,7,17),29-(7,7,17)]
