# Supplementary material for: A collection of forcefield precursors for metal–organic frameworks
Source: RSC Adv. 2019 Nov 13;9(63):36492–507. doi: 10.1039/c9ra07327b (PMC9075174; doi:10.1039/c9ra07327b)
Supplement: RA-009-C9RA07327B-s2163 [file RA-009-C9RA07327B-s2163.txt]

REDROI_clean

6.405000    0.000000    0.000000
0.000000    14.164000    0.000000
-1.852971    0.000000    20.012399

     1       4.567163       4.567163       4.567163    30[8-(1,30,30),8-(1,30,30),8-(6),8-(6)]
     2       2.287633       2.287633       2.287633    30[8-(1,30,30),8-(1,30,30),8-(6),8-(6),8-(6,30),8-(6,30)]
     3      -0.941619      -0.941619      -0.941619    30[8-(1,30,30),8-(1,30,30),8-(6),8-(6)]
     4       1.337911       1.337911       1.337911    30[8-(1,30,30),8-(1,30,30),8-(6),8-(6),8-(6,30),8-(6,30)]
     5      -0.015134      -0.015134      -0.015134    30[8-(1,30,30),8-(1,30,30),8-(6),8-(6)]
     6       2.264396       2.264396       2.264396    30[8-(1,30,30),8-(1,30,30),8-(6),8-(6),8-(6,30),8-(6,30)]
     7       5.493648       5.493648       5.493648    30[8-(1,30,30),8-(1,30,30),8-(6),8-(6)]
     8       3.214118       3.214118       3.214118    30[8-(1,30,30),8-(1,30,30),8-(6),8-(6),8-(6,30),8-(6,30)]
     9      -0.926486      -0.926486      -0.926486    30[8-(1,30,30),8-(1,30,30),8-(1,30,30),8-(1,30,30),8-(6),8-(6)]
    10            0.0            0.0            0.0    30[8-(1,30,30),8-(1,30,30),8-(1,30,30),8-(1,30,30),8-(6),8-(6)]
    11       -0.37895       -0.37895       -0.37895    1[6-(6,6)]
    12        0.25065        0.25065        0.25065    1[6-(6,6)]
    13       3.963003       3.963003       3.963003    1[6-(6,6)]
    14       3.361819       3.361819       3.361819    1[6-(6,6)]
    15       2.751824       2.751824       2.751824    1[6-(6,6)]
    16       0.957822       0.957822       0.957822    1[6-(6,6)]
    17       0.547308       0.547308       0.547308    1[8-(30,30,30)]
    18       4.284192       4.284192       4.284192    1[8-(30,30,30)]
    19       4.004494       4.004494       4.004494    1[6-(6,6)]
    20       3.374894       3.374894       3.374894    1[6-(6,6)]
    21      -0.337459      -0.337459      -0.337459    1[6-(6,6)]
    22       0.263725       0.263725       0.263725    1[6-(6,6)]
    23        0.87372        0.87372        0.87372    1[6-(6,6)]
    24       4.520692       4.520692       4.520692    1[6-(6,6)]
    25       4.931207       4.931207       4.931207    1[8-(30,30,30)]
    26      -0.658649      -0.658649      -0.658649    1[8-(30,30,30)]
    27       4.930979       4.930979       4.930979    1[6-(6,6)]
    28       4.301379       4.301379       4.301379    1[6-(6,6)]
    29       0.589026       0.589026       0.589026    1[6-(6,6)]
    30        1.19021        1.19021        1.19021    1[6-(6,6)]
    31       1.800205       1.800205       1.800205    1[6-(6,6)]
    32       3.594207       3.594207       3.594207    1[6-(6,6)]
    33       4.004721       4.004721       4.004721    1[8-(30,30,30)]
    34       0.267837       0.267837       0.267837    1[8-(30,30,30)]
    35       0.547535       0.547535       0.547535    1[6-(6,6)]
    36       1.177135       1.177135       1.177135    1[6-(6,6)]
    37       4.889488       4.889488       4.889488    1[6-(6,6)]
    38       4.288304       4.288304       4.288304    1[6-(6,6)]
    39       3.678309       3.678309       3.678309    1[6-(6,6)]
    40       0.031337       0.031337       0.031337    1[6-(6,6)]
    41      -0.379178      -0.379178      -0.379178    1[8-(30,30,30)]
    42       5.210678       5.210678       5.210678    1[8-(30,30,30)]
    43       1.016947       1.016947       1.016947    6[6-(6,6),8-(30),8-(30,30)]
    44       1.421482       1.421482       1.421482    6[6-(1,6),6-(1,6),6-(8,8)]
    45       0.494608       0.494608       0.494608    6[1-(0),6-(1,6),6-(6,6)]
    46       0.869887       0.869887       0.869887    6[1-(0),6-(1,6),6-(6,6)]
    47       2.176789       2.176789       2.176789    6[6-(1,6),6-(1,6),6-(8,8)]
    48        3.09504        3.09504        3.09504    6[1-(0),6-(1,6),6-(6,6)]
    49       2.727092       2.727092       2.727092    6[1-(0),6-(1,6),6-(6,6)]
    50        2.57603        2.57603        2.57603    6[6-(6,6),8-(30),8-(30)]
    51        0.25419        0.25419        0.25419    6[6-(6,6),8-(30),8-(30)]
    52       0.831276       0.831276       0.831276    6[6-(1,6),6-(1,6),6-(8,8)]
    53       2.187302       2.187302       2.187302    6[1-(0),6-(1,6),6-(6,6)]
    54       1.861205       1.861205       1.861205    6[1-(0),6-(1,6),6-(6,6)]
    55       2.608597       2.608597       2.608597    6[6-(6,6),8-(30),8-(30,30)]
    56       2.204061       2.204061       2.204061    6[6-(1,6),6-(1,6),6-(8,8)]
    57       3.130936       3.130936       3.130936    6[1-(0),6-(1,6),6-(6,6)]
    58       2.755656       2.755656       2.755656    6[1-(0),6-(1,6),6-(6,6)]
    59       1.448755       1.448755       1.448755    6[6-(1,6),6-(1,6),6-(8,8)]
    60       0.530503       0.530503       0.530503    6[1-(0),6-(1,6),6-(6,6)]
    61       0.898451       0.898451       0.898451    6[1-(0),6-(1,6),6-(6,6)]
    62       1.049514       1.049514       1.049514    6[6-(6,6),8-(30),8-(30)]
    63       3.371354       3.371354       3.371354    6[6-(6,6),8-(30),8-(30)]
    64       2.794268       2.794268       2.794268    6[6-(1,6),6-(1,6),6-(8,8)]
    65       1.438241       1.438241       1.438241    6[1-(0),6-(1,6),6-(6,6)]
    66        3.61731        3.61731        3.61731    6[1-(0),6-(1,6),6-(6,6)]
    67       3.535082       3.535082       3.535082    6[6-(6,6),8-(30),8-(30,30)]
    68       3.130547       3.130547       3.130547    6[6-(1,6),6-(1,6),6-(8,8)]
    69       4.057421       4.057421       4.057421    6[1-(0),6-(1,6),6-(6,6)]
    70       3.682142       3.682142       3.682142    6[1-(0),6-(1,6),6-(6,6)]
    71        2.37524        2.37524        2.37524    6[6-(1,6),6-(1,6),6-(8,8)]
    72       1.456989       1.456989       1.456989    6[1-(0),6-(1,6),6-(6,6)]
    73       1.824937       1.824937       1.824937    6[1-(0),6-(1,6),6-(6,6)]
    74       1.975999       1.975999       1.975999    6[6-(6,6),8-(30),8-(30)]
    75       4.297839       4.297839       4.297839    6[6-(6,6),8-(30),8-(30)]
    76       3.720753       3.720753       3.720753    6[6-(1,6),6-(1,6),6-(8,8)]
    77       2.364727       2.364727       2.364727    6[1-(0),6-(1,6),6-(6,6)]
    78       2.690824       2.690824       2.690824    6[1-(0),6-(1,6),6-(6,6)]
    79       1.943432       1.943432       1.943432    6[6-(6,6),8-(30),8-(30,30)]
    80       2.347968       2.347968       2.347968    6[6-(1,6),6-(1,6),6-(8,8)]
    81       1.421093       1.421093       1.421093    6[1-(0),6-(1,6),6-(6,6)]
    82       1.796373       1.796373       1.796373    6[1-(0),6-(1,6),6-(6,6)]
    83       3.103274       3.103274       3.103274    6[6-(1,6),6-(1,6),6-(8,8)]
    84       4.021526       4.021526       4.021526    6[1-(0),6-(1,6),6-(6,6)]
    85       3.653578       3.653578       3.653578    6[1-(0),6-(1,6),6-(6,6)]
    86       3.502515       3.502515       3.502515    6[6-(6,6),8-(30),8-(30)]
    87       1.180675       1.180675       1.180675    6[6-(6,6),8-(30),8-(30)]
    88       1.757761       1.757761       1.757761    6[6-(1,6),6-(1,6),6-(8,8)]
    89       3.113788       3.113788       3.113788    6[1-(0),6-(1,6),6-(6,6)]
    90       0.934719       0.934719       0.934719    6[1-(0),6-(1,6),6-(6,6)]
    91       1.949903       1.949903       1.949903    8[6-(6,8),30-(8,8,8,8,8),30-(8,8,8,8,8)]
    92      -0.204838      -0.204838      -0.204838    8[6-(6,8),30-(8,8,8,8,8)]
    93       3.682817       3.682817       3.682817    8[6-(6,8),30-(8,8,8)]
    94       1.817224       1.817224       1.817224    8[6-(6,8),30-(8,8,8,8,8)]
    95       1.042488       1.042488       1.042488    8[6-(6,8),30-(8,8,8,8,8)]
    96      -1.003014      -1.003014      -1.003014    8[6-(6,8),30-(8,8,8)]
    97       0.379709       0.379709       0.379709    8[1-(0),30-(8,8,8),30-(8,8,8,8,8),30-(8,8,8,8,8)]
    98       4.243514       4.243514       4.243514    8[1-(0),30-(8,8,8),30-(8,8,8,8,8),30-(8,8,8,8,8)]
    99        1.67564        1.67564        1.67564    8[6-(6,8),30-(8,8,8,8,8),30-(8,8,8,8,8)]
   100       3.830381       3.830381       3.830381    8[6-(6,8),30-(8,8,8,8,8)]
   101      -0.057274      -0.057274      -0.057274    8[6-(6,8),30-(8,8,8)]
   102        1.80832        1.80832        1.80832    8[6-(6,8),30-(8,8,8,8,8)]
   103       2.583055       2.583055       2.583055    8[6-(6,8),30-(8,8,8,8,8)]
   104       4.628557       4.628557       4.628557    8[6-(6,8),30-(8,8,8)]
   105       3.245835       3.245835       3.245835    8[1-(0),30-(8,8,8),30-(8,8,8,8,8),30-(8,8,8,8,8)]
   106       -0.61797       -0.61797       -0.61797    8[1-(0),30-(8,8,8),30-(8,8,8,8,8),30-(8,8,8,8,8)]
   107       2.602126       2.602126       2.602126    8[6-(6,8),30-(8,8,8,8,8),30-(8,8,8,8,8)]
   108       4.756867       4.756867       4.756867    8[6-(6,8),30-(8,8,8,8,8)]
   109       0.869212       0.869212       0.869212    8[6-(6,8),30-(8,8,8)]
   110       2.734805       2.734805       2.734805    8[6-(6,8),30-(8,8,8,8,8)]
   111       3.509541       3.509541       3.509541    8[6-(6,8),30-(8,8,8,8,8)]
   112       5.555043       5.555043       5.555043    8[6-(6,8),30-(8,8,8)]
   113        4.17232        4.17232        4.17232    8[1-(0),30-(8,8,8),30-(8,8,8,8,8),30-(8,8,8,8,8)]
   114       0.308515       0.308515       0.308515    8[1-(0),30-(8,8,8),30-(8,8,8,8,8),30-(8,8,8,8,8)]
   115       2.876389       2.876389       2.876389    8[6-(6,8),30-(8,8,8,8,8),30-(8,8,8,8,8)]
   116       0.721648       0.721648       0.721648    8[6-(6,8),30-(8,8,8,8,8)]
   117       4.609303       4.609303       4.609303    8[6-(6,8),30-(8,8,8)]
   118       2.743709       2.743709       2.743709    8[6-(6,8),30-(8,8,8,8,8)]
   119       1.968974       1.968974       1.968974    8[6-(6,8),30-(8,8,8,8,8)]
   120      -0.076528      -0.076528      -0.076528    8[6-(6,8),30-(8,8,8)]
   121       1.306194       1.306194       1.306194    8[1-(0),30-(8,8,8),30-(8,8,8,8,8),30-(8,8,8,8,8)]
   122       5.169999       5.169999       5.169999    8[1-(0),30-(8,8,8),30-(8,8,8,8,8),30-(8,8,8,8,8)]
