# Supplementary material for: A collection of forcefield precursors for metal–organic frameworks
Source: RSC Adv. 2019 Nov 13;9(63):36492–507. doi: 10.1039/c9ra07327b (PMC9075174; doi:10.1039/c9ra07327b)
Supplement: RA-009-C9RA07327B-s2164 [file RA-009-C9RA07327B-s2164.txt]

REDYEG_clean

8.147100    0.000000    0.000000
2.975138    11.313034    0.000000
-2.975098    -3.265687    10.831448

     1       1.114886       1.114886       1.114886    30[7-(6,6),8-(6),9-(30),9-(30),9-(30,30),9-(30,30)]
     2       2.958703       2.958703       2.958703    30[7-(6,6),8-(6),9-(30),9-(30),9-(30,30),9-(30,30)]
     3       7.032254       7.032254       7.032254    30[7-(6,6),8-(6),9-(30),9-(30),9-(30,30),9-(30,30)]
     4       5.188437       5.188437       5.188437    30[7-(6,6),8-(6),9-(30),9-(30),9-(30,30),9-(30,30)]
     5        6.11033        6.11033        6.11033    30[8-(6),8-(6),9-(30,30),9-(30,30)]
     6        2.03681        2.03681        2.03681    30[8-(6),8-(6),9-(30,30),9-(30,30)]
     7       5.420174       5.420174       5.420174    1[6-(6,7)]
     8       5.770674       5.770674       5.770674    1[6-(6,7)]
     9       5.804063       5.804063       5.804063    1[6-(6,6)]
    10       5.480778       5.480778       5.480778    1[6-(6,6)]
    11       6.800542       6.800542       6.800542    1[6-(6,7)]
    12       6.450015       6.450015       6.450015    1[6-(6,7)]
    13       6.416618       6.416618       6.416618    1[6-(6,6)]
    14       6.739929       6.739929       6.739929    1[6-(6,6)]
    15       2.726966       2.726966       2.726966    1[6-(6,7)]
    16       2.376466       2.376466       2.376466    1[6-(6,7)]
    17       2.343077       2.343077       2.343077    1[6-(6,6)]
    18       2.666362       2.666362       2.666362    1[6-(6,6)]
    19       1.346598       1.346598       1.346598    1[6-(6,7)]
    20       1.697125       1.697125       1.697125    1[6-(6,7)]
    21       1.730522       1.730522       1.730522    1[6-(6,6)]
    22       1.407211       1.407211       1.407211    1[6-(6,6)]
    23       7.862233       7.862233       7.862233    6[1-(0),6-(1,6),7-(6,30)]
    24       6.326282       6.326282       6.326282    6[1-(0),6-(1,6),7-(6,30)]
    25       6.336827       6.336827       6.336827    6[1-(0),6-(1,7),6-(6,6)]
    26       7.910782       7.910782       7.910782    6[1-(0),6-(1,7),6-(6,6)]
    27       7.147612       7.147612       7.147612    6[6-(1,6),6-(1,6),6-(8,8)]
    28       7.189056       7.189056       7.189056    6[6-(6,6),8-(30),8-(30)]
    29       4.358444       4.358444       4.358444    6[1-(0),6-(1,6),7-(6,30)]
    30       5.894403       5.894403       5.894403    6[1-(0),6-(1,6),7-(6,30)]
    31       5.883852       5.883852       5.883852    6[1-(0),6-(1,7),6-(6,6)]
    32        4.30989        4.30989        4.30989    6[1-(0),6-(1,7),6-(6,6)]
    33       5.073061       5.073061       5.073061    6[6-(1,6),6-(1,6),6-(8,8)]
    34        5.03161        5.03161        5.03161    6[6-(6,6),8-(30),8-(30)]
    35       0.284907       0.284907       0.284907    6[1-(0),6-(1,6),7-(6,30)]
    36       1.820858       1.820858       1.820858    6[1-(0),6-(1,6),7-(6,30)]
    37       1.810313       1.810313       1.810313    6[1-(0),6-(1,7),6-(6,6)]
    38       0.236358       0.236358       0.236358    6[1-(0),6-(1,7),6-(6,6)]
    39       0.999528       0.999528       0.999528    6[6-(1,6),6-(1,6),6-(8,8)]
    40       0.958084       0.958084       0.958084    6[6-(6,6),8-(30),8-(30)]
    41       3.788696       3.788696       3.788696    6[1-(0),6-(1,6),7-(6,30)]
    42       2.252737       2.252737       2.252737    6[1-(0),6-(1,6),7-(6,30)]
    43       2.263288       2.263288       2.263288    6[1-(0),6-(1,7),6-(6,6)]
    44        3.83725        3.83725        3.83725    6[1-(0),6-(1,7),6-(6,6)]
    45       3.074079       3.074079       3.074079    6[6-(1,6),6-(1,6),6-(8,8)]
    46        3.11553        3.11553        3.11553    6[6-(6,6),8-(30),8-(30)]
    47       7.082522       7.082522       7.082522    7[6-(1,6),6-(1,6),30-(8,9,9,9,9)]
    48       5.138162       5.138162       5.138162    7[6-(1,6),6-(1,6),30-(8,9,9,9,9)]
    49       1.064618       1.064618       1.064618    7[6-(1,6),6-(1,6),30-(8,9,9,9,9)]
    50       3.008978       3.008978       3.008978    7[6-(1,6),6-(1,6),30-(8,9,9,9,9)]
    51       6.399053       6.399053       6.399053    8[6-(6,8),30-(8,9,9)]
    52        5.03301        5.03301        5.03301    8[6-(6,8),30-(7,9,9,9,9)]
    53       5.821615       5.821615       5.821615    8[6-(6,8),30-(8,9,9)]
    54       7.187691       7.187691       7.187691    8[6-(6,8),30-(7,9,9,9,9)]
    55       1.748087       1.748087       1.748087    8[6-(6,8),30-(8,9,9)]
    56        3.11413        3.11413        3.11413    8[6-(6,8),30-(7,9,9,9,9)]
    57       2.325525       2.325525       2.325525    8[6-(6,8),30-(8,9,9)]
    58       0.959449       0.959449       0.959449    8[6-(6,8),30-(7,9,9,9,9)]
    59       4.168794       4.168794       4.168794    9[30-(7,8,9,9,9),30-(7,8,9,9,9),30-(8,8,9)]
    60       3.133053       3.133053       3.133053    9[30-(7,8,9,9,9),30-(7,8,9,9,9)]
    61       8.051864       8.051864       8.051864    9[30-(7,8,9,9,9),30-(7,8,9,9,9),30-(8,8,9)]
    62       9.087638       9.087638       9.087638    9[30-(7,8,9,9,9),30-(7,8,9,9,9)]
    63       3.978346       3.978346       3.978346    9[30-(7,8,9,9,9),30-(7,8,9,9,9),30-(8,8,9)]
    64       5.014087       5.014087       5.014087    9[30-(7,8,9,9,9),30-(7,8,9,9,9)]
    65       0.095276       0.095276       0.095276    9[30-(7,8,9,9,9),30-(7,8,9,9,9),30-(8,8,9)]
    66      -0.940498      -0.940498      -0.940498    9[30-(7,8,9,9,9),30-(7,8,9,9,9)]
