# Supplementary material for: A collection of forcefield precursors for metal–organic frameworks
Source: RSC Adv. 2019 Nov 13;9(63):36492–507. doi: 10.1039/c9ra07327b (PMC9075174; doi:10.1039/c9ra07327b)
Supplement: RA-009-C9RA07327B-s2165 [file RA-009-C9RA07327B-s2165.txt]

REGJIW_clean

5.506000    0.000000    0.000000
-0.030940    7.945940    0.000000
-0.030940    -2.468774    7.552689

     1          2.753          2.753          2.753    27[8-(1,27,27),8-(1,27,27),8-(6,27),8-(6,27),8-(6,27),8-(6,27)]
     2       -0.03094       -0.03094       -0.03094    27[8-(1,27,27),8-(1,27,27),8-(6),8-(6),8-(6,27),8-(6,27)]
     3       -0.03094       -0.03094       -0.03094    27[8-(1,27,27),8-(1,27,27),8-(6),8-(6),8-(6,27),8-(6,27)]
     4       0.853263       0.853263       0.853263    1[8-(27,27,27)]
     5       4.590857       4.590857       4.590857    1[8-(27,27,27)]
     6       1.862255       1.862255       1.862255    6[6-(6,8),6-(6,8),8-(27)]
     7       3.116198       3.116198       3.116198    6[6-(6,8),6-(6,8),8-(27,27)]
     8       3.581865       3.581865       3.581865    6[6-(6,8),6-(6,8),8-(27)]
     9       2.327922       2.327922       2.327922    6[6-(6,8),6-(6,8),8-(27,27)]
    10       3.581865       3.581865       3.581865    6[6-(6,8),6-(6,8),8-(27)]
    11       2.327922       2.327922       2.327922    6[6-(6,8),6-(6,8),8-(27,27)]
    12       1.862255       1.862255       1.862255    6[6-(6,8),6-(6,8),8-(27)]
    13       3.116198       3.116198       3.116198    6[6-(6,8),6-(6,8),8-(27,27)]
    14       0.807316       0.807316       0.807316    8[6-(6,6),27-(8,8,8,8,8)]
    15       3.642948       3.642948       3.642948    8[6-(6,6),27-(8,8,8,8,8),27-(8,8,8,8,8)]
    16       4.636804       4.636804       4.636804    8[6-(6,6),27-(8,8,8,8,8)]
    17       1.801172       1.801172       1.801172    8[6-(6,6),27-(8,8,8,8,8),27-(8,8,8,8,8)]
    18       4.636804       4.636804       4.636804    8[6-(6,6),27-(8,8,8,8,8)]
    19       1.801172       1.801172       1.801172    8[6-(6,6),27-(8,8,8,8,8),27-(8,8,8,8,8)]
    20       0.807316       0.807316       0.807316    8[6-(6,6),27-(8,8,8,8,8)]
    21       3.642948       3.642948       3.642948    8[6-(6,6),27-(8,8,8,8,8),27-(8,8,8,8,8)]
    22       0.909596       0.909596       0.909596    8[1-(0),27-(8,8,8,8,8),27-(8,8,8,8,8),27-(8,8,8,8,8)]
    23       4.534524       4.534524       4.534524    8[1-(0),27-(8,8,8,8,8),27-(8,8,8,8,8),27-(8,8,8,8,8)]
