# Supplementary material for: A collection of forcefield precursors for metal–organic frameworks
Source: RSC Adv. 2019 Nov 13;9(63):36492–507. doi: 10.1039/c9ra07327b (PMC9075174; doi:10.1039/c9ra07327b)
Supplement: RA-009-C9RA07327B-s2166 [file RA-009-C9RA07327B-s2166.txt]

REGJIW01_clean

5.499800    0.000000    0.000000
-0.043241    7.935582    0.000000
-0.043241    -2.490444    7.534663

     1         2.7499         2.7499         2.7499    27[8-(1,27,27),8-(1,27,27),8-(6,27),8-(6,27),8-(6,27),8-(6,27)]
     2      -0.043241      -0.043241      -0.043241    27[8-(1,27,27),8-(1,27,27),8-(6),8-(6),8-(6,27),8-(6,27)]
     3      -0.043241      -0.043241      -0.043241    27[8-(1,27,27),8-(1,27,27),8-(6),8-(6),8-(6,27),8-(6,27)]
     4       4.626091       4.626091       4.626091    1[8-(27,27,27)]
     5       0.787227       0.787227       0.787227    1[8-(27,27,27)]
     6       3.561928       3.561928       3.561928    6[6-(6,8),6-(6,8),8-(27)]
     7       2.318256       2.318256       2.318256    6[6-(6,8),6-(6,8),8-(27,27)]
     8        1.85139        1.85139        1.85139    6[6-(6,8),6-(6,8),8-(27)]
     9       3.095062       3.095062       3.095062    6[6-(6,8),6-(6,8),8-(27,27)]
    10        1.85139        1.85139        1.85139    6[6-(6,8),6-(6,8),8-(27)]
    11       3.095062       3.095062       3.095062    6[6-(6,8),6-(6,8),8-(27,27)]
    12       3.561928       3.561928       3.561928    6[6-(6,8),6-(6,8),8-(27)]
    13       2.318256       2.318256       2.318256    6[6-(6,8),6-(6,8),8-(27,27)]
    14       4.616872       4.616872       4.616872    8[6-(6,6),27-(8,8,8,8,8)]
    15       1.795338       1.795338       1.795338    8[6-(6,6),27-(8,8,8,8,8),27-(8,8,8,8,8)]
    16       0.796446       0.796446       0.796446    8[6-(6,6),27-(8,8,8,8,8)]
    17        3.61798        3.61798        3.61798    8[6-(6,6),27-(8,8,8,8,8),27-(8,8,8,8,8)]
    18       0.796446       0.796446       0.796446    8[6-(6,6),27-(8,8,8,8,8)]
    19        3.61798        3.61798        3.61798    8[6-(6,6),27-(8,8,8,8,8),27-(8,8,8,8,8)]
    20       4.616872       4.616872       4.616872    8[6-(6,6),27-(8,8,8,8,8)]
    21       1.795338       1.795338       1.795338    8[6-(6,6),27-(8,8,8,8,8),27-(8,8,8,8,8)]
    22       4.534555       4.534555       4.534555    8[1-(0),27-(8,8,8,8,8),27-(8,8,8,8,8),27-(8,8,8,8,8)]
    23       0.878763       0.878763       0.878763    8[1-(0),27-(8,8,8,8,8),27-(8,8,8,8,8),27-(8,8,8,8,8)]
