# Supplementary material for: A collection of forcefield precursors for metal–organic frameworks
Source: RSC Adv. 2019 Nov 13;9(63):36492–507. doi: 10.1039/c9ra07327b (PMC9075174; doi:10.1039/c9ra07327b)
Supplement: RA-009-C9RA07327B-s2167 [file RA-009-C9RA07327B-s2167.txt]

REGJIW02_clean

5.494000    0.000000    0.000000
-0.055414    7.931406    0.000000
-0.055414    -2.513637    7.522555

     1          2.747          2.747          2.747    27[8-(1,27,27),8-(1,27,27),8-(6,27),8-(6,27),8-(6,27),8-(6,27)]
     2      -0.055414      -0.055414      -0.055414    27[8-(1,27,27),8-(1,27,27),8-(6),8-(6),8-(6,27),8-(6,27)]
     3      -0.055414      -0.055414      -0.055414    27[8-(1,27,27),8-(1,27,27),8-(6),8-(6),8-(6,27),8-(6,27)]
     4       0.701587       0.701587       0.701587    1[8-(27,27,27)]
     5       4.681585       4.681585       4.681585    1[8-(27,27,27)]
     6       2.311008       2.311008       2.311008    6[6-(6,8),6-(6,8),8-(27,27)]
     7       3.540756       3.540756       3.540756    6[6-(6,8),6-(6,8),8-(27)]
     8       3.072164       3.072164       3.072164    6[6-(6,8),6-(6,8),8-(27,27)]
     9       1.842416       1.842416       1.842416    6[6-(6,8),6-(6,8),8-(27)]
    10       3.072164       3.072164       3.072164    6[6-(6,8),6-(6,8),8-(27,27)]
    11       1.842416       1.842416       1.842416    6[6-(6,8),6-(6,8),8-(27)]
    12       2.311008       2.311008       2.311008    6[6-(6,8),6-(6,8),8-(27,27)]
    13       3.540756       3.540756       3.540756    6[6-(6,8),6-(6,8),8-(27)]
    14       1.792952       1.792952       1.792952    8[6-(6,6),27-(8,8,8,8,8),27-(8,8,8,8,8)]
    15       4.601847       4.601847       4.601847    8[6-(6,6),27-(8,8,8,8,8)]
    16        3.59022        3.59022        3.59022    8[6-(6,6),27-(8,8,8,8,8),27-(8,8,8,8,8)]
    17       0.781325       0.781325       0.781325    8[6-(6,6),27-(8,8,8,8,8)]
    18        3.59022        3.59022        3.59022    8[6-(6,6),27-(8,8,8,8,8),27-(8,8,8,8,8)]
    19       0.781325       0.781325       0.781325    8[6-(6,6),27-(8,8,8,8,8)]
    20       1.792952       1.792952       1.792952    8[6-(6,6),27-(8,8,8,8,8),27-(8,8,8,8,8)]
    21       4.601847       4.601847       4.601847    8[6-(6,6),27-(8,8,8,8,8)]
    22       0.858741       0.858741       0.858741    8[1-(0),27-(8,8,8,8,8),27-(8,8,8,8,8),27-(8,8,8,8,8)]
    23       4.524431       4.524431       4.524431    8[1-(0),27-(8,8,8,8,8),27-(8,8,8,8,8),27-(8,8,8,8,8)]
