# Supplementary material for: A collection of forcefield precursors for metal–organic frameworks
Source: RSC Adv. 2019 Nov 13;9(63):36492–507. doi: 10.1039/c9ra07327b (PMC9075174; doi:10.1039/c9ra07327b)
Supplement: RA-009-C9RA07327B-s2168 [file RA-009-C9RA07327B-s2168.txt]

REGLOG_clean

9.441700    0.000000    0.000000
0.000000    13.700500    0.000000
0.000000    0.000000    15.652300

     1       5.700332       5.700332       5.700332    48[8-(1,6),8-(6),8-(6),8-(6,48,48),8-(6,48,48),8-(6,48,48)]
     2       8.175285       8.175285       8.175285    48[8-(6),8-(6),8-(6,48,48),8-(6,48,48),8-(6,48,48)]
     3       7.472256       7.472256       7.472256    48[8-(6),8-(6),8-(6),8-(6)]
     4       5.700332       5.700332       5.700332    48[8-(1,6),8-(6),8-(6),8-(6,48,48),8-(6,48,48),8-(6,48,48)]
     5       8.175285       8.175285       8.175285    48[8-(6),8-(6),8-(6,48,48),8-(6,48,48),8-(6,48,48)]
     6       7.472256       7.472256       7.472256    48[8-(6),8-(6),8-(6),8-(6)]
     7       3.741368       3.741368       3.741368    48[8-(1,6),8-(6),8-(6),8-(6,48,48),8-(6,48,48),8-(6,48,48)]
     8       1.266415       1.266415       1.266415    48[8-(6),8-(6),8-(6,48,48),8-(6,48,48),8-(6,48,48)]
     9       1.969444       1.969444       1.969444    48[8-(6),8-(6),8-(6),8-(6)]
    10       3.741368       3.741368       3.741368    48[8-(1,6),8-(6),8-(6),8-(6,48,48),8-(6,48,48),8-(6,48,48)]
    11       1.266415       1.266415       1.266415    48[8-(6),8-(6),8-(6,48,48),8-(6,48,48),8-(6,48,48)]
    12       1.969444       1.969444       1.969444    48[8-(6),8-(6),8-(6),8-(6)]
    13       6.288172       6.288172       6.288172    1[8-(6,48)]
    14       7.638335       7.638335       7.638335    1[8-(6)]
    15       8.417276       8.417276       8.417276    1[6-(6,6,8)]
    16       0.063259       0.063259       0.063259    1[6-(6,6,8)]
    17       5.347779       5.347779       5.347779    1[6-(6,6,8)]
    18       4.481975       4.481975       4.481975    1[6-(6,6,8)]
    19       6.288172       6.288172       6.288172    1[8-(6,48)]
    20       7.638335       7.638335       7.638335    1[8-(6)]
    21       8.417276       8.417276       8.417276    1[6-(6,6,8)]
    22       0.063259       0.063259       0.063259    1[6-(6,6,8)]
    23       5.347779       5.347779       5.347779    1[6-(6,6,8)]
    24       4.481975       4.481975       4.481975    1[6-(6,6,8)]
    25       3.153528       3.153528       3.153528    1[8-(6,48)]
    26       1.803365       1.803365       1.803365    1[8-(6)]
    27       1.024424       1.024424       1.024424    1[6-(6,6,8)]
    28       9.378441       9.378441       9.378441    1[6-(6,6,8)]
    29       4.093921       4.093921       4.093921    1[6-(6,6,8)]
    30       4.959725       4.959725       4.959725    1[6-(6,6,8)]
    31       3.153528       3.153528       3.153528    1[8-(6,48)]
    32       1.803365       1.803365       1.803365    1[8-(6)]
    33       1.024424       1.024424       1.024424    1[6-(6,6,8)]
    34       9.378441       9.378441       9.378441    1[6-(6,6,8)]
    35       4.093921       4.093921       4.093921    1[6-(6,6,8)]
    36       4.959725       4.959725       4.959725    1[6-(6,6,8)]
    37       7.441948       7.441948       7.441948    6[6-(1,6,8),8-(48),8-(48)]
    38       7.913089       7.913089       7.913089    6[1-(0),6-(1,6,8),6-(8,8),8-(1,48)]
    39       8.826101       8.826101       8.826101    6[1-(0),6-(1,6,8),6-(8,8),8-(48,48,48)]
    40       0.118021       0.118021       0.118021    6[6-(1,6,8),8-(48),8-(48)]
    41       6.570479       6.570479       6.570479    6[6-(1,6,8),8-(48),8-(48)]
    42       5.910504       5.910504       5.910504    6[1-(0),6-(1,6,8),6-(8,8),8-(1)]
    43       5.041868       5.041868       5.041868    6[1-(0),6-(1,6,8),6-(8,8),8-(48,48,48)]
    44       4.105251       4.105251       4.105251    6[6-(1,6,8),8-(48),8-(48)]
    45       7.441948       7.441948       7.441948    6[6-(1,6,8),8-(48),8-(48)]
    46       7.913089       7.913089       7.913089    6[1-(0),6-(1,6,8),6-(8,8),8-(1,48)]
    47       8.826101       8.826101       8.826101    6[1-(0),6-(1,6,8),6-(8,8),8-(48,48,48)]
    48       0.118021       0.118021       0.118021    6[6-(1,6,8),8-(48),8-(48)]
    49       6.570479       6.570479       6.570479    6[6-(1,6,8),8-(48),8-(48)]
    50       5.910504       5.910504       5.910504    6[1-(0),6-(1,6,8),6-(8,8),8-(1)]
    51       5.041868       5.041868       5.041868    6[1-(0),6-(1,6,8),6-(8,8),8-(48,48,48)]
    52       4.105251       4.105251       4.105251    6[6-(1,6,8),8-(48),8-(48)]
    53       1.999752       1.999752       1.999752    6[6-(1,6,8),8-(48),8-(48)]
    54       1.528611       1.528611       1.528611    6[1-(0),6-(1,6,8),6-(8,8),8-(1,48)]
    55       0.615599       0.615599       0.615599    6[1-(0),6-(1,6,8),6-(8,8),8-(48,48,48)]
    56       9.323679       9.323679       9.323679    6[6-(1,6,8),8-(48),8-(48)]
    57       2.871221       2.871221       2.871221    6[6-(1,6,8),8-(48),8-(48)]
    58       3.531196       3.531196       3.531196    6[1-(0),6-(1,6,8),6-(8,8),8-(1)]
    59       4.399832       4.399832       4.399832    6[1-(0),6-(1,6,8),6-(8,8),8-(48,48,48)]
    60       5.336449       5.336449       5.336449    6[6-(1,6,8),8-(48),8-(48)]
    61       1.999752       1.999752       1.999752    6[6-(1,6,8),8-(48),8-(48)]
    62       1.528611       1.528611       1.528611    6[1-(0),6-(1,6,8),6-(8,8),8-(1,48)]
    63       0.615599       0.615599       0.615599    6[1-(0),6-(1,6,8),6-(8,8),8-(48,48,48)]
    64       9.323679       9.323679       9.323679    6[6-(1,6,8),8-(48),8-(48)]
    65       2.871221       2.871221       2.871221    6[6-(1,6,8),8-(48),8-(48)]
    66       3.531196       3.531196       3.531196    6[1-(0),6-(1,6,8),6-(8,8),8-(1)]
    67       4.399832       4.399832       4.399832    6[1-(0),6-(1,6,8),6-(8,8),8-(48,48,48)]
    68       5.336449       5.336449       5.336449    6[6-(1,6,8),8-(48),8-(48)]
    69       6.372203       6.372203       6.372203    8[6-(6,8),48-(8,8,8,8,8)]
    70       8.271873       8.271873       8.271873    8[6-(6,8),48-(8,8,8)]
    71       6.832014       6.832014       6.832014    8[1-(0),6-(1,6,6),48-(8,8,8,8,8)]
    72       8.061323       8.061323       8.061323    8[6-(1,6,6),48-(8,8,8,8),48-(8,8,8,8),48-(8,8,8,8,8)]
    73        0.03399        0.03399        0.03399    8[6-(6,8),48-(8,8,8,8)]
    74       0.865804       0.865804       0.865804    8[6-(6,8),48-(8,8,8)]
    75       7.724255       7.724255       7.724255    8[6-(6,8),48-(8,8,8,8)]
    76       5.918058       5.918058       5.918058    8[6-(6,8),48-(8,8,8)]
    77       6.888664       6.888664       6.888664    8[1-(0),6-(1,6,6)]
    78       5.823641       5.823641       5.823641    8[6-(1,6,6),48-(8,8,8,8),48-(8,8,8,8,8),48-(8,8,8,8,8)]
    79       4.170399       4.170399       4.170399    8[6-(6,8),48-(8,8,8,8,8)]
    80       3.256442       3.256442       3.256442    8[6-(6,8),48-(8,8,8)]
    81       6.372203       6.372203       6.372203    8[6-(6,8),48-(8,8,8,8,8)]
    82       8.271873       8.271873       8.271873    8[6-(6,8),48-(8,8,8)]
    83       6.832014       6.832014       6.832014    8[1-(0),6-(1,6,6),48-(8,8,8,8,8)]
    84       8.061323       8.061323       8.061323    8[6-(1,6,6),48-(8,8,8,8),48-(8,8,8,8),48-(8,8,8,8,8)]
    85        0.03399        0.03399        0.03399    8[6-(6,8),48-(8,8,8,8)]
    86       0.865804       0.865804       0.865804    8[6-(6,8),48-(8,8,8)]
    87       7.724255       7.724255       7.724255    8[6-(6,8),48-(8,8,8,8)]
    88       5.918058       5.918058       5.918058    8[6-(6,8),48-(8,8,8)]
    89       6.888664       6.888664       6.888664    8[1-(0),6-(1,6,6)]
    90       5.823641       5.823641       5.823641    8[6-(1,6,6),48-(8,8,8,8),48-(8,8,8,8,8),48-(8,8,8,8,8)]
    91       4.170399       4.170399       4.170399    8[6-(6,8),48-(8,8,8,8,8)]
    92       3.256442       3.256442       3.256442    8[6-(6,8),48-(8,8,8)]
    93       3.069497       3.069497       3.069497    8[6-(6,8),48-(8,8,8,8,8)]
    94       1.169827       1.169827       1.169827    8[6-(6,8),48-(8,8,8)]
    95       2.609686       2.609686       2.609686    8[1-(0),6-(1,6,6),48-(8,8,8,8,8)]
    96       1.380377       1.380377       1.380377    8[6-(1,6,6),48-(8,8,8,8),48-(8,8,8,8),48-(8,8,8,8,8)]
    97       -0.03399       -0.03399       -0.03399    8[6-(6,8),48-(8,8,8,8)]
    98       8.575896       8.575896       8.575896    8[6-(6,8),48-(8,8,8)]
    99       1.717445       1.717445       1.717445    8[6-(6,8),48-(8,8,8,8)]
   100       3.523642       3.523642       3.523642    8[6-(6,8),48-(8,8,8)]
   101       2.553036       2.553036       2.553036    8[1-(0),6-(1,6,6)]
   102       3.618059       3.618059       3.618059    8[6-(1,6,6),48-(8,8,8,8),48-(8,8,8,8,8),48-(8,8,8,8,8)]
   103       5.271301       5.271301       5.271301    8[6-(6,8),48-(8,8,8,8,8)]
   104       6.185258       6.185258       6.185258    8[6-(6,8),48-(8,8,8)]
   105       3.069497       3.069497       3.069497    8[6-(6,8),48-(8,8,8,8,8)]
   106       1.169827       1.169827       1.169827    8[6-(6,8),48-(8,8,8)]
   107       2.609686       2.609686       2.609686    8[1-(0),6-(1,6,6),48-(8,8,8,8,8)]
   108       1.380377       1.380377       1.380377    8[6-(1,6,6),48-(8,8,8,8),48-(8,8,8,8),48-(8,8,8,8,8)]
   109       -0.03399       -0.03399       -0.03399    8[6-(6,8),48-(8,8,8,8)]
   110       8.575896       8.575896       8.575896    8[6-(6,8),48-(8,8,8)]
   111       1.717445       1.717445       1.717445    8[6-(6,8),48-(8,8,8,8)]
   112       3.523642       3.523642       3.523642    8[6-(6,8),48-(8,8,8)]
   113       2.553036       2.553036       2.553036    8[1-(0),6-(1,6,6)]
   114       3.618059       3.618059       3.618059    8[6-(1,6,6),48-(8,8,8,8),48-(8,8,8,8,8),48-(8,8,8,8,8)]
   115       5.271301       5.271301       5.271301    8[6-(6,8),48-(8,8,8,8,8)]
   116       6.185258       6.185258       6.185258    8[6-(6,8),48-(8,8,8)]
