# Supplementary material for: A collection of forcefield precursors for metal–organic frameworks
Source: RSC Adv. 2019 Nov 13;9(63):36492–507. doi: 10.1039/c9ra07327b (PMC9075174; doi:10.1039/c9ra07327b)
Supplement: RA-009-C9RA07327B-s2169 [file RA-009-C9RA07327B-s2169.txt]

REGQUR_clean

17.964300    0.000000    0.000000
0.000000    18.592400    0.000000
0.000000    -9.296200    16.101491

     1       11.12583       11.12583       11.12583    30[8-(30,30),8-(6),8-(6),8-(6)]
     2       11.12583       11.12583       11.12583    30[8-(30,30),8-(6),8-(6),8-(6)]
     3       11.12583       11.12583       11.12583    30[8-(30,30),8-(6),8-(6),8-(6)]
     4        2.14368        2.14368        2.14368    30[8-(30,30),8-(6),8-(6),8-(6)]
     5        2.14368        2.14368        2.14368    30[8-(30,30),8-(6),8-(6),8-(6)]
     6        2.14368        2.14368        2.14368    30[8-(30,30),8-(6),8-(6),8-(6)]
     7        2.14368        2.14368        2.14368    30[8-(30,30),8-(6),8-(6),8-(6)]
     8        2.14368        2.14368        2.14368    30[8-(30,30),8-(6),8-(6),8-(6)]
     9        2.14368        2.14368        2.14368    30[8-(30,30),8-(6),8-(6),8-(6)]
    10       11.12583       11.12583       11.12583    30[8-(30,30),8-(6),8-(6),8-(6)]
    11       11.12583       11.12583       11.12583    30[8-(30,30),8-(6),8-(6),8-(6)]
    12       11.12583       11.12583       11.12583    30[8-(30,30),8-(6),8-(6),8-(6)]
    13       4.967848       4.967848       4.967848    30[8-(30,30),8-(6),8-(6)]
    14       4.967848       4.967848       4.967848    30[8-(30,30),8-(6),8-(6)]
    15       4.967848       4.967848       4.967848    30[8-(30,30),8-(6),8-(6)]
    16      13.949998      13.949998      13.949998    30[8-(30,30),8-(6),8-(6)]
    17      13.949998      13.949998      13.949998    30[8-(30,30),8-(6),8-(6)]
    18      13.949998      13.949998      13.949998    30[8-(30,30),8-(6),8-(6)]
    19      10.469594      10.469594      10.469594    1[6-(6,6)]
    20       7.133624       7.133624       7.133624    1[6-(6,6)]
    21      10.469594      10.469594      10.469594    1[6-(6,6)]
    22       7.133624       7.133624       7.133624    1[6-(6,6)]
    23      10.469594      10.469594      10.469594    1[6-(6,6)]
    24       7.133624       7.133624       7.133624    1[6-(6,6)]
    25       1.487444       1.487444       1.487444    1[6-(6,6)]
    26      16.115774      16.115774      16.115774    1[6-(6,6)]
    27       1.487444       1.487444       1.487444    1[6-(6,6)]
    28      16.115774      16.115774      16.115774    1[6-(6,6)]
    29       1.487444       1.487444       1.487444    1[6-(6,6)]
    30      16.115774      16.115774      16.115774    1[6-(6,6)]
    31       1.487444       1.487444       1.487444    1[6-(6,6)]
    32      16.115774      16.115774      16.115774    1[6-(6,6)]
    33       1.487444       1.487444       1.487444    1[6-(6,6)]
    34      16.115774      16.115774      16.115774    1[6-(6,6)]
    35       1.487444       1.487444       1.487444    1[6-(6,6)]
    36      16.115774      16.115774      16.115774    1[6-(6,6)]
    37      10.469594      10.469594      10.469594    1[6-(6,6)]
    38       7.133624       7.133624       7.133624    1[6-(6,6)]
    39      10.469594      10.469594      10.469594    1[6-(6,6)]
    40       7.133624       7.133624       7.133624    1[6-(6,6)]
    41      10.469594      10.469594      10.469594    1[6-(6,6)]
    42       7.133624       7.133624       7.133624    1[6-(6,6)]
    43       3.702442       3.702442       3.702442    1[6-(6,6)]
    44       3.702442       3.702442       3.702442    1[6-(6,6)]
    45       3.702442       3.702442       3.702442    1[6-(6,6)]
    46      12.684592      12.684592      12.684592    1[6-(6,6)]
    47      12.684592      12.684592      12.684592    1[6-(6,6)]
    48      12.684592      12.684592      12.684592    1[6-(6,6)]
    49      10.568398      10.568398      10.568398    6[6-(6,6),8-(0),8-(30)]
    50      10.546841      10.546841      10.546841    6[6-(1,6),6-(1,6),6-(8,8)]
    51      10.514505      10.514505      10.514505    6[1-(0),6-(6,6),6-(6,6)]
    52       4.566525       4.566525       4.566525    6[6-(6,6),8-(30),8-(30)]
    53       5.303061       5.303061       5.303061    6[6-(1,6),6-(1,6),6-(8,8)]
    54       6.684516       6.684516       6.684516    6[1-(0),6-(6,6),6-(6,6)]
    55      10.568398      10.568398      10.568398    6[6-(6,6),8-(0),8-(30)]
    56      10.546841      10.546841      10.546841    6[6-(1,6),6-(1,6),6-(8,8)]
    57      10.514505      10.514505      10.514505    6[1-(0),6-(6,6),6-(6,6)]
    58       4.566525       4.566525       4.566525    6[6-(6,6),8-(30),8-(30)]
    59       5.303061       5.303061       5.303061    6[6-(1,6),6-(1,6),6-(8,8)]
    60       6.684516       6.684516       6.684516    6[1-(0),6-(6,6),6-(6,6)]
    61      10.568398      10.568398      10.568398    6[6-(6,6),8-(0),8-(30)]
    62      10.546841      10.546841      10.546841    6[6-(1,6),6-(1,6),6-(8,8)]
    63      10.514505      10.514505      10.514505    6[1-(0),6-(6,6),6-(6,6)]
    64       4.566525       4.566525       4.566525    6[6-(6,6),8-(30),8-(30)]
    65       5.303061       5.303061       5.303061    6[6-(1,6),6-(1,6),6-(8,8)]
    66       6.684516       6.684516       6.684516    6[1-(0),6-(6,6),6-(6,6)]
    67       1.586248       1.586248       1.586248    6[6-(6,6),8-(0),8-(30)]
    68       1.564691       1.564691       1.564691    6[6-(1,6),6-(1,6),6-(8,8)]
    69       1.532355       1.532355       1.532355    6[1-(0),6-(6,6),6-(6,6)]
    70      13.548675      13.548675      13.548675    6[6-(6,6),8-(30),8-(30)]
    71      14.285211      14.285211      14.285211    6[6-(1,6),6-(1,6),6-(8,8)]
    72      15.666666      15.666666      15.666666    6[1-(0),6-(6,6),6-(6,6)]
    73       1.586248       1.586248       1.586248    6[6-(6,6),8-(0),8-(30)]
    74       1.564691       1.564691       1.564691    6[6-(1,6),6-(1,6),6-(8,8)]
    75       1.532355       1.532355       1.532355    6[1-(0),6-(6,6),6-(6,6)]
    76      13.548675      13.548675      13.548675    6[6-(6,6),8-(30),8-(30)]
    77      14.285211      14.285211      14.285211    6[6-(1,6),6-(1,6),6-(8,8)]
    78      15.666666      15.666666      15.666666    6[1-(0),6-(6,6),6-(6,6)]
    79       1.586248       1.586248       1.586248    6[6-(6,6),8-(0),8-(30)]
    80       1.564691       1.564691       1.564691    6[6-(1,6),6-(1,6),6-(8,8)]
    81       1.532355       1.532355       1.532355    6[1-(0),6-(6,6),6-(6,6)]
    82      13.548675      13.548675      13.548675    6[6-(6,6),8-(30),8-(30)]
    83      14.285211      14.285211      14.285211    6[6-(1,6),6-(1,6),6-(8,8)]
    84      15.666666      15.666666      15.666666    6[1-(0),6-(6,6),6-(6,6)]
    85       1.586248       1.586248       1.586248    6[6-(6,6),8-(0),8-(30)]
    86       1.564691       1.564691       1.564691    6[6-(1,6),6-(1,6),6-(8,8)]
    87       1.532355       1.532355       1.532355    6[1-(0),6-(6,6),6-(6,6)]
    88      13.548675      13.548675      13.548675    6[6-(6,6),8-(30),8-(30)]
    89      14.285211      14.285211      14.285211    6[6-(1,6),6-(1,6),6-(8,8)]
    90      15.666666      15.666666      15.666666    6[1-(0),6-(6,6),6-(6,6)]
    91       1.586248       1.586248       1.586248    6[6-(6,6),8-(0),8-(30)]
    92       1.564691       1.564691       1.564691    6[6-(1,6),6-(1,6),6-(8,8)]
    93       1.532355       1.532355       1.532355    6[1-(0),6-(6,6),6-(6,6)]
    94      13.548675      13.548675      13.548675    6[6-(6,6),8-(30),8-(30)]
    95      14.285211      14.285211      14.285211    6[6-(1,6),6-(1,6),6-(8,8)]
    96      15.666666      15.666666      15.666666    6[1-(0),6-(6,6),6-(6,6)]
    97       1.586248       1.586248       1.586248    6[6-(6,6),8-(0),8-(30)]
    98       1.564691       1.564691       1.564691    6[6-(1,6),6-(1,6),6-(8,8)]
    99       1.532355       1.532355       1.532355    6[1-(0),6-(6,6),6-(6,6)]
   100      13.548675      13.548675      13.548675    6[6-(6,6),8-(30),8-(30)]
   101      14.285211      14.285211      14.285211    6[6-(1,6),6-(1,6),6-(8,8)]
   102      15.666666      15.666666      15.666666    6[1-(0),6-(6,6),6-(6,6)]
   103      10.568398      10.568398      10.568398    6[6-(6,6),8-(0),8-(30)]
   104      10.546841      10.546841      10.546841    6[6-(1,6),6-(1,6),6-(8,8)]
   105      10.514505      10.514505      10.514505    6[1-(0),6-(6,6),6-(6,6)]
   106       4.566525       4.566525       4.566525    6[6-(6,6),8-(30),8-(30)]
   107       5.303061       5.303061       5.303061    6[6-(1,6),6-(1,6),6-(8,8)]
   108       6.684516       6.684516       6.684516    6[1-(0),6-(6,6),6-(6,6)]
   109      10.568398      10.568398      10.568398    6[6-(6,6),8-(0),8-(30)]
   110      10.546841      10.546841      10.546841    6[6-(1,6),6-(1,6),6-(8,8)]
   111      10.514505      10.514505      10.514505    6[1-(0),6-(6,6),6-(6,6)]
   112       4.566525       4.566525       4.566525    6[6-(6,6),8-(30),8-(30)]
   113       5.303061       5.303061       5.303061    6[6-(1,6),6-(1,6),6-(8,8)]
   114       6.684516       6.684516       6.684516    6[1-(0),6-(6,6),6-(6,6)]
   115      10.568398      10.568398      10.568398    6[6-(6,6),8-(0),8-(30)]
   116      10.546841      10.546841      10.546841    6[6-(1,6),6-(1,6),6-(8,8)]
   117      10.514505      10.514505      10.514505    6[1-(0),6-(6,6),6-(6,6)]
   118       4.566525       4.566525       4.566525    6[6-(6,6),8-(30),8-(30)]
   119       5.303061       5.303061       5.303061    6[6-(1,6),6-(1,6),6-(8,8)]
   120       6.684516       6.684516       6.684516    6[1-(0),6-(6,6),6-(6,6)]
   121       7.345602       7.345602       7.345602    6[6-(1,6),6-(1,6),6-(8,8)]
   122       8.834843       8.834843       8.834843    6[6-(6,6),8-(30),8-(30)]
   123       4.625807       4.625807       4.625807    6[1-(0),6-(6,6),6-(6,6)]
   124       7.345602       7.345602       7.345602    6[6-(1,6),6-(1,6),6-(8,8)]
   125       8.834843       8.834843       8.834843    6[6-(6,6),8-(30),8-(30)]
   126       4.625807       4.625807       4.625807    6[1-(0),6-(6,6),6-(6,6)]
   127       7.345602       7.345602       7.345602    6[6-(1,6),6-(1,6),6-(8,8)]
   128       8.834843       8.834843       8.834843    6[6-(6,6),8-(30),8-(30)]
   129       4.625807       4.625807       4.625807    6[1-(0),6-(6,6),6-(6,6)]
   130      16.327752      16.327752      16.327752    6[6-(1,6),6-(1,6),6-(8,8)]
   131      17.816993      17.816993      17.816993    6[6-(6,6),8-(30),8-(30)]
   132      13.607957      13.607957      13.607957    6[1-(0),6-(6,6),6-(6,6)]
   133      16.327752      16.327752      16.327752    6[6-(1,6),6-(1,6),6-(8,8)]
   134      17.816993      17.816993      17.816993    6[6-(6,6),8-(30),8-(30)]
   135      13.607957      13.607957      13.607957    6[1-(0),6-(6,6),6-(6,6)]
   136      16.327752      16.327752      16.327752    6[6-(1,6),6-(1,6),6-(8,8)]
   137      17.816993      17.816993      17.816993    6[6-(6,6),8-(30),8-(30)]
   138      13.607957      13.607957      13.607957    6[1-(0),6-(6,6),6-(6,6)]
   139      10.942055      10.942055      10.942055    8[6-(6,8),30-(8,8,8)]
   140      10.331269      10.331269      10.331269    8[6-(6,8)]
   141       5.202461       5.202461       5.202461    8[6-(6,8),30-(8,8)]
   142       3.314413       3.314413       3.314413    8[6-(6,8),30-(8,8,8)]
   143       9.361197       9.361197       9.361197    8[6-(6,8),30-(8,8,8)]
   144      10.942055      10.942055      10.942055    8[6-(6,8),30-(8,8,8)]
   145      10.331269      10.331269      10.331269    8[6-(6,8)]
   146       5.202461       5.202461       5.202461    8[6-(6,8),30-(8,8)]
   147       3.314413       3.314413       3.314413    8[6-(6,8),30-(8,8,8)]
   148       9.361197       9.361197       9.361197    8[6-(6,8),30-(8,8,8)]
   149      10.942055      10.942055      10.942055    8[6-(6,8),30-(8,8,8)]
   150      10.331269      10.331269      10.331269    8[6-(6,8)]
   151       5.202461       5.202461       5.202461    8[6-(6,8),30-(8,8)]
   152       3.314413       3.314413       3.314413    8[6-(6,8),30-(8,8,8)]
   153       9.361197       9.361197       9.361197    8[6-(6,8),30-(8,8,8)]
   154       1.959905       1.959905       1.959905    8[6-(6,8),30-(8,8,8)]
   155       1.349119       1.349119       1.349119    8[6-(6,8)]
   156      14.184611      14.184611      14.184611    8[6-(6,8),30-(8,8)]
   157      12.296563      12.296563      12.296563    8[6-(6,8),30-(8,8,8)]
   158       0.379047       0.379047       0.379047    8[6-(6,8),30-(8,8,8)]
   159       1.959905       1.959905       1.959905    8[6-(6,8),30-(8,8,8)]
   160       1.349119       1.349119       1.349119    8[6-(6,8)]
   161      14.184611      14.184611      14.184611    8[6-(6,8),30-(8,8)]
   162      12.296563      12.296563      12.296563    8[6-(6,8),30-(8,8,8)]
   163       0.379047       0.379047       0.379047    8[6-(6,8),30-(8,8,8)]
   164       1.959905       1.959905       1.959905    8[6-(6,8),30-(8,8,8)]
   165       1.349119       1.349119       1.349119    8[6-(6,8)]
   166      14.184611      14.184611      14.184611    8[6-(6,8),30-(8,8)]
   167      12.296563      12.296563      12.296563    8[6-(6,8),30-(8,8,8)]
   168       0.379047       0.379047       0.379047    8[6-(6,8),30-(8,8,8)]
   169       1.959905       1.959905       1.959905    8[6-(6,8),30-(8,8,8)]
   170       1.349119       1.349119       1.349119    8[6-(6,8)]
   171      14.184611      14.184611      14.184611    8[6-(6,8),30-(8,8)]
   172      12.296563      12.296563      12.296563    8[6-(6,8),30-(8,8,8)]
   173       0.379047       0.379047       0.379047    8[6-(6,8),30-(8,8,8)]
   174       1.959905       1.959905       1.959905    8[6-(6,8),30-(8,8,8)]
   175       1.349119       1.349119       1.349119    8[6-(6,8)]
   176      14.184611      14.184611      14.184611    8[6-(6,8),30-(8,8)]
   177      12.296563      12.296563      12.296563    8[6-(6,8),30-(8,8,8)]
   178       0.379047       0.379047       0.379047    8[6-(6,8),30-(8,8,8)]
   179       1.959905       1.959905       1.959905    8[6-(6,8),30-(8,8,8)]
   180       1.349119       1.349119       1.349119    8[6-(6,8)]
   181      14.184611      14.184611      14.184611    8[6-(6,8),30-(8,8)]
   182      12.296563      12.296563      12.296563    8[6-(6,8),30-(8,8,8)]
   183       0.379047       0.379047       0.379047    8[6-(6,8),30-(8,8,8)]
   184      10.942055      10.942055      10.942055    8[6-(6,8),30-(8,8,8)]
   185      10.331269      10.331269      10.331269    8[6-(6,8)]
   186       5.202461       5.202461       5.202461    8[6-(6,8),30-(8,8)]
   187       3.314413       3.314413       3.314413    8[6-(6,8),30-(8,8,8)]
   188       9.361197       9.361197       9.361197    8[6-(6,8),30-(8,8,8)]
   189      10.942055      10.942055      10.942055    8[6-(6,8),30-(8,8,8)]
   190      10.331269      10.331269      10.331269    8[6-(6,8)]
   191       5.202461       5.202461       5.202461    8[6-(6,8),30-(8,8)]
   192       3.314413       3.314413       3.314413    8[6-(6,8),30-(8,8,8)]
   193       9.361197       9.361197       9.361197    8[6-(6,8),30-(8,8,8)]
   194      10.942055      10.942055      10.942055    8[6-(6,8),30-(8,8,8)]
   195      10.331269      10.331269      10.331269    8[6-(6,8)]
   196       5.202461       5.202461       5.202461    8[6-(6,8),30-(8,8)]
   197       3.314413       3.314413       3.314413    8[6-(6,8),30-(8,8,8)]
   198       9.361197       9.361197       9.361197    8[6-(6,8),30-(8,8,8)]
   199      11.892367      11.892367      11.892367    8[30-(8,8),30-(8,8,8),30-(8,8,8)]
   200      11.892367      11.892367      11.892367    8[30-(8,8),30-(8,8,8),30-(8,8,8)]
   201      11.892367      11.892367      11.892367    8[30-(8,8),30-(8,8,8),30-(8,8,8)]
   202       2.910217       2.910217       2.910217    8[30-(8,8),30-(8,8,8),30-(8,8,8)]
   203       2.910217       2.910217       2.910217    8[30-(8,8),30-(8,8,8),30-(8,8,8)]
   204       2.910217       2.910217       2.910217    8[30-(8,8),30-(8,8,8),30-(8,8,8)]
