# Supplementary material for: A collection of forcefield precursors for metal–organic frameworks
Source: RSC Adv. 2019 Nov 13;9(63):36492–507. doi: 10.1039/c9ra07327b (PMC9075174; doi:10.1039/c9ra07327b)
Supplement: RA-009-C9RA07327B-s2170 [file RA-009-C9RA07327B-s2170.txt]

REGRAY_clean

12.104000    0.000000    0.000000
0.000000    18.060000    0.000000
0.000000    -0.265147    31.648889

     1       4.855156       4.855156       4.855156    30[8-(6),8-(6),8-(6),8-(6)]
     2       7.251143       7.251143       7.251143    30[8-(6),8-(6),8-(6),8-(6)]
     3      -0.024571      -0.024571      -0.024571    30[8-(30,30),8-(6),8-(6),8-(6)]
     4       4.940611       4.940611       4.940611    30[8-(30,30),8-(6),8-(6)]
     5       0.382728       0.382728       0.382728    30[8-(30,30),8-(6),8-(6),8-(6)]
     6      10.907156      10.907156      10.907156    30[8-(6),8-(6),8-(6),8-(6)]
     7       1.199143       1.199143       1.199143    30[8-(6),8-(6),8-(6),8-(6)]
     8       6.027429       6.027429       6.027429    30[8-(30,30),8-(6),8-(6),8-(6)]
     9      10.992611      10.992611      10.992611    30[8-(30,30),8-(6),8-(6)]
    10       6.434728       6.434728       6.434728    30[8-(30,30),8-(6),8-(6),8-(6)]
    11       7.248844       7.248844       7.248844    30[8-(6),8-(6),8-(6),8-(6)]
    12       4.852857       4.852857       4.852857    30[8-(6),8-(6),8-(6),8-(6)]
    13       0.024571       0.024571       0.024571    30[8-(30,30),8-(6),8-(6),8-(6)]
    14       7.163389       7.163389       7.163389    30[8-(30,30),8-(6),8-(6)]
    15      11.721272      11.721272      11.721272    30[8-(30,30),8-(6),8-(6),8-(6)]
    16       1.196844       1.196844       1.196844    30[8-(6),8-(6),8-(6),8-(6)]
    17      10.904857      10.904857      10.904857    30[8-(6),8-(6),8-(6),8-(6)]
    18       6.076571       6.076571       6.076571    30[8-(30,30),8-(6),8-(6),8-(6)]
    19       1.111389       1.111389       1.111389    30[8-(30,30),8-(6),8-(6)]
    20       5.669272       5.669272       5.669272    30[8-(30,30),8-(6),8-(6),8-(6)]
    21       8.993272       8.993272       8.993272    1[6-(6,6)]
    22       6.510742       6.510742       6.510742    1[6-(6,6)]
    23       9.333394       9.333394       9.333394    1[6-(6,6)]
    24       8.840762       8.840762       8.840762    1[6-(6,6)]
    25       6.146411       6.146411       6.146411    1[6-(6,6)]
    26       8.530899       8.530899       8.530899    1[6-(6,6)]
    27       9.419333       9.419333       9.419333    1[6-(6,6)]
    28       9.215986       9.215986       9.215986    1[6-(6,6)]
    29       6.722562       6.722562       6.722562    1[6-(6,6)]
    30       2.941272       2.941272       2.941272    1[6-(6,6)]
    31       0.458742       0.458742       0.458742    1[6-(6,6)]
    32       3.281394       3.281394       3.281394    1[6-(6,6)]
    33       2.788762       2.788762       2.788762    1[6-(6,6)]
    34       0.094411       0.094411       0.094411    1[6-(6,6)]
    35       2.478899       2.478899       2.478899    1[6-(6,6)]
    36       3.367333       3.367333       3.367333    1[6-(6,6)]
    37       3.163986       3.163986       3.163986    1[6-(6,6)]
    38       0.670562       0.670562       0.670562    1[6-(6,6)]
    39       3.110728       3.110728       3.110728    1[6-(6,6)]
    40       5.593258       5.593258       5.593258    1[6-(6,6)]
    41       2.770606       2.770606       2.770606    1[6-(6,6)]
    42       3.263238       3.263238       3.263238    1[6-(6,6)]
    43       5.957589       5.957589       5.957589    1[6-(6,6)]
    44       3.573101       3.573101       3.573101    1[6-(6,6)]
    45       2.684667       2.684667       2.684667    1[6-(6,6)]
    46       2.888014       2.888014       2.888014    1[6-(6,6)]
    47       5.381438       5.381438       5.381438    1[6-(6,6)]
    48       9.162728       9.162728       9.162728    1[6-(6,6)]
    49      11.645258      11.645258      11.645258    1[6-(6,6)]
    50       8.822606       8.822606       8.822606    1[6-(6,6)]
    51       9.315238       9.315238       9.315238    1[6-(6,6)]
    52      12.009589      12.009589      12.009589    1[6-(6,6)]
    53       9.625101       9.625101       9.625101    1[6-(6,6)]
    54       8.736667       8.736667       8.736667    1[6-(6,6)]
    55       8.940014       8.940014       8.940014    1[6-(6,6)]
    56      11.433438      11.433438      11.433438    1[6-(6,6)]
    57       9.375758       9.375758       9.375758    6[6-(1,6),6-(1,6),6-(8,8)]
    58       8.717301       8.717301       8.717301    6[1-(0),6-(6,6),6-(6,6)]
    59       7.648518       7.648518       7.648518    6[6-(1,6),6-(1,6),6-(8,8)]
    60       7.212774       7.212774       7.212774    6[1-(0),6-(6,6),6-(6,6)]
    61       7.848234       7.848234       7.848234    6[6-(1,6),6-(1,6),6-(8,8)]
    62       8.921858       8.921858       8.921858    6[1-(0),6-(6,6),6-(6,6)]
    63      10.480854      10.480854      10.480854    6[6-(6,6),8-(0),8-(30)]
    64       6.965852       6.965852       6.965852    6[6-(6,6),8-(30),8-(30)]
    65       7.304764       7.304764       7.304764    6[6-(6,6),8-(30),8-(30)]
    66       8.856497       8.856497       8.856497    6[6-(1,6),6-(1,6),6-(8,8)]
    67       8.432857       8.432857       8.432857    6[1-(0),6-(6,6),6-(6,6)]
    68       7.373757       7.373757       7.373757    6[6-(1,6),6-(1,6),6-(8,8)]
    69        6.83997        6.83997        6.83997    6[1-(0),6-(6,6),6-(6,6)]
    70       7.275714       7.275714       7.275714    6[6-(1,6),6-(1,6),6-(8,8)]
    71       8.258559       8.258559       8.258559    6[1-(0),6-(6,6),6-(6,6)]
    72       9.979748       9.979748       9.979748    6[6-(6,6),8-(0),8-(30)]
    73       6.852074       6.852074       6.852074    6[6-(6,6),8-(30),8-(30)]
    74       6.636623       6.636623       6.636623    6[6-(6,6),8-(30),8-(30)]
    75       7.931751       7.931751       7.931751    6[6-(1,6),6-(1,6),6-(8,8)]
    76       8.982378       8.982378       8.982378    6[1-(0),6-(6,6),6-(6,6)]
    77       9.295872       9.295872       9.295872    6[6-(1,6),6-(1,6),6-(8,8)]
    78        8.86497        8.86497        8.86497    6[1-(0),6-(6,6),6-(6,6)]
    79       7.877283       7.877283       7.877283    6[6-(1,6),6-(1,6),6-(8,8)]
    80       7.416121       7.416121       7.416121    6[1-(0),6-(6,6),6-(6,6)]
    81       7.423383       7.423383       7.423383    6[6-(6,6),8-(30),8-(30)]
    82      10.335606      10.335606      10.335606    6[6-(6,6),8-(30),8-(30)]
    83        7.29266        7.29266        7.29266    6[6-(6,6),8-(30),8-(30)]
    84       3.323758       3.323758       3.323758    6[6-(1,6),6-(1,6),6-(8,8)]
    85       2.665301       2.665301       2.665301    6[1-(0),6-(6,6),6-(6,6)]
    86       1.596518       1.596518       1.596518    6[6-(1,6),6-(1,6),6-(8,8)]
    87       1.160774       1.160774       1.160774    6[1-(0),6-(6,6),6-(6,6)]
    88       1.796234       1.796234       1.796234    6[6-(1,6),6-(1,6),6-(8,8)]
    89       2.869858       2.869858       2.869858    6[1-(0),6-(6,6),6-(6,6)]
    90       4.428854       4.428854       4.428854    6[6-(6,6),8-(0),8-(30)]
    91       0.913852       0.913852       0.913852    6[6-(6,6),8-(30),8-(30)]
    92       1.252764       1.252764       1.252764    6[6-(6,6),8-(30),8-(30)]
    93       2.804497       2.804497       2.804497    6[6-(1,6),6-(1,6),6-(8,8)]
    94       2.380857       2.380857       2.380857    6[1-(0),6-(6,6),6-(6,6)]
    95       1.321757       1.321757       1.321757    6[6-(1,6),6-(1,6),6-(8,8)]
    96        0.78797        0.78797        0.78797    6[1-(0),6-(6,6),6-(6,6)]
    97       1.223714       1.223714       1.223714    6[6-(1,6),6-(1,6),6-(8,8)]
    98       2.206559       2.206559       2.206559    6[1-(0),6-(6,6),6-(6,6)]
    99       3.927748       3.927748       3.927748    6[6-(6,6),8-(0),8-(30)]
   100       0.800074       0.800074       0.800074    6[6-(6,6),8-(30),8-(30)]
   101       0.584623       0.584623       0.584623    6[6-(6,6),8-(30),8-(30)]
   102       1.879751       1.879751       1.879751    6[6-(1,6),6-(1,6),6-(8,8)]
   103       2.930378       2.930378       2.930378    6[1-(0),6-(6,6),6-(6,6)]
   104       3.243872       3.243872       3.243872    6[6-(1,6),6-(1,6),6-(8,8)]
   105        2.81297        2.81297        2.81297    6[1-(0),6-(6,6),6-(6,6)]
   106       1.825283       1.825283       1.825283    6[6-(1,6),6-(1,6),6-(8,8)]
   107       1.364121       1.364121       1.364121    6[1-(0),6-(6,6),6-(6,6)]
   108       1.371383       1.371383       1.371383    6[6-(6,6),8-(30),8-(30)]
   109       4.283606       4.283606       4.283606    6[6-(6,6),8-(30),8-(30)]
   110        1.24066        1.24066        1.24066    6[6-(6,6),8-(30),8-(30)]
   111       2.728242       2.728242       2.728242    6[6-(1,6),6-(1,6),6-(8,8)]
   112       3.386699       3.386699       3.386699    6[1-(0),6-(6,6),6-(6,6)]
   113       4.455482       4.455482       4.455482    6[6-(1,6),6-(1,6),6-(8,8)]
   114       4.891226       4.891226       4.891226    6[1-(0),6-(6,6),6-(6,6)]
   115       4.255766       4.255766       4.255766    6[6-(1,6),6-(1,6),6-(8,8)]
   116       3.182142       3.182142       3.182142    6[1-(0),6-(6,6),6-(6,6)]
   117       1.623146       1.623146       1.623146    6[6-(6,6),8-(0),8-(30)]
   118       5.138148       5.138148       5.138148    6[6-(6,6),8-(30),8-(30)]
   119       4.799236       4.799236       4.799236    6[6-(6,6),8-(30),8-(30)]
   120       3.247503       3.247503       3.247503    6[6-(1,6),6-(1,6),6-(8,8)]
   121       3.671143       3.671143       3.671143    6[1-(0),6-(6,6),6-(6,6)]
   122       4.730243       4.730243       4.730243    6[6-(1,6),6-(1,6),6-(8,8)]
   123        5.26403        5.26403        5.26403    6[1-(0),6-(6,6),6-(6,6)]
   124       4.828286       4.828286       4.828286    6[6-(1,6),6-(1,6),6-(8,8)]
   125       3.845441       3.845441       3.845441    6[1-(0),6-(6,6),6-(6,6)]
   126       2.124252       2.124252       2.124252    6[6-(6,6),8-(0),8-(30)]
   127       5.251926       5.251926       5.251926    6[6-(6,6),8-(30),8-(30)]
   128       5.467377       5.467377       5.467377    6[6-(6,6),8-(30),8-(30)]
   129       4.172249       4.172249       4.172249    6[6-(1,6),6-(1,6),6-(8,8)]
   130       3.121622       3.121622       3.121622    6[1-(0),6-(6,6),6-(6,6)]
   131       2.808128       2.808128       2.808128    6[6-(1,6),6-(1,6),6-(8,8)]
   132        3.23903        3.23903        3.23903    6[1-(0),6-(6,6),6-(6,6)]
   133       4.226717       4.226717       4.226717    6[6-(1,6),6-(1,6),6-(8,8)]
   134       4.687879       4.687879       4.687879    6[1-(0),6-(6,6),6-(6,6)]
   135       4.680617       4.680617       4.680617    6[6-(6,6),8-(30),8-(30)]
   136       1.768394       1.768394       1.768394    6[6-(6,6),8-(30),8-(30)]
   137        4.81134        4.81134        4.81134    6[6-(6,6),8-(30),8-(30)]
   138       8.780242       8.780242       8.780242    6[6-(1,6),6-(1,6),6-(8,8)]
   139       9.438699       9.438699       9.438699    6[1-(0),6-(6,6),6-(6,6)]
   140      10.507482      10.507482      10.507482    6[6-(1,6),6-(1,6),6-(8,8)]
   141      10.943226      10.943226      10.943226    6[1-(0),6-(6,6),6-(6,6)]
   142      10.307766      10.307766      10.307766    6[6-(1,6),6-(1,6),6-(8,8)]
   143       9.234142       9.234142       9.234142    6[1-(0),6-(6,6),6-(6,6)]
   144       7.675146       7.675146       7.675146    6[6-(6,6),8-(0),8-(30)]
   145      11.190148      11.190148      11.190148    6[6-(6,6),8-(30),8-(30)]
   146      10.851236      10.851236      10.851236    6[6-(6,6),8-(30),8-(30)]
   147       9.299503       9.299503       9.299503    6[6-(1,6),6-(1,6),6-(8,8)]
   148       9.723143       9.723143       9.723143    6[1-(0),6-(6,6),6-(6,6)]
   149      10.782243      10.782243      10.782243    6[6-(1,6),6-(1,6),6-(8,8)]
   150       11.31603       11.31603       11.31603    6[1-(0),6-(6,6),6-(6,6)]
   151      10.880286      10.880286      10.880286    6[6-(1,6),6-(1,6),6-(8,8)]
   152       9.897441       9.897441       9.897441    6[1-(0),6-(6,6),6-(6,6)]
   153       8.176252       8.176252       8.176252    6[6-(6,6),8-(0),8-(30)]
   154      11.303926      11.303926      11.303926    6[6-(6,6),8-(30),8-(30)]
   155      11.519377      11.519377      11.519377    6[6-(6,6),8-(30),8-(30)]
   156      10.224249      10.224249      10.224249    6[6-(1,6),6-(1,6),6-(8,8)]
   157       9.173622       9.173622       9.173622    6[1-(0),6-(6,6),6-(6,6)]
   158       8.860128       8.860128       8.860128    6[6-(1,6),6-(1,6),6-(8,8)]
   159        9.29103        9.29103        9.29103    6[1-(0),6-(6,6),6-(6,6)]
   160      10.278717      10.278717      10.278717    6[6-(1,6),6-(1,6),6-(8,8)]
   161      10.739879      10.739879      10.739879    6[1-(0),6-(6,6),6-(6,6)]
   162      10.732617      10.732617      10.732617    6[6-(6,6),8-(30),8-(30)]
   163       7.820394       7.820394       7.820394    6[6-(6,6),8-(30),8-(30)]
   164       10.86334       10.86334       10.86334    6[6-(6,6),8-(30),8-(30)]
   165      11.119945      11.119945      11.119945    8[6-(6,8),30-(8,8,8)]
   166      10.704778      10.704778      10.704778    8[6-(6,8)]
   167        7.41491        7.41491        7.41491    8[6-(6,8),30-(8,8,8)]
   168       5.882544       5.882544       5.882544    8[6-(6,8),30-(8,8)]
   169       6.179092       6.179092       6.179092    8[6-(6,8),30-(8,8,8)]
   170       7.937803       7.937803       7.937803    8[6-(6,8),30-(8,8,8)]
   171       9.988221       9.988221       9.988221    8[6-(6,8)]
   172      10.797978      10.797978      10.797978    8[6-(6,8),30-(8,8,8)]
   173       7.592839       7.592839       7.592839    8[6-(6,8),30-(8,8,8)]
   174       5.789343       5.789343       5.789343    8[6-(6,8),30-(8,8,8)]
   175       5.815972       5.815972       5.815972    8[6-(6,8),30-(8,8)]
   176       7.016689       7.016689       7.016689    8[6-(6,8),30-(8,8,8)]
   177        6.26261        6.26261        6.26261    8[6-(6,8),30-(8,8,8)]
   178       8.099997       8.099997       8.099997    8[6-(6,8),30-(8,8,8)]
   179      10.691463      10.691463      10.691463    8[6-(6,8),30-(8,8,8)]
   180      10.720513      10.720513      10.720513    8[6-(6,8),30-(8,8,8)]
   181       7.943855       7.943855       7.943855    8[6-(6,8),30-(8,8,8)]
   182       6.160936       6.160936       6.160936    8[6-(6,8),30-(8,8,8)]
   183       0.779498       0.779498       0.779498    8[30-(8,8),30-(8,8,8),30-(8,8,8)]
   184       5.067945       5.067945       5.067945    8[6-(6,8),30-(8,8,8)]
   185       4.652778       4.652778       4.652778    8[6-(6,8)]
   186        1.36291        1.36291        1.36291    8[6-(6,8),30-(8,8,8)]
   187      11.934544      11.934544      11.934544    8[6-(6,8),30-(8,8)]
   188       0.127092       0.127092       0.127092    8[6-(6,8),30-(8,8,8)]
   189       1.885803       1.885803       1.885803    8[6-(6,8),30-(8,8,8)]
   190       3.936221       3.936221       3.936221    8[6-(6,8)]
   191       4.745978       4.745978       4.745978    8[6-(6,8),30-(8,8,8)]
   192       1.540839       1.540839       1.540839    8[6-(6,8),30-(8,8,8)]
   193      11.841343      11.841343      11.841343    8[6-(6,8),30-(8,8,8)]
   194      11.867972      11.867972      11.867972    8[6-(6,8),30-(8,8)]
   195       0.964689       0.964689       0.964689    8[6-(6,8),30-(8,8,8)]
   196        0.21061        0.21061        0.21061    8[6-(6,8),30-(8,8,8)]
   197       2.047997       2.047997       2.047997    8[6-(6,8),30-(8,8,8)]
   198       4.639463       4.639463       4.639463    8[6-(6,8),30-(8,8,8)]
   199       4.668513       4.668513       4.668513    8[6-(6,8),30-(8,8,8)]
   200       1.891855       1.891855       1.891855    8[6-(6,8),30-(8,8,8)]
   201       0.108936       0.108936       0.108936    8[6-(6,8),30-(8,8,8)]
   202       6.831498       6.831498       6.831498    8[30-(8,8),30-(8,8,8),30-(8,8,8)]
   203       0.984055       0.984055       0.984055    8[6-(6,8),30-(8,8,8)]
   204       1.399222       1.399222       1.399222    8[6-(6,8)]
   205        4.68909        4.68909        4.68909    8[6-(6,8),30-(8,8,8)]
   206       6.221456       6.221456       6.221456    8[6-(6,8),30-(8,8)]
   207       5.924908       5.924908       5.924908    8[6-(6,8),30-(8,8,8)]
   208       4.166197       4.166197       4.166197    8[6-(6,8),30-(8,8,8)]
   209       2.115779       2.115779       2.115779    8[6-(6,8)]
   210       1.306022       1.306022       1.306022    8[6-(6,8),30-(8,8,8)]
   211       4.511161       4.511161       4.511161    8[6-(6,8),30-(8,8,8)]
   212       6.314657       6.314657       6.314657    8[6-(6,8),30-(8,8,8)]
   213       6.288028       6.288028       6.288028    8[6-(6,8),30-(8,8)]
   214       5.087311       5.087311       5.087311    8[6-(6,8),30-(8,8,8)]
   215        5.84139        5.84139        5.84139    8[6-(6,8),30-(8,8,8)]
   216       4.004003       4.004003       4.004003    8[6-(6,8),30-(8,8,8)]
   217       1.412537       1.412537       1.412537    8[6-(6,8),30-(8,8,8)]
   218       1.383487       1.383487       1.383487    8[6-(6,8),30-(8,8,8)]
   219       4.160145       4.160145       4.160145    8[6-(6,8),30-(8,8,8)]
   220       5.943064       5.943064       5.943064    8[6-(6,8),30-(8,8,8)]
   221      11.324502      11.324502      11.324502    8[30-(8,8),30-(8,8,8),30-(8,8,8)]
   222       7.036055       7.036055       7.036055    8[6-(6,8),30-(8,8,8)]
   223       7.451222       7.451222       7.451222    8[6-(6,8)]
   224       10.74109       10.74109       10.74109    8[6-(6,8),30-(8,8,8)]
   225       0.169456       0.169456       0.169456    8[6-(6,8),30-(8,8)]
   226      11.976908      11.976908      11.976908    8[6-(6,8),30-(8,8,8)]
   227      10.218197      10.218197      10.218197    8[6-(6,8),30-(8,8,8)]
   228       8.167779       8.167779       8.167779    8[6-(6,8)]
   229       7.358022       7.358022       7.358022    8[6-(6,8),30-(8,8,8)]
   230      10.563161      10.563161      10.563161    8[6-(6,8),30-(8,8,8)]
   231       0.262657       0.262657       0.262657    8[6-(6,8),30-(8,8,8)]
   232       0.236028       0.236028       0.236028    8[6-(6,8),30-(8,8)]
   233      11.139311      11.139311      11.139311    8[6-(6,8),30-(8,8,8)]
   234       11.89339       11.89339       11.89339    8[6-(6,8),30-(8,8,8)]
   235      10.056003      10.056003      10.056003    8[6-(6,8),30-(8,8,8)]
   236       7.464537       7.464537       7.464537    8[6-(6,8),30-(8,8,8)]
   237       7.435487       7.435487       7.435487    8[6-(6,8),30-(8,8,8)]
   238      10.212145      10.212145      10.212145    8[6-(6,8),30-(8,8,8)]
   239      11.995064      11.995064      11.995064    8[6-(6,8),30-(8,8,8)]
   240       5.272502       5.272502       5.272502    8[30-(8,8),30-(8,8,8),30-(8,8,8)]
