# Supplementary material for: A collection of forcefield precursors for metal–organic frameworks
Source: RSC Adv. 2019 Nov 13;9(63):36492–507. doi: 10.1039/c9ra07327b (PMC9075174; doi:10.1039/c9ra07327b)
Supplement: RA-009-C9RA07327B-s2171 [file RA-009-C9RA07327B-s2171.txt]

REGREC_clean

12.606000    0.000000    0.000000
0.000000    12.906000    0.000000
0.000000    -1.437139    27.699744

     1      12.040621      12.040621      12.040621    30[8-(6),8-(6),8-(6),8-(6)]
     2      10.074967      10.074967      10.074967    30[8-(6),8-(6),8-(6)]
     3       5.329691       5.329691       5.329691    30[8-(6),8-(6),8-(6),8-(6)]
     4       5.737621       5.737621       5.737621    30[8-(6),8-(6),8-(6),8-(6)]
     5       3.771967       3.771967       3.771967    30[8-(6),8-(6),8-(6)]
     6      11.632691      11.632691      11.632691    30[8-(6),8-(6),8-(6),8-(6)]
     7       0.565379       0.565379       0.565379    30[8-(6),8-(6),8-(6),8-(6)]
     8       2.531033       2.531033       2.531033    30[8-(6),8-(6),8-(6)]
     9       7.276309       7.276309       7.276309    30[8-(6),8-(6),8-(6),8-(6)]
    10       6.868379       6.868379       6.868379    30[8-(6),8-(6),8-(6),8-(6)]
    11       8.834033       8.834033       8.834033    30[8-(6),8-(6),8-(6)]
    12       0.973309       0.973309       0.973309    30[8-(6),8-(6),8-(6),8-(6)]
    13        8.71831        8.71831        8.71831    1[6-(6,6)]
    14       5.950032       5.950032       5.950032    1[6-(6,6)]
    15       7.972034       7.972034       7.972034    1[6-(6,6)]
    16       0.611391       0.611391       0.611391    1[6-(6,6)]
    17       3.883909       3.883909       3.883909    1[6-(6,6)]
    18        2.54137        2.54137        2.54137    1[6-(6,6)]
    19        2.41531        2.41531        2.41531    1[6-(6,6)]
    20      12.253032      12.253032      12.253032    1[6-(6,6)]
    21       1.669034       1.669034       1.669034    1[6-(6,6)]
    22       6.914391       6.914391       6.914391    1[6-(6,6)]
    23      10.186909      10.186909      10.186909    1[6-(6,6)]
    24        8.84437        8.84437        8.84437    1[6-(6,6)]
    25        3.88769        3.88769        3.88769    1[6-(6,6)]
    26       6.655968       6.655968       6.655968    1[6-(6,6)]
    27       4.633966       4.633966       4.633966    1[6-(6,6)]
    28      11.994609      11.994609      11.994609    1[6-(6,6)]
    29       8.722091       8.722091       8.722091    1[6-(6,6)]
    30       10.06463       10.06463       10.06463    1[6-(6,6)]
    31       10.19069       10.19069       10.19069    1[6-(6,6)]
    32       0.352968       0.352968       0.352968    1[6-(6,6)]
    33      10.936966      10.936966      10.936966    1[6-(6,6)]
    34       5.691609       5.691609       5.691609    1[6-(6,6)]
    35       2.419091       2.419091       2.419091    1[6-(6,6)]
    36        3.76163        3.76163        3.76163    1[6-(6,6)]
    37       8.495183       8.495183       8.495183    6[6-(1,6),6-(1,6),6-(8,8)]
    38        8.23676        8.23676        8.23676    6[1-(0),6-(6,6),6-(6,6)]
    39       7.277444       7.277444       7.277444    6[6-(1,6),6-(1,6),6-(8,8)]
    40       6.610586       6.610586       6.610586    6[1-(0),6-(6,6),6-(6,6)]
    41       6.905567       6.905567       6.905567    6[6-(1,6),6-(1,6),6-(8,8)]
    42       7.816981       7.816981       7.816981    6[1-(0),6-(6,6),6-(6,6)]
    43       9.458282       9.458282       9.458282    6[6-(6,6),8-(30),8-(30)]
    44       6.919433       6.919433       6.919433    6[6-(6,6),8-(30),8-(30)]
    45       6.184504       6.184504       6.184504    6[6-(6,6),8-(30),8-(30)]
    46       1.487508       1.487508       1.487508    6[6-(1,6),6-(1,6),6-(8,8)]
    47       1.328672       1.328672       1.328672    6[1-(0),6-(6,6),6-(6,6)]
    48       2.207311       2.207311       2.207311    6[6-(1,6),6-(1,6),6-(8,8)]
    49       3.254869       3.254869       3.254869    6[1-(0),6-(6,6),6-(6,6)]
    50        3.38219        3.38219        3.38219    6[6-(1,6),6-(1,6),6-(8,8)]
    51       2.474558       2.474558       2.474558    6[1-(0),6-(6,6),6-(6,6)]
    52       0.566009       0.566009       0.566009    6[6-(6,6),8-(0),8-(30)]
    53       2.028305       2.028305       2.028305    6[6-(6,6),8-(30),8-(30)]
    54       4.468827       4.468827       4.468827    6[6-(6,6),8-(30),8-(30)]
    55       2.192183       2.192183       2.192183    6[6-(1,6),6-(1,6),6-(8,8)]
    56        1.93376        1.93376        1.93376    6[1-(0),6-(6,6),6-(6,6)]
    57       0.974444       0.974444       0.974444    6[6-(1,6),6-(1,6),6-(8,8)]
    58       0.307586       0.307586       0.307586    6[1-(0),6-(6,6),6-(6,6)]
    59       0.602567       0.602567       0.602567    6[6-(1,6),6-(1,6),6-(8,8)]
    60       1.513981       1.513981       1.513981    6[1-(0),6-(6,6),6-(6,6)]
    61       3.155282       3.155282       3.155282    6[6-(6,6),8-(30),8-(30)]
    62       0.616433       0.616433       0.616433    6[6-(6,6),8-(30),8-(30)]
    63      12.487504      12.487504      12.487504    6[6-(6,6),8-(30),8-(30)]
    64       7.790508       7.790508       7.790508    6[6-(1,6),6-(1,6),6-(8,8)]
    65       7.631672       7.631672       7.631672    6[1-(0),6-(6,6),6-(6,6)]
    66       8.510311       8.510311       8.510311    6[6-(1,6),6-(1,6),6-(8,8)]
    67       9.557869       9.557869       9.557869    6[1-(0),6-(6,6),6-(6,6)]
    68        9.68519        9.68519        9.68519    6[6-(1,6),6-(1,6),6-(8,8)]
    69       8.777558       8.777558       8.777558    6[1-(0),6-(6,6),6-(6,6)]
    70       6.869009       6.869009       6.869009    6[6-(6,6),8-(0),8-(30)]
    71       8.331305       8.331305       8.331305    6[6-(6,6),8-(30),8-(30)]
    72      10.771827      10.771827      10.771827    6[6-(6,6),8-(30),8-(30)]
    73       4.110817       4.110817       4.110817    6[6-(1,6),6-(1,6),6-(8,8)]
    74        4.36924        4.36924        4.36924    6[1-(0),6-(6,6),6-(6,6)]
    75       5.328556       5.328556       5.328556    6[6-(1,6),6-(1,6),6-(8,8)]
    76       5.995414       5.995414       5.995414    6[1-(0),6-(6,6),6-(6,6)]
    77       5.700433       5.700433       5.700433    6[6-(1,6),6-(1,6),6-(8,8)]
    78       4.789019       4.789019       4.789019    6[1-(0),6-(6,6),6-(6,6)]
    79       3.147718       3.147718       3.147718    6[6-(6,6),8-(30),8-(30)]
    80       5.686567       5.686567       5.686567    6[6-(6,6),8-(30),8-(30)]
    81       6.421496       6.421496       6.421496    6[6-(6,6),8-(30),8-(30)]
    82      11.118492      11.118492      11.118492    6[6-(1,6),6-(1,6),6-(8,8)]
    83      11.277328      11.277328      11.277328    6[1-(0),6-(6,6),6-(6,6)]
    84      10.398689      10.398689      10.398689    6[6-(1,6),6-(1,6),6-(8,8)]
    85       9.351131       9.351131       9.351131    6[1-(0),6-(6,6),6-(6,6)]
    86        9.22381        9.22381        9.22381    6[6-(1,6),6-(1,6),6-(8,8)]
    87      10.131442      10.131442      10.131442    6[1-(0),6-(6,6),6-(6,6)]
    88      12.039991      12.039991      12.039991    6[6-(6,6),8-(0),8-(30)]
    89      10.577695      10.577695      10.577695    6[6-(6,6),8-(30),8-(30)]
    90       8.137173       8.137173       8.137173    6[6-(6,6),8-(30),8-(30)]
    91      10.413817      10.413817      10.413817    6[6-(1,6),6-(1,6),6-(8,8)]
    92       10.67224       10.67224       10.67224    6[1-(0),6-(6,6),6-(6,6)]
    93      11.631556      11.631556      11.631556    6[6-(1,6),6-(1,6),6-(8,8)]
    94      12.298414      12.298414      12.298414    6[1-(0),6-(6,6),6-(6,6)]
    95      12.003433      12.003433      12.003433    6[6-(1,6),6-(1,6),6-(8,8)]
    96      11.092019      11.092019      11.092019    6[1-(0),6-(6,6),6-(6,6)]
    97       9.450718       9.450718       9.450718    6[6-(6,6),8-(30),8-(30)]
    98      11.989567      11.989567      11.989567    6[6-(6,6),8-(30),8-(30)]
    99       0.118496       0.118496       0.118496    6[6-(6,6),8-(30),8-(30)]
   100       4.815492       4.815492       4.815492    6[6-(1,6),6-(1,6),6-(8,8)]
   101       4.974328       4.974328       4.974328    6[1-(0),6-(6,6),6-(6,6)]
   102       4.095689       4.095689       4.095689    6[6-(1,6),6-(1,6),6-(8,8)]
   103       3.048131       3.048131       3.048131    6[1-(0),6-(6,6),6-(6,6)]
   104        2.92081        2.92081        2.92081    6[6-(1,6),6-(1,6),6-(8,8)]
   105       3.828442       3.828442       3.828442    6[1-(0),6-(6,6),6-(6,6)]
   106       5.736991       5.736991       5.736991    6[6-(6,6),8-(0),8-(30)]
   107       4.274695       4.274695       4.274695    6[6-(6,6),8-(30),8-(30)]
   108       1.834173       1.834173       1.834173    6[6-(6,6),8-(30),8-(30)]
   109       9.332222       9.332222       9.332222    8[6-(6,8),30-(8,8)]
   110      10.355829      10.355829      10.355829    8[6-(6,8),30-(8,8,8)]
   111       6.038274       6.038274       6.038274    8[6-(6,8),30-(8,8,8)]
   112       7.489225       7.489225       7.489225    8[6-(6,8),30-(8,8,8)]
   113       6.519823       6.519823       6.519823    8[6-(6,8),30-(8,8,8)]
   114       5.283175       5.283175       5.283175    8[6-(6,8),30-(8,8)]
   115      12.050075      12.050075      12.050075    8[6-(6,8)]
   116       0.935365       0.935365       0.935365    8[6-(6,8),30-(8,8,8)]
   117       2.946022       2.946022       2.946022    8[6-(6,8),30-(8,8)]
   118       0.944189       0.944189       0.944189    8[6-(6,8),30-(8,8,8)]
   119       4.142332       4.142332       4.142332    8[6-(6,8),30-(8,8,8)]
   120       5.556725       5.556725       5.556725    8[6-(6,8),30-(8,8,8)]
   121       3.029222       3.029222       3.029222    8[6-(6,8),30-(8,8)]
   122       4.052829       4.052829       4.052829    8[6-(6,8),30-(8,8,8)]
   123      12.341274      12.341274      12.341274    8[6-(6,8),30-(8,8,8)]
   124       1.186225       1.186225       1.186225    8[6-(6,8),30-(8,8,8)]
   125       0.216823       0.216823       0.216823    8[6-(6,8),30-(8,8,8)]
   126      11.586175      11.586175      11.586175    8[6-(6,8),30-(8,8)]
   127       5.747075       5.747075       5.747075    8[6-(6,8)]
   128       7.238365       7.238365       7.238365    8[6-(6,8),30-(8,8,8)]
   129       9.249022       9.249022       9.249022    8[6-(6,8),30-(8,8)]
   130       7.247189       7.247189       7.247189    8[6-(6,8),30-(8,8,8)]
   131      10.445332      10.445332      10.445332    8[6-(6,8),30-(8,8,8)]
   132      11.859725      11.859725      11.859725    8[6-(6,8),30-(8,8,8)]
   133       3.273778       3.273778       3.273778    8[6-(6,8),30-(8,8)]
   134       2.250171       2.250171       2.250171    8[6-(6,8),30-(8,8,8)]
   135       6.567726       6.567726       6.567726    8[6-(6,8),30-(8,8,8)]
   136       5.116775       5.116775       5.116775    8[6-(6,8),30-(8,8,8)]
   137       6.086177       6.086177       6.086177    8[6-(6,8),30-(8,8,8)]
   138       7.322825       7.322825       7.322825    8[6-(6,8),30-(8,8)]
   139       0.555925       0.555925       0.555925    8[6-(6,8)]
   140      11.670635      11.670635      11.670635    8[6-(6,8),30-(8,8,8)]
   141       9.659978       9.659978       9.659978    8[6-(6,8),30-(8,8)]
   142      11.661811      11.661811      11.661811    8[6-(6,8),30-(8,8,8)]
   143       8.463668       8.463668       8.463668    8[6-(6,8),30-(8,8,8)]
   144       7.049275       7.049275       7.049275    8[6-(6,8),30-(8,8,8)]
   145       9.576778       9.576778       9.576778    8[6-(6,8),30-(8,8)]
   146       8.553171       8.553171       8.553171    8[6-(6,8),30-(8,8,8)]
   147       0.264726       0.264726       0.264726    8[6-(6,8),30-(8,8,8)]
   148      11.419775      11.419775      11.419775    8[6-(6,8),30-(8,8,8)]
   149      12.389177      12.389177      12.389177    8[6-(6,8),30-(8,8,8)]
   150       1.019825       1.019825       1.019825    8[6-(6,8),30-(8,8)]
   151       6.858925       6.858925       6.858925    8[6-(6,8)]
   152       5.367635       5.367635       5.367635    8[6-(6,8),30-(8,8,8)]
   153       3.356978       3.356978       3.356978    8[6-(6,8),30-(8,8)]
   154       5.358811       5.358811       5.358811    8[6-(6,8),30-(8,8,8)]
   155       2.160668       2.160668       2.160668    8[6-(6,8),30-(8,8,8)]
   156       0.746275       0.746275       0.746275    8[6-(6,8),30-(8,8,8)]
