# Supplementary material for: A collection of forcefield precursors for metal–organic frameworks
Source: RSC Adv. 2019 Nov 13;9(63):36492–507. doi: 10.1039/c9ra07327b (PMC9075174; doi:10.1039/c9ra07327b)
Supplement: RA-009-C9RA07327B-s2172 [file RA-009-C9RA07327B-s2172.txt]

REGRIG_clean

12.186000    0.000000    0.000000
-6.093138    15.585478    0.000000
0.000000    -8.658959    26.237074

     1      -1.243044      -1.243044      -1.243044    30[8-(6),8-(6),8-(6),8-(6)]
     2       1.075974       1.075974       1.075974    30[8-(6),8-(6),8-(6)]
     3       3.162991       3.162991       3.162991    30[8-(6),8-(6),8-(6)]
     4       4.849962       4.849962       4.849962    30[8-(6),8-(6),8-(6),8-(6)]
     5       7.168935       7.168935       7.168935    30[8-(6),8-(6),8-(6)]
     6      -2.930133      -2.930133      -2.930133    30[8-(6),8-(6),8-(6)]
     7       7.335906       7.335906       7.335906    30[8-(6),8-(6),8-(6),8-(6)]
     8       5.016888       5.016888       5.016888    30[8-(6),8-(6),8-(6)]
     9       2.929871       2.929871       2.929871    30[8-(6),8-(6),8-(6)]
    10         1.2429         1.2429         1.2429    30[8-(6),8-(6),8-(6),8-(6)]
    11      -1.076073      -1.076073      -1.076073    30[8-(6),8-(6),8-(6)]
    12       9.022995       9.022995       9.022995    30[8-(6),8-(6),8-(6)]
    13       1.124735       1.124735       1.124735    1[6-(6,6)]
    14      -1.100426      -1.100426      -1.100426    1[6-(6,6)]
    15      -2.035117      -2.035117      -2.035117    1[6-(6,6)]
    16       2.595545       2.595545       2.595545    1[6-(6,6)]
    17       4.113886       4.113886       4.113886    1[6-(6,6)]
    18       1.532898       1.532898       1.532898    1[6-(6,6)]
    19       7.217663       7.217663       7.217663    1[6-(6,6)]
    20       4.992496       4.992496       4.992496    1[6-(6,6)]
    21       4.057855       4.057855       4.057855    1[6-(6,6)]
    22       8.688553       8.688553       8.688553    1[6-(6,6)]
    23      10.206963      10.206963      10.206963    1[6-(6,6)]
    24       7.625961       7.625961       7.625961    1[6-(6,6)]
    25       4.968127       4.968127       4.968127    1[6-(6,6)]
    26       7.193288       7.193288       7.193288    1[6-(6,6)]
    27       8.127979       8.127979       8.127979    1[6-(6,6)]
    28       3.497317       3.497317       3.497317    1[6-(6,6)]
    29       1.978976       1.978976       1.978976    1[6-(6,6)]
    30       4.559964       4.559964       4.559964    1[6-(6,6)]
    31      -1.124801      -1.124801      -1.124801    1[6-(6,6)]
    32       1.100366       1.100366       1.100366    1[6-(6,6)]
    33       2.035007       2.035007       2.035007    1[6-(6,6)]
    34      -2.595691      -2.595691      -2.595691    1[6-(6,6)]
    35      -4.114101      -4.114101      -4.114101    1[6-(6,6)]
    36      -1.533099      -1.533099      -1.533099    1[6-(6,6)]
    37      -0.407057      -0.407057      -0.407057    6[6-(1,6),6-(1,6),6-(8,8)]
    38       0.419163       0.419163       0.419163    6[1-(0),6-(6,6),6-(6,6)]
    39       0.209569       0.209569       0.209569    6[6-(1,6),6-(1,6),6-(8,8)]
    40      -0.916421      -0.916421      -0.916421    6[1-(0),6-(6,6),6-(6,6)]
    41      -1.753609      -1.753609      -1.753609    6[6-(1,6),6-(1,6),6-(8,8)]
    42      -1.485522      -1.485522      -1.485522    6[1-(0),6-(6,6),6-(6,6)]
    43      -0.162124      -0.162124      -0.162124    6[6-(6,6),8-(30),8-(30)]
    44       1.145463       1.145463       1.145463    6[6-(6,6),8-(0),8-(30)]
    45       9.296651       9.296651       9.296651    6[6-(6,6),8-(0),8-(30)]
    46       1.902149       1.902149       1.902149    6[6-(1,6),6-(1,6),6-(8,8)]
    47       2.654029       2.654029       2.654029    6[1-(0),6-(6,6),6-(6,6)]
    48       3.471702       3.471702       3.471702    6[6-(1,6),6-(1,6),6-(8,8)]
    49       3.556991       3.556991       3.556991    6[1-(0),6-(6,6),6-(6,6)]
    50       2.797799       2.797799       2.797799    6[6-(1,6),6-(1,6),6-(8,8)]
    51       2.004499       2.004499       2.004499    6[1-(0),6-(6,6),6-(6,6)]
    52       1.057668       1.057668       1.057668    6[6-(6,6),8-(30),8-(30)]
    53        4.30401        4.30401        4.30401    6[6-(6,6),8-(30),8-(30)]
    54       2.881869       2.881869       2.881869    6[6-(6,6),8-(30),8-(30)]
    55       5.685894       5.685894       5.685894    6[6-(1,6),6-(1,6),6-(8,8)]
    56       6.512096       6.512096       6.512096    6[1-(0),6-(6,6),6-(6,6)]
    57       6.302491       6.302491       6.302491    6[6-(1,6),6-(1,6),6-(8,8)]
    58       5.176509       5.176509       5.176509    6[1-(0),6-(6,6),6-(6,6)]
    59        4.33934        4.33934        4.33934    6[6-(1,6),6-(1,6),6-(8,8)]
    60       4.607437       4.607437       4.607437    6[1-(0),6-(6,6),6-(6,6)]
    61       5.930839       5.930839       5.930839    6[6-(6,6),8-(30),8-(30)]
    62      -4.947633      -4.947633      -4.947633    6[6-(6,6),8-(0),8-(30)]
    63        3.20361        3.20361        3.20361    6[6-(6,6),8-(0),8-(30)]
    64       7.995182       7.995182       7.995182    6[6-(1,6),6-(1,6),6-(8,8)]
    65       8.747054       8.747054       8.747054    6[1-(0),6-(6,6),6-(6,6)]
    66       9.564743       9.564743       9.564743    6[6-(1,6),6-(1,6),6-(8,8)]
    67       9.650058       9.650058       9.650058    6[1-(0),6-(6,6),6-(6,6)]
    68       8.890874       8.890874       8.890874    6[6-(1,6),6-(1,6),6-(8,8)]
    69       8.097557       8.097557       8.097557    6[1-(0),6-(6,6),6-(6,6)]
    70       7.150683       7.150683       7.150683    6[6-(6,6),8-(30),8-(30)]
    71      -1.788958      -1.788958      -1.788958    6[6-(6,6),8-(30),8-(30)]
    72       8.974971       8.974971       8.974971    6[6-(6,6),8-(30),8-(30)]
    73       6.499919       6.499919       6.499919    6[6-(1,6),6-(1,6),6-(8,8)]
    74       5.673699       5.673699       5.673699    6[1-(0),6-(6,6),6-(6,6)]
    75       5.883293       5.883293       5.883293    6[6-(1,6),6-(1,6),6-(8,8)]
    76       7.009283       7.009283       7.009283    6[1-(0),6-(6,6),6-(6,6)]
    77       7.846471       7.846471       7.846471    6[6-(1,6),6-(1,6),6-(8,8)]
    78       7.578384       7.578384       7.578384    6[1-(0),6-(6,6),6-(6,6)]
    79       6.254986       6.254986       6.254986    6[6-(6,6),8-(30),8-(30)]
    80       4.947399       4.947399       4.947399    6[6-(6,6),8-(0),8-(30)]
    81      -3.203789      -3.203789      -3.203789    6[6-(6,6),8-(0),8-(30)]
    82       4.190713       4.190713       4.190713    6[6-(1,6),6-(1,6),6-(8,8)]
    83       3.438833       3.438833       3.438833    6[1-(0),6-(6,6),6-(6,6)]
    84        2.62116        2.62116        2.62116    6[6-(1,6),6-(1,6),6-(8,8)]
    85       2.535871       2.535871       2.535871    6[1-(0),6-(6,6),6-(6,6)]
    86       3.295063       3.295063       3.295063    6[6-(1,6),6-(1,6),6-(8,8)]
    87       4.088363       4.088363       4.088363    6[1-(0),6-(6,6),6-(6,6)]
    88       5.035194       5.035194       5.035194    6[6-(6,6),8-(30),8-(30)]
    89       1.788852       1.788852       1.788852    6[6-(6,6),8-(30),8-(30)]
    90       3.210993       3.210993       3.210993    6[6-(6,6),8-(30),8-(30)]
    91       0.406968       0.406968       0.406968    6[6-(1,6),6-(1,6),6-(8,8)]
    92      -0.419234      -0.419234      -0.419234    6[1-(0),6-(6,6),6-(6,6)]
    93      -0.209629      -0.209629      -0.209629    6[6-(1,6),6-(1,6),6-(8,8)]
    94       0.916353       0.916353       0.916353    6[1-(0),6-(6,6),6-(6,6)]
    95       1.753522       1.753522       1.753522    6[6-(1,6),6-(1,6),6-(8,8)]
    96       1.485425       1.485425       1.485425    6[1-(0),6-(6,6),6-(6,6)]
    97       0.162023       0.162023       0.162023    6[6-(6,6),8-(30),8-(30)]
    98      11.040495      11.040495      11.040495    6[6-(6,6),8-(0),8-(30)]
    99       2.889252       2.889252       2.889252    6[6-(6,6),8-(0),8-(30)]
   100       -1.90232       -1.90232       -1.90232    6[6-(1,6),6-(1,6),6-(8,8)]
   101      -2.654192      -2.654192      -2.654192    6[1-(0),6-(6,6),6-(6,6)]
   102      -3.471881      -3.471881      -3.471881    6[6-(1,6),6-(1,6),6-(8,8)]
   103      -3.557196      -3.557196      -3.557196    6[1-(0),6-(6,6),6-(6,6)]
   104      -2.798012      -2.798012      -2.798012    6[6-(1,6),6-(1,6),6-(8,8)]
   105      -2.004695      -2.004695      -2.004695    6[1-(0),6-(6,6),6-(6,6)]
   106      -1.057821      -1.057821      -1.057821    6[6-(6,6),8-(30),8-(30)]
   107        7.88182        7.88182        7.88182    6[6-(6,6),8-(30),8-(30)]
   108      -2.882109      -2.882109      -2.882109    6[6-(6,6),8-(30),8-(30)]
   109      -0.834801      -0.834801      -0.834801    8[6-(6,8),30-(8,8,8)]
   110       0.710398       0.710398       0.710398    8[6-(6,8),30-(8,8)]
   111       2.206866       2.206866       2.206866    8[6-(6,8),30-(8,8)]
   112        0.90906        0.90906        0.90906    8[6-(6,8)]
   113       9.169921       9.169921       9.169921    8[6-(6,8)]
   114       8.575232       8.575232       8.575232    8[6-(6,8),30-(8,8,8)]
   115       0.365499       0.365499       0.365499    8[6-(6,8),30-(8,8,8)]
   116       1.094238       1.094238       1.094238    8[6-(6,8),30-(8,8)]
   117       4.028617       4.028617       4.028617    8[6-(6,8),30-(8,8,8)]
   118       5.232576       5.232576       5.232576    8[6-(6,8),30-(8,8)]
   119       3.455822       3.455822       3.455822    8[6-(6,8),30-(8,8)]
   120       2.299376       2.299376       2.299376    8[6-(6,8),30-(8,8)]
   121       5.258181       5.258181       5.258181    8[6-(6,8),30-(8,8,8)]
   122       6.803352       6.803352       6.803352    8[6-(6,8),30-(8,8)]
   123      -3.886235      -3.886235      -3.886235    8[6-(6,8),30-(8,8)]
   124      -5.184047      -5.184047      -5.184047    8[6-(6,8)]
   125       3.076871       3.076871       3.076871    8[6-(6,8)]
   126       2.482207       2.482207       2.482207    8[6-(6,8),30-(8,8,8)]
   127       6.458523       6.458523       6.458523    8[6-(6,8),30-(8,8,8)]
   128        7.18723        7.18723        7.18723    8[6-(6,8),30-(8,8)]
   129      -2.064372      -2.064372      -2.064372    8[6-(6,8),30-(8,8,8)]
   130      -0.860377      -0.860377      -0.860377    8[6-(6,8),30-(8,8)]
   131       9.548939       9.548939       9.548939    8[6-(6,8),30-(8,8)]
   132       8.392482       8.392482       8.392482    8[6-(6,8),30-(8,8)]
   133       6.927663       6.927663       6.927663    8[6-(6,8),30-(8,8,8)]
   134       5.382464       5.382464       5.382464    8[6-(6,8),30-(8,8)]
   135       3.885996       3.885996       3.885996    8[6-(6,8),30-(8,8)]
   136       5.183802       5.183802       5.183802    8[6-(6,8)]
   137      -3.077059      -3.077059      -3.077059    8[6-(6,8)]
   138       -2.48237       -2.48237       -2.48237    8[6-(6,8),30-(8,8,8)]
   139       5.727363       5.727363       5.727363    8[6-(6,8),30-(8,8,8)]
   140       4.998624       4.998624       4.998624    8[6-(6,8),30-(8,8)]
   141       2.064245       2.064245       2.064245    8[6-(6,8),30-(8,8,8)]
   142       0.860286       0.860286       0.860286    8[6-(6,8),30-(8,8)]
   143        2.63704        2.63704        2.63704    8[6-(6,8),30-(8,8)]
   144       3.793486       3.793486       3.793486    8[6-(6,8),30-(8,8)]
   145       0.834681       0.834681       0.834681    8[6-(6,8),30-(8,8,8)]
   146       -0.71049       -0.71049       -0.71049    8[6-(6,8),30-(8,8)]
   147       9.979097       9.979097       9.979097    8[6-(6,8),30-(8,8)]
   148      11.276909      11.276909      11.276909    8[6-(6,8)]
   149       3.015991       3.015991       3.015991    8[6-(6,8)]
   150       3.610655       3.610655       3.610655    8[6-(6,8),30-(8,8,8)]
   151      -0.365661      -0.365661      -0.365661    8[6-(6,8),30-(8,8,8)]
   152      -1.094368      -1.094368      -1.094368    8[6-(6,8),30-(8,8)]
   153       8.157234       8.157234       8.157234    8[6-(6,8),30-(8,8,8)]
   154       6.953239       6.953239       6.953239    8[6-(6,8),30-(8,8)]
   155      -3.456077      -3.456077      -3.456077    8[6-(6,8),30-(8,8)]
   156       -2.29962       -2.29962       -2.29962    8[6-(6,8),30-(8,8)]
