# Supplementary material for: A collection of forcefield precursors for metal–organic frameworks
Source: RSC Adv. 2019 Nov 13;9(63):36492–507. doi: 10.1039/c9ra07327b (PMC9075174; doi:10.1039/c9ra07327b)
Supplement: RA-009-C9RA07327B-s2173 [file RA-009-C9RA07327B-s2173.txt]

REHJEV_charged

11.934400    0.000000    0.000000
5.967221    12.953535    0.000000
5.967237    3.139949    21.678224

     1       8.226462       8.226462       8.226462    47[7-(6,6),7-(6,6)]
     2       8.226471       8.226471       8.226471    47[7-(6,6),7-(6,6)]
     3      15.642396      15.642396      15.642396    47[7-(6,6),7-(6,6)]
     4      15.642387      15.642387      15.642387    47[7-(6,6),7-(6,6)]
     5       2.983619       2.983619       2.983619    47[7-(6,6),7-(6,6)]
     6        8.95081        8.95081        8.95081    47[7-(6,6),7-(6,6)]
     7      10.353111      10.353111      10.353111    1[6-(1,6,8)]
     8      11.013081      11.013081      11.013081    1[6-(1,6,8)]
     9      10.319688      10.319688      10.319688    1[6-(1,6,8)]
    10      11.679018      11.679018      11.679018    1[6-(1,6,8)]
    11      12.232769      12.232769      12.232769    1[6-(6,6)]
    12       9.468773       9.468773       9.468773    1[6-(1,6,8)]
    13      10.693241      10.693241      10.693241    1[6-(1,6,8)]
    14       6.809791       6.809791       6.809791    1[6-(6,6)]
    15       8.167917       8.167917       8.167917    1[6-(1,6,8)]
    16       8.858919       8.858919       8.858919    1[6-(1,6,8)]
    17       6.630766       6.630766       6.630766    1[6-(6,6)]
    18       4.951605       4.951605       4.951605    1[6-(6,7)]
    19      10.002242      10.002242      10.002242    1[6-(6,6)]
    20        1.54193        1.54193        1.54193    1[6-(6,7)]
    21       7.442306       7.442306       7.442306    1[6-(6,6)]
    22      10.769637      10.769637      10.769637    1[6-(6,7)]
    23      17.106797      17.106797      17.106797    1[6-(6,6)]
    24       6.400443       6.400443       6.400443    1[6-(6,7)]
    25      15.467007      15.467007      15.467007    1[6-(6,7)]
    26       9.582152       9.582152       9.582152    1[6-(6,7)]
    27      14.155413      14.155413      14.155413    1[6-(6,6)]
    28      13.230501      13.230501      13.230501    1[6-(6,7)]
    29      11.853267      11.853267      11.853267    1[6-(6,6)]
    30       7.046086       7.046086       7.046086    1[6-(6,7)]
    31       4.385902       4.385902       4.385902    1[6-(1,6,8)]
    32       5.045877       5.045877       5.045877    1[6-(1,6,8)]
    33       4.352492       4.352492       4.352492    1[6-(1,6,8)]
    34       5.711819       5.711819       5.711819    1[6-(1,6,8)]
    35        6.26558        6.26558        6.26558    1[6-(6,6)]
    36       3.501562       3.501562       3.501562    1[6-(1,6,8)]
    37       4.726033       4.726033       4.726033    1[6-(1,6,8)]
    38      12.776975      12.776975      12.776975    1[6-(6,6)]
    39      14.135118      14.135118      14.135118    1[6-(1,6,8)]
    40       14.82612       14.82612       14.82612    1[6-(1,6,8)]
    41      12.597968      12.597968      12.597968    1[6-(6,6)]
    42      16.886026      16.886026      16.886026    1[6-(6,7)]
    43       10.00225       10.00225       10.00225    1[6-(6,6)]
    44       7.509148       7.509148       7.509148    1[6-(6,7)]
    45      13.409507      13.409507      13.409507    1[6-(6,6)]
    46      10.769618      10.769618      10.769618    1[6-(6,7)]
    47       5.172391       5.172391       5.172391    1[6-(6,6)]
    48       6.400445       6.400445       6.400445    1[6-(6,7)]
    49       9.499787       9.499787       9.499787    1[6-(6,7)]
    50       9.582158       9.582158       9.582158    1[6-(6,7)]
    51         8.1882         8.1882         8.1882    1[6-(6,6)]
    52      13.230517      13.230517      13.230517    1[6-(6,7)]
    53       5.886054       5.886054       5.886054    1[6-(6,6)]
    54      18.980504      18.980504      18.980504    1[6-(6,7)]
    55      13.515747      13.515747      13.515747    1[6-(1,6,8)]
    56      12.855777      12.855777      12.855777    1[6-(1,6,8)]
    57       13.54917       13.54917       13.54917    1[6-(1,6,8)]
    58       12.18984       12.18984       12.18984    1[6-(1,6,8)]
    59      11.636089      11.636089      11.636089    1[6-(6,6)]
    60      14.400085      14.400085      14.400085    1[6-(1,6,8)]
    61      13.175617      13.175617      13.175617    1[6-(1,6,8)]
    62      17.059067      17.059067      17.059067    1[6-(6,6)]
    63      15.700941      15.700941      15.700941    1[6-(1,6,8)]
    64      15.009939      15.009939      15.009939    1[6-(1,6,8)]
    65      17.238092      17.238092      17.238092    1[6-(6,6)]
    66      18.917253      18.917253      18.917253    1[6-(6,7)]
    67      13.866616      13.866616      13.866616    1[6-(6,6)]
    68      22.326928      22.326928      22.326928    1[6-(6,7)]
    69      16.426552      16.426552      16.426552    1[6-(6,6)]
    70      13.099221      13.099221      13.099221    1[6-(6,7)]
    71       6.762061       6.762061       6.762061    1[6-(6,6)]
    72      17.468415      17.468415      17.468415    1[6-(6,7)]
    73       8.401851       8.401851       8.401851    1[6-(6,7)]
    74      14.286706      14.286706      14.286706    1[6-(6,7)]
    75       9.713445       9.713445       9.713445    1[6-(6,6)]
    76      10.638357      10.638357      10.638357    1[6-(6,7)]
    77      12.015591      12.015591      12.015591    1[6-(6,6)]
    78      16.822772      16.822772      16.822772    1[6-(6,7)]
    79      19.482956      19.482956      19.482956    1[6-(1,6,8)]
    80      18.822981      18.822981      18.822981    1[6-(1,6,8)]
    81      19.516366      19.516366      19.516366    1[6-(1,6,8)]
    82      18.157039      18.157039      18.157039    1[6-(1,6,8)]
    83      17.603278      17.603278      17.603278    1[6-(6,6)]
    84      20.367296      20.367296      20.367296    1[6-(1,6,8)]
    85      19.142825      19.142825      19.142825    1[6-(1,6,8)]
    86      11.091883      11.091883      11.091883    1[6-(6,6)]
    87        9.73374        9.73374        9.73374    1[6-(1,6,8)]
    88       9.042738       9.042738       9.042738    1[6-(1,6,8)]
    89       11.27089       11.27089       11.27089    1[6-(6,6)]
    90       6.982832       6.982832       6.982832    1[6-(6,7)]
    91      13.866608      13.866608      13.866608    1[6-(6,6)]
    92       16.35971       16.35971       16.35971    1[6-(6,7)]
    93      10.459351      10.459351      10.459351    1[6-(6,6)]
    94       13.09924       13.09924       13.09924    1[6-(6,7)]
    95      18.696467      18.696467      18.696467    1[6-(6,6)]
    96      17.468413      17.468413      17.468413    1[6-(6,7)]
    97      14.369071      14.369071      14.369071    1[6-(6,7)]
    98        14.2867        14.2867        14.2867    1[6-(6,7)]
    99      15.680658      15.680658      15.680658    1[6-(6,6)]
   100      10.638341      10.638341      10.638341    1[6-(6,7)]
   101      17.982804      17.982804      17.982804    1[6-(6,6)]
   102       4.888354       4.888354       4.888354    1[6-(6,7)]
   103       6.945839       6.945839       6.945839    6[6-(1,6),6-(1,6),8-(6)]
   104      11.541767      11.541767      11.541767    6[6-(1,6),6-(1,6),8-(6)]
   105       10.84242       10.84242       10.84242    6[1-(0),1-(0),6-(6,6,6),8-(6)]
   106      10.780357      10.780357      10.780357    6[1-(0),1-(0),6-(6,6,6),8-(6)]
   107      12.251863      12.251863      12.251863    6[1-(0),6-(1,7),6-(6,8)]
   108       9.842318       9.842318       9.842318    6[1-(0),1-(0),6-(6,6,6),8-(6)]
   109       6.423115       6.423115       6.423115    6[1-(0),6-(1,7),6-(6,8)]
   110        8.70258        8.70258        8.70258    6[1-(0),1-(0),6-(6,6,6),8-(6)]
   111      10.035653      10.035653      10.035653    6[6-(1,1,8),6-(1,1,8),6-(1,1,8),6-(1,1,8)]
   112      12.837855      12.837855      12.837855    6[6-(1,6),6-(1,6),8-(6)]
   113         6.3157         6.3157         6.3157    6[1-(0),6-(1,7),6-(6,8)]
   114       5.295314       5.295314       5.295314    6[1-(0),6-(1,6),7-(6,47)]
   115       9.413875       9.413875       9.413875    6[1-(0),6-(1,7),6-(6,8)]
   116       8.772995       8.772995       8.772995    6[6-(1,6),6-(1,6),8-(6)]
   117       1.049039       1.049039       1.049039    6[1-(0),6-(1,6),7-(6,47)]
   118       7.888654       7.888654       7.888654    6[1-(0),6-(1,7),6-(6,8)]
   119       5.216542       5.216542       5.216542    6[1-(0),6-(1,6),7-(6,47)]
   120      17.562691      17.562691      17.562691    6[1-(0),6-(1,7),6-(6,8)]
   121       6.374188       6.374188       6.374188    6[1-(0),6-(1,6),7-(6,47)]
   122      14.730654      14.730654      14.730654    6[1-(0),6-(1,6),7-(6,47)]
   123       9.146545       9.146545       9.146545    6[1-(0),6-(1,6),7-(6)]
   124      13.950142      13.950142      13.950142    6[1-(0),6-(1,7),6-(6,8)]
   125      13.419063      13.419063      13.419063    6[1-(0),6-(1,6),7-(6,47)]
   126      12.577686      12.577686      12.577686    6[1-(0),6-(1,7),6-(6,8)]
   127       7.677416       7.677416       7.677416    6[1-(0),6-(1,6),7-(6)]
   128      12.913032      12.913032      12.913032    6[6-(1,6),6-(1,6),8-(6)]
   129       5.574579       5.574579       5.574579    6[6-(1,6),6-(1,6),8-(6)]
   130       4.875214       4.875214       4.875214    6[1-(0),1-(0),6-(6,6,6),8-(6)]
   131       4.813159       4.813159       4.813159    6[1-(0),1-(0),6-(6,6,6),8-(6)]
   132       6.284676       6.284676       6.284676    6[1-(0),6-(1,7),6-(6,8)]
   133       3.875111       3.875111       3.875111    6[1-(0),1-(0),6-(6,6,6),8-(6)]
   134      12.390303      12.390303      12.390303    6[1-(0),6-(1,7),6-(6,8)]
   135      14.669778      14.669778      14.669778    6[1-(0),1-(0),6-(6,6,6),8-(6)]
   136        4.06845        4.06845        4.06845    6[6-(1,1,8),6-(1,1,8),6-(1,1,8),6-(1,1,8)]
   137       6.870642       6.870642       6.870642    6[6-(1,6),6-(1,6),8-(6)]
   138      12.282898      12.282898      12.282898    6[1-(0),6-(1,7),6-(6,8)]
   139      11.262502      11.262502      11.262502    6[1-(0),6-(1,6),7-(6,47)]
   140       9.413885       9.413885       9.413885    6[1-(0),6-(1,7),6-(6,8)]
   141       2.805789       2.805789       2.805789    6[6-(1,6),6-(1,6),8-(6)]
   142       7.016257       7.016257       7.016257    6[1-(0),6-(1,6),7-(6,47)]
   143      13.855851      13.855851      13.855851    6[1-(0),6-(1,7),6-(6,8)]
   144       11.18374       11.18374       11.18374    6[1-(0),6-(1,6),7-(6,47)]
   145       5.628285       5.628285       5.628285    6[1-(0),6-(1,7),6-(6,8)]
   146       6.374188       6.374188       6.374188    6[1-(0),6-(1,6),7-(6,47)]
   147       8.763435       8.763435       8.763435    6[1-(0),6-(1,6),7-(6,47)]
   148       9.146554       9.146554       9.146554    6[1-(0),6-(1,6),7-(6)]
   149       7.982928       7.982928       7.982928    6[1-(0),6-(1,7),6-(6,8)]
   150      13.419081      13.419081      13.419081    6[1-(0),6-(1,6),7-(6,47)]
   151       6.610471       6.610471       6.610471    6[1-(0),6-(1,7),6-(6,8)]
   152      19.611833      19.611833      19.611833    6[1-(0),6-(1,6),7-(6)]
   153      16.923019      16.923019      16.923019    6[6-(1,6),6-(1,6),8-(6)]
   154      12.327091      12.327091      12.327091    6[6-(1,6),6-(1,6),8-(6)]
   155      13.026438      13.026438      13.026438    6[1-(0),1-(0),6-(6,6,6),8-(6)]
   156      13.088501      13.088501      13.088501    6[1-(0),1-(0),6-(6,6,6),8-(6)]
   157      11.616995      11.616995      11.616995    6[1-(0),6-(1,7),6-(6,8)]
   158       14.02654       14.02654       14.02654    6[1-(0),1-(0),6-(6,6,6),8-(6)]
   159      17.445743      17.445743      17.445743    6[1-(0),6-(1,7),6-(6,8)]
   160      15.166278      15.166278      15.166278    6[1-(0),1-(0),6-(6,6,6),8-(6)]
   161      13.833205      13.833205      13.833205    6[6-(1,1,8),6-(1,1,8),6-(1,1,8),6-(1,1,8)]
   162      11.031003      11.031003      11.031003    6[6-(1,6),6-(1,6),8-(6)]
   163      17.553158      17.553158      17.553158    6[1-(0),6-(1,7),6-(6,8)]
   164      18.573544      18.573544      18.573544    6[1-(0),6-(1,6),7-(6,47)]
   165      14.454983      14.454983      14.454983    6[1-(0),6-(1,7),6-(6,8)]
   166      15.095863      15.095863      15.095863    6[6-(1,6),6-(1,6),8-(6)]
   167      22.819819      22.819819      22.819819    6[1-(0),6-(1,6),7-(6,47)]
   168      15.980204      15.980204      15.980204    6[1-(0),6-(1,7),6-(6,8)]
   169      18.652316      18.652316      18.652316    6[1-(0),6-(1,6),7-(6,47)]
   170       6.306167       6.306167       6.306167    6[1-(0),6-(1,7),6-(6,8)]
   171       17.49467       17.49467       17.49467    6[1-(0),6-(1,6),7-(6,47)]
   172       9.138204       9.138204       9.138204    6[1-(0),6-(1,6),7-(6,47)]
   173      14.722313      14.722313      14.722313    6[1-(0),6-(1,6),7-(6)]
   174       9.918716       9.918716       9.918716    6[1-(0),6-(1,7),6-(6,8)]
   175      10.449795      10.449795      10.449795    6[1-(0),6-(1,6),7-(6,47)]
   176      11.291172      11.291172      11.291172    6[1-(0),6-(1,7),6-(6,8)]
   177      16.191442      16.191442      16.191442    6[1-(0),6-(1,6),7-(6)]
   178      10.955826      10.955826      10.955826    6[6-(1,6),6-(1,6),8-(6)]
   179      18.294279      18.294279      18.294279    6[6-(1,6),6-(1,6),8-(6)]
   180      18.993644      18.993644      18.993644    6[1-(0),1-(0),6-(6,6,6),8-(6)]
   181      19.055699      19.055699      19.055699    6[1-(0),1-(0),6-(6,6,6),8-(6)]
   182      17.584182      17.584182      17.584182    6[1-(0),6-(1,7),6-(6,8)]
   183      19.993747      19.993747      19.993747    6[1-(0),1-(0),6-(6,6,6),8-(6)]
   184      11.478555      11.478555      11.478555    6[1-(0),6-(1,7),6-(6,8)]
   185        9.19908        9.19908        9.19908    6[1-(0),1-(0),6-(6,6,6),8-(6)]
   186      19.800408      19.800408      19.800408    6[6-(1,1,8),6-(1,1,8),6-(1,1,8),6-(1,1,8)]
   187      16.998216      16.998216      16.998216    6[6-(1,6),6-(1,6),8-(6)]
   188       11.58596       11.58596       11.58596    6[1-(0),6-(1,7),6-(6,8)]
   189      12.606356      12.606356      12.606356    6[1-(0),6-(1,6),7-(6,47)]
   190      14.454973      14.454973      14.454973    6[1-(0),6-(1,7),6-(6,8)]
   191      21.063069      21.063069      21.063069    6[6-(1,6),6-(1,6),8-(6)]
   192      16.852601      16.852601      16.852601    6[1-(0),6-(1,6),7-(6,47)]
   193      10.013007      10.013007      10.013007    6[1-(0),6-(1,7),6-(6,8)]
   194      12.685118      12.685118      12.685118    6[1-(0),6-(1,6),7-(6,47)]
   195      18.240573      18.240573      18.240573    6[1-(0),6-(1,7),6-(6,8)]
   196       17.49467       17.49467       17.49467    6[1-(0),6-(1,6),7-(6,47)]
   197      15.105423      15.105423      15.105423    6[1-(0),6-(1,6),7-(6,47)]
   198      14.722304      14.722304      14.722304    6[1-(0),6-(1,6),7-(6)]
   199       15.88593       15.88593       15.88593    6[1-(0),6-(1,7),6-(6,8)]
   200      10.449777      10.449777      10.449777    6[1-(0),6-(1,6),7-(6,47)]
   201      17.258387      17.258387      17.258387    6[1-(0),6-(1,7),6-(6,8)]
   202       4.257025       4.257025       4.257025    6[1-(0),6-(1,6),7-(6)]
   203       4.690237       4.690237       4.690237    7[6-(1,6),6-(1,6),47-(7)]
   204       7.066383       7.066383       7.066383    7[6-(1,6),6-(1,6),47-(7)]
   205      14.476452      14.476452      14.476452    7[6-(1,6),6-(1,6),47-(7)]
   206       8.333811       8.333811       8.333811    7[6-(1,6),6-(1,6)]
   207       10.65743       10.65743       10.65743    7[6-(1,6),6-(1,6),47-(7)]
   208       7.066384       7.066384       7.066384    7[6-(1,6),6-(1,6),47-(7)]
   209      14.476468      14.476468      14.476468    7[6-(1,6),6-(1,6),47-(7)]
   210       8.333822       8.333822       8.333822    7[6-(1,6),6-(1,6)]
   211      19.178621      19.178621      19.178621    7[6-(1,6),6-(1,6),47-(7)]
   212      16.802475      16.802475      16.802475    7[6-(1,6),6-(1,6),47-(7)]
   213       9.392406       9.392406       9.392406    7[6-(1,6),6-(1,6),47-(7)]
   214      15.535047      15.535047      15.535047    7[6-(1,6),6-(1,6)]
   215      13.211428      13.211428      13.211428    7[6-(1,6),6-(1,6),47-(7)]
   216      16.802474      16.802474      16.802474    7[6-(1,6),6-(1,6),47-(7)]
   217        9.39239        9.39239        9.39239    7[6-(1,6),6-(1,6),47-(7)]
   218      15.535036      15.535036      15.535036    7[6-(1,6),6-(1,6)]
   219      17.202273      17.202273      17.202273    7[7-(8,8,8),8-(0),8-(7),8-(7)]
   220       6.666585       6.666585       6.666585    7[7-(8,8,8),8-(0),8-(7),8-(7)]
   221      13.438165      13.438165      13.438165    7[8-(0),8-(0),8-(0)]
   222      17.202265      17.202265      17.202265    7[7-(8,8,8),8-(0),8-(7),8-(7)]
   223       6.666593       6.666593       6.666593    7[7-(8,8,8),8-(0),8-(7),8-(7)]
   224      19.405391      19.405391      19.405391    7[8-(0),8-(0),8-(0)]
   225      10.430693      10.430693      10.430693    7[8-(0),8-(0),8-(0)]
   226       4.463467       4.463467       4.463467    7[8-(0),8-(0),8-(0)]
   227       8.030676       8.030676       8.030676    8[6-(1,1,6),6-(6,6)]
   228       10.83406       10.83406       10.83406    8[6-(1,1,6),6-(6,6)]
   229      12.074051      12.074051      12.074051    8[6-(1,1,6),6-(6,6)]
   230       8.935302       8.935302       8.935302    8[6-(1,1,6),6-(6,6)]
   231      13.997869      13.997869      13.997869    8[6-(1,1,6),6-(6,6)]
   232       4.866866       4.866866       4.866866    8[6-(1,1,6),6-(6,6)]
   233       6.106843       6.106843       6.106843    8[6-(1,1,6),6-(6,6)]
   234       2.968098       2.968098       2.968098    8[6-(1,1,6),6-(6,6)]
   235      15.838182      15.838182      15.838182    8[6-(1,1,6),6-(6,6)]
   236      13.034798      13.034798      13.034798    8[6-(1,1,6),6-(6,6)]
   237      11.794807      11.794807      11.794807    8[6-(1,1,6),6-(6,6)]
   238      14.933556      14.933556      14.933556    8[6-(1,1,6),6-(6,6)]
   239       9.870989       9.870989       9.870989    8[6-(1,1,6),6-(6,6)]
   240      19.001992      19.001992      19.001992    8[6-(1,1,6),6-(6,6)]
   241      17.762015      17.762015      17.762015    8[6-(1,1,6),6-(6,6)]
   242       20.90076       20.90076       20.90076    8[6-(1,1,6),6-(6,6)]
   243       5.612776       5.612776       5.612776    8[7-(7,8,8),7-(7,8,8)]
   244      16.388348      16.388348      16.388348    8[7-(7,8,8)]
   245      18.256082      18.256082      18.256082    8[7-(7,8,8),7-(7,8,8)]
   246        7.48051        7.48051        7.48051    8[7-(7,8,8)]
   247      12.924987      12.924987      12.924987    8[7-(8,8)]
   248      14.297444      14.297444      14.297444    8[7-(8,8)]
   249      13.151737      13.151737      13.151737    8[7-(8,8)]
   250       11.57995       11.57995       11.57995    8[7-(7,8,8),7-(7,8,8)]
   251      16.388339      16.388339      16.388339    8[7-(7,8,8)]
   252      12.288908      12.288908      12.288908    8[7-(7,8,8),7-(7,8,8)]
   253       7.480519       7.480519       7.480519    8[7-(7,8,8)]
   254      12.924989      12.924989      12.924989    8[7-(8,8)]
   255      20.264666      20.264666      20.264666    8[7-(8,8)]
   256       13.15173       13.15173       13.15173    8[7-(8,8)]
   257      10.943871      10.943871      10.943871    8[7-(8,8)]
   258       9.571414       9.571414       9.571414    8[7-(8,8)]
   259      10.717121      10.717121      10.717121    8[7-(8,8)]
   260      10.943869      10.943869      10.943869    8[7-(8,8)]
   261       3.604192       3.604192       3.604192    8[7-(8,8)]
   262      10.717128      10.717128      10.717128    8[7-(8,8)]
