# Supplementary material for: A collection of forcefield precursors for metal–organic frameworks
Source: RSC Adv. 2019 Nov 13;9(63):36492–507. doi: 10.1039/c9ra07327b (PMC9075174; doi:10.1039/c9ra07327b)
Supplement: RA-009-C9RA07327B-s2174 [file RA-009-C9RA07327B-s2174.txt]

REHMEY_clean

9.071700    0.000000    0.000000
0.171982    9.593759    0.000000
2.066671    4.439747    24.035884

     1       9.228816       9.228816       9.228816    48[7-(6,6),7-(6,6),8-(6),8-(6),8-(6)]
     2       2.081537       2.081537       2.081537    48[7-(6,6),7-(6,6),8-(6),8-(6),8-(6)]
     3       2.951076       2.951076       2.951076    1[6-(6,6)]
     4       2.956971       2.956971       2.956971    1[6-(6,7)]
     5       2.209825       2.209825       2.209825    1[6-(6,7)]
     6        7.38227        7.38227        7.38227    1[6-(6,6)]
     7       5.280378       5.280378       5.280378    1[6-(6,6)]
     8       2.239717       2.239717       2.239717    1[6-(6,6)]
     9       1.906589       1.906589       1.906589    1[6-(6,6)]
    10       3.644201       3.644201       3.644201    1[6-(6,6)]
    11       5.751619       5.751619       5.751619    1[6-(6,6)]
    12       9.862918       9.862918       9.862918    1[6-(6,7)]
    13       1.929968       1.929968       1.929968    1[6-(6,6)]
    14       2.407828       2.407828       2.407828    1[6-(6,6)]
    15       4.050705       4.050705       4.050705    1[6-(6,6)]
    16      10.439966      10.439966      10.439966    1[6-(6,6)]
    17       5.491335       5.491335       5.491335    1[6-(6,6)]
    18       4.281464       4.281464       4.281464    1[6-(6,6)]
    19      10.023369      10.023369      10.023369    1[6-(6,7)]
    20       5.930025       5.930025       5.930025    1[6-(1,6,7)]
    21       6.143724       6.143724       6.143724    1[6-(1,6,7)]
    22       5.042521       5.042521       5.042521    1[6-(6,6)]
    23        2.00529        2.00529        2.00529    1[6-(1,6,7)]
    24       9.518141       9.518141       9.518141    1[6-(1,6,7)]
    25      10.530263      10.530263      10.530263    1[6-(6,6)]
    26       2.519206       2.519206       2.519206    1[6-(6,6)]
    27       9.647144       9.647144       9.647144    1[6-(6,6)]
    28       9.301687       9.301687       9.301687    1[6-(6,6)]
    29       9.442177       9.442177       9.442177    1[7-(6,6)]
    30       4.802605       4.802605       4.802605    1[7-(6,6)]
    31       8.359277       8.359277       8.359277    1[6-(6,6)]
    32       8.353382       8.353382       8.353382    1[6-(6,7)]
    33       9.100528       9.100528       9.100528    1[6-(6,7)]
    34       3.928083       3.928083       3.928083    1[6-(6,6)]
    35       6.029975       6.029975       6.029975    1[6-(6,6)]
    36       9.070636       9.070636       9.070636    1[6-(6,6)]
    37       9.403764       9.403764       9.403764    1[6-(6,6)]
    38       7.666152       7.666152       7.666152    1[6-(6,6)]
    39       5.558734       5.558734       5.558734    1[6-(6,6)]
    40       1.447435       1.447435       1.447435    1[6-(6,7)]
    41       9.380385       9.380385       9.380385    1[6-(6,6)]
    42       8.902525       8.902525       8.902525    1[6-(6,6)]
    43       7.259648       7.259648       7.259648    1[6-(6,6)]
    44       0.870387       0.870387       0.870387    1[6-(6,6)]
    45       5.819018       5.819018       5.819018    1[6-(6,6)]
    46       7.028889       7.028889       7.028889    1[6-(6,6)]
    47       1.286984       1.286984       1.286984    1[6-(6,7)]
    48       5.380328       5.380328       5.380328    1[6-(1,6,7)]
    49       5.166629       5.166629       5.166629    1[6-(1,6,7)]
    50       6.267832       6.267832       6.267832    1[6-(6,6)]
    51       9.305063       9.305063       9.305063    1[6-(1,6,7)]
    52       1.792212       1.792212       1.792212    1[6-(1,6,7)]
    53        0.78009        0.78009        0.78009    1[6-(6,6)]
    54       8.791147       8.791147       8.791147    1[6-(6,6)]
    55       1.663209       1.663209       1.663209    1[6-(6,6)]
    56       2.008666       2.008666       2.008666    1[6-(6,6)]
    57       1.868176       1.868176       1.868176    1[7-(6,6)]
    58       6.507748       6.507748       6.507748    1[7-(6,6)]
    59       2.371536       2.371536       2.371536    6[1-(0),6-(1,6),6-(6,6)]
    60       7.513422       7.513422       7.513422    6[6-(1,6),6-(1,6),6-(8,8)]
    61       2.088007       2.088007       2.088007    6[6-(6,6),7-(1,6),8-(0)]
    62       3.237182       3.237182       3.237182    6[1-(0),6-(6,6),7-(6,48)]
    63       2.787663       2.787663       2.787663    6[1-(0),6-(1,6),7-(6,48)]
    64       7.106277       7.106277       7.106277    6[1-(0),6-(1,6),6-(6,6)]
    65       2.362216       2.362216       2.362216    6[6-(6,6),8-(48),8-(48)]
    66       3.095078       3.095078       3.095078    6[6-(1,6),6-(1,6),6-(6,6)]
    67       10.21584       10.21584       10.21584    6[6-(1,1,7),6-(1,6),6-(1,7)]
    68       8.349684       8.349684       8.349684    6[6-(6,6),8-(0),8-(48)]
    69       5.018795       5.018795       5.018795    6[1-(0),6-(1,6),6-(6,6)]
    70       2.499959       2.499959       2.499959    6[1-(0),6-(1,6),6-(6,6)]
    71       2.627028       2.627028       2.627028    6[6-(1,6),6-(1,6),6-(8,8)]
    72       2.287953       2.287953       2.287953    6[1-(0),6-(1,6),6-(6,6)]
    73       4.451624       4.451624       4.451624    6[6-(6,6),7-(1,6),8-(0)]
    74       3.398641       3.398641       3.398641    6[1-(0),6-(1,6),6-(6,6)]
    75       4.903222       4.903222       4.903222    6[1-(0),6-(1,6),6-(6,6)]
    76       9.978182       9.978182       9.978182    6[1-(0),6-(6,6),7-(6,48)]
    77       2.622173       2.622173       2.622173    6[1-(0),6-(1,6),6-(6,6)]
    78       2.902996       2.902996       2.902996    6[1-(0),6-(1,6),6-(6,6)]
    79       4.086628       4.086628       4.086628    6[6-(1,6),6-(1,6),6-(7,8)]
    80       3.635337       3.635337       3.635337    6[1-(0),6-(1,6),6-(6,6)]
    81      10.316677      10.316677      10.316677    6[1-(0),6-(1,6),6-(1,7)]
    82       4.810586       4.810586       4.810586    6[1-(0),6-(1,6),6-(6,6)]
    83       4.029389       4.029389       4.029389    6[1-(0),6-(1,6),6-(1,7)]
    84      10.072316      10.072316      10.072316    6[1-(0),6-(1,6),7-(6,48)]
    85       5.474745       5.474745       5.474745    6[1-(0),1-(0),6-(6,6),7-(1,6)]
    86       4.539862       4.539862       4.539862    6[1-(0),6-(1,6),6-(6,6)]
    87       10.25057       10.25057       10.25057    6[1-(0),1-(0),6-(6,6),7-(1,6)]
    88       3.529058       3.529058       3.529058    6[6-(1,6),6-(1,6),6-(6,6)]
    89       4.508162       4.508162       4.508162    6[6-(1,1,7),6-(1,6),6-(1,7)]
    90       1.271802       1.271802       1.271802    6[6-(1,6),6-(1,6),6-(6,6)]
    91      10.378246      10.378246      10.378246    6[1-(0),6-(1,6),6-(6,6)]
    92       1.788496       1.788496       1.788496    6[6-(1,6),6-(1,6),6-(7,8)]
    93       2.113349       2.113349       2.113349    6[1-(0),6-(1,6),6-(6,6)]
    94      10.048001      10.048001      10.048001    6[1-(0),6-(1,6),6-(6,6)]
    95        9.82067        9.82067        9.82067    6[1-(0),6-(1,6),6-(6,6)]
    96       8.938817       8.938817       8.938817    6[1-(0),6-(1,6),6-(6,6)]
    97       3.796931       3.796931       3.796931    6[6-(1,6),6-(1,6),6-(8,8)]
    98       9.222346       9.222346       9.222346    6[6-(6,6),7-(1,6),8-(0)]
    99       8.073171       8.073171       8.073171    6[1-(0),6-(6,6),7-(6,48)]
   100        8.52269        8.52269        8.52269    6[1-(0),6-(1,6),7-(6,48)]
   101       4.204076       4.204076       4.204076    6[1-(0),6-(1,6),6-(6,6)]
   102       8.948137       8.948137       8.948137    6[6-(6,6),8-(48),8-(48)]
   103       8.215275       8.215275       8.215275    6[6-(1,6),6-(1,6),6-(6,6)]
   104       1.094513       1.094513       1.094513    6[6-(1,1,7),6-(1,6),6-(1,7)]
   105       2.960669       2.960669       2.960669    6[6-(6,6),8-(0),8-(48)]
   106       6.291558       6.291558       6.291558    6[1-(0),6-(1,6),6-(6,6)]
   107       8.810394       8.810394       8.810394    6[1-(0),6-(1,6),6-(6,6)]
   108       8.683325       8.683325       8.683325    6[6-(1,6),6-(1,6),6-(8,8)]
   109         9.0224         9.0224         9.0224    6[1-(0),6-(1,6),6-(6,6)]
   110       6.858729       6.858729       6.858729    6[6-(6,6),7-(1,6),8-(0)]
   111       7.911712       7.911712       7.911712    6[1-(0),6-(1,6),6-(6,6)]
   112       6.407131       6.407131       6.407131    6[1-(0),6-(1,6),6-(6,6)]
   113       1.332171       1.332171       1.332171    6[1-(0),6-(6,6),7-(6,48)]
   114        8.68818        8.68818        8.68818    6[1-(0),6-(1,6),6-(6,6)]
   115       8.407357       8.407357       8.407357    6[1-(0),6-(1,6),6-(6,6)]
   116       7.223725       7.223725       7.223725    6[6-(1,6),6-(1,6),6-(7,8)]
   117       7.675016       7.675016       7.675016    6[1-(0),6-(1,6),6-(6,6)]
   118       0.993676       0.993676       0.993676    6[1-(0),6-(1,6),6-(1,7)]
   119       6.499767       6.499767       6.499767    6[1-(0),6-(1,6),6-(6,6)]
   120       7.280964       7.280964       7.280964    6[1-(0),6-(1,6),6-(1,7)]
   121       1.238037       1.238037       1.238037    6[1-(0),6-(1,6),7-(6,48)]
   122       5.835608       5.835608       5.835608    6[1-(0),1-(0),6-(6,6),7-(1,6)]
   123       6.770491       6.770491       6.770491    6[1-(0),6-(1,6),6-(6,6)]
   124       1.059783       1.059783       1.059783    6[1-(0),1-(0),6-(6,6),7-(1,6)]
   125       7.781295       7.781295       7.781295    6[6-(1,6),6-(1,6),6-(6,6)]
   126       6.802191       6.802191       6.802191    6[6-(1,1,7),6-(1,6),6-(1,7)]
   127      10.038551      10.038551      10.038551    6[6-(1,6),6-(1,6),6-(6,6)]
   128       0.932107       0.932107       0.932107    6[1-(0),6-(1,6),6-(6,6)]
   129       9.521857       9.521857       9.521857    6[6-(1,6),6-(1,6),6-(7,8)]
   130       9.197004       9.197004       9.197004    6[1-(0),6-(1,6),6-(6,6)]
   131       1.262352       1.262352       1.262352    6[1-(0),6-(1,6),6-(6,6)]
   132       1.489683       1.489683       1.489683    6[1-(0),6-(1,6),6-(6,6)]
   133       2.375809       2.375809       2.375809    7[6-(1,6),6-(1,6),48-(7,8,8,8)]
   134       9.900806       9.900806       9.900806    7[6-(1,6),6-(1,6),48-(7,8,8,8)]
   135      10.154635      10.154635      10.154635    7[1-(0),6-(1,1,6),6-(6,8)]
   136       4.881836       4.881836       4.881836    7[1-(0),6-(1,1,6),6-(6,8)]
   137       8.934544       8.934544       8.934544    7[6-(1,6),6-(1,6),48-(7,8,8,8)]
   138       1.409547       1.409547       1.409547    7[6-(1,6),6-(1,6),48-(7,8,8,8)]
   139       1.155718       1.155718       1.155718    7[1-(0),6-(1,1,6),6-(6,8)]
   140       6.428517       6.428517       6.428517    7[1-(0),6-(1,1,6),6-(6,8)]
   141       3.169156       3.169156       3.169156    8[6-(6,7)]
   142       8.958953       8.958953       8.958953    8[6-(6,8)]
   143       8.334272       8.334272       8.334272    8[6-(6,8),48-(7,7,8,8)]
   144       2.107108       2.107108       2.107108    8[6-(6,8),48-(7,7,8,8)]
   145       2.579937       2.579937       2.579937    8[6-(6,8),48-(7,7,8,8)]
   146       4.208614       4.208614       4.208614    8[6-(6,7)]
   147       8.141197       8.141197       8.141197    8[6-(6,7)]
   148         2.3514         2.3514         2.3514    8[6-(6,8)]
   149       2.976081       2.976081       2.976081    8[6-(6,8),48-(7,7,8,8)]
   150       9.203245       9.203245       9.203245    8[6-(6,8),48-(7,7,8,8)]
   151       8.730416       8.730416       8.730416    8[6-(6,8),48-(7,7,8,8)]
   152       7.101739       7.101739       7.101739    8[6-(6,7)]
