# Supplementary material for: A collection of forcefield precursors for metal–organic frameworks
Source: RSC Adv. 2019 Nov 13;9(63):36492–507. doi: 10.1039/c9ra07327b (PMC9075174; doi:10.1039/c9ra07327b)
Supplement: RA-009-C9RA07327B-s2175 [file RA-009-C9RA07327B-s2175.txt]

REJLEY_clean

11.448200    0.000000    0.000000
3.420596    11.022232    0.000000
1.933897    4.534234    10.683940

     1       6.691048       6.691048       6.691048    27[7-(6,6),7-(6,6),8-(6),8-(6)]
     2       7.434398       7.434398       7.434398    27[7-(6,6),7-(6,6),7-(6,6),7-(6,6),8-(6),8-(6)]
     3       8.401347       8.401347       8.401347    27[7-(6,6),7-(6,6),8-(6),8-(6),8-(6),8-(6)]
     4       7.136762       7.136762       7.136762    1[6-(7,7)]
     5      12.383954      12.383954      12.383954    1[6-(6,7)]
     6      14.473605      14.473605      14.473605    1[6-(6,6)]
     7      14.708119      14.708119      14.708119    1[6-(6,6)]
     8       9.191873       9.191873       9.191873    1[6-(6,7)]
     9       4.355134       4.355134       4.355134    1[6-(6,6)]
    10       6.247469       6.247469       6.247469    1[6-(6,7)]
    11       7.260751       7.260751       7.260751    1[6-(6,7)]
    12       5.420812       5.420812       5.420812    1[6-(6,6)]
    13      11.760654      11.760654      11.760654    1[6-(6,7)]
    14      14.060675      14.060675      14.060675    1[6-(6,6)]
    15      12.131976      12.131976      12.131976    1[6-(6,6)]
    16       9.826228       9.826228       9.826228    1[6-(6,7)]
    17       9.665931       9.665931       9.665931    1[6-(7,7)]
    18       4.418739       4.418739       4.418739    1[6-(6,7)]
    19       2.329088       2.329088       2.329088    1[6-(6,6)]
    20       2.094574       2.094574       2.094574    1[6-(6,6)]
    21        7.61082        7.61082        7.61082    1[6-(6,7)]
    22      12.447559      12.447559      12.447559    1[6-(6,6)]
    23      10.555224      10.555224      10.555224    1[6-(6,7)]
    24       9.541942       9.541942       9.541942    1[6-(6,7)]
    25      11.381881      11.381881      11.381881    1[6-(6,6)]
    26       5.042039       5.042039       5.042039    1[6-(6,7)]
    27       2.742018       2.742018       2.742018    1[6-(6,6)]
    28       4.670717       4.670717       4.670717    1[6-(6,6)]
    29       6.976465       6.976465       6.976465    1[6-(6,7)]
    30        7.17475        7.17475        7.17475    6[1-(0),7-(6,27),7-(6,27)]
    31       7.154477       7.154477       7.154477    6[6-(6,7),6-(8,8),7-(6,27)]
    32       7.352149       7.352149       7.352149    6[6-(6,7),6-(8,8),7-(6,27)]
    33       6.984452       6.984452       6.984452    6[6-(6,7),8-(27),8-(27)]
    34       7.555425       7.555425       7.555425    6[6-(6,7),8-(27),8-(27)]
    35      12.855016      12.855016      12.855016    6[1-(0),6-(1,6),7-(6)]
    36      14.103403      14.103403      14.103403    6[1-(0),6-(1,7),6-(6,6)]
    37      14.814577      14.814577      14.814577    6[6-(1,6),6-(1,6),6-(6,6)]
    38      14.239818      14.239818      14.239818    6[1-(0),6-(1,7),6-(6,6)]
    39      12.989831      12.989831      12.989831    6[1-(0),6-(1,6),7-(6)]
    40       4.642458       4.642458       4.642458    6[6-(1,6),6-(1,6),6-(6,6)]
    41       4.930431       4.930431       4.930431    6[1-(0),6-(1,7),6-(6,6)]
    42       6.059786       6.059786       6.059786    6[1-(0),6-(1,6),7-(6,27)]
    43       6.653889       6.653889       6.653889    6[1-(0),6-(1,6),7-(6,27)]
    44       5.552366       5.552366       5.552366    6[1-(0),6-(1,7),6-(6,6)]
    45      12.237725      12.237725      12.237725    6[1-(0),6-(1,6),7-(6,27)]
    46      13.615556      13.615556      13.615556    6[1-(0),6-(1,7),6-(6,6)]
    47      12.411751      12.411751      12.411751    6[6-(1,6),6-(1,6),6-(6,6)]
    48      11.679764      11.679764      11.679764    6[1-(0),6-(1,7),6-(6,6)]
    49      10.301063      10.301063      10.301063    6[1-(0),6-(1,6),7-(6,27)]
    50       9.627943       9.627943       9.627943    6[1-(0),7-(6,27),7-(6,27)]
    51       9.648216       9.648216       9.648216    6[6-(6,7),6-(8,8),7-(6,27)]
    52       9.450544       9.450544       9.450544    6[6-(6,7),6-(8,8),7-(6,27)]
    53       9.818241       9.818241       9.818241    6[6-(6,7),8-(27),8-(27)]
    54       9.247268       9.247268       9.247268    6[6-(6,7),8-(27),8-(27)]
    55       3.947677       3.947677       3.947677    6[1-(0),6-(1,6),7-(6)]
    56        2.69929        2.69929        2.69929    6[1-(0),6-(1,7),6-(6,6)]
    57       1.988116       1.988116       1.988116    6[6-(1,6),6-(1,6),6-(6,6)]
    58       2.562875       2.562875       2.562875    6[1-(0),6-(1,7),6-(6,6)]
    59       3.812862       3.812862       3.812862    6[1-(0),6-(1,6),7-(6)]
    60      12.160235      12.160235      12.160235    6[6-(1,6),6-(1,6),6-(6,6)]
    61      11.872262      11.872262      11.872262    6[1-(0),6-(1,7),6-(6,6)]
    62      10.742907      10.742907      10.742907    6[1-(0),6-(1,6),7-(6,27)]
    63      10.148804      10.148804      10.148804    6[1-(0),6-(1,6),7-(6,27)]
    64      11.250327      11.250327      11.250327    6[1-(0),6-(1,7),6-(6,6)]
    65       4.564968       4.564968       4.564968    6[1-(0),6-(1,6),7-(6,27)]
    66       3.187137       3.187137       3.187137    6[1-(0),6-(1,7),6-(6,6)]
    67       2.457045       2.457045       2.457045    6[6-(1,6),6-(1,6),6-(6,6)]
    68       5.122929       5.122929       5.122929    6[1-(0),6-(1,7),6-(6,6)]
    69        6.50163        6.50163        6.50163    6[1-(0),6-(1,6),7-(6,27)]
    70       7.047391       7.047391       7.047391    7[6-(1,7),6-(6,6),27-(7,8,8)]
    71       7.360016       7.360016       7.360016    7[6-(1,7),6-(6,6),27-(7,7,7,8,8)]
    72      12.271972      12.271972      12.271972    7[6-(1,6),6-(1,6)]
    73       6.903797       6.903797       6.903797    7[6-(1,6),6-(1,6),27-(7,8,8,8,8)]
    74       9.606916       9.606916       9.606916    7[6-(1,6),6-(1,6),27-(7,7,7,8,8)]
    75       9.755302       9.755302       9.755302    7[6-(1,7),6-(6,6),27-(7,8,8)]
    76       9.442677       9.442677       9.442677    7[6-(1,7),6-(6,6),27-(7,7,7,8,8)]
    77       4.530721       4.530721       4.530721    7[6-(1,6),6-(1,6)]
    78       9.898896       9.898896       9.898896    7[6-(1,6),6-(1,6),27-(7,8,8,8,8)]
    79       7.195777       7.195777       7.195777    7[6-(1,6),6-(1,6),27-(7,7,7,8,8)]
    80       7.006425       7.006425       7.006425    8[6-(6,8),27-(7,7,8,8,8)]
    81       6.785884       6.785884       6.785884    8[6-(6,8),27-(7,7,8)]
    82       7.817871       7.817871       7.817871    8[6-(6,8),27-(7,7,8,8,8)]
    83       7.462939       7.462939       7.462939    8[6-(6,8),27-(7,7,7,7,8)]
    84       9.796268       9.796268       9.796268    8[6-(6,8),27-(7,7,8,8,8)]
    85      10.016809      10.016809      10.016809    8[6-(6,8),27-(7,7,8)]
    86       8.984822       8.984822       8.984822    8[6-(6,8),27-(7,7,8,8,8)]
    87       9.339754       9.339754       9.339754    8[6-(6,8),27-(7,7,7,7,8)]
