# Supplementary material for: A collection of forcefield precursors for metal–organic frameworks
Source: RSC Adv. 2019 Nov 13;9(63):36492–507. doi: 10.1039/c9ra07327b (PMC9075174; doi:10.1039/c9ra07327b)
Supplement: RA-009-C9RA07327B-s2176 [file RA-009-C9RA07327B-s2176.txt]

REJVOS_clean

9.856800    0.000000    0.000000
0.000000    11.307000    0.000000
0.000000    -0.352409    14.724783

     1       5.693485       5.693485       5.693485    12[8-(6,12),8-(6,12),8-(6,12),8-(6,12),8-(6,12),8-(6,12)]
     2       3.801768       3.801768       3.801768    12[8-(6),8-(6),8-(6,12),8-(6,12),8-(6,12),8-(6,12)]
     3       0.765085       0.765085       0.765085    12[8-(6,12),8-(6,12),8-(6,12),8-(6,12),8-(6,12),8-(6,12)]
     4       8.730168       8.730168       8.730168    12[8-(6),8-(6),8-(6,12),8-(6,12),8-(6,12),8-(6,12)]
     5       4.163315       4.163315       4.163315    12[8-(6,12),8-(6,12),8-(6,12),8-(6,12),8-(6,12),8-(6,12)]
     6       6.055032       6.055032       6.055032    12[8-(6),8-(6),8-(6,12),8-(6,12),8-(6,12),8-(6,12)]
     7       9.091715       9.091715       9.091715    12[8-(6,12),8-(6,12),8-(6,12),8-(6,12),8-(6,12),8-(6,12)]
     8       1.126632       1.126632       1.126632    12[8-(6),8-(6),8-(6,12),8-(6,12),8-(6,12),8-(6,12)]
     9         4.9284         4.9284         4.9284    12[8-(6),8-(6),8-(6),8-(6),8-(6,12),8-(6,12)]
    10            0.0            0.0            0.0    12[8-(6),8-(6),8-(6),8-(6),8-(6,12),8-(6,12)]
    11         4.9284         4.9284         4.9284    12[8-(6),8-(6),8-(6),8-(6),8-(6,12),8-(6,12)]
    12            0.0            0.0            0.0    12[8-(6),8-(6),8-(6),8-(6),8-(6,12),8-(6,12)]
    13       4.411904       4.411904       4.411904    1[6-(8,8)]
    14       8.663142       8.663142       8.663142    1[6-(8,8)]
    15       7.795743       7.795743       7.795743    1[6-(8,8)]
    16        7.26249        7.26249        7.26249    1[6-(8,8)]
    17       3.431152       3.431152       3.431152    1[6-(8,8)]
    18       2.971825       2.971825       2.971825    1[6-(8,8)]
    19       9.340304       9.340304       9.340304    1[6-(8,8)]
    20       3.734742       3.734742       3.734742    1[6-(8,8)]
    21       2.867343       2.867343       2.867343    1[6-(8,8)]
    22        2.33409        2.33409        2.33409    1[6-(8,8)]
    23       8.359552       8.359552       8.359552    1[6-(8,8)]
    24       7.900225       7.900225       7.900225    1[6-(8,8)]
    25       5.444896       5.444896       5.444896    1[6-(8,8)]
    26       1.193658       1.193658       1.193658    1[6-(8,8)]
    27       2.061057       2.061057       2.061057    1[6-(8,8)]
    28        2.59431        2.59431        2.59431    1[6-(8,8)]
    29       6.425648       6.425648       6.425648    1[6-(8,8)]
    30       6.884975       6.884975       6.884975    1[6-(8,8)]
    31       0.516496       0.516496       0.516496    1[6-(8,8)]
    32       6.122058       6.122058       6.122058    1[6-(8,8)]
    33       6.989457       6.989457       6.989457    1[6-(8,8)]
    34        7.52271        7.52271        7.52271    1[6-(8,8)]
    35       1.497248       1.497248       1.497248    1[6-(8,8)]
    36       1.956575       1.956575       1.956575    1[6-(8,8)]
    37       4.664928       4.664928       4.664928    6[1-(0),8-(12),8-(12,12)]
    38       7.760357       7.760357       7.760357    6[1-(0),8-(12),8-(12,12)]
    39       7.619306       7.619306       7.619306    6[1-(0),8-(12),8-(12,12)]
    40       6.582174       6.582174       6.582174    6[1-(0),8-(12),8-(12,12)]
    41       3.969826       3.969826       3.969826    6[1-(0),8-(12),8-(12,12)]
    42       3.584524       3.584524       3.584524    6[1-(0),8-(12),8-(12,12)]
    43       9.593328       9.593328       9.593328    6[1-(0),8-(12),8-(12,12)]
    44       2.831957       2.831957       2.831957    6[1-(0),8-(12),8-(12,12)]
    45       2.690906       2.690906       2.690906    6[1-(0),8-(12),8-(12,12)]
    46       1.653774       1.653774       1.653774    6[1-(0),8-(12),8-(12,12)]
    47       8.898226       8.898226       8.898226    6[1-(0),8-(12),8-(12,12)]
    48       8.512924       8.512924       8.512924    6[1-(0),8-(12),8-(12,12)]
    49       5.191872       5.191872       5.191872    6[1-(0),8-(12),8-(12,12)]
    50       2.096443       2.096443       2.096443    6[1-(0),8-(12),8-(12,12)]
    51       2.237494       2.237494       2.237494    6[1-(0),8-(12),8-(12,12)]
    52       3.274626       3.274626       3.274626    6[1-(0),8-(12),8-(12,12)]
    53       5.886974       5.886974       5.886974    6[1-(0),8-(12),8-(12,12)]
    54       6.272276       6.272276       6.272276    6[1-(0),8-(12),8-(12,12)]
    55       0.263472       0.263472       0.263472    6[1-(0),8-(12),8-(12,12)]
    56       7.024843       7.024843       7.024843    6[1-(0),8-(12),8-(12,12)]
    57       7.165894       7.165894       7.165894    6[1-(0),8-(12),8-(12,12)]
    58       8.203026       8.203026       8.203026    6[1-(0),8-(12),8-(12,12)]
    59       0.958574       0.958574       0.958574    6[1-(0),8-(12),8-(12,12)]
    60       1.343876       1.343876       1.343876    6[1-(0),8-(12),8-(12,12)]
    61       4.822439       4.822439       4.822439    8[6-(1,8),12-(8,8,8,8,8),12-(8,8,8,8,8)]
    62       4.818398       4.818398       4.818398    8[6-(1,8),12-(8,8,8,8,8)]
    63        7.44287        7.44287        7.44287    8[6-(1,8),12-(8,8,8,8,8),12-(8,8,8,8,8)]
    64       6.968363       6.968363       6.968363    8[6-(1,8),12-(8,8,8,8,8)]
    65       6.408004       6.408004       6.408004    8[6-(1,8),12-(8,8,8,8,8),12-(8,8,8,8,8)]
    66       8.577979       8.577979       8.577979    8[6-(1,8),12-(8,8,8,8,8)]
    67       6.873541       6.873541       6.873541    8[6-(1,8),12-(8,8,8,8,8),12-(8,8,8,8,8)]
    68       5.472397       5.472397       5.472397    8[6-(1,8),12-(8,8,8,8,8)]
    69       4.688683       4.688683       4.688683    8[6-(1,8),12-(8,8,8,8,8),12-(8,8,8,8,8)]
    70       3.926358       3.926358       3.926358    8[6-(1,8),12-(8,8,8,8,8)]
    71       4.117382       4.117382       4.117382    8[6-(1,8),12-(8,8,8,8,8),12-(8,8,8,8,8)]
    72        3.80847        3.80847        3.80847    8[6-(1,8),12-(8,8,8,8,8)]
    73       9.750839       9.750839       9.750839    8[6-(1,8),12-(8,8,8,8,8),12-(8,8,8,8,8)]
    74       9.746798       9.746798       9.746798    8[6-(1,8),12-(8,8,8,8,8)]
    75        2.51447        2.51447        2.51447    8[6-(1,8),12-(8,8,8,8,8),12-(8,8,8,8,8)]
    76       2.039963       2.039963       2.039963    8[6-(1,8),12-(8,8,8,8,8)]
    77       1.479604       1.479604       1.479604    8[6-(1,8),12-(8,8,8,8,8),12-(8,8,8,8,8)]
    78       3.649579       3.649579       3.649579    8[6-(1,8),12-(8,8,8,8,8)]
    79       1.945141       1.945141       1.945141    8[6-(1,8),12-(8,8,8,8,8),12-(8,8,8,8,8)]
    80       0.543997       0.543997       0.543997    8[6-(1,8),12-(8,8,8,8,8)]
    81       9.617083       9.617083       9.617083    8[6-(1,8),12-(8,8,8,8,8),12-(8,8,8,8,8)]
    82       8.854758       8.854758       8.854758    8[6-(1,8),12-(8,8,8,8,8)]
    83       9.045782       9.045782       9.045782    8[6-(1,8),12-(8,8,8,8,8),12-(8,8,8,8,8)]
    84        8.73687        8.73687        8.73687    8[6-(1,8),12-(8,8,8,8,8)]
    85       5.034361       5.034361       5.034361    8[6-(1,8),12-(8,8,8,8,8),12-(8,8,8,8,8)]
    86       5.038402       5.038402       5.038402    8[6-(1,8),12-(8,8,8,8,8)]
    87        2.41393        2.41393        2.41393    8[6-(1,8),12-(8,8,8,8,8),12-(8,8,8,8,8)]
    88       2.888437       2.888437       2.888437    8[6-(1,8),12-(8,8,8,8,8)]
    89       3.448796       3.448796       3.448796    8[6-(1,8),12-(8,8,8,8,8),12-(8,8,8,8,8)]
    90       1.278821       1.278821       1.278821    8[6-(1,8),12-(8,8,8,8,8)]
    91       2.983259       2.983259       2.983259    8[6-(1,8),12-(8,8,8,8,8),12-(8,8,8,8,8)]
    92       4.384403       4.384403       4.384403    8[6-(1,8),12-(8,8,8,8,8)]
    93       5.168117       5.168117       5.168117    8[6-(1,8),12-(8,8,8,8,8),12-(8,8,8,8,8)]
    94       5.930442       5.930442       5.930442    8[6-(1,8),12-(8,8,8,8,8)]
    95       5.739418       5.739418       5.739418    8[6-(1,8),12-(8,8,8,8,8),12-(8,8,8,8,8)]
    96        6.04833        6.04833        6.04833    8[6-(1,8),12-(8,8,8,8,8)]
    97       0.105961       0.105961       0.105961    8[6-(1,8),12-(8,8,8,8,8),12-(8,8,8,8,8)]
    98       0.110002       0.110002       0.110002    8[6-(1,8),12-(8,8,8,8,8)]
    99        7.34233        7.34233        7.34233    8[6-(1,8),12-(8,8,8,8,8),12-(8,8,8,8,8)]
   100       7.816837       7.816837       7.816837    8[6-(1,8),12-(8,8,8,8,8)]
   101       8.377196       8.377196       8.377196    8[6-(1,8),12-(8,8,8,8,8),12-(8,8,8,8,8)]
   102       6.207221       6.207221       6.207221    8[6-(1,8),12-(8,8,8,8,8)]
   103       7.911659       7.911659       7.911659    8[6-(1,8),12-(8,8,8,8,8),12-(8,8,8,8,8)]
   104       9.312803       9.312803       9.312803    8[6-(1,8),12-(8,8,8,8,8)]
   105       0.239717       0.239717       0.239717    8[6-(1,8),12-(8,8,8,8,8),12-(8,8,8,8,8)]
   106       1.002042       1.002042       1.002042    8[6-(1,8),12-(8,8,8,8,8)]
   107       0.811018       0.811018       0.811018    8[6-(1,8),12-(8,8,8,8,8),12-(8,8,8,8,8)]
   108        1.11993        1.11993        1.11993    8[6-(1,8),12-(8,8,8,8,8)]
