# Supplementary material for: A collection of forcefield precursors for metal–organic frameworks
Source: RSC Adv. 2019 Nov 13;9(63):36492–507. doi: 10.1039/c9ra07327b (PMC9075174; doi:10.1039/c9ra07327b)
Supplement: RA-009-C9RA07327B-s2177 [file RA-009-C9RA07327B-s2177.txt]

RELLAW_clean

16.157800    0.000000    0.000000
-0.825982    18.085048    0.000000
0.000000    0.000000    18.807000

     1       9.982291       9.982291       9.982291    30[7-(6,6),8-(6),8-(6),8-(6),8-(6)]
     2      12.860289      12.860289      12.860289    30[7-(6,6),8-(6),8-(6),8-(6),8-(6)]
     3         9.5693         9.5693         9.5693    30[7-(6,6),8-(6),8-(6),8-(6),8-(6)]
     4      12.447298      12.447298      12.447298    30[7-(6,6),8-(6),8-(6),8-(6),8-(6)]
     5       5.762518       5.762518       5.762518    30[7-(6,6),8-(6),8-(6),8-(6),8-(6)]
     6       2.884528       2.884528       2.884528    30[7-(6,6),8-(6),8-(6),8-(6),8-(6)]
     7       5.349527       5.349527       5.349527    30[7-(6,6),8-(6),8-(6),8-(6),8-(6)]
     8       2.471537       2.471537       2.471537    30[7-(6,6),8-(6),8-(6),8-(6),8-(6)]
     9       8.898032       8.898032       8.898032    1[6-(6,6)]
    10       8.531697       8.531697       8.531697    1[6-(6,6)]
    11       9.612739       9.612739       9.612739    1[6-(6,6)]
    12      13.556812      13.556812      13.556812    1[6-(6,6)]
    13      13.829834      13.829834      13.829834    1[6-(6,6)]
    14      12.934395      12.934395      12.934395    1[6-(6,6)]
    15       9.064762       9.064762       9.064762    1[6-(6,6)]
    16       8.755904       8.755904       8.755904    1[6-(6,6)]
    17       9.666303       9.666303       9.666303    1[6-(6,6)]
    18      13.338819      13.338819      13.338819    1[6-(6,6)]
    19       13.74892       13.74892       13.74892    1[6-(6,6)]
    20      12.823731      12.823731      12.823731    1[6-(6,6)]
    21      15.191086      15.191086      15.191086    1[6-(6,7)]
    22       1.390389       1.390389       1.390389    1[6-(6,6)]
    23       3.295665       3.295665       3.295665    1[6-(6,6)]
    24       3.396714       3.396714       3.396714    1[6-(6,6)]
    25       5.369959       5.369959       5.369959    1[6-(6,6)]
    26       7.651513       7.651513       7.651513    1[6-(6,7)]
    27       7.789515       7.789515       7.789515    1[6-(6,7)]
    28       5.632103       5.632103       5.632103    1[6-(6,6)]
    29       1.006919       1.006919       1.006919    1[6-(6,6)]
    30      14.922812      14.922812      14.922812    1[6-(6,7)]
    31       8.485041       8.485041       8.485041    1[6-(6,6)]
    32       8.944688       8.944688       8.944688    1[6-(6,6)]
    33       10.02573       10.02573       10.02573    1[6-(6,6)]
    34      13.969803      13.969803      13.969803    1[6-(6,6)]
    35      14.242825      14.242825      14.242825    1[6-(6,6)]
    36      12.521404      12.521404      12.521404    1[6-(6,6)]
    37       8.651771       8.651771       8.651771    1[6-(6,6)]
    38       9.168895       9.168895       9.168895    1[6-(6,6)]
    39      10.079294      10.079294      10.079294    1[6-(6,6)]
    40       13.75181       13.75181       13.75181    1[6-(6,6)]
    41      14.161911      14.161911      14.161911    1[6-(6,6)]
    42      13.236722      13.236722      13.236722    1[6-(6,6)]
    43      14.778095      14.778095      14.778095    1[6-(6,7)]
    44       0.977398       0.977398       0.977398    1[6-(6,6)]
    45       2.882674       2.882674       2.882674    1[6-(6,6)]
    46       2.983723       2.983723       2.983723    1[6-(6,6)]
    47       4.956968       4.956968       4.956968    1[6-(6,6)]
    48       7.238522       7.238522       7.238522    1[6-(6,7)]
    49       7.376524       7.376524       7.376524    1[6-(6,7)]
    50       5.219112       5.219112       5.219112    1[6-(6,6)]
    51       0.593928       0.593928       0.593928    1[6-(6,6)]
    52      14.509821      14.509821      14.509821    1[6-(6,7)]
    53       6.846777       6.846777       6.846777    1[6-(6,6)]
    54        6.38713        6.38713        6.38713    1[6-(6,6)]
    55       5.306088       5.306088       5.306088    1[6-(6,6)]
    56       1.362015       1.362015       1.362015    1[6-(6,6)]
    57       1.088993       1.088993       1.088993    1[6-(6,6)]
    58       2.810414       2.810414       2.810414    1[6-(6,6)]
    59       6.680047       6.680047       6.680047    1[6-(6,6)]
    60       6.162923       6.162923       6.162923    1[6-(6,6)]
    61       5.252524       5.252524       5.252524    1[6-(6,6)]
    62       1.580008       1.580008       1.580008    1[6-(6,6)]
    63       1.169907       1.169907       1.169907    1[6-(6,6)]
    64       2.095096       2.095096       2.095096    1[6-(6,6)]
    65       0.553723       0.553723       0.553723    1[6-(6,7)]
    66       14.35442       14.35442       14.35442    1[6-(6,6)]
    67      12.449144      12.449144      12.449144    1[6-(6,6)]
    68      12.348095      12.348095      12.348095    1[6-(6,6)]
    69       10.37485       10.37485       10.37485    1[6-(6,6)]
    70       8.093296       8.093296       8.093296    1[6-(6,7)]
    71       7.955294       7.955294       7.955294    1[6-(6,7)]
    72      10.112706      10.112706      10.112706    1[6-(6,6)]
    73       14.73789       14.73789       14.73789    1[6-(6,6)]
    74       0.821997       0.821997       0.821997    1[6-(6,7)]
    75       6.433786       6.433786       6.433786    1[6-(6,6)]
    76       6.800121       6.800121       6.800121    1[6-(6,6)]
    77       5.719079       5.719079       5.719079    1[6-(6,6)]
    78       1.775006       1.775006       1.775006    1[6-(6,6)]
    79       1.501984       1.501984       1.501984    1[6-(6,6)]
    80       2.397423       2.397423       2.397423    1[6-(6,6)]
    81       6.267056       6.267056       6.267056    1[6-(6,6)]
    82       6.575914       6.575914       6.575914    1[6-(6,6)]
    83       5.665515       5.665515       5.665515    1[6-(6,6)]
    84       1.992999       1.992999       1.992999    1[6-(6,6)]
    85       1.582898       1.582898       1.582898    1[6-(6,6)]
    86       2.508087       2.508087       2.508087    1[6-(6,6)]
    87       0.140732       0.140732       0.140732    1[6-(6,7)]
    88      13.941429      13.941429      13.941429    1[6-(6,6)]
    89      12.036153      12.036153      12.036153    1[6-(6,6)]
    90      11.935104      11.935104      11.935104    1[6-(6,6)]
    91       9.961859       9.961859       9.961859    1[6-(6,6)]
    92       7.680305       7.680305       7.680305    1[6-(6,7)]
    93       7.542303       7.542303       7.542303    1[6-(6,7)]
    94       9.699715       9.699715       9.699715    1[6-(6,6)]
    95      14.324899      14.324899      14.324899    1[6-(6,6)]
    96       0.409006       0.409006       0.409006    1[6-(6,7)]
    97      11.142582      11.142582      11.142582    6[6-(6,6),8-(30),8-(30)]
    98       10.95022       10.95022       10.95022    6[6-(1,6),6-(1,6),6-(8,8)]
    99        9.64889        9.64889        9.64889    6[1-(0),6-(1,6),6-(6,6)]
   100       9.463873       9.463873       9.463873    6[1-(0),6-(1,6),6-(6,6)]
   101      10.569271      10.569271      10.569271    6[6-(1,6),6-(1,6),6-(6,6)]
   102      10.423636      10.423636      10.423636    6[1-(0),6-(6,6),6-(6,6)]
   103      11.511937      11.511937      11.511937    6[6-(1,6),6-(1,6),6-(8,8)]
   104      12.794672      12.794672      12.794672    6[1-(0),6-(1,6),6-(6,6)]
   105      12.968279      12.968279      12.968279    6[1-(0),6-(1,6),6-(6,6)]
   106      11.868897      11.868897      11.868897    6[6-(1,6),6-(1,6),6-(6,6)]
   107      12.022489      12.022489      12.022489    6[1-(0),6-(6,6),6-(6,6)]
   108      11.332043      11.332043      11.332043    6[6-(6,6),8-(30),8-(30)]
   109      11.134581      11.134581      11.134581    6[6-(6,6),8-(30),8-(30)]
   110       10.95789       10.95789       10.95789    6[6-(1,6),6-(1,6),6-(8,8)]
   111       9.742743       9.742743       9.742743    6[1-(0),6-(1,6),6-(6,6)]
   112       9.574354       9.574354       9.574354    6[1-(0),6-(1,6),6-(6,6)]
   113      10.607298      10.607298      10.607298    6[6-(1,6),6-(1,6),6-(6,6)]
   114      10.464181      10.464181      10.464181    6[1-(0),6-(6,6),6-(6,6)]
   115      11.476492      11.476492      11.476492    6[6-(1,6),6-(1,6),6-(8,8)]
   116      12.688675      12.688675      12.688675    6[1-(0),6-(1,6),6-(6,6)]
   117      12.868179      12.868179      12.868179    6[1-(0),6-(1,6),6-(6,6)]
   118      11.828539      11.828539      11.828539    6[6-(1,6),6-(1,6),6-(6,6)]
   119      11.975479      11.975479      11.975479    6[1-(0),6-(6,6),6-(6,6)]
   120      11.277211      11.277211      11.277211    6[6-(6,6),8-(30),8-(30)]
   121      15.624223      15.624223      15.624223    6[1-(0),6-(1,6),7-(6,30)]
   122       0.841254       0.841254       0.841254    6[1-(0),6-(1,7),6-(6,6)]
   123       1.483203       1.483203       1.483203    6[6-(1,6),6-(1,6),6-(1,6)]
   124       2.942449       2.942449       2.942449    6[1-(0),6-(1,6),6-(6,6)]
   125       3.727578       3.727578       3.727578    6[1-(0),6-(1,6),6-(6,6)]
   126       5.189015       5.189015       5.189015    6[6-(1,6),6-(1,6),6-(1,6)]
   127        5.87311        5.87311        5.87311    6[1-(0),6-(1,7),6-(6,6)]
   128       7.242616       7.242616       7.242616    6[1-(0),6-(1,6),7-(6,30)]
   129       7.305175       7.305175       7.305175    6[1-(0),6-(1,6),7-(6,30)]
   130       5.948918       5.948918       5.948918    6[1-(0),6-(1,7),6-(6,6)]
   131       0.681744       0.681744       0.681744    6[1-(0),6-(1,7),6-(6,6)]
   132      15.469809      15.469809      15.469809    6[1-(0),6-(1,6),7-(6,30)]
   133      10.729591      10.729591      10.729591    6[6-(6,6),8-(30),8-(30)]
   134      10.537229      10.537229      10.537229    6[6-(1,6),6-(1,6),6-(8,8)]
   135      10.061881      10.061881      10.061881    6[1-(0),6-(1,6),6-(6,6)]
   136       9.876864       9.876864       9.876864    6[1-(0),6-(1,6),6-(6,6)]
   137      10.982262      10.982262      10.982262    6[6-(1,6),6-(1,6),6-(6,6)]
   138      10.836627      10.836627      10.836627    6[1-(0),6-(6,6),6-(6,6)]
   139      11.924928      11.924928      11.924928    6[6-(1,6),6-(1,6),6-(8,8)]
   140      13.207663      13.207663      13.207663    6[1-(0),6-(1,6),6-(6,6)]
   141       13.38127       13.38127       13.38127    6[1-(0),6-(1,6),6-(6,6)]
   142      12.281888      12.281888      12.281888    6[6-(1,6),6-(1,6),6-(6,6)]
   143       12.43548       12.43548       12.43548    6[1-(0),6-(6,6),6-(6,6)]
   144      11.745034      11.745034      11.745034    6[6-(6,6),8-(30),8-(30)]
   145       10.72159       10.72159       10.72159    6[6-(6,6),8-(30),8-(30)]
   146      11.370881      11.370881      11.370881    6[6-(1,6),6-(1,6),6-(8,8)]
   147      10.155734      10.155734      10.155734    6[1-(0),6-(1,6),6-(6,6)]
   148       9.987345       9.987345       9.987345    6[1-(0),6-(1,6),6-(6,6)]
   149      11.020289      11.020289      11.020289    6[6-(1,6),6-(1,6),6-(6,6)]
   150      10.877172      10.877172      10.877172    6[1-(0),6-(6,6),6-(6,6)]
   151      11.889483      11.889483      11.889483    6[6-(1,6),6-(1,6),6-(8,8)]
   152      13.101666      13.101666      13.101666    6[1-(0),6-(1,6),6-(6,6)]
   153       13.28117       13.28117       13.28117    6[1-(0),6-(1,6),6-(6,6)]
   154       12.24153       12.24153       12.24153    6[6-(1,6),6-(1,6),6-(6,6)]
   155       12.38847       12.38847       12.38847    6[1-(0),6-(6,6),6-(6,6)]
   156      11.690202      11.690202      11.690202    6[6-(6,6),8-(30),8-(30)]
   157      15.211232      15.211232      15.211232    6[1-(0),6-(1,6),7-(6,30)]
   158       0.428263       0.428263       0.428263    6[1-(0),6-(1,7),6-(6,6)]
   159       1.070212       1.070212       1.070212    6[6-(1,6),6-(1,6),6-(1,6)]
   160       2.529458       2.529458       2.529458    6[1-(0),6-(1,6),6-(6,6)]
   161       3.314587       3.314587       3.314587    6[1-(0),6-(1,6),6-(6,6)]
   162       4.776024       4.776024       4.776024    6[6-(1,6),6-(1,6),6-(1,6)]
   163       5.460119       5.460119       5.460119    6[1-(0),6-(1,7),6-(6,6)]
   164       6.829625       6.829625       6.829625    6[1-(0),6-(1,6),7-(6,30)]
   165       6.892184       6.892184       6.892184    6[1-(0),6-(1,6),7-(6,30)]
   166       5.535927       5.535927       5.535927    6[1-(0),6-(1,7),6-(6,6)]
   167       0.268753       0.268753       0.268753    6[1-(0),6-(1,7),6-(6,6)]
   168      15.056818      15.056818      15.056818    6[1-(0),6-(1,6),7-(6,30)]
   169       4.602227       4.602227       4.602227    6[6-(6,6),8-(30),8-(30)]
   170       4.794589       4.794589       4.794589    6[6-(1,6),6-(1,6),6-(8,8)]
   171       5.269937       5.269937       5.269937    6[1-(0),6-(1,6),6-(6,6)]
   172       5.454954       5.454954       5.454954    6[1-(0),6-(1,6),6-(6,6)]
   173       4.349556       4.349556       4.349556    6[6-(1,6),6-(1,6),6-(6,6)]
   174       4.495191       4.495191       4.495191    6[1-(0),6-(6,6),6-(6,6)]
   175        3.40689        3.40689        3.40689    6[6-(1,6),6-(1,6),6-(8,8)]
   176       2.124155       2.124155       2.124155    6[1-(0),6-(1,6),6-(6,6)]
   177       1.950548       1.950548       1.950548    6[1-(0),6-(1,6),6-(6,6)]
   178        3.04993        3.04993        3.04993    6[6-(1,6),6-(1,6),6-(6,6)]
   179       2.896338       2.896338       2.896338    6[1-(0),6-(6,6),6-(6,6)]
   180       3.586784       3.586784       3.586784    6[6-(6,6),8-(30),8-(30)]
   181       4.610228       4.610228       4.610228    6[6-(6,6),8-(30),8-(30)]
   182       4.786919       4.786919       4.786919    6[6-(1,6),6-(1,6),6-(8,8)]
   183       5.176084       5.176084       5.176084    6[1-(0),6-(1,6),6-(6,6)]
   184       5.344473       5.344473       5.344473    6[1-(0),6-(1,6),6-(6,6)]
   185       4.311529       4.311529       4.311529    6[6-(1,6),6-(1,6),6-(6,6)]
   186       4.454646       4.454646       4.454646    6[1-(0),6-(6,6),6-(6,6)]
   187       3.442335       3.442335       3.442335    6[6-(1,6),6-(1,6),6-(8,8)]
   188       2.230152       2.230152       2.230152    6[1-(0),6-(1,6),6-(6,6)]
   189       2.050648       2.050648       2.050648    6[1-(0),6-(1,6),6-(6,6)]
   190       3.090288       3.090288       3.090288    6[6-(1,6),6-(1,6),6-(6,6)]
   191       2.943348       2.943348       2.943348    6[1-(0),6-(6,6),6-(6,6)]
   192       3.641616       3.641616       3.641616    6[6-(6,6),8-(30),8-(30)]
   193       0.120586       0.120586       0.120586    6[1-(0),6-(1,6),7-(6,30)]
   194      14.903555      14.903555      14.903555    6[1-(0),6-(1,7),6-(6,6)]
   195      14.261606      14.261606      14.261606    6[6-(1,6),6-(1,6),6-(1,6)]
   196       12.80236       12.80236       12.80236    6[1-(0),6-(1,6),6-(6,6)]
   197      12.017231      12.017231      12.017231    6[1-(0),6-(1,6),6-(6,6)]
   198      10.555794      10.555794      10.555794    6[6-(1,6),6-(1,6),6-(1,6)]
   199       9.871699       9.871699       9.871699    6[1-(0),6-(1,7),6-(6,6)]
   200       8.502193       8.502193       8.502193    6[1-(0),6-(1,6),7-(6,30)]
   201       8.439634       8.439634       8.439634    6[1-(0),6-(1,6),7-(6,30)]
   202       9.795891       9.795891       9.795891    6[1-(0),6-(1,7),6-(6,6)]
   203      15.063065      15.063065      15.063065    6[1-(0),6-(1,7),6-(6,6)]
   204          0.275          0.275          0.275    6[1-(0),6-(1,6),7-(6,30)]
   205       4.189236       4.189236       4.189236    6[6-(6,6),8-(30),8-(30)]
   206       4.381598       4.381598       4.381598    6[6-(1,6),6-(1,6),6-(8,8)]
   207       5.682928       5.682928       5.682928    6[1-(0),6-(1,6),6-(6,6)]
   208       5.867945       5.867945       5.867945    6[1-(0),6-(1,6),6-(6,6)]
   209       4.762547       4.762547       4.762547    6[6-(1,6),6-(1,6),6-(6,6)]
   210       4.908182       4.908182       4.908182    6[1-(0),6-(6,6),6-(6,6)]
   211       3.819881       3.819881       3.819881    6[6-(1,6),6-(1,6),6-(8,8)]
   212       2.537146       2.537146       2.537146    6[1-(0),6-(1,6),6-(6,6)]
   213       2.363539       2.363539       2.363539    6[1-(0),6-(1,6),6-(6,6)]
   214       3.462921       3.462921       3.462921    6[6-(1,6),6-(1,6),6-(6,6)]
   215       3.309329       3.309329       3.309329    6[1-(0),6-(6,6),6-(6,6)]
   216       3.999775       3.999775       3.999775    6[6-(6,6),8-(30),8-(30)]
   217       4.197237       4.197237       4.197237    6[6-(6,6),8-(30),8-(30)]
   218       4.373928       4.373928       4.373928    6[6-(1,6),6-(1,6),6-(8,8)]
   219       5.589075       5.589075       5.589075    6[1-(0),6-(1,6),6-(6,6)]
   220       5.757464       5.757464       5.757464    6[1-(0),6-(1,6),6-(6,6)]
   221        4.72452        4.72452        4.72452    6[6-(1,6),6-(1,6),6-(6,6)]
   222       4.867637       4.867637       4.867637    6[1-(0),6-(6,6),6-(6,6)]
   223       3.855326       3.855326       3.855326    6[6-(1,6),6-(1,6),6-(8,8)]
   224       2.643143       2.643143       2.643143    6[1-(0),6-(1,6),6-(6,6)]
   225       2.463639       2.463639       2.463639    6[1-(0),6-(1,6),6-(6,6)]
   226       3.503279       3.503279       3.503279    6[6-(1,6),6-(1,6),6-(6,6)]
   227       3.356339       3.356339       3.356339    6[1-(0),6-(6,6),6-(6,6)]
   228       4.054607       4.054607       4.054607    6[6-(6,6),8-(30),8-(30)]
   229      -0.292405      -0.292405      -0.292405    6[1-(0),6-(1,6),7-(6,30)]
   230      14.490564      14.490564      14.490564    6[1-(0),6-(1,7),6-(6,6)]
   231      13.848615      13.848615      13.848615    6[6-(1,6),6-(1,6),6-(1,6)]
   232      12.389369      12.389369      12.389369    6[1-(0),6-(1,6),6-(6,6)]
   233       11.60424       11.60424       11.60424    6[1-(0),6-(1,6),6-(6,6)]
   234      10.142803      10.142803      10.142803    6[6-(1,6),6-(1,6),6-(1,6)]
   235       9.458708       9.458708       9.458708    6[1-(0),6-(1,7),6-(6,6)]
   236       8.089202       8.089202       8.089202    6[1-(0),6-(1,6),7-(6,30)]
   237       8.026643       8.026643       8.026643    6[1-(0),6-(1,6),7-(6,30)]
   238         9.3829         9.3829         9.3829    6[1-(0),6-(1,7),6-(6,6)]
   239      14.650074      14.650074      14.650074    6[1-(0),6-(1,7),6-(6,6)]
   240      -0.137991      -0.137991      -0.137991    6[1-(0),6-(1,6),7-(6,30)]
   241      14.858082      14.858082      14.858082    7[6-(1,6),6-(1,6),30-(8,8,8,8)]
   242       7.964553       7.964553       7.964553    7[6-(1,6),6-(1,6),30-(8,8,8,8)]
   243      14.445091      14.445091      14.445091    7[6-(1,6),6-(1,6),30-(8,8,8,8)]
   244       7.551562       7.551562       7.551562    7[6-(1,6),6-(1,6),30-(8,8,8,8)]
   245       0.886727       0.886727       0.886727    7[6-(1,6),6-(1,6),30-(8,8,8,8)]
   246       7.780256       7.780256       7.780256    7[6-(1,6),6-(1,6),30-(8,8,8,8)]
   247       0.473736       0.473736       0.473736    7[6-(1,6),6-(1,6),30-(8,8,8,8)]
   248       7.367265       7.367265       7.367265    7[6-(1,6),6-(1,6),30-(8,8,8,8)]
   249       10.11179       10.11179       10.11179    8[6-(6,8),30-(7,8,8,8)]
   250       12.31405       12.31405       12.31405    8[6-(6,8),30-(7,8,8,8)]
   251      12.367289      12.367289      12.367289    8[6-(6,8),30-(7,8,8,8)]
   252      10.157032      10.157032      10.157032    8[6-(6,8),30-(7,8,8,8)]
   253      12.241228      12.241228      12.241228    8[6-(6,8),30-(7,8,8,8)]
   254      10.168802      10.168802      10.168802    8[6-(6,8),30-(7,8,8,8)]
   255      10.169342      10.169342      10.169342    8[6-(6,8),30-(7,8,8,8)]
   256      12.242726      12.242726      12.242726    8[6-(6,8),30-(7,8,8,8)]
   257       9.698799       9.698799       9.698799    8[6-(6,8),30-(7,8,8,8)]
   258      11.901059      11.901059      11.901059    8[6-(6,8),30-(7,8,8,8)]
   259       12.78028       12.78028       12.78028    8[6-(6,8),30-(7,8,8,8)]
   260      10.570023      10.570023      10.570023    8[6-(6,8),30-(7,8,8,8)]
   261      11.828237      11.828237      11.828237    8[6-(6,8),30-(7,8,8,8)]
   262       9.755811       9.755811       9.755811    8[6-(6,8),30-(7,8,8,8)]
   263      10.582333      10.582333      10.582333    8[6-(6,8),30-(7,8,8,8)]
   264      12.655717      12.655717      12.655717    8[6-(6,8),30-(7,8,8,8)]
   265       5.633019       5.633019       5.633019    8[6-(6,8),30-(7,8,8,8)]
   266       3.430759       3.430759       3.430759    8[6-(6,8),30-(7,8,8,8)]
   267       2.551538       2.551538       2.551538    8[6-(6,8),30-(7,8,8,8)]
   268       4.761795       4.761795       4.761795    8[6-(6,8),30-(7,8,8,8)]
   269       3.503581       3.503581       3.503581    8[6-(6,8),30-(7,8,8,8)]
   270       5.576007       5.576007       5.576007    8[6-(6,8),30-(7,8,8,8)]
   271       4.749485       4.749485       4.749485    8[6-(6,8),30-(7,8,8,8)]
   272       2.676101       2.676101       2.676101    8[6-(6,8),30-(7,8,8,8)]
   273       5.220028       5.220028       5.220028    8[6-(6,8),30-(7,8,8,8)]
   274       3.017768       3.017768       3.017768    8[6-(6,8),30-(7,8,8,8)]
   275       2.964529       2.964529       2.964529    8[6-(6,8),30-(7,8,8,8)]
   276       5.174786       5.174786       5.174786    8[6-(6,8),30-(7,8,8,8)]
   277        3.09059        3.09059        3.09059    8[6-(6,8),30-(7,8,8,8)]
   278       5.163016       5.163016       5.163016    8[6-(6,8),30-(7,8,8,8)]
   279       5.162476       5.162476       5.162476    8[6-(6,8),30-(7,8,8,8)]
   280       3.089092       3.089092       3.089092    8[6-(6,8),30-(7,8,8,8)]
