# Supplementary material for: A collection of forcefield precursors for metal–organic frameworks
Source: RSC Adv. 2019 Nov 13;9(63):36492–507. doi: 10.1039/c9ra07327b (PMC9075174; doi:10.1039/c9ra07327b)
Supplement: RA-009-C9RA07327B-s2178 [file RA-009-C9RA07327B-s2178.txt]

RENWEM01_clean

7.497000    0.000000    0.000000
-1.726367    7.542553    0.000000
-1.726367    -3.964167    6.416813

     1        2.02677        2.02677        2.02677    27[8-(6),8-(6),8-(6),8-(6)]
     2       -1.72173       -1.72173       -1.72173    27[8-(6),8-(6),8-(6),8-(6)]
     3       0.077418       0.077418       0.077418    1[6-(6,6)]
     4       0.119592       0.119592       0.119592    1[6-(6,6)]
     5       3.825918       3.825918       3.825918    1[6-(6,6)]
     6       3.868092       3.868092       3.868092    1[6-(6,6)]
     7      -0.841993      -0.841993      -0.841993    6[6-(1,6),8-(27),8-(27)]
     8       -0.24457       -0.24457       -0.24457    6[1-(0),6-(1,6),6-(8,8)]
     9      -0.252416      -0.252416      -0.252416    6[1-(0),6-(1,6),6-(8,8)]
    10      -0.831313      -0.831313      -0.831313    6[6-(1,6),8-(27),8-(27)]
    11       2.906507       2.906507       2.906507    6[6-(1,6),8-(27),8-(27)]
    12        3.50393        3.50393        3.50393    6[1-(0),6-(1,6),6-(8,8)]
    13       3.496084       3.496084       3.496084    6[1-(0),6-(1,6),6-(8,8)]
    14       2.917187       2.917187       2.917187    6[6-(1,6),8-(27),8-(27)]
    15      -0.434732      -0.434732      -0.434732    8[6-(6,8),27-(8,8,8)]
    16      -1.720632      -1.720632      -1.720632    8[6-(6,8),27-(8,8,8)]
    17      -0.875484      -0.875484      -0.875484    8[6-(6,8),27-(8,8,8)]
    18      -1.241249      -1.241249      -1.241249    8[6-(6,8),27-(8,8,8)]
    19       3.313768       3.313768       3.313768    8[6-(6,8),27-(8,8,8)]
    20       2.027868       2.027868       2.027868    8[6-(6,8),27-(8,8,8)]
    21       2.873016       2.873016       2.873016    8[6-(6,8),27-(8,8,8)]
    22       2.507251       2.507251       2.507251    8[6-(6,8),27-(8,8,8)]
