# Supplementary material for: A collection of forcefield precursors for metal–organic frameworks
Source: RSC Adv. 2019 Nov 13;9(63):36492–507. doi: 10.1039/c9ra07327b (PMC9075174; doi:10.1039/c9ra07327b)
Supplement: RA-009-C9RA07327B-s2179 [file RA-009-C9RA07327B-s2179.txt]

RESSAK_clean

8.253000    0.000000    0.000000
0.000000    11.259000    0.000000
-4.126436    -3.911879    11.936296

     1       0.411106       0.411106       0.411106    28[7-(6,6),7-(6,6),8-(6),8-(6),8-(6)]
     2       4.537622       4.537622       4.537622    28[7-(6,6),7-(6,6),8-(6),8-(6),8-(6)]
     3       5.796086       5.796086       5.796086    1[6-(6,6)]
     4       4.537514       4.537514       4.537514    1[6-(6,6)]
     5       4.374113       4.374113       4.374113    1[6-(6,6)]
     6      -0.305327      -0.305327      -0.305327    1[6-(6,7)]
     7      -0.357321      -0.357321      -0.357321    1[6-(6,6)]
     8       1.307289       1.307289       1.307289    1[6-(6,6)]
     9       1.358459       1.358459       1.358459    1[6-(6,7)]
    10       1.855291       1.855291       1.855291    1[6-(6,7)]
    11       1.975786       1.975786       1.975786    1[6-(6,6)]
    12      -1.255252      -1.255252      -1.255252    1[6-(6,6)]
    13      -1.273409      -1.273409      -1.273409    1[6-(6,7)]
    14       1.669641       1.669641       1.669641    1[6-(6,6)]
    15       0.411049       0.411049       0.411049    1[6-(6,6)]
    16       0.247631       0.247631       0.247631    1[6-(6,6)]
    17       3.821169       3.821169       3.821169    1[6-(6,7)]
    18       3.769175       3.769175       3.769175    1[6-(6,6)]
    19      -2.819175      -2.819175      -2.819175    1[6-(6,6)]
    20      -2.768007      -2.768007      -2.768007    1[6-(6,7)]
    21      -2.271179      -2.271179      -2.271179    1[6-(6,7)]
    22      -2.150685      -2.150685      -2.150685    1[6-(6,6)]
    23       2.871253       2.871253       2.871253    1[6-(6,6)]
    24       2.853097       2.853097       2.853097    1[6-(6,7)]
    25       5.675607       5.675607       5.675607    6[6-(1,6),6-(6,6),6-(8,8)]
    26       6.414244       6.414244       6.414244    6[6-(6,16),6-(6,6),6-(8,8)]
    27       6.480263       6.480263       6.480263    6[6-(1,6),6-(6,6),16-(6)]
    28       5.758951       5.758951       5.758951    6[1-(0),6-(1,6),6-(6,16)]
    29       5.012061       5.012061       5.012061    6[1-(0),6-(1,6),6-(1,6)]
    30       4.934488       4.934488       4.934488    6[1-(0),6-(1,6),6-(6,6)]
    31        5.66736        5.66736        5.66736    6[6-(6,6),8-(28),8-(28)]
    32       7.097591       7.097591       7.097591    6[6-(6,6),8-(0),8-(28)]
    33       0.028915       0.028915       0.028915    6[1-(0),6-(1,6),7-(6,28)]
    34      -0.021428      -0.021428      -0.021428    6[1-(0),6-(1,7),6-(6,6)]
    35       0.427529       0.427529       0.427529    6[6-(1,6),6-(1,6),6-(6,6)]
    36       0.971396       0.971396       0.971396    6[1-(0),6-(1,7),6-(6,6)]
    37       1.004409       1.004409       1.004409    6[1-(0),6-(1,6),7-(6,28)]
    38       1.224765       1.224765       1.224765    6[1-(0),6-(1,6),7-(6,28)]
    39       1.295741       1.295741       1.295741    6[1-(0),6-(1,7),6-(6,6)]
    40       0.315288       0.315288       0.315288    6[6-(1,6),6-(1,6),6-(6,6)]
    41      -0.608219      -0.608219      -0.608219    6[1-(0),6-(1,7),6-(6,6)]
    42      -0.604918      -0.604918      -0.604918    6[1-(0),6-(1,6),7-(6,28)]
    43       1.549133       1.549133       1.549133    6[6-(1,6),6-(6,6),6-(8,8)]
    44       2.287783       2.287783       2.287783    6[6-(6,16),6-(6,6),6-(8,8)]
    45       2.353812       2.353812       2.353812    6[6-(1,6),6-(6,6),16-(6)]
    46       1.632499       1.632499       1.632499    6[1-(0),6-(1,6),6-(6,16)]
    47       0.885597       0.885597       0.885597    6[1-(0),6-(1,6),6-(1,6)]
    48       0.808013       0.808013       0.808013    6[1-(0),6-(1,6),6-(6,6)]
    49       1.540874       1.540874       1.540874    6[6-(6,6),8-(28),8-(28)]
    50       2.971133       2.971133       2.971133    6[6-(6,6),8-(0),8-(28)]
    51        4.15542        4.15542        4.15542    6[1-(0),6-(1,6),7-(6,28)]
    52       4.105076       4.105076       4.105076    6[1-(0),6-(1,7),6-(6,6)]
    53       4.554046       4.554046       4.554046    6[6-(1,6),6-(1,6),6-(6,6)]
    54       5.097924       5.097924       5.097924    6[1-(0),6-(1,7),6-(6,6)]
    55       5.130935       5.130935       5.130935    6[1-(0),6-(1,6),7-(6,28)]
    56        5.35129        5.35129        5.35129    6[1-(0),6-(1,6),7-(6,28)]
    57      -2.830735      -2.830735      -2.830735    6[1-(0),6-(1,7),6-(6,6)]
    58       4.441805       4.441805       4.441805    6[6-(1,6),6-(1,6),6-(6,6)]
    59       3.518291       3.518291       3.518291    6[1-(0),6-(1,7),6-(6,6)]
    60       3.521592       3.521592       3.521592    6[1-(0),6-(1,6),7-(6,28)]
    61       7.591935       7.591935       7.591935    16[6-(6,6),6-(6,6)]
    62       0.543897       0.543897       0.543897    7[6-(1,6),6-(1,6),28-(7,8,8,8)]
    63       0.327667       0.327667       0.327667    7[6-(1,6),6-(1,6),28-(7,8,8,8)]
    64       4.670412       4.670412       4.670412    7[6-(1,6),6-(1,6),28-(7,8,8,8)]
    65       4.454185       4.454185       4.454185    7[6-(1,6),6-(1,6),28-(7,8,8,8)]
    66      -1.620863      -1.620863      -1.620863    8[6-(6,8),28-(7,7,8,8)]
    67       4.698462       4.698462       4.698462    8[6-(6,8),28-(7,7,8,8)]
    68       0.047055       0.047055       0.047055    8[6-(6,8),28-(7,7,8,8)]
    69       6.382053       6.382053       6.382053    8[6-(6,8)]
    70       2.505649       2.505649       2.505649    8[6-(6,8),28-(7,7,8,8)]
    71       0.571968       0.571968       0.571968    8[6-(6,8),28-(7,7,8,8)]
    72       4.173593       4.173593       4.173593    8[6-(6,8),28-(7,7,8,8)]
    73         2.2556         2.2556         2.2556    8[6-(6,8)]
