# Supplementary material for: A collection of forcefield precursors for metal–organic frameworks
Source: RSC Adv. 2019 Nov 13;9(63):36492–507. doi: 10.1039/c9ra07327b (PMC9075174; doi:10.1039/c9ra07327b)
Supplement: RA-009-C9RA07327B-s2180 [file RA-009-C9RA07327B-s2180.txt]

RESWOC_clean

11.671000    0.000000    0.000000
-2.340492    11.658999    0.000000
-2.464365    -5.636082    12.914895

     1       8.250204       8.250204       8.250204    68[8-(6),8-(6),8-(6),8-(6),8-(6),8-(6,68),8-(6,68)]
     2       3.267018       3.267018       3.267018    68[8-(6),8-(6),8-(6),8-(6),8-(6),8-(6,68),8-(6,68)]
     3      -1.384061      -1.384061      -1.384061    68[8-(6),8-(6),8-(6),8-(6),8-(6),8-(6,68),8-(6,68)]
     4       3.599125       3.599125       3.599125    68[8-(6),8-(6),8-(6),8-(6),8-(6),8-(6,68),8-(6,68)]
     5       6.466916       6.466916       6.466916    6[6-(6,6),8-(68),8-(68)]
     6       6.168853       6.168853       6.168853    6[6-(6,9),6-(6,9),6-(8,8)]
     7        4.89101        4.89101        4.89101    6[6-(6,6),6-(6,9),9-(0)]
     8       4.573742       4.573742       4.573742    6[6-(6,6),6-(6,9),9-(0)]
     9       5.553148       5.553148       5.553148    6[6-(6,9),6-(6,9),6-(8,8)]
    10       6.838254       6.838254       6.838254    6[6-(6,6),6-(6,9),9-(0)]
    11       7.142456       7.142456       7.142456    6[6-(6,6),6-(6,9),9-(0)]
    12       5.177613       5.177613       5.177613    6[6-(6,6),8-(68),8-(68)]
    13       -0.59424       -0.59424       -0.59424    6[6-(6,6),8-(68),8-(68,68)]
    14       0.890707       0.890707       0.890707    6[6-(6,9),6-(6,9),6-(8,8)]
    15      -0.786963      -0.786963      -0.786963    6[6-(6,6),6-(6,9),9-(0)]
    16       0.587441       0.587441       0.587441    6[6-(6,6),6-(6,9),9-(0)]
    17       1.344524       1.344524       1.344524    6[6-(6,9),6-(6,9),6-(8,8)]
    18       3.031559       3.031559       3.031559    6[6-(6,6),6-(6,9),9-(0)]
    19       1.668289       1.668289       1.668289    6[6-(6,6),6-(6,9),9-(0)]
    20       2.829243       2.829243       2.829243    6[6-(6,6),8-(68),8-(68)]
    21       6.373619       6.373619       6.373619    6[6-(6,6),8-(68),8-(68)]
    22       7.827613       7.827613       7.827613    6[6-(6,9),6-(6,9),6-(8,8)]
    23      -3.148603      -3.148603      -3.148603    6[6-(6,6),6-(6,9),9-(0)]
    24      -1.780292      -1.780292      -1.780292    6[6-(6,6),6-(6,9),9-(0)]
    25      -1.024994      -1.024994      -1.024994    6[6-(6,9),6-(6,9),6-(8,8)]
    26       0.603319       0.603319       0.603319    6[6-(6,6),6-(6,9),9-(0)]
    27      -0.763071      -0.763071      -0.763071    6[6-(6,6),6-(6,9),9-(0)]
    28       0.449017       0.449017       0.449017    6[6-(6,6),8-(68),8-(68,68)]
    29       0.399227       0.399227       0.399227    6[6-(6,6),8-(68),8-(68)]
    30        0.69729        0.69729        0.69729    6[6-(6,9),6-(6,9),6-(8,8)]
    31       1.975133       1.975133       1.975133    6[6-(6,6),6-(6,9),9-(0)]
    32       2.292401       2.292401       2.292401    6[6-(6,6),6-(6,9),9-(0)]
    33       1.312995       1.312995       1.312995    6[6-(6,9),6-(6,9),6-(8,8)]
    34       0.027889       0.027889       0.027889    6[6-(6,6),6-(6,9),9-(0)]
    35      -0.276313      -0.276313      -0.276313    6[6-(6,6),6-(6,9),9-(0)]
    36        1.68853        1.68853        1.68853    6[6-(6,6),8-(68),8-(68)]
    37       7.460383       7.460383       7.460383    6[6-(6,6),8-(68),8-(68,68)]
    38       5.975436       5.975436       5.975436    6[6-(6,9),6-(6,9),6-(8,8)]
    39       7.653106       7.653106       7.653106    6[6-(6,6),6-(6,9),9-(0)]
    40       6.278702       6.278702       6.278702    6[6-(6,6),6-(6,9),9-(0)]
    41       5.521619       5.521619       5.521619    6[6-(6,9),6-(6,9),6-(8,8)]
    42       3.834584       3.834584       3.834584    6[6-(6,6),6-(6,9),9-(0)]
    43       5.197854       5.197854       5.197854    6[6-(6,6),6-(6,9),9-(0)]
    44         4.0369         4.0369         4.0369    6[6-(6,6),8-(68),8-(68)]
    45       0.492524       0.492524       0.492524    6[6-(6,6),8-(68),8-(68)]
    46       -0.96147       -0.96147       -0.96147    6[6-(6,9),6-(6,9),6-(8,8)]
    47      10.014746      10.014746      10.014746    6[6-(6,6),6-(6,9),9-(0)]
    48       8.646435       8.646435       8.646435    6[6-(6,6),6-(6,9),9-(0)]
    49       7.891137       7.891137       7.891137    6[6-(6,9),6-(6,9),6-(8,8)]
    50       6.262824       6.262824       6.262824    6[6-(6,6),6-(6,9),9-(0)]
    51       7.629214       7.629214       7.629214    6[6-(6,6),6-(6,9),9-(0)]
    52       6.417126       6.417126       6.417126    6[6-(6,6),8-(68),8-(68,68)]
    53       5.858313       5.858313       5.858313    8[6-(6,8),68-(8,8,8,8,8,8)]
    54       7.246533       7.246533       7.246533    8[6-(6,8),68-(8,8,8,8,8,8)]
    55        5.79776        5.79776        5.79776    8[6-(6,8),68-(8,8,8,8,8,8)]
    56       4.312084       4.312084       4.312084    8[6-(6,8),68-(8,8,8,8,8,8)]
    57      -1.223028      -1.223028      -1.223028    8[6-(6,8),68-(8,8,8,8,8,8)]
    58      -3.551351      -3.551351      -3.551351    8[6-(6,8),68-(8,8,8,8,8,8),68-(8,8,8,8,8,8)]
    59       5.952754       5.952754       5.952754    8[6-(6,8),68-(8,8,8,8,8,8)]
    60       3.167128       3.167128       3.167128    8[6-(6,8),68-(8,8,8,8,8,8)]
    61       6.132574       6.132574       6.132574    8[6-(6,8),68-(8,8,8,8,8,8)]
    62       5.542879       5.542879       5.542879    8[6-(6,8),68-(8,8,8,8,8,8)]
    63       1.058503       1.058503       1.058503    8[6-(6,8),68-(8,8,8,8,8,8),68-(8,8,8,8,8,8)]
    64       1.103444       1.103444       1.103444    8[6-(6,8),68-(8,8,8,8,8,8)]
    65        1.00783        1.00783        1.00783    8[6-(6,8),68-(8,8,8,8,8,8)]
    66       -0.38039       -0.38039       -0.38039    8[6-(6,8),68-(8,8,8,8,8,8)]
    67       1.068383       1.068383       1.068383    8[6-(6,8),68-(8,8,8,8,8,8)]
    68       2.554059       2.554059       2.554059    8[6-(6,8),68-(8,8,8,8,8,8)]
    69       8.089171       8.089171       8.089171    8[6-(6,8),68-(8,8,8,8,8,8)]
    70      10.417494      10.417494      10.417494    8[6-(6,8),68-(8,8,8,8,8,8),68-(8,8,8,8,8,8)]
    71       0.913389       0.913389       0.913389    8[6-(6,8),68-(8,8,8,8,8,8)]
    72       3.699015       3.699015       3.699015    8[6-(6,8),68-(8,8,8,8,8,8)]
    73       0.733569       0.733569       0.733569    8[6-(6,8),68-(8,8,8,8,8,8)]
    74       1.323264       1.323264       1.323264    8[6-(6,8),68-(8,8,8,8,8,8)]
    75        5.80764        5.80764        5.80764    8[6-(6,8),68-(8,8,8,8,8,8),68-(8,8,8,8,8,8)]
    76       5.762699       5.762699       5.762699    8[6-(6,8),68-(8,8,8,8,8,8)]
    77       3.907762       3.907762       3.907762    9[6-(6,6)]
    78       3.307848       3.307848       3.307848    9[6-(6,6)]
    79       7.797947       7.797947       7.797947    9[6-(6,6)]
    80      -3.285067      -3.285067      -3.285067    9[6-(6,6)]
    81      -1.464376      -1.464376      -1.464376    9[6-(6,6)]
    82       1.178168       1.178168       1.178168    9[6-(6,6)]
    83       3.731921       3.731921       3.731921    9[6-(6,6)]
    84        1.11051        1.11051        1.11051    9[6-(6,6)]
    85       7.855724       7.855724       7.855724    9[6-(6,6)]
    86      -1.187236      -1.187236      -1.187236    9[6-(6,6)]
    87       1.253363       1.253363       1.253363    9[6-(6,6)]
    88      -1.391456      -1.391456      -1.391456    9[6-(6,6)]
    89       2.958381       2.958381       2.958381    9[6-(6,6)]
    90       3.558295       3.558295       3.558295    9[6-(6,6)]
    91      -0.931804      -0.931804      -0.931804    9[6-(6,6)]
    92       -1.51979       -1.51979       -1.51979    9[6-(6,6)]
    93       8.330519       8.330519       8.330519    9[6-(6,6)]
    94       5.687975       5.687975       5.687975    9[6-(6,6)]
    95       3.134222       3.134222       3.134222    9[6-(6,6)]
    96       5.755633       5.755633       5.755633    9[6-(6,6)]
    97      -0.989581      -0.989581      -0.989581    9[6-(6,6)]
    98       8.053379       8.053379       8.053379    9[6-(6,6)]
    99        5.61278        5.61278        5.61278    9[6-(6,6)]
   100       8.257599       8.257599       8.257599    9[6-(6,6)]
