# Supplementary material for: A collection of forcefield precursors for metal–organic frameworks
Source: RSC Adv. 2019 Nov 13;9(63):36492–507. doi: 10.1039/c9ra07327b (PMC9075174; doi:10.1039/c9ra07327b)
Supplement: RA-009-C9RA07327B-s2181 [file RA-009-C9RA07327B-s2181.txt]

RESWUI_clean

8.524700    0.000000    0.000000
1.569665    10.078904    0.000000
3.494832    4.335048    9.358486

     1       4.916567       4.916567       4.916567    68[8-(6),8-(6),8-(6),8-(6),8-(6),8-(6)]
     2        8.67263        8.67263        8.67263    68[8-(6),8-(6),8-(6),8-(6),8-(6),8-(6)]
     3       9.764165       9.764165       9.764165    1[6-(6,6)]
     4         9.0498         9.0498         9.0498    1[6-(6,6)]
     5       2.985763       2.985763       2.985763    1[6-(6,6)]
     6       8.984918       8.984918       8.984918    1[6-(6,6)]
     7      10.179014      10.179014      10.179014    1[6-(6,6)]
     8      10.937191      10.937191      10.937191    1[6-(6,6)]
     9       3.825032       3.825032       3.825032    1[6-(6,6)]
    10       4.539397       4.539397       4.539397    1[6-(6,6)]
    11      10.603434      10.603434      10.603434    1[6-(6,6)]
    12       4.604279       4.604279       4.604279    1[6-(6,6)]
    13       3.410183       3.410183       3.410183    1[6-(6,6)]
    14       2.652006       2.652006       2.652006    1[6-(6,6)]
    15       11.48561       11.48561       11.48561    6[6-(6,6),8-(68),8-(68)]
    16       10.36667       10.36667       10.36667    6[6-(1,6),6-(1,6),6-(8,8)]
    17       8.976286       8.976286       8.976286    6[1-(0),6-(1,6),6-(6,6)]
    18       9.153703       9.153703       9.153703    6[1-(0),6-(1,6),6-(6,6)]
    19       6.759806       6.759806       6.759806    6[6-(6,6),8-(68),8-(68)]
    20       7.679842       7.679842       7.679842    6[6-(1,6),6-(1,6),6-(8,8)]
    21       3.873921       3.873921       3.873921    6[1-(0),6-(1,6),6-(6,6)]
    22       8.854897       8.854897       8.854897    6[1-(0),6-(1,6),6-(6,6)]
    23         10.028         10.028         10.028    6[6-(6,6),8-(68),8-(68)]
    24      10.554777      10.554777      10.554777    6[6-(1,6),6-(1,6),6-(8,8)]
    25       2.065026       2.065026       2.065026    6[1-(0),6-(1,6),6-(6,6)]
    26      11.015143      11.015143      11.015143    6[1-(0),6-(1,6),6-(6,6)]
    27       2.103587       2.103587       2.103587    6[6-(6,6),8-(68),8-(68)]
    28       3.222527       3.222527       3.222527    6[6-(1,6),6-(1,6),6-(8,8)]
    29       4.612911       4.612911       4.612911    6[1-(0),6-(1,6),6-(6,6)]
    30       4.435494       4.435494       4.435494    6[1-(0),6-(1,6),6-(6,6)]
    31       6.829391       6.829391       6.829391    6[6-(6,6),8-(68),8-(68)]
    32       5.909355       5.909355       5.909355    6[6-(1,6),6-(1,6),6-(8,8)]
    33       9.715276       9.715276       9.715276    6[1-(0),6-(1,6),6-(6,6)]
    34         4.7343         4.7343         4.7343    6[1-(0),6-(1,6),6-(6,6)]
    35       3.561197       3.561197       3.561197    6[6-(6,6),8-(68),8-(68)]
    36        3.03442        3.03442        3.03442    6[6-(1,6),6-(1,6),6-(8,8)]
    37       2.999471       2.999471       2.999471    6[1-(0),6-(1,6),6-(6,6)]
    38       2.574054       2.574054       2.574054    6[1-(0),6-(1,6),6-(6,6)]
    39       11.03309       11.03309       11.03309    8[6-(6,8),68-(8,8,8,8,8)]
    40      11.290274      11.290274      11.290274    8[6-(6,8),68-(8,8,8,8,8)]
    41       5.716061       5.716061       5.716061    8[6-(6,8),68-(8,8,8,8,8)]
    42        7.03756        7.03756        7.03756    8[6-(6,8),68-(8,8,8,8,8)]
    43      10.430898      10.430898      10.430898    8[6-(6,8),68-(8,8,8,8,8)]
    44       9.157247       9.157247       9.157247    8[6-(6,8),68-(8,8,8,8,8)]
    45       2.556107       2.556107       2.556107    8[6-(6,8),68-(8,8,8,8,8)]
    46       2.298923       2.298923       2.298923    8[6-(6,8),68-(8,8,8,8,8)]
    47       7.873136       7.873136       7.873136    8[6-(6,8),68-(8,8,8,8,8)]
    48       6.551637       6.551637       6.551637    8[6-(6,8),68-(8,8,8,8,8)]
    49       3.158299       3.158299       3.158299    8[6-(6,8),68-(8,8,8,8,8)]
    50        4.43195        4.43195        4.43195    8[6-(6,8),68-(8,8,8,8,8)]
