# Supplementary material for: A collection of forcefield precursors for metal–organic frameworks
Source: RSC Adv. 2019 Nov 13;9(63):36492–507. doi: 10.1039/c9ra07327b (PMC9075174; doi:10.1039/c9ra07327b)
Supplement: RA-009-C9RA07327B-s2182 [file RA-009-C9RA07327B-s2182.txt]

RESWUI01_clean

8.513900    0.000000    0.000000
1.641874    10.083706    0.000000
3.501681    4.310814    9.578440

     1      10.415403      10.415403      10.415403    68[8-(6),8-(6),8-(6),8-(6),8-(6),8-(6)]
     2       3.242017       3.242017       3.242017    68[8-(6),8-(6),8-(6),8-(6),8-(6),8-(6)]
     3      10.015866      10.015866      10.015866    1[6-(6,6)]
     4       4.469737       4.469737       4.469737    1[6-(6,6)]
     5        6.33843        6.33843        6.33843    1[6-(6,6)]
     6       5.588585       5.588585       5.588585    1[6-(6,6)]
     7       8.829204       8.829204       8.829204    1[6-(6,6)]
     8       6.240044       6.240044       6.240044    1[6-(6,6)]
     9       3.641589       3.641589       3.641589    1[6-(6,6)]
    10       9.187718       9.187718       9.187718    1[6-(6,6)]
    11       7.319025       7.319025       7.319025    1[6-(6,6)]
    12        8.06887        8.06887        8.06887    1[6-(6,6)]
    13       4.828251       4.828251       4.828251    1[6-(6,6)]
    14       7.417411       7.417411       7.417411    1[6-(6,6)]
    15       1.852145       1.852145       1.852145    6[6-(6,6),8-(68),8-(68)]
    16       1.319915       1.319915       1.319915    6[6-(1,6),6-(1,6),6-(8,8)]
    17       1.224781       1.224781       1.224781    6[1-(0),6-(1,6),6-(6,6)]
    18       4.410723       4.410723       4.410723    6[1-(0),6-(1,6),6-(6,6)]
    19       3.870372       3.870372       3.870372    6[6-(6,6),8-(68),8-(68)]
    20       4.975628       4.975628       4.975628    6[6-(1,6),6-(1,6),6-(8,8)]
    21       6.205708       6.205708       6.205708    6[1-(0),6-(1,6),6-(6,6)]
    22       6.423228       6.423228       6.423228    6[1-(0),6-(1,6),6-(6,6)]
    23       8.590466       8.590466       8.590466    6[6-(6,6),8-(68),8-(68)]
    24       7.676362       7.676362       7.676362    6[6-(1,6),6-(1,6),6-(8,8)]
    25       8.010291       8.010291       8.010291    6[1-(0),6-(1,6),6-(6,6)]
    26       6.483382       6.483382       6.483382    6[1-(0),6-(1,6),6-(6,6)]
    27       11.80531       11.80531       11.80531    6[6-(6,6),8-(68),8-(68)]
    28       12.33754       12.33754       12.33754    6[6-(1,6),6-(1,6),6-(8,8)]
    29       3.918774       3.918774       3.918774    6[1-(0),6-(1,6),6-(6,6)]
    30       9.246732       9.246732       9.246732    6[1-(0),6-(1,6),6-(6,6)]
    31       9.787083       9.787083       9.787083    6[6-(6,6),8-(68),8-(68)]
    32       8.681827       8.681827       8.681827    6[6-(1,6),6-(1,6),6-(8,8)]
    33       7.451747       7.451747       7.451747    6[1-(0),6-(1,6),6-(6,6)]
    34       7.234227       7.234227       7.234227    6[1-(0),6-(1,6),6-(6,6)]
    35       5.066989       5.066989       5.066989    6[6-(6,6),8-(68),8-(68)]
    36       5.981093       5.981093       5.981093    6[6-(1,6),6-(1,6),6-(8,8)]
    37       5.647164       5.647164       5.647164    6[1-(0),6-(1,6),6-(6,6)]
    38       7.174073       7.174073       7.174073    6[1-(0),6-(1,6),6-(6,6)]
    39       4.954524       4.954524       4.954524    8[6-(6,8),68-(8,8,8,8,8)]
    40       2.702868       2.702868       2.702868    8[6-(6,8),68-(8,8,8,8,8)]
    41       4.385623       4.385623       4.385623    8[6-(6,8),68-(8,8,8,8,8)]
    42       4.077547       4.077547       4.077547    8[6-(6,8),68-(8,8,8,8,8)]
    43       9.636673       9.636673       9.636673    8[6-(6,8),68-(8,8,8,8,8)]
    44       8.295542       8.295542       8.295542    8[6-(6,8),68-(8,8,8,8,8)]
    45       8.702931       8.702931       8.702931    8[6-(6,8),68-(8,8,8,8,8)]
    46      10.954587      10.954587      10.954587    8[6-(6,8),68-(8,8,8,8,8)]
    47       9.271832       9.271832       9.271832    8[6-(6,8),68-(8,8,8,8,8)]
    48       9.579908       9.579908       9.579908    8[6-(6,8),68-(8,8,8,8,8)]
    49       4.020782       4.020782       4.020782    8[6-(6,8),68-(8,8,8,8,8)]
    50       5.361913       5.361913       5.361913    8[6-(6,8),68-(8,8,8,8,8)]
