# Supplementary material for: A collection of forcefield precursors for metal–organic frameworks
Source: RSC Adv. 2019 Nov 13;9(63):36492–507. doi: 10.1039/c9ra07327b (PMC9075174; doi:10.1039/c9ra07327b)
Supplement: RA-009-C9RA07327B-s2183 [file RA-009-C9RA07327B-s2183.txt]

RESWUI02_clean

8.513900    0.000000    0.000000
1.641874    10.083706    0.000000
3.501681    4.310814    9.578440

     1       10.41549       10.41549       10.41549    68[8-(6),8-(6),8-(6),8-(6),8-(6),8-(6)]
     2       3.241965       3.241965       3.241965    68[8-(6),8-(6),8-(6),8-(6),8-(6),8-(6)]
     3       10.01108       10.01108       10.01108    1[6-(6,6)]
     4       4.480427       4.480427       4.480427    1[6-(6,6)]
     5       6.340923       6.340923       6.340923    1[6-(6,6)]
     6       5.611671       5.611671       5.611671    1[6-(6,6)]
     7       8.813214       8.813214       8.813214    1[6-(6,6)]
     8       6.240905       6.240905       6.240905    1[6-(6,6)]
     9       3.646375       3.646375       3.646375    1[6-(6,6)]
    10       9.177028       9.177028       9.177028    1[6-(6,6)]
    11       7.316532       7.316532       7.316532    1[6-(6,6)]
    12       8.045784       8.045784       8.045784    1[6-(6,6)]
    13       4.844241       4.844241       4.844241    1[6-(6,6)]
    14        7.41655        7.41655        7.41655    1[6-(6,6)]
    15       1.851795       1.851795       1.851795    6[6-(6,6),8-(68),8-(68)]
    16       1.320416       1.320416       1.320416    6[6-(1,6),6-(1,6),6-(8,8)]
    17        1.22393        1.22393        1.22393    6[1-(0),6-(1,6),6-(6,6)]
    18       4.416705       4.416705       4.416705    6[1-(0),6-(1,6),6-(6,6)]
    19       3.871037       3.871037       3.871037    6[6-(6,6),8-(68),8-(68)]
    20       4.975793       4.975793       4.975793    6[6-(1,6),6-(1,6),6-(8,8)]
    21       6.208915       6.208915       6.208915    6[1-(0),6-(1,6),6-(6,6)]
    22       6.428324       6.428324       6.428324    6[1-(0),6-(1,6),6-(6,6)]
    23       8.590302       8.590302       8.590302    6[6-(6,6),8-(68),8-(68)]
    24       7.678752       7.678752       7.678752    6[6-(1,6),6-(1,6),6-(8,8)]
    25       8.009932       8.009932       8.009932    6[1-(0),6-(1,6),6-(6,6)]
    26       6.479419       6.479419       6.479419    6[1-(0),6-(1,6),6-(6,6)]
    27       11.80566       11.80566       11.80566    6[6-(6,6),8-(68),8-(68)]
    28      12.337039      12.337039      12.337039    6[6-(1,6),6-(1,6),6-(8,8)]
    29       3.919625       3.919625       3.919625    6[1-(0),6-(1,6),6-(6,6)]
    30        9.24075        9.24075        9.24075    6[1-(0),6-(1,6),6-(6,6)]
    31       9.786418       9.786418       9.786418    6[6-(6,6),8-(68),8-(68)]
    32       8.681662       8.681662       8.681662    6[6-(1,6),6-(1,6),6-(8,8)]
    33        7.44854        7.44854        7.44854    6[1-(0),6-(1,6),6-(6,6)]
    34       7.229131       7.229131       7.229131    6[1-(0),6-(1,6),6-(6,6)]
    35       5.067153       5.067153       5.067153    6[6-(6,6),8-(68),8-(68)]
    36       5.978703       5.978703       5.978703    6[6-(1,6),6-(1,6),6-(8,8)]
    37       5.647523       5.647523       5.647523    6[1-(0),6-(1,6),6-(6,6)]
    38       7.178036       7.178036       7.178036    6[1-(0),6-(1,6),6-(6,6)]
    39       4.953509       4.953509       4.953509    8[6-(6,8),68-(8,8,8,8,8)]
    40       2.701001       2.701001       2.701001    8[6-(6,8),68-(8,8,8,8,8)]
    41       4.385286       4.385286       4.385286    8[6-(6,8),68-(8,8,8,8,8)]
    42       4.076674       4.076674       4.076674    8[6-(6,8),68-(8,8,8,8,8)]
    43       9.637209       9.637209       9.637209    8[6-(6,8),68-(8,8,8,8,8)]
    44       8.295893       8.295893       8.295893    8[6-(6,8),68-(8,8,8,8,8)]
    45       8.703946       8.703946       8.703946    8[6-(6,8),68-(8,8,8,8,8)]
    46      10.956454      10.956454      10.956454    8[6-(6,8),68-(8,8,8,8,8)]
    47       9.272169       9.272169       9.272169    8[6-(6,8),68-(8,8,8,8,8)]
    48       9.580781       9.580781       9.580781    8[6-(6,8),68-(8,8,8,8,8)]
    49       4.020246       4.020246       4.020246    8[6-(6,8),68-(8,8,8,8,8)]
    50       5.361562       5.361562       5.361562    8[6-(6,8),68-(8,8,8,8,8)]
