# Supplementary material for: A collection of forcefield precursors for metal–organic frameworks
Source: RSC Adv. 2019 Nov 13;9(63):36492–507. doi: 10.1039/c9ra07327b (PMC9075174; doi:10.1039/c9ra07327b)
Supplement: RA-009-C9RA07327B-s2184 [file RA-009-C9RA07327B-s2184.txt]

RETBEZ_clean

11.253000    0.000000    0.000000
0.000000    25.161000    0.000000
0.000000    0.000000    18.172000

     1       6.979898       6.979898       6.979898    30[7-(6,6),8-(6),8-(6),8-(6)]
     2       4.273102       4.273102       4.273102    30[7-(6,6),8-(6),8-(6),8-(6)]
     3       6.979898       6.979898       6.979898    30[7-(6,6),8-(6),8-(6),8-(6)]
     4       4.273102       4.273102       4.273102    30[7-(6,6),8-(6),8-(6),8-(6)]
     5       4.273102       4.273102       4.273102    30[7-(6,6),8-(6),8-(6),8-(6)]
     6       6.979898       6.979898       6.979898    30[7-(6,6),8-(6),8-(6),8-(6)]
     7       4.273102       4.273102       4.273102    30[7-(6,6),8-(6),8-(6),8-(6)]
     8       6.979898       6.979898       6.979898    30[7-(6,6),8-(6),8-(6),8-(6)]
     9            0.0            0.0            0.0    30[7-(6,6),7-(6,6),8-(6),8-(6)]
    10            0.0            0.0            0.0    30[7-(6,6),7-(6,6),8-(6),8-(6)]
    11            0.0            0.0            0.0    30[7-(6,6),7-(6,6),8-(6),8-(6)]
    12            0.0            0.0            0.0    30[7-(6,6),7-(6,6),8-(6),8-(6)]
    13       5.740155       5.740155       5.740155    1[6-(6,6)]
    14        3.32076        3.32076        3.32076    1[6-(6,6)]
    15       3.092324       3.092324       3.092324    1[6-(6,6)]
    16       8.276582       8.276582       8.276582    1[6-(6,6)]
    17       9.824994       9.824994       9.824994    1[6-(6,6)]
    18       0.818093       0.818093       0.818093    1[6-(6,6)]
    19       1.582172       1.582172       1.582172    1[6-(6,6)]
    20      10.719608      10.719608      10.719608    1[6-(6,7)]
    21       8.265329       8.265329       8.265329    1[6-(6,6)]
    22       7.980628       7.980628       7.980628    1[6-(6,6)]
    23       9.118306       9.118306       9.118306    1[6-(6,7)]
    24       1.839866       1.839866       1.839866    1[6-(1,6,7)]
    25       1.142179       1.142179       1.142179    1[6-(1,6,7)]
    26       0.400607       0.400607       0.400607    1[6-(1,6,6)]
    27       1.964774       1.964774       1.964774    1[6-(1,6,6)]
    28       5.512845       5.512845       5.512845    1[6-(6,6)]
    29        7.93224        7.93224        7.93224    1[6-(6,6)]
    30       8.160676       8.160676       8.160676    1[6-(6,6)]
    31       2.976419       2.976419       2.976419    1[6-(6,6)]
    32       1.428006       1.428006       1.428006    1[6-(6,6)]
    33      10.434907      10.434907      10.434907    1[6-(6,6)]
    34       9.670828       9.670828       9.670828    1[6-(6,6)]
    35       0.533392       0.533392       0.533392    1[6-(6,7)]
    36       2.987671       2.987671       2.987671    1[6-(6,6)]
    37       3.272372       3.272372       3.272372    1[6-(6,6)]
    38       2.134694       2.134694       2.134694    1[6-(6,7)]
    39       9.413135       9.413135       9.413135    1[6-(1,6,7)]
    40       10.11082       10.11082       10.11082    1[6-(1,6,7)]
    41      10.852393      10.852393      10.852393    1[6-(1,6,6)]
    42       9.288226       9.288226       9.288226    1[6-(1,6,6)]
    43       5.740155       5.740155       5.740155    1[6-(6,6)]
    44        3.32076        3.32076        3.32076    1[6-(6,6)]
    45       3.092324       3.092324       3.092324    1[6-(6,6)]
    46       8.276582       8.276582       8.276582    1[6-(6,6)]
    47       9.824994       9.824994       9.824994    1[6-(6,6)]
    48       0.818093       0.818093       0.818093    1[6-(6,6)]
    49       1.582172       1.582172       1.582172    1[6-(6,6)]
    50      10.719608      10.719608      10.719608    1[6-(6,7)]
    51       8.265329       8.265329       8.265329    1[6-(6,6)]
    52       7.980628       7.980628       7.980628    1[6-(6,6)]
    53       9.118306       9.118306       9.118306    1[6-(6,7)]
    54       1.839866       1.839866       1.839866    1[6-(1,6,7)]
    55       1.142179       1.142179       1.142179    1[6-(1,6,7)]
    56       0.400607       0.400607       0.400607    1[6-(1,6,6)]
    57       1.964774       1.964774       1.964774    1[6-(1,6,6)]
    58       5.512845       5.512845       5.512845    1[6-(6,6)]
    59        7.93224        7.93224        7.93224    1[6-(6,6)]
    60       8.160676       8.160676       8.160676    1[6-(6,6)]
    61       2.976419       2.976419       2.976419    1[6-(6,6)]
    62       1.428006       1.428006       1.428006    1[6-(6,6)]
    63      10.434907      10.434907      10.434907    1[6-(6,6)]
    64       9.670828       9.670828       9.670828    1[6-(6,6)]
    65       0.533392       0.533392       0.533392    1[6-(6,7)]
    66       2.987671       2.987671       2.987671    1[6-(6,6)]
    67       3.272372       3.272372       3.272372    1[6-(6,6)]
    68       2.134694       2.134694       2.134694    1[6-(6,7)]
    69       9.413135       9.413135       9.413135    1[6-(1,6,7)]
    70       10.11082       10.11082       10.11082    1[6-(1,6,7)]
    71      10.852393      10.852393      10.852393    1[6-(1,6,6)]
    72       9.288226       9.288226       9.288226    1[6-(1,6,6)]
    73       5.512845       5.512845       5.512845    1[6-(6,6)]
    74        7.93224        7.93224        7.93224    1[6-(6,6)]
    75       8.160676       8.160676       8.160676    1[6-(6,6)]
    76       2.976419       2.976419       2.976419    1[6-(6,6)]
    77       1.428006       1.428006       1.428006    1[6-(6,6)]
    78      10.434907      10.434907      10.434907    1[6-(6,6)]
    79       9.670828       9.670828       9.670828    1[6-(6,6)]
    80       0.533392       0.533392       0.533392    1[6-(6,7)]
    81       2.987671       2.987671       2.987671    1[6-(6,6)]
    82       3.272372       3.272372       3.272372    1[6-(6,6)]
    83       2.134694       2.134694       2.134694    1[6-(6,7)]
    84       9.413135       9.413135       9.413135    1[6-(1,6,7)]
    85       10.11082       10.11082       10.11082    1[6-(1,6,7)]
    86      10.852393      10.852393      10.852393    1[6-(1,6,6)]
    87       9.288226       9.288226       9.288226    1[6-(1,6,6)]
    88       5.740155       5.740155       5.740155    1[6-(6,6)]
    89        3.32076        3.32076        3.32076    1[6-(6,6)]
    90       3.092324       3.092324       3.092324    1[6-(6,6)]
    91       8.276582       8.276582       8.276582    1[6-(6,6)]
    92       9.824994       9.824994       9.824994    1[6-(6,6)]
    93       0.818093       0.818093       0.818093    1[6-(6,6)]
    94       1.582172       1.582172       1.582172    1[6-(6,6)]
    95      10.719608      10.719608      10.719608    1[6-(6,7)]
    96       8.265329       8.265329       8.265329    1[6-(6,6)]
    97       7.980628       7.980628       7.980628    1[6-(6,6)]
    98       9.118306       9.118306       9.118306    1[6-(6,7)]
    99       1.839866       1.839866       1.839866    1[6-(1,6,7)]
   100       1.142179       1.142179       1.142179    1[6-(1,6,7)]
   101       0.400607       0.400607       0.400607    1[6-(1,6,6)]
   102       1.964774       1.964774       1.964774    1[6-(1,6,6)]
   103       5.512845       5.512845       5.512845    1[6-(6,6)]
   104        7.93224        7.93224        7.93224    1[6-(6,6)]
   105       8.160676       8.160676       8.160676    1[6-(6,6)]
   106       2.976419       2.976419       2.976419    1[6-(6,6)]
   107       1.428006       1.428006       1.428006    1[6-(6,6)]
   108      10.434907      10.434907      10.434907    1[6-(6,6)]
   109       9.670828       9.670828       9.670828    1[6-(6,6)]
   110       0.533392       0.533392       0.533392    1[6-(6,7)]
   111       2.987671       2.987671       2.987671    1[6-(6,6)]
   112       3.272372       3.272372       3.272372    1[6-(6,6)]
   113       2.134694       2.134694       2.134694    1[6-(6,7)]
   114       9.413135       9.413135       9.413135    1[6-(1,6,7)]
   115       10.11082       10.11082       10.11082    1[6-(1,6,7)]
   116      10.852393      10.852393      10.852393    1[6-(1,6,6)]
   117       9.288226       9.288226       9.288226    1[6-(1,6,6)]
   118       5.740155       5.740155       5.740155    1[6-(6,6)]
   119        3.32076        3.32076        3.32076    1[6-(6,6)]
   120       3.092324       3.092324       3.092324    1[6-(6,6)]
   121       8.276582       8.276582       8.276582    1[6-(6,6)]
   122       9.824994       9.824994       9.824994    1[6-(6,6)]
   123       0.818093       0.818093       0.818093    1[6-(6,6)]
   124       1.582172       1.582172       1.582172    1[6-(6,6)]
   125      10.719608      10.719608      10.719608    1[6-(6,7)]
   126       8.265329       8.265329       8.265329    1[6-(6,6)]
   127       7.980628       7.980628       7.980628    1[6-(6,6)]
   128       9.118306       9.118306       9.118306    1[6-(6,7)]
   129       1.839866       1.839866       1.839866    1[6-(1,6,7)]
   130       1.142179       1.142179       1.142179    1[6-(1,6,7)]
   131       0.400607       0.400607       0.400607    1[6-(1,6,6)]
   132       1.964774       1.964774       1.964774    1[6-(1,6,6)]
   133       4.910809       4.910809       4.910809    6[6-(6,6),8-(30),8-(30)]
   134       4.475318       4.475318       4.475318    6[6-(1,6),6-(1,6),6-(8,8)]
   135       5.057098       5.057098       5.057098    6[1-(0),6-(6,6),6-(6,6)]
   136       4.620482       4.620482       4.620482    6[6-(1,6),6-(1,6),6-(8,8)]
   137       3.616714       3.616714       3.616714    6[1-(0),6-(6,6),6-(6,6)]
   138       3.051814       3.051814       3.051814    6[6-(1,6),6-(1,6),6-(8,8)]
   139       3.478302       3.478302       3.478302    6[1-(0),6-(6,6),6-(6,6)]
   140       1.943393       1.943393       1.943393    6[6-(6,6),8-(0),8-(30)]
   141       5.219141       5.219141       5.219141    6[6-(6,6),8-(0),8-(30)]
   142       9.630317       9.630317       9.630317    6[6-(1,6),6-(6,7),7-(6,30)]
   143        9.17232        9.17232        9.17232    6[1-(0),6-(1,6),6-(6,7)]
   144      10.102943      10.102943      10.102943    6[1-(0),6-(1,6),6-(1,6)]
   145       0.214932       0.214932       0.214932    6[1-(0),6-(1,6),6-(1,6)]
   146       0.676305       0.676305       0.676305    6[1-(0),6-(1,6),6-(6,7)]
   147      10.984053      10.984053      10.984053    6[6-(1,6),6-(6,7),7-(6,6)]
   148       9.836247       9.836247       9.836247    6[6-(6,6),7-(6,30),7-(6,6)]
   149       9.556048       9.556048       9.556048    6[6-(1,6),6-(1,7),6-(7,7)]
   150      10.169336      10.169336      10.169336    6[1-(0),6-(6,6),7-(6,30)]
   151       8.708697       8.708697       8.708697    6[1-(0),6-(1,6),6-(6,6)]
   152       8.545528       8.545528       8.545528    6[1-(0),6-(1,6),6-(1,7)]
   153       9.221833       9.221833       9.221833    6[1-(0),6-(1,6),7-(6,30)]
   154       1.082539       1.082539       1.082539    6[1-(0),1-(0),6-(1,1,6),7-(6,6)]
   155       1.156808       1.156808       1.156808    6[1-(0),1-(0),6-(1,1,6),6-(1,1,7)]
   156       6.342191       6.342191       6.342191    6[6-(6,6),8-(30),8-(30)]
   157       6.777682       6.777682       6.777682    6[6-(1,6),6-(1,6),6-(8,8)]
   158       6.195902       6.195902       6.195902    6[1-(0),6-(6,6),6-(6,6)]
   159       6.632518       6.632518       6.632518    6[6-(1,6),6-(1,6),6-(8,8)]
   160       7.636286       7.636286       7.636286    6[1-(0),6-(6,6),6-(6,6)]
   161       8.201186       8.201186       8.201186    6[6-(1,6),6-(1,6),6-(8,8)]
   162       7.774698       7.774698       7.774698    6[1-(0),6-(6,6),6-(6,6)]
   163       9.309607       9.309607       9.309607    6[6-(6,6),8-(0),8-(30)]
   164       6.033859       6.033859       6.033859    6[6-(6,6),8-(0),8-(30)]
   165       1.622683       1.622683       1.622683    6[6-(1,6),6-(6,7),7-(6,30)]
   166        2.08068        2.08068        2.08068    6[1-(0),6-(1,6),6-(6,7)]
   167       1.150057       1.150057       1.150057    6[1-(0),6-(1,6),6-(1,6)]
   168      11.038068      11.038068      11.038068    6[1-(0),6-(1,6),6-(1,6)]
   169      10.576695      10.576695      10.576695    6[1-(0),6-(1,6),6-(6,7)]
   170       0.268947       0.268947       0.268947    6[6-(1,6),6-(6,7),7-(6,6)]
   171       1.416753       1.416753       1.416753    6[6-(6,6),7-(6,30),7-(6,6)]
   172       1.696952       1.696952       1.696952    6[6-(1,6),6-(1,7),6-(7,7)]
   173       1.083664       1.083664       1.083664    6[1-(0),6-(6,6),7-(6,30)]
   174       2.544303       2.544303       2.544303    6[1-(0),6-(1,6),6-(6,6)]
   175       2.707472       2.707472       2.707472    6[1-(0),6-(1,6),6-(1,7)]
   176       2.031167       2.031167       2.031167    6[1-(0),6-(1,6),7-(6,30)]
   177      10.170461      10.170461      10.170461    6[1-(0),1-(0),6-(1,1,6),7-(6,6)]
   178      10.096192      10.096192      10.096192    6[1-(0),1-(0),6-(1,1,6),6-(1,1,7)]
   179       4.910809       4.910809       4.910809    6[6-(6,6),8-(30),8-(30)]
   180       4.475318       4.475318       4.475318    6[6-(1,6),6-(1,6),6-(8,8)]
   181       5.057098       5.057098       5.057098    6[1-(0),6-(6,6),6-(6,6)]
   182       4.620482       4.620482       4.620482    6[6-(1,6),6-(1,6),6-(8,8)]
   183       3.616714       3.616714       3.616714    6[1-(0),6-(6,6),6-(6,6)]
   184       3.051814       3.051814       3.051814    6[6-(1,6),6-(1,6),6-(8,8)]
   185       3.478302       3.478302       3.478302    6[1-(0),6-(6,6),6-(6,6)]
   186       1.943393       1.943393       1.943393    6[6-(6,6),8-(0),8-(30)]
   187       5.219141       5.219141       5.219141    6[6-(6,6),8-(0),8-(30)]
   188       9.630317       9.630317       9.630317    6[6-(1,6),6-(6,7),7-(6,30)]
   189        9.17232        9.17232        9.17232    6[1-(0),6-(1,6),6-(6,7)]
   190      10.102943      10.102943      10.102943    6[1-(0),6-(1,6),6-(1,6)]
   191       0.214932       0.214932       0.214932    6[1-(0),6-(1,6),6-(1,6)]
   192       0.676305       0.676305       0.676305    6[1-(0),6-(1,6),6-(6,7)]
   193      10.984053      10.984053      10.984053    6[6-(1,6),6-(6,7),7-(6,6)]
   194       9.836247       9.836247       9.836247    6[6-(6,6),7-(6,30),7-(6,6)]
   195       9.556048       9.556048       9.556048    6[6-(1,6),6-(1,7),6-(7,7)]
   196      10.169336      10.169336      10.169336    6[1-(0),6-(6,6),7-(6,30)]
   197       8.708697       8.708697       8.708697    6[1-(0),6-(1,6),6-(6,6)]
   198       8.545528       8.545528       8.545528    6[1-(0),6-(1,6),6-(1,7)]
   199       9.221833       9.221833       9.221833    6[1-(0),6-(1,6),7-(6,30)]
   200       1.082539       1.082539       1.082539    6[1-(0),1-(0),6-(1,1,6),7-(6,6)]
   201       1.156808       1.156808       1.156808    6[1-(0),1-(0),6-(1,1,6),6-(1,1,7)]
   202       6.342191       6.342191       6.342191    6[6-(6,6),8-(30),8-(30)]
   203       6.777682       6.777682       6.777682    6[6-(1,6),6-(1,6),6-(8,8)]
   204       6.195902       6.195902       6.195902    6[1-(0),6-(6,6),6-(6,6)]
   205       6.632518       6.632518       6.632518    6[6-(1,6),6-(1,6),6-(8,8)]
   206       7.636286       7.636286       7.636286    6[1-(0),6-(6,6),6-(6,6)]
   207       8.201186       8.201186       8.201186    6[6-(1,6),6-(1,6),6-(8,8)]
   208       7.774698       7.774698       7.774698    6[1-(0),6-(6,6),6-(6,6)]
   209       9.309607       9.309607       9.309607    6[6-(6,6),8-(0),8-(30)]
   210       6.033859       6.033859       6.033859    6[6-(6,6),8-(0),8-(30)]
   211       1.622683       1.622683       1.622683    6[6-(1,6),6-(6,7),7-(6,30)]
   212        2.08068        2.08068        2.08068    6[1-(0),6-(1,6),6-(6,7)]
   213       1.150057       1.150057       1.150057    6[1-(0),6-(1,6),6-(1,6)]
   214      11.038068      11.038068      11.038068    6[1-(0),6-(1,6),6-(1,6)]
   215      10.576695      10.576695      10.576695    6[1-(0),6-(1,6),6-(6,7)]
   216       0.268947       0.268947       0.268947    6[6-(1,6),6-(6,7),7-(6,6)]
   217       1.416753       1.416753       1.416753    6[6-(6,6),7-(6,30),7-(6,6)]
   218       1.696952       1.696952       1.696952    6[6-(1,6),6-(1,7),6-(7,7)]
   219       1.083664       1.083664       1.083664    6[1-(0),6-(6,6),7-(6,30)]
   220       2.544303       2.544303       2.544303    6[1-(0),6-(1,6),6-(6,6)]
   221       2.707472       2.707472       2.707472    6[1-(0),6-(1,6),6-(1,7)]
   222       2.031167       2.031167       2.031167    6[1-(0),6-(1,6),7-(6,30)]
   223      10.170461      10.170461      10.170461    6[1-(0),1-(0),6-(1,1,6),7-(6,6)]
   224      10.096192      10.096192      10.096192    6[1-(0),1-(0),6-(1,1,6),6-(1,1,7)]
   225       6.342191       6.342191       6.342191    6[6-(6,6),8-(30),8-(30)]
   226       6.777682       6.777682       6.777682    6[6-(1,6),6-(1,6),6-(8,8)]
   227       6.195902       6.195902       6.195902    6[1-(0),6-(6,6),6-(6,6)]
   228       6.632518       6.632518       6.632518    6[6-(1,6),6-(1,6),6-(8,8)]
   229       7.636286       7.636286       7.636286    6[1-(0),6-(6,6),6-(6,6)]
   230       8.201186       8.201186       8.201186    6[6-(1,6),6-(1,6),6-(8,8)]
   231       7.774698       7.774698       7.774698    6[1-(0),6-(6,6),6-(6,6)]
   232       9.309607       9.309607       9.309607    6[6-(6,6),8-(0),8-(30)]
   233       6.033859       6.033859       6.033859    6[6-(6,6),8-(0),8-(30)]
   234       1.622683       1.622683       1.622683    6[6-(1,6),6-(6,7),7-(6,30)]
   235        2.08068        2.08068        2.08068    6[1-(0),6-(1,6),6-(6,7)]
   236       1.150057       1.150057       1.150057    6[1-(0),6-(1,6),6-(1,6)]
   237      11.038068      11.038068      11.038068    6[1-(0),6-(1,6),6-(1,6)]
   238      10.576695      10.576695      10.576695    6[1-(0),6-(1,6),6-(6,7)]
   239       0.268947       0.268947       0.268947    6[6-(1,6),6-(6,7),7-(6,6)]
   240       1.416753       1.416753       1.416753    6[6-(6,6),7-(6,30),7-(6,6)]
   241       1.696952       1.696952       1.696952    6[6-(1,6),6-(1,7),6-(7,7)]
   242       1.083664       1.083664       1.083664    6[1-(0),6-(6,6),7-(6,30)]
   243       2.544303       2.544303       2.544303    6[1-(0),6-(1,6),6-(6,6)]
   244       2.707472       2.707472       2.707472    6[1-(0),6-(1,6),6-(1,7)]
   245       2.031167       2.031167       2.031167    6[1-(0),6-(1,6),7-(6,30)]
   246      10.170461      10.170461      10.170461    6[1-(0),1-(0),6-(1,1,6),7-(6,6)]
   247      10.096192      10.096192      10.096192    6[1-(0),1-(0),6-(1,1,6),6-(1,1,7)]
   248       4.910809       4.910809       4.910809    6[6-(6,6),8-(30),8-(30)]
   249       4.475318       4.475318       4.475318    6[6-(1,6),6-(1,6),6-(8,8)]
   250       5.057098       5.057098       5.057098    6[1-(0),6-(6,6),6-(6,6)]
   251       4.620482       4.620482       4.620482    6[6-(1,6),6-(1,6),6-(8,8)]
   252       3.616714       3.616714       3.616714    6[1-(0),6-(6,6),6-(6,6)]
   253       3.051814       3.051814       3.051814    6[6-(1,6),6-(1,6),6-(8,8)]
   254       3.478302       3.478302       3.478302    6[1-(0),6-(6,6),6-(6,6)]
   255       1.943393       1.943393       1.943393    6[6-(6,6),8-(0),8-(30)]
   256       5.219141       5.219141       5.219141    6[6-(6,6),8-(0),8-(30)]
   257       9.630317       9.630317       9.630317    6[6-(1,6),6-(6,7),7-(6,30)]
   258        9.17232        9.17232        9.17232    6[1-(0),6-(1,6),6-(6,7)]
   259      10.102943      10.102943      10.102943    6[1-(0),6-(1,6),6-(1,6)]
   260       0.214932       0.214932       0.214932    6[1-(0),6-(1,6),6-(1,6)]
   261       0.676305       0.676305       0.676305    6[1-(0),6-(1,6),6-(6,7)]
   262      10.984053      10.984053      10.984053    6[6-(1,6),6-(6,7),7-(6,6)]
   263       9.836247       9.836247       9.836247    6[6-(6,6),7-(6,30),7-(6,6)]
   264       9.556048       9.556048       9.556048    6[6-(1,6),6-(1,7),6-(7,7)]
   265      10.169336      10.169336      10.169336    6[1-(0),6-(6,6),7-(6,30)]
   266       8.708697       8.708697       8.708697    6[1-(0),6-(1,6),6-(6,6)]
   267       8.545528       8.545528       8.545528    6[1-(0),6-(1,6),6-(1,7)]
   268       9.221833       9.221833       9.221833    6[1-(0),6-(1,6),7-(6,30)]
   269       1.082539       1.082539       1.082539    6[1-(0),1-(0),6-(1,1,6),7-(6,6)]
   270       1.156808       1.156808       1.156808    6[1-(0),1-(0),6-(1,1,6),6-(1,1,7)]
   271       6.342191       6.342191       6.342191    6[6-(6,6),8-(30),8-(30)]
   272       6.777682       6.777682       6.777682    6[6-(1,6),6-(1,6),6-(8,8)]
   273       6.195902       6.195902       6.195902    6[1-(0),6-(6,6),6-(6,6)]
   274       6.632518       6.632518       6.632518    6[6-(1,6),6-(1,6),6-(8,8)]
   275       7.636286       7.636286       7.636286    6[1-(0),6-(6,6),6-(6,6)]
   276       8.201186       8.201186       8.201186    6[6-(1,6),6-(1,6),6-(8,8)]
   277       7.774698       7.774698       7.774698    6[1-(0),6-(6,6),6-(6,6)]
   278       9.309607       9.309607       9.309607    6[6-(6,6),8-(0),8-(30)]
   279       6.033859       6.033859       6.033859    6[6-(6,6),8-(0),8-(30)]
   280       1.622683       1.622683       1.622683    6[6-(1,6),6-(6,7),7-(6,30)]
   281        2.08068        2.08068        2.08068    6[1-(0),6-(1,6),6-(6,7)]
   282       1.150057       1.150057       1.150057    6[1-(0),6-(1,6),6-(1,6)]
   283      11.038068      11.038068      11.038068    6[1-(0),6-(1,6),6-(1,6)]
   284      10.576695      10.576695      10.576695    6[1-(0),6-(1,6),6-(6,7)]
   285       0.268947       0.268947       0.268947    6[6-(1,6),6-(6,7),7-(6,6)]
   286       1.416753       1.416753       1.416753    6[6-(6,6),7-(6,30),7-(6,6)]
   287       1.696952       1.696952       1.696952    6[6-(1,6),6-(1,7),6-(7,7)]
   288       1.083664       1.083664       1.083664    6[1-(0),6-(6,6),7-(6,30)]
   289       2.544303       2.544303       2.544303    6[1-(0),6-(1,6),6-(6,6)]
   290       2.707472       2.707472       2.707472    6[1-(0),6-(1,6),6-(1,7)]
   291       2.031167       2.031167       2.031167    6[1-(0),6-(1,6),7-(6,30)]
   292      10.170461      10.170461      10.170461    6[1-(0),1-(0),6-(1,1,6),7-(6,6)]
   293      10.096192      10.096192      10.096192    6[1-(0),1-(0),6-(1,1,6),6-(1,1,7)]
   294       4.910809       4.910809       4.910809    6[6-(6,6),8-(30),8-(30)]
   295       4.475318       4.475318       4.475318    6[6-(1,6),6-(1,6),6-(8,8)]
   296       5.057098       5.057098       5.057098    6[1-(0),6-(6,6),6-(6,6)]
   297       4.620482       4.620482       4.620482    6[6-(1,6),6-(1,6),6-(8,8)]
   298       3.616714       3.616714       3.616714    6[1-(0),6-(6,6),6-(6,6)]
   299       3.051814       3.051814       3.051814    6[6-(1,6),6-(1,6),6-(8,8)]
   300       3.478302       3.478302       3.478302    6[1-(0),6-(6,6),6-(6,6)]
   301       1.943393       1.943393       1.943393    6[6-(6,6),8-(0),8-(30)]
   302       5.219141       5.219141       5.219141    6[6-(6,6),8-(0),8-(30)]
   303       9.630317       9.630317       9.630317    6[6-(1,6),6-(6,7),7-(6,30)]
   304        9.17232        9.17232        9.17232    6[1-(0),6-(1,6),6-(6,7)]
   305      10.102943      10.102943      10.102943    6[1-(0),6-(1,6),6-(1,6)]
   306       0.214932       0.214932       0.214932    6[1-(0),6-(1,6),6-(1,6)]
   307       0.676305       0.676305       0.676305    6[1-(0),6-(1,6),6-(6,7)]
   308      10.984053      10.984053      10.984053    6[6-(1,6),6-(6,7),7-(6,6)]
   309       9.836247       9.836247       9.836247    6[6-(6,6),7-(6,30),7-(6,6)]
   310       9.556048       9.556048       9.556048    6[6-(1,6),6-(1,7),6-(7,7)]
   311      10.169336      10.169336      10.169336    6[1-(0),6-(6,6),7-(6,30)]
   312       8.708697       8.708697       8.708697    6[1-(0),6-(1,6),6-(6,6)]
   313       8.545528       8.545528       8.545528    6[1-(0),6-(1,6),6-(1,7)]
   314       9.221833       9.221833       9.221833    6[1-(0),6-(1,6),7-(6,30)]
   315       1.082539       1.082539       1.082539    6[1-(0),1-(0),6-(1,1,6),7-(6,6)]
   316       1.156808       1.156808       1.156808    6[1-(0),1-(0),6-(1,1,6),6-(1,1,7)]
   317       8.932631       8.932631       8.932631    7[6-(6,6),6-(6,7),30-(8,8,8)]
   318      11.090957      11.090957      11.090957    7[6-(1,1,6),6-(6,6),6-(6,7)]
   319      10.010669      10.010669      10.010669    7[6-(1,6),6-(1,6),30-(7,8,8)]
   320       2.320369       2.320369       2.320369    7[6-(6,6),6-(6,7),30-(8,8,8)]
   321       0.162043       0.162043       0.162043    7[6-(1,1,6),6-(6,6),6-(6,7)]
   322       1.242331       1.242331       1.242331    7[6-(1,6),6-(1,6),30-(7,8,8)]
   323       8.932631       8.932631       8.932631    7[6-(6,6),6-(6,7),30-(8,8,8)]
   324      11.090957      11.090957      11.090957    7[6-(1,1,6),6-(6,6),6-(6,7)]
   325      10.010669      10.010669      10.010669    7[6-(1,6),6-(1,6),30-(7,8,8)]
   326       2.320369       2.320369       2.320369    7[6-(6,6),6-(6,7),30-(8,8,8)]
   327       0.162043       0.162043       0.162043    7[6-(1,1,6),6-(6,6),6-(6,7)]
   328       1.242331       1.242331       1.242331    7[6-(1,6),6-(1,6),30-(7,8,8)]
   329       2.320369       2.320369       2.320369    7[6-(6,6),6-(6,7),30-(8,8,8)]
   330       0.162043       0.162043       0.162043    7[6-(1,1,6),6-(6,6),6-(6,7)]
   331       1.242331       1.242331       1.242331    7[6-(1,6),6-(1,6),30-(7,8,8)]
   332       8.932631       8.932631       8.932631    7[6-(6,6),6-(6,7),30-(8,8,8)]
   333      11.090957      11.090957      11.090957    7[6-(1,1,6),6-(6,6),6-(6,7)]
   334      10.010669      10.010669      10.010669    7[6-(1,6),6-(1,6),30-(7,8,8)]
   335       2.320369       2.320369       2.320369    7[6-(6,6),6-(6,7),30-(8,8,8)]
   336       0.162043       0.162043       0.162043    7[6-(1,1,6),6-(6,6),6-(6,7)]
   337       1.242331       1.242331       1.242331    7[6-(1,6),6-(1,6),30-(7,8,8)]
   338       8.932631       8.932631       8.932631    7[6-(6,6),6-(6,7),30-(8,8,8)]
   339      11.090957      11.090957      11.090957    7[6-(1,1,6),6-(6,6),6-(6,7)]
   340      10.010669      10.010669      10.010669    7[6-(1,6),6-(1,6),30-(7,8,8)]
   341       6.063116       6.063116       6.063116    8[6-(6,8),30-(7,8,8)]
   342       4.057832       4.057832       4.057832    8[6-(6,8),30-(7,8,8)]
   343       1.542786       1.542786       1.542786    8[6-(6,8),30-(7,7,8)]
   344        1.52028        1.52028        1.52028    8[6-(6,8)]
   345       4.730761       4.730761       4.730761    8[6-(6,8)]
   346       6.216157       6.216157       6.216157    8[6-(6,8),30-(7,8,8)]
   347       5.189884       5.189884       5.189884    8[6-(6,8),30-(7,8,8)]
   348       7.195168       7.195168       7.195168    8[6-(6,8),30-(7,8,8)]
   349       9.710214       9.710214       9.710214    8[6-(6,8),30-(7,7,8)]
   350        9.73272        9.73272        9.73272    8[6-(6,8)]
   351       6.522239       6.522239       6.522239    8[6-(6,8)]
   352       5.036843       5.036843       5.036843    8[6-(6,8),30-(7,8,8)]
   353       6.063116       6.063116       6.063116    8[6-(6,8),30-(7,8,8)]
   354       4.057832       4.057832       4.057832    8[6-(6,8),30-(7,8,8)]
   355       1.542786       1.542786       1.542786    8[6-(6,8),30-(7,7,8)]
   356        1.52028        1.52028        1.52028    8[6-(6,8)]
   357       4.730761       4.730761       4.730761    8[6-(6,8)]
   358       6.216157       6.216157       6.216157    8[6-(6,8),30-(7,8,8)]
   359       5.189884       5.189884       5.189884    8[6-(6,8),30-(7,8,8)]
   360       7.195168       7.195168       7.195168    8[6-(6,8),30-(7,8,8)]
   361       9.710214       9.710214       9.710214    8[6-(6,8),30-(7,7,8)]
   362        9.73272        9.73272        9.73272    8[6-(6,8)]
   363       6.522239       6.522239       6.522239    8[6-(6,8)]
   364       5.036843       5.036843       5.036843    8[6-(6,8),30-(7,8,8)]
   365       5.189884       5.189884       5.189884    8[6-(6,8),30-(7,8,8)]
   366       7.195168       7.195168       7.195168    8[6-(6,8),30-(7,8,8)]
   367       9.710214       9.710214       9.710214    8[6-(6,8),30-(7,7,8)]
   368        9.73272        9.73272        9.73272    8[6-(6,8)]
   369       6.522239       6.522239       6.522239    8[6-(6,8)]
   370       5.036843       5.036843       5.036843    8[6-(6,8),30-(7,8,8)]
   371       6.063116       6.063116       6.063116    8[6-(6,8),30-(7,8,8)]
   372       4.057832       4.057832       4.057832    8[6-(6,8),30-(7,8,8)]
   373       1.542786       1.542786       1.542786    8[6-(6,8),30-(7,7,8)]
   374        1.52028        1.52028        1.52028    8[6-(6,8)]
   375       4.730761       4.730761       4.730761    8[6-(6,8)]
   376       6.216157       6.216157       6.216157    8[6-(6,8),30-(7,8,8)]
   377       5.189884       5.189884       5.189884    8[6-(6,8),30-(7,8,8)]
   378       7.195168       7.195168       7.195168    8[6-(6,8),30-(7,8,8)]
   379       9.710214       9.710214       9.710214    8[6-(6,8),30-(7,7,8)]
   380        9.73272        9.73272        9.73272    8[6-(6,8)]
   381       6.522239       6.522239       6.522239    8[6-(6,8)]
   382       5.036843       5.036843       5.036843    8[6-(6,8),30-(7,8,8)]
   383       6.063116       6.063116       6.063116    8[6-(6,8),30-(7,8,8)]
   384       4.057832       4.057832       4.057832    8[6-(6,8),30-(7,8,8)]
   385       1.542786       1.542786       1.542786    8[6-(6,8),30-(7,7,8)]
   386        1.52028        1.52028        1.52028    8[6-(6,8)]
   387       4.730761       4.730761       4.730761    8[6-(6,8)]
   388       6.216157       6.216157       6.216157    8[6-(6,8),30-(7,8,8)]
