# Supplementary material for: A collection of forcefield precursors for metal–organic frameworks
Source: RSC Adv. 2019 Nov 13;9(63):36492–507. doi: 10.1039/c9ra07327b (PMC9075174; doi:10.1039/c9ra07327b)
Supplement: RA-009-C9RA07327B-s2185 [file RA-009-C9RA07327B-s2185.txt]

REWNEO_clean

31.310900    0.000000    0.000000
0.000000    31.310900    0.000000
15.655493    15.655493    22.403487

     1      34.597011      34.597011      34.597011    29[8-(6),8-(6),8-(6),8-(6)]
     2      35.735785      35.735785      35.735785    29[8-(6),8-(6),8-(6),8-(6)]
     3      28.024853      28.024853      28.024853    29[8-(6),8-(6),8-(6),8-(6)]
     4      26.886072      26.886072      26.886072    29[8-(6),8-(6),8-(6),8-(6)]
     5      26.772417      26.772417      26.772417    29[8-(6),8-(6),8-(6),8-(6)]
     6      25.239432      25.239432      25.239432    29[8-(6),8-(6),8-(6),8-(6)]
     7      35.849447      35.849447      35.849447    29[8-(6),8-(6),8-(6),8-(6)]
     8      37.382425      37.382425      37.382425    29[8-(6),8-(6),8-(6),8-(6)]
     9      12.369382      12.369382      12.369382    29[8-(6),8-(6),8-(6),8-(6)]
    10      11.230608      11.230608      11.230608    29[8-(6),8-(6),8-(6),8-(6)]
    11       18.94154       18.94154       18.94154    29[8-(6),8-(6),8-(6),8-(6)]
    12      20.080321      20.080321      20.080321    29[8-(6),8-(6),8-(6),8-(6)]
    13      20.193976      20.193976      20.193976    29[8-(6),8-(6),8-(6),8-(6)]
    14      21.726961      21.726961      21.726961    29[8-(6),8-(6),8-(6),8-(6)]
    15      11.116946      11.116946      11.116946    29[8-(6),8-(6),8-(6),8-(6)]
    16       9.583968       9.583968       9.583968    29[8-(6),8-(6),8-(6),8-(6)]
    17      23.466893      23.466893      23.466893    29[8-(6),8-(6),8-(6),8-(6)]
    18      26.097635      26.097635      26.097635    29[8-(6),8-(6),8-(6),8-(6)]
    19       7.844007       7.844007       7.844007    29[8-(6),8-(6),8-(6),8-(6)]
    20       5.213265       5.213265       5.213265    29[8-(6),8-(6),8-(6),8-(6)]
    21      14.449354      14.449354      14.449354    29[8-(6),8-(6),8-(6),8-(6)]
    22       14.08333       14.08333       14.08333    29[8-(6),8-(6),8-(6),8-(6)]
    23      16.861546      16.861546      16.861546    29[8-(6),8-(6),8-(6),8-(6)]
    24       17.22757       17.22757       17.22757    29[8-(6),8-(6),8-(6),8-(6)]
    25      18.661316      18.661316      18.661316    1[6-(6,6)]
    26      14.972896      14.972896      14.972896    1[6-(6,7)]
    27      14.096194      14.096194      14.096194    1[6-(6,6)]
    28      14.904022      14.904022      14.904022    1[6-(6,6)]
    29      17.928651      17.928651      17.928651    1[6-(6,6)]
    30      19.422183      19.422183      19.422183    1[6-(6,7)]
    31      21.466785      21.466785      21.466785    1[6-(6,6)]
    32      23.689864      23.689864      23.689864    1[6-(6,6)]
    33      19.829231      19.829231      19.829231    1[6-(6,6)]
    34      38.002076      38.002076      38.002076    1[6-(6,6)]
    35      41.912808      41.912808      41.912808    1[6-(6,6)]
    36      39.655286      39.655286      39.655286    1[6-(6,6)]
    37      12.505607      12.505607      12.505607    1[6-(6,7)]
    38      16.269158      16.269158      16.269158    1[6-(6,6)]
    39      14.640996      14.640996      14.640996    1[6-(6,6)]
    40      12.649623      12.649623      12.649623    1[6-(6,6)]
    41      16.338051      16.338051      16.338051    1[6-(6,7)]
    42       17.21476       17.21476       17.21476    1[6-(6,6)]
    43      16.406945      16.406945      16.406945    1[6-(6,6)]
    44      13.382308      13.382308      13.382308    1[6-(6,6)]
    45       11.88878       11.88878       11.88878    1[6-(6,7)]
    46      41.155079      41.155079      41.155079    1[6-(6,6)]
    47       38.93201       38.93201       38.93201    1[6-(6,6)]
    48      42.792645      42.792645      42.792645    1[6-(6,6)]
    49      24.619798      24.619798      24.619798    1[6-(6,6)]
    50      20.709066      20.709066      20.709066    1[6-(6,6)]
    51      22.966577      22.966577      22.966577    1[6-(6,6)]
    52       18.80536       18.80536       18.80536    1[6-(6,7)]
    53       15.04177       15.04177       15.04177    1[6-(6,6)]
    54      16.669943      16.669943      16.669943    1[6-(6,6)]
    55      21.473035      21.473035      21.473035    1[6-(6,6)]
    56      22.957176      22.957176      22.957176    1[6-(6,7)]
    57      24.259713      24.259713      24.259713    1[6-(6,6)]
    58      26.507841      26.507841      26.507841    1[6-(6,6)]
    59      25.070667      25.070667      25.070667    1[6-(6,6)]
    60      26.692574      26.692574      26.692574    1[6-(6,7)]
    61      27.296875      27.296875      27.296875    1[6-(6,6)]
    62      29.576313      29.576313      29.576313    1[6-(6,6)]
    63      29.432284      29.432284      29.432284    1[6-(6,6)]
    64       27.41273       27.41273       27.41273    1[6-(6,6)]
    65      26.720759      26.720759      26.720759    1[6-(6,6)]
    66      25.117636      25.117636      25.117636    1[6-(6,6)]
    67      26.720756      26.720756      26.720756    1[6-(6,7)]
    68      19.966975      19.966975      19.966975    1[6-(6,6)]
    69      22.211972      22.211972      22.211972    1[6-(6,6)]
    70       9.837904       9.837904       9.837904    1[6-(6,6)]
    71      39.664672      39.664672      39.664672    1[6-(6,7)]
    72      38.362142      38.362142      38.362142    1[6-(6,6)]
    73      36.114025      36.114025      36.114025    1[6-(6,6)]
    74      37.551192      37.551192      37.551192    1[6-(6,6)]
    75      35.929289      35.929289      35.929289    1[6-(6,7)]
    76       35.32499       35.32499       35.32499    1[6-(6,6)]
    77      33.045561      33.045561      33.045561    1[6-(6,6)]
    78      33.189592      33.189592      33.189592    1[6-(6,6)]
    79      35.209144      35.209144      35.209144    1[6-(6,6)]
    80      35.901115      35.901115      35.901115    1[6-(6,6)]
    81      37.504228      37.504228      37.504228    1[6-(6,6)]
    82      35.901112      35.901112      35.901112    1[6-(6,7)]
    83      11.343953      11.343953      11.343953    1[6-(6,6)]
    84       9.098967       9.098967       9.098967    1[6-(6,6)]
    85      28.305077      28.305077      28.305077    1[6-(6,6)]
    86      31.993497      31.993497      31.993497    1[6-(6,7)]
    87      32.870199      32.870199      32.870199    1[6-(6,6)]
    88      32.062371      32.062371      32.062371    1[6-(6,6)]
    89      29.037742      29.037742      29.037742    1[6-(6,6)]
    90       27.54421       27.54421       27.54421    1[6-(6,7)]
    91      25.499608      25.499608      25.499608    1[6-(6,6)]
    92      23.276529      23.276529      23.276529    1[6-(6,6)]
    93      27.137162      27.137162      27.137162    1[6-(6,6)]
    94       8.964317       8.964317       8.964317    1[6-(6,6)]
    95       5.053585       5.053585       5.053585    1[6-(6,6)]
    96       7.311107       7.311107       7.311107    1[6-(6,6)]
    97      34.460786      34.460786      34.460786    1[6-(6,7)]
    98      30.697235      30.697235      30.697235    1[6-(6,6)]
    99      32.325397      32.325397      32.325397    1[6-(6,6)]
   100       34.31677       34.31677       34.31677    1[6-(6,6)]
   101      30.628342      30.628342      30.628342    1[6-(6,7)]
   102      29.751633      29.751633      29.751633    1[6-(6,6)]
   103      30.559448      30.559448      30.559448    1[6-(6,6)]
   104      33.584085      33.584085      33.584085    1[6-(6,6)]
   105      35.077613      35.077613      35.077613    1[6-(6,7)]
   106       5.811314       5.811314       5.811314    1[6-(6,6)]
   107       8.034383       8.034383       8.034383    1[6-(6,6)]
   108       4.173748       4.173748       4.173748    1[6-(6,6)]
   109      22.346595      22.346595      22.346595    1[6-(6,6)]
   110      26.257327      26.257327      26.257327    1[6-(6,6)]
   111      23.999816      23.999816      23.999816    1[6-(6,6)]
   112      28.161033      28.161033      28.161033    1[6-(6,7)]
   113      31.924623      31.924623      31.924623    1[6-(6,6)]
   114       30.29645       30.29645       30.29645    1[6-(6,6)]
   115      25.493358      25.493358      25.493358    1[6-(6,6)]
   116      24.009217      24.009217      24.009217    1[6-(6,7)]
   117       22.70668       22.70668       22.70668    1[6-(6,6)]
   118      20.458552      20.458552      20.458552    1[6-(6,6)]
   119      21.895726      21.895726      21.895726    1[6-(6,6)]
   120      20.273819      20.273819      20.273819    1[6-(6,7)]
   121      19.669518      19.669518      19.669518    1[6-(6,6)]
   122       17.39008       17.39008       17.39008    1[6-(6,6)]
   123      17.534109      17.534109      17.534109    1[6-(6,6)]
   124      19.553663      19.553663      19.553663    1[6-(6,6)]
   125      20.245634      20.245634      20.245634    1[6-(6,6)]
   126      21.848757      21.848757      21.848757    1[6-(6,6)]
   127      20.245637      20.245637      20.245637    1[6-(6,7)]
   128      26.999418      26.999418      26.999418    1[6-(6,6)]
   129      24.754421      24.754421      24.754421    1[6-(6,6)]
   130      37.128489      37.128489      37.128489    1[6-(6,6)]
   131       7.301721       7.301721       7.301721    1[6-(6,7)]
   132       8.604251       8.604251       8.604251    1[6-(6,6)]
   133      10.852368      10.852368      10.852368    1[6-(6,6)]
   134       9.415201       9.415201       9.415201    1[6-(6,6)]
   135      11.037104      11.037104      11.037104    1[6-(6,7)]
   136      11.641403      11.641403      11.641403    1[6-(6,6)]
   137      13.920832      13.920832      13.920832    1[6-(6,6)]
   138      13.776801      13.776801      13.776801    1[6-(6,6)]
   139      11.757249      11.757249      11.757249    1[6-(6,6)]
   140      11.065278      11.065278      11.065278    1[6-(6,6)]
   141       9.462165       9.462165       9.462165    1[6-(6,6)]
   142      11.065281      11.065281      11.065281    1[6-(6,7)]
   143       35.62244       35.62244       35.62244    1[6-(6,6)]
   144      37.867426      37.867426      37.867426    1[6-(6,6)]
   145      18.880488      18.880488      18.880488    6[6-(6,6),8-(29),8-(29)]
   146      17.656233      17.656233      17.656233    6[6-(1,6),6-(1,6),6-(8,8)]
   147       17.81279       17.81279       17.81279    6[1-(0),6-(6,6),6-(6,7)]
   148      16.726303      16.726303      16.726303    6[6-(1,6),6-(1,6),7-(6,7)]
   149       15.90283       15.90283       15.90283    6[1-(0),6-(6,7),7-(6,7)]
   150      16.641769      16.641769      16.641769    6[6-(1,7),6-(6,6),7-(7)]
   151      16.103224      16.103224      16.103224    6[6-(1,6),6-(1,6),6-(6,7)]
   152      14.703627      14.703627      14.703627    6[1-(0),6-(6,6),6-(6,6)]
   153       14.27467       14.27467       14.27467    6[6-(1,6),6-(1,6),6-(6,7)]
   154      15.257834      15.257834      15.257834    6[1-(0),6-(6,6),6-(6,6)]
   155      16.516531      16.516531      16.516531    6[6-(1,6),6-(1,6),6-(6,7)]
   156      17.004979      17.004979      17.004979    6[1-(0),6-(6,6),6-(6,6)]
   157      17.330616      17.330616      17.330616    6[6-(1,7),6-(6,6),7-(7)]
   158      18.867981      18.867981      18.867981    6[1-(0),6-(6,7),7-(6,7)]
   159      20.330203      20.330203      20.330203    6[6-(1,6),6-(1,6),7-(6,7)]
   160      21.545064      21.545064      21.545064    6[1-(0),6-(6,6),6-(6,7)]
   161      22.813156      22.813156      22.813156    6[6-(1,6),6-(1,6),6-(8,8)]
   162      22.835076      22.835076      22.835076    6[1-(0),6-(6,6),6-(6,6)]
   163      21.770506      21.770506      21.770506    6[6-(1,6),6-(1,6),6-(8,8)]
   164      20.533725      20.533725      20.533725    6[1-(0),6-(6,6),6-(6,7)]
   165      21.914538      21.914538      21.914538    6[6-(6,6),8-(29),8-(29)]
   166       37.33515       37.33515       37.33515    6[6-(6,6),8-(29),8-(29)]
   167      38.665864      38.665864      38.665864    6[6-(1,6),6-(1,6),6-(8,8)]
   168      38.775455      38.775455      38.775455    6[1-(0),6-(6,6),6-(6,6)]
   169      40.062334      40.062334      40.062334    6[6-(1,6),6-(1,6),6-(8,8)]
   170      41.098724      41.098724      41.098724    6[1-(0),6-(6,6),6-(6,7)]
   171       41.06741       41.06741       41.06741    6[6-(1,6),6-(1,6),7-(6,7)]
   172      39.755483      39.755483      39.755483    6[1-(0),6-(6,6),6-(6,7)]
   173       40.21889       40.21889       40.21889    6[6-(6,6),8-(29),8-(29)]
   174      12.173711      12.173711      12.173711    6[1-(0),6-(6,7),7-(6,7)]
   175      23.880856      23.880856      23.880856    6[6-(6,6),8-(29),8-(29)]
   176      12.828107      12.828107      12.828107    6[6-(1,7),6-(6,6),7-(7)]
   177      16.369354      16.369354      16.369354    6[1-(0),6-(6,6),6-(6,6)]
   178      15.307915      15.307915      15.307915    6[6-(1,6),6-(1,6),6-(8,8)]
   179      15.392457      15.392457      15.392457    6[1-(0),6-(6,6),6-(6,7)]
   180      14.033561      14.033561      14.033561    6[6-(6,6),8-(29),8-(29)]
   181      12.430442      12.430442      12.430442    6[6-(6,6),8-(29),8-(29)]
   182        13.6547        13.6547        13.6547    6[6-(1,6),6-(1,6),6-(8,8)]
   183      13.498148      13.498148      13.498148    6[1-(0),6-(6,6),6-(6,7)]
   184      14.584637      14.584637      14.584637    6[6-(1,6),6-(1,6),7-(6,7)]
   185      15.408118      15.408118      15.408118    6[1-(0),6-(6,7),7-(6,7)]
   186      14.669182      14.669182      14.669182    6[6-(1,7),6-(6,6),7-(7)]
   187      15.207732      15.207732      15.207732    6[6-(1,6),6-(1,6),6-(6,7)]
   188       16.60733       16.60733       16.60733    6[1-(0),6-(6,6),6-(6,6)]
   189      17.036291      17.036291      17.036291    6[6-(1,6),6-(1,6),6-(6,7)]
   190       16.05313       16.05313       16.05313    6[1-(0),6-(6,6),6-(6,6)]
   191      14.794432      14.794432      14.794432    6[6-(1,6),6-(1,6),6-(6,7)]
   192       14.30598       14.30598       14.30598    6[1-(0),6-(6,6),6-(6,6)]
   193       13.98035       13.98035       13.98035    6[6-(1,7),6-(6,6),7-(7)]
   194      12.442984      12.442984      12.442984    6[1-(0),6-(6,7),7-(6,7)]
   195      42.291668      42.291668      42.291668    6[6-(1,6),6-(1,6),7-(6,7)]
   196      41.076803      41.076803      41.076803    6[1-(0),6-(6,6),6-(6,7)]
   197      39.808713      39.808713      39.808713    6[6-(1,6),6-(1,6),6-(8,8)]
   198      39.786797      39.786797      39.786797    6[1-(0),6-(6,6),6-(6,6)]
   199      40.851369      40.851369      40.851369    6[6-(1,6),6-(1,6),6-(8,8)]
   200      42.088149      42.088149      42.088149    6[1-(0),6-(6,6),6-(6,7)]
   201      40.707341      40.707341      40.707341    6[6-(6,6),8-(29),8-(29)]
   202      25.286716      25.286716      25.286716    6[6-(6,6),8-(29),8-(29)]
   203      23.956004      23.956004      23.956004    6[6-(1,6),6-(1,6),6-(8,8)]
   204      23.846418      23.846418      23.846418    6[1-(0),6-(6,6),6-(6,6)]
   205      22.559541      22.559541      22.559541    6[6-(1,6),6-(1,6),6-(8,8)]
   206      21.523149      21.523149      21.523149    6[1-(0),6-(6,6),6-(6,7)]
   207      21.554457      21.554457      21.554457    6[6-(1,6),6-(1,6),7-(6,7)]
   208      22.866383      22.866383      22.866383    6[1-(0),6-(6,6),6-(6,7)]
   209      22.402988      22.402988      22.402988    6[6-(6,6),8-(29),8-(29)]
   210      19.137255      19.137255      19.137255    6[1-(0),6-(6,7),7-(6,7)]
   211      38.741009      38.741009      38.741009    6[6-(6,6),8-(29),8-(29)]
   212      18.482856      18.482856      18.482856    6[6-(1,7),6-(6,6),7-(7)]
   213      14.941577      14.941577      14.941577    6[1-(0),6-(6,6),6-(6,6)]
   214      16.003017      16.003017      16.003017    6[6-(1,6),6-(1,6),6-(8,8)]
   215       15.91848       15.91848       15.91848    6[1-(0),6-(6,6),6-(6,7)]
   216       17.27737       17.27737       17.27737    6[6-(6,6),8-(29),8-(29)]
   217      20.201808      20.201808      20.201808    6[6-(6,6),8-(29),8-(29)]
   218      20.846814      20.846814      20.846814    6[6-(1,6),6-(1,6),6-(8,8)]
   219      21.416674      21.416674      21.416674    6[1-(0),6-(6,6),6-(6,7)]
   220      21.936436      21.936436      21.936436    6[6-(1,6),6-(1,6),7-(6,7)]
   221      23.088681      23.088681      23.088681    6[1-(0),6-(6,7),7-(6,7)]
   222      23.783785      23.783785      23.783785    6[6-(1,7),6-(6,6),7-(7)]
   223       24.30668       24.30668       24.30668    6[6-(1,6),6-(1,6),6-(6,7)]
   224      24.485152      24.485152      24.485152    6[1-(0),6-(6,6),6-(6,6)]
   225        24.9329        24.9329        24.9329    6[6-(1,6),6-(1,6),6-(6,7)]
   226      25.966161      25.966161      25.966161    6[1-(0),6-(6,6),6-(6,6)]
   227      26.097667      26.097667      26.097667    6[6-(1,6),6-(1,6),6-(6,7)]
   228       25.13642       25.13642       25.13642    6[1-(0),6-(6,6),6-(6,6)]
   229       26.79277       26.79277       26.79277    6[6-(1,7),6-(6,6),7-(7)]
   230      27.027602      27.027602      27.027602    6[1-(0),6-(6,7),7-(6,7)]
   231      28.399022      28.399022      28.399022    6[6-(1,6),6-(1,6),7-(6,7)]
   232      27.951274      27.951274      27.951274    6[1-(0),6-(6,6),6-(6,7)]
   233      28.564968      28.564968      28.564968    6[6-(1,6),6-(1,6),6-(8,8)]
   234      29.382185      29.382185      29.382185    6[1-(0),6-(6,6),6-(6,6)]
   235      30.020928      30.020928      30.020928    6[6-(1,6),6-(1,6),6-(8,8)]
   236      29.275729      29.275729      29.275729    6[1-(0),6-(6,6),6-(6,7)]
   237      30.991568      30.991568      30.991568    6[6-(6,6),8-(29),8-(29)]
   238      26.266747      26.266747      26.266747    6[6-(6,6),8-(29),8-(29)]
   239      26.313714      26.313714      26.313714    6[6-(1,6),6-(1,6),6-(8,8)]
   240      27.055785      27.055785      27.055785    6[1-(0),6-(6,6),6-(6,6)]
   241      27.312535      27.312535      27.312535    6[6-(1,6),6-(1,6),6-(8,8)]
   242      26.705103      26.705103      26.705103    6[1-(0),6-(6,6),6-(6,7)]
   243      26.050703      26.050703      26.050703    6[6-(1,6),6-(1,6),7-(6,7)]
   244      25.734462      25.734462      25.734462    6[1-(0),6-(6,6),6-(6,7)]
   245      28.101572      28.101572      28.101572    6[6-(6,6),8-(29),8-(29)]
   246       25.93172       25.93172       25.93172    6[1-(0),6-(6,7),7-(6,7)]
   247      28.176712      28.176712      28.176712    6[6-(6,6),8-(29),8-(29)]
   248      24.923508      24.923508      24.923508    6[6-(1,7),6-(6,6),7-(7)]
   249      20.568146      20.568146      20.568146    6[1-(0),6-(6,6),6-(6,6)]
   250      21.200627      21.200627      21.200627    6[6-(1,6),6-(1,6),6-(8,8)]
   251      21.848765      21.848765      21.848765    6[1-(0),6-(6,6),6-(6,7)]
   252      21.059726      21.059726      21.059726    6[6-(6,6),8-(29),8-(29)]
   253      11.109122      11.109122      11.109122    6[6-(6,6),8-(29),8-(29)]
   254      10.464119      10.464119      10.464119    6[6-(1,6),6-(1,6),6-(8,8)]
   255       9.894263       9.894263       9.894263    6[1-(0),6-(6,6),6-(6,7)]
   256       9.374503       9.374503       9.374503    6[6-(1,6),6-(1,6),7-(6,7)]
   257      39.533166      39.533166      39.533166    6[1-(0),6-(6,7),7-(6,7)]
   258      38.838066      38.838066      38.838066    6[6-(1,7),6-(6,6),7-(7)]
   259      38.315176      38.315176      38.315176    6[6-(1,6),6-(1,6),6-(6,7)]
   260      38.136705      38.136705      38.136705    6[1-(0),6-(6,6),6-(6,6)]
   261      37.688961      37.688961      37.688961    6[6-(1,6),6-(1,6),6-(6,7)]
   262      36.655703      36.655703      36.655703    6[1-(0),6-(6,6),6-(6,6)]
   263      36.524196      36.524196      36.524196    6[6-(1,6),6-(1,6),6-(6,7)]
   264      37.485439      37.485439      37.485439    6[1-(0),6-(6,6),6-(6,6)]
   265      35.829096      35.829096      35.829096    6[6-(1,7),6-(6,6),7-(7)]
   266      35.594264      35.594264      35.594264    6[1-(0),6-(6,7),7-(6,7)]
   267      34.222849      34.222849      34.222849    6[6-(1,6),6-(1,6),7-(6,7)]
   268      34.670593      34.670593      34.670593    6[1-(0),6-(6,6),6-(6,7)]
   269        34.0569        34.0569        34.0569    6[6-(1,6),6-(1,6),6-(8,8)]
   270      33.239688      33.239688      33.239688    6[1-(0),6-(6,6),6-(6,6)]
   271      32.600947      32.600947      32.600947    6[6-(1,6),6-(1,6),6-(8,8)]
   272      33.346146      33.346146      33.346146    6[1-(0),6-(6,6),6-(6,7)]
   273      31.630311      31.630311      31.630311    6[6-(6,6),8-(29),8-(29)]
   274      36.355119      36.355119      36.355119    6[6-(6,6),8-(29),8-(29)]
   275      36.308154      36.308154      36.308154    6[6-(1,6),6-(1,6),6-(8,8)]
   276      35.566087      35.566087      35.566087    6[1-(0),6-(6,6),6-(6,6)]
   277      35.309339      35.309339      35.309339    6[6-(1,6),6-(1,6),6-(8,8)]
   278       35.91677       35.91677       35.91677    6[1-(0),6-(6,6),6-(6,7)]
   279      36.571165      36.571165      36.571165    6[6-(1,6),6-(1,6),7-(6,7)]
   280      36.887404      36.887404      36.887404    6[1-(0),6-(6,6),6-(6,7)]
   281      34.520307      34.520307      34.520307    6[6-(6,6),8-(29),8-(29)]
   282      36.690146      36.690146      36.690146    6[1-(0),6-(6,7),7-(6,7)]
   283      34.445154      34.445154      34.445154    6[6-(6,6),8-(29),8-(29)]
   284      37.698355      37.698355      37.698355    6[6-(1,7),6-(6,6),7-(7)]
   285      10.742785      10.742785      10.742785    6[1-(0),6-(6,6),6-(6,6)]
   286      10.110306      10.110306      10.110306    6[6-(1,6),6-(1,6),6-(8,8)]
   287       9.462173       9.462173       9.462173    6[1-(0),6-(6,6),6-(6,7)]
   288      10.251204      10.251204      10.251204    6[6-(6,6),8-(29),8-(29)]
   289      28.085905      28.085905      28.085905    6[6-(6,6),8-(29),8-(29)]
   290       29.31016       29.31016       29.31016    6[6-(1,6),6-(1,6),6-(8,8)]
   291      29.153603      29.153603      29.153603    6[1-(0),6-(6,6),6-(6,7)]
   292       30.24009       30.24009       30.24009    6[6-(1,6),6-(1,6),7-(6,7)]
   293      31.063563      31.063563      31.063563    6[1-(0),6-(6,7),7-(6,7)]
   294      30.324624      30.324624      30.324624    6[6-(1,7),6-(6,6),7-(7)]
   295      30.863169      30.863169      30.863169    6[6-(1,6),6-(1,6),6-(6,7)]
   296      32.262766      32.262766      32.262766    6[1-(0),6-(6,6),6-(6,6)]
   297      32.691723      32.691723      32.691723    6[6-(1,6),6-(1,6),6-(6,7)]
   298      31.708559      31.708559      31.708559    6[1-(0),6-(6,6),6-(6,6)]
   299      30.449862      30.449862      30.449862    6[6-(1,6),6-(1,6),6-(6,7)]
   300      29.961414      29.961414      29.961414    6[1-(0),6-(6,6),6-(6,6)]
   301      29.635777      29.635777      29.635777    6[6-(1,7),6-(6,6),7-(7)]
   302      28.098412      28.098412      28.098412    6[1-(0),6-(6,7),7-(6,7)]
   303       26.63619       26.63619       26.63619    6[6-(1,6),6-(1,6),7-(6,7)]
   304      25.421329      25.421329      25.421329    6[1-(0),6-(6,6),6-(6,7)]
   305      24.153237      24.153237      24.153237    6[6-(1,6),6-(1,6),6-(8,8)]
   306      24.131317      24.131317      24.131317    6[1-(0),6-(6,6),6-(6,6)]
   307      25.195887      25.195887      25.195887    6[6-(1,6),6-(1,6),6-(8,8)]
   308      26.432668      26.432668      26.432668    6[1-(0),6-(6,6),6-(6,7)]
   309      25.051855      25.051855      25.051855    6[6-(6,6),8-(29),8-(29)]
   310       9.631243       9.631243       9.631243    6[6-(6,6),8-(29),8-(29)]
   311       8.300529       8.300529       8.300529    6[6-(1,6),6-(1,6),6-(8,8)]
   312       8.190938       8.190938       8.190938    6[1-(0),6-(6,6),6-(6,6)]
   313       6.904059       6.904059       6.904059    6[6-(1,6),6-(1,6),6-(8,8)]
   314       5.867669       5.867669       5.867669    6[1-(0),6-(6,6),6-(6,7)]
   315       5.898983       5.898983       5.898983    6[6-(1,6),6-(1,6),7-(6,7)]
   316        7.21091        7.21091        7.21091    6[1-(0),6-(6,6),6-(6,7)]
   317       6.747503       6.747503       6.747503    6[6-(6,6),8-(29),8-(29)]
   318      34.792682      34.792682      34.792682    6[1-(0),6-(6,7),7-(6,7)]
   319      23.085537      23.085537      23.085537    6[6-(6,6),8-(29),8-(29)]
   320      34.138286      34.138286      34.138286    6[6-(1,7),6-(6,6),7-(7)]
   321      30.597039      30.597039      30.597039    6[1-(0),6-(6,6),6-(6,6)]
   322      31.658478      31.658478      31.658478    6[6-(1,6),6-(1,6),6-(8,8)]
   323      31.573936      31.573936      31.573936    6[1-(0),6-(6,6),6-(6,7)]
   324      32.932832      32.932832      32.932832    6[6-(6,6),8-(29),8-(29)]
   325      34.535951      34.535951      34.535951    6[6-(6,6),8-(29),8-(29)]
   326      33.311693      33.311693      33.311693    6[6-(1,6),6-(1,6),6-(8,8)]
   327      33.468245      33.468245      33.468245    6[1-(0),6-(6,6),6-(6,7)]
   328      32.381756      32.381756      32.381756    6[6-(1,6),6-(1,6),7-(6,7)]
   329      31.558275      31.558275      31.558275    6[1-(0),6-(6,7),7-(6,7)]
   330      32.297211      32.297211      32.297211    6[6-(1,7),6-(6,6),7-(7)]
   331      31.758661      31.758661      31.758661    6[6-(1,6),6-(1,6),6-(6,7)]
   332      30.359063      30.359063      30.359063    6[1-(0),6-(6,6),6-(6,6)]
   333      29.930102      29.930102      29.930102    6[6-(1,6),6-(1,6),6-(6,7)]
   334      30.913263      30.913263      30.913263    6[1-(0),6-(6,6),6-(6,6)]
   335      32.171961      32.171961      32.171961    6[6-(1,6),6-(1,6),6-(6,7)]
   336      32.660413      32.660413      32.660413    6[1-(0),6-(6,6),6-(6,6)]
   337      32.986043      32.986043      32.986043    6[6-(1,7),6-(6,6),7-(7)]
   338      34.523409      34.523409      34.523409    6[1-(0),6-(6,7),7-(6,7)]
   339       4.674725       4.674725       4.674725    6[6-(1,6),6-(1,6),7-(6,7)]
   340        5.88959        5.88959        5.88959    6[1-(0),6-(6,6),6-(6,7)]
   341        7.15768        7.15768        7.15768    6[6-(1,6),6-(1,6),6-(8,8)]
   342       7.179596       7.179596       7.179596    6[1-(0),6-(6,6),6-(6,6)]
   343       6.115024       6.115024       6.115024    6[6-(1,6),6-(1,6),6-(8,8)]
   344       4.878244       4.878244       4.878244    6[1-(0),6-(6,6),6-(6,7)]
   345       6.259052       6.259052       6.259052    6[6-(6,6),8-(29),8-(29)]
   346      21.679677      21.679677      21.679677    6[6-(6,6),8-(29),8-(29)]
   347      23.010389      23.010389      23.010389    6[6-(1,6),6-(1,6),6-(8,8)]
   348      23.119975      23.119975      23.119975    6[1-(0),6-(6,6),6-(6,6)]
   349      24.406852      24.406852      24.406852    6[6-(1,6),6-(1,6),6-(8,8)]
   350      25.443244      25.443244      25.443244    6[1-(0),6-(6,6),6-(6,7)]
   351      25.411936      25.411936      25.411936    6[6-(1,6),6-(1,6),7-(6,7)]
   352       24.10001       24.10001       24.10001    6[1-(0),6-(6,6),6-(6,7)]
   353      24.563405      24.563405      24.563405    6[6-(6,6),8-(29),8-(29)]
   354      27.829138      27.829138      27.829138    6[1-(0),6-(6,7),7-(6,7)]
   355       8.225384       8.225384       8.225384    6[6-(6,6),8-(29),8-(29)]
   356      28.483537      28.483537      28.483537    6[6-(1,7),6-(6,6),7-(7)]
   357      32.024816      32.024816      32.024816    6[1-(0),6-(6,6),6-(6,6)]
   358      30.963376      30.963376      30.963376    6[6-(1,6),6-(1,6),6-(8,8)]
   359      31.047913      31.047913      31.047913    6[1-(0),6-(6,6),6-(6,7)]
   360      29.689023      29.689023      29.689023    6[6-(6,6),8-(29),8-(29)]
   361      26.764585      26.764585      26.764585    6[6-(6,6),8-(29),8-(29)]
   362      26.119579      26.119579      26.119579    6[6-(1,6),6-(1,6),6-(8,8)]
   363      25.549719      25.549719      25.549719    6[1-(0),6-(6,6),6-(6,7)]
   364      25.029957      25.029957      25.029957    6[6-(1,6),6-(1,6),7-(6,7)]
   365      23.877712      23.877712      23.877712    6[1-(0),6-(6,7),7-(6,7)]
   366      23.182608      23.182608      23.182608    6[6-(1,7),6-(6,6),7-(7)]
   367      22.659713      22.659713      22.659713    6[6-(1,6),6-(1,6),6-(6,7)]
   368      22.481241      22.481241      22.481241    6[1-(0),6-(6,6),6-(6,6)]
   369      22.033493      22.033493      22.033493    6[6-(1,6),6-(1,6),6-(6,7)]
   370      21.000232      21.000232      21.000232    6[1-(0),6-(6,6),6-(6,6)]
   371      20.868726      20.868726      20.868726    6[6-(1,6),6-(1,6),6-(6,7)]
   372      21.829973      21.829973      21.829973    6[1-(0),6-(6,6),6-(6,6)]
   373      20.173623      20.173623      20.173623    6[6-(1,7),6-(6,6),7-(7)]
   374      19.938791      19.938791      19.938791    6[1-(0),6-(6,7),7-(6,7)]
   375      18.567371      18.567371      18.567371    6[6-(1,6),6-(1,6),7-(6,7)]
   376      19.015119      19.015119      19.015119    6[1-(0),6-(6,6),6-(6,7)]
   377      18.401425      18.401425      18.401425    6[6-(1,6),6-(1,6),6-(8,8)]
   378      17.584208      17.584208      17.584208    6[1-(0),6-(6,6),6-(6,6)]
   379      16.945465      16.945465      16.945465    6[6-(1,6),6-(1,6),6-(8,8)]
   380      17.690664      17.690664      17.690664    6[1-(0),6-(6,6),6-(6,7)]
   381      15.974825      15.974825      15.974825    6[6-(6,6),8-(29),8-(29)]
   382      20.699646      20.699646      20.699646    6[6-(6,6),8-(29),8-(29)]
   383      20.652679      20.652679      20.652679    6[6-(1,6),6-(1,6),6-(8,8)]
   384      19.910608      19.910608      19.910608    6[1-(0),6-(6,6),6-(6,6)]
   385      19.653858      19.653858      19.653858    6[6-(1,6),6-(1,6),6-(8,8)]
   386       20.26129       20.26129       20.26129    6[1-(0),6-(6,6),6-(6,7)]
   387       20.91569       20.91569       20.91569    6[6-(1,6),6-(1,6),7-(6,7)]
   388      21.231931      21.231931      21.231931    6[1-(0),6-(6,6),6-(6,7)]
   389      18.864821      18.864821      18.864821    6[6-(6,6),8-(29),8-(29)]
   390      21.034673      21.034673      21.034673    6[1-(0),6-(6,7),7-(6,7)]
   391      18.789681      18.789681      18.789681    6[6-(6,6),8-(29),8-(29)]
   392      22.042885      22.042885      22.042885    6[6-(1,7),6-(6,6),7-(7)]
   393      26.398247      26.398247      26.398247    6[1-(0),6-(6,6),6-(6,6)]
   394      25.765766      25.765766      25.765766    6[6-(1,6),6-(1,6),6-(8,8)]
   395      25.117628      25.117628      25.117628    6[1-(0),6-(6,6),6-(6,7)]
   396      25.906667      25.906667      25.906667    6[6-(6,6),8-(29),8-(29)]
   397      35.857271      35.857271      35.857271    6[6-(6,6),8-(29),8-(29)]
   398      36.502274      36.502274      36.502274    6[6-(1,6),6-(1,6),6-(8,8)]
   399       37.07213       37.07213       37.07213    6[1-(0),6-(6,6),6-(6,7)]
   400       37.59189       37.59189       37.59189    6[6-(1,6),6-(1,6),7-(6,7)]
   401       7.433227       7.433227       7.433227    6[1-(0),6-(6,7),7-(6,7)]
   402       8.128327       8.128327       8.128327    6[6-(1,7),6-(6,6),7-(7)]
   403       8.651217       8.651217       8.651217    6[6-(1,6),6-(1,6),6-(6,7)]
   404       8.829688       8.829688       8.829688    6[1-(0),6-(6,6),6-(6,6)]
   405       9.277432       9.277432       9.277432    6[6-(1,6),6-(1,6),6-(6,7)]
   406       10.31069       10.31069       10.31069    6[1-(0),6-(6,6),6-(6,6)]
   407      10.442197      10.442197      10.442197    6[6-(1,6),6-(1,6),6-(6,7)]
   408       9.480954       9.480954       9.480954    6[1-(0),6-(6,6),6-(6,6)]
   409      11.137297      11.137297      11.137297    6[6-(1,7),6-(6,6),7-(7)]
   410      11.372129      11.372129      11.372129    6[1-(0),6-(6,7),7-(6,7)]
   411      12.743544      12.743544      12.743544    6[6-(1,6),6-(1,6),7-(6,7)]
   412        12.2958        12.2958        12.2958    6[1-(0),6-(6,6),6-(6,7)]
   413      12.909493      12.909493      12.909493    6[6-(1,6),6-(1,6),6-(8,8)]
   414      13.726705      13.726705      13.726705    6[1-(0),6-(6,6),6-(6,6)]
   415      14.365446      14.365446      14.365446    6[6-(1,6),6-(1,6),6-(8,8)]
   416      13.620247      13.620247      13.620247    6[1-(0),6-(6,6),6-(6,7)]
   417      15.336082      15.336082      15.336082    6[6-(6,6),8-(29),8-(29)]
   418      10.611274      10.611274      10.611274    6[6-(6,6),8-(29),8-(29)]
   419      10.658239      10.658239      10.658239    6[6-(1,6),6-(1,6),6-(8,8)]
   420      11.400306      11.400306      11.400306    6[1-(0),6-(6,6),6-(6,6)]
   421      11.657054      11.657054      11.657054    6[6-(1,6),6-(1,6),6-(8,8)]
   422      11.049623      11.049623      11.049623    6[1-(0),6-(6,6),6-(6,7)]
   423      10.395228      10.395228      10.395228    6[6-(1,6),6-(1,6),7-(6,7)]
   424      10.078989      10.078989      10.078989    6[1-(0),6-(6,6),6-(6,7)]
   425      12.446086      12.446086      12.446086    6[6-(6,6),8-(29),8-(29)]
   426      10.276247      10.276247      10.276247    6[1-(0),6-(6,7),7-(6,7)]
   427      12.521239      12.521239      12.521239    6[6-(6,6),8-(29),8-(29)]
   428       9.268038       9.268038       9.268038    6[6-(1,7),6-(6,6),7-(7)]
   429      36.223608      36.223608      36.223608    6[1-(0),6-(6,6),6-(6,6)]
   430      36.856087      36.856087      36.856087    6[6-(1,6),6-(1,6),6-(8,8)]
   431       37.50422       37.50422       37.50422    6[1-(0),6-(6,6),6-(6,7)]
   432      36.715189      36.715189      36.715189    6[6-(6,6),8-(29),8-(29)]
   433      16.763878      16.763878      16.763878    7[6-(1,6),6-(6,6),7-(7)]
   434      18.041363      18.041363      18.041363    7[7-(6),7-(6,6)]
   435      17.721995      17.721995      17.721995    7[6-(6,6),7-(7)]
   436      17.174064      17.174064      17.174064    7[6-(6,6),7-(7)]
   437      18.257422      18.257422      18.257422    7[7-(6),7-(6,6)]
   438      19.165436      19.165436      19.165436    7[6-(1,6),6-(6,6),7-(7)]
   439      42.225913      42.225913      42.225913    7[6-(1,6),6-(6,6),7-(7)]
   440      42.072488      42.072488      42.072488    7[7-(6),7-(6,6)]
   441      12.095431      12.095431      12.095431    7[6-(6,6),7-(7)]
   442      14.547066      14.547066      14.547066    7[6-(1,6),6-(6,6),7-(7)]
   443      13.269582      13.269582      13.269582    7[7-(6),7-(6,6)]
   444      13.588956      13.588956      13.588956    7[6-(6,6),7-(7)]
   445      14.136907      14.136907      14.136907    7[6-(6,6),7-(7)]
   446      44.364451      44.364451      44.364451    7[7-(6),7-(6,6)]
   447      43.456433      43.456433      43.456433    7[6-(1,6),6-(6,6),7-(7)]
   448      20.395953      20.395953      20.395953    7[6-(1,6),6-(6,6),7-(7)]
   449      20.549375      20.549375      20.549375    7[7-(6),7-(6,6)]
   450       19.21553       19.21553       19.21553    7[6-(6,6),7-(7)]
   451      22.719211      22.719211      22.719211    7[6-(1,6),6-(6,6),7-(7)]
   452      23.376741      23.376741      23.376741    7[7-(6),7-(6,6)]
   453      23.727425      23.727425      23.727425    7[6-(6,6),7-(7)]
   454      27.196683      27.196683      27.196683    7[6-(6,6),7-(7)]
   455      27.707052      27.707052      27.707052    7[7-(6),7-(6,6)]
   456      27.791589      27.791589      27.791589    7[6-(1,6),6-(6,6),7-(7)]
   457      25.380649      25.380649      25.380649    7[6-(1,6),6-(6,6),7-(7)]
   458      24.394353      24.394353      24.394353    7[7-(6),7-(6,6)]
   459      24.165783      24.165783      24.165783    7[6-(6,6),7-(7)]
   460       8.591733       8.591733       8.591733    7[6-(1,6),6-(6,6),7-(7)]
   461      39.245105      39.245105      39.245105    7[7-(6),7-(6,6)]
   462      38.894425      38.894425      38.894425    7[6-(6,6),7-(7)]
   463      35.425188      35.425188      35.425188    7[6-(6,6),7-(7)]
   464      34.914821      34.914821      34.914821    7[7-(6),7-(6,6)]
   465       34.83028       34.83028       34.83028    7[6-(1,6),6-(6,6),7-(7)]
   466      37.241217      37.241217      37.241217    7[6-(1,6),6-(6,6),7-(7)]
   467      38.227509      38.227509      38.227509    7[7-(6),7-(6,6)]
   468      38.456078      38.456078      38.456078    7[6-(6,6),7-(7)]
   469      30.202515      30.202515      30.202515    7[6-(1,6),6-(6,6),7-(7)]
   470       28.92503       28.92503       28.92503    7[7-(6),7-(6,6)]
   471      29.244398      29.244398      29.244398    7[6-(6,6),7-(7)]
   472      29.792329      29.792329      29.792329    7[6-(6,6),7-(7)]
   473      28.708971      28.708971      28.708971    7[7-(6),7-(6,6)]
   474      27.800957      27.800957      27.800957    7[6-(1,6),6-(6,6),7-(7)]
   475        4.74048        4.74048        4.74048    7[6-(1,6),6-(6,6),7-(7)]
   476       4.893905       4.893905       4.893905    7[7-(6),7-(6,6)]
   477      34.870962      34.870962      34.870962    7[6-(6,6),7-(7)]
   478      32.419327      32.419327      32.419327    7[6-(1,6),6-(6,6),7-(7)]
   479      33.696811      33.696811      33.696811    7[7-(6),7-(6,6)]
   480      33.377437      33.377437      33.377437    7[6-(6,6),7-(7)]
   481      32.829486      32.829486      32.829486    7[6-(6,6),7-(7)]
   482       2.601942       2.601942       2.601942    7[7-(6),7-(6,6)]
   483        3.50996        3.50996        3.50996    7[6-(1,6),6-(6,6),7-(7)]
   484       26.57044       26.57044       26.57044    7[6-(1,6),6-(6,6),7-(7)]
   485      26.417018      26.417018      26.417018    7[7-(6),7-(6,6)]
   486      27.750863      27.750863      27.750863    7[6-(6,6),7-(7)]
   487      24.247182      24.247182      24.247182    7[6-(1,6),6-(6,6),7-(7)]
   488      23.589652      23.589652      23.589652    7[7-(6),7-(6,6)]
   489      23.238968      23.238968      23.238968    7[6-(6,6),7-(7)]
   490       19.76971       19.76971       19.76971    7[6-(6,6),7-(7)]
   491      19.259341      19.259341      19.259341    7[7-(6),7-(6,6)]
   492      19.174804      19.174804      19.174804    7[6-(1,6),6-(6,6),7-(7)]
   493      21.585744      21.585744      21.585744    7[6-(1,6),6-(6,6),7-(7)]
   494       22.57204       22.57204       22.57204    7[7-(6),7-(6,6)]
   495       22.80061       22.80061       22.80061    7[6-(6,6),7-(7)]
   496       38.37466       38.37466       38.37466    7[6-(1,6),6-(6,6),7-(7)]
   497       7.721288       7.721288       7.721288    7[7-(6),7-(6,6)]
   498       8.071968       8.071968       8.071968    7[6-(6,6),7-(7)]
   499      11.541205      11.541205      11.541205    7[6-(6,6),7-(7)]
   500      12.051572      12.051572      12.051572    7[7-(6),7-(6,6)]
   501      12.136113      12.136113      12.136113    7[6-(1,6),6-(6,6),7-(7)]
   502       9.725176       9.725176       9.725176    7[6-(1,6),6-(6,6),7-(7)]
   503       8.738884       8.738884       8.738884    7[7-(6),7-(6,6)]
   504       8.510315       8.510315       8.510315    7[6-(6,6),7-(7)]
   505      18.747101      18.747101      18.747101    8[6-(6,8),29-(8,8,8)]
   506      20.016448      20.016448      20.016448    8[6-(6,8),29-(8,8,8)]
   507      36.340717      36.340717      36.340717    8[6-(6,8),29-(8,8,8)]
   508       37.33734       37.33734       37.33734    8[6-(6,8),29-(8,8,8)]
   509      25.152706      25.152706      25.152706    8[6-(6,8),29-(8,8,8)]
   510      23.793497      23.793497      23.793497    8[6-(6,8),29-(8,8,8)]
   511      13.905184      13.905184      13.905184    8[6-(6,8),29-(8,8,8)]
   512      13.001554      13.001554      13.001554    8[6-(6,8),29-(8,8,8)]
   513      39.075417      39.075417      39.075417    8[6-(6,8),29-(8,8,8)]
   514      41.361739      41.361739      41.361739    8[6-(6,8),29-(8,8,8)]
   515      23.098091      23.098091      23.098091    8[6-(6,8),29-(8,8,8)]
   516      20.845898      20.845898      20.845898    8[6-(6,8),29-(8,8,8)]
   517      12.563825      12.563825      12.563825    8[6-(6,8),29-(8,8,8)]
   518      11.294484      11.294484      11.294484    8[6-(6,8),29-(8,8,8)]
   519      26.281151      26.281151      26.281151    8[6-(6,8),29-(8,8,8)]
   520      25.284522      25.284522      25.284522    8[6-(6,8),29-(8,8,8)]
   521      37.469161      37.469161      37.469161    8[6-(6,8),29-(8,8,8)]
   522      38.828365      38.828365      38.828365    8[6-(6,8),29-(8,8,8)]
   523      17.405742      17.405742      17.405742    8[6-(6,8),29-(8,8,8)]
   524      18.309378      18.309378      18.309378    8[6-(6,8),29-(8,8,8)]
   525      23.546463      23.546463      23.546463    8[6-(6,8),29-(8,8,8)]
   526      21.260141      21.260141      21.260141    8[6-(6,8),29-(8,8,8)]
   527      39.523789      39.523789      39.523789    8[6-(6,8),29-(8,8,8)]
   528      41.775983      41.775983      41.775983    8[6-(6,8),29-(8,8,8)]
   529      19.619423      19.619423      19.619423    8[6-(6,8),29-(8,8,8)]
   530      20.408461      20.408461      20.408461    8[6-(6,8),29-(8,8,8)]
   531      26.672537      26.672537      26.672537    8[6-(6,8),29-(8,8,8)]
   532      25.452661      25.452661      25.452661    8[6-(6,8),29-(8,8,8)]
   533      28.514244      28.514244      28.514244    8[6-(6,8),29-(8,8,8)]
   534      27.400199      27.400199      27.400199    8[6-(6,8),29-(8,8,8)]
   535      20.338321      20.338321      20.338321    8[6-(6,8),29-(8,8,8)]
   536      21.736043      21.736043      21.736043    8[6-(6,8),29-(8,8,8)]
   537      28.693349      28.693349      28.693349    8[6-(6,8),29-(8,8,8)]
   538      28.414682      28.414682      28.414682    8[6-(6,8),29-(8,8,8)]
   539      31.206049      31.206049      31.206049    8[6-(6,8),29-(8,8,8)]
   540      31.477514      31.477514      31.477514    8[6-(6,8),29-(8,8,8)]
   541      11.691503      11.691503      11.691503    8[6-(6,8),29-(8,8,8)]
   542      10.902472      10.902472      10.902472    8[6-(6,8),29-(8,8,8)]
   543      35.949331      35.949331      35.949331    8[6-(6,8),29-(8,8,8)]
   544        37.1692        37.1692        37.1692    8[6-(6,8),29-(8,8,8)]
   545      34.107623      34.107623      34.107623    8[6-(6,8),29-(8,8,8)]
   546      35.221662      35.221662      35.221662    8[6-(6,8),29-(8,8,8)]
   547      10.972605      10.972605      10.972605    8[6-(6,8),29-(8,8,8)]
   548       9.574889       9.574889       9.574889    8[6-(6,8),29-(8,8,8)]
   549      33.928532      33.928532      33.928532    8[6-(6,8),29-(8,8,8)]
   550      34.207199      34.207199      34.207199    8[6-(6,8),29-(8,8,8)]
   551      31.415832      31.415832      31.415832    8[6-(6,8),29-(8,8,8)]
   552      31.144366      31.144366      31.144366    8[6-(6,8),29-(8,8,8)]
   553      28.219292      28.219292      28.219292    8[6-(6,8),29-(8,8,8)]
   554      26.949945      26.949945      26.949945    8[6-(6,8),29-(8,8,8)]
   555      10.625676      10.625676      10.625676    8[6-(6,8),29-(8,8,8)]
   556       9.629053       9.629053       9.629053    8[6-(6,8),29-(8,8,8)]
   557      21.813687      21.813687      21.813687    8[6-(6,8),29-(8,8,8)]
   558      23.172896      23.172896      23.172896    8[6-(6,8),29-(8,8,8)]
   559      33.061209      33.061209      33.061209    8[6-(6,8),29-(8,8,8)]
   560      33.964839      33.964839      33.964839    8[6-(6,8),29-(8,8,8)]
   561       7.890976       7.890976       7.890976    8[6-(6,8),29-(8,8,8)]
   562       5.604654       5.604654       5.604654    8[6-(6,8),29-(8,8,8)]
   563      23.868302      23.868302      23.868302    8[6-(6,8),29-(8,8,8)]
   564      26.120495      26.120495      26.120495    8[6-(6,8),29-(8,8,8)]
   565      34.402568      34.402568      34.402568    8[6-(6,8),29-(8,8,8)]
   566      35.671909      35.671909      35.671909    8[6-(6,8),29-(8,8,8)]
   567      20.685242      20.685242      20.685242    8[6-(6,8),29-(8,8,8)]
   568      21.681871      21.681871      21.681871    8[6-(6,8),29-(8,8,8)]
   569       9.497232       9.497232       9.497232    8[6-(6,8),29-(8,8,8)]
   570       8.138028       8.138028       8.138028    8[6-(6,8),29-(8,8,8)]
   571      29.560651      29.560651      29.560651    8[6-(6,8),29-(8,8,8)]
   572      28.657015      28.657015      28.657015    8[6-(6,8),29-(8,8,8)]
   573       23.41993       23.41993       23.41993    8[6-(6,8),29-(8,8,8)]
   574      25.706252      25.706252      25.706252    8[6-(6,8),29-(8,8,8)]
   575       7.442604       7.442604       7.442604    8[6-(6,8),29-(8,8,8)]
   576        5.19041        5.19041        5.19041    8[6-(6,8),29-(8,8,8)]
   577       27.34697       27.34697       27.34697    8[6-(6,8),29-(8,8,8)]
   578      26.557932      26.557932      26.557932    8[6-(6,8),29-(8,8,8)]
   579      20.293856      20.293856      20.293856    8[6-(6,8),29-(8,8,8)]
   580      21.513732      21.513732      21.513732    8[6-(6,8),29-(8,8,8)]
   581      18.452149      18.452149      18.452149    8[6-(6,8),29-(8,8,8)]
   582      19.566194      19.566194      19.566194    8[6-(6,8),29-(8,8,8)]
   583      26.628072      26.628072      26.628072    8[6-(6,8),29-(8,8,8)]
   584       25.23035       25.23035       25.23035    8[6-(6,8),29-(8,8,8)]
   585      18.273044      18.273044      18.273044    8[6-(6,8),29-(8,8,8)]
   586      18.551711      18.551711      18.551711    8[6-(6,8),29-(8,8,8)]
   587      15.760344      15.760344      15.760344    8[6-(6,8),29-(8,8,8)]
   588      15.488879      15.488879      15.488879    8[6-(6,8),29-(8,8,8)]
   589       35.27489       35.27489       35.27489    8[6-(6,8),29-(8,8,8)]
   590      36.063921      36.063921      36.063921    8[6-(6,8),29-(8,8,8)]
   591      11.017062      11.017062      11.017062    8[6-(6,8),29-(8,8,8)]
   592       9.797193       9.797193       9.797193    8[6-(6,8),29-(8,8,8)]
   593       12.85877       12.85877       12.85877    8[6-(6,8),29-(8,8,8)]
   594      11.744731      11.744731      11.744731    8[6-(6,8),29-(8,8,8)]
   595      35.993788      35.993788      35.993788    8[6-(6,8),29-(8,8,8)]
   596      37.391504      37.391504      37.391504    8[6-(6,8),29-(8,8,8)]
   597      13.037861      13.037861      13.037861    8[6-(6,8),29-(8,8,8)]
   598      12.759194      12.759194      12.759194    8[6-(6,8),29-(8,8,8)]
   599      15.550561      15.550561      15.550561    8[6-(6,8),29-(8,8,8)]
   600      15.822027      15.822027      15.822027    8[6-(6,8),29-(8,8,8)]
