# Supplementary material for: A collection of forcefield precursors for metal–organic frameworks
Source: RSC Adv. 2019 Nov 13;9(63):36492–507. doi: 10.1039/c9ra07327b (PMC9075174; doi:10.1039/c9ra07327b)
Supplement: RA-009-C9RA07327B-s2186 [file RA-009-C9RA07327B-s2186.txt]

REWNEO01_clean

30.799100    0.000000    0.000000
-0.000054    30.799100    0.000000
-15.399358    -15.399385    22.405496

     1       3.053845       3.053845       3.053845    29[8-(6),8-(6),8-(6),8-(6)]
     2       4.127486       4.127486       4.127486    29[8-(6),8-(6),8-(6),8-(6)]
     3        -3.0536        -3.0536        -3.0536    29[8-(6),8-(6),8-(6),8-(6)]
     4      -4.127113      -4.127113      -4.127113    29[8-(6),8-(6),8-(6),8-(6)]
     5       4.637395       4.637395       4.637395    29[8-(6),8-(6),8-(6),8-(6)]
     6       6.235394       6.235394       6.235394    29[8-(6),8-(6),8-(6),8-(6)]
     7      -4.637149      -4.637149      -4.637149    29[8-(6),8-(6),8-(6),8-(6)]
     8      -6.235176      -6.235176      -6.235176    29[8-(6),8-(6),8-(6),8-(6)]
     9      12.345843      12.345843      12.345843    29[8-(6),8-(6),8-(6),8-(6)]
    10      11.272202      11.272202      11.272202    29[8-(6),8-(6),8-(6),8-(6)]
    11      18.453288      18.453288      18.453288    29[8-(6),8-(6),8-(6),8-(6)]
    12      19.526801      19.526801      19.526801    29[8-(6),8-(6),8-(6),8-(6)]
    13      10.762293      10.762293      10.762293    29[8-(6),8-(6),8-(6),8-(6)]
    14       9.164448       9.164448       9.164448    29[8-(6),8-(6),8-(6),8-(6)]
    15      20.036837      20.036837      20.036837    29[8-(6),8-(6),8-(6),8-(6)]
    16      21.635018      21.635018      21.635018    29[8-(6),8-(6),8-(6),8-(6)]
    17      23.081124      23.081124      23.081124    29[8-(6),8-(6),8-(6),8-(6)]
    18      25.700586      25.700586      25.700586    29[8-(6),8-(6),8-(6),8-(6)]
    19       7.717922       7.717922       7.717922    29[8-(6),8-(6),8-(6),8-(6)]
    20        5.09846        5.09846        5.09846    29[8-(6),8-(6),8-(6),8-(6)]
    21      16.902841      16.902841      16.902841    29[8-(6),8-(6),8-(6),8-(6)]
    22      17.397479      17.397479      17.397479    29[8-(6),8-(6),8-(6),8-(6)]
    23      13.896205      13.896205      13.896205    29[8-(6),8-(6),8-(6),8-(6)]
    24      13.401567      13.401567      13.401567    29[8-(6),8-(6),8-(6),8-(6)]
    25       10.39175       10.39175       10.39175    1[6-(6,6)]
    26       8.143391       8.143391       8.143391    1[6-(6,6)]
    27       6.403267       6.403267       6.403267    1[6-(6,6)]
    28      12.125728      12.125728      12.125728    1[6-(6,7)]
    29      14.488018      14.488018      14.488018    1[6-(6,6)]
    30      17.654146      17.654146      17.654146    1[6-(6,6)]
    31      14.084522      14.084522      14.084522    1[6-(6,6)]
    32      18.913841      18.913841      18.913841    1[6-(6,7)]
    33      -9.932592      -9.932592      -9.932592    1[6-(6,6)]
    34      -7.594919      -7.594919      -7.594919    1[6-(6,6)]
    35     -11.592638     -11.592638     -11.592638    1[6-(6,6)]
    36      14.897602      14.897602      14.897602    1[6-(6,7)]
    37      14.648112      14.648112      14.648112    1[6-(6,6)]
    38      16.329717      16.329717      16.329717    1[6-(6,6)]
    39      18.630434      18.630434      18.630434    1[6-(6,6)]
    40     -10.391465     -10.391465     -10.391465    1[6-(6,6)]
    41      -8.143151      -8.143151      -8.143151    1[6-(6,6)]
    42      -6.402984      -6.402984      -6.402984    1[6-(6,6)]
    43     -12.125466     -12.125466     -12.125466    1[6-(6,7)]
    44      16.311343      16.311343      16.311343    1[6-(6,6)]
    45      13.145179      13.145179      13.145179    1[6-(6,6)]
    46      16.714793      16.714793      16.714793    1[6-(6,6)]
    47      11.885502      11.885502      11.885502    1[6-(6,7)]
    48        9.93284        9.93284        9.93284    1[6-(6,6)]
    49       7.595201       7.595201       7.595201    1[6-(6,6)]
    50      11.592929      11.592929      11.592929    1[6-(6,6)]
    51      15.901682      15.901682      15.901682    1[6-(6,7)]
    52      16.151085      16.151085      16.151085    1[6-(6,6)]
    53      14.469435      14.469435      14.469435    1[6-(6,6)]
    54      12.168763      12.168763      12.168763    1[6-(6,6)]
    55       4.866418       4.866418       4.866418    1[6-(6,6)]
    56       6.427907       6.427907       6.427907    1[6-(6,6)]
    57       4.161111       4.161111       4.161111    1[6-(6,6)]
    58       4.968047       4.968047       4.968047    1[6-(6,7)]
    59       5.137392       5.137392       5.137392    1[6-(6,6)]
    60       5.984355       5.984355       5.984355    1[6-(6,6)]
    61        7.81381        7.81381        7.81381    1[6-(6,6)]
    62       4.422851       4.422851       4.422851    1[6-(6,7)]
    63       3.591282       3.591282       3.591282    1[6-(6,6)]
    64       1.105815       1.105815       1.105815    1[6-(6,6)]
    65       1.219769       1.219769       1.219769    1[6-(6,6)]
    66        8.35894        8.35894        8.35894    1[6-(6,7)]
    67       8.900987       8.900987       8.900987    1[6-(6,6)]
    68      10.976827      10.976827      10.976827    1[6-(6,6)]
    69        9.73873        9.73873        9.73873    1[6-(6,6)]
    70      -4.866134      -4.866134      -4.866134    1[6-(6,6)]
    71      -6.427666      -6.427666      -6.427666    1[6-(6,6)]
    72      -4.160828      -4.160828      -4.160828    1[6-(6,6)]
    73      -4.967785      -4.967785      -4.967785    1[6-(6,7)]
    74      -5.137185      -5.137185      -5.137185    1[6-(6,6)]
    75      -5.984183      -5.984183      -5.984183    1[6-(6,6)]
    76      -7.813649      -7.813649      -7.813649    1[6-(6,6)]
    77      -4.422662      -4.422662      -4.422662    1[6-(6,7)]
    78      -3.591033      -3.591033      -3.591033    1[6-(6,6)]
    79      -1.105534      -1.105534      -1.105534    1[6-(6,6)]
    80      -1.219479      -1.219479      -1.219479    1[6-(6,6)]
    81       -8.35881       -8.35881       -8.35881    1[6-(6,7)]
    82       21.89821       21.89821       21.89821    1[6-(6,6)]
    83      19.822325      19.822325      19.822325    1[6-(6,6)]
    84      21.060468      21.060468      21.060468    1[6-(6,6)]
    85       5.007938       5.007938       5.007938    1[6-(6,6)]
    86       7.256297       7.256297       7.256297    1[6-(6,6)]
    87       8.996421       8.996421       8.996421    1[6-(6,6)]
    88        3.27396        3.27396        3.27396    1[6-(6,7)]
    89        0.91167        0.91167        0.91167    1[6-(6,6)]
    90      -2.254458      -2.254458      -2.254458    1[6-(6,6)]
    91       1.315166       1.315166       1.315166    1[6-(6,6)]
    92      -3.514153      -3.514153      -3.514153    1[6-(6,7)]
    93       25.33228       25.33228       25.33228    1[6-(6,6)]
    94      22.994607      22.994607      22.994607    1[6-(6,6)]
    95      26.992326      26.992326      26.992326    1[6-(6,6)]
    96       0.502086       0.502086       0.502086    1[6-(6,7)]
    97       0.751576       0.751576       0.751576    1[6-(6,6)]
    98      -0.930029      -0.930029      -0.930029    1[6-(6,6)]
    99      -3.230746      -3.230746      -3.230746    1[6-(6,6)]
   100      25.791153      25.791153      25.791153    1[6-(6,6)]
   101      23.542839      23.542839      23.542839    1[6-(6,6)]
   102      21.802672      21.802672      21.802672    1[6-(6,6)]
   103      27.525154      27.525154      27.525154    1[6-(6,7)]
   104      -0.911655      -0.911655      -0.911655    1[6-(6,6)]
   105       2.254509       2.254509       2.254509    1[6-(6,6)]
   106      -1.315105      -1.315105      -1.315105    1[6-(6,6)]
   107       3.514186       3.514186       3.514186    1[6-(6,7)]
   108       5.466848       5.466848       5.466848    1[6-(6,6)]
   109       7.804487       7.804487       7.804487    1[6-(6,6)]
   110       3.806759       3.806759       3.806759    1[6-(6,6)]
   111      -0.501994      -0.501994      -0.501994    1[6-(6,7)]
   112      -0.751397      -0.751397      -0.751397    1[6-(6,6)]
   113       0.930253       0.930253       0.930253    1[6-(6,6)]
   114       3.230925       3.230925       3.230925    1[6-(6,6)]
   115       10.53327       10.53327       10.53327    1[6-(6,6)]
   116       8.971781       8.971781       8.971781    1[6-(6,6)]
   117      11.238577      11.238577      11.238577    1[6-(6,6)]
   118      10.431641      10.431641      10.431641    1[6-(6,7)]
   119      10.262296      10.262296      10.262296    1[6-(6,6)]
   120       9.415333       9.415333       9.415333    1[6-(6,6)]
   121       7.585878       7.585878       7.585878    1[6-(6,6)]
   122      10.976837      10.976837      10.976837    1[6-(6,7)]
   123      11.808406      11.808406      11.808406    1[6-(6,6)]
   124      14.293873      14.293873      14.293873    1[6-(6,6)]
   125      14.179919      14.179919      14.179919    1[6-(6,6)]
   126       7.040748       7.040748       7.040748    1[6-(6,7)]
   127       6.498701       6.498701       6.498701    1[6-(6,6)]
   128       4.422861       4.422861       4.422861    1[6-(6,6)]
   129       5.660958       5.660958       5.660958    1[6-(6,6)]
   130      20.265822      20.265822      20.265822    1[6-(6,6)]
   131      21.827354      21.827354      21.827354    1[6-(6,6)]
   132      19.560516      19.560516      19.560516    1[6-(6,6)]
   133      20.367473      20.367473      20.367473    1[6-(6,7)]
   134      20.536873      20.536873      20.536873    1[6-(6,6)]
   135      21.383871      21.383871      21.383871    1[6-(6,6)]
   136      23.213337      23.213337      23.213337    1[6-(6,6)]
   137       19.82235       19.82235       19.82235    1[6-(6,7)]
   138      18.990721      18.990721      18.990721    1[6-(6,6)]
   139      16.505222      16.505222      16.505222    1[6-(6,6)]
   140      16.619167      16.619167      16.619167    1[6-(6,6)]
   141      23.758498      23.758498      23.758498    1[6-(6,7)]
   142      -6.498522      -6.498522      -6.498522    1[6-(6,6)]
   143      -4.422637      -4.422637      -4.422637    1[6-(6,6)]
   144       -5.66078       -5.66078       -5.66078    1[6-(6,6)]
   145       8.419685       8.419685       8.419685    6[6-(1,6),6-(1,6),6-(8,8)]
   146       9.550931       9.550931       9.550931    6[1-(0),6-(6,6),6-(6,7)]
   147       9.425877       9.425877       9.425877    6[6-(1,6),6-(1,6),7-(6,7)]
   148       8.214544       8.214544       8.214544    6[1-(0),6-(6,6),6-(6,7)]
   149       7.086378       7.086378       7.086378    6[6-(1,6),6-(1,6),6-(8,8)]
   150       7.181557       7.181557       7.181557    6[1-(0),6-(6,6),6-(6,6)]
   151       5.764475       5.764475       5.764475    6[6-(6,6),8-(29),8-(29)]
   152       8.599254       8.599254       8.599254    6[6-(6,6),8-(29),8-(29)]
   153      11.846375      11.846375      11.846375    6[1-(0),6-(6,7),7-(6,7)]
   154       12.61111       12.61111       12.61111    6[6-(1,7),6-(6,6),7-(7)]
   155      14.073449      14.073449      14.073449    6[6-(1,6),6-(1,6),6-(6,7)]
   156      14.852057      14.852057      14.852057    6[1-(0),6-(6,6),6-(6,6)]
   157      16.213067      16.213067      16.213067    6[6-(1,6),6-(1,6),6-(6,7)]
   158      16.727095      16.727095      16.727095    6[1-(0),6-(6,6),6-(6,6)]
   159      15.953106      15.953106      15.953106    6[6-(1,6),6-(1,6),6-(6,7)]
   160      14.607496      14.607496      14.607496    6[1-(0),6-(6,6),6-(6,6)]
   161      17.038182      17.038182      17.038182    6[6-(1,7),6-(6,6),7-(7)]
   162      18.313572      18.313572      18.313572    6[1-(0),6-(6,7),7-(6,7)]
   163     -10.937862     -10.937862     -10.937862    6[6-(1,6),6-(1,6),7-(6,7)]
   164      -9.837416      -9.837416      -9.837416    6[1-(0),6-(6,6),6-(6,7)]
   165      -8.591282      -8.591282      -8.591282    6[6-(1,6),6-(1,6),6-(8,8)]
   166      -8.455141      -8.455141      -8.455141    6[1-(0),6-(6,6),6-(6,6)]
   167      -9.573142      -9.573142      -9.573142    6[6-(1,6),6-(1,6),6-(8,8)]
   168     -10.827592     -10.827592     -10.827592    6[1-(0),6-(6,6),6-(6,7)]
   169      -7.436322      -7.436322      -7.436322    6[6-(6,6),8-(29),8-(29)]
   170      -9.401889      -9.401889      -9.401889    6[6-(6,6),8-(29),8-(29)]
   171      16.489925      16.489925      16.489925    6[6-(1,7),6-(6,6),7-(7)]
   172      15.833587      15.833587      15.833587    6[1-(0),6-(6,7),7-(6,7)]
   173      16.647898      16.647898      16.647898    6[6-(1,6),6-(1,6),7-(6,7)]
   174      15.407922      15.407922      15.407922    6[1-(0),6-(6,6),6-(6,7)]
   175      15.295495      15.295495      15.295495    6[6-(1,6),6-(1,6),6-(8,8)]
   176      16.419041      16.419041      16.419041    6[1-(0),6-(6,6),6-(6,6)]
   177      17.636226      17.636226      17.636226    6[6-(1,6),6-(1,6),6-(8,8)]
   178      17.780992      17.780992      17.780992    6[1-(0),6-(6,6),6-(6,7)]
   179      13.971129      13.971129      13.971129    6[6-(6,6),8-(29),8-(29)]
   180      18.829377      18.829377      18.829377    6[6-(6,6),8-(29),8-(29)]
   181      -8.419399      -8.419399      -8.419399    6[6-(1,6),6-(1,6),6-(8,8)]
   182      -9.550653      -9.550653      -9.550653    6[1-(0),6-(6,6),6-(6,7)]
   183      -9.425616      -9.425616      -9.425616    6[6-(1,6),6-(1,6),7-(6,7)]
   184      -8.214292      -8.214292      -8.214292    6[1-(0),6-(6,6),6-(6,7)]
   185      -7.086117      -7.086117      -7.086117    6[6-(1,6),6-(1,6),6-(8,8)]
   186      -7.181279      -7.181279      -7.181279    6[1-(0),6-(6,6),6-(6,6)]
   187      -5.764225      -5.764225      -5.764225    6[6-(6,6),8-(29),8-(29)]
   188      -8.598951      -8.598951      -8.598951    6[6-(6,6),8-(29),8-(29)]
   189     -11.846121     -11.846121     -11.846121    6[1-(0),6-(6,7),7-(6,7)]
   190      18.188233      18.188233      18.188233    6[6-(1,7),6-(6,6),7-(7)]
   191       16.72589       16.72589       16.72589    6[6-(1,6),6-(1,6),6-(6,7)]
   192      15.947293      15.947293      15.947293    6[1-(0),6-(6,6),6-(6,6)]
   193      14.586277      14.586277      14.586277    6[6-(1,6),6-(1,6),6-(6,7)]
   194      14.072234      14.072234      14.072234    6[1-(0),6-(6,6),6-(6,6)]
   195      14.846211      14.846211      14.846211    6[6-(1,6),6-(1,6),6-(6,7)]
   196      16.191827      16.191827      16.191827    6[1-(0),6-(6,6),6-(6,6)]
   197      13.761173      13.761173      13.761173    6[6-(1,7),6-(6,6),7-(7)]
   198       12.48578       12.48578       12.48578    6[1-(0),6-(6,7),7-(6,7)]
   199      10.938131      10.938131      10.938131    6[6-(1,6),6-(1,6),7-(6,7)]
   200       9.837675       9.837675       9.837675    6[1-(0),6-(6,6),6-(6,7)]
   201       8.591545       8.591545       8.591545    6[6-(1,6),6-(1,6),6-(8,8)]
   202       8.455418       8.455418       8.455418    6[1-(0),6-(6,6),6-(6,6)]
   203        9.57343        9.57343        9.57343    6[6-(1,6),6-(1,6),6-(8,8)]
   204      10.827876      10.827876      10.827876    6[1-(0),6-(6,6),6-(6,7)]
   205       7.436573       7.436573       7.436573    6[6-(6,6),8-(29),8-(29)]
   206       9.402193       9.402193       9.402193    6[6-(6,6),8-(29),8-(29)]
   207      14.309375      14.309375      14.309375    6[6-(1,7),6-(6,6),7-(7)]
   208      14.965698      14.965698      14.965698    6[1-(0),6-(6,7),7-(6,7)]
   209      14.151302      14.151302      14.151302    6[6-(1,6),6-(1,6),7-(6,7)]
   210      15.391269      15.391269      15.391269    6[1-(0),6-(6,6),6-(6,7)]
   211      15.503678      15.503678      15.503678    6[6-(1,6),6-(1,6),6-(8,8)]
   212      14.380123      14.380123      14.380123    6[1-(0),6-(6,6),6-(6,6)]
   213      13.162947      13.162947      13.162947    6[6-(1,6),6-(1,6),6-(8,8)]
   214      13.018199      13.018199      13.018199    6[1-(0),6-(6,6),6-(6,7)]
   215      16.828034      16.828034      16.828034    6[6-(6,6),8-(29),8-(29)]
   216      11.969786      11.969786      11.969786    6[6-(6,6),8-(29),8-(29)]
   217       4.357922       4.357922       4.357922    6[6-(1,6),6-(1,6),6-(8,8)]
   218       4.957271       4.957271       4.957271    6[1-(0),6-(6,6),6-(6,7)]
   219       5.711224       5.711224       5.711224    6[6-(1,6),6-(1,6),7-(6,7)]
   220       5.906792       5.906792       5.906792    6[1-(0),6-(6,6),6-(6,7)]
   221       5.327771       5.327771       5.327771    6[6-(1,6),6-(1,6),6-(8,8)]
   222       4.555338       4.555338       4.555338    6[1-(0),6-(6,6),6-(6,6)]
   223       5.431557       5.431557       5.431557    6[6-(6,6),8-(29),8-(29)]
   224       3.413631       3.413631       3.413631    6[6-(6,6),8-(29),8-(29)]
   225       5.714305       5.714305       5.714305    6[1-(0),6-(6,7),7-(6,7)]
   226       6.504859       6.504859       6.504859    6[6-(1,7),6-(6,6),7-(7)]
   227       6.427862       6.427862       6.427862    6[6-(1,6),6-(1,6),6-(6,7)]
   228       5.568574       5.568574       5.568574    6[1-(0),6-(6,6),6-(6,6)]
   229        5.34066        5.34066        5.34066    6[6-(1,6),6-(1,6),6-(6,7)]
   230       6.064432       6.064432       6.064432    6[1-(0),6-(6,6),6-(6,6)]
   231        6.91756        6.91756        6.91756    6[6-(1,6),6-(1,6),6-(6,7)]
   232       7.173193       7.173193       7.173193    6[1-(0),6-(6,6),6-(6,6)]
   233       4.438254       4.438254       4.438254    6[6-(1,7),6-(6,6),7-(7)]
   234       4.064662       4.064662       4.064662    6[1-(0),6-(6,7),7-(6,7)]
   235        2.45542        2.45542        2.45542    6[6-(1,6),6-(1,6),7-(6,7)]
   236       2.920175       2.920175       2.920175    6[1-(0),6-(6,6),6-(6,7)]
   237       2.369491       2.369491       2.369491    6[6-(1,6),6-(1,6),6-(8,8)]
   238       1.443678       1.443678       1.443678    6[1-(0),6-(6,6),6-(6,6)]
   239        1.00387        1.00387        1.00387    6[6-(1,6),6-(1,6),6-(8,8)]
   240       1.514207       1.514207       1.514207    6[1-(0),6-(6,6),6-(6,7)]
   241       2.808066       2.808066       2.808066    6[6-(6,6),8-(29),8-(29)]
   242      -0.007872      -0.007872      -0.007872    6[6-(6,6),8-(29),8-(29)]
   243       7.613613       7.613613       7.613613    6[6-(1,7),6-(6,6),7-(7)]
   244       8.236362       8.236362       8.236362    6[1-(0),6-(6,7),7-(6,7)]
   245       9.229926       9.229926       9.229926    6[6-(1,6),6-(1,6),7-(6,7)]
   246       9.299218       9.299218       9.299218    6[1-(0),6-(6,6),6-(6,7)]
   247       9.951226       9.951226       9.951226    6[6-(1,6),6-(1,6),6-(8,8)]
   248      10.518851      10.518851      10.518851    6[1-(0),6-(6,6),6-(6,6)]
   249      10.408904      10.408904      10.408904    6[6-(1,6),6-(1,6),6-(8,8)]
   250       9.785848       9.785848       9.785848    6[1-(0),6-(6,6),6-(6,7)]
   251       9.996801       9.996801       9.996801    6[6-(6,6),8-(29),8-(29)]
   252      10.967597      10.967597      10.967597    6[6-(6,6),8-(29),8-(29)]
   253      -4.357636      -4.357636      -4.357636    6[6-(1,6),6-(1,6),6-(8,8)]
   254      -4.956993      -4.956993      -4.956993    6[1-(0),6-(6,6),6-(6,7)]
   255      -5.710963      -5.710963      -5.710963    6[6-(1,6),6-(1,6),7-(6,7)]
   256       -5.90654       -5.90654       -5.90654    6[1-(0),6-(6,6),6-(6,7)]
   257       -5.32751       -5.32751       -5.32751    6[6-(1,6),6-(1,6),6-(8,8)]
   258      -4.555061      -4.555061      -4.555061    6[1-(0),6-(6,6),6-(6,6)]
   259      -5.431306      -5.431306      -5.431306    6[6-(6,6),8-(29),8-(29)]
   260      -3.413328      -3.413328      -3.413328    6[6-(6,6),8-(29),8-(29)]
   261      -5.714051      -5.714051      -5.714051    6[1-(0),6-(6,7),7-(6,7)]
   262      -6.504671      -6.504671      -6.504671    6[6-(1,7),6-(6,6),7-(7)]
   263      -6.427678      -6.427678      -6.427678    6[6-(1,6),6-(1,6),6-(6,7)]
   264      -5.568379      -5.568379      -5.568379    6[1-(0),6-(6,6),6-(6,6)]
   265       -5.34047       -5.34047       -5.34047    6[6-(1,6),6-(1,6),6-(6,7)]
   266      -6.064258      -6.064258      -6.064258    6[1-(0),6-(6,6),6-(6,6)]
   267      -6.917397      -6.917397      -6.917397    6[6-(1,6),6-(1,6),6-(6,7)]
   268      -7.173025      -7.173025      -7.173025    6[1-(0),6-(6,6),6-(6,6)]
   269      -4.438053      -4.438053      -4.438053    6[6-(1,7),6-(6,6),7-(7)]
   270      -4.064463      -4.064463      -4.064463    6[1-(0),6-(6,7),7-(6,7)]
   271      -2.455151      -2.455151      -2.455151    6[6-(1,6),6-(1,6),7-(6,7)]
   272      -2.919916      -2.919916      -2.919916    6[1-(0),6-(6,6),6-(6,7)]
   273      -2.369228      -2.369228      -2.369228    6[6-(1,6),6-(1,6),6-(8,8)]
   274        -1.4434        -1.4434        -1.4434    6[1-(0),6-(6,6),6-(6,6)]
   275      -1.003582      -1.003582      -1.003582    6[6-(1,6),6-(1,6),6-(8,8)]
   276      -1.513923      -1.513923      -1.513923    6[1-(0),6-(6,6),6-(6,7)]
   277      -2.807815      -2.807815      -2.807815    6[6-(6,6),8-(29),8-(29)]
   278       0.008176       0.008176       0.008176    6[6-(6,6),8-(29),8-(29)]
   279      -7.613466      -7.613466      -7.613466    6[6-(1,7),6-(6,6),7-(7)]
   280      -8.236231      -8.236231      -8.236231    6[1-(0),6-(6,7),7-(6,7)]
   281      21.569273      21.569273      21.569273    6[6-(1,6),6-(1,6),7-(6,7)]
   282      21.499973      21.499973      21.499973    6[1-(0),6-(6,6),6-(6,7)]
   283      20.847948      20.847948      20.847948    6[6-(1,6),6-(1,6),6-(8,8)]
   284      20.280314      20.280314      20.280314    6[1-(0),6-(6,6),6-(6,6)]
   285      20.390269      20.390269      20.390269    6[6-(1,6),6-(1,6),6-(8,8)]
   286      21.013343      21.013343      21.013343    6[1-(0),6-(6,6),6-(6,7)]
   287      20.802362      20.802362      20.802362    6[6-(6,6),8-(29),8-(29)]
   288      19.831566      19.831566      19.831566    6[6-(6,6),8-(29),8-(29)]
   289       6.980003       6.980003       6.980003    6[6-(1,6),6-(1,6),6-(8,8)]
   290       5.848757       5.848757       5.848757    6[1-(0),6-(6,6),6-(6,7)]
   291       5.973811       5.973811       5.973811    6[6-(1,6),6-(1,6),7-(6,7)]
   292       7.185144       7.185144       7.185144    6[1-(0),6-(6,6),6-(6,7)]
   293        8.31331        8.31331        8.31331    6[6-(1,6),6-(1,6),6-(8,8)]
   294       8.218131       8.218131       8.218131    6[1-(0),6-(6,6),6-(6,6)]
   295       9.635213       9.635213       9.635213    6[6-(6,6),8-(29),8-(29)]
   296       6.800434       6.800434       6.800434    6[6-(6,6),8-(29),8-(29)]
   297       3.553313       3.553313       3.553313    6[1-(0),6-(6,7),7-(6,7)]
   298       2.788578       2.788578       2.788578    6[6-(1,7),6-(6,6),7-(7)]
   299       1.326239       1.326239       1.326239    6[6-(1,6),6-(1,6),6-(6,7)]
   300       0.547631       0.547631       0.547631    6[1-(0),6-(6,6),6-(6,6)]
   301      -0.813379      -0.813379      -0.813379    6[6-(1,6),6-(1,6),6-(6,7)]
   302      -1.327407      -1.327407      -1.327407    6[1-(0),6-(6,6),6-(6,6)]
   303      -0.553418      -0.553418      -0.553418    6[6-(1,6),6-(1,6),6-(6,7)]
   304       0.792192       0.792192       0.792192    6[1-(0),6-(6,6),6-(6,6)]
   305      -1.638494      -1.638494      -1.638494    6[6-(1,7),6-(6,6),7-(7)]
   306      -2.913884      -2.913884      -2.913884    6[1-(0),6-(6,7),7-(6,7)]
   307       26.33755       26.33755       26.33755    6[6-(1,6),6-(1,6),7-(6,7)]
   308      25.237104      25.237104      25.237104    6[1-(0),6-(6,6),6-(6,7)]
   309       23.99097       23.99097       23.99097    6[6-(1,6),6-(1,6),6-(8,8)]
   310      23.854829      23.854829      23.854829    6[1-(0),6-(6,6),6-(6,6)]
   311       24.97283       24.97283       24.97283    6[6-(1,6),6-(1,6),6-(8,8)]
   312       26.22728       26.22728       26.22728    6[1-(0),6-(6,6),6-(6,7)]
   313       22.83601       22.83601       22.83601    6[6-(6,6),8-(29),8-(29)]
   314      24.801577      24.801577      24.801577    6[6-(6,6),8-(29),8-(29)]
   315      -1.090237      -1.090237      -1.090237    6[6-(1,7),6-(6,6),7-(7)]
   316      -0.433899      -0.433899      -0.433899    6[1-(0),6-(6,7),7-(6,7)]
   317       -1.24821       -1.24821       -1.24821    6[6-(1,6),6-(1,6),7-(6,7)]
   318      -0.008234      -0.008234      -0.008234    6[1-(0),6-(6,6),6-(6,7)]
   319       0.104193       0.104193       0.104193    6[6-(1,6),6-(1,6),6-(8,8)]
   320      -1.019353      -1.019353      -1.019353    6[1-(0),6-(6,6),6-(6,6)]
   321      -2.236538      -2.236538      -2.236538    6[6-(1,6),6-(1,6),6-(8,8)]
   322      -2.381304      -2.381304      -2.381304    6[1-(0),6-(6,6),6-(6,7)]
   323       1.428559       1.428559       1.428559    6[6-(6,6),8-(29),8-(29)]
   324      -3.429689      -3.429689      -3.429689    6[6-(6,6),8-(29),8-(29)]
   325      23.819087      23.819087      23.819087    6[6-(1,6),6-(1,6),6-(8,8)]
   326      24.950341      24.950341      24.950341    6[1-(0),6-(6,6),6-(6,7)]
   327      24.825304      24.825304      24.825304    6[6-(1,6),6-(1,6),7-(6,7)]
   328       23.61398       23.61398       23.61398    6[1-(0),6-(6,6),6-(6,7)]
   329      22.485805      22.485805      22.485805    6[6-(1,6),6-(1,6),6-(8,8)]
   330      22.580967      22.580967      22.580967    6[1-(0),6-(6,6),6-(6,6)]
   331      21.163913      21.163913      21.163913    6[6-(6,6),8-(29),8-(29)]
   332      23.998639      23.998639      23.998639    6[6-(6,6),8-(29),8-(29)]
   333      -3.553291      -3.553291      -3.553291    6[1-(0),6-(6,7),7-(6,7)]
   334      -2.788545      -2.788545      -2.788545    6[6-(1,7),6-(6,6),7-(7)]
   335      -1.326202      -1.326202      -1.326202    6[6-(1,6),6-(1,6),6-(6,7)]
   336      -0.547605      -0.547605      -0.547605    6[1-(0),6-(6,6),6-(6,6)]
   337       0.813411       0.813411       0.813411    6[6-(1,6),6-(1,6),6-(6,7)]
   338       1.327454       1.327454       1.327454    6[1-(0),6-(6,6),6-(6,6)]
   339       0.553477       0.553477       0.553477    6[6-(1,6),6-(1,6),6-(6,7)]
   340      -0.792139      -0.792139      -0.792139    6[1-(0),6-(6,6),6-(6,6)]
   341       1.638515       1.638515       1.638515    6[6-(1,7),6-(6,6),7-(7)]
   342       2.913908       2.913908       2.913908    6[1-(0),6-(6,7),7-(6,7)]
   343       4.461557       4.461557       4.461557    6[6-(1,6),6-(1,6),7-(6,7)]
   344       5.562013       5.562013       5.562013    6[1-(0),6-(6,6),6-(6,7)]
   345       6.808143       6.808143       6.808143    6[6-(1,6),6-(1,6),6-(8,8)]
   346        6.94427        6.94427        6.94427    6[1-(0),6-(6,6),6-(6,6)]
   347       5.826258       5.826258       5.826258    6[6-(1,6),6-(1,6),6-(8,8)]
   348       4.571812       4.571812       4.571812    6[1-(0),6-(6,6),6-(6,7)]
   349       7.963115       7.963115       7.963115    6[6-(6,6),8-(29),8-(29)]
   350       5.997495       5.997495       5.997495    6[6-(6,6),8-(29),8-(29)]
   351       1.090313       1.090313       1.090313    6[6-(1,7),6-(6,6),7-(7)]
   352        0.43399        0.43399        0.43399    6[1-(0),6-(6,7),7-(6,7)]
   353       1.248386       1.248386       1.248386    6[6-(1,6),6-(1,6),7-(6,7)]
   354       0.008419       0.008419       0.008419    6[1-(0),6-(6,6),6-(6,7)]
   355       -0.10399       -0.10399       -0.10399    6[6-(1,6),6-(1,6),6-(8,8)]
   356       1.019565       1.019565       1.019565    6[1-(0),6-(6,6),6-(6,6)]
   357       2.236741       2.236741       2.236741    6[6-(1,6),6-(1,6),6-(8,8)]
   358       2.381489       2.381489       2.381489    6[1-(0),6-(6,6),6-(6,7)]
   359      -1.428346      -1.428346      -1.428346    6[6-(6,6),8-(29),8-(29)]
   360       3.429902       3.429902       3.429902    6[6-(6,6),8-(29),8-(29)]
   361      11.041766      11.041766      11.041766    6[6-(1,6),6-(1,6),6-(8,8)]
   362      10.442417      10.442417      10.442417    6[1-(0),6-(6,6),6-(6,7)]
   363       9.688464       9.688464       9.688464    6[6-(1,6),6-(1,6),7-(6,7)]
   364       9.492896       9.492896       9.492896    6[1-(0),6-(6,6),6-(6,7)]
   365      10.071917      10.071917      10.071917    6[6-(1,6),6-(1,6),6-(8,8)]
   366       10.84435       10.84435       10.84435    6[1-(0),6-(6,6),6-(6,6)]
   367       9.968131       9.968131       9.968131    6[6-(6,6),8-(29),8-(29)]
   368      11.986057      11.986057      11.986057    6[6-(6,6),8-(29),8-(29)]
   369       9.685437       9.685437       9.685437    6[1-(0),6-(6,7),7-(6,7)]
   370       8.894829       8.894829       8.894829    6[6-(1,7),6-(6,6),7-(7)]
   371       8.971826       8.971826       8.971826    6[6-(1,6),6-(1,6),6-(6,7)]
   372       9.831114       9.831114       9.831114    6[1-(0),6-(6,6),6-(6,6)]
   373      10.059028      10.059028      10.059028    6[6-(1,6),6-(1,6),6-(6,7)]
   374       9.335256       9.335256       9.335256    6[1-(0),6-(6,6),6-(6,6)]
   375       8.482128       8.482128       8.482128    6[6-(1,6),6-(1,6),6-(6,7)]
   376       8.226495       8.226495       8.226495    6[1-(0),6-(6,6),6-(6,6)]
   377      10.961434      10.961434      10.961434    6[6-(1,7),6-(6,6),7-(7)]
   378      11.335026      11.335026      11.335026    6[1-(0),6-(6,7),7-(6,7)]
   379      12.944268      12.944268      12.944268    6[6-(1,6),6-(1,6),7-(6,7)]
   380      12.479513      12.479513      12.479513    6[1-(0),6-(6,6),6-(6,7)]
   381      13.030197      13.030197      13.030197    6[6-(1,6),6-(1,6),6-(8,8)]
   382       13.95601       13.95601       13.95601    6[1-(0),6-(6,6),6-(6,6)]
   383      14.395818      14.395818      14.395818    6[6-(1,6),6-(1,6),6-(8,8)]
   384      13.885481      13.885481      13.885481    6[1-(0),6-(6,6),6-(6,7)]
   385      12.591622      12.591622      12.591622    6[6-(6,6),8-(29),8-(29)]
   386       15.40756       15.40756       15.40756    6[6-(6,6),8-(29),8-(29)]
   387       7.786075       7.786075       7.786075    6[6-(1,7),6-(6,6),7-(7)]
   388       7.163326       7.163326       7.163326    6[1-(0),6-(6,7),7-(6,7)]
   389       6.169762       6.169762       6.169762    6[6-(1,6),6-(1,6),7-(6,7)]
   390        6.10047        6.10047        6.10047    6[1-(0),6-(6,6),6-(6,7)]
   391       5.448462       5.448462       5.448462    6[6-(1,6),6-(1,6),6-(8,8)]
   392       4.880837       4.880837       4.880837    6[1-(0),6-(6,6),6-(6,6)]
   393       4.990784       4.990784       4.990784    6[6-(1,6),6-(1,6),6-(8,8)]
   394        5.61384        5.61384        5.61384    6[1-(0),6-(6,6),6-(6,7)]
   395       5.402887       5.402887       5.402887    6[6-(6,6),8-(29),8-(29)]
   396       4.432091       4.432091       4.432091    6[6-(6,6),8-(29),8-(29)]
   397      19.757324      19.757324      19.757324    6[6-(1,6),6-(1,6),6-(8,8)]
   398      20.356681      20.356681      20.356681    6[1-(0),6-(6,6),6-(6,7)]
   399      21.110651      21.110651      21.110651    6[6-(1,6),6-(1,6),7-(6,7)]
   400      21.306228      21.306228      21.306228    6[1-(0),6-(6,6),6-(6,7)]
   401      20.727198      20.727198      20.727198    6[6-(1,6),6-(1,6),6-(8,8)]
   402      19.954749      19.954749      19.954749    6[1-(0),6-(6,6),6-(6,6)]
   403      20.830994      20.830994      20.830994    6[6-(6,6),8-(29),8-(29)]
   404      18.813016      18.813016      18.813016    6[6-(6,6),8-(29),8-(29)]
   405      21.113739      21.113739      21.113739    6[1-(0),6-(6,7),7-(6,7)]
   406      21.904359      21.904359      21.904359    6[6-(1,7),6-(6,6),7-(7)]
   407      21.827366      21.827366      21.827366    6[6-(1,6),6-(1,6),6-(6,7)]
   408      20.968067      20.968067      20.968067    6[1-(0),6-(6,6),6-(6,6)]
   409      20.740158      20.740158      20.740158    6[6-(1,6),6-(1,6),6-(6,7)]
   410      21.463946      21.463946      21.463946    6[1-(0),6-(6,6),6-(6,6)]
   411      22.317085      22.317085      22.317085    6[6-(1,6),6-(1,6),6-(6,7)]
   412      22.572713      22.572713      22.572713    6[1-(0),6-(6,6),6-(6,6)]
   413      19.837741      19.837741      19.837741    6[6-(1,7),6-(6,6),7-(7)]
   414      19.464151      19.464151      19.464151    6[1-(0),6-(6,7),7-(6,7)]
   415      17.854839      17.854839      17.854839    6[6-(1,6),6-(1,6),7-(6,7)]
   416      18.319604      18.319604      18.319604    6[1-(0),6-(6,6),6-(6,7)]
   417      17.768916      17.768916      17.768916    6[6-(1,6),6-(1,6),6-(8,8)]
   418      16.843088      16.843088      16.843088    6[1-(0),6-(6,6),6-(6,6)]
   419       16.40327       16.40327       16.40327    6[6-(1,6),6-(1,6),6-(8,8)]
   420      16.913611      16.913611      16.913611    6[1-(0),6-(6,6),6-(6,7)]
   421      18.207503      18.207503      18.207503    6[6-(6,6),8-(29),8-(29)]
   422      15.391512      15.391512      15.391512    6[6-(6,6),8-(29),8-(29)]
   423      23.013154      23.013154      23.013154    6[6-(1,7),6-(6,6),7-(7)]
   424      23.635919      23.635919      23.635919    6[1-(0),6-(6,7),7-(6,7)]
   425      -6.169585      -6.169585      -6.169585    6[6-(1,6),6-(1,6),7-(6,7)]
   426      -6.100285      -6.100285      -6.100285    6[1-(0),6-(6,6),6-(6,7)]
   427       -5.44826       -5.44826       -5.44826    6[6-(1,6),6-(1,6),6-(8,8)]
   428      -4.880626      -4.880626      -4.880626    6[1-(0),6-(6,6),6-(6,6)]
   429      -4.990581      -4.990581      -4.990581    6[6-(1,6),6-(1,6),6-(8,8)]
   430      -5.613655      -5.613655      -5.613655    6[1-(0),6-(6,6),6-(6,7)]
   431      -5.402674      -5.402674      -5.402674    6[6-(6,6),8-(29),8-(29)]
   432      -4.431878      -4.431878      -4.431878    6[6-(6,6),8-(29),8-(29)]
   433      10.603938      10.603938      10.603938    7[6-(1,6),6-(6,6),7-(7)]
   434      10.571899      10.571899      10.571899    7[7-(6),7-(6,6)]
   435      11.823879      11.823879      11.823879    7[6-(6,6),7-(7)]
   436      16.562037      16.562037      16.562037    7[6-(6,6),7-(7)]
   437      17.511269      17.511269      17.511269    7[7-(6),7-(6,6)]
   438      -12.20648      -12.20648      -12.20648    7[6-(1,6),6-(6,6),7-(7)]
   439      18.042188      18.042188      18.042188    7[7-(6),7-(6,6)]
   440      16.791124      16.791124      16.791124    7[6-(1,6),6-(6,6),7-(7)]
   441      17.849703      17.849703      17.849703    7[6-(6,6),7-(7)]
   442     -10.603685     -10.603685     -10.603685    7[6-(1,6),6-(6,6),7-(7)]
   443     -10.571658     -10.571658     -10.571658    7[7-(6),7-(6,6)]
   444      18.975456      18.975456      18.975456    7[6-(6,6),7-(7)]
   445      14.237334      14.237334      14.237334    7[6-(6,6),7-(7)]
   446      13.288106      13.288106      13.288106    7[7-(6),7-(6,6)]
   447      12.206745      12.206745      12.206745    7[6-(1,6),6-(6,6),7-(7)]
   448      12.757092      12.757092      12.757092    7[7-(6),7-(6,6)]
   449      14.008094      14.008094      14.008094    7[6-(1,6),6-(6,6),7-(7)]
   450      12.949594      12.949594      12.949594    7[6-(6,6),7-(7)]
   451       6.207395       6.207395       6.207395    7[6-(1,6),6-(6,6),7-(7)]
   452       7.326629       7.326629       7.326629    7[7-(6),7-(6,6)]
   453       7.507981       7.507981       7.507981    7[6-(6,6),7-(7)]
   454       3.680603       3.680603       3.680603    7[6-(6,6),7-(7)]
   455       2.787433       2.787433       2.787433    7[7-(6),7-(6,6)]
   456       3.128376       3.128376       3.128376    7[6-(1,6),6-(6,6),7-(7)]
   457       8.408222       8.408222       8.408222    7[7-(6),7-(6,6)]
   458       8.634281       8.634281       8.634281    7[6-(1,6),6-(6,6),7-(7)]
   459        7.71525        7.71525        7.71525    7[6-(6,6),7-(7)]
   460      -6.207143      -6.207143      -6.207143    7[6-(1,6),6-(6,6),7-(7)]
   461      -7.326388      -7.326388      -7.326388    7[7-(6),7-(6,6)]
   462        -7.5078        -7.5078        -7.5078    7[6-(6,6),7-(7)]
   463      -3.680386      -3.680386      -3.680386    7[6-(6,6),7-(7)]
   464      -2.787211      -2.787211      -2.787211    7[7-(6),7-(6,6)]
   465      -3.128111      -3.128111      -3.128111    7[6-(1,6),6-(6,6),7-(7)]
   466      -8.408096      -8.408096      -8.408096    7[7-(6),7-(6,6)]
   467      22.164937      22.164937      22.164937    7[6-(1,6),6-(6,6),7-(7)]
   468      -7.715107      -7.715107      -7.715107    7[6-(6,6),7-(7)]
   469        4.79575        4.79575        4.79575    7[6-(1,6),6-(6,6),7-(7)]
   470       4.827789       4.827789       4.827789    7[7-(6),7-(6,6)]
   471       3.575809       3.575809       3.575809    7[6-(6,6),7-(7)]
   472      -1.162349      -1.162349      -1.162349    7[6-(6,6),7-(7)]
   473      -2.111581      -2.111581      -2.111581    7[7-(6),7-(6,6)]
   474      27.606168      27.606168      27.606168    7[6-(1,6),6-(6,6),7-(7)]
   475        -2.6425        -2.6425        -2.6425    7[7-(6),7-(6,6)]
   476      -1.391436      -1.391436      -1.391436    7[6-(1,6),6-(6,6),7-(7)]
   477      -2.450015      -2.450015      -2.450015    7[6-(6,6),7-(7)]
   478      26.003373      26.003373      26.003373    7[6-(1,6),6-(6,6),7-(7)]
   479      25.971346      25.971346      25.971346    7[7-(6),7-(6,6)]
   480      -3.575768      -3.575768      -3.575768    7[6-(6,6),7-(7)]
   481       1.162354       1.162354       1.162354    7[6-(6,6),7-(7)]
   482       2.111582       2.111582       2.111582    7[7-(6),7-(6,6)]
   483       3.192943       3.192943       3.192943    7[6-(1,6),6-(6,6),7-(7)]
   484        2.64265        2.64265        2.64265    7[7-(6),7-(6,6)]
   485       1.391594       1.391594       1.391594    7[6-(1,6),6-(6,6),7-(7)]
   486       2.450094       2.450094       2.450094    7[6-(6,6),7-(7)]
   487       9.192293       9.192293       9.192293    7[6-(1,6),6-(6,6),7-(7)]
   488       8.073059       8.073059       8.073059    7[7-(6),7-(6,6)]
   489       7.891707       7.891707       7.891707    7[6-(6,6),7-(7)]
   490      11.719085      11.719085      11.719085    7[6-(6,6),7-(7)]
   491      12.612255      12.612255      12.612255    7[7-(6),7-(6,6)]
   492      12.271312      12.271312      12.271312    7[6-(1,6),6-(6,6),7-(7)]
   493       6.991466       6.991466       6.991466    7[7-(6),7-(6,6)]
   494       6.765407       6.765407       6.765407    7[6-(1,6),6-(6,6),7-(7)]
   495       7.684438       7.684438       7.684438    7[6-(6,6),7-(7)]
   496      21.606831      21.606831      21.606831    7[6-(1,6),6-(6,6),7-(7)]
   497      22.726076      22.726076      22.726076    7[7-(6),7-(6,6)]
   498      22.907488      22.907488      22.907488    7[6-(6,6),7-(7)]
   499      19.080074      19.080074      19.080074    7[6-(6,6),7-(7)]
   500      18.186899      18.186899      18.186899    7[7-(6),7-(6,6)]
   501      18.527799      18.527799      18.527799    7[6-(1,6),6-(6,6),7-(7)]
   502      -6.991316      -6.991316      -6.991316    7[7-(6),7-(6,6)]
   503      -6.765249      -6.765249      -6.765249    7[6-(1,6),6-(6,6),7-(7)]
   504      23.114795      23.114795      23.114795    7[6-(6,6),7-(7)]
   505       4.789073       4.789073       4.789073    8[6-(6,8),29-(8,8,8)]
   506       5.742599       5.742599       5.742599    8[6-(6,8),29-(8,8,8)]
   507       7.544697       7.544697       7.544697    8[6-(6,8),29-(8,8,8)]
   508       9.765928       9.765928       9.765928    8[6-(6,8),29-(8,8,8)]
   509     -10.439507     -10.439507     -10.439507    8[6-(6,8),29-(8,8,8)]
   510      -8.222589      -8.222589      -8.222589    8[6-(6,8),29-(8,8,8)]
   511      -6.301064      -6.301064      -6.301064    8[6-(6,8),29-(8,8,8)]
   512      -7.644533      -7.644533      -7.644533    8[6-(6,8),29-(8,8,8)]
   513      19.957552      19.957552      19.957552    8[6-(6,8),29-(8,8,8)]
   514      18.615006      18.615006      18.615006    8[6-(6,8),29-(8,8,8)]
   515      13.064408      13.064408      13.064408    8[6-(6,8),29-(8,8,8)]
   516      13.890734      13.890734      13.890734    8[6-(6,8),29-(8,8,8)]
   517      -4.788814      -4.788814      -4.788814    8[6-(6,8),29-(8,8,8)]
   518      -5.742365      -5.742365      -5.742365    8[6-(6,8),29-(8,8,8)]
   519      -7.544388      -7.544388      -7.544388    8[6-(6,8),29-(8,8,8)]
   520      -9.765618      -9.765618      -9.765618    8[6-(6,8),29-(8,8,8)]
   521      10.439817      10.439817      10.439817    8[6-(6,8),29-(8,8,8)]
   522       8.222898       8.222898       8.222898    8[6-(6,8),29-(8,8,8)]
   523       6.301321       6.301321       6.301321    8[6-(6,8),29-(8,8,8)]
   524       7.644769       7.644769       7.644769    8[6-(6,8),29-(8,8,8)]
   525      10.841619      10.841619      10.841619    8[6-(6,8),29-(8,8,8)]
   526      12.184141      12.184141      12.184141    8[6-(6,8),29-(8,8,8)]
   527      17.734762      17.734762      17.734762    8[6-(6,8),29-(8,8,8)]
   528      16.908414      16.908414      16.908414    8[6-(6,8),29-(8,8,8)]
   529       4.896887       4.896887       4.896887    8[6-(6,8),29-(8,8,8)]
   530        6.04445        6.04445        6.04445    8[6-(6,8),29-(8,8,8)]
   531       2.887892       2.887892       2.887892    8[6-(6,8),29-(8,8,8)]
   532       3.263953       3.263953       3.263953    8[6-(6,8),29-(8,8,8)]
   533      -0.596442      -0.596442      -0.596442    8[6-(6,8),29-(8,8,8)]
   534      -0.231161      -0.231161      -0.231161    8[6-(6,8),29-(8,8,8)]
   535       2.414767       2.414767       2.414767    8[6-(6,8),29-(8,8,8)]
   536        3.51921        3.51921        3.51921    8[6-(6,8),29-(8,8,8)]
   537      10.814224      10.814224      10.814224    8[6-(6,8),29-(8,8,8)]
   538       11.54538       11.54538       11.54538    8[6-(6,8),29-(8,8,8)]
   539       9.245304       9.245304       9.245304    8[6-(6,8),29-(8,8,8)]
   540      10.750755      10.750755      10.750755    8[6-(6,8),29-(8,8,8)]
   541      -4.896628      -4.896628      -4.896628    8[6-(6,8),29-(8,8,8)]
   542      -6.044216      -6.044216      -6.044216    8[6-(6,8),29-(8,8,8)]
   543      -2.887582      -2.887582      -2.887582    8[6-(6,8),29-(8,8,8)]
   544      -3.263643      -3.263643      -3.263643    8[6-(6,8),29-(8,8,8)]
   545       0.596752       0.596752       0.596752    8[6-(6,8),29-(8,8,8)]
   546        0.23147        0.23147        0.23147    8[6-(6,8),29-(8,8,8)]
   547       -2.41451       -2.41451       -2.41451    8[6-(6,8),29-(8,8,8)]
   548      -3.518974      -3.518974      -3.518974    8[6-(6,8),29-(8,8,8)]
   549      19.984948      19.984948      19.984948    8[6-(6,8),29-(8,8,8)]
   550      19.253767      19.253767      19.253767    8[6-(6,8),29-(8,8,8)]
   551      21.553865      21.553865      21.553865    8[6-(6,8),29-(8,8,8)]
   552      20.048393      20.048393      20.048393    8[6-(6,8),29-(8,8,8)]
   553      10.610615      10.610615      10.610615    8[6-(6,8),29-(8,8,8)]
   554       9.657089       9.657089       9.657089    8[6-(6,8),29-(8,8,8)]
   555       7.854991       7.854991       7.854991    8[6-(6,8),29-(8,8,8)]
   556        5.63376        5.63376        5.63376    8[6-(6,8),29-(8,8,8)]
   557      25.839195      25.839195      25.839195    8[6-(6,8),29-(8,8,8)]
   558      23.622277      23.622277      23.622277    8[6-(6,8),29-(8,8,8)]
   559      21.700752      21.700752      21.700752    8[6-(6,8),29-(8,8,8)]
   560      23.044221      23.044221      23.044221    8[6-(6,8),29-(8,8,8)]
   561      -4.557864      -4.557864      -4.557864    8[6-(6,8),29-(8,8,8)]
   562      -3.215318      -3.215318      -3.215318    8[6-(6,8),29-(8,8,8)]
   563        2.33528        2.33528        2.33528    8[6-(6,8),29-(8,8,8)]
   564       1.508954       1.508954       1.508954    8[6-(6,8),29-(8,8,8)]
   565      20.188502      20.188502      20.188502    8[6-(6,8),29-(8,8,8)]
   566      21.142053      21.142053      21.142053    8[6-(6,8),29-(8,8,8)]
   567      22.944076      22.944076      22.944076    8[6-(6,8),29-(8,8,8)]
   568      25.165306      25.165306      25.165306    8[6-(6,8),29-(8,8,8)]
   569       4.959871       4.959871       4.959871    8[6-(6,8),29-(8,8,8)]
   570        7.17679        7.17679        7.17679    8[6-(6,8),29-(8,8,8)]
   571       9.098367       9.098367       9.098367    8[6-(6,8),29-(8,8,8)]
   572       7.754919       7.754919       7.754919    8[6-(6,8),29-(8,8,8)]
   573       4.558069       4.558069       4.558069    8[6-(6,8),29-(8,8,8)]
   574       3.215547       3.215547       3.215547    8[6-(6,8),29-(8,8,8)]
   575      -2.335074      -2.335074      -2.335074    8[6-(6,8),29-(8,8,8)]
   576      -1.508726      -1.508726      -1.508726    8[6-(6,8),29-(8,8,8)]
   577      10.502801      10.502801      10.502801    8[6-(6,8),29-(8,8,8)]
   578       9.355238       9.355238       9.355238    8[6-(6,8),29-(8,8,8)]
   579      12.511796      12.511796      12.511796    8[6-(6,8),29-(8,8,8)]
   580      12.135735      12.135735      12.135735    8[6-(6,8),29-(8,8,8)]
   581       15.99613       15.99613       15.99613    8[6-(6,8),29-(8,8,8)]
   582      15.630849      15.630849      15.630849    8[6-(6,8),29-(8,8,8)]
   583      12.984921      12.984921      12.984921    8[6-(6,8),29-(8,8,8)]
   584      11.880478      11.880478      11.880478    8[6-(6,8),29-(8,8,8)]
   585       4.585464       4.585464       4.585464    8[6-(6,8),29-(8,8,8)]
   586       3.854308       3.854308       3.854308    8[6-(6,8),29-(8,8,8)]
   587       6.154384       6.154384       6.154384    8[6-(6,8),29-(8,8,8)]
   588       4.648933       4.648933       4.648933    8[6-(6,8),29-(8,8,8)]
   589      20.296316      20.296316      20.296316    8[6-(6,8),29-(8,8,8)]
   590      21.443904      21.443904      21.443904    8[6-(6,8),29-(8,8,8)]
   591       18.28727       18.28727       18.28727    8[6-(6,8),29-(8,8,8)]
   592      18.663331      18.663331      18.663331    8[6-(6,8),29-(8,8,8)]
   593      14.802936      14.802936      14.802936    8[6-(6,8),29-(8,8,8)]
   594      15.168218      15.168218      15.168218    8[6-(6,8),29-(8,8,8)]
   595      17.814198      17.814198      17.814198    8[6-(6,8),29-(8,8,8)]
   596      18.918662      18.918662      18.918662    8[6-(6,8),29-(8,8,8)]
   597       -4.58526       -4.58526       -4.58526    8[6-(6,8),29-(8,8,8)]
   598      -3.854079      -3.854079      -3.854079    8[6-(6,8),29-(8,8,8)]
   599      -6.154177      -6.154177      -6.154177    8[6-(6,8),29-(8,8,8)]
   600      -4.648705      -4.648705      -4.648705    8[6-(6,8),29-(8,8,8)]
