# Supplementary material for: A collection of forcefield precursors for metal–organic frameworks
Source: RSC Adv. 2019 Nov 13;9(63):36492–507. doi: 10.1039/c9ra07327b (PMC9075174; doi:10.1039/c9ra07327b)
Supplement: RA-009-C9RA07327B-s2187 [file RA-009-C9RA07327B-s2187.txt]

REXCII_clean

14.767000    0.000000    0.000000
-7.383433    17.051491    0.000000
0.000000    -5.226457    30.251845

     1       -1.54786       -1.54786       -1.54786    30[7-(6,6),7-(6,6),53-(0),53-(0)]
     2       9.488137       9.488137       9.488137    30[7-(6,6),7-(6,6),53-(0),53-(0)]
     3      -1.880373      -1.880373      -1.880373    30[7-(6,6),7-(6,6),53-(0),53-(0)]
     4       1.547894       1.547894       1.547894    30[7-(6,6),7-(6,6),53-(0),53-(0)]
     5       5.278951       5.278951       5.278951    30[7-(6,6),7-(6,6),53-(0),53-(0)]
     6       1.880486       1.880486       1.880486    30[7-(6,6),7-(6,6),53-(0),53-(0)]
     7       5.835673       5.835673       5.835673    30[7-(6,6),7-(6,6),53-(0),53-(0)]
     8       2.104616       2.104616       2.104616    30[7-(6,6),7-(6,6),53-(0),53-(0)]
     9       5.503081       5.503081       5.503081    30[7-(6,6),7-(6,6),53-(0),53-(0)]
    10       8.931427       8.931427       8.931427    30[7-(6,6),7-(6,6),53-(0),53-(0)]
    11       -2.10457       -2.10457       -2.10457    30[7-(6,6),7-(6,6),53-(0),53-(0)]
    12        9.26394        9.26394        9.26394    30[7-(6,6),7-(6,6),53-(0),53-(0)]
    13      -2.082122      -2.082122      -2.082122    1[6-(6,7)]
    14      -1.048425      -1.048425      -1.048425    1[6-(6,6)]
    15       2.328785       2.328785       2.328785    1[6-(6,6)]
    16       1.157755       1.157755       1.157755    1[6-(6,7)]
    17       0.745789       0.745789       0.745789    1[6-(6,7)]
    18       2.015746       2.015746       2.015746    1[6-(6,6)]
    19      -1.213806      -1.213806      -1.213806    1[6-(6,6)]
    20      -2.347907      -2.347907      -2.347907    1[6-(6,7)]
    21       7.548927       7.548927       7.548927    1[6-(6,7)]
    22       5.265947       5.265947       5.265947    1[6-(6,6)]
    23       4.673803       4.673803       4.673803    1[6-(6,6)]
    24       6.956782       6.956782       6.956782    1[6-(6,7)]
    25      -0.568478      -0.568478      -0.568478    1[6-(6,7)]
    26       1.301025       1.301025       1.301025    1[6-(6,6)]
    27       2.176722       2.176722       2.176722    1[6-(6,6)]
    28       0.243721       0.243721       0.243721    1[6-(6,7)]
    29       6.848986       6.848986       6.848986    1[6-(6,7)]
    30       6.566941       6.566941       6.566941    1[6-(6,6)]
    31       2.760004       2.760004       2.760004    1[6-(6,6)]
    32        3.11293        3.11293        3.11293    1[6-(6,7)]
    33      -0.336677      -0.336677      -0.336677    1[6-(6,7)]
    34       12.97429       12.97429       12.97429    1[6-(6,6)]
    35       13.87803       13.87803       13.87803    1[6-(6,6)]
    36       0.592167       0.592167       0.592167    1[6-(6,7)]
    37       2.082172       2.082172       2.082172    1[6-(6,7)]
    38       1.048489       1.048489       1.048489    1[6-(6,6)]
    39      -2.328727      -2.328727      -2.328727    1[6-(6,6)]
    40      -1.157711      -1.157711      -1.157711    1[6-(6,7)]
    41      -0.745678      -0.745678      -0.745678    1[6-(6,7)]
    42      -2.015645      -2.015645      -2.015645    1[6-(6,6)]
    43       1.213888       1.213888       1.213888    1[6-(6,6)]
    44       2.347999       2.347999       2.347999    1[6-(6,7)]
    45       7.218146       7.218146       7.218146    1[6-(6,7)]
    46       9.501123       9.501123       9.501123    1[6-(6,6)]
    47      -4.673708      -4.673708      -4.673708    1[6-(6,6)]
    48       7.810315       7.810315       7.810315    1[6-(6,7)]
    49       0.568581       0.568581       0.568581    1[6-(6,7)]
    50       -1.30092       -1.30092       -1.30092    1[6-(6,6)]
    51       -2.17659       -2.17659       -2.17659    1[6-(6,6)]
    52       -0.24359       -0.24359       -0.24359    1[6-(6,7)]
    53       7.918116       7.918116       7.918116    1[6-(6,7)]
    54       8.200171       8.200171       8.200171    1[6-(6,6)]
    55      -2.759901      -2.759901      -2.759901    1[6-(6,6)]
    56      -3.112837      -3.112837      -3.112837    1[6-(6,7)]
    57       0.336698       0.336698       0.336698    1[6-(6,7)]
    58       1.792717       1.792717       1.792717    1[6-(6,6)]
    59       0.888976       0.888976       0.888976    1[6-(6,6)]
    60      -0.592147      -0.592147      -0.592147    1[6-(6,7)]
    61       5.301395       5.301395       5.301395    1[6-(6,7)]
    62       6.335078       6.335078       6.335078    1[6-(6,6)]
    63       9.712294       9.712294       9.712294    1[6-(6,6)]
    64       8.541278       8.541278       8.541278    1[6-(6,7)]
    65       8.129245       8.129245       8.129245    1[6-(6,7)]
    66       9.399212       9.399212       9.399212    1[6-(6,6)]
    67       6.169679       6.169679       6.169679    1[6-(6,6)]
    68       5.035568       5.035568       5.035568    1[6-(6,7)]
    69       0.165421       0.165421       0.165421    1[6-(6,7)]
    70      -2.117556      -2.117556      -2.117556    1[6-(6,6)]
    71      12.057275      12.057275      12.057275    1[6-(6,6)]
    72      -0.426748      -0.426748      -0.426748    1[6-(6,7)]
    73       6.814986       6.814986       6.814986    1[6-(6,7)]
    74       8.684487       8.684487       8.684487    1[6-(6,6)]
    75       9.560157       9.560157       9.560157    1[6-(6,6)]
    76       7.627157       7.627157       7.627157    1[6-(6,7)]
    77      -0.534549      -0.534549      -0.534549    1[6-(6,7)]
    78      -0.816604      -0.816604      -0.816604    1[6-(6,6)]
    79      10.143468      10.143468      10.143468    1[6-(6,6)]
    80      10.496404      10.496404      10.496404    1[6-(6,7)]
    81       7.046869       7.046869       7.046869    1[6-(6,7)]
    82        5.59085        5.59085        5.59085    1[6-(6,6)]
    83       6.494591       6.494591       6.494591    1[6-(6,6)]
    84       7.975714       7.975714       7.975714    1[6-(6,7)]
    85       9.465689       9.465689       9.465689    1[6-(6,7)]
    86       8.431992       8.431992       8.431992    1[6-(6,6)]
    87       5.054782       5.054782       5.054782    1[6-(6,6)]
    88       6.225812       6.225812       6.225812    1[6-(6,7)]
    89       6.637778       6.637778       6.637778    1[6-(6,7)]
    90       5.367821       5.367821       5.367821    1[6-(6,6)]
    91       8.597373       8.597373       8.597373    1[6-(6,6)]
    92       9.731474       9.731474       9.731474    1[6-(6,7)]
    93       -0.16536       -0.16536       -0.16536    1[6-(6,7)]
    94        2.11762        2.11762        2.11762    1[6-(6,6)]
    95       2.709764       2.709764       2.709764    1[6-(6,6)]
    96       0.426785       0.426785       0.426785    1[6-(6,7)]
    97       7.952045       7.952045       7.952045    1[6-(6,7)]
    98       6.082542       6.082542       6.082542    1[6-(6,6)]
    99       5.206845       5.206845       5.206845    1[6-(6,6)]
   100       7.139846       7.139846       7.139846    1[6-(6,7)]
   101       0.534581       0.534581       0.534581    1[6-(6,7)]
   102       0.816626       0.816626       0.816626    1[6-(6,6)]
   103       4.623563       4.623563       4.623563    1[6-(6,6)]
   104       4.270637       4.270637       4.270637    1[6-(6,7)]
   105       7.720244       7.720244       7.720244    1[6-(6,7)]
   106      -5.590723      -5.590723      -5.590723    1[6-(6,6)]
   107      -6.494463      -6.494463      -6.494463    1[6-(6,6)]
   108         6.7914         6.7914         6.7914    1[6-(6,7)]
   109      -1.176904      -1.176904      -1.176904    6[1-(0),6-(1,6),7-(6,30)]
   110      -0.565546      -0.565546      -0.565546    6[1-(0),6-(1,7),6-(6,6)]
   111       0.741334       0.741334       0.741334    6[6-(1,6),6-(1,6),6-(7,7)]
   112        1.41323        1.41323        1.41323    6[1-(0),6-(1,7),6-(6,6)]
   113        0.69998        0.69998        0.69998    6[1-(0),6-(1,6),7-(6,30)]
   114       1.432434       1.432434       1.432434    6[6-(6,6),7-(6),7-(6)]
   115       1.287724       1.287724       1.287724    6[6-(6,6),7-(6),7-(6)]
   116       3.254687       3.254687       3.254687    6[6-(6,6),7-(6),7-(6)]
   117       0.354461       0.354461       0.354461    6[1-(0),6-(1,6),7-(6,30)]
   118       1.120865       1.120865       1.120865    6[1-(0),6-(1,7),6-(6,6)]
   119        0.51689        0.51689        0.51689    6[6-(1,6),6-(1,6),6-(7,7)]
   120      -0.787037      -0.787037      -0.787037    6[1-(0),6-(1,7),6-(6,6)]
   121      -1.453026      -1.453026      -1.453026    6[1-(0),6-(1,6),7-(6,30)]
   122       6.953819       6.953819       6.953819    6[1-(0),6-(1,6),7-(6,30)]
   123        5.58787        5.58787        5.58787    6[1-(0),6-(1,7),6-(6,6)]
   124       4.715144       4.715144       4.715144    6[6-(1,6),6-(1,6),6-(7,7)]
   125        5.24676        5.24676        5.24676    6[1-(0),6-(1,7),6-(6,6)]
   126       6.605325       6.605325       6.605325    6[1-(0),6-(1,6),7-(6,30)]
   127      -0.004375      -0.004375      -0.004375    6[1-(0),6-(1,6),7-(6,30)]
   128        1.10315        1.10315        1.10315    6[1-(0),6-(1,7),6-(6,6)]
   129       1.900573       1.900573       1.900573    6[6-(1,6),6-(1,6),6-(7,7)]
   130        1.60819        1.60819        1.60819    6[1-(0),6-(1,7),6-(6,6)]
   131       0.469653       0.469653       0.469653    6[1-(0),6-(1,6),7-(6,30)]
   132       3.129188       3.129188       3.129188    6[6-(6,6),7-(6),7-(6)]
   133       4.365183       4.365183       4.365183    6[6-(6,6),7-(6),7-(6)]
   134       5.001648       5.001648       5.001648    6[6-(6,6),7-(6),7-(6)]
   135       5.989546       5.989546       5.989546    6[1-(0),6-(1,6),7-(6,30)]
   136       5.833019       5.833019       5.833019    6[1-(0),6-(1,7),6-(6,6)]
   137       4.589638       4.589638       4.589638    6[6-(1,6),6-(1,6),6-(7,7)]
   138       3.615013       3.615013       3.615013    6[1-(0),6-(1,7),6-(6,6)]
   139       3.835038       3.835038       3.835038    6[1-(0),6-(1,6),7-(6,30)]
   140      -0.445954      -0.445954      -0.445954    6[1-(0),6-(1,6),7-(6,30)]
   141      13.464555      13.464555      13.464555    6[1-(0),6-(1,7),6-(6,6)]
   142      13.321313      13.321313      13.321313    6[6-(1,6),6-(1,6),6-(7,7)]
   143      14.005027      14.005027      14.005027    6[1-(0),6-(1,7),6-(6,6)]
   144        0.08418        0.08418        0.08418    6[1-(0),6-(1,6),7-(6,30)]
   145       1.176956       1.176956       1.176956    6[1-(0),6-(1,6),7-(6,30)]
   146       0.565606       0.565606       0.565606    6[1-(0),6-(1,7),6-(6,6)]
   147      -0.741273      -0.741273      -0.741273    6[6-(1,6),6-(1,6),6-(7,7)]
   148      -1.413174      -1.413174      -1.413174    6[1-(0),6-(1,7),6-(6,6)]
   149      -0.699932      -0.699932      -0.699932    6[1-(0),6-(1,6),7-(6,30)]
   150      -1.432364      -1.432364      -1.432364    6[6-(6,6),7-(6),7-(6)]
   151       -1.28764       -1.28764       -1.28764    6[6-(6,6),7-(6),7-(6)]
   152      -3.254607      -3.254607      -3.254607    6[6-(6,6),7-(6),7-(6)]
   153      -0.354355      -0.354355      -0.354355    6[1-(0),6-(1,6),7-(6,30)]
   154      -1.120766      -1.120766      -1.120766    6[1-(0),6-(1,7),6-(6,6)]
   155        -0.5168        -0.5168        -0.5168    6[6-(1,6),6-(1,6),6-(7,7)]
   156       0.787125       0.787125       0.787125    6[1-(0),6-(1,7),6-(6,6)]
   157        1.45312        1.45312        1.45312    6[1-(0),6-(1,6),7-(6,30)]
   158       7.813258       7.813258       7.813258    6[1-(0),6-(1,6),7-(6,30)]
   159       9.179205       9.179205       9.179205    6[1-(0),6-(1,7),6-(6,6)]
   160      10.051938      10.051938      10.051938    6[6-(1,6),6-(1,6),6-(7,7)]
   161        9.52033        9.52033        9.52033    6[1-(0),6-(1,7),6-(6,6)]
   162       8.161766       8.161766       8.161766    6[1-(0),6-(1,6),7-(6,30)]
   163       0.004485       0.004485       0.004485    6[1-(0),6-(1,6),7-(6,30)]
   164       -1.10304       -1.10304       -1.10304    6[1-(0),6-(1,7),6-(6,6)]
   165      -1.900453      -1.900453      -1.900453    6[6-(1,6),6-(1,6),6-(7,7)]
   166      -1.608063      -1.608063      -1.608063    6[1-(0),6-(1,7),6-(6,6)]
   167      -0.469528      -0.469528      -0.469528    6[1-(0),6-(1,6),7-(6,30)]
   168      -3.129067      -3.129067      -3.129067    6[6-(6,6),7-(6),7-(6)]
   169      -4.365067      -4.365067      -4.365067    6[6-(6,6),7-(6),7-(6)]
   170      -5.001518      -5.001518      -5.001518    6[6-(6,6),7-(6),7-(6)]
   171       8.777556       8.777556       8.777556    6[1-(0),6-(1,6),7-(6,30)]
   172      -5.832911      -5.832911      -5.832911    6[1-(0),6-(1,7),6-(6,6)]
   173      -4.589529      -4.589529      -4.589529    6[6-(1,6),6-(1,6),6-(7,7)]
   174       -3.61491       -3.61491       -3.61491    6[1-(0),6-(1,7),6-(6,6)]
   175      -3.834941      -3.834941      -3.834941    6[1-(0),6-(1,6),7-(6,30)]
   176       0.445972       0.445972       0.445972    6[1-(0),6-(1,6),7-(6,30)]
   177       1.302454       1.302454       1.302454    6[1-(0),6-(1,7),6-(6,6)]
   178       1.445692       1.445692       1.445692    6[6-(1,6),6-(1,6),6-(7,7)]
   179       0.761982       0.761982       0.761982    6[1-(0),6-(1,7),6-(6,6)]
   180      -0.084163      -0.084163      -0.084163    6[1-(0),6-(1,6),7-(6,30)]
   181       6.206611       6.206611       6.206611    6[1-(0),6-(1,6),7-(6,30)]
   182       6.817961       6.817961       6.817961    6[1-(0),6-(1,7),6-(6,6)]
   183        8.12484        8.12484        8.12484    6[6-(1,6),6-(1,6),6-(7,7)]
   184       8.796741       8.796741       8.796741    6[1-(0),6-(1,7),6-(6,6)]
   185       8.083499       8.083499       8.083499    6[1-(0),6-(1,6),7-(6,30)]
   186       8.815931       8.815931       8.815931    6[6-(6,6),7-(6),7-(6)]
   187       8.671207       8.671207       8.671207    6[6-(6,6),7-(6),7-(6)]
   188      10.638174      10.638174      10.638174    6[6-(6,6),7-(6),7-(6)]
   189       7.737922       7.737922       7.737922    6[1-(0),6-(1,6),7-(6,30)]
   190       8.504333       8.504333       8.504333    6[1-(0),6-(1,7),6-(6,6)]
   191       7.900367       7.900367       7.900367    6[6-(1,6),6-(1,6),6-(7,7)]
   192       6.596442       6.596442       6.596442    6[1-(0),6-(1,7),6-(6,6)]
   193       5.930447       5.930447       5.930447    6[1-(0),6-(1,6),7-(6,30)]
   194      -0.429691      -0.429691      -0.429691    6[1-(0),6-(1,6),7-(6,30)]
   195      -1.795638      -1.795638      -1.795638    6[1-(0),6-(1,7),6-(6,6)]
   196      -2.668371      -2.668371      -2.668371    6[6-(1,6),6-(1,6),6-(7,7)]
   197      -2.136763      -2.136763      -2.136763    6[1-(0),6-(1,7),6-(6,6)]
   198      -0.778199      -0.778199      -0.778199    6[1-(0),6-(1,6),7-(6,30)]
   199       7.379082       7.379082       7.379082    6[1-(0),6-(1,6),7-(6,30)]
   200       8.486607       8.486607       8.486607    6[1-(0),6-(1,7),6-(6,6)]
   201        9.28402        9.28402        9.28402    6[6-(1,6),6-(1,6),6-(7,7)]
   202        8.99163        8.99163        8.99163    6[1-(0),6-(1,7),6-(6,6)]
   203       7.853095       7.853095       7.853095    6[1-(0),6-(1,6),7-(6,30)]
   204      10.512634      10.512634      10.512634    6[6-(6,6),7-(6),7-(6)]
   205      11.748634      11.748634      11.748634    6[6-(6,6),7-(6),7-(6)]
   206      12.385085      12.385085      12.385085    6[6-(6,6),7-(6),7-(6)]
   207      -1.393989      -1.393989      -1.393989    6[1-(0),6-(1,6),7-(6,30)]
   208      13.216478      13.216478      13.216478    6[1-(0),6-(1,7),6-(6,6)]
   209      11.973096      11.973096      11.973096    6[6-(1,6),6-(1,6),6-(7,7)]
   210      10.998477      10.998477      10.998477    6[1-(0),6-(1,7),6-(6,6)]
   211      11.218508      11.218508      11.218508    6[1-(0),6-(1,6),7-(6,30)]
   212       6.937595       6.937595       6.937595    6[1-(0),6-(1,6),7-(6,30)]
   213       6.081113       6.081113       6.081113    6[1-(0),6-(1,7),6-(6,6)]
   214       5.937875       5.937875       5.937875    6[6-(1,6),6-(1,6),6-(7,7)]
   215       6.621585       6.621585       6.621585    6[1-(0),6-(1,7),6-(6,6)]
   216        7.46773        7.46773        7.46773    6[1-(0),6-(1,6),7-(6,30)]
   217       8.560471       8.560471       8.560471    6[1-(0),6-(1,6),7-(6,30)]
   218       7.949113       7.949113       7.949113    6[1-(0),6-(1,7),6-(6,6)]
   219       6.642233       6.642233       6.642233    6[6-(1,6),6-(1,6),6-(7,7)]
   220       5.970337       5.970337       5.970337    6[1-(0),6-(1,7),6-(6,6)]
   221       6.683587       6.683587       6.683587    6[1-(0),6-(1,6),7-(6,30)]
   222       5.951133       5.951133       5.951133    6[6-(6,6),7-(6),7-(6)]
   223       6.095843       6.095843       6.095843    6[6-(6,6),7-(6),7-(6)]
   224        4.12888        4.12888        4.12888    6[6-(6,6),7-(6),7-(6)]
   225       7.029106       7.029106       7.029106    6[1-(0),6-(1,6),7-(6,30)]
   226       6.262702       6.262702       6.262702    6[1-(0),6-(1,7),6-(6,6)]
   227       6.866677       6.866677       6.866677    6[6-(1,6),6-(1,6),6-(7,7)]
   228       8.170604       8.170604       8.170604    6[1-(0),6-(1,7),6-(6,6)]
   229       8.836593       8.836593       8.836593    6[1-(0),6-(1,6),7-(6,30)]
   230       0.429748       0.429748       0.429748    6[1-(0),6-(1,6),7-(6,30)]
   231       1.795697       1.795697       1.795697    6[1-(0),6-(1,7),6-(6,6)]
   232       2.668423       2.668423       2.668423    6[6-(1,6),6-(1,6),6-(7,7)]
   233       2.136807       2.136807       2.136807    6[1-(0),6-(1,7),6-(6,6)]
   234       0.778242       0.778242       0.778242    6[1-(0),6-(1,6),7-(6,30)]
   235       7.387942       7.387942       7.387942    6[1-(0),6-(1,6),7-(6,30)]
   236       6.280417       6.280417       6.280417    6[1-(0),6-(1,7),6-(6,6)]
   237       5.482994       5.482994       5.482994    6[6-(1,6),6-(1,6),6-(7,7)]
   238       5.775377       5.775377       5.775377    6[1-(0),6-(1,7),6-(6,6)]
   239       6.913914       6.913914       6.913914    6[1-(0),6-(1,6),7-(6,30)]
   240       4.254379       4.254379       4.254379    6[6-(6,6),7-(6),7-(6)]
   241       3.018384       3.018384       3.018384    6[6-(6,6),7-(6),7-(6)]
   242       2.381919       2.381919       2.381919    6[6-(6,6),7-(6),7-(6)]
   243       1.394021       1.394021       1.394021    6[1-(0),6-(1,6),7-(6,30)]
   244       1.550548       1.550548       1.550548    6[1-(0),6-(1,7),6-(6,6)]
   245       2.793929       2.793929       2.793929    6[6-(1,6),6-(1,6),6-(7,7)]
   246       3.768554       3.768554       3.768554    6[1-(0),6-(1,7),6-(6,6)]
   247       3.548529       3.548529       3.548529    6[1-(0),6-(1,6),7-(6,30)]
   248       7.829521       7.829521       7.829521    6[1-(0),6-(1,6),7-(6,30)]
   249      -6.080988      -6.080988      -6.080988    6[1-(0),6-(1,7),6-(6,6)]
   250      -5.937746      -5.937746      -5.937746    6[6-(1,6),6-(1,6),6-(7,7)]
   251       -6.62146       -6.62146       -6.62146    6[1-(0),6-(1,7),6-(6,6)]
   252       7.299387       7.299387       7.299387    6[1-(0),6-(1,6),7-(6,30)]
   253      11.174942      11.174942      11.174942    53[30-(7,7,53)]
   254      -1.488641      -1.488641      -1.488641    53[30-(7,7,53)]
   255      -3.945854      -3.945854      -3.945854    53[30-(7,7,53)]
   256      -5.013198      -5.013198      -5.013198    53[30-(7,7,53)]
   257      -3.566622      -3.566622      -3.566622    53[30-(7,7,53)]
   258      -2.231967      -2.231967      -2.231967    53[30-(7,7,53)]
   259       3.592087       3.592087       3.592087    53[30-(7,7,53)]
   260       1.488682       1.488682       1.488682    53[30-(7,7,53)]
   261       3.945926       3.945926       3.945926    53[30-(7,7,53)]
   262       5.013299       5.013299       5.013299    53[30-(7,7,53)]
   263       3.566725       3.566725       3.566725    53[30-(7,7,53)]
   264       2.232097       2.232097       2.232097    53[30-(7,7,53)]
   265        3.79148        3.79148        3.79148    53[30-(7,7,53)]
   266       5.894885       5.894885       5.894885    53[30-(7,7,53)]
   267       3.437641       3.437641       3.437641    53[30-(7,7,53)]
   268       2.370268       2.370268       2.370268    53[30-(7,7,53)]
   269       3.816842       3.816842       3.816842    53[30-(7,7,53)]
   270        5.15147        5.15147        5.15147    53[30-(7,7,53)]
   271      -3.791375      -3.791375      -3.791375    53[30-(7,7,53)]
   272       8.872208       8.872208       8.872208    53[30-(7,7,53)]
   273      -3.437579      -3.437579      -3.437579    53[30-(7,7,53)]
   274      12.396765      12.396765      12.396765    53[30-(7,7,53)]
   275      10.950189      10.950189      10.950189    53[30-(7,7,53)]
   276       9.615534       9.615534       9.615534    53[30-(7,7,53)]
   277       -0.55374       -0.55374       -0.55374    7[6-(1,6),6-(1,6),30-(7,53,53)]
   278        0.66603        0.66603        0.66603    7[6-(6,7),6-(6,7)]
   279       2.559164       2.559164       2.559164    7[6-(6,7),6-(6,7)]
   280       2.727501       2.727501       2.727501    7[6-(6,7),6-(6,7)]
   281      -0.863818      -0.863818      -0.863818    7[6-(1,6),6-(1,6),30-(7,53,53)]
   282       7.461807       7.461807       7.461807    7[6-(1,6),6-(1,6),30-(7,53,53)]
   283      -0.313002      -0.313002      -0.313002    7[6-(1,6),6-(1,6),30-(7,53,53)]
   284       3.276854       3.276854       3.276854    7[6-(6,7),6-(6,7)]
   285       5.273357       5.273357       5.273357    7[6-(6,7),6-(6,7)]
   286       3.976817       3.976817       3.976817    7[6-(6,7),6-(6,7)]
   287       0.231853       0.231853       0.231853    7[6-(1,6),6-(1,6),30-(7,53,53)]
   288       5.001631       5.001631       5.001631    7[6-(1,6),6-(1,6),30-(7,53,53)]
   289       0.553785       0.553785       0.553785    7[6-(1,6),6-(1,6),30-(7,53,53)]
   290      -0.665954      -0.665954      -0.665954    7[6-(6,7),6-(6,7)]
   291      -2.559078      -2.559078      -2.559078    7[6-(6,7),6-(6,7)]
   292      -2.727429      -2.727429      -2.727429    7[6-(6,7),6-(6,7)]
   293       0.863921       0.863921       0.863921    7[6-(1,6),6-(1,6),30-(7,53,53)]
   294       7.305277       7.305277       7.305277    7[6-(1,6),6-(1,6),30-(7,53,53)]
   295       0.313119       0.313119       0.313119    7[6-(1,6),6-(1,6),30-(7,53,53)]
   296       -3.27674       -3.27674       -3.27674    7[6-(6,7),6-(6,7)]
   297      -5.273234      -5.273234      -5.273234    7[6-(6,7),6-(6,7)]
   298      -3.976689      -3.976689      -3.976689    7[6-(6,7),6-(6,7)]
   299      -0.231831      -0.231831      -0.231831    7[6-(1,6),6-(1,6),30-(7,53,53)]
   300      -5.001535      -5.001535      -5.001535    7[6-(1,6),6-(1,6),30-(7,53,53)]
   301       6.829782       6.829782       6.829782    7[6-(1,6),6-(1,6),30-(7,53,53)]
   302       8.049521       8.049521       8.049521    7[6-(6,7),6-(6,7)]
   303       9.942645       9.942645       9.942645    7[6-(6,7),6-(6,7)]
   304      10.110996      10.110996      10.110996    7[6-(6,7),6-(6,7)]
   305       6.519646       6.519646       6.519646    7[6-(1,6),6-(1,6),30-(7,53,53)]
   306        0.07829        0.07829        0.07829    7[6-(1,6),6-(1,6),30-(7,53,53)]
   307       7.070448       7.070448       7.070448    7[6-(1,6),6-(1,6),30-(7,53,53)]
   308      10.660307      10.660307      10.660307    7[6-(6,7),6-(6,7)]
   309      12.656801      12.656801      12.656801    7[6-(6,7),6-(6,7)]
   310      11.360256      11.360256      11.360256    7[6-(6,7),6-(6,7)]
   311       7.615398       7.615398       7.615398    7[6-(1,6),6-(1,6),30-(7,53,53)]
   312      12.385102      12.385102      12.385102    7[6-(1,6),6-(1,6),30-(7,53,53)]
   313       7.937307       7.937307       7.937307    7[6-(1,6),6-(1,6),30-(7,53,53)]
   314       6.717537       6.717537       6.717537    7[6-(6,7),6-(6,7)]
   315       4.824403       4.824403       4.824403    7[6-(6,7),6-(6,7)]
   316       4.656066       4.656066       4.656066    7[6-(6,7),6-(6,7)]
   317       8.247385       8.247385       8.247385    7[6-(1,6),6-(1,6),30-(7,53,53)]
   318       -0.07824       -0.07824       -0.07824    7[6-(1,6),6-(1,6),30-(7,53,53)]
   319       7.696569       7.696569       7.696569    7[6-(1,6),6-(1,6),30-(7,53,53)]
   320       4.106713       4.106713       4.106713    7[6-(6,7),6-(6,7)]
   321        2.11021        2.11021        2.11021    7[6-(6,7),6-(6,7)]
   322        3.40675        3.40675        3.40675    7[6-(6,7),6-(6,7)]
   323       7.151714       7.151714       7.151714    7[6-(1,6),6-(1,6),30-(7,53,53)]
   324       2.381936       2.381936       2.381936    7[6-(1,6),6-(1,6),30-(7,53,53)]
