# Supplementary material for: A collection of forcefield precursors for metal–organic frameworks
Source: RSC Adv. 2019 Nov 13;9(63):36492–507. doi: 10.1039/c9ra07327b (PMC9075174; doi:10.1039/c9ra07327b)
Supplement: RA-009-C9RA07327B-s2188 [file RA-009-C9RA07327B-s2188.txt]

REXCOO_clean

15.028000    0.000000    0.000000
-7.514007    17.267021    0.000000
0.000000    -6.067591    30.601260

     1      -1.367855      -1.367855      -1.367855    30[7-(6,6),7-(6,6),53-(0),53-(0)]
     2       2.151406       2.151406       2.151406    30[7-(6,6),7-(6,6),53-(0),53-(0)]
     3       5.704174       5.704174       5.704174    30[7-(6,6),7-(6,6),53-(0),53-(0)]
     4       1.367842       1.367842       1.367842    30[7-(6,6),7-(6,6),53-(0),53-(0)]
     5      -2.151411      -2.151411      -2.151411    30[7-(6,6),7-(6,6),53-(0),53-(0)]
     6       9.323819       9.323819       9.323819    30[7-(6,6),7-(6,6),53-(0),53-(0)]
     7       9.688702       9.688702       9.688702    30[7-(6,6),7-(6,6),53-(0),53-(0)]
     8      -5.689006      -5.689006      -5.689006    30[7-(6,6),7-(6,6),53-(0),53-(0)]
     9      -1.389492      -1.389492      -1.389492    30[7-(6,6),7-(6,6),53-(0),53-(0)]
    10       5.339298       5.339298       5.339298    30[7-(6,6),7-(6,6),53-(0),53-(0)]
    11       5.688994       5.688994       5.688994    30[7-(6,6),7-(6,6),53-(0),53-(0)]
    12       1.389486       1.389486       1.389486    30[7-(6,6),7-(6,6),53-(0),53-(0)]
    13       8.878542       8.878542       8.878542    1[6-(6,7)]
    14        9.96206        9.96206        9.96206    1[6-(6,6)]
    15       6.552207       6.552207       6.552207    1[6-(6,6)]
    16       5.603941       5.603941       5.603941    1[6-(6,7)]
    17       -0.28854       -0.28854       -0.28854    1[6-(6,7)]
    18      -2.632908      -2.632908      -2.632908    1[6-(6,6)]
    19      12.913559      12.913559      12.913559    1[6-(6,6)]
    20       0.171318       0.171318       0.171318    1[6-(6,7)]
    21       5.175641       5.175641       5.175641    1[6-(6,7)]
    22       6.352334       6.352334       6.352334    1[6-(6,6)]
    23       9.661498       9.661498       9.661498    1[6-(6,6)]
    24       8.457755       8.457755       8.457755    1[6-(6,7)]
    25       7.737913       7.737913       7.737913    1[6-(6,7)]
    26       9.608899       9.608899       9.608899    1[6-(6,6)]
    27        8.94316        8.94316        8.94316    1[6-(6,6)]
    28       7.025587       7.025587       7.025587    1[6-(6,7)]
    29       1.023401       1.023401       1.023401    1[6-(6,7)]
    30       -0.19086       -0.19086       -0.19086    1[6-(6,6)]
    31      -2.126467      -2.126467      -2.126467    1[6-(6,6)]
    32      -0.883652      -0.883652      -0.883652    1[6-(6,7)]
    33      10.899806      10.899806      10.899806    1[6-(6,7)]
    34      10.599245      10.599245      10.599245    1[6-(6,6)]
    35      -1.388591      -1.388591      -1.388591    1[6-(6,6)]
    36      -0.993354      -0.993354      -0.993354    1[6-(6,7)]
    37       6.149458       6.149458       6.149458    1[6-(6,7)]
    38       5.065938       5.065938       5.065938    1[6-(6,6)]
    39       8.475791       8.475791       8.475791    1[6-(6,6)]
    40       9.424059       9.424059       9.424059    1[6-(6,7)]
    41       0.288535       0.288535       0.288535    1[6-(6,7)]
    42       2.632903       2.632903       2.632903    1[6-(6,6)]
    43       2.114438       2.114438       2.114438    1[6-(6,6)]
    44      -0.171321      -0.171321      -0.171321    1[6-(6,7)]
    45       9.852354       9.852354       9.852354    1[6-(6,7)]
    46       8.675662       8.675662       8.675662    1[6-(6,6)]
    47       5.366496       5.366496       5.366496    1[6-(6,6)]
    48       6.570238       6.570238       6.570238    1[6-(6,7)]
    49       7.290078       7.290078       7.290078    1[6-(6,7)]
    50       5.419092       5.419092       5.419092    1[6-(6,6)]
    51       6.084834       6.084834       6.084834    1[6-(6,6)]
    52       8.002407       8.002407       8.002407    1[6-(6,7)]
    53      -1.023412      -1.023412      -1.023412    1[6-(6,7)]
    54       0.190851       0.190851       0.190851    1[6-(6,6)]
    55       2.126457       2.126457       2.126457    1[6-(6,6)]
    56        0.88364        0.88364        0.88364    1[6-(6,7)]
    57       4.128189       4.128189       4.128189    1[6-(6,7)]
    58       4.428749       4.428749       4.428749    1[6-(6,6)]
    59       1.388583       1.388583       1.388583    1[6-(6,6)]
    60       0.993348       0.993348       0.993348    1[6-(6,7)]
    61      11.239441      11.239441      11.239441    1[6-(6,7)]
    62       3.884731       3.884731       3.884731    1[6-(6,6)]
    63       0.960283       0.960283       0.960283    1[6-(6,6)]
    64       0.843065       0.843065       0.843065    1[6-(6,7)]
    65       7.231469       7.231469       7.231469    1[6-(6,7)]
    66       5.216214       5.216214       5.216214    1[6-(6,6)]
    67       5.988652       5.988652       5.988652    1[6-(6,6)]
    68       7.865649       7.865649       7.865649    1[6-(6,7)]
    69       0.025544       0.025544       0.025544    1[6-(6,7)]
    70       1.335985       1.335985       1.335985    1[6-(6,6)]
    71       1.916066       1.916066       1.916066    1[6-(6,6)]
    72       0.446328       0.446328       0.446328    1[6-(6,7)]
    73       1.341998       1.341998       1.341998    1[6-(6,7)]
    74       2.565278       2.565278       2.565278    1[6-(6,6)]
    75      -0.949771      -0.949771      -0.949771    1[6-(6,6)]
    76      -2.030285      -2.030285      -2.030285    1[6-(6,7)]
    77      -0.278025      -0.278025      -0.278025    1[6-(6,7)]
    78      -2.539739      -2.539739      -2.539739    1[6-(6,6)]
    79       5.390543       5.390543       5.390543    1[6-(6,6)]
    80       7.679307       7.679307       7.679307    1[6-(6,7)]
    81       5.437124       5.437124       5.437124    1[6-(6,7)]
    82      13.947486      13.947486      13.947486    1[6-(6,6)]
    83      -5.333444      -5.333444      -5.333444    1[6-(6,6)]
    84       8.477289       8.477289       8.477289    1[6-(6,7)]
    85       3.788559       3.788559       3.788559    1[6-(6,7)]
    86      -3.884745      -3.884745      -3.884745    1[6-(6,6)]
    87      -0.960295      -0.960295      -0.960295    1[6-(6,6)]
    88      -0.843077      -0.843077      -0.843077    1[6-(6,7)]
    89       7.796521       7.796521       7.796521    1[6-(6,7)]
    90      -5.216224      -5.216224      -5.216224    1[6-(6,6)]
    91      -5.988664      -5.988664      -5.988664    1[6-(6,6)]
    92       7.162338       7.162338       7.162338    1[6-(6,7)]
    93      -0.025551      -0.025551      -0.025551    1[6-(6,7)]
    94      -1.335993      -1.335993      -1.335993    1[6-(6,6)]
    95      -1.916074      -1.916074      -1.916074    1[6-(6,6)]
    96      -0.446335      -0.446335      -0.446335    1[6-(6,7)]
    97      -1.342003      -1.342003      -1.342003    1[6-(6,7)]
    98      12.462719      12.462719      12.462719    1[6-(6,6)]
    99       0.949768       0.949768       0.949768    1[6-(6,6)]
   100       2.030281       2.030281       2.030281    1[6-(6,7)]
   101       0.278011       0.278011       0.278011    1[6-(6,7)]
   102       2.539725       2.539725       2.539725    1[6-(6,6)]
   103       9.637455       9.637455       9.637455    1[6-(6,6)]
   104       7.348691       7.348691       7.348691    1[6-(6,7)]
   105      -5.437137      -5.437137      -5.437137    1[6-(6,7)]
   106       1.080513       1.080513       1.080513    1[6-(6,6)]
   107       5.333431       5.333431       5.333431    1[6-(6,6)]
   108       6.550699       6.550699       6.550699    1[6-(6,7)]
   109       8.408166       8.408166       8.408166    6[1-(0),6-(1,6),7-(6,30)]
   110       9.106967       9.106967       9.106967    6[1-(0),6-(1,7),6-(6,6)]
   111       8.445735       8.445735       8.445735    6[6-(1,6),6-(1,6),6-(7,7)]
   112       7.088707       7.088707       7.088707    6[1-(0),6-(1,7),6-(6,6)]
   113       6.465045       6.465045       6.465045    6[1-(0),6-(1,6),7-(6,30)]
   114       9.138525       9.138525       9.138525    6[6-(6,6),7-(6),7-(6)]
   115      10.962924      10.962924      10.962924    6[6-(6,6),7-(6),7-(6)]
   116       8.983736       8.983736       8.983736    6[6-(6,6),7-(6),7-(6)]
   117      -0.659732      -0.659732      -0.659732    6[1-(0),6-(1,6),7-(6,30)]
   118      -2.073866      -2.073866      -2.073866    6[1-(0),6-(1,7),6-(6,6)]
   119      12.455204      12.455204      12.455204    6[6-(1,6),6-(1,6),6-(7,7)]
   120      13.251689      13.251689      13.251689    6[1-(0),6-(1,7),6-(6,6)]
   121       -0.41778       -0.41778       -0.41778    6[1-(0),6-(1,6),7-(6,30)]
   122       6.075818       6.075818       6.075818    6[1-(0),6-(1,6),7-(6,30)]
   123       6.830224       6.830224       6.830224    6[1-(0),6-(1,7),6-(6,6)]
   124       8.131648       8.131648       8.131648    6[6-(1,6),6-(1,6),6-(7,7)]
   125       8.737276       8.737276       8.737276    6[1-(0),6-(1,7),6-(6,6)]
   126       8.009921       8.009921       8.009921    6[1-(0),6-(1,6),7-(6,30)]
   127       7.981367       7.981367       7.981367    6[1-(0),6-(1,6),7-(6,30)]
   128       9.128003       9.128003       9.128003    6[1-(0),6-(1,7),6-(6,6)]
   129       9.542776       9.542776       9.542776    6[6-(1,6),6-(1,6),6-(7,7)]
   130       8.725253       8.725253       8.725253    6[1-(0),6-(1,7),6-(6,6)]
   131       7.577114       7.577114       7.577114    6[1-(0),6-(1,6),7-(6,30)]
   132      -4.314543      -4.314543      -4.314543    6[6-(6,6),7-(6),7-(6)]
   133      -2.416507      -2.416507      -2.416507    6[6-(6,6),7-(6),7-(6)]
   134      -3.031151      -3.031151      -3.031151    6[6-(6,6),7-(6),7-(6)]
   135       0.353153       0.353153       0.353153    6[1-(0),6-(1,6),7-(6,30)]
   136      -0.386225      -0.386225      -0.386225    6[1-(0),6-(1,7),6-(6,6)]
   137      -1.439687      -1.439687      -1.439687    6[6-(1,6),6-(1,6),6-(7,7)]
   138      -1.534364      -1.534364      -1.534364    6[1-(0),6-(1,7),6-(6,6)]
   139      -0.731869      -0.731869      -0.731869    6[1-(0),6-(1,6),7-(6,30)]
   140      11.544507      11.544507      11.544507    6[1-(0),6-(1,6),7-(6,30)]
   141      11.314578      11.314578      11.314578    6[1-(0),6-(1,7),6-(6,6)]
   142      -2.886882      -2.886882      -2.886882    6[6-(1,6),6-(1,6),6-(7,7)]
   143      -1.917576      -1.917576      -1.917576    6[1-(0),6-(1,7),6-(6,6)]
   144      -1.723715      -1.723715      -1.723715    6[1-(0),6-(1,6),7-(6,30)]
   145       6.619834       6.619834       6.619834    6[1-(0),6-(1,6),7-(6,30)]
   146       5.921031       5.921031       5.921031    6[1-(0),6-(1,7),6-(6,6)]
   147       6.582263       6.582263       6.582263    6[6-(1,6),6-(1,6),6-(7,7)]
   148       7.939292       7.939292       7.939292    6[1-(0),6-(1,7),6-(6,6)]
   149       8.562954       8.562954       8.562954    6[1-(0),6-(1,6),7-(6,30)]
   150       5.889472       5.889472       5.889472    6[6-(6,6),7-(6),7-(6)]
   151       4.065072       4.065072       4.065072    6[6-(6,6),7-(6),7-(6)]
   152        6.04426        6.04426        6.04426    6[6-(6,6),7-(6),7-(6)]
   153       0.659727       0.659727       0.659727    6[1-(0),6-(1,6),7-(6,30)]
   154       2.073862       2.073862       2.073862    6[1-(0),6-(1,7),6-(6,6)]
   155       2.572792       2.572792       2.572792    6[6-(1,6),6-(1,6),6-(7,7)]
   156       1.776308       1.776308       1.776308    6[1-(0),6-(1,7),6-(6,6)]
   157       0.417777       0.417777       0.417777    6[1-(0),6-(1,6),7-(6,30)]
   158       8.952177       8.952177       8.952177    6[1-(0),6-(1,6),7-(6,30)]
   159       8.197772       8.197772       8.197772    6[1-(0),6-(1,7),6-(6,6)]
   160       6.896347       6.896347       6.896347    6[6-(1,6),6-(1,6),6-(7,7)]
   161       6.290718       6.290718       6.290718    6[1-(0),6-(1,7),6-(6,6)]
   162       7.018073       7.018073       7.018073    6[1-(0),6-(1,6),7-(6,30)]
   163       7.046625       7.046625       7.046625    6[1-(0),6-(1,6),7-(6,30)]
   164       5.899989       5.899989       5.899989    6[1-(0),6-(1,7),6-(6,6)]
   165       5.485216       5.485216       5.485216    6[6-(1,6),6-(1,6),6-(7,7)]
   166        6.30274        6.30274        6.30274    6[1-(0),6-(1,7),6-(6,6)]
   167       7.450879       7.450879       7.450879    6[1-(0),6-(1,6),7-(6,30)]
   168       4.314535       4.314535       4.314535    6[6-(6,6),7-(6),7-(6)]
   169       2.416498       2.416498       2.416498    6[6-(6,6),7-(6),7-(6)]
   170       3.031144       3.031144       3.031144    6[6-(6,6),7-(6),7-(6)]
   171      -0.353163      -0.353163      -0.353163    6[1-(0),6-(1,6),7-(6,30)]
   172       0.386215       0.386215       0.386215    6[1-(0),6-(1,7),6-(6,6)]
   173       1.439677       1.439677       1.439677    6[6-(1,6),6-(1,6),6-(7,7)]
   174       1.534354       1.534354       1.534354    6[1-(0),6-(1,7),6-(6,6)]
   175       0.731858       0.731858       0.731858    6[1-(0),6-(1,6),7-(6,30)]
   176       3.483488       3.483488       3.483488    6[1-(0),6-(1,6),7-(6,30)]
   177       3.713416       3.713416       3.713416    6[1-(0),6-(1,7),6-(6,6)]
   178       2.886875       2.886875       2.886875    6[6-(1,6),6-(1,6),6-(7,7)]
   179       1.917569       1.917569       1.917569    6[1-(0),6-(1,7),6-(6,6)]
   180       1.723708       1.723708       1.723708    6[1-(0),6-(1,6),7-(6,30)]
   181       3.155873       3.155873       3.155873    6[1-(0),6-(1,6),7-(6,30)]
   182       3.324187       3.324187       3.324187    6[1-(0),6-(1,7),6-(6,6)]
   183       2.721565       2.721565       2.721565    6[6-(1,6),6-(1,6),6-(7,7)]
   184       1.641052       1.641052       1.641052    6[1-(0),6-(1,7),6-(6,6)]
   185       1.487766       1.487766       1.487766    6[1-(0),6-(1,6),7-(6,30)]
   186       3.025131       3.025131       3.025131    6[6-(6,6),7-(6),7-(6)]
   187       4.251416       4.251416       4.251416    6[6-(6,6),7-(6),7-(6)]
   188       2.401469       2.401469       2.401469    6[6-(6,6),7-(6),7-(6)]
   189       6.968478       6.968478       6.968478    6[1-(0),6-(1,6),7-(6,30)]
   190       5.827853       5.827853       5.827853    6[1-(0),6-(1,7),6-(6,6)]
   191       5.524287       5.524287       5.524287    6[6-(1,6),6-(1,6),6-(7,7)]
   192        6.25615        6.25615        6.25615    6[1-(0),6-(1,7),6-(6,6)]
   193       7.354697       7.354697       7.354697    6[1-(0),6-(1,6),7-(6,30)]
   194       0.350149       0.350149       0.350149    6[1-(0),6-(1,6),7-(6,30)]
   195       1.140621       1.140621       1.140621    6[1-(0),6-(1,7),6-(6,6)]
   196       1.620014       1.620014       1.620014    6[6-(1,6),6-(1,6),6-(7,7)]
   197       1.420142       1.420142       1.420142    6[1-(0),6-(1,7),6-(6,6)]
   198        0.58158        0.58158        0.58158    6[1-(0),6-(1,6),7-(6,30)]
   199       0.882141       0.882141       0.882141    6[1-(0),6-(1,6),7-(6,30)]
   200       1.615508       1.615508       1.615508    6[1-(0),6-(1,7),6-(6,6)]
   201       0.861103       0.861103       0.861103    6[6-(1,6),6-(1,6),6-(7,7)]
   202      -0.476389      -0.476389      -0.476389    6[1-(0),6-(1,7),6-(6,6)]
   203      -1.080515      -1.080515      -1.080515    6[1-(0),6-(1,6),7-(6,30)]
   204       1.528347       1.528347       1.528347    6[6-(6,6),7-(6),7-(6)]
   205       3.415864       3.415864       3.415864    6[6-(6,6),7-(6),7-(6)]
   206       1.418643       1.418643       1.418643    6[6-(6,6),7-(6),7-(6)]
   207       6.854271       6.854271       6.854271    6[1-(0),6-(1,6),7-(6,30)]
   208       5.494237       5.494237       5.494237    6[1-(0),6-(1,7),6-(6,6)]
   209       4.867569       4.867569       4.867569    6[6-(1,6),6-(1,6),6-(7,7)]
   210       5.757226       5.757226       5.757226    6[1-(0),6-(1,7),6-(6,6)]
   211       7.124774       7.124774       7.124774    6[1-(0),6-(1,6),7-(6,30)]
   212       6.326781       6.326781       6.326781    6[1-(0),6-(1,6),7-(6,30)]
   213      14.386304      14.386304      14.386304    6[1-(0),6-(1,7),6-(6,6)]
   214       0.719841       0.719841       0.719841    6[6-(1,6),6-(1,6),6-(7,7)]
   215      -6.209576      -6.209576      -6.209576    6[1-(0),6-(1,7),6-(6,6)]
   216       8.095577       8.095577       8.095577    6[1-(0),6-(1,6),7-(6,30)]
   217      -3.155887      -3.155887      -3.155887    6[1-(0),6-(1,6),7-(6,30)]
   218        -3.3242        -3.3242        -3.3242    6[1-(0),6-(1,7),6-(6,6)]
   219      -2.721577      -2.721577      -2.721577    6[6-(1,6),6-(1,6),6-(7,7)]
   220      -1.641064      -1.641064      -1.641064    6[1-(0),6-(1,7),6-(6,6)]
   221      -1.487778      -1.487778      -1.487778    6[1-(0),6-(1,6),7-(6,30)]
   222      -3.025142      -3.025142      -3.025142    6[6-(6,6),7-(6),7-(6)]
   223      -4.251427      -4.251427      -4.251427    6[6-(6,6),7-(6),7-(6)]
   224      -2.401479      -2.401479      -2.401479    6[6-(6,6),7-(6),7-(6)]
   225       8.059511       8.059511       8.059511    6[1-(0),6-(1,6),7-(6,30)]
   226       9.200136       9.200136       9.200136    6[1-(0),6-(1,7),6-(6,6)]
   227      -5.524298      -5.524298      -5.524298    6[6-(1,6),6-(1,6),6-(7,7)]
   228      -6.256162      -6.256162      -6.256162    6[1-(0),6-(1,7),6-(6,6)]
   229       7.673291       7.673291       7.673291    6[1-(0),6-(1,6),7-(6,30)]
   230      -0.350156      -0.350156      -0.350156    6[1-(0),6-(1,6),7-(6,30)]
   231      -1.140629      -1.140629      -1.140629    6[1-(0),6-(1,7),6-(6,6)]
   232      -1.620023      -1.620023      -1.620023    6[6-(1,6),6-(1,6),6-(7,7)]
   233       -1.42015       -1.42015       -1.42015    6[1-(0),6-(1,7),6-(6,6)]
   234      -0.581587      -0.581587      -0.581587    6[1-(0),6-(1,6),7-(6,30)]
   235      -0.882146      -0.882146      -0.882146    6[1-(0),6-(1,6),7-(6,30)]
   236      -1.615512      -1.615512      -1.615512    6[1-(0),6-(1,7),6-(6,6)]
   237      -0.861106      -0.861106      -0.861106    6[6-(1,6),6-(1,6),6-(7,7)]
   238       0.476386       0.476386       0.476386    6[1-(0),6-(1,7),6-(6,6)]
   239       1.080511       1.080511       1.080511    6[1-(0),6-(1,6),7-(6,30)]
   240      13.499651      13.499651      13.499651    6[6-(6,6),7-(6),7-(6)]
   241      11.612135      11.612135      11.612135    6[6-(6,6),7-(6),7-(6)]
   242      13.609356      13.609356      13.609356    6[6-(6,6),7-(6),7-(6)]
   243       8.173729       8.173729       8.173729    6[1-(0),6-(1,6),7-(6,30)]
   244       9.533763       9.533763       9.533763    6[1-(0),6-(1,7),6-(6,6)]
   245       10.16043       10.16043       10.16043    6[6-(1,6),6-(1,6),6-(7,7)]
   246       9.270772       9.270772       9.270772    6[1-(0),6-(1,7),6-(6,6)]
   247       7.903224       7.903224       7.903224    6[1-(0),6-(1,6),7-(6,30)]
   248      -6.326795      -6.326795      -6.326795    6[1-(0),6-(1,6),7-(6,30)]
   249       0.641695       0.641695       0.641695    6[1-(0),6-(1,7),6-(6,6)]
   250      14.308159      14.308159      14.308159    6[6-(1,6),6-(1,6),6-(7,7)]
   251       6.209563       6.209563       6.209563    6[1-(0),6-(1,7),6-(6,6)]
   252        6.93241        6.93241        6.93241    6[1-(0),6-(1,6),7-(6,30)]
   253      -3.509195      -3.509195      -3.509195    53[30-(7,7,53)]
   254      -1.217125      -1.217125      -1.217125    53[30-(7,7,53)]
   255       3.544954       3.544954       3.544954    53[30-(7,7,53)]
   256       2.560768       2.560768       2.560768    53[30-(7,7,53)]
   257       5.215914       5.215914       5.215914    53[30-(7,7,53)]
   258       4.039073       4.039073       4.039073    53[30-(7,7,53)]
   259       3.509182       3.509182       3.509182    53[30-(7,7,53)]
   260       1.217111       1.217111       1.217111    53[30-(7,7,53)]
   261      11.483044      11.483044      11.483044    53[30-(7,7,53)]
   262      -2.560774      -2.560774      -2.560774    53[30-(7,7,53)]
   263       9.812077       9.812077       9.812077    53[30-(7,7,53)]
   264      10.988921      10.988921      10.988921    53[30-(7,7,53)]
   265       2.623131       2.623131       2.623131    53[30-(7,7,53)]
   266      10.951955      10.951955      10.951955    53[30-(7,7,53)]
   267      -4.047197      -4.047197      -4.047197    53[30-(7,7,53)]
   268      -5.187971      -5.187971      -5.187971    53[30-(7,7,53)]
   269      11.490706      11.490706      11.490706    53[30-(7,7,53)]
   270      -1.218623      -1.218623      -1.218623    53[30-(7,7,53)]
   271      -2.623144      -2.623144      -2.623144    53[30-(7,7,53)]
   272       4.076043       4.076043       4.076043    53[30-(7,7,53)]
   273       4.047184       4.047184       4.047184    53[30-(7,7,53)]
   274       5.187961       5.187961       5.187961    53[30-(7,7,53)]
   275       3.537288       3.537288       3.537288    53[30-(7,7,53)]
   276       1.218618       1.218618       1.218618    53[30-(7,7,53)]
   277       7.147317       7.147317       7.147317    7[6-(1,6),6-(1,6),30-(7,53,53)]
   278       10.45047       10.45047       10.45047    7[6-(6,7),6-(6,7)]
   279      10.292675      10.292675      10.292675    7[6-(6,7),6-(6,7)]
   280        8.38412        8.38412        8.38412    7[6-(6,7),6-(6,7)]
   281       0.112708       0.112708       0.112708    7[6-(1,6),6-(1,6),30-(7,53,53)]
   282       6.694971       6.694971       6.694971    7[6-(1,6),6-(1,6),30-(7,53,53)]
   283       7.201414       7.201414       7.201414    7[6-(1,6),6-(1,6),30-(7,53,53)]
   284       -3.41136       -3.41136       -3.41136    7[6-(6,7),6-(6,7)]
   285      -2.121958      -2.121958      -2.121958    7[6-(6,7),6-(6,7)]
   286      10.905816      10.905816      10.905816    7[6-(6,7),6-(6,7)]
   287       0.198364       0.198364       0.198364    7[6-(1,6),6-(1,6),30-(7,53,53)]
   288      -2.457081      -2.457081      -2.457081    7[6-(1,6),6-(1,6),30-(7,53,53)]
   289       7.880683       7.880683       7.880683    7[6-(1,6),6-(1,6),30-(7,53,53)]
   290       4.577527       4.577527       4.577527    7[6-(6,7),6-(6,7)]
   291       4.735321       4.735321       4.735321    7[6-(6,7),6-(6,7)]
   292       6.643877       6.643877       6.643877    7[6-(6,7),6-(6,7)]
   293      -0.112712      -0.112712      -0.112712    7[6-(1,6),6-(1,6),30-(7,53,53)]
   294       8.333023       8.333023       8.333023    7[6-(1,6),6-(1,6),30-(7,53,53)]
   295       7.826579       7.826579       7.826579    7[6-(1,6),6-(1,6),30-(7,53,53)]
   296       3.411352       3.411352       3.411352    7[6-(6,7),6-(6,7)]
   297       2.121949       2.121949       2.121949    7[6-(6,7),6-(6,7)]
   298       4.122177       4.122177       4.122177    7[6-(6,7),6-(6,7)]
   299      -0.198375      -0.198375      -0.198375    7[6-(1,6),6-(1,6),30-(7,53,53)]
   300       2.457075       2.457075       2.457075    7[6-(1,6),6-(1,6),30-(7,53,53)]
   301       2.237663       2.237663       2.237663    7[6-(1,6),6-(1,6),30-(7,53,53)]
   302       4.083102       4.083102       4.083102    7[6-(6,7),6-(6,7)]
   303       3.465452       3.465452       3.465452    7[6-(6,7),6-(6,7)]
   304       2.225642       2.225642       2.225642    7[6-(6,7),6-(6,7)]
   305       7.686816       7.686816       7.686816    7[6-(1,6),6-(1,6),30-(7,53,53)]
   306      -0.027054      -0.027054      -0.027054    7[6-(1,6),6-(1,6),30-(7,53,53)]
   307      -0.434312      -0.434312      -0.434312    7[6-(1,6),6-(1,6),30-(7,53,53)]
   308       2.867341       2.867341       2.867341    7[6-(6,7),6-(6,7)]
   309       2.702034       2.702034       2.702034    7[6-(6,7),6-(6,7)]
   310       0.785964       0.785964       0.785964    7[6-(6,7),6-(6,7)]
   311       7.671794       7.671794       7.671794    7[6-(1,6),6-(1,6),30-(7,53,53)]
   312       6.861778       6.861778       6.861778    7[6-(1,6),6-(1,6),30-(7,53,53)]
   313      -2.237676      -2.237676      -2.237676    7[6-(1,6),6-(1,6),30-(7,53,53)]
   314      -4.083113      -4.083113      -4.083113    7[6-(6,7),6-(6,7)]
   315      -3.465462      -3.465462      -3.465462    7[6-(6,7),6-(6,7)]
   316      -2.225652      -2.225652      -2.225652    7[6-(6,7),6-(6,7)]
   317       7.341172       7.341172       7.341172    7[6-(1,6),6-(1,6),30-(7,53,53)]
   318       0.027047       0.027047       0.027047    7[6-(1,6),6-(1,6),30-(7,53,53)]
   319       0.434307       0.434307       0.434307    7[6-(1,6),6-(1,6),30-(7,53,53)]
   320      12.160657      12.160657      12.160657    7[6-(6,7),6-(6,7)]
   321      12.325965      12.325965      12.325965    7[6-(6,7),6-(6,7)]
   322      -0.785965      -0.785965      -0.785965    7[6-(6,7),6-(6,7)]
   323       7.356206       7.356206       7.356206    7[6-(1,6),6-(1,6),30-(7,53,53)]
   324       8.166209       8.166209       8.166209    7[6-(1,6),6-(1,6),30-(7,53,53)]
