# Supplementary material for: A collection of forcefield precursors for metal–organic frameworks
Source: RSC Adv. 2019 Nov 13;9(63):36492–507. doi: 10.1039/c9ra07327b (PMC9075174; doi:10.1039/c9ra07327b)
Supplement: RA-009-C9RA07327B-s2189 [file RA-009-C9RA07327B-s2189.txt]

REXCUU_clean

14.950000    0.000000    0.000000
-7.474945    17.281026    0.000000
0.000000    -5.331936    29.875936

     1        1.45151        1.45151        1.45151    30[7-(6,6),7-(6,6),53-(0),53-(0)]
     2      -1.882907      -1.882907      -1.882907    30[7-(6,6),7-(6,6),53-(0),53-(0)]
     3       9.548751       9.548751       9.548751    30[7-(6,6),7-(6,6),53-(0),53-(0)]
     4      -1.451481      -1.451481      -1.451481    30[7-(6,6),7-(6,6),53-(0),53-(0)]
     5       1.882998       1.882998       1.882998    30[7-(6,6),7-(6,6),53-(0),53-(0)]
     6       5.401322       5.401322       5.401322    30[7-(6,6),7-(6,6),53-(0),53-(0)]
     7       8.926536       8.926536       8.926536    30[7-(6,6),7-(6,6),53-(0),53-(0)]
     8       5.592057       5.592057       5.592057    30[7-(6,6),7-(6,6),53-(0),53-(0)]
     9       2.073733       2.073733       2.073733    30[7-(6,6),7-(6,6),53-(0),53-(0)]
    10       6.023545       6.023545       6.023545    30[7-(6,6),7-(6,6),53-(0),53-(0)]
    11       9.357962       9.357962       9.357962    30[7-(6,6),7-(6,6),53-(0),53-(0)]
    12      -2.073696      -2.073696      -2.073696    30[7-(6,6),7-(6,6),53-(0),53-(0)]
    13       0.366284       0.366284       0.366284    1[6-(6,7)]
    14      13.815298      13.815298      13.815298    1[6-(6,6)]
    15      13.052848      13.052848      13.052848    1[6-(6,6)]
    16      -0.370752      -0.370752      -0.370752    1[6-(6,7)]
    17       3.547672       3.547672       3.547672    1[6-(6,7)]
    18       3.148511       3.148511       3.148511    1[6-(6,6)]
    19       6.307453       6.307453       6.307453    1[6-(6,6)]
    20       6.796313       6.796313       6.796313    1[6-(6,7)]
    21       0.210848       0.210848       0.210848    1[6-(6,7)]
    22       2.143884       2.143884       2.143884    1[6-(6,6)]
    23       1.261824       1.261824       1.261824    1[6-(6,6)]
    24      -0.563572      -0.563572      -0.563572    1[6-(6,7)]
    25       0.828275       0.828275       0.828275    1[6-(6,7)]
    26       2.121446       2.121446       2.121446    1[6-(6,6)]
    27      -1.201946      -1.201946      -1.201946    1[6-(6,6)]
    28      -2.333657      -2.333657      -2.333657    1[6-(6,7)]
    29        7.02056        7.02056        7.02056    1[6-(6,7)]
    30       4.773573       4.773573       4.773573    1[6-(6,6)]
    31       5.343158       5.343158       5.343158    1[6-(6,6)]
    32        7.61257        7.61257        7.61257    1[6-(6,7)]
    33      -2.081019      -2.081019      -2.081019    1[6-(6,7)]
    34      -0.994149      -0.994149      -0.994149    1[6-(6,6)]
    35       2.415943       2.415943       2.415943    1[6-(6,6)]
    36       1.233393       1.233393       1.233393    1[6-(6,7)]
    37      -0.366266      -0.366266      -0.366266    1[6-(6,7)]
    38       1.134708       1.134708       1.134708    1[6-(6,6)]
    39       1.897158       1.897158       1.897158    1[6-(6,6)]
    40       0.370768       0.370768       0.370768    1[6-(6,7)]
    41      -3.547598      -3.547598      -3.547598    1[6-(6,7)]
    42      -3.148429      -3.148429      -3.148429    1[6-(6,6)]
    43      -6.307357      -6.307357      -6.307357    1[6-(6,6)]
    44       8.153773       8.153773       8.153773    1[6-(6,7)]
    45      -0.210742      -0.210742      -0.210742    1[6-(6,7)]
    46      -2.143776      -2.143776      -2.143776    1[6-(6,6)]
    47      -1.261736      -1.261736      -1.261736    1[6-(6,6)]
    48       0.563658       0.563658       0.563658    1[6-(6,7)]
    49      -0.828185      -0.828185      -0.828185    1[6-(6,7)]
    50      -2.121364      -2.121364      -2.121364    1[6-(6,6)]
    51       1.202014       1.202014       1.202014    1[6-(6,6)]
    52       2.333733       2.333733       2.333733    1[6-(6,7)]
    53        7.92952        7.92952        7.92952    1[6-(6,7)]
    54      -4.773497      -4.773497      -4.773497    1[6-(6,6)]
    55       9.606898       9.606898       9.606898    1[6-(6,6)]
    56        7.33749        7.33749        7.33749    1[6-(6,7)]
    57       2.081061       2.081061       2.081061    1[6-(6,7)]
    58       0.994201       0.994201       0.994201    1[6-(6,6)]
    59      -2.415897      -2.415897      -2.415897    1[6-(6,6)]
    60      -1.233357      -1.233357      -1.233357    1[6-(6,7)]
    61       7.841321       7.841321       7.841321    1[6-(6,7)]
    62       6.340347       6.340347       6.340347    1[6-(6,6)]
    63       5.577897       5.577897       5.577897    1[6-(6,6)]
    64       7.104287       7.104287       7.104287    1[6-(6,7)]
    65      11.022653      11.022653      11.022653    1[6-(6,7)]
    66      10.623484      10.623484      10.623484    1[6-(6,6)]
    67      13.782412      13.782412      13.782412    1[6-(6,6)]
    68      -0.678718      -0.678718      -0.678718    1[6-(6,7)]
    69       7.685797       7.685797       7.685797    1[6-(6,7)]
    70       9.618831       9.618831       9.618831    1[6-(6,6)]
    71       8.736791       8.736791       8.736791    1[6-(6,6)]
    72       6.911397       6.911397       6.911397    1[6-(6,7)]
    73        8.30324        8.30324        8.30324    1[6-(6,7)]
    74       9.596419       9.596419       9.596419    1[6-(6,6)]
    75       6.273041       6.273041       6.273041    1[6-(6,6)]
    76       5.141322       5.141322       5.141322    1[6-(6,7)]
    77      -0.454465      -0.454465      -0.454465    1[6-(6,7)]
    78      12.248552      12.248552      12.248552    1[6-(6,6)]
    79      -2.131843      -2.131843      -2.131843    1[6-(6,6)]
    80       0.137565       0.137565       0.137565    1[6-(6,7)]
    81       5.393994       5.393994       5.393994    1[6-(6,7)]
    82       6.480854       6.480854       6.480854    1[6-(6,6)]
    83       9.890952       9.890952       9.890952    1[6-(6,6)]
    84       8.708412       8.708412       8.708412    1[6-(6,7)]
    85       7.108771       7.108771       7.108771    1[6-(6,7)]
    86      -6.340243      -6.340243      -6.340243    1[6-(6,6)]
    87      -5.577793      -5.577793      -5.577793    1[6-(6,6)]
    88       7.845807       7.845807       7.845807    1[6-(6,7)]
    89       3.927383       3.927383       3.927383    1[6-(6,7)]
    90       4.326544       4.326544       4.326544    1[6-(6,6)]
    91       1.167602       1.167602       1.167602    1[6-(6,6)]
    92       0.678742       0.678742       0.678742    1[6-(6,7)]
    93       7.264207       7.264207       7.264207    1[6-(6,7)]
    94       5.331171       5.331171       5.331171    1[6-(6,6)]
    95       6.213231       6.213231       6.213231    1[6-(6,6)]
    96       8.038627       8.038627       8.038627    1[6-(6,7)]
    97        6.64678        6.64678        6.64678    1[6-(6,7)]
    98       5.353609       5.353609       5.353609    1[6-(6,6)]
    99       8.677001       8.677001       8.677001    1[6-(6,6)]
   100       9.808712       9.808712       9.808712    1[6-(6,7)]
   101       0.454495       0.454495       0.454495    1[6-(6,7)]
   102       2.701482       2.701482       2.701482    1[6-(6,6)]
   103       2.131897       2.131897       2.131897    1[6-(6,6)]
   104      -0.137515      -0.137515      -0.137515    1[6-(6,7)]
   105       9.556074       9.556074       9.556074    1[6-(6,7)]
   106       8.469204       8.469204       8.469204    1[6-(6,6)]
   107       5.059112       5.059112       5.059112    1[6-(6,6)]
   108       6.241662       6.241662       6.241662    1[6-(6,7)]
   109      -0.097167      -0.097167      -0.097167    6[1-(0),6-(1,6),7-(6,30)]
   110      14.008154      14.008154      14.008154    6[1-(0),6-(1,7),6-(6,6)]
   111      13.396697      13.396697      13.396697    6[6-(1,6),6-(1,6),6-(7,7)]
   112      13.549189      13.549189      13.549189    6[1-(0),6-(1,7),6-(6,6)]
   113      -0.527728      -0.527728      -0.527728    6[1-(0),6-(1,6),7-(6,30)]
   114       5.014283       5.014283       5.014283    6[6-(6,6),7-(6),7-(6)]
   115       4.431228       4.431228       4.431228    6[6-(6,6),7-(6),7-(6)]
   116        3.16347        3.16347        3.16347    6[6-(6,6),7-(6),7-(6)]
   117       4.127734       4.127734       4.127734    6[1-(0),6-(1,6),7-(6,30)]
   118       3.876577       3.876577       3.876577    6[1-(0),6-(1,7),6-(6,6)]
   119        4.65697        4.65697        4.65697    6[6-(1,6),6-(1,6),6-(7,7)]
   120       5.718421       5.718421       5.718421    6[1-(0),6-(1,7),6-(6,6)]
   121       5.963598       5.963598       5.963598    6[1-(0),6-(1,6),7-(6,30)]
   122       0.473966       0.473966       0.473966    6[1-(0),6-(1,6),7-(6,30)]
   123       1.607177       1.607177       1.607177    6[1-(0),6-(1,7),6-(6,6)]
   124       1.983914       1.983914       1.983914    6[6-(1,6),6-(1,6),6-(7,7)]
   125       1.095881       1.095881       1.095881    6[1-(0),6-(1,7),6-(6,6)]
   126        0.01051        0.01051        0.01051    6[1-(0),6-(1,6),7-(6,30)]
   127       0.430603       0.430603       0.430603    6[1-(0),6-(1,6),7-(6,30)]
   128       1.188565       1.188565       1.188565    6[1-(0),6-(1,7),6-(6,6)]
   129       0.565147       0.565147       0.565147    6[6-(1,6),6-(1,6),6-(7,7)]
   130      -0.756434      -0.756434      -0.756434    6[1-(0),6-(1,7),6-(6,6)]
   131      -1.418717      -1.418717      -1.418717    6[1-(0),6-(1,6),7-(6,30)]
   132       1.326099       1.326099       1.326099    6[6-(6,6),7-(6),7-(6)]
   133       3.314448       3.314448       3.314448    6[6-(6,6),7-(6),7-(6)]
   134       1.451674       1.451674       1.451674    6[6-(6,6),7-(6),7-(6)]
   135       6.669232       6.669232       6.669232    6[1-(0),6-(1,6),7-(6,30)]
   136       5.331207       5.331207       5.331207    6[1-(0),6-(1,7),6-(6,6)]
   137       4.782538       4.782538       4.782538    6[6-(1,6),6-(1,6),6-(7,7)]
   138       5.666081       5.666081       5.666081    6[1-(0),6-(1,7),6-(6,6)]
   139       7.013077       7.013077       7.013077    6[1-(0),6-(1,6),7-(6,30)]
   140      -1.152624      -1.152624      -1.152624    6[1-(0),6-(1,6),7-(6,30)]
   141       -0.51575       -0.51575       -0.51575    6[1-(0),6-(1,7),6-(6,6)]
   142        0.80882        0.80882        0.80882    6[6-(1,6),6-(1,6),6-(7,7)]
   143       1.493528       1.493528       1.493528    6[1-(0),6-(1,7),6-(6,6)]
   144       0.778915       0.778915       0.778915    6[1-(0),6-(1,6),7-(6,30)]
   145       0.097183       0.097183       0.097183    6[1-(0),6-(1,6),7-(6,30)]
   146       0.941854       0.941854       0.941854    6[1-(0),6-(1,7),6-(6,6)]
   147       1.553307       1.553307       1.553307    6[6-(1,6),6-(1,6),6-(7,7)]
   148       1.400819       1.400819       1.400819    6[1-(0),6-(1,7),6-(6,6)]
   149       0.527742       0.527742       0.527742    6[1-(0),6-(1,6),7-(6,30)]
   150      -5.014177      -5.014177      -5.014177    6[6-(6,6),7-(6),7-(6)]
   151      -4.431132      -4.431132      -4.431132    6[6-(6,6),7-(6),7-(6)]
   152       -3.16337       -3.16337       -3.16337    6[6-(6,6),7-(6),7-(6)]
   153      -4.127656      -4.127656      -4.127656    6[1-(0),6-(1,6),7-(6,30)]
   154      -3.876493      -3.876493      -3.876493    6[1-(0),6-(1,7),6-(6,6)]
   155       -4.65688       -4.65688       -4.65688    6[6-(1,6),6-(1,6),6-(7,7)]
   156      -5.718329      -5.718329      -5.718329    6[1-(0),6-(1,7),6-(6,6)]
   157       8.986488       8.986488       8.986488    6[1-(0),6-(1,6),7-(6,30)]
   158      -0.473864      -0.473864      -0.473864    6[1-(0),6-(1,6),7-(6,30)]
   159      -1.607073      -1.607073      -1.607073    6[1-(0),6-(1,7),6-(6,6)]
   160      -1.983816      -1.983816      -1.983816    6[6-(1,6),6-(1,6),6-(7,7)]
   161      -1.095789      -1.095789      -1.095789    6[1-(0),6-(1,7),6-(6,6)]
   162       -0.01042       -0.01042       -0.01042    6[1-(0),6-(1,6),7-(6,30)]
   163      -0.430517      -0.430517      -0.430517    6[1-(0),6-(1,6),7-(6,30)]
   164      -1.188485      -1.188485      -1.188485    6[1-(0),6-(1,7),6-(6,6)]
   165      -0.565073      -0.565073      -0.565073    6[6-(1,6),6-(1,6),6-(7,7)]
   166       0.756506       0.756506       0.756506    6[1-(0),6-(1,7),6-(6,6)]
   167       1.418793       1.418793       1.418793    6[1-(0),6-(1,6),7-(6,30)]
   168      -1.326031      -1.326031      -1.326031    6[6-(6,6),7-(6),7-(6)]
   169      -3.314382      -3.314382      -3.314382    6[6-(6,6),7-(6),7-(6)]
   170      -1.451616      -1.451616      -1.451616    6[6-(6,6),7-(6),7-(6)]
   171       8.280842       8.280842       8.280842    6[1-(0),6-(1,6),7-(6,30)]
   172       9.618867       9.618867       9.618867    6[1-(0),6-(1,7),6-(6,6)]
   173      10.167528      10.167528      10.167528    6[6-(1,6),6-(1,6),6-(7,7)]
   174       9.283981       9.283981       9.283981    6[1-(0),6-(1,7),6-(6,6)]
   175       7.936987       7.936987       7.936987    6[1-(0),6-(1,6),7-(6,30)]
   176       1.152666       1.152666       1.152666    6[1-(0),6-(1,6),7-(6,30)]
   177         0.5158         0.5158         0.5158    6[1-(0),6-(1,7),6-(6,6)]
   178       -0.80877       -0.80877       -0.80877    6[6-(1,6),6-(1,6),6-(7,7)]
   179      -1.493482      -1.493482      -1.493482    6[1-(0),6-(1,7),6-(6,6)]
   180      -0.778875      -0.778875      -0.778875    6[1-(0),6-(1,6),7-(6,30)]
   181       7.377872       7.377872       7.377872    6[1-(0),6-(1,6),7-(6,30)]
   182       6.533201       6.533201       6.533201    6[1-(0),6-(1,7),6-(6,6)]
   183       5.921748       5.921748       5.921748    6[6-(1,6),6-(1,6),6-(7,7)]
   184       6.074236       6.074236       6.074236    6[1-(0),6-(1,7),6-(6,6)]
   185       6.947313       6.947313       6.947313    6[1-(0),6-(1,6),7-(6,30)]
   186      12.489232      12.489232      12.489232    6[6-(6,6),7-(6),7-(6)]
   187      11.906187      11.906187      11.906187    6[6-(6,6),7-(6),7-(6)]
   188      10.638425      10.638425      10.638425    6[6-(6,6),7-(6),7-(6)]
   189      11.602711      11.602711      11.602711    6[1-(0),6-(1,6),7-(6,30)]
   190      11.351548      11.351548      11.351548    6[1-(0),6-(1,7),6-(6,6)]
   191      12.131935      12.131935      12.131935    6[6-(1,6),6-(1,6),6-(7,7)]
   192      13.193384      13.193384      13.193384    6[1-(0),6-(1,7),6-(6,6)]
   193      -1.511433      -1.511433      -1.511433    6[1-(0),6-(1,6),7-(6,30)]
   194       7.948919       7.948919       7.948919    6[1-(0),6-(1,6),7-(6,30)]
   195       9.082128       9.082128       9.082128    6[1-(0),6-(1,7),6-(6,6)]
   196       9.458871       9.458871       9.458871    6[6-(1,6),6-(1,6),6-(7,7)]
   197       8.570844       8.570844       8.570844    6[1-(0),6-(1,7),6-(6,6)]
   198       7.485475       7.485475       7.485475    6[1-(0),6-(1,6),7-(6,30)]
   199       7.905572       7.905572       7.905572    6[1-(0),6-(1,6),7-(6,30)]
   200        8.66354        8.66354        8.66354    6[1-(0),6-(1,7),6-(6,6)]
   201       8.040128       8.040128       8.040128    6[6-(1,6),6-(1,6),6-(7,7)]
   202       6.718549       6.718549       6.718549    6[1-(0),6-(1,7),6-(6,6)]
   203       6.056262       6.056262       6.056262    6[1-(0),6-(1,6),7-(6,30)]
   204       8.801086       8.801086       8.801086    6[6-(6,6),7-(6),7-(6)]
   205      10.789437      10.789437      10.789437    6[6-(6,6),7-(6),7-(6)]
   206       8.926671       8.926671       8.926671    6[6-(6,6),7-(6),7-(6)]
   207      -0.805787      -0.805787      -0.805787    6[1-(0),6-(1,6),7-(6,30)]
   208      -2.143812      -2.143812      -2.143812    6[1-(0),6-(1,7),6-(6,6)]
   209      -2.692473      -2.692473      -2.692473    6[6-(1,6),6-(1,6),6-(7,7)]
   210      -1.808926      -1.808926      -1.808926    6[1-(0),6-(1,7),6-(6,6)]
   211      -0.461932      -0.461932      -0.461932    6[1-(0),6-(1,6),7-(6,30)]
   212       6.322389       6.322389       6.322389    6[1-(0),6-(1,6),7-(6,30)]
   213       6.959255       6.959255       6.959255    6[1-(0),6-(1,7),6-(6,6)]
   214       8.283825       8.283825       8.283825    6[6-(1,6),6-(1,6),6-(7,7)]
   215       8.968537       8.968537       8.968537    6[1-(0),6-(1,7),6-(6,6)]
   216        8.25393        8.25393        8.25393    6[1-(0),6-(1,6),7-(6,30)]
   217       7.572222       7.572222       7.572222    6[1-(0),6-(1,6),7-(6,30)]
   218      -6.533099      -6.533099      -6.533099    6[1-(0),6-(1,7),6-(6,6)]
   219      -5.921642      -5.921642      -5.921642    6[6-(1,6),6-(1,6),6-(7,7)]
   220      -6.074134      -6.074134      -6.074134    6[1-(0),6-(1,7),6-(6,6)]
   221       8.002783       8.002783       8.002783    6[1-(0),6-(1,6),7-(6,30)]
   222       2.460772       2.460772       2.460772    6[6-(6,6),7-(6),7-(6)]
   223       3.043827       3.043827       3.043827    6[6-(6,6),7-(6),7-(6)]
   224       4.311585       4.311585       4.311585    6[6-(6,6),7-(6),7-(6)]
   225       3.347321       3.347321       3.347321    6[1-(0),6-(1,6),7-(6,30)]
   226       3.598478       3.598478       3.598478    6[1-(0),6-(1,7),6-(6,6)]
   227       2.818085       2.818085       2.818085    6[6-(1,6),6-(1,6),6-(7,7)]
   228       1.756634       1.756634       1.756634    6[1-(0),6-(1,7),6-(6,6)]
   229       1.511457       1.511457       1.511457    6[1-(0),6-(1,6),7-(6,30)]
   230       7.001089       7.001089       7.001089    6[1-(0),6-(1,6),7-(6,30)]
   231       5.867878       5.867878       5.867878    6[1-(0),6-(1,7),6-(6,6)]
   232       5.491141       5.491141       5.491141    6[6-(1,6),6-(1,6),6-(7,7)]
   233       6.379174       6.379174       6.379174    6[1-(0),6-(1,7),6-(6,6)]
   234       7.464545       7.464545       7.464545    6[1-(0),6-(1,6),7-(6,30)]
   235       7.044452       7.044452       7.044452    6[1-(0),6-(1,6),7-(6,30)]
   236        6.28649        6.28649        6.28649    6[1-(0),6-(1,7),6-(6,6)]
   237       6.909908       6.909908       6.909908    6[6-(1,6),6-(1,6),6-(7,7)]
   238       8.231489       8.231489       8.231489    6[1-(0),6-(1,7),6-(6,6)]
   239       8.893772       8.893772       8.893772    6[1-(0),6-(1,6),7-(6,30)]
   240       6.148956       6.148956       6.148956    6[6-(6,6),7-(6),7-(6)]
   241       4.160607       4.160607       4.160607    6[6-(6,6),7-(6),7-(6)]
   242       6.023381       6.023381       6.023381    6[6-(6,6),7-(6),7-(6)]
   243       0.805823       0.805823       0.805823    6[1-(0),6-(1,6),7-(6,30)]
   244       2.143848       2.143848       2.143848    6[1-(0),6-(1,7),6-(6,6)]
   245       2.692517       2.692517       2.692517    6[6-(1,6),6-(1,6),6-(7,7)]
   246       1.808974       1.808974       1.808974    6[1-(0),6-(1,7),6-(6,6)]
   247       0.461978       0.461978       0.461978    6[1-(0),6-(1,6),7-(6,30)]
   248       8.627679       8.627679       8.627679    6[1-(0),6-(1,6),7-(6,30)]
   249       7.990805       7.990805       7.990805    6[1-(0),6-(1,7),6-(6,6)]
   250       6.666235       6.666235       6.666235    6[6-(1,6),6-(1,6),6-(7,7)]
   251       5.981527       5.981527       5.981527    6[1-(0),6-(1,7),6-(6,6)]
   252        6.69614        6.69614        6.69614    6[1-(0),6-(1,6),7-(6,30)]
   253       1.444785       1.444785       1.444785    53[30-(7,7,53)]
   254        3.47185        3.47185        3.47185    53[30-(7,7,53)]
   255      -2.330354      -2.330354      -2.330354    53[30-(7,7,53)]
   256      -3.517693      -3.517693      -3.517693    53[30-(7,7,53)]
   257      -5.073092      -5.073092      -5.073092    53[30-(7,7,53)]
   258      10.918463      10.918463      10.918463    53[30-(7,7,53)]
   259      -1.444751      -1.444751      -1.444751    53[30-(7,7,53)]
   260      11.478173      11.478173      11.478173    53[30-(7,7,53)]
   261       2.330458       2.330458       2.330458    53[30-(7,7,53)]
   262       3.517777       3.517777       3.517777    53[30-(7,7,53)]
   263       5.073174       5.073174       5.073174    53[30-(7,7,53)]
   264       4.031596       4.031596       4.031596    53[30-(7,7,53)]
   265       8.919806       8.919806       8.919806    53[30-(7,7,53)]
   266      -4.003118      -4.003118      -4.003118    53[30-(7,7,53)]
   267       5.144597       5.144597       5.144597    53[30-(7,7,53)]
   268       3.957278       3.957278       3.957278    53[30-(7,7,53)]
   269       2.401881       2.401881       2.401881    53[30-(7,7,53)]
   270       3.443459       3.443459       3.443459    53[30-(7,7,53)]
   271        6.03027        6.03027        6.03027    53[30-(7,7,53)]
   272       4.003205       4.003205       4.003205    53[30-(7,7,53)]
   273       9.805409       9.805409       9.805409    53[30-(7,7,53)]
   274      10.992748      10.992748      10.992748    53[30-(7,7,53)]
   275      12.548147      12.548147      12.548147    53[30-(7,7,53)]
   276      -3.443408      -3.443408      -3.443408    53[30-(7,7,53)]
   277       0.115124       0.115124       0.115124    7[6-(1,6),6-(1,6),30-(7,53,53)]
   278       5.305806       5.305806       5.305806    7[6-(6,7),6-(6,7)]
   279       3.315957       3.315957       3.315957    7[6-(6,7),6-(6,7)]
   280       4.017118       4.017118       4.017118    7[6-(6,7),6-(6,7)]
   281       5.156295       5.156295       5.156295    7[6-(1,6),6-(1,6),30-(7,53,53)]
   282      -0.306427      -0.306427      -0.306427    7[6-(1,6),6-(1,6),30-(7,53,53)]
   283      -0.844633      -0.844633      -0.844633    7[6-(1,6),6-(1,6),30-(7,53,53)]
   284       2.631235       2.631235       2.631235    7[6-(6,7),6-(6,7)]
   285        2.81063        2.81063        2.81063    7[6-(6,7),6-(6,7)]
   286       0.717631       0.717631       0.717631    7[6-(6,7),6-(6,7)]
   287       7.516895       7.516895       7.516895    7[6-(1,6),6-(1,6),30-(7,53,53)]
   288      -0.491836      -0.491836      -0.491836    7[6-(1,6),6-(1,6),30-(7,53,53)]
   289      -0.115106      -0.115106      -0.115106    7[6-(1,6),6-(1,6),30-(7,53,53)]
   290      -5.305704      -5.305704      -5.305704    7[6-(6,7),6-(6,7)]
   291      -3.315863      -3.315863      -3.315863    7[6-(6,7),6-(6,7)]
   292      -4.017012      -4.017012      -4.017012    7[6-(6,7),6-(6,7)]
   293      -5.156215      -5.156215      -5.156215    7[6-(1,6),6-(1,6),30-(7,53,53)]
   294       0.306523       0.306523       0.306523    7[6-(1,6),6-(1,6),30-(7,53,53)]
   295       0.844717       0.844717       0.844717    7[6-(1,6),6-(1,6),30-(7,53,53)]
   296      -2.631165      -2.631165      -2.631165    7[6-(6,7),6-(6,7)]
   297       -2.81057       -2.81057       -2.81057    7[6-(6,7),6-(6,7)]
   298      -0.717569      -0.717569      -0.717569    7[6-(6,7),6-(6,7)]
   299       7.433175       7.433175       7.433175    7[6-(1,6),6-(1,6),30-(7,53,53)]
   300       0.491874       0.491874       0.491874    7[6-(1,6),6-(1,6),30-(7,53,53)]
   301       7.590161       7.590161       7.590161    7[6-(1,6),6-(1,6),30-(7,53,53)]
   302      12.780759      12.780759      12.780759    7[6-(6,7),6-(6,7)]
   303      10.790918      10.790918      10.790918    7[6-(6,7),6-(6,7)]
   304      11.492067      11.492067      11.492067    7[6-(6,7),6-(6,7)]
   305       12.63127       12.63127       12.63127    7[6-(1,6),6-(1,6),30-(7,53,53)]
   306       7.168532       7.168532       7.168532    7[6-(1,6),6-(1,6),30-(7,53,53)]
   307       6.630338       6.630338       6.630338    7[6-(1,6),6-(1,6),30-(7,53,53)]
   308       10.10622       10.10622       10.10622    7[6-(6,7),6-(6,7)]
   309      10.285625      10.285625      10.285625    7[6-(6,7),6-(6,7)]
   310       8.192624       8.192624       8.192624    7[6-(6,7),6-(6,7)]
   311        0.04188        0.04188        0.04188    7[6-(1,6),6-(1,6),30-(7,53,53)]
   312       6.983181       6.983181       6.983181    7[6-(1,6),6-(1,6),30-(7,53,53)]
   313       7.359931       7.359931       7.359931    7[6-(1,6),6-(1,6),30-(7,53,53)]
   314       2.169249       2.169249       2.169249    7[6-(6,7),6-(6,7)]
   315       4.159098       4.159098       4.159098    7[6-(6,7),6-(6,7)]
   316       3.457937       3.457937       3.457937    7[6-(6,7),6-(6,7)]
   317        2.31876        2.31876        2.31876    7[6-(1,6),6-(1,6),30-(7,53,53)]
   318       7.781482       7.781482       7.781482    7[6-(1,6),6-(1,6),30-(7,53,53)]
   319       8.319688       8.319688       8.319688    7[6-(1,6),6-(1,6),30-(7,53,53)]
   320        4.84382        4.84382        4.84382    7[6-(6,7),6-(6,7)]
   321       4.664425       4.664425       4.664425    7[6-(6,7),6-(6,7)]
   322       6.757424       6.757424       6.757424    7[6-(6,7),6-(6,7)]
   323       -0.04184       -0.04184       -0.04184    7[6-(1,6),6-(1,6),30-(7,53,53)]
   324       7.966891       7.966891       7.966891    7[6-(1,6),6-(1,6),30-(7,53,53)]
