# Supplementary material for: A collection of forcefield precursors for metal–organic frameworks
Source: RSC Adv. 2019 Nov 13;9(63):36492–507. doi: 10.1039/c9ra07327b (PMC9075174; doi:10.1039/c9ra07327b)
Supplement: RA-009-C9RA07327B-s2190 [file RA-009-C9RA07327B-s2190.txt]

REXDAB_clean

14.853000    0.000000    0.000000
0.000000    32.866000    0.000000
0.000000    -9.517056    33.525336

     1       10.88309       10.88309       10.88309    30[7-(6,6),7-(6,6),53-(0),53-(0)]
     2      10.486367      10.486367      10.486367    30[7-(6,6),7-(6,6),53-(0),53-(0)]
     3       2.759687       2.759687       2.759687    30[7-(6,6),7-(6,6),53-(0),53-(0)]
     4      14.051532      14.051532      14.051532    30[7-(6,6),7-(6,6),53-(0),53-(0)]
     5       6.826587       6.826587       6.826587    30[7-(6,6),7-(6,6),53-(0),53-(0)]
     6       3.858512       3.858512       3.858512    30[7-(6,6),7-(6,6),53-(0),53-(0)]
     7      13.601783      13.601783      13.601783    30[7-(6,6),7-(6,6),53-(0),53-(0)]
     8       3.433865       3.433865       3.433865    30[7-(6,6),7-(6,6),53-(0),53-(0)]
     9      14.773834      14.773834      14.773834    30[7-(6,6),7-(6,6),53-(0),53-(0)]
    10      10.754612      10.754612      10.754612    30[7-(6,6),7-(6,6),53-(0),53-(0)]
    11       6.657709       6.657709       6.657709    30[7-(6,6),7-(6,6),53-(0),53-(0)]
    12       6.906645       6.906645       6.906645    30[7-(6,6),7-(6,6),53-(0),53-(0)]
    13        3.45659        3.45659        3.45659    30[7-(6,6),7-(6,6),53-(0),53-(0)]
    14       3.059867       3.059867       3.059867    30[7-(6,6),7-(6,6),53-(0),53-(0)]
    15      10.186187      10.186187      10.186187    30[7-(6,6),7-(6,6),53-(0),53-(0)]
    16       6.625032       6.625032       6.625032    30[7-(6,6),7-(6,6),53-(0),53-(0)]
    17      14.253087      14.253087      14.253087    30[7-(6,6),7-(6,6),53-(0),53-(0)]
    18      11.285012      11.285012      11.285012    30[7-(6,6),7-(6,6),53-(0),53-(0)]
    19       6.175283       6.175283       6.175283    30[7-(6,6),7-(6,6),53-(0),53-(0)]
    20      10.860365      10.860365      10.860365    30[7-(6,6),7-(6,6),53-(0),53-(0)]
    21       7.347334       7.347334       7.347334    30[7-(6,6),7-(6,6),53-(0),53-(0)]
    22       3.328112       3.328112       3.328112    30[7-(6,6),7-(6,6),53-(0),53-(0)]
    23      14.084209      14.084209      14.084209    30[7-(6,6),7-(6,6),53-(0),53-(0)]
    24      14.333145      14.333145      14.333145    30[7-(6,6),7-(6,6),53-(0),53-(0)]
    25      13.577127      13.577127      13.577127    1[6-(6,7)]
    26      14.688132      14.688132      14.688132    1[6-(6,6)]
    27       11.21253       11.21253       11.21253    1[6-(6,6)]
    28      10.116378      10.116378      10.116378    1[6-(6,7)]
    29        4.23162        4.23162        4.23162    1[6-(6,7)]
    30       2.043773       2.043773       2.043773    1[6-(6,6)]
    31       2.636408       2.636408       2.636408    1[6-(6,6)]
    32        4.97724        4.97724        4.97724    1[6-(6,7)]
    33       9.780701       9.780701       9.780701    1[6-(6,7)]
    34      10.894676      10.894676      10.894676    1[6-(6,6)]
    35      14.391072      14.391072      14.391072    1[6-(6,6)]
    36      13.225111      13.225111      13.225111    1[6-(6,7)]
    37      12.085886      12.085886      12.085886    1[6-(6,7)]
    38       13.91429       13.91429       13.91429    1[6-(6,6)]
    39      14.364336      14.364336      14.364336    1[6-(6,6)]
    40      12.537417      12.537417      12.537417    1[6-(6,7)]
    41       4.375694       4.375694       4.375694    1[6-(6,7)]
    42       3.936045       3.936045       3.936045    1[6-(6,6)]
    43      -0.011882      -0.011882      -0.011882    1[6-(6,6)]
    44       0.448561       0.448561       0.448561    1[6-(6,7)]
    45       4.299943       4.299943       4.299943    1[6-(6,7)]
    46       2.729981       2.729981       2.729981    1[6-(6,6)]
    47       4.769298       4.769298       4.769298    1[6-(6,6)]
    48       6.150627       6.150627       6.150627    1[6-(6,7)]
    49       4.648989       4.648989       4.648989    1[6-(6,7)]
    50       6.922983       6.922983       6.922983    1[6-(6,6)]
    51       7.649295       7.649295       7.649295    1[6-(6,6)]
    52       5.314403       5.314403       5.314403    1[6-(6,7)]
    53      14.278189      14.278189      14.278189    1[6-(6,7)]
    54      13.299376      13.299376      13.299376    1[6-(6,6)]
    55       9.795554       9.795554       9.795554    1[6-(6,6)]
    56       10.86794       10.86794       10.86794    1[6-(6,7)]
    57      11.236294      11.236294      11.236294    1[6-(6,7)]
    58      10.025775      10.025775      10.025775    1[6-(6,6)]
    59      13.597921      13.597921      13.597921    1[6-(6,6)]
    60      14.600499      14.600499      14.600499    1[6-(6,7)]
    61      12.421564      12.421564      12.421564    1[6-(6,7)]
    62      10.677822      10.677822      10.677822    1[6-(6,6)]
    63      10.609498      10.609498      10.609498    1[6-(6,6)]
    64      12.488402      12.488402      12.488402    1[6-(6,7)]
    65       5.595125       5.595125       5.595125    1[6-(6,7)]
    66       5.884759       5.884759       5.884759    1[6-(6,6)]
    67       9.348478       9.348478       9.348478    1[6-(6,6)]
    68       8.819711       8.819711       8.819711    1[6-(6,7)]
    69       5.829803       5.829803       5.829803    1[6-(6,7)]
    70       7.019528       7.019528       7.019528    1[6-(6,6)]
    71       5.819405       5.819405       5.819405    1[6-(6,6)]
    72       4.742563       4.742563       4.742563    1[6-(6,7)]
    73      11.782885      11.782885      11.782885    1[6-(6,7)]
    74      10.438688      10.438688      10.438688    1[6-(6,6)]
    75      11.763576      11.763576      11.763576    1[6-(6,6)]
    76      13.174611      13.174611      13.174611    1[6-(6,7)]
    77       5.112403       5.112403       5.112403    1[6-(6,7)]
    78        6.98091        6.98091        6.98091    1[6-(6,6)]
    79       6.891792       6.891792       6.891792    1[6-(6,6)]
    80       5.060417       5.060417       5.060417    1[6-(6,7)]
    81      12.369578      12.369578      12.369578    1[6-(6,7)]
    82       11.92993       11.92993       11.92993    1[6-(6,6)]
    83       8.074091       8.074091       8.074091    1[6-(6,6)]
    84        8.49146        8.49146        8.49146    1[6-(6,7)]
    85       2.921585       2.921585       2.921585    1[6-(6,7)]
    86        4.08309        4.08309        4.08309    1[6-(6,6)]
    87          7.477          7.477          7.477    1[6-(6,6)]
    88       6.284304       6.284304       6.284304    1[6-(6,7)]
    89       6.671968       6.671968       6.671968    1[6-(6,7)]
    90       7.878031       7.878031       7.878031    1[6-(6,6)]
    91       4.288061       4.288061       4.288061    1[6-(6,6)]
    92       3.243895       3.243895       3.243895    1[6-(6,7)]
    93      12.396314      12.396314      12.396314    1[6-(6,7)]
    94      10.076275      10.076275      10.076275    1[6-(6,6)]
    95      10.661483      10.661483      10.661483    1[6-(6,6)]
    96      12.911713      12.911713      12.911713    1[6-(6,7)]
    97      12.607226      12.607226      12.607226    1[6-(6,7)]
    98      -0.034162      -0.034162      -0.034162    1[6-(6,6)]
    99       0.748591       0.748591       0.748591    1[6-(6,6)]
   100      13.340965      13.340965      13.340965    1[6-(6,7)]
   101       7.307676       7.307676       7.307676    1[6-(6,7)]
   102       6.401643       6.401643       6.401643    1[6-(6,6)]
   103       2.773055       2.773055       2.773055    1[6-(6,6)]
   104       3.869207       3.869207       3.869207    1[6-(6,7)]
   105       4.271723       4.271723       4.271723    1[6-(6,7)]
   106       3.113189       3.113189       3.113189    1[6-(6,6)]
   107       6.630379       6.630379       6.630379    1[6-(6,6)]
   108        7.67306        7.67306        7.67306    1[6-(6,7)]
   109       4.644533       4.644533       4.644533    1[6-(6,7)]
   110       2.777511       2.777511       2.777511    1[6-(6,6)]
   111         3.6375         3.6375         3.6375    1[6-(6,6)]
   112       5.555022       5.555022       5.555022    1[6-(6,7)]
   113      11.416016      11.416016      11.416016    1[6-(6,7)]
   114      12.706741      12.706741      12.706741    1[6-(6,6)]
   115       14.48019       14.48019       14.48019    1[6-(6,6)]
   116      13.125596      13.125596      13.125596    1[6-(6,7)]
   117        2.02892        2.02892        2.02892    1[6-(6,7)]
   118        2.32598        2.32598        2.32598    1[6-(6,6)]
   119      13.162729      13.162729      13.162729    1[6-(6,6)]
   120      12.975581      12.975581      12.975581    1[6-(6,7)]
   121       6.150627       6.150627       6.150627    1[6-(6,7)]
   122       7.261632       7.261632       7.261632    1[6-(6,6)]
   123        3.78603        3.78603        3.78603    1[6-(6,6)]
   124       2.689878       2.689878       2.689878    1[6-(6,7)]
   125       11.65812       11.65812       11.65812    1[6-(6,7)]
   126       9.470273       9.470273       9.470273    1[6-(6,6)]
   127      10.062908      10.062908      10.062908    1[6-(6,6)]
   128       12.40374       12.40374       12.40374    1[6-(6,7)]
   129       2.354201       2.354201       2.354201    1[6-(6,7)]
   130       3.468176       3.468176       3.468176    1[6-(6,6)]
   131       6.964572       6.964572       6.964572    1[6-(6,6)]
   132       5.798611       5.798611       5.798611    1[6-(6,7)]
   133       4.659386       4.659386       4.659386    1[6-(6,7)]
   134        6.48779        6.48779        6.48779    1[6-(6,6)]
   135       6.937836       6.937836       6.937836    1[6-(6,6)]
   136       5.110917       5.110917       5.110917    1[6-(6,7)]
   137      11.802194      11.802194      11.802194    1[6-(6,7)]
   138      11.362545      11.362545      11.362545    1[6-(6,6)]
   139       7.414618       7.414618       7.414618    1[6-(6,6)]
   140       7.875061       7.875061       7.875061    1[6-(6,7)]
   141      11.726444      11.726444      11.726444    1[6-(6,7)]
   142      10.156481      10.156481      10.156481    1[6-(6,6)]
   143      12.195798      12.195798      12.195798    1[6-(6,6)]
   144      13.577127      13.577127      13.577127    1[6-(6,7)]
   145      12.075489      12.075489      12.075489    1[6-(6,7)]
   146      14.349483      14.349483      14.349483    1[6-(6,6)]
   147       0.222795       0.222795       0.222795    1[6-(6,6)]
   148      12.740903      12.740903      12.740903    1[6-(6,7)]
   149       6.851689       6.851689       6.851689    1[6-(6,7)]
   150       5.872876       5.872876       5.872876    1[6-(6,6)]
   151       2.369054       2.369054       2.369054    1[6-(6,6)]
   152        3.44144        3.44144        3.44144    1[6-(6,7)]
   153       3.809795       3.809795       3.809795    1[6-(6,7)]
   154       2.599275       2.599275       2.599275    1[6-(6,6)]
   155       6.171422       6.171422       6.171422    1[6-(6,6)]
   156       7.173999       7.173999       7.173999    1[6-(6,7)]
   157       4.995064       4.995064       4.995064    1[6-(6,7)]
   158       3.251322       3.251322       3.251322    1[6-(6,6)]
   159       3.182998       3.182998       3.182998    1[6-(6,6)]
   160       5.061902       5.061902       5.061902    1[6-(6,7)]
   161      13.021625      13.021625      13.021625    1[6-(6,7)]
   162      13.311259      13.311259      13.311259    1[6-(6,6)]
   163       1.921978       1.921978       1.921978    1[6-(6,6)]
   164       1.393211       1.393211       1.393211    1[6-(6,7)]
   165      13.256302      13.256302      13.256302    1[6-(6,7)]
   166      14.446028      14.446028      14.446028    1[6-(6,6)]
   167      13.245905      13.245905      13.245905    1[6-(6,6)]
   168      12.169063      12.169063      12.169063    1[6-(6,7)]
   169       4.356385       4.356385       4.356385    1[6-(6,7)]
   170       3.012188       3.012188       3.012188    1[6-(6,6)]
   171       4.337076       4.337076       4.337076    1[6-(6,6)]
   172       5.748111       5.748111       5.748111    1[6-(6,7)]
   173      12.538903      12.538903      12.538903    1[6-(6,7)]
   174       14.40741       14.40741       14.40741    1[6-(6,6)]
   175      14.318292      14.318292      14.318292    1[6-(6,6)]
   176      12.486917      12.486917      12.486917    1[6-(6,7)]
   177       4.943078       4.943078       4.943078    1[6-(6,7)]
   178        4.50343        4.50343        4.50343    1[6-(6,6)]
   179       0.647591       0.647591       0.647591    1[6-(6,6)]
   180        1.06496        1.06496        1.06496    1[6-(6,7)]
   181      10.348085      10.348085      10.348085    1[6-(6,7)]
   182       11.50959       11.50959       11.50959    1[6-(6,6)]
   183         0.0505         0.0505         0.0505    1[6-(6,6)]
   184      13.710804      13.710804      13.710804    1[6-(6,7)]
   185      14.098468      14.098468      14.098468    1[6-(6,7)]
   186       0.451531       0.451531       0.451531    1[6-(6,6)]
   187      11.714561      11.714561      11.714561    1[6-(6,6)]
   188      10.670395      10.670395      10.670395    1[6-(6,7)]
   189       4.969814       4.969814       4.969814    1[6-(6,7)]
   190       2.649775       2.649775       2.649775    1[6-(6,6)]
   191       3.234983       3.234983       3.234983    1[6-(6,6)]
   192       5.485213       5.485213       5.485213    1[6-(6,7)]
   193       5.180726       5.180726       5.180726    1[6-(6,7)]
   194       7.392338       7.392338       7.392338    1[6-(6,6)]
   195       8.175091       8.175091       8.175091    1[6-(6,6)]
   196       5.914465       5.914465       5.914465    1[6-(6,7)]
   197      14.734176      14.734176      14.734176    1[6-(6,7)]
   198      13.828143      13.828143      13.828143    1[6-(6,6)]
   199      10.199555      10.199555      10.199555    1[6-(6,6)]
   200      11.295707      11.295707      11.295707    1[6-(6,7)]
   201      11.698223      11.698223      11.698223    1[6-(6,7)]
   202      10.539689      10.539689      10.539689    1[6-(6,6)]
   203      14.056879      14.056879      14.056879    1[6-(6,6)]
   204        0.24656        0.24656        0.24656    1[6-(6,7)]
   205      12.071033      12.071033      12.071033    1[6-(6,7)]
   206      10.204011      10.204011      10.204011    1[6-(6,6)]
   207         11.064         11.064         11.064    1[6-(6,6)]
   208      12.981522      12.981522      12.981522    1[6-(6,7)]
   209       3.989516       3.989516       3.989516    1[6-(6,7)]
   210       5.280241       5.280241       5.280241    1[6-(6,6)]
   211        7.05369        7.05369        7.05369    1[6-(6,6)]
   212       5.699096       5.699096       5.699096    1[6-(6,7)]
   213        9.45542        9.45542        9.45542    1[6-(6,7)]
   214        9.75248        9.75248        9.75248    1[6-(6,6)]
   215       5.736229       5.736229       5.736229    1[6-(6,6)]
   216       5.549081       5.549081       5.549081    1[6-(6,7)]
   217      13.058758      13.058758      13.058758    6[1-(0),6-(1,6),7-(6,30)]
   218      13.750907      13.750907      13.750907    6[1-(0),6-(1,7),6-(6,6)]
   219      13.042419      13.042419      13.042419    6[6-(1,6),6-(1,6),6-(7,7)]
   220      11.710105      11.710105      11.710105    6[1-(0),6-(1,7),6-(6,6)]
   221      11.065485      11.065485      11.065485    6[1-(0),6-(1,6),7-(6,30)]
   222      13.676642      13.676642      13.676642    6[6-(6,6),7-(6),7-(6)]
   223       0.622341       0.622341       0.622341    6[6-(6,6),7-(6),7-(6)]
   224      13.523656      13.523656      13.523656    6[6-(6,6),7-(6),7-(6)]
   225       3.915251       3.915251       3.915251    6[1-(0),6-(1,6),7-(6,30)]
   226        2.59779        2.59779        2.59779    6[1-(0),6-(1,7),6-(6,6)]
   227       2.069023       2.069023       2.069023    6[6-(1,6),6-(1,6),6-(7,7)]
   228       2.933467       2.933467       2.933467    6[1-(0),6-(1,7),6-(6,6)]
   229         4.3549         4.3549         4.3549    6[1-(0),6-(1,6),7-(6,30)]
   230      10.723866      10.723866      10.723866    6[1-(0),6-(1,6),7-(6,30)]
   231      11.401163      11.401163      11.401163    6[1-(0),6-(1,7),6-(6,6)]
   232      12.702286      12.702286      12.702286    6[6-(1,6),6-(1,6),6-(7,7)]
   233      13.444936      13.444936      13.444936    6[1-(0),6-(1,7),6-(6,6)]
   234      12.742389      12.742389      12.742389    6[1-(0),6-(1,6),7-(6,30)]
   235       12.55227       12.55227       12.55227    6[1-(0),6-(1,6),7-(6,30)]
   236      13.626142      13.626142      13.626142    6[1-(0),6-(1,7),6-(6,6)]
   237      14.282645      14.282645      14.282645    6[6-(1,6),6-(1,6),6-(7,7)]
   238      13.900923      13.900923      13.900923    6[1-(0),6-(1,7),6-(6,6)]
   239      12.815168      12.815168      12.815168    6[1-(0),6-(1,6),7-(6,30)]
   240       0.649076       0.649076       0.649076    6[6-(6,6),7-(6),7-(6)]
   241       1.771963       1.771963       1.771963    6[6-(6,6),7-(6),7-(6)]
   242       2.584422       2.584422       2.584422    6[6-(6,6),7-(6),7-(6)]
   243       3.478573       3.478573       3.478573    6[1-(0),6-(1,6),7-(6,30)]
   244       3.209733       3.209733       3.209733    6[1-(0),6-(1,7),6-(6,6)]
   245       1.979905       1.979905       1.979905    6[6-(1,6),6-(1,6),6-(7,7)]
   246       0.877812       0.877812       0.877812    6[1-(0),6-(1,7),6-(6,6)]
   247       1.174872       1.174872       1.174872    6[1-(0),6-(1,6),7-(6,30)]
   248       4.384606       4.384606       4.384606    6[1-(0),6-(1,6),7-(6,30)]
   249       3.429558       3.429558       3.429558    6[1-(0),6-(1,7),6-(6,6)]
   250       3.563235       3.563235       3.563235    6[6-(1,6),6-(1,6),6-(7,7)]
   251       4.637107       4.637107       4.637107    6[1-(0),6-(1,7),6-(6,6)]
   252       5.454022       5.454022       5.454022    6[1-(0),6-(1,6),7-(6,30)]
   253       5.256477       5.256477       5.256477    6[1-(0),6-(1,6),7-(6,30)]
   254       6.617011       6.617011       6.617011    6[1-(0),6-(1,7),6-(6,6)]
   255       7.503736       7.503736       7.503736    6[6-(1,6),6-(1,6),6-(7,7)]
   256       7.064087       7.064087       7.064087    6[1-(0),6-(1,7),6-(6,6)]
   257        5.64414        5.64414        5.64414    6[1-(0),6-(1,6),7-(6,30)]
   258         8.9623         8.9623         8.9623    6[6-(6,6),7-(6),7-(6)]
   259      10.749116      10.749116      10.749116    6[6-(6,6),7-(6),7-(6)]
   260      10.909529      10.909529      10.909529    6[6-(6,6),7-(6),7-(6)]
   261      13.340965      13.340965      13.340965    6[1-(0),6-(1,6),7-(6,30)]
   262      12.778036      12.778036      12.778036    6[1-(0),6-(1,7),6-(6,6)]
   263      11.417501      11.417501      11.417501    6[6-(1,6),6-(1,6),6-(7,7)]
   264      10.728322      10.728322      10.728322    6[1-(0),6-(1,7),6-(6,6)]
   265      11.371457      11.371457      11.371457    6[1-(0),6-(1,6),7-(6,30)]
   266      11.699708      11.699708      11.699708    6[1-(0),6-(1,6),7-(6,30)]
   267      10.974882      10.974882      10.974882    6[1-(0),6-(1,7),6-(6,6)]
   268      11.671487      11.671487      11.671487    6[6-(1,6),6-(1,6),6-(7,7)]
   269      13.079552      13.079552      13.079552    6[1-(0),6-(1,7),6-(6,6)]
   270      13.655848      13.655848      13.655848    6[1-(0),6-(1,6),7-(6,30)]
   271      12.048754      12.048754      12.048754    6[1-(0),6-(1,6),7-(6,30)]
   272      10.998647      10.998647      10.998647    6[1-(0),6-(1,7),6-(6,6)]
   273      10.440174      10.440174      10.440174    6[6-(1,6),6-(1,6),6-(7,7)]
   274      10.974882      10.974882      10.974882    6[1-(0),6-(1,7),6-(6,6)]
   275      12.093313      12.093313      12.093313    6[1-(0),6-(1,6),7-(6,30)]
   276       9.263816       9.263816       9.263816    6[6-(6,6),7-(6),7-(6)]
   277       7.999826       7.999826       7.999826    6[6-(6,6),7-(6),7-(6)]
   278       7.496309       7.496309       7.496309    6[6-(6,6),7-(6),7-(6)]
   279       6.346687       6.346687       6.346687    6[1-(0),6-(1,6),7-(6,30)]
   280       6.536805       6.536805       6.536805    6[1-(0),6-(1,7),6-(6,6)]
   281       7.710192       7.710192       7.710192    6[6-(1,6),6-(1,6),6-(7,7)]
   282       8.524137       8.524137       8.524137    6[1-(0),6-(1,7),6-(6,6)]
   283       8.238959       8.238959       8.238959    6[1-(0),6-(1,6),7-(6,30)]
   284       5.800097       5.800097       5.800097    6[1-(0),6-(1,6),7-(6,30)]
   285       6.541261       6.541261       6.541261    6[1-(0),6-(1,7),6-(6,6)]
   286       6.591761       6.591761       6.591761    6[6-(1,6),6-(1,6),6-(7,7)]
   287        5.84317        5.84317        5.84317    6[1-(0),6-(1,7),6-(6,6)]
   288       5.149535       5.149535       5.149535    6[1-(0),6-(1,6),7-(6,30)]
   289       11.75912       11.75912       11.75912    6[1-(0),6-(1,6),7-(6,30)]
   290      10.964485      10.964485      10.964485    6[1-(0),6-(1,7),6-(6,6)]
   291      10.952602      10.952602      10.952602    6[6-(1,6),6-(1,6),6-(7,7)]
   292      11.753179      11.753179      11.753179    6[1-(0),6-(1,7),6-(6,6)]
   293      12.558212      12.558212      12.558212    6[1-(0),6-(1,6),7-(6,30)]
   294      10.116378      10.116378      10.116378    6[6-(6,6),7-(6),7-(6)]
   295        8.34293        8.34293        8.34293    6[6-(6,6),7-(6),7-(6)]
   296       9.639597       9.639597       9.639597    6[6-(6,6),7-(6),7-(6)]
   297       5.488183       5.488183       5.488183    6[1-(0),6-(1,6),7-(6,30)]
   298       6.591761       6.591761       6.591761    6[1-(0),6-(1,7),6-(6,6)]
   299       7.122014       7.122014       7.122014    6[6-(1,6),6-(1,6),6-(7,7)]
   300       6.548688       6.548688       6.548688    6[1-(0),6-(1,7),6-(6,6)]
   301       5.473331       5.473331       5.473331    6[1-(0),6-(1,6),7-(6,30)]
   302      11.476913      11.476913      11.476913    6[1-(0),6-(1,6),7-(6,30)]
   303       11.21253       11.21253       11.21253    6[1-(0),6-(1,7),6-(6,6)]
   304       9.941113       9.941113       9.941113    6[6-(1,6),6-(1,6),6-(7,7)]
   305        8.95933        8.95933        8.95933    6[1-(0),6-(1,7),6-(6,6)]
   306       9.210345       9.210345       9.210345    6[1-(0),6-(1,6),7-(6,30)]
   307       3.869207       3.869207       3.869207    6[1-(0),6-(1,6),7-(6,30)]
   308       4.549474       4.549474       4.549474    6[1-(0),6-(1,7),6-(6,6)]
   309       5.947141       5.947141       5.947141    6[6-(1,6),6-(1,6),6-(7,7)]
   310       6.536805       6.536805       6.536805    6[1-(0),6-(1,7),6-(6,6)]
   311       5.813464       5.813464       5.813464    6[1-(0),6-(1,6),7-(6,30)]
   312       6.692762       6.692762       6.692762    6[6-(6,6),7-(6),7-(6)]
   313       6.866542       6.866542       6.866542    6[6-(6,6),7-(6),7-(6)]
   314       8.718711       8.718711       8.718711    6[6-(6,6),7-(6),7-(6)]
   315       6.199642       6.199642       6.199642    6[1-(0),6-(1,6),7-(6,30)]
   316       6.928924       6.928924       6.928924    6[1-(0),6-(1,7),6-(6,6)]
   317       6.198157       6.198157       6.198157    6[6-(1,6),6-(1,6),6-(7,7)]
   318        4.80346        4.80346        4.80346    6[1-(0),6-(1,7),6-(6,6)]
   319       4.191517       4.191517       4.191517    6[1-(0),6-(1,6),7-(6,30)]
   320      12.047268      12.047268      12.047268    6[1-(0),6-(1,6),7-(6,30)]
   321      10.637719      10.637719      10.637719    6[1-(0),6-(1,7),6-(6,6)]
   322      10.141628      10.141628      10.141628    6[6-(1,6),6-(1,6),6-(7,7)]
   323      10.979338      10.979338      10.979338    6[1-(0),6-(1,7),6-(6,6)]
   324      12.325019      12.325019      12.325019    6[1-(0),6-(1,6),7-(6,30)]
   325      13.220655      13.220655      13.220655    6[1-(0),6-(1,6),7-(6,30)]
   326       14.53069       14.53069       14.53069    6[1-(0),6-(1,7),6-(6,6)]
   327       0.643135       0.643135       0.643135    6[6-(1,6),6-(1,6),6-(7,7)]
   328       0.152986       0.152986       0.152986    6[1-(0),6-(1,7),6-(6,6)]
   329      13.654363      13.654363      13.654363    6[1-(0),6-(1,6),7-(6,30)]
   330        2.07942        2.07942        2.07942    6[6-(6,6),7-(6),7-(6)]
   331       3.806824       3.806824       3.806824    6[6-(6,6),7-(6),7-(6)]
   332       3.999913       3.999913       3.999913    6[6-(6,6),7-(6),7-(6)]
   333       6.374908       6.374908       6.374908    6[1-(0),6-(1,6),7-(6,30)]
   334       5.847626       5.847626       5.847626    6[1-(0),6-(1,7),6-(6,6)]
   335       4.424709       4.424709       4.424709    6[6-(1,6),6-(1,6),6-(7,7)]
   336       3.714735       3.714735       3.714735    6[1-(0),6-(1,7),6-(6,6)]
   337        4.35787        4.35787        4.35787    6[1-(0),6-(1,6),7-(6,30)]
   338       4.747019       4.747019       4.747019    6[1-(0),6-(1,6),7-(6,30)]
   339        4.05784        4.05784        4.05784    6[1-(0),6-(1,7),6-(6,6)]
   340       4.724739       4.724739       4.724739    6[6-(1,6),6-(1,6),6-(7,7)]
   341       6.120921       6.120921       6.120921    6[1-(0),6-(1,7),6-(6,6)]
   342       6.728409       6.728409       6.728409    6[1-(0),6-(1,6),7-(6,30)]
   343       4.448474       4.448474       4.448474    6[1-(0),6-(1,6),7-(6,30)]
   344       3.333013       3.333013       3.333013    6[1-(0),6-(1,7),6-(6,6)]
   345       2.988424       2.988424       2.988424    6[6-(1,6),6-(1,6),6-(7,7)]
   346       3.833559       3.833559       3.833559    6[1-(0),6-(1,7),6-(6,6)]
   347       4.969814       4.969814       4.969814    6[1-(0),6-(1,6),7-(6,30)]
   348       1.773448       1.773448       1.773448    6[6-(6,6),7-(6),7-(6)]
   349      14.705955      14.705955      14.705955    6[6-(6,6),7-(6),7-(6)]
   350       0.564414       0.564414       0.564414    6[6-(6,6),7-(6),7-(6)]
   351      12.026474      12.026474      12.026474    6[1-(0),6-(1,6),7-(6,30)]
   352       12.82408       12.82408       12.82408    6[1-(0),6-(1,7),6-(6,6)]
   353      13.755363      13.755363      13.755363    6[6-(1,6),6-(1,6),6-(7,7)]
   354      13.845967      13.845967      13.845967    6[1-(0),6-(1,7),6-(6,6)]
   355      13.026081      13.026081      13.026081    6[1-(0),6-(1,6),7-(6,30)]
   356       1.255079       1.255079       1.255079    6[1-(0),6-(1,6),7-(6,30)]
   357       1.443712       1.443712       1.443712    6[1-(0),6-(1,7),6-(6,6)]
   358       0.360928       0.360928       0.360928    6[6-(1,6),6-(1,6),6-(7,7)]
   359      13.945482      13.945482      13.945482    6[1-(0),6-(1,7),6-(6,6)]
   360      13.844481      13.844481      13.844481    6[1-(0),6-(1,6),7-(6,30)]
   361       5.632258       5.632258       5.632258    6[1-(0),6-(1,6),7-(6,30)]
   362       6.324407       6.324407       6.324407    6[1-(0),6-(1,7),6-(6,6)]
   363       5.615919       5.615919       5.615919    6[6-(1,6),6-(1,6),6-(7,7)]
   364       4.283605       4.283605       4.283605    6[1-(0),6-(1,7),6-(6,6)]
   365       3.638985       3.638985       3.638985    6[1-(0),6-(1,6),7-(6,30)]
   366       6.250142       6.250142       6.250142    6[6-(6,6),7-(6),7-(6)]
   367       8.048841       8.048841       8.048841    6[6-(6,6),7-(6),7-(6)]
   368       6.097157       6.097157       6.097157    6[6-(6,6),7-(6),7-(6)]
   369      11.341751      11.341751      11.341751    6[1-(0),6-(1,6),7-(6,30)]
   370       10.02429       10.02429       10.02429    6[1-(0),6-(1,7),6-(6,6)]
   371       9.495523       9.495523       9.495523    6[6-(1,6),6-(1,6),6-(7,7)]
   372      10.359968      10.359968      10.359968    6[1-(0),6-(1,7),6-(6,6)]
   373        11.7814        11.7814        11.7814    6[1-(0),6-(1,6),7-(6,30)]
   374       3.297366       3.297366       3.297366    6[1-(0),6-(1,6),7-(6,30)]
   375       3.974663       3.974663       3.974663    6[1-(0),6-(1,7),6-(6,6)]
   376       5.275786       5.275786       5.275786    6[6-(1,6),6-(1,6),6-(7,7)]
   377       6.018436       6.018436       6.018436    6[1-(0),6-(1,7),6-(6,6)]
   378       5.315889       5.315889       5.315889    6[1-(0),6-(1,6),7-(6,30)]
   379        5.12577        5.12577        5.12577    6[1-(0),6-(1,6),7-(6,30)]
   380       6.199642       6.199642       6.199642    6[1-(0),6-(1,7),6-(6,6)]
   381       6.856145       6.856145       6.856145    6[6-(1,6),6-(1,6),6-(7,7)]
   382       6.474423       6.474423       6.474423    6[1-(0),6-(1,7),6-(6,6)]
   383       5.388668       5.388668       5.388668    6[1-(0),6-(1,6),7-(6,30)]
   384       8.075576       8.075576       8.075576    6[6-(6,6),7-(6),7-(6)]
   385       9.198463       9.198463       9.198463    6[6-(6,6),7-(6),7-(6)]
   386      10.010922      10.010922      10.010922    6[6-(6,6),7-(6),7-(6)]
   387      10.905073      10.905073      10.905073    6[1-(0),6-(1,6),7-(6,30)]
   388      10.636233      10.636233      10.636233    6[1-(0),6-(1,7),6-(6,6)]
   389       9.406405       9.406405       9.406405    6[6-(1,6),6-(1,6),6-(7,7)]
   390       8.304312       8.304312       8.304312    6[1-(0),6-(1,7),6-(6,6)]
   391       8.601372       8.601372       8.601372    6[1-(0),6-(1,6),7-(6,30)]
   392      11.811106      11.811106      11.811106    6[1-(0),6-(1,6),7-(6,30)]
   393      10.856058      10.856058      10.856058    6[1-(0),6-(1,7),6-(6,6)]
   394      10.989735      10.989735      10.989735    6[6-(1,6),6-(1,6),6-(7,7)]
   395      12.063607      12.063607      12.063607    6[1-(0),6-(1,7),6-(6,6)]
   396      12.880522      12.880522      12.880522    6[1-(0),6-(1,6),7-(6,30)]
   397      12.682977      12.682977      12.682977    6[1-(0),6-(1,6),7-(6,30)]
   398      14.043512      14.043512      14.043512    6[1-(0),6-(1,7),6-(6,6)]
   399       0.077236       0.077236       0.077236    6[6-(1,6),6-(1,6),6-(7,7)]
   400      14.490587      14.490587      14.490587    6[1-(0),6-(1,7),6-(6,6)]
   401       13.07064       13.07064       13.07064    6[1-(0),6-(1,6),7-(6,30)]
   402         1.5358         1.5358         1.5358    6[6-(6,6),7-(6),7-(6)]
   403       3.322616       3.322616       3.322616    6[6-(6,6),7-(6),7-(6)]
   404       3.483028       3.483028       3.483028    6[6-(6,6),7-(6),7-(6)]
   405       5.914465       5.914465       5.914465    6[1-(0),6-(1,6),7-(6,30)]
   406       5.351536       5.351536       5.351536    6[1-(0),6-(1,7),6-(6,6)]
   407       3.991001       3.991001       3.991001    6[6-(1,6),6-(1,6),6-(7,7)]
   408       3.301822       3.301822       3.301822    6[1-(0),6-(1,7),6-(6,6)]
   409       3.944957       3.944957       3.944957    6[1-(0),6-(1,6),7-(6,30)]
   410       4.273208       4.273208       4.273208    6[1-(0),6-(1,6),7-(6,30)]
   411       3.548382       3.548382       3.548382    6[1-(0),6-(1,7),6-(6,6)]
   412       4.244987       4.244987       4.244987    6[6-(1,6),6-(1,6),6-(7,7)]
   413       5.653052       5.653052       5.653052    6[1-(0),6-(1,7),6-(6,6)]
   414       6.229348       6.229348       6.229348    6[1-(0),6-(1,6),7-(6,30)]
   415       4.622254       4.622254       4.622254    6[1-(0),6-(1,6),7-(6,30)]
   416       3.572147       3.572147       3.572147    6[1-(0),6-(1,7),6-(6,6)]
   417       3.013674       3.013674       3.013674    6[6-(1,6),6-(1,6),6-(7,7)]
   418       3.548382       3.548382       3.548382    6[1-(0),6-(1,7),6-(6,6)]
   419       4.666813       4.666813       4.666813    6[1-(0),6-(1,6),7-(6,30)]
   420       1.837316       1.837316       1.837316    6[6-(6,6),7-(6),7-(6)]
   421       0.573326       0.573326       0.573326    6[6-(6,6),7-(6),7-(6)]
   422       0.069809       0.069809       0.069809    6[6-(6,6),7-(6),7-(6)]
   423      13.773187      13.773187      13.773187    6[1-(0),6-(1,6),7-(6,30)]
   424      13.963305      13.963305      13.963305    6[1-(0),6-(1,7),6-(6,6)]
   425       0.283692       0.283692       0.283692    6[6-(1,6),6-(1,6),6-(7,7)]
   426       1.097637       1.097637       1.097637    6[1-(0),6-(1,7),6-(6,6)]
   427       0.812459       0.812459       0.812459    6[1-(0),6-(1,6),7-(6,30)]
   428      13.226597      13.226597      13.226597    6[1-(0),6-(1,6),7-(6,30)]
   429      13.967761      13.967761      13.967761    6[1-(0),6-(1,7),6-(6,6)]
   430      14.018261      14.018261      14.018261    6[6-(1,6),6-(1,6),6-(7,7)]
   431       13.26967       13.26967       13.26967    6[1-(0),6-(1,7),6-(6,6)]
   432      12.576035      12.576035      12.576035    6[1-(0),6-(1,6),7-(6,30)]
   433        4.33262        4.33262        4.33262    6[1-(0),6-(1,6),7-(6,30)]
   434       3.537985       3.537985       3.537985    6[1-(0),6-(1,7),6-(6,6)]
   435       3.526102       3.526102       3.526102    6[6-(1,6),6-(1,6),6-(7,7)]
   436       4.326679       4.326679       4.326679    6[1-(0),6-(1,7),6-(6,6)]
   437       5.131712       5.131712       5.131712    6[1-(0),6-(1,6),7-(6,30)]
   438       2.689878       2.689878       2.689878    6[6-(6,6),7-(6),7-(6)]
   439        0.91643        0.91643        0.91643    6[6-(6,6),7-(6),7-(6)]
   440       2.213097       2.213097       2.213097    6[6-(6,6),7-(6),7-(6)]
   441      12.914684      12.914684      12.914684    6[1-(0),6-(1,6),7-(6,30)]
   442      14.018261      14.018261      14.018261    6[1-(0),6-(1,7),6-(6,6)]
   443      14.548514      14.548514      14.548514    6[6-(1,6),6-(1,6),6-(7,7)]
   444      13.975188      13.975188      13.975188    6[1-(0),6-(1,7),6-(6,6)]
   445      12.899831      12.899831      12.899831    6[1-(0),6-(1,6),7-(6,30)]
   446       4.050413       4.050413       4.050413    6[1-(0),6-(1,6),7-(6,30)]
   447        3.78603        3.78603        3.78603    6[1-(0),6-(1,7),6-(6,6)]
   448       2.514613       2.514613       2.514613    6[6-(1,6),6-(1,6),6-(7,7)]
   449        1.53283        1.53283        1.53283    6[1-(0),6-(1,7),6-(6,6)]
   450       1.783845       1.783845       1.783845    6[1-(0),6-(1,6),7-(6,30)]
   451      11.295707      11.295707      11.295707    6[1-(0),6-(1,6),7-(6,30)]
   452      11.975974      11.975974      11.975974    6[1-(0),6-(1,7),6-(6,6)]
   453      13.373641      13.373641      13.373641    6[6-(1,6),6-(1,6),6-(7,7)]
   454      13.963305      13.963305      13.963305    6[1-(0),6-(1,7),6-(6,6)]
   455      13.239964      13.239964      13.239964    6[1-(0),6-(1,6),7-(6,30)]
   456      14.119262      14.119262      14.119262    6[6-(6,6),7-(6),7-(6)]
   457      14.293042      14.293042      14.293042    6[6-(6,6),7-(6),7-(6)]
   458       1.292211       1.292211       1.292211    6[6-(6,6),7-(6),7-(6)]
   459      13.626142      13.626142      13.626142    6[1-(0),6-(1,6),7-(6,30)]
   460      14.355424      14.355424      14.355424    6[1-(0),6-(1,7),6-(6,6)]
   461      13.624657      13.624657      13.624657    6[6-(1,6),6-(1,6),6-(7,7)]
   462       12.22996       12.22996       12.22996    6[1-(0),6-(1,7),6-(6,6)]
   463      11.618017      11.618017      11.618017    6[1-(0),6-(1,6),7-(6,30)]
   464       4.620768       4.620768       4.620768    6[1-(0),6-(1,6),7-(6,30)]
   465       3.211219       3.211219       3.211219    6[1-(0),6-(1,7),6-(6,6)]
   466       2.715128       2.715128       2.715128    6[6-(1,6),6-(1,6),6-(7,7)]
   467       3.552838       3.552838       3.552838    6[1-(0),6-(1,7),6-(6,6)]
   468       4.898519       4.898519       4.898519    6[1-(0),6-(1,6),7-(6,30)]
   469       5.794155       5.794155       5.794155    6[1-(0),6-(1,6),7-(6,30)]
   470        7.10419        7.10419        7.10419    6[1-(0),6-(1,7),6-(6,6)]
   471       8.069635       8.069635       8.069635    6[6-(1,6),6-(1,6),6-(7,7)]
   472       7.579486       7.579486       7.579486    6[1-(0),6-(1,7),6-(6,6)]
   473       6.227863       6.227863       6.227863    6[1-(0),6-(1,6),7-(6,30)]
   474        9.50592        9.50592        9.50592    6[6-(6,6),7-(6),7-(6)]
   475      11.233324      11.233324      11.233324    6[6-(6,6),7-(6),7-(6)]
   476      11.426413      11.426413      11.426413    6[6-(6,6),7-(6),7-(6)]
   477      13.801408      13.801408      13.801408    6[1-(0),6-(1,6),7-(6,30)]
   478      13.274126      13.274126      13.274126    6[1-(0),6-(1,7),6-(6,6)]
   479      11.851209      11.851209      11.851209    6[6-(1,6),6-(1,6),6-(7,7)]
   480      11.141235      11.141235      11.141235    6[1-(0),6-(1,7),6-(6,6)]
   481       11.78437       11.78437       11.78437    6[1-(0),6-(1,6),7-(6,30)]
   482      12.173519      12.173519      12.173519    6[1-(0),6-(1,6),7-(6,30)]
   483       11.48434       11.48434       11.48434    6[1-(0),6-(1,7),6-(6,6)]
   484      12.151239      12.151239      12.151239    6[6-(1,6),6-(1,6),6-(7,7)]
   485      13.547421      13.547421      13.547421    6[1-(0),6-(1,7),6-(6,6)]
   486      14.154909      14.154909      14.154909    6[1-(0),6-(1,6),7-(6,30)]
   487      11.874974      11.874974      11.874974    6[1-(0),6-(1,6),7-(6,30)]
   488      10.759513      10.759513      10.759513    6[1-(0),6-(1,7),6-(6,6)]
   489      10.414924      10.414924      10.414924    6[6-(1,6),6-(1,6),6-(7,7)]
   490      11.260059      11.260059      11.260059    6[1-(0),6-(1,7),6-(6,6)]
   491      12.396314      12.396314      12.396314    6[1-(0),6-(1,6),7-(6,30)]
   492       9.199948       9.199948       9.199948    6[6-(6,6),7-(6),7-(6)]
   493       7.279455       7.279455       7.279455    6[6-(6,6),7-(6),7-(6)]
   494       7.990914       7.990914       7.990914    6[6-(6,6),7-(6),7-(6)]
   495       4.599974       4.599974       4.599974    6[1-(0),6-(1,6),7-(6,30)]
   496        5.39758        5.39758        5.39758    6[1-(0),6-(1,7),6-(6,6)]
   497       6.328863       6.328863       6.328863    6[6-(1,6),6-(1,6),6-(7,7)]
   498       6.419467       6.419467       6.419467    6[1-(0),6-(1,7),6-(6,6)]
   499       5.599581       5.599581       5.599581    6[1-(0),6-(1,6),7-(6,30)]
   500       8.681579       8.681579       8.681579    6[1-(0),6-(1,6),7-(6,30)]
   501       8.870212       8.870212       8.870212    6[1-(0),6-(1,7),6-(6,6)]
   502       7.787428       7.787428       7.787428    6[6-(1,6),6-(1,6),6-(7,7)]
   503       6.518982       6.518982       6.518982    6[1-(0),6-(1,7),6-(6,6)]
   504       6.417981       6.417981       6.417981    6[1-(0),6-(1,6),7-(6,30)]
   505       8.708314       8.708314       8.708314    53[30-(7,7,53)]
   506      11.110935      11.110935      11.110935    53[30-(7,7,53)]
   507      10.019537      10.019537      10.019537    53[30-(7,7,53)]
   508        8.92086        8.92086        8.92086    53[30-(7,7,53)]
   509       1.397964       1.397964       1.397964    53[30-(7,7,53)]
   510       2.548923       2.548923       2.548923    53[30-(7,7,53)]
   511      14.597677      14.597677      14.597677    53[30-(7,7,53)]
   512       0.960544       0.960544       0.960544    53[30-(7,7,53)]
   513       7.105675       7.105675       7.105675    53[30-(7,7,53)]
   514       8.211333       8.211333       8.211333    53[30-(7,7,53)]
   515       1.672745       1.672745       1.672745    53[30-(7,7,53)]
   516       4.004666       4.004666       4.004666    53[30-(7,7,53)]
   517      13.227191      13.227191      13.227191    53[30-(7,7,53)]
   518       0.995597       0.995597       0.995597    53[30-(7,7,53)]
   519       2.586056       2.586056       2.586056    53[30-(7,7,53)]
   520       1.838059       1.838059       1.838059    53[30-(7,7,53)]
   521       0.353798       0.353798       0.353798    53[30-(7,7,53)]
   522       1.499113       1.499113       1.499113    53[30-(7,7,53)]
   523       9.233367       9.233367       9.233367    53[30-(7,7,53)]
   524      10.310656      10.310656      10.310656    53[30-(7,7,53)]
   525        8.72079        8.72079        8.72079    53[30-(7,7,53)]
   526       6.745341       6.745341       6.745341    53[30-(7,7,53)]
   527       7.240095       7.240095       7.240095    53[30-(7,7,53)]
   528       8.681133       8.681133       8.681133    53[30-(7,7,53)]
   529       1.281814       1.281814       1.281814    53[30-(7,7,53)]
   530       3.684435       3.684435       3.684435    53[30-(7,7,53)]
   531       2.593037       2.593037       2.593037    53[30-(7,7,53)]
   532        1.49436        1.49436        1.49436    53[30-(7,7,53)]
   533       8.824464       8.824464       8.824464    53[30-(7,7,53)]
   534       9.975423       9.975423       9.975423    53[30-(7,7,53)]
   535       7.171177       7.171177       7.171177    53[30-(7,7,53)]
   536       8.387044       8.387044       8.387044    53[30-(7,7,53)]
   537      14.532175      14.532175      14.532175    53[30-(7,7,53)]
   538       0.784833       0.784833       0.784833    53[30-(7,7,53)]
   539       9.099245       9.099245       9.099245    53[30-(7,7,53)]
   540      11.431166      11.431166      11.431166    53[30-(7,7,53)]
   541       5.800691       5.800691       5.800691    53[30-(7,7,53)]
   542       8.422097       8.422097       8.422097    53[30-(7,7,53)]
   543      10.012556      10.012556      10.012556    53[30-(7,7,53)]
   544       9.264559       9.264559       9.264559    53[30-(7,7,53)]
   545       7.780298       7.780298       7.780298    53[30-(7,7,53)]
   546       8.925613       8.925613       8.925613    53[30-(7,7,53)]
   547       1.806867       1.806867       1.806867    53[30-(7,7,53)]
   548       2.884156       2.884156       2.884156    53[30-(7,7,53)]
   549        1.29429        1.29429        1.29429    53[30-(7,7,53)]
   550      14.171841      14.171841      14.171841    53[30-(7,7,53)]
   551      14.666595      14.666595      14.666595    53[30-(7,7,53)]
   552       1.254633       1.254633       1.254633    53[30-(7,7,53)]
   553      11.814076      11.814076      11.814076    7[6-(1,6),6-(1,6),30-(7,53,53)]
   554       0.136648       0.136648       0.136648    7[6-(6,7),6-(6,7)]
   555      14.789132      14.789132      14.789132    7[6-(6,7),6-(6,7)]
   556      12.884977      12.884977      12.884977    7[6-(6,7),6-(6,7)]
   557       4.801975       4.801975       4.801975    7[6-(1,6),6-(1,6),30-(7,53,53)]
   558      11.427898      11.427898      11.427898    7[6-(1,6),6-(1,6),30-(7,53,53)]
   559      12.142328      12.142328      12.142328    7[6-(1,6),6-(1,6),30-(7,53,53)]
   560       0.701062       0.701062       0.701062    7[6-(6,7),6-(6,7)]
   561       2.734437       2.734437       2.734437    7[6-(6,7),6-(6,7)]
   562       1.565506       1.565506       1.565506    7[6-(6,7),6-(6,7)]
   563       2.419554       2.419554       2.419554    7[6-(1,6),6-(1,6),30-(7,53,53)]
   564       5.376786       5.376786       5.376786    7[6-(1,6),6-(1,6),30-(7,53,53)]
   565       4.784151       4.784151       4.784151    7[6-(1,6),6-(1,6),30-(7,53,53)]
   566       9.452449       9.452449       9.452449    7[6-(6,7),6-(6,7)]
   567      11.511075      11.511075      11.511075    7[6-(6,7),6-(6,7)]
   568        9.60395        9.60395        9.60395    7[6-(6,7),6-(6,7)]
   569      12.690403      12.690403      12.690403    7[6-(1,6),6-(1,6),30-(7,53,53)]
   570      13.017169      13.017169      13.017169    7[6-(1,6),6-(1,6),30-(7,53,53)]
   571      12.559697      12.559697      12.559697    7[6-(1,6),6-(1,6),30-(7,53,53)]
   572       9.036565       9.036565       9.036565    7[6-(6,7),6-(6,7)]
   573       7.218558       7.218558       7.218558    7[6-(6,7),6-(6,7)]
   574       8.489975       8.489975       8.489975    7[6-(6,7),6-(6,7)]
   575       7.145778       7.145778       7.145778    7[6-(1,6),6-(1,6),30-(7,53,53)]
   576       5.017343       5.017343       5.017343    7[6-(1,6),6-(1,6),30-(7,53,53)]
   577      12.457211      12.457211      12.457211    7[6-(1,6),6-(1,6),30-(7,53,53)]
   578       9.066271       9.066271       9.066271    7[6-(6,7),6-(6,7)]
   579       8.543446       8.543446       8.543446    7[6-(6,7),6-(6,7)]
   580        10.4476        10.4476        10.4476    7[6-(6,7),6-(6,7)]
   581       4.980211       4.980211       4.980211    7[6-(1,6),6-(1,6),30-(7,53,53)]
   582      10.493645      10.493645      10.493645    7[6-(1,6),6-(1,6),30-(7,53,53)]
   583       4.491547       4.491547       4.491547    7[6-(1,6),6-(1,6),30-(7,53,53)]
   584       6.086759       6.086759       6.086759    7[6-(6,7),6-(6,7)]
   585       8.188459       8.188459       8.188459    7[6-(6,7),6-(6,7)]
   586       8.014679       8.014679       8.014679    7[6-(6,7),6-(6,7)]
   587       4.873269       4.873269       4.873269    7[6-(1,6),6-(1,6),30-(7,53,53)]
   588      12.847845      12.847845      12.847845    7[6-(1,6),6-(1,6),30-(7,53,53)]
   589      12.772095      12.772095      12.772095    7[6-(1,6),6-(1,6),30-(7,53,53)]
   590       2.538378       2.538378       2.538378    7[6-(6,7),6-(6,7)]
   591       4.607401       4.607401       4.607401    7[6-(6,7),6-(6,7)]
   592       2.716614       2.716614       2.716614    7[6-(6,7),6-(6,7)]
   593       5.728802       5.728802       5.728802    7[6-(1,6),6-(1,6),30-(7,53,53)]
   594       6.033289       6.033289       6.033289    7[6-(1,6),6-(1,6),30-(7,53,53)]
   595       5.277271       5.277271       5.277271    7[6-(1,6),6-(1,6),30-(7,53,53)]
   596       0.868901       0.868901       0.868901    7[6-(6,7),6-(6,7)]
   597      14.477219      14.477219      14.477219    7[6-(6,7),6-(6,7)]
   598       1.687301       1.687301       1.687301    7[6-(6,7),6-(6,7)]
   599      12.114107      12.114107      12.114107    7[6-(1,6),6-(1,6),30-(7,53,53)]
   600       0.029706       0.029706       0.029706    7[6-(1,6),6-(1,6),30-(7,53,53)]
   601       4.387576       4.387576       4.387576    7[6-(1,6),6-(1,6),30-(7,53,53)]
   602       7.563148       7.563148       7.563148    7[6-(6,7),6-(6,7)]
   603       7.362632       7.362632       7.362632    7[6-(6,7),6-(6,7)]
   604       5.458477       5.458477       5.458477    7[6-(6,7),6-(6,7)]
   605      12.228475      12.228475      12.228475    7[6-(1,6),6-(1,6),30-(7,53,53)]
   606       4.001398       4.001398       4.001398    7[6-(1,6),6-(1,6),30-(7,53,53)]
   607       4.715828       4.715828       4.715828    7[6-(1,6),6-(1,6),30-(7,53,53)]
   608       8.127562       8.127562       8.127562    7[6-(6,7),6-(6,7)]
   609      10.160937      10.160937      10.160937    7[6-(6,7),6-(6,7)]
   610       8.992006       8.992006       8.992006    7[6-(6,7),6-(6,7)]
   611       9.846054       9.846054       9.846054    7[6-(1,6),6-(1,6),30-(7,53,53)]
   612      12.803286      12.803286      12.803286    7[6-(1,6),6-(1,6),30-(7,53,53)]
   613      12.210651      12.210651      12.210651    7[6-(1,6),6-(1,6),30-(7,53,53)]
   614       2.025949       2.025949       2.025949    7[6-(6,7),6-(6,7)]
   615       4.084575       4.084575       4.084575    7[6-(6,7),6-(6,7)]
   616        2.17745        2.17745        2.17745    7[6-(6,7),6-(6,7)]
   617       5.263903       5.263903       5.263903    7[6-(1,6),6-(1,6),30-(7,53,53)]
   618       5.590669       5.590669       5.590669    7[6-(1,6),6-(1,6),30-(7,53,53)]
   619       5.133197       5.133197       5.133197    7[6-(1,6),6-(1,6),30-(7,53,53)]
   620       1.610065       1.610065       1.610065    7[6-(6,7),6-(6,7)]
   621      14.645058      14.645058      14.645058    7[6-(6,7),6-(6,7)]
   622       1.063475       1.063475       1.063475    7[6-(6,7),6-(6,7)]
   623      14.572278      14.572278      14.572278    7[6-(1,6),6-(1,6),30-(7,53,53)]
   624      12.443843      12.443843      12.443843    7[6-(1,6),6-(1,6),30-(7,53,53)]
   625       5.030711       5.030711       5.030711    7[6-(1,6),6-(1,6),30-(7,53,53)]
   626       1.639771       1.639771       1.639771    7[6-(6,7),6-(6,7)]
   627       1.116946       1.116946       1.116946    7[6-(6,7),6-(6,7)]
   628         3.0211         3.0211         3.0211    7[6-(6,7),6-(6,7)]
   629      12.406711      12.406711      12.406711    7[6-(1,6),6-(1,6),30-(7,53,53)]
   630       3.067144       3.067144       3.067144    7[6-(1,6),6-(1,6),30-(7,53,53)]
   631      11.918047      11.918047      11.918047    7[6-(1,6),6-(1,6),30-(7,53,53)]
   632      13.513259      13.513259      13.513259    7[6-(6,7),6-(6,7)]
   633       0.761959       0.761959       0.761959    7[6-(6,7),6-(6,7)]
   634       0.588179       0.588179       0.588179    7[6-(6,7),6-(6,7)]
   635      12.299769      12.299769      12.299769    7[6-(1,6),6-(1,6),30-(7,53,53)]
   636       5.421345       5.421345       5.421345    7[6-(1,6),6-(1,6),30-(7,53,53)]
   637       5.345595       5.345595       5.345595    7[6-(1,6),6-(1,6),30-(7,53,53)]
   638       9.964878       9.964878       9.964878    7[6-(6,7),6-(6,7)]
   639      12.033901      12.033901      12.033901    7[6-(6,7),6-(6,7)]
   640      10.143114      10.143114      10.143114    7[6-(6,7),6-(6,7)]
   641      13.155302      13.155302      13.155302    7[6-(1,6),6-(1,6),30-(7,53,53)]
   642      13.459789      13.459789      13.459789    7[6-(1,6),6-(1,6),30-(7,53,53)]
   643      12.703771      12.703771      12.703771    7[6-(1,6),6-(1,6),30-(7,53,53)]
   644       8.295401       8.295401       8.295401    7[6-(6,7),6-(6,7)]
   645       7.050719       7.050719       7.050719    7[6-(6,7),6-(6,7)]
   646       9.113801       9.113801       9.113801    7[6-(6,7),6-(6,7)]
   647       4.687607       4.687607       4.687607    7[6-(1,6),6-(1,6),30-(7,53,53)]
   648       7.456206       7.456206       7.456206    7[6-(1,6),6-(1,6),30-(7,53,53)]
