# Supplementary material for: A collection of forcefield precursors for metal–organic frameworks
Source: RSC Adv. 2019 Nov 13;9(63):36492–507. doi: 10.1039/c9ra07327b (PMC9075174; doi:10.1039/c9ra07327b)
Supplement: RA-009-C9RA07327B-s2191 [file RA-009-C9RA07327B-s2191.txt]

REXDEF_clean

14.952000    0.000000    0.000000
-6.845750    17.277175    0.000000
-1.100838    -5.422071    29.721018

     1       2.102034       2.102034       2.102034    30[7-(6,6),7-(6,6),53-(0),53-(0)]
     2       6.257736       6.257736       6.257736    30[7-(6,6),7-(6,6),53-(0),53-(0)]
     3      -6.043462      -6.043462      -6.043462    30[7-(6,6),7-(6,6),53-(0),53-(0)]
     4      -2.573981      -2.573981      -2.573981    30[7-(6,6),7-(6,6),53-(0),53-(0)]
     5       8.389259       8.389259       8.389259    30[7-(6,6),7-(6,6),53-(0),53-(0)]
     6       5.647519       5.647519       5.647519    30[7-(6,6),7-(6,6),53-(0),53-(0)]
     7       4.903378       4.903378       4.903378    30[7-(6,6),7-(6,6),53-(0),53-(0)]
     8       0.747676       0.747676       0.747676    30[7-(6,6),7-(6,6),53-(0),53-(0)]
     9      13.048874      13.048874      13.048874    30[7-(6,6),7-(6,6),53-(0),53-(0)]
    10       9.579393       9.579393       9.579393    30[7-(6,6),7-(6,6),53-(0),53-(0)]
    11      -1.383847      -1.383847      -1.383847    30[7-(6,6),7-(6,6),53-(0),53-(0)]
    12       1.357893       1.357893       1.357893    30[7-(6,6),7-(6,6),53-(0),53-(0)]
    13      -0.406318      -0.406318      -0.406318    1[6-(6,7)]
    14      -2.717195      -2.717195      -2.717195    1[6-(6,6)]
    15      -2.176929      -2.176929      -2.176929    1[6-(6,6)]
    16       0.124273       0.124273       0.124273    1[6-(6,7)]
    17       5.117361       5.117361       5.117361    1[6-(6,7)]
    18       6.267951       6.267951       6.267951    1[6-(6,6)]
    19      -5.354002      -5.354002      -5.354002    1[6-(6,6)]
    20       8.336858       8.336858       8.336858    1[6-(6,7)]
    21       8.996359       8.996359       8.996359    1[6-(6,7)]
    22      10.023498      10.023498      10.023498    1[6-(6,6)]
    23       6.483158       6.483158       6.483158    1[6-(6,6)]
    24       5.576121       5.576121       5.576121    1[6-(6,7)]
    25       6.979497       6.979497       6.979497    1[6-(6,7)]
    26       8.359501       8.359501       8.359501    1[6-(6,6)]
    27       7.895195       7.895195       7.895195    1[6-(6,6)]
    28        6.76073        6.76073        6.76073    1[6-(6,7)]
    29       7.614646       7.614646       7.614646    1[6-(6,7)]
    30       6.614944       6.614944       6.614944    1[6-(6,6)]
    31      11.602122      11.602122      11.602122    1[6-(6,6)]
    32        6.81083        6.81083        6.81083    1[6-(6,7)]
    33       1.035729       1.035729       1.035729    1[6-(6,7)]
    34       1.260411       1.260411       1.260411    1[6-(6,6)]
    35       4.467852       4.467852       4.467852    1[6-(6,6)]
    36       4.025488       4.025488       4.025488    1[6-(6,7)]
    37       6.243983       6.243983       6.243983    1[6-(6,7)]
    38         4.9198         4.9198         4.9198    1[6-(6,6)]
    39       8.152043       8.152043       8.152043    1[6-(6,6)]
    40       9.281367       9.281367       9.281367    1[6-(6,7)]
    41      -0.594488      -0.594488      -0.594488    1[6-(6,7)]
    42       1.692451       1.692451       1.692451    1[6-(6,6)]
    43       2.157947       2.157947       2.157947    1[6-(6,6)]
    44      -0.129014      -0.129014      -0.129014    1[6-(6,7)]
    45       9.044395       9.044395       9.044395    1[6-(6,7)]
    46       7.999078       7.999078       7.999078    1[6-(6,6)]
    47       4.530359       4.530359       4.530359    1[6-(6,6)]
    48       5.708443       5.708443       5.708443    1[6-(6,7)]
    49       6.339628       6.339628       6.339628    1[6-(6,7)]
    50       5.056369       5.056369       5.056369    1[6-(6,6)]
    51       5.970735       5.970735       5.970735    1[6-(6,6)]
    52       7.507333       7.507333       7.507333    1[6-(6,7)]
    53        7.17945        7.17945        7.17945    1[6-(6,7)]
    54       8.938557       8.938557       8.938557    1[6-(6,6)]
    55       -5.20402       -5.20402       -5.20402    1[6-(6,6)]
    56         7.8404         7.8404         7.8404    1[6-(6,7)]
    57      -1.584417      -1.584417      -1.584417    1[6-(6,7)]
    58      -1.312297      -1.312297      -1.312297    1[6-(6,6)]
    59      -4.218044      -4.218044      -4.218044    1[6-(6,6)]
    60      -3.999215      -3.999215      -3.999215    1[6-(6,7)]
    61        7.41173        7.41173        7.41173    1[6-(6,7)]
    62       9.722607       9.722607       9.722607    1[6-(6,6)]
    63       9.182341       9.182341       9.182341    1[6-(6,6)]
    64       6.881139       6.881139       6.881139    1[6-(6,7)]
    65       1.888051       1.888051       1.888051    1[6-(6,7)]
    66       0.737461       0.737461       0.737461    1[6-(6,6)]
    67      12.359414      12.359414      12.359414    1[6-(6,6)]
    68      -1.331446      -1.331446      -1.331446    1[6-(6,7)]
    69      -1.990947      -1.990947      -1.990947    1[6-(6,7)]
    70      -3.018086      -3.018086      -3.018086    1[6-(6,6)]
    71       0.522254       0.522254       0.522254    1[6-(6,6)]
    72       1.429291       1.429291       1.429291    1[6-(6,7)]
    73       0.025915       0.025915       0.025915    1[6-(6,7)]
    74      -1.354089      -1.354089      -1.354089    1[6-(6,6)]
    75      -0.889783      -0.889783      -0.889783    1[6-(6,6)]
    76       0.244682       0.244682       0.244682    1[6-(6,7)]
    77      -0.609234      -0.609234      -0.609234    1[6-(6,7)]
    78       0.390468       0.390468       0.390468    1[6-(6,6)]
    79       -4.59671       -4.59671       -4.59671    1[6-(6,6)]
    80       0.194582       0.194582       0.194582    1[6-(6,7)]
    81       5.969683       5.969683       5.969683    1[6-(6,7)]
    82       5.745001       5.745001       5.745001    1[6-(6,6)]
    83        2.53756        2.53756        2.53756    1[6-(6,6)]
    84       2.979924       2.979924       2.979924    1[6-(6,7)]
    85       0.761429       0.761429       0.761429    1[6-(6,7)]
    86       2.085612       2.085612       2.085612    1[6-(6,6)]
    87      -1.146631      -1.146631      -1.146631    1[6-(6,6)]
    88      -2.275955      -2.275955      -2.275955    1[6-(6,7)]
    89         7.5999         7.5999         7.5999    1[6-(6,7)]
    90       5.312961       5.312961       5.312961    1[6-(6,6)]
    91       4.847465       4.847465       4.847465    1[6-(6,6)]
    92       7.134426       7.134426       7.134426    1[6-(6,7)]
    93      -2.038983      -2.038983      -2.038983    1[6-(6,7)]
    94      -0.993666      -0.993666      -0.993666    1[6-(6,6)]
    95       2.475053       2.475053       2.475053    1[6-(6,6)]
    96       1.296969       1.296969       1.296969    1[6-(6,7)]
    97       0.665784       0.665784       0.665784    1[6-(6,7)]
    98       1.949043       1.949043       1.949043    1[6-(6,6)]
    99       1.034677       1.034677       1.034677    1[6-(6,6)]
   100      -0.501921      -0.501921      -0.501921    1[6-(6,7)]
   101      -0.174038      -0.174038      -0.174038    1[6-(6,7)]
   102      -1.933145      -1.933145      -1.933145    1[6-(6,6)]
   103      12.209432      12.209432      12.209432    1[6-(6,6)]
   104      -0.834988      -0.834988      -0.834988    1[6-(6,7)]
   105       8.589829       8.589829       8.589829    1[6-(6,7)]
   106       8.317709       8.317709       8.317709    1[6-(6,6)]
   107      11.223456      11.223456      11.223456    1[6-(6,6)]
   108      11.004627      11.004627      11.004627    1[6-(6,7)]
   109      -0.780614      -0.780614      -0.780614    6[1-(0),6-(1,6),7-(6,30)]
   110      -2.140955      -2.140955      -2.140955    6[1-(0),6-(1,7),6-(6,6)]
   111      -2.624966      -2.624966      -2.624966    6[6-(1,6),6-(1,6),6-(7,7)]
   112       -1.81073       -1.81073       -1.81073    6[1-(0),6-(1,7),6-(6,6)]
   113      -0.458492      -0.458492      -0.458492    6[1-(0),6-(1,6),7-(6,30)]
   114       -4.10437       -4.10437       -4.10437    6[6-(6,6),7-(6),7-(6)]
   115       8.819621       8.819621       8.819621    6[6-(6,6),7-(6),7-(6)]
   116       9.034278       9.034278       9.034278    6[6-(6,6),7-(6),7-(6)]
   117        6.06465        6.06465        6.06465    6[1-(0),6-(1,6),7-(6,30)]
   118       6.727779       6.727779       6.727779    6[1-(0),6-(1,7),6-(6,6)]
   119       8.051167       8.051167       8.051167    6[6-(1,6),6-(1,6),6-(7,7)]
   120       8.677288       8.677288       8.677288    6[1-(0),6-(1,7),6-(6,6)]
   121       7.919595       7.919595       7.919595    6[1-(0),6-(1,6),7-(6,30)]
   122       8.469555       8.469555       8.469555    6[1-(0),6-(1,6),7-(6,30)]
   123        9.07332        9.07332        9.07332    6[1-(0),6-(1,7),6-(6,6)]
   124       8.384222       8.384222       8.384222    6[6-(1,6),6-(1,6),6-(7,7)]
   125       7.025868       7.025868       7.025868    6[1-(0),6-(1,7),6-(6,6)]
   126       6.522374       6.522374       6.522374    6[1-(0),6-(1,6),7-(6,30)]
   127       6.963105       6.963105       6.963105    6[1-(0),6-(1,6),7-(6,30)]
   128       7.785025       7.785025       7.785025    6[1-(0),6-(1,7),6-(6,6)]
   129       8.802093       8.802093       8.802093    6[6-(1,6),6-(1,6),6-(7,7)]
   130       7.979109       7.979109       7.979109    6[1-(0),6-(1,7),6-(6,6)]
   131       7.273742       7.273742       7.273742    6[1-(0),6-(1,6),7-(6,30)]
   132        2.87266        2.87266        2.87266    6[6-(6,6),7-(6),7-(6)]
   133       4.670113       4.670113       4.670113    6[6-(6,6),7-(6),7-(6)]
   134       3.326535       3.326535       3.326535    6[6-(6,6),7-(6),7-(6)]
   135       6.970352       6.970352       6.970352    6[1-(0),6-(1,6),7-(6,30)]
   136       6.870664       6.870664       6.870664    6[1-(0),6-(1,7),6-(6,6)]
   137       4.959347       4.959347       4.959347    6[6-(1,6),6-(1,6),6-(7,7)]
   138       5.305982       5.305982       5.305982    6[1-(0),6-(1,7),6-(6,6)]
   139       6.502757       6.502757       6.502757    6[1-(0),6-(1,6),7-(6,30)]
   140       1.754957       1.754957       1.754957    6[1-(0),6-(1,6),7-(6,30)]
   141       1.897607       1.897607       1.897607    6[1-(0),6-(1,7),6-(6,6)]
   142       2.987174       2.987174       2.987174    6[6-(1,6),6-(1,6),6-(7,7)]
   143        3.71358        3.71358        3.71358    6[1-(0),6-(1,7),6-(6,6)]
   144       3.461246       3.461246       3.461246    6[1-(0),6-(1,6),7-(6,30)]
   145       6.610001       6.610001       6.610001    6[1-(0),6-(1,6),7-(6,30)]
   146       5.815516       5.815516       5.815516    6[1-(0),6-(1,7),6-(6,6)]
   147       6.460172       6.460172       6.460172    6[6-(1,6),6-(1,6),6-(7,7)]
   148       7.742467       7.742467       7.742467    6[1-(0),6-(1,7),6-(6,6)]
   149       8.389364       8.389364       8.389364    6[1-(0),6-(1,6),7-(6,30)]
   150        5.61829        5.61829        5.61829    6[6-(6,6),7-(6),7-(6)]
   151       3.682246       3.682246       3.682246    6[6-(6,6),7-(6),7-(6)]
   152       5.482193       5.482193       5.482193    6[6-(6,6),7-(6),7-(6)]
   153      -0.036927      -0.036927      -0.036927    6[1-(0),6-(1,6),7-(6,30)]
   154       1.329605       1.329605       1.329605    6[1-(0),6-(1,7),6-(6,6)]
   155       2.170853       2.170853       2.170853    6[6-(1,6),6-(1,6),6-(7,7)]
   156       1.613873       1.613873       1.613873    6[1-(0),6-(1,7),6-(6,6)]
   157       0.252727       0.252727       0.252727    6[1-(0),6-(1,6),7-(6,30)]
   158       8.119239       8.119239       8.119239    6[1-(0),6-(1,6),7-(6,30)]
   159       7.486695       7.486695       7.486695    6[1-(0),6-(1,7),6-(6,6)]
   160       6.153702       6.153702       6.153702    6[6-(1,6),6-(1,6),6-(7,7)]
   161       5.462417       5.462417       5.462417    6[1-(0),6-(1,7),6-(6,6)]
   162       6.172153       6.172153       6.172153    6[1-(0),6-(1,6),7-(6,30)]
   163       6.325341       6.325341       6.325341    6[1-(0),6-(1,6),7-(6,30)]
   164        5.54159        5.54159        5.54159    6[1-(0),6-(1,7),6-(6,6)]
   165       5.406145       5.406145       5.406145    6[6-(1,6),6-(1,6),6-(7,7)]
   166       6.100768       6.100768       6.100768    6[1-(0),6-(1,7),6-(6,6)]
   167       6.977927       6.977927       6.977927    6[1-(0),6-(1,6),7-(6,30)]
   168       -2.33914       -2.33914       -2.33914    6[6-(6,6),7-(6),7-(6)]
   169      -4.284804      -4.284804      -4.284804    6[6-(6,6),7-(6),7-(6)]
   170       -3.11784       -3.11784       -3.11784    6[6-(6,6),7-(6),7-(6)]
   171       7.692063       7.692063       7.692063    6[1-(0),6-(1,6),7-(6,30)]
   172       8.756862       8.756862       8.756862    6[1-(0),6-(1,7),6-(6,6)]
   173      -5.437174      -5.437174      -5.437174    6[6-(1,6),6-(1,6),6-(7,7)]
   174      -5.763019      -5.763019      -5.763019    6[1-(0),6-(1,7),6-(6,6)]
   175         8.0575         8.0575         8.0575    6[1-(0),6-(1,6),7-(6,30)]
   176      -1.984438      -1.984438      -1.984438    6[1-(0),6-(1,6),7-(6,30)]
   177      -1.981512      -1.981512      -1.981512    6[1-(0),6-(1,7),6-(6,6)]
   178      -2.909431      -2.909431      -2.909431    6[6-(1,6),6-(1,6),6-(7,7)]
   179       -3.62289       -3.62289       -3.62289    6[1-(0),6-(1,7),6-(6,6)]
   180      -3.457778      -3.457778      -3.457778    6[1-(0),6-(1,6),7-(6,30)]
   181       7.786026       7.786026       7.786026    6[1-(0),6-(1,6),7-(6,30)]
   182       9.146367       9.146367       9.146367    6[1-(0),6-(1,7),6-(6,6)]
   183       9.630378       9.630378       9.630378    6[6-(1,6),6-(1,6),6-(7,7)]
   184       8.816142       8.816142       8.816142    6[1-(0),6-(1,7),6-(6,6)]
   185       7.463904       7.463904       7.463904    6[1-(0),6-(1,6),7-(6,30)]
   186      11.109782      11.109782      11.109782    6[6-(6,6),7-(6),7-(6)]
   187      -1.814209      -1.814209      -1.814209    6[6-(6,6),7-(6),7-(6)]
   188      -2.028866      -2.028866      -2.028866    6[6-(6,6),7-(6),7-(6)]
   189       0.940762       0.940762       0.940762    6[1-(0),6-(1,6),7-(6,30)]
   190       0.277633       0.277633       0.277633    6[1-(0),6-(1,7),6-(6,6)]
   191      -1.045755      -1.045755      -1.045755    6[6-(1,6),6-(1,6),6-(7,7)]
   192      -1.671876      -1.671876      -1.671876    6[1-(0),6-(1,7),6-(6,6)]
   193      -0.914183      -0.914183      -0.914183    6[1-(0),6-(1,6),7-(6,30)]
   194      -1.464143      -1.464143      -1.464143    6[1-(0),6-(1,6),7-(6,30)]
   195      -2.067908      -2.067908      -2.067908    6[1-(0),6-(1,7),6-(6,6)]
   196       -1.37881       -1.37881       -1.37881    6[6-(1,6),6-(1,6),6-(7,7)]
   197      -0.020456      -0.020456      -0.020456    6[1-(0),6-(1,7),6-(6,6)]
   198       0.483038       0.483038       0.483038    6[1-(0),6-(1,6),7-(6,30)]
   199       0.042307       0.042307       0.042307    6[1-(0),6-(1,6),7-(6,30)]
   200      -0.779613      -0.779613      -0.779613    6[1-(0),6-(1,7),6-(6,6)]
   201      -1.796681      -1.796681      -1.796681    6[6-(1,6),6-(1,6),6-(7,7)]
   202      -0.973697      -0.973697      -0.973697    6[1-(0),6-(1,7),6-(6,6)]
   203       -0.26833       -0.26833       -0.26833    6[1-(0),6-(1,6),7-(6,30)]
   204       4.132752       4.132752       4.132752    6[6-(6,6),7-(6),7-(6)]
   205       2.335299       2.335299       2.335299    6[6-(6,6),7-(6),7-(6)]
   206       3.678877       3.678877       3.678877    6[6-(6,6),7-(6),7-(6)]
   207        0.03506        0.03506        0.03506    6[1-(0),6-(1,6),7-(6,30)]
   208       0.134748       0.134748       0.134748    6[1-(0),6-(1,7),6-(6,6)]
   209       2.046065       2.046065       2.046065    6[6-(1,6),6-(1,6),6-(7,7)]
   210        1.69943        1.69943        1.69943    6[1-(0),6-(1,7),6-(6,6)]
   211       0.502655       0.502655       0.502655    6[1-(0),6-(1,6),7-(6,30)]
   212       5.250455       5.250455       5.250455    6[1-(0),6-(1,6),7-(6,30)]
   213       5.107805       5.107805       5.107805    6[1-(0),6-(1,7),6-(6,6)]
   214       4.018238       4.018238       4.018238    6[6-(1,6),6-(1,6),6-(7,7)]
   215       3.291832       3.291832       3.291832    6[1-(0),6-(1,7),6-(6,6)]
   216       3.544166       3.544166       3.544166    6[1-(0),6-(1,6),7-(6,30)]
   217       0.395411       0.395411       0.395411    6[1-(0),6-(1,6),7-(6,30)]
   218       1.189896       1.189896       1.189896    6[1-(0),6-(1,7),6-(6,6)]
   219        0.54524        0.54524        0.54524    6[6-(1,6),6-(1,6),6-(7,7)]
   220      -0.737055      -0.737055      -0.737055    6[1-(0),6-(1,7),6-(6,6)]
   221      -1.383952      -1.383952      -1.383952    6[1-(0),6-(1,6),7-(6,30)]
   222       1.387122       1.387122       1.387122    6[6-(6,6),7-(6),7-(6)]
   223       3.323166       3.323166       3.323166    6[6-(6,6),7-(6),7-(6)]
   224       1.523219       1.523219       1.523219    6[6-(6,6),7-(6),7-(6)]
   225       7.042339       7.042339       7.042339    6[1-(0),6-(1,6),7-(6,30)]
   226       5.675807       5.675807       5.675807    6[1-(0),6-(1,7),6-(6,6)]
   227       4.834559       4.834559       4.834559    6[6-(1,6),6-(1,6),6-(7,7)]
   228       5.391539       5.391539       5.391539    6[1-(0),6-(1,7),6-(6,6)]
   229       6.752685       6.752685       6.752685    6[1-(0),6-(1,6),7-(6,30)]
   230      -1.113827      -1.113827      -1.113827    6[1-(0),6-(1,6),7-(6,30)]
   231      -0.481283      -0.481283      -0.481283    6[1-(0),6-(1,7),6-(6,6)]
   232        0.85171        0.85171        0.85171    6[6-(1,6),6-(1,6),6-(7,7)]
   233       1.542995       1.542995       1.542995    6[1-(0),6-(1,7),6-(6,6)]
   234       0.833259       0.833259       0.833259    6[1-(0),6-(1,6),7-(6,30)]
   235       0.680071       0.680071       0.680071    6[1-(0),6-(1,6),7-(6,30)]
   236       1.463822       1.463822       1.463822    6[1-(0),6-(1,7),6-(6,6)]
   237       1.599267       1.599267       1.599267    6[6-(1,6),6-(1,6),6-(7,7)]
   238       0.904644       0.904644       0.904644    6[1-(0),6-(1,7),6-(6,6)]
   239       0.027485       0.027485       0.027485    6[1-(0),6-(1,6),7-(6,30)]
   240       9.344552       9.344552       9.344552    6[6-(6,6),7-(6),7-(6)]
   241      11.290216      11.290216      11.290216    6[6-(6,6),7-(6),7-(6)]
   242      10.123252      10.123252      10.123252    6[6-(6,6),7-(6),7-(6)]
   243      -0.686651      -0.686651      -0.686651    6[1-(0),6-(1,6),7-(6,30)]
   244       -1.75145       -1.75145       -1.75145    6[1-(0),6-(1,7),6-(6,6)]
   245      12.442586      12.442586      12.442586    6[6-(1,6),6-(1,6),6-(7,7)]
   246      12.768431      12.768431      12.768431    6[1-(0),6-(1,7),6-(6,6)]
   247      -1.052088      -1.052088      -1.052088    6[1-(0),6-(1,6),7-(6,30)]
   248        8.98985        8.98985        8.98985    6[1-(0),6-(1,6),7-(6,30)]
   249       8.986924       8.986924       8.986924    6[1-(0),6-(1,7),6-(6,6)]
   250       9.914843       9.914843       9.914843    6[6-(1,6),6-(1,6),6-(7,7)]
   251      10.628302      10.628302      10.628302    6[1-(0),6-(1,7),6-(6,6)]
   252       10.46319       10.46319       10.46319    6[1-(0),6-(1,6),7-(6,30)]
   253       2.494321       2.494321       2.494321    53[30-(7,7,53)]
   254       3.315404       3.315404       3.315404    53[30-(7,7,53)]
   255        5.85446        5.85446        5.85446    53[30-(7,7,53)]
   256       3.919027       3.919027       3.919027    53[30-(7,7,53)]
   257      -4.469157      -4.469157      -4.469157    53[30-(7,7,53)]
   258      -5.479821      -5.479821      -5.479821    53[30-(7,7,53)]
   259      -2.925559      -2.925559      -2.925559    53[30-(7,7,53)]
   260      -3.999169      -3.999169      -3.999169    53[30-(7,7,53)]
   261       10.49799       10.49799       10.49799    53[30-(7,7,53)]
   262       8.295985       8.295985       8.295985    53[30-(7,7,53)]
   263       3.956887       3.956887       3.956887    53[30-(7,7,53)]
   264       5.247271       5.247271       5.247271    53[30-(7,7,53)]
   265       4.511091       4.511091       4.511091    53[30-(7,7,53)]
   266       3.690008       3.690008       3.690008    53[30-(7,7,53)]
   267       1.150952       1.150952       1.150952    53[30-(7,7,53)]
   268       3.086385       3.086385       3.086385    53[30-(7,7,53)]
   269      11.474569      11.474569      11.474569    53[30-(7,7,53)]
   270      12.485233      12.485233      12.485233    53[30-(7,7,53)]
   271       9.930971       9.930971       9.930971    53[30-(7,7,53)]
   272      11.004581      11.004581      11.004581    53[30-(7,7,53)]
   273      -3.492578      -3.492578      -3.492578    53[30-(7,7,53)]
   274      -1.290573      -1.290573      -1.290573    53[30-(7,7,53)]
   275       3.048525       3.048525       3.048525    53[30-(7,7,53)]
   276       1.758141       1.758141       1.758141    53[30-(7,7,53)]
   277       0.023116       0.023116       0.023116    7[6-(1,6),6-(1,6),30-(7,53,53)]
   278      10.119274      10.119274      10.119274    7[6-(6,7),6-(6,7)]
   279       8.225584       8.225584       8.225584    7[6-(6,7),6-(6,7)]
   280      10.297575      10.297575      10.297575    7[6-(6,7),6-(6,7)]
   281       6.674416       6.674416       6.674416    7[6-(1,6),6-(1,6),30-(7,53,53)]
   282       7.140868       7.140868       7.140868    7[6-(1,6),6-(1,6),30-(7,53,53)]
   283       7.252544       7.252544       7.252544    7[6-(1,6),6-(1,6),30-(7,53,53)]
   284        3.94144        3.94144        3.94144    7[6-(6,7),6-(6,7)]
   285       4.434423       4.434423       4.434423    7[6-(6,7),6-(6,7)]
   286         2.4959         2.4959         2.4959    7[6-(6,7),6-(6,7)]
   287       7.270573       7.270573       7.270573    7[6-(1,6),6-(1,6),30-(7,53,53)]
   288       2.442002       2.442002       2.442002    7[6-(1,6),6-(1,6),30-(7,53,53)]
   289       7.879879       7.879879       7.879879    7[6-(1,6),6-(1,6),30-(7,53,53)]
   290       4.322672       4.322672       4.322672    7[6-(6,7),6-(6,7)]
   291       4.162965       4.162965       4.162965    7[6-(6,7),6-(6,7)]
   292       6.310304       6.310304       6.310304    7[6-(6,7),6-(6,7)]
   293      -0.577849      -0.577849      -0.577849    7[6-(1,6),6-(1,6),30-(7,53,53)]
   294       7.458152       7.458152       7.458152    7[6-(1,6),6-(1,6),30-(7,53,53)]
   295       7.129111       7.129111       7.129111    7[6-(1,6),6-(1,6),30-(7,53,53)]
   296      -3.369435      -3.369435      -3.369435    7[6-(6,7),6-(6,7)]
   297      -4.137867      -4.137867      -4.137867    7[6-(6,7),6-(6,7)]
   298      -2.118838      -2.118838      -2.118838    7[6-(6,7),6-(6,7)]
   299         7.2571         7.2571         7.2571    7[6-(1,6),6-(1,6),30-(7,53,53)]
   300      -2.543501      -2.543501      -2.543501    7[6-(1,6),6-(1,6),30-(7,53,53)]
   301       6.982296       6.982296       6.982296    7[6-(1,6),6-(1,6),30-(7,53,53)]
   302      -3.113862      -3.113862      -3.113862    7[6-(6,7),6-(6,7)]
   303      -1.220172      -1.220172      -1.220172    7[6-(6,7),6-(6,7)]
   304      -3.292163      -3.292163      -3.292163    7[6-(6,7),6-(6,7)]
   305       0.330996       0.330996       0.330996    7[6-(1,6),6-(1,6),30-(7,53,53)]
   306      -0.135456      -0.135456      -0.135456    7[6-(1,6),6-(1,6),30-(7,53,53)]
   307      -0.247132      -0.247132      -0.247132    7[6-(1,6),6-(1,6),30-(7,53,53)]
   308       3.063972       3.063972       3.063972    7[6-(6,7),6-(6,7)]
   309       2.570989       2.570989       2.570989    7[6-(6,7),6-(6,7)]
   310       4.509512       4.509512       4.509512    7[6-(6,7),6-(6,7)]
   311      -0.265161      -0.265161      -0.265161    7[6-(1,6),6-(1,6),30-(7,53,53)]
   312        4.56341        4.56341        4.56341    7[6-(1,6),6-(1,6),30-(7,53,53)]
   313      -0.874467      -0.874467      -0.874467    7[6-(1,6),6-(1,6),30-(7,53,53)]
   314        2.68274        2.68274        2.68274    7[6-(6,7),6-(6,7)]
   315       2.842447       2.842447       2.842447    7[6-(6,7),6-(6,7)]
   316       0.695108       0.695108       0.695108    7[6-(6,7),6-(6,7)]
   317       7.583261       7.583261       7.583261    7[6-(1,6),6-(1,6),30-(7,53,53)]
   318       -0.45274       -0.45274       -0.45274    7[6-(1,6),6-(1,6),30-(7,53,53)]
   319      -0.123699      -0.123699      -0.123699    7[6-(1,6),6-(1,6),30-(7,53,53)]
   320      10.374847      10.374847      10.374847    7[6-(6,7),6-(6,7)]
   321      11.143279      11.143279      11.143279    7[6-(6,7),6-(6,7)]
   322        9.12425        9.12425        9.12425    7[6-(6,7),6-(6,7)]
   323      -0.251688      -0.251688      -0.251688    7[6-(1,6),6-(1,6),30-(7,53,53)]
   324       9.548913       9.548913       9.548913    7[6-(1,6),6-(1,6),30-(7,53,53)]
