# Supplementary material for: A collection of forcefield precursors for metal–organic frameworks
Source: RSC Adv. 2019 Nov 13;9(63):36492–507. doi: 10.1039/c9ra07327b (PMC9075174; doi:10.1039/c9ra07327b)
Supplement: RA-009-C9RA07327B-s2192 [file RA-009-C9RA07327B-s2192.txt]

REXDIJ_clean

14.902000    0.000000    0.000000
-7.451102    17.930989    0.000000
0.000000    -6.890819    30.591515

     1       5.283766       5.283766       5.283766    30[7-(6,6),7-(6,6),53-(0),53-(0)]
     2       1.487142       1.487142       1.487142    30[7-(6,6),7-(6,6),53-(0),53-(0)]
     3       13.16009       13.16009       13.16009    30[7-(6,6),7-(6,6),53-(0),53-(0)]
     4       9.618162       9.618162       9.618162    30[7-(6,6),7-(6,6),53-(0),53-(0)]
     5      -1.487297      -1.487297      -1.487297    30[7-(6,6),7-(6,6),53-(0),53-(0)]
     6        1.74188        1.74188        1.74188    30[7-(6,6),7-(6,6),53-(0),53-(0)]
     7      -2.167264      -2.167264      -2.167264    30[7-(6,6),7-(6,6),53-(0),53-(0)]
     8       8.938195       8.938195       8.938195    30[7-(6,6),7-(6,6),53-(0),53-(0)]
     9       5.709018       5.709018       5.709018    30[7-(6,6),7-(6,6),53-(0),53-(0)]
    10       2.167132       2.167132       2.167132    30[7-(6,6),7-(6,6),53-(0),53-(0)]
    11       5.963756       5.963756       5.963756    30[7-(6,6),7-(6,6),53-(0),53-(0)]
    12      -5.709192      -5.709192      -5.709192    30[7-(6,6),7-(6,6),53-(0),53-(0)]
    13       7.269147       7.269147       7.269147    1[6-(6,7)]
    14       9.547661       9.547661       9.547661    1[6-(6,6)]
    15      10.073721      10.073721      10.073721    1[6-(6,6)]
    16       7.778816       7.778816       7.778816    1[6-(6,7)]
    17       2.032568       2.032568       2.032568    1[6-(6,7)]
    18       1.022222       1.022222       1.022222    1[6-(6,6)]
    19      -2.427597      -2.427597      -2.427597    1[6-(6,6)]
    20      -1.272702      -1.272702      -1.272702    1[6-(6,7)]
    21      -0.955236      -0.955236      -0.955236    1[6-(6,7)]
    22      12.757576      12.757576      12.757576    1[6-(6,6)]
    23       1.172748       1.172748       1.172748    1[6-(6,6)]
    24       2.250171       2.250171       2.250171    1[6-(6,7)]
    25      -0.432245      -0.432245      -0.432245    1[6-(6,7)]
    26      -1.761514      -1.761514      -1.761514    1[6-(6,6)]
    27      -1.010454      -1.010454      -1.010454    1[6-(6,6)]
    28       0.254737       0.254737       0.254737    1[6-(6,7)]
    29       -0.58567       -0.58567       -0.58567    1[6-(6,7)]
    30       1.367982       1.367982       1.367982    1[6-(6,6)]
    31       2.333652       2.333652       2.333652    1[6-(6,6)]
    32        0.39192        0.39192        0.39192    1[6-(6,7)]
    33       5.930976       5.930976       5.930976    1[6-(6,7)]
    34       5.594199       5.594199       5.594199    1[6-(6,6)]
    35       3.554099       3.554099       3.554099    1[6-(6,6)]
    36       3.867033       3.867033       3.867033    1[6-(6,7)]
    37       7.632756       7.632756       7.632756    1[6-(6,7)]
    38       5.354238       5.354238       5.354238    1[6-(6,6)]
    39       4.828217       4.828217       4.828217    1[6-(6,6)]
    40       7.123128       7.123128       7.123128    1[6-(6,7)]
    41      -2.032698      -2.032698      -2.032698    1[6-(6,7)]
    42      -1.022332      -1.022332      -1.022332    1[6-(6,6)]
    43       2.427475       2.427475       2.427475    1[6-(6,6)]
    44        1.27256        1.27256        1.27256    1[6-(6,7)]
    45       0.955201       0.955201       0.955201    1[6-(6,7)]
    46       2.144372       2.144372       2.144372    1[6-(6,6)]
    47      -1.172827      -1.172827      -1.172827    1[6-(6,6)]
    48      -2.250233      -2.250233      -2.250233    1[6-(6,7)]
    49       0.432071       0.432071       0.432071    1[6-(6,7)]
    50       1.761319       1.761319       1.761319    1[6-(6,6)]
    51       1.010258       1.010258       1.010258    1[6-(6,6)]
    52      -0.254911      -0.254911      -0.254911    1[6-(6,7)]
    53       0.585627       0.585627       0.585627    1[6-(6,7)]
    54      -1.368025      -1.368025      -1.368025    1[6-(6,6)]
    55      12.568345      12.568345      12.568345    1[6-(6,6)]
    56      14.510075      14.510075      14.510075    1[6-(6,7)]
    57       8.970984       8.970984       8.970984    1[6-(6,7)]
    58       9.307778       9.307778       9.307778    1[6-(6,6)]
    59      11.347845      11.347845      11.347845    1[6-(6,6)]
    60      11.034895      11.034895      11.034895    1[6-(6,7)]
    61      -0.181858      -0.181858      -0.181858    1[6-(6,7)]
    62        2.09666        2.09666        2.09666    1[6-(6,6)]
    63       2.622681       2.622681       2.622681    1[6-(6,6)]
    64        0.32777        0.32777        0.32777    1[6-(6,7)]
    65       9.483596       9.483596       9.483596    1[6-(6,7)]
    66        8.47323        8.47323        8.47323    1[6-(6,6)]
    67       5.023423       5.023423       5.023423    1[6-(6,6)]
    68       6.178338       6.178338       6.178338    1[6-(6,7)]
    69       6.495697       6.495697       6.495697    1[6-(6,7)]
    70       5.306526       5.306526       5.306526    1[6-(6,6)]
    71       8.623725       8.623725       8.623725    1[6-(6,6)]
    72      -5.200869      -5.200869      -5.200869    1[6-(6,7)]
    73       7.018827       7.018827       7.018827    1[6-(6,7)]
    74       5.689579       5.689579       5.689579    1[6-(6,6)]
    75        6.44064        6.44064        6.44064    1[6-(6,6)]
    76       7.705809       7.705809       7.705809    1[6-(6,7)]
    77       6.865271       6.865271       6.865271    1[6-(6,7)]
    78       8.818923       8.818923       8.818923    1[6-(6,6)]
    79      -5.117447      -5.117447      -5.117447    1[6-(6,6)]
    80      -7.059177      -7.059177      -7.059177    1[6-(6,7)]
    81      -1.520086      -1.520086      -1.520086    1[6-(6,7)]
    82       -1.85688       -1.85688       -1.85688    1[6-(6,6)]
    83      -3.896947      -3.896947      -3.896947    1[6-(6,6)]
    84      -3.583997      -3.583997      -3.583997    1[6-(6,7)]
    85       0.181751       0.181751       0.181751    1[6-(6,7)]
    86      -2.096763      -2.096763      -2.096763    1[6-(6,6)]
    87      -2.622823      -2.622823      -2.622823    1[6-(6,6)]
    88      -0.327918      -0.327918      -0.327918    1[6-(6,7)]
    89        5.41833        5.41833        5.41833    1[6-(6,7)]
    90       6.428676       6.428676       6.428676    1[6-(6,6)]
    91       9.878495       9.878495       9.878495    1[6-(6,6)]
    92         8.7236         8.7236         8.7236    1[6-(6,7)]
    93       8.406134       8.406134       8.406134    1[6-(6,7)]
    94      -5.306678      -5.306678      -5.306678    1[6-(6,6)]
    95        6.27815        6.27815        6.27815    1[6-(6,6)]
    96       5.200727       5.200727       5.200727    1[6-(6,7)]
    97       7.883143       7.883143       7.883143    1[6-(6,7)]
    98       9.212412       9.212412       9.212412    1[6-(6,6)]
    99       8.461352       8.461352       8.461352    1[6-(6,6)]
   100       7.196161       7.196161       7.196161    1[6-(6,7)]
   101       8.036568       8.036568       8.036568    1[6-(6,7)]
   102       6.082916       6.082916       6.082916    1[6-(6,6)]
   103       5.117246       5.117246       5.117246    1[6-(6,6)]
   104       7.058978       7.058978       7.058978    1[6-(6,7)]
   105       1.519922       1.519922       1.519922    1[6-(6,7)]
   106       1.856699       1.856699       1.856699    1[6-(6,6)]
   107       3.896799       3.896799       3.896799    1[6-(6,6)]
   108       3.583865       3.583865       3.583865    1[6-(6,7)]
   109       7.842878       7.842878       7.842878    6[1-(0),6-(1,6),7-(6,30)]
   110       9.197468       9.197468       9.197468    6[1-(0),6-(1,7),6-(6,6)]
   111      10.063279      10.063279      10.063279    6[6-(1,6),6-(1,6),6-(7,7)]
   112       9.523834       9.523834       9.523834    6[1-(0),6-(1,7),6-(6,6)]
   113        8.14838        8.14838        8.14838    6[1-(0),6-(1,6),7-(6,30)]
   114      11.513242      11.513242      11.513242    6[6-(6,6),7-(6),7-(6)]
   115      -1.557309      -1.557309      -1.557309    6[6-(6,6),7-(6),7-(6)]
   116      -1.432122      -1.432122      -1.432122    6[6-(6,6),7-(6),7-(6)]
   117       1.116096       1.116096       1.116096    6[1-(0),6-(1,6),7-(6,30)]
   118       0.518531       0.518531       0.518531    6[1-(0),6-(1,7),6-(6,6)]
   119      -0.849471      -0.849471      -0.849471    6[6-(1,6),6-(1,6),6-(7,7)]
   120      -1.497713      -1.497713      -1.497713    6[1-(0),6-(1,7),6-(6,6)]
   121      -0.803285      -0.803285      -0.803285    6[1-(0),6-(1,6),7-(6,30)]
   122      -0.518612      -0.518612      -0.518612    6[1-(0),6-(1,6),7-(6,30)]
   123      -1.242854      -1.242854      -1.242854    6[1-(0),6-(1,7),6-(6,6)]
   124      -0.646781      -0.646781      -0.646781    6[6-(1,6),6-(1,6),6-(7,7)]
   125         0.7093         0.7093         0.7093    6[1-(0),6-(1,7),6-(6,6)]
   126       1.354562       1.354562       1.354562    6[1-(0),6-(1,6),7-(6,30)]
   127      -0.511228      -0.511228      -0.511228    6[1-(0),6-(1,6),7-(6,30)]
   128      -1.326374      -1.326374      -1.326374    6[1-(0),6-(1,7),6-(6,6)]
   129      -1.482848      -1.482848      -1.482848    6[6-(1,6),6-(1,6),6-(7,7)]
   130      -0.886765      -0.886765      -0.886765    6[1-(0),6-(1,7),6-(6,6)]
   131      -0.102913      -0.102913      -0.102913    6[1-(0),6-(1,6),7-(6,30)]
   132       5.032402       5.032402       5.032402    6[6-(6,6),7-(6),7-(6)]
   133       3.148782       3.148782       3.148782    6[6-(6,6),7-(6),7-(6)]
   134       4.376703       4.376703       4.376703    6[6-(6,6),7-(6),7-(6)]
   135       0.043198       0.043198       0.043198    6[1-(0),6-(1,6),7-(6,30)]
   136        1.16979        1.16979        1.16979    6[1-(0),6-(1,7),6-(6,6)]
   137       1.990896       1.990896       1.990896    6[6-(1,6),6-(1,6),6-(7,7)]
   138       1.743528       1.743528       1.743528    6[1-(0),6-(1,7),6-(6,6)]
   139       0.609485       0.609485       0.609485    6[1-(0),6-(1,6),7-(6,30)]
   140       5.466032       5.466032       5.466032    6[1-(0),6-(1,6),7-(6,30)]
   141        5.26486        5.26486        5.26486    6[1-(0),6-(1,7),6-(6,6)]
   142       4.586816       4.586816       4.586816    6[6-(1,6),6-(1,6),6-(7,7)]
   143         4.0712         4.0712         4.0712    6[1-(0),6-(1,7),6-(6,6)]
   144       4.278333       4.278333       4.278333    6[1-(0),6-(1,6),7-(6,30)]
   145       7.059033       7.059033       7.059033    6[1-(0),6-(1,6),7-(6,30)]
   146       5.704439       5.704439       5.704439    6[1-(0),6-(1,7),6-(6,6)]
   147       4.838638       4.838638       4.838638    6[6-(1,6),6-(1,6),6-(7,7)]
   148       5.378097       5.378097       5.378097    6[1-(0),6-(1,7),6-(6,6)]
   149       6.753553       6.753553       6.753553    6[1-(0),6-(1,6),7-(6,30)]
   150       3.388672       3.388672       3.388672    6[6-(6,6),7-(6),7-(6)]
   151       1.557209       1.557209       1.557209    6[6-(6,6),7-(6),7-(6)]
   152       1.432043       1.432043       1.432043    6[6-(6,6),7-(6),7-(6)]
   153      -1.116224      -1.116224      -1.116224    6[1-(0),6-(1,6),7-(6,30)]
   154      -0.518648      -0.518648      -0.518648    6[1-(0),6-(1,7),6-(6,6)]
   155       0.849357       0.849357       0.849357    6[6-(1,6),6-(1,6),6-(7,7)]
   156       1.497589       1.497589       1.497589    6[1-(0),6-(1,7),6-(6,6)]
   157        0.80315        0.80315        0.80315    6[1-(0),6-(1,6),7-(6,30)]
   158       0.518568       0.518568       0.518568    6[1-(0),6-(1,6),7-(6,30)]
   159         1.2428         1.2428         1.2428    6[1-(0),6-(1,7),6-(6,6)]
   160       0.646713       0.646713       0.646713    6[6-(1,6),6-(1,6),6-(7,7)]
   161       -0.70937       -0.70937       -0.70937    6[1-(0),6-(1,7),6-(6,6)]
   162      -1.354622      -1.354622      -1.354622    6[1-(0),6-(1,6),7-(6,30)]
   163       0.511049       0.511049       0.511049    6[1-(0),6-(1,6),7-(6,30)]
   164       1.326182       1.326182       1.326182    6[1-(0),6-(1,7),6-(6,6)]
   165        1.48265        1.48265        1.48265    6[6-(1,6),6-(1,6),6-(7,7)]
   166       0.886573       0.886573       0.886573    6[1-(0),6-(1,7),6-(6,6)]
   167       0.102734       0.102734       0.102734    6[1-(0),6-(1,6),7-(6,30)]
   168       9.869591       9.869591       9.869591    6[6-(6,6),7-(6),7-(6)]
   169      11.753197      11.753197      11.753197    6[6-(6,6),7-(6),7-(6)]
   170      10.525269      10.525269      10.525269    6[6-(6,6),7-(6),7-(6)]
   171      -0.043234      -0.043234      -0.043234    6[1-(0),6-(1,6),7-(6,30)]
   172      -1.169824      -1.169824      -1.169824    6[1-(0),6-(1,7),6-(6,6)]
   173      12.911082      12.911082      12.911082    6[6-(1,6),6-(1,6),6-(7,7)]
   174       13.15846       13.15846       13.15846    6[1-(0),6-(1,7),6-(6,6)]
   175      14.292502      14.292502      14.292502    6[1-(0),6-(1,6),7-(6,30)]
   176       9.435925       9.435925       9.435925    6[1-(0),6-(1,6),7-(6,30)]
   177       9.637107       9.637107       9.637107    6[1-(0),6-(1,7),6-(6,6)]
   178      10.315145      10.315145      10.315145    6[6-(1,6),6-(1,6),6-(7,7)]
   179      10.830747      10.830747      10.830747    6[1-(0),6-(1,7),6-(6,6)]
   180      10.623604      10.623604      10.623604    6[1-(0),6-(1,6),7-(6,30)]
   181       0.391865       0.391865       0.391865    6[1-(0),6-(1,6),7-(6,30)]
   182       1.746459       1.746459       1.746459    6[1-(0),6-(1,7),6-(6,6)]
   183        2.61226        2.61226        2.61226    6[6-(1,6),6-(1,6),6-(7,7)]
   184       2.072801       2.072801       2.072801    6[1-(0),6-(1,7),6-(6,6)]
   185       0.697345       0.697345       0.697345    6[1-(0),6-(1,6),7-(6,30)]
   186       4.062226       4.062226       4.062226    6[6-(6,6),7-(6),7-(6)]
   187       5.893689       5.893689       5.893689    6[6-(6,6),7-(6),7-(6)]
   188       6.018855       6.018855       6.018855    6[6-(6,6),7-(6),7-(6)]
   189       8.567122       8.567122       8.567122    6[1-(0),6-(1,6),7-(6,30)]
   190       7.969546       7.969546       7.969546    6[1-(0),6-(1,7),6-(6,6)]
   191       6.601541       6.601541       6.601541    6[6-(1,6),6-(1,6),6-(7,7)]
   192       5.953309       5.953309       5.953309    6[1-(0),6-(1,7),6-(6,6)]
   193       6.647748       6.647748       6.647748    6[1-(0),6-(1,6),7-(6,30)]
   194        6.93233        6.93233        6.93233    6[1-(0),6-(1,6),7-(6,30)]
   195       6.208098       6.208098       6.208098    6[1-(0),6-(1,7),6-(6,6)]
   196       6.804185       6.804185       6.804185    6[6-(1,6),6-(1,6),6-(7,7)]
   197       8.160268       8.160268       8.160268    6[1-(0),6-(1,7),6-(6,6)]
   198        8.80552        8.80552        8.80552    6[1-(0),6-(1,6),7-(6,30)]
   199       6.939849       6.939849       6.939849    6[1-(0),6-(1,6),7-(6,30)]
   200       6.124716       6.124716       6.124716    6[1-(0),6-(1,7),6-(6,6)]
   201       5.968248       5.968248       5.968248    6[6-(1,6),6-(1,6),6-(7,7)]
   202       6.564325       6.564325       6.564325    6[1-(0),6-(1,7),6-(6,6)]
   203       7.348164       7.348164       7.348164    6[1-(0),6-(1,6),7-(6,30)]
   204      -2.418693      -2.418693      -2.418693    6[6-(6,6),7-(6),7-(6)]
   205      -4.302299      -4.302299      -4.302299    6[6-(6,6),7-(6),7-(6)]
   206      -3.074371      -3.074371      -3.074371    6[6-(6,6),7-(6),7-(6)]
   207       7.494132       7.494132       7.494132    6[1-(0),6-(1,6),7-(6,30)]
   208       8.620722       8.620722       8.620722    6[1-(0),6-(1,7),6-(6,6)]
   209      -5.460184      -5.460184      -5.460184    6[6-(1,6),6-(1,6),6-(7,7)]
   210      -5.707562      -5.707562      -5.707562    6[1-(0),6-(1,7),6-(6,6)]
   211      -6.841604      -6.841604      -6.841604    6[1-(0),6-(1,6),7-(6,30)]
   212      -1.985027      -1.985027      -1.985027    6[1-(0),6-(1,6),7-(6,30)]
   213      -2.186209      -2.186209      -2.186209    6[1-(0),6-(1,7),6-(6,6)]
   214      -2.864247      -2.864247      -2.864247    6[6-(1,6),6-(1,6),6-(7,7)]
   215      -3.379849      -3.379849      -3.379849    6[1-(0),6-(1,7),6-(6,6)]
   216      -3.172706      -3.172706      -3.172706    6[1-(0),6-(1,6),7-(6,30)]
   217       -0.39198       -0.39198       -0.39198    6[1-(0),6-(1,6),7-(6,30)]
   218       -1.74657       -1.74657       -1.74657    6[1-(0),6-(1,7),6-(6,6)]
   219      -2.612381      -2.612381      -2.612381    6[6-(1,6),6-(1,6),6-(7,7)]
   220      -2.072936      -2.072936      -2.072936    6[1-(0),6-(1,7),6-(6,6)]
   221      -0.697482      -0.697482      -0.697482    6[1-(0),6-(1,6),7-(6,30)]
   222      -4.062344      -4.062344      -4.062344    6[6-(6,6),7-(6),7-(6)]
   223       9.008207       9.008207       9.008207    6[6-(6,6),7-(6),7-(6)]
   224        8.88302        8.88302        8.88302    6[6-(6,6),7-(6),7-(6)]
   225       6.334802       6.334802       6.334802    6[1-(0),6-(1,6),7-(6,30)]
   226       6.932367       6.932367       6.932367    6[1-(0),6-(1,7),6-(6,6)]
   227       8.300369       8.300369       8.300369    6[6-(1,6),6-(1,6),6-(7,7)]
   228       8.948611       8.948611       8.948611    6[1-(0),6-(1,7),6-(6,6)]
   229       8.254183       8.254183       8.254183    6[1-(0),6-(1,6),7-(6,30)]
   230        7.96951        7.96951        7.96951    6[1-(0),6-(1,6),7-(6,30)]
   231       8.693752       8.693752       8.693752    6[1-(0),6-(1,7),6-(6,6)]
   232       8.097679       8.097679       8.097679    6[6-(1,6),6-(1,6),6-(7,7)]
   233       6.741598       6.741598       6.741598    6[1-(0),6-(1,7),6-(6,6)]
   234       6.096336       6.096336       6.096336    6[1-(0),6-(1,6),7-(6,30)]
   235       7.962126       7.962126       7.962126    6[1-(0),6-(1,6),7-(6,30)]
   236       8.777272       8.777272       8.777272    6[1-(0),6-(1,7),6-(6,6)]
   237       8.933746       8.933746       8.933746    6[6-(1,6),6-(1,6),6-(7,7)]
   238       8.337663       8.337663       8.337663    6[1-(0),6-(1,7),6-(6,6)]
   239       7.553811       7.553811       7.553811    6[1-(0),6-(1,6),7-(6,30)]
   240       2.418496       2.418496       2.418496    6[6-(6,6),7-(6),7-(6)]
   241       4.302116       4.302116       4.302116    6[6-(6,6),7-(6),7-(6)]
   242       3.074195       3.074195       3.074195    6[6-(6,6),7-(6),7-(6)]
   243         7.4077         7.4077         7.4077    6[1-(0),6-(1,6),7-(6,30)]
   244       6.281108       6.281108       6.281108    6[1-(0),6-(1,7),6-(6,6)]
   245       5.460002       5.460002       5.460002    6[6-(1,6),6-(1,6),6-(7,7)]
   246        5.70737        5.70737        5.70737    6[1-(0),6-(1,7),6-(6,6)]
   247       6.841413       6.841413       6.841413    6[1-(0),6-(1,6),7-(6,30)]
   248       1.984866       1.984866       1.984866    6[1-(0),6-(1,6),7-(6,30)]
   249       2.186038       2.186038       2.186038    6[1-(0),6-(1,7),6-(6,6)]
   250       2.864082       2.864082       2.864082    6[6-(1,6),6-(1,6),6-(7,7)]
   251       3.379698       3.379698       3.379698    6[1-(0),6-(1,7),6-(6,6)]
   252       3.172565       3.172565       3.172565    6[1-(0),6-(1,6),7-(6,30)]
   253       4.860708       4.860708       4.860708    53[30-(7,7,53)]
   254       4.013507       4.013507       4.013507    53[30-(7,7,53)]
   255       1.477759       1.477759       1.477759    53[30-(7,7,53)]
   256       3.561944       3.561944       3.561944    53[30-(7,7,53)]
   257      12.788744      12.788744      12.788744    53[30-(7,7,53)]
   258      11.353961      11.353961      11.353961    53[30-(7,7,53)]
   259      10.041239      10.041239      10.041239    53[30-(7,7,53)]
   260      10.888396      10.888396      10.888396    53[30-(7,7,53)]
   261      -1.477904      -1.477904      -1.477904    53[30-(7,7,53)]
   262      -3.562106      -3.562106      -3.562106    53[30-(7,7,53)]
   263       2.113249       2.113249       2.113249    53[30-(7,7,53)]
   264       3.547996       3.547996       3.547996    53[30-(7,7,53)]
   265      -2.590341      -2.590341      -2.590341    53[30-(7,7,53)]
   266      -3.437498      -3.437498      -3.437498    53[30-(7,7,53)]
   267       8.928802       8.928802       8.928802    53[30-(7,7,53)]
   268      11.013004      11.013004      11.013004    53[30-(7,7,53)]
   269       5.337649       5.337649       5.337649    53[30-(7,7,53)]
   270       3.902902       3.902902       3.902902    53[30-(7,7,53)]
   271        2.59019        2.59019        2.59019    53[30-(7,7,53)]
   272       3.437391       3.437391       3.437391    53[30-(7,7,53)]
   273       5.973139       5.973139       5.973139    53[30-(7,7,53)]
   274       3.888954       3.888954       3.888954    53[30-(7,7,53)]
   275      -5.337846      -5.337846      -5.337846    53[30-(7,7,53)]
   276      -3.903063      -3.903063      -3.903063    53[30-(7,7,53)]
   277       7.343667       7.343667       7.343667    7[6-(1,6),6-(1,6),30-(7,53,53)]
   278       -2.83739       -2.83739       -2.83739    7[6-(6,7),6-(6,7)]
   279      -0.801773      -0.801773      -0.801773    7[6-(6,7),6-(6,7)]
   280      -2.716672      -2.716672      -2.716672    7[6-(6,7),6-(6,7)]
   281       0.494678       0.494678       0.494678    7[6-(1,6),6-(1,6),30-(7,53,53)]
   282       0.761469       0.761469       0.761469    7[6-(1,6),6-(1,6),30-(7,53,53)]
   283       0.178738       0.178738       0.178738    7[6-(1,6),6-(1,6),30-(7,53,53)]
   284       4.068241       4.068241       4.068241    7[6-(6,7),6-(6,7)]
   285       3.324621       3.324621       3.324621    7[6-(6,7),6-(6,7)]
   286       5.223143       5.223143       5.223143    7[6-(6,7),6-(6,7)]
   287      -0.216092      -0.216092      -0.216092    7[6-(1,6),6-(1,6),30-(7,53,53)]
   288       5.050259       5.050259       5.050259    7[6-(1,6),6-(1,6),30-(7,53,53)]
   289       7.558256       7.558256       7.558256    7[6-(1,6),6-(1,6),30-(7,53,53)]
   290       2.837292       2.837292       2.837292    7[6-(6,7),6-(6,7)]
   291       0.801682       0.801682       0.801682    7[6-(6,7),6-(6,7)]
   292       2.716597       2.716597       2.716597    7[6-(6,7),6-(6,7)]
   293      -0.494815      -0.494815      -0.494815    7[6-(1,6),6-(1,6),30-(7,53,53)]
   294      -0.761515      -0.761515      -0.761515    7[6-(1,6),6-(1,6),30-(7,53,53)]
   295       -0.17891       -0.17891       -0.17891    7[6-(1,6),6-(1,6),30-(7,53,53)]
   296      10.833749      10.833749      10.833749    7[6-(6,7),6-(6,7)]
   297      11.577348      11.577348      11.577348    7[6-(6,7),6-(6,7)]
   298       9.678841       9.678841       9.678841    7[6-(6,7),6-(6,7)]
   299       0.216066       0.216066       0.216066    7[6-(1,6),6-(1,6),30-(7,53,53)]
   300       9.851683       9.851683       9.851683    7[6-(1,6),6-(1,6),30-(7,53,53)]
   301      -0.107358      -0.107358      -0.107358    7[6-(1,6),6-(1,6),30-(7,53,53)]
   302       4.613606       4.613606       4.613606    7[6-(6,7),6-(6,7)]
   303       6.649216       6.649216       6.649216    7[6-(6,7),6-(6,7)]
   304       4.734301       4.734301       4.734301    7[6-(6,7),6-(6,7)]
   305       7.945713       7.945713       7.945713    7[6-(1,6),6-(1,6),30-(7,53,53)]
   306       8.212413       8.212413       8.212413    7[6-(1,6),6-(1,6),30-(7,53,53)]
   307       7.629808       7.629808       7.629808    7[6-(1,6),6-(1,6),30-(7,53,53)]
   308      -3.382851      -3.382851      -3.382851    7[6-(6,7),6-(6,7)]
   309       -4.12645       -4.12645       -4.12645    7[6-(6,7),6-(6,7)]
   310      -2.227943      -2.227943      -2.227943    7[6-(6,7),6-(6,7)]
   311       7.234832       7.234832       7.234832    7[6-(1,6),6-(1,6),30-(7,53,53)]
   312      -2.400785      -2.400785      -2.400785    7[6-(1,6),6-(1,6),30-(7,53,53)]
   313       0.107231       0.107231       0.107231    7[6-(1,6),6-(1,6),30-(7,53,53)]
   314      10.288288      10.288288      10.288288    7[6-(6,7),6-(6,7)]
   315       8.252671       8.252671       8.252671    7[6-(6,7),6-(6,7)]
   316       -4.73443       -4.73443       -4.73443    7[6-(6,7),6-(6,7)]
   317        6.95622        6.95622        6.95622    7[6-(1,6),6-(1,6),30-(7,53,53)]
   318       6.689429       6.689429       6.689429    7[6-(1,6),6-(1,6),30-(7,53,53)]
   319        7.27216        7.27216        7.27216    7[6-(1,6),6-(1,6),30-(7,53,53)]
   320       3.382657       3.382657       3.382657    7[6-(6,7),6-(6,7)]
   321       4.126277       4.126277       4.126277    7[6-(6,7),6-(6,7)]
   322       2.227755       2.227755       2.227755    7[6-(6,7),6-(6,7)]
   323        7.66699        7.66699        7.66699    7[6-(1,6),6-(1,6),30-(7,53,53)]
   324       2.400639       2.400639       2.400639    7[6-(1,6),6-(1,6),30-(7,53,53)]
