# Supplementary material for: A collection of forcefield precursors for metal–organic frameworks
Source: RSC Adv. 2019 Nov 13;9(63):36492–507. doi: 10.1039/c9ra07327b (PMC9075174; doi:10.1039/c9ra07327b)
Supplement: RA-009-C9RA07327B-s2193 [file RA-009-C9RA07327B-s2193.txt]

REXDOP_clean

14.907000    0.000000    0.000000
-6.048959    17.597379    0.000000
-1.773964    -8.599625    31.727368

     1      -1.562454      -1.562454      -1.562454    30[7-(6,6),7-(6,6),53-(0),53-(0)]
     2       8.630471       8.630471       8.630471    30[7-(6,6),7-(6,6),53-(0),53-(0)]
     3       0.879295       0.879295       0.879295    30[7-(6,6),7-(6,6),53-(0),53-(0)]
     4      12.211419      12.211419      12.211419    30[7-(6,6),7-(6,6),53-(0),53-(0)]
     5       5.019717       5.019717       5.019717    30[7-(6,6),7-(6,6),53-(0),53-(0)]
     6      -4.794083      -4.794083      -4.794083    30[7-(6,6),7-(6,6),53-(0),53-(0)]
     7       8.646531       8.646531       8.646531    30[7-(6,6),7-(6,6),53-(0),53-(0)]
     8      -1.546394      -1.546394      -1.546394    30[7-(6,6),7-(6,6),53-(0),53-(0)]
     9       6.204782       6.204782       6.204782    30[7-(6,6),7-(6,6),53-(0),53-(0)]
    10      -5.127342      -5.127342      -5.127342    30[7-(6,6),7-(6,6),53-(0),53-(0)]
    11        2.06436        2.06436        2.06436    30[7-(6,6),7-(6,6),53-(0),53-(0)]
    12       11.87816       11.87816       11.87816    30[7-(6,6),7-(6,6),53-(0),53-(0)]
    13      -0.819665      -0.819665      -0.819665    1[6-(6,7)]
    14      -1.767806      -1.767806      -1.767806    1[6-(6,6)]
    15      -5.323122      -5.323122      -5.323122    1[6-(6,6)]
    16      -4.222075      -4.222075      -4.222075    1[6-(6,7)]
    17       2.140206       2.140206       2.140206    1[6-(6,7)]
    18        0.98293        0.98293        0.98293    1[6-(6,6)]
    19        4.49072        4.49072        4.49072    1[6-(6,6)]
    20       5.602535       5.602535       5.602535    1[6-(6,7)]
    21      10.642906      10.642906      10.642906    1[6-(6,7)]
    22      12.859188      12.859188      12.859188    1[6-(6,6)]
    23      -1.520449      -1.520449      -1.520449    1[6-(6,6)]
    24      11.055887      11.055887      11.055887    1[6-(6,7)]
    25       9.657455       9.657455       9.657455    1[6-(6,7)]
    26        9.61524        9.61524        9.61524    1[6-(6,6)]
    27       7.059282       7.059282       7.059282    1[6-(6,6)]
    28       7.275709       7.275709       7.275709    1[6-(6,7)]
    29      -3.286017      -3.286017      -3.286017    1[6-(6,7)]
    30       9.995382       9.995382       9.995382    1[6-(6,6)]
    31      10.430139      10.430139      10.430139    1[6-(6,6)]
    32      -2.855542      -2.855542      -2.855542    1[6-(6,7)]
    33       2.032228       2.032228       2.032228    1[6-(6,7)]
    34        5.61671        5.61671        5.61671    1[6-(6,6)]
    35       4.743389       4.743389       4.743389    1[6-(6,6)]
    36       3.037295       3.037295       3.037295    1[6-(6,7)]
    37       3.591465       3.591465       3.591465    1[6-(6,7)]
    38       4.833314       4.833314       4.833314    1[6-(6,6)]
    39       1.470556       1.470556       1.470556    1[6-(6,6)]
    40       0.310261       0.310261       0.310261    1[6-(6,7)]
    41      10.307891      10.307891      10.307891    1[6-(6,7)]
    42       1.989732       1.989732       1.989732    1[6-(6,6)]
    43       7.502174       7.502174       7.502174    1[6-(6,6)]
    44       9.706463       9.706463       9.706463    1[6-(6,7)]
    45      -5.388473      -5.388473      -5.388473    1[6-(6,7)]
    46      -4.376177      -4.376177      -4.376177    1[6-(6,6)]
    47      -0.869284      -0.869284      -0.869284    1[6-(6,6)]
    48      -2.032232      -2.032232      -2.032232    1[6-(6,7)]
    49      -0.777581      -0.777581      -0.777581    1[6-(6,7)]
    50      -0.151949      -0.151949      -0.151949    1[6-(6,6)]
    51      -3.269655      -3.269655      -3.269655    1[6-(6,6)]
    52      11.185574      11.185574      11.185574    1[6-(6,7)]
    53       3.563368       3.563368       3.563368    1[6-(6,7)]
    54       1.832664       1.832664       1.832664    1[6-(6,6)]
    55       1.391418       1.391418       1.391418    1[6-(6,6)]
    56       3.223083       3.223083       3.223083    1[6-(6,7)]
    57      -4.471713      -4.471713      -4.471713    1[6-(6,7)]
    58      -3.408809      -3.408809      -3.408809    1[6-(6,6)]
    59      -1.716204      -1.716204      -1.716204    1[6-(6,6)]
    60      -2.984393      -2.984393      -2.984393    1[6-(6,7)]
    61       7.903742       7.903742       7.903742    1[6-(6,7)]
    62       8.851883       8.851883       8.851883    1[6-(6,6)]
    63      12.407199      12.407199      12.407199    1[6-(6,6)]
    64      11.306152      11.306152      11.306152    1[6-(6,7)]
    65       4.943871       4.943871       4.943871    1[6-(6,7)]
    66       6.101147       6.101147       6.101147    1[6-(6,6)]
    67       2.593357       2.593357       2.593357    1[6-(6,6)]
    68       1.481542       1.481542       1.481542    1[6-(6,7)]
    69      -3.558829      -3.558829      -3.558829    1[6-(6,7)]
    70      -5.775111      -5.775111      -5.775111    1[6-(6,6)]
    71       8.604526       8.604526       8.604526    1[6-(6,6)]
    72       -3.97181       -3.97181       -3.97181    1[6-(6,7)]
    73      -2.573378      -2.573378      -2.573378    1[6-(6,7)]
    74      -2.531163      -2.531163      -2.531163    1[6-(6,6)]
    75       0.024795       0.024795       0.024795    1[6-(6,6)]
    76      -0.191632      -0.191632      -0.191632    1[6-(6,7)]
    77      10.370094      10.370094      10.370094    1[6-(6,7)]
    78      -2.911305      -2.911305      -2.911305    1[6-(6,6)]
    79      -3.346062      -3.346062      -3.346062    1[6-(6,6)]
    80       9.939619       9.939619       9.939619    1[6-(6,7)]
    81       5.051849       5.051849       5.051849    1[6-(6,7)]
    82       1.467367       1.467367       1.467367    1[6-(6,6)]
    83       2.340688       2.340688       2.340688    1[6-(6,6)]
    84       4.046782       4.046782       4.046782    1[6-(6,7)]
    85       3.492612       3.492612       3.492612    1[6-(6,7)]
    86       2.250763       2.250763       2.250763    1[6-(6,6)]
    87       5.613521       5.613521       5.613521    1[6-(6,6)]
    88       6.773816       6.773816       6.773816    1[6-(6,7)]
    89      -3.223814      -3.223814      -3.223814    1[6-(6,7)]
    90       5.094345       5.094345       5.094345    1[6-(6,6)]
    91      -0.418097      -0.418097      -0.418097    1[6-(6,6)]
    92      -2.622386      -2.622386      -2.622386    1[6-(6,7)]
    93       12.47255       12.47255       12.47255    1[6-(6,7)]
    94      11.460254      11.460254      11.460254    1[6-(6,6)]
    95       7.953361       7.953361       7.953361    1[6-(6,6)]
    96       9.116309       9.116309       9.116309    1[6-(6,7)]
    97       7.861658       7.861658       7.861658    1[6-(6,7)]
    98       7.236026       7.236026       7.236026    1[6-(6,6)]
    99      10.353732      10.353732      10.353732    1[6-(6,6)]
   100      -4.101497      -4.101497      -4.101497    1[6-(6,7)]
   101       3.520709       3.520709       3.520709    1[6-(6,7)]
   102       5.251413       5.251413       5.251413    1[6-(6,6)]
   103       5.692659       5.692659       5.692659    1[6-(6,6)]
   104       3.860994       3.860994       3.860994    1[6-(6,7)]
   105       11.55579       11.55579       11.55579    1[6-(6,7)]
   106      10.492886      10.492886      10.492886    1[6-(6,6)]
   107       8.800281       8.800281       8.800281    1[6-(6,6)]
   108       10.06847       10.06847       10.06847    1[6-(6,7)]
   109      -1.765481      -1.765481      -1.765481    6[1-(0),6-(1,6),7-(6,30)]
   110      -2.315468      -2.315468      -2.315468    6[1-(0),6-(1,7),6-(6,6)]
   111      -3.656615      -3.656615      -3.656615    6[6-(1,6),6-(1,6),6-(7,7)]
   112      -4.381135      -4.381135      -4.381135    6[1-(0),6-(1,7),6-(6,6)]
   113      -3.729244      -3.729244      -3.729244    6[1-(0),6-(1,6),7-(6,30)]
   114       1.743896       1.743896       1.743896    6[6-(6,6),7-(6),7-(6)]
   115       1.869268       1.869268       1.869268    6[6-(6,6),7-(6),7-(6)]
   116      -0.047339      -0.047339      -0.047339    6[6-(6,6),7-(6),7-(6)]
   117       2.630207       2.630207       2.630207    6[1-(0),6-(1,6),7-(6,30)]
   118       1.931876       1.931876       1.931876    6[1-(0),6-(1,7),6-(6,6)]
   119       2.615815       2.615815       2.615815    6[6-(1,6),6-(1,6),6-(7,7)]
   120       3.992606       3.992606       3.992606    6[1-(0),6-(1,7),6-(6,6)]
   121       4.655222       4.655222       4.655222    6[1-(0),6-(1,6),7-(6,30)]
   122      11.184854      11.184854      11.184854    6[1-(0),6-(1,6),7-(6,30)]
   123      12.524495      12.524495      12.524495    6[1-(0),6-(1,7),6-(6,6)]
   124      13.395108      13.395108      13.395108    6[6-(1,6),6-(1,6),6-(7,7)]
   125      12.845696      12.845696      12.845696    6[1-(0),6-(1,7),6-(6,6)]
   126      11.442486      11.442486      11.442486    6[1-(0),6-(1,6),7-(6,30)]
   127       9.124027       9.124027       9.124027    6[1-(0),6-(1,6),7-(6,30)]
   128       9.096898       9.096898       9.096898    6[1-(0),6-(1,7),6-(6,6)]
   129       8.308165       8.308165       8.308165    6[6-(1,6),6-(1,6),6-(7,7)]
   130       7.641705       7.641705       7.641705    6[1-(0),6-(1,7),6-(6,6)]
   131       7.745895       7.745895       7.745895    6[1-(0),6-(1,6),7-(6,30)]
   132       8.253963       8.253963       8.253963    6[6-(6,6),7-(6),7-(6)]
   133       9.116859       9.116859       9.116859    6[6-(6,6),7-(6),7-(6)]
   134       7.314553       7.314553       7.314553    6[6-(6,6),7-(6),7-(6)]
   135      -3.545809      -3.545809      -3.545809    6[1-(0),6-(1,6),7-(6,30)]
   136      10.425974      10.425974      10.425974    6[1-(0),6-(1,7),6-(6,6)]
   137      10.104697      10.104697      10.104697    6[6-(1,6),6-(1,6),6-(7,7)]
   138      10.667762      10.667762      10.667762    6[1-(0),6-(1,7),6-(6,6)]
   139      -3.297046      -3.297046      -3.297046    6[1-(0),6-(1,6),7-(6,30)]
   140       2.610703       2.610703       2.610703    6[1-(0),6-(1,6),7-(6,30)]
   141       3.657119       3.657119       3.657119    6[1-(0),6-(1,7),6-(6,6)]
   142       6.208865       6.208865       6.208865    6[6-(1,6),6-(1,6),6-(7,7)]
   143       4.205973       4.205973       4.205973    6[1-(0),6-(1,7),6-(6,6)]
   144       3.172108       3.172108       3.172108    6[1-(0),6-(1,6),7-(6,30)]
   145        3.14749        3.14749        3.14749    6[1-(0),6-(1,6),7-(6,30)]
   146       3.899843       3.899843       3.899843    6[1-(0),6-(1,7),6-(6,6)]
   147       3.252004       3.252004       3.252004    6[6-(1,6),6-(1,6),6-(7,7)]
   148       1.924014       1.924014       1.924014    6[1-(0),6-(1,7),6-(6,6)]
   149       1.246532       1.246532       1.246532    6[1-(0),6-(1,6),7-(6,30)]
   150       4.047879       4.047879       4.047879    6[6-(6,6),7-(6),7-(6)]
   151       6.040124       6.040124       6.040124    6[6-(6,6),7-(6),7-(6)]
   152      -1.802506      -1.802506      -1.802506    6[6-(6,6),7-(6),7-(6)]
   153       9.724864       9.724864       9.724864    6[1-(0),6-(1,6),7-(6,30)]
   154       8.375862       8.375862       8.375862    6[1-(0),6-(1,7),6-(6,6)]
   155       7.493131       7.493131       7.493131    6[6-(1,6),6-(1,6),6-(7,7)]
   156       8.050924       8.050924       8.050924    6[1-(0),6-(1,7),6-(6,6)]
   157       9.361172       9.361172       9.361172    6[1-(0),6-(1,6),7-(6,30)]
   158      -4.459693      -4.459693      -4.459693    6[1-(0),6-(1,6),7-(6,30)]
   159      -3.875714      -3.875714      -3.875714    6[1-(0),6-(1,7),6-(6,6)]
   160      -2.504759      -2.504759      -2.504759    6[6-(1,6),6-(1,6),6-(7,7)]
   161      -1.804907      -1.804907      -1.804907    6[1-(0),6-(1,7),6-(6,6)]
   162      -2.514527      -2.514527      -2.514527    6[1-(0),6-(1,6),7-(6,30)]
   163      -1.279541      -1.279541      -1.279541    6[1-(0),6-(1,6),7-(6,30)]
   164      -0.920899      -0.920899      -0.920899    6[1-(0),6-(1,7),6-(6,6)]
   165      -1.660414      -1.660414      -1.660414    6[6-(1,6),6-(1,6),6-(7,7)]
   166      -2.738498      -2.738498      -2.738498    6[1-(0),6-(1,7),6-(6,6)]
   167      11.885988      11.885988      11.885988    6[1-(0),6-(1,6),7-(6,30)]
   168      -1.259019      -1.259019      -1.259019    6[6-(6,6),7-(6),7-(6)]
   169       0.181623       0.181623       0.181623    6[6-(6,6),7-(6),7-(6)]
   170      -1.581688      -1.581688      -1.581688    6[6-(6,6),7-(6),7-(6)]
   171       3.104112       3.104112       3.104112    6[1-(0),6-(1,6),7-(6,30)]
   172        2.09271        2.09271        2.09271    6[1-(0),6-(1,7),6-(6,6)]
   173       1.374634       1.374634       1.374634    6[6-(1,6),6-(1,6),6-(7,7)]
   174       1.832063       1.832063       1.832063    6[1-(0),6-(1,7),6-(6,6)]
   175       2.910065       2.910065       2.910065    6[1-(0),6-(1,6),7-(6,30)]
   176      -3.905974      -3.905974      -3.905974    6[1-(0),6-(1,6),7-(6,30)]
   177      -3.257589      -3.257589      -3.257589    6[1-(0),6-(1,7),6-(6,6)]
   178      -2.387716      -2.387716      -2.387716    6[6-(1,6),6-(1,6),6-(7,7)]
   179      -2.272162      -2.272162      -2.272162    6[1-(0),6-(1,7),6-(6,6)]
   180      -3.036386      -3.036386      -3.036386    6[1-(0),6-(1,6),7-(6,30)]
   181       8.849558       8.849558       8.849558    6[1-(0),6-(1,6),7-(6,30)]
   182       9.399545       9.399545       9.399545    6[1-(0),6-(1,7),6-(6,6)]
   183      10.740692      10.740692      10.740692    6[6-(1,6),6-(1,6),6-(7,7)]
   184      11.465212      11.465212      11.465212    6[1-(0),6-(1,7),6-(6,6)]
   185      10.813321      10.813321      10.813321    6[1-(0),6-(1,6),7-(6,30)]
   186       5.340181       5.340181       5.340181    6[6-(6,6),7-(6),7-(6)]
   187       5.214809       5.214809       5.214809    6[6-(6,6),7-(6),7-(6)]
   188       7.131416       7.131416       7.131416    6[6-(6,6),7-(6),7-(6)]
   189        4.45387        4.45387        4.45387    6[1-(0),6-(1,6),7-(6,30)]
   190       5.152201       5.152201       5.152201    6[1-(0),6-(1,7),6-(6,6)]
   191       4.468262       4.468262       4.468262    6[6-(1,6),6-(1,6),6-(7,7)]
   192       3.091471       3.091471       3.091471    6[1-(0),6-(1,7),6-(6,6)]
   193       2.428855       2.428855       2.428855    6[1-(0),6-(1,6),7-(6,30)]
   194      -4.100777      -4.100777      -4.100777    6[1-(0),6-(1,6),7-(6,30)]
   195      -5.440418      -5.440418      -5.440418    6[1-(0),6-(1,7),6-(6,6)]
   196      -6.311031      -6.311031      -6.311031    6[6-(1,6),6-(1,6),6-(7,7)]
   197      -5.761619      -5.761619      -5.761619    6[1-(0),6-(1,7),6-(6,6)]
   198      -4.358409      -4.358409      -4.358409    6[1-(0),6-(1,6),7-(6,30)]
   199       -2.03995       -2.03995       -2.03995    6[1-(0),6-(1,6),7-(6,30)]
   200      -2.012821      -2.012821      -2.012821    6[1-(0),6-(1,7),6-(6,6)]
   201      -1.224088      -1.224088      -1.224088    6[6-(1,6),6-(1,6),6-(7,7)]
   202      -0.557628      -0.557628      -0.557628    6[1-(0),6-(1,7),6-(6,6)]
   203      -0.661818      -0.661818      -0.661818    6[1-(0),6-(1,6),7-(6,30)]
   204      -1.169886      -1.169886      -1.169886    6[6-(6,6),7-(6),7-(6)]
   205      -2.032782      -2.032782      -2.032782    6[6-(6,6),7-(6),7-(6)]
   206      -0.230476      -0.230476      -0.230476    6[6-(6,6),7-(6),7-(6)]
   207      10.629886      10.629886      10.629886    6[1-(0),6-(1,6),7-(6,30)]
   208      -3.341897      -3.341897      -3.341897    6[1-(0),6-(1,7),6-(6,6)]
   209       -3.02062       -3.02062       -3.02062    6[6-(1,6),6-(1,6),6-(7,7)]
   210      -3.583685      -3.583685      -3.583685    6[1-(0),6-(1,7),6-(6,6)]
   211      10.381123      10.381123      10.381123    6[1-(0),6-(1,6),7-(6,30)]
   212       4.473374       4.473374       4.473374    6[1-(0),6-(1,6),7-(6,30)]
   213       3.426958       3.426958       3.426958    6[1-(0),6-(1,7),6-(6,6)]
   214       0.875212       0.875212       0.875212    6[6-(1,6),6-(1,6),6-(7,7)]
   215       2.878104       2.878104       2.878104    6[1-(0),6-(1,7),6-(6,6)]
   216       3.911969       3.911969       3.911969    6[1-(0),6-(1,6),7-(6,30)]
   217       3.936587       3.936587       3.936587    6[1-(0),6-(1,6),7-(6,30)]
   218       3.184234       3.184234       3.184234    6[1-(0),6-(1,7),6-(6,6)]
   219       3.832073       3.832073       3.832073    6[6-(1,6),6-(1,6),6-(7,7)]
   220       5.160063       5.160063       5.160063    6[1-(0),6-(1,7),6-(6,6)]
   221       5.837545       5.837545       5.837545    6[1-(0),6-(1,6),7-(6,30)]
   222       3.036198       3.036198       3.036198    6[6-(6,6),7-(6),7-(6)]
   223       1.043953       1.043953       1.043953    6[6-(6,6),7-(6),7-(6)]
   224       8.886583       8.886583       8.886583    6[6-(6,6),7-(6),7-(6)]
   225      -2.640787      -2.640787      -2.640787    6[1-(0),6-(1,6),7-(6,30)]
   226      -1.291785      -1.291785      -1.291785    6[1-(0),6-(1,7),6-(6,6)]
   227      -0.409054      -0.409054      -0.409054    6[6-(1,6),6-(1,6),6-(7,7)]
   228      -0.966847      -0.966847      -0.966847    6[1-(0),6-(1,7),6-(6,6)]
   229      -2.277095      -2.277095      -2.277095    6[1-(0),6-(1,6),7-(6,30)]
   230       11.54377       11.54377       11.54377    6[1-(0),6-(1,6),7-(6,30)]
   231      10.959791      10.959791      10.959791    6[1-(0),6-(1,7),6-(6,6)]
   232       9.588836       9.588836       9.588836    6[6-(1,6),6-(1,6),6-(7,7)]
   233       8.888984       8.888984       8.888984    6[1-(0),6-(1,7),6-(6,6)]
   234       9.598604       9.598604       9.598604    6[1-(0),6-(1,6),7-(6,30)]
   235       8.363618       8.363618       8.363618    6[1-(0),6-(1,6),7-(6,30)]
   236       8.004976       8.004976       8.004976    6[1-(0),6-(1,7),6-(6,6)]
   237       8.744491       8.744491       8.744491    6[6-(1,6),6-(1,6),6-(7,7)]
   238       9.822575       9.822575       9.822575    6[1-(0),6-(1,7),6-(6,6)]
   239      -4.801911      -4.801911      -4.801911    6[1-(0),6-(1,6),7-(6,30)]
   240       8.343096       8.343096       8.343096    6[6-(6,6),7-(6),7-(6)]
   241       6.902454       6.902454       6.902454    6[6-(6,6),7-(6),7-(6)]
   242       8.665765       8.665765       8.665765    6[6-(6,6),7-(6),7-(6)]
   243       3.979965       3.979965       3.979965    6[1-(0),6-(1,6),7-(6,30)]
   244       4.991367       4.991367       4.991367    6[1-(0),6-(1,7),6-(6,6)]
   245       5.709443       5.709443       5.709443    6[6-(1,6),6-(1,6),6-(7,7)]
   246       5.252014       5.252014       5.252014    6[1-(0),6-(1,7),6-(6,6)]
   247       4.174012       4.174012       4.174012    6[1-(0),6-(1,6),7-(6,30)]
   248      10.990051      10.990051      10.990051    6[1-(0),6-(1,6),7-(6,30)]
   249      10.341666      10.341666      10.341666    6[1-(0),6-(1,7),6-(6,6)]
   250       9.471793       9.471793       9.471793    6[6-(1,6),6-(1,6),6-(7,7)]
   251       9.356239       9.356239       9.356239    6[1-(0),6-(1,7),6-(6,6)]
   252      10.120463      10.120463      10.120463    6[1-(0),6-(1,6),7-(6,30)]
   253       0.469453       0.469453       0.469453    53[30-(7,7,53)]
   254      -3.178235      -3.178235      -3.178235    53[30-(7,7,53)]
   255        7.33183        7.33183        7.33183    53[30-(7,7,53)]
   256        8.07607        8.07607        8.07607    53[30-(7,7,53)]
   257       -0.98287       -0.98287       -0.98287    53[30-(7,7,53)]
   258       0.680134       0.680134       0.680134    53[30-(7,7,53)]
   259      -2.354949      -2.354949      -2.354949    53[30-(7,7,53)]
   260      -1.192619      -1.192619      -1.192619    53[30-(7,7,53)]
   261       6.775624       6.775624       6.775624    53[30-(7,7,53)]
   262       5.660752       5.660752       5.660752    53[30-(7,7,53)]
   263       7.738988       7.738988       7.738988    53[30-(7,7,53)]
   264      -4.310448      -4.310448      -4.310448    53[30-(7,7,53)]
   265       6.614624       6.614624       6.614624    53[30-(7,7,53)]
   266      10.262312      10.262312      10.262312    53[30-(7,7,53)]
   267      -0.247753      -0.247753      -0.247753    53[30-(7,7,53)]
   268      -0.991993      -0.991993      -0.991993    53[30-(7,7,53)]
   269       8.066947       8.066947       8.066947    53[30-(7,7,53)]
   270       6.403943       6.403943       6.403943    53[30-(7,7,53)]
   271       9.439026       9.439026       9.439026    53[30-(7,7,53)]
   272       8.276696       8.276696       8.276696    53[30-(7,7,53)]
   273       0.308453       0.308453       0.308453    53[30-(7,7,53)]
   274       1.423325       1.423325       1.423325    53[30-(7,7,53)]
   275      -0.654911      -0.654911      -0.654911    53[30-(7,7,53)]
   276      11.394525      11.394525      11.394525    53[30-(7,7,53)]
   277      -2.431032      -2.431032      -2.431032    7[6-(1,6),6-(1,6),30-(7,53,53)]
   278       2.502322       2.502322       2.502322    7[6-(6,7),6-(6,7)]
   279       0.605657       0.605657       0.605657    7[6-(6,7),6-(6,7)]
   280       0.452779       0.452779       0.452779    7[6-(6,7),6-(6,7)]
   281       4.006128       4.006128       4.006128    7[6-(1,6),6-(1,6),30-(7,53,53)]
   282      10.616997      10.616997      10.616997    7[6-(1,6),6-(1,6),30-(7,53,53)]
   283       8.445015       8.445015       8.445015    7[6-(1,6),6-(1,6),30-(7,53,53)]
   284       9.232253       9.232253       9.232253    7[6-(6,7),6-(6,7)]
   285       8.195802       8.195802       8.195802    7[6-(6,7),6-(6,7)]
   286       7.315479       7.315479       7.315479    7[6-(6,7),6-(6,7)]
   287      -2.997814      -2.997814      -2.997814    7[6-(1,6),6-(1,6),30-(7,53,53)]
   288       2.354595       2.354595       2.354595    7[6-(1,6),6-(1,6),30-(7,53,53)]
   289       1.838179       1.838179       1.838179    7[6-(1,6),6-(1,6),30-(7,53,53)]
   290       5.362294       5.362294       5.362294    7[6-(6,7),6-(6,7)]
   291       5.532274       5.532274       5.532274    7[6-(6,7),6-(6,7)]
   292       3.404195       3.404195       3.404195    7[6-(6,7),6-(6,7)]
   293      10.218253      10.218253      10.218253    7[6-(1,6),6-(1,6),30-(7,53,53)]
   294      -3.840228      -3.840228      -3.840228    7[6-(1,6),6-(1,6),30-(7,53,53)]
   295       -2.31621       -2.31621       -2.31621    7[6-(1,6),6-(1,6),30-(7,53,53)]
   296       -0.15132       -0.15132       -0.15132    7[6-(6,7),6-(6,7)]
   297      -0.520551      -0.520551      -0.520551    7[6-(6,7),6-(6,7)]
   298      -1.971076      -1.971076      -1.971076    7[6-(6,7),6-(6,7)]
   299       3.533893       3.533893       3.533893    7[6-(1,6),6-(1,6),30-(7,53,53)]
   300      -3.794748      -3.794748      -3.794748    7[6-(1,6),6-(1,6),30-(7,53,53)]
   301       9.515109       9.515109       9.515109    7[6-(1,6),6-(1,6),30-(7,53,53)]
   302       4.581755       4.581755       4.581755    7[6-(6,7),6-(6,7)]
   303        6.47842        6.47842        6.47842    7[6-(6,7),6-(6,7)]
   304       6.631298       6.631298       6.631298    7[6-(6,7),6-(6,7)]
   305       3.077949       3.077949       3.077949    7[6-(1,6),6-(1,6),30-(7,53,53)]
   306       -3.53292       -3.53292       -3.53292    7[6-(1,6),6-(1,6),30-(7,53,53)]
   307      -1.360938      -1.360938      -1.360938    7[6-(1,6),6-(1,6),30-(7,53,53)]
   308      -2.148176      -2.148176      -2.148176    7[6-(6,7),6-(6,7)]
   309      -1.111725      -1.111725      -1.111725    7[6-(6,7),6-(6,7)]
   310      -0.231402      -0.231402      -0.231402    7[6-(6,7),6-(6,7)]
   311      10.081891      10.081891      10.081891    7[6-(1,6),6-(1,6),30-(7,53,53)]
   312       4.729482       4.729482       4.729482    7[6-(1,6),6-(1,6),30-(7,53,53)]
   313       5.245898       5.245898       5.245898    7[6-(1,6),6-(1,6),30-(7,53,53)]
   314       1.721783       1.721783       1.721783    7[6-(6,7),6-(6,7)]
   315       1.551803       1.551803       1.551803    7[6-(6,7),6-(6,7)]
   316       3.679882       3.679882       3.679882    7[6-(6,7),6-(6,7)]
   317      -3.134176      -3.134176      -3.134176    7[6-(1,6),6-(1,6),30-(7,53,53)]
   318      10.924305      10.924305      10.924305    7[6-(1,6),6-(1,6),30-(7,53,53)]
   319       9.400287       9.400287       9.400287    7[6-(1,6),6-(1,6),30-(7,53,53)]
   320       7.235397       7.235397       7.235397    7[6-(6,7),6-(6,7)]
   321       7.604628       7.604628       7.604628    7[6-(6,7),6-(6,7)]
   322       9.055153       9.055153       9.055153    7[6-(6,7),6-(6,7)]
   323       3.550184       3.550184       3.550184    7[6-(1,6),6-(1,6),30-(7,53,53)]
   324      10.878825      10.878825      10.878825    7[6-(1,6),6-(1,6),30-(7,53,53)]
