# Supplementary material for: A collection of forcefield precursors for metal–organic frameworks
Source: RSC Adv. 2019 Nov 13;9(63):36492–507. doi: 10.1039/c9ra07327b (PMC9075174; doi:10.1039/c9ra07327b)
Supplement: RA-009-C9RA07327B-s2194 [file RA-009-C9RA07327B-s2194.txt]

REXDUV_clean

14.756000    0.000000    0.000000
-7.377900    17.423502    0.000000
0.000000    -6.394818    30.067489

     1       9.247159       9.247159       9.247159    30[7-(6,6),7-(6,6),53-(0),53-(0)]
     2       8.878613       8.878613       8.878613    30[7-(6,6),7-(6,6),53-(0),53-(0)]
     3      -2.092661      -2.092661      -2.092661    30[7-(6,6),7-(6,6),53-(0),53-(0)]
     4       5.508874       5.508874       5.508874    30[7-(6,6),7-(6,6),53-(0),53-(0)]
     5       5.877538       5.877538       5.877538    30[7-(6,6),7-(6,6),53-(0),53-(0)]
     6       2.092731       2.092731       2.092731    30[7-(6,6),7-(6,6),53-(0),53-(0)]
     7       1.869226       1.869226       1.869226    30[7-(6,6),7-(6,6),53-(0),53-(0)]
     8       1.500562       1.500562       1.500562    30[7-(6,6),7-(6,6),53-(0),53-(0)]
     9       5.285369       5.285369       5.285369    30[7-(6,6),7-(6,6),53-(0),53-(0)]
    10      -1.869059      -1.869059      -1.869059    30[7-(6,6),7-(6,6),53-(0),53-(0)]
    11      -1.500513      -1.500513      -1.500513    30[7-(6,6),7-(6,6),53-(0),53-(0)]
    12       9.470761       9.470761       9.470761    30[7-(6,6),7-(6,6),53-(0),53-(0)]
    13       9.687346       9.687346       9.687346    1[6-(6,7)]
    14       8.586556       8.586556       8.586556    1[6-(6,6)]
    15       5.363832       5.363832       5.363832    1[6-(6,6)]
    16       6.610706       6.610706       6.610706    1[6-(6,7)]
    17       6.246282       6.246282       6.246282    1[6-(6,7)]
    18       5.090878       5.090878       5.090878    1[6-(6,6)]
    19       8.368182       8.368182       8.368182    1[6-(6,6)]
    20       9.402587       9.402587       9.402587    1[6-(6,7)]
    21       0.438281       0.438281       0.438281    1[6-(6,7)]
    22       2.707756       2.707756       2.707756    1[6-(6,6)]
    23       2.124913       2.124913       2.124913    1[6-(6,6)]
    24      -0.165221      -0.165221      -0.165221    1[6-(6,7)]
    25      11.136388      11.136388      11.136388    1[6-(6,7)]
    26      10.664188      10.664188      10.664188    1[6-(6,6)]
    27      13.312875      13.312875      13.312875    1[6-(6,6)]
    28       -1.10668       -1.10668       -1.10668    1[6-(6,7)]
    29       7.643612       7.643612       7.643612    1[6-(6,7)]
    30       9.467452       9.467452       9.467452    1[6-(6,6)]
    31       8.740001       8.740001       8.740001    1[6-(6,6)]
    32       6.837954       6.837954       6.837954    1[6-(6,7)]
    33       8.130642       8.130642       8.130642    1[6-(6,7)]
    34       6.688991       6.688991       6.688991    1[6-(6,6)]
    35       5.372755       5.372755       5.372755    1[6-(6,6)]
    36       6.838015       6.838015       6.838015    1[6-(6,7)]
    37       5.068718       5.068718       5.068718    1[6-(6,7)]
    38       6.169523       6.169523       6.169523    1[6-(6,6)]
    39        9.39222        9.39222        9.39222    1[6-(6,6)]
    40        8.14533        8.14533        8.14533    1[6-(6,7)]
    41       8.509852       8.509852       8.509852    1[6-(6,7)]
    42       9.665238       9.665238       9.665238    1[6-(6,6)]
    43       6.387927       6.387927       6.387927    1[6-(6,6)]
    44       5.353541       5.353541       5.353541    1[6-(6,7)]
    45      -0.438226      -0.438226      -0.438226    1[6-(6,7)]
    46      12.048304      12.048304      12.048304    1[6-(6,6)]
    47      -2.124815      -2.124815      -2.124815    1[6-(6,6)]
    48       0.165314       0.165314       0.165314    1[6-(6,7)]
    49       3.619682       3.619682       3.619682    1[6-(6,7)]
    50       4.091866       4.091866       4.091866    1[6-(6,6)]
    51       1.443148       1.443148       1.443148    1[6-(6,6)]
    52        1.10672        1.10672        1.10672    1[6-(6,7)]
    53       7.112396       7.112396       7.112396    1[6-(6,7)]
    54       5.288552       5.288552       5.288552    1[6-(6,6)]
    55       6.016043       6.016043       6.016043    1[6-(6,6)]
    56       7.918093       7.918093       7.918093    1[6-(6,7)]
    57        6.62553        6.62553        6.62553    1[6-(6,7)]
    58      -6.688798      -6.688798      -6.688798    1[6-(6,6)]
    59      -5.372564      -5.372564      -5.372564    1[6-(6,6)]
    60       7.918155       7.918155       7.918155    1[6-(6,7)]
    61       2.309382       2.309382       2.309382    1[6-(6,7)]
    62       1.208577       1.208577       1.208577    1[6-(6,6)]
    63       -2.01412       -2.01412       -2.01412    1[6-(6,6)]
    64       -0.76723       -0.76723       -0.76723    1[6-(6,7)]
    65      -1.131752      -1.131752      -1.131752    1[6-(6,7)]
    66      -2.287138      -2.287138      -2.287138    1[6-(6,6)]
    67       0.990173       0.990173       0.990173    1[6-(6,6)]
    68       2.024559       2.024559       2.024559    1[6-(6,7)]
    69       7.816326       7.816326       7.816326    1[6-(6,7)]
    70      -4.670204      -4.670204      -4.670204    1[6-(6,6)]
    71       9.502915       9.502915       9.502915    1[6-(6,6)]
    72       7.212786       7.212786       7.212786    1[6-(6,7)]
    73       3.758418       3.758418       3.758418    1[6-(6,7)]
    74       3.286234       3.286234       3.286234    1[6-(6,6)]
    75       5.934952       5.934952       5.934952    1[6-(6,6)]
    76        6.27138        6.27138        6.27138    1[6-(6,7)]
    77       0.265704       0.265704       0.265704    1[6-(6,7)]
    78       2.089548       2.089548       2.089548    1[6-(6,6)]
    79       1.362057       1.362057       1.362057    1[6-(6,6)]
    80      -0.539993      -0.539993      -0.539993    1[6-(6,7)]
    81        0.75257        0.75257        0.75257    1[6-(6,7)]
    82      14.066898      14.066898      14.066898    1[6-(6,6)]
    83      12.750664      12.750664      12.750664    1[6-(6,6)]
    84      -0.540055      -0.540055      -0.540055    1[6-(6,7)]
    85      -2.309246      -2.309246      -2.309246    1[6-(6,7)]
    86      -1.208456      -1.208456      -1.208456    1[6-(6,6)]
    87       2.014268       2.014268       2.014268    1[6-(6,6)]
    88       0.767394       0.767394       0.767394    1[6-(6,7)]
    89       1.131818       1.131818       1.131818    1[6-(6,7)]
    90       2.287222       2.287222       2.287222    1[6-(6,6)]
    91      -0.990082      -0.990082      -0.990082    1[6-(6,6)]
    92      -2.024487      -2.024487      -2.024487    1[6-(6,7)]
    93       6.939819       6.939819       6.939819    1[6-(6,7)]
    94       4.670344       4.670344       4.670344    1[6-(6,6)]
    95       5.253187       5.253187       5.253187    1[6-(6,6)]
    96       7.543321       7.543321       7.543321    1[6-(6,7)]
    97      -3.758288      -3.758288      -3.758288    1[6-(6,7)]
    98      -3.286088      -3.286088      -3.286088    1[6-(6,6)]
    99      -5.934775      -5.934775      -5.934775    1[6-(6,6)]
   100        8.48478        8.48478        8.48478    1[6-(6,7)]
   101      -0.265512      -0.265512      -0.265512    1[6-(6,7)]
   102      -2.089352      -2.089352      -2.089352    1[6-(6,6)]
   103      -1.361901      -1.361901      -1.361901    1[6-(6,6)]
   104       0.540146       0.540146       0.540146    1[6-(6,7)]
   105      -0.752542      -0.752542      -0.752542    1[6-(6,7)]
   106       0.689109       0.689109       0.689109    1[6-(6,6)]
   107       2.005345       2.005345       2.005345    1[6-(6,6)]
   108       0.540085       0.540085       0.540085    1[6-(6,7)]
   109       8.803461       8.803461       8.803461    6[1-(0),6-(1,6),7-(6,30)]
   110       8.154201       8.154201       8.154201    6[1-(0),6-(1,7),6-(6,6)]
   111       6.842391       6.842391       6.842391    6[6-(1,6),6-(1,6),6-(7,7)]
   112       6.263949       6.263949       6.263949    6[1-(0),6-(1,7),6-(6,6)]
   113       7.010598       7.010598       7.010598    6[1-(0),6-(1,6),7-(6,30)]
   114       6.675679       6.675679       6.675679    6[1-(0),6-(1,6),7-(6,30)]
   115       5.985092       5.985092       5.985092    6[1-(0),6-(1,7),6-(6,6)]
   116       6.612218       6.612218       6.612218    6[6-(1,6),6-(1,6),6-(7,7)]
   117         7.9137         7.9137         7.9137    6[1-(0),6-(1,7),6-(6,6)]
   118       8.514275       8.514275       8.514275    6[1-(0),6-(1,6),7-(6,30)]
   119       0.790954       0.790954       0.790954    6[1-(0),6-(1,6),7-(6,30)]
   120       2.138178       2.138178       2.138178    6[1-(0),6-(1,7),6-(6,6)]
   121       2.672351       2.672351       2.672351    6[6-(1,6),6-(1,6),6-(7,7)]
   122       1.800276       1.800276       1.800276    6[1-(0),6-(1,7),6-(6,6)]
   123       0.432394       0.432394       0.432394    6[1-(0),6-(1,6),7-(6,30)]
   124       6.080986       6.080986       6.080986    6[6-(6,6),7-(6),7-(6)]
   125       5.954094       5.954094       5.954094    6[6-(6,6),7-(6),7-(6)]
   126       4.122867       4.122867       4.122867    6[6-(6,6),7-(6),7-(6)]
   127      11.545125      11.545125      11.545125    6[1-(0),6-(1,6),7-(6,30)]
   128      11.276561      11.276561      11.276561    6[1-(0),6-(1,7),6-(6,6)]
   129      11.922866      11.922866      11.922866    6[6-(1,6),6-(1,6),6-(7,7)]
   130      12.833309      12.833309      12.833309    6[1-(0),6-(1,7),6-(6,6)]
   131      12.997106      12.997106      12.997106    6[1-(0),6-(1,6),7-(6,30)]
   132       7.864956       7.864956       7.864956    6[1-(0),6-(1,6),7-(6,30)]
   133       8.950996       8.950996       8.950996    6[1-(0),6-(1,7),6-(6,6)]
   134       9.318426       9.318426       9.318426    6[6-(1,6),6-(1,6),6-(7,7)]
   135       8.523084       8.523084       8.523084    6[1-(0),6-(1,7),6-(6,6)]
   136       7.409007       7.409007       7.409007    6[1-(0),6-(1,6),7-(6,30)]
   137       7.553684       7.553684       7.553684    6[1-(0),6-(1,6),7-(6,30)]
   138       6.714074       6.714074       6.714074    6[1-(0),6-(1,7),6-(6,6)]
   139       5.929058       5.929058       5.929058    6[6-(1,6),6-(1,6),6-(7,7)]
   140        5.94381        5.94381        5.94381    6[1-(0),6-(1,7),6-(6,6)]
   141       6.812933       6.812933       6.812933    6[1-(0),6-(1,6),7-(6,30)]
   142      11.723655      11.723655      11.723655    6[6-(6,6),7-(6),7-(6)]
   143      10.522514      10.522514      10.522514    6[6-(6,6),7-(6),7-(6)]
   144      12.389141      12.389141      12.389141    6[6-(6,6),7-(6),7-(6)]
   145       5.952601       5.952601       5.952601    6[1-(0),6-(1,6),7-(6,30)]
   146        6.60187        6.60187        6.60187    6[1-(0),6-(1,7),6-(6,6)]
   147       7.913676       7.913676       7.913676    6[6-(1,6),6-(1,6),6-(7,7)]
   148       8.492105       8.492105       8.492105    6[1-(0),6-(1,7),6-(6,6)]
   149       7.745447       7.745447       7.745447    6[1-(0),6-(1,6),7-(6,30)]
   150        8.08045        8.08045        8.08045    6[1-(0),6-(1,6),7-(6,30)]
   151       8.771025       8.771025       8.771025    6[1-(0),6-(1,7),6-(6,6)]
   152       8.143891       8.143891       8.143891    6[6-(1,6),6-(1,6),6-(7,7)]
   153       6.842414       6.842414       6.842414    6[1-(0),6-(1,7),6-(6,6)]
   154       6.241851       6.241851       6.241851    6[1-(0),6-(1,6),7-(6,30)]
   155       -0.79089       -0.79089       -0.79089    6[1-(0),6-(1,6),7-(6,30)]
   156      -2.138111      -2.138111      -2.138111    6[1-(0),6-(1,7),6-(6,6)]
   157      -2.672272      -2.672272      -2.672272    6[6-(1,6),6-(1,6),6-(7,7)]
   158      -1.800188      -1.800188      -1.800188    6[1-(0),6-(1,7),6-(6,6)]
   159      -0.432308      -0.432308      -0.432308    6[1-(0),6-(1,6),7-(6,30)]
   160       8.675091       8.675091       8.675091    6[6-(6,6),7-(6),7-(6)]
   161       8.802002       8.802002       8.802002    6[6-(6,6),7-(6),7-(6)]
   162      10.633215      10.633215      10.633215    6[6-(6,6),7-(6),7-(6)]
   163       3.210936       3.210936       3.210936    6[1-(0),6-(1,6),7-(6,30)]
   164        3.47949        3.47949        3.47949    6[1-(0),6-(1,7),6-(6,6)]
   165        2.83317        2.83317        2.83317    6[6-(1,6),6-(1,6),6-(7,7)]
   166       1.922723       1.922723       1.922723    6[1-(0),6-(1,7),6-(6,6)]
   167       1.758937       1.758937       1.758937    6[1-(0),6-(1,6),7-(6,30)]
   168        6.89106        6.89106        6.89106    6[1-(0),6-(1,6),7-(6,30)]
   169       5.805017       5.805017       5.805017    6[1-(0),6-(1,7),6-(6,6)]
   170       5.437598       5.437598       5.437598    6[6-(1,6),6-(1,6),6-(7,7)]
   171       6.232953       6.232953       6.232953    6[1-(0),6-(1,7),6-(6,6)]
   172       7.347032       7.347032       7.347032    6[1-(0),6-(1,6),7-(6,30)]
   173       7.202492       7.202492       7.202492    6[1-(0),6-(1,6),7-(6,30)]
   174      -6.713886      -6.713886      -6.713886    6[1-(0),6-(1,7),6-(6,6)]
   175      -5.928864      -5.928864      -5.928864    6[6-(1,6),6-(1,6),6-(7,7)]
   176      -5.943623      -5.943623      -5.943623    6[1-(0),6-(1,7),6-(6,6)]
   177       7.943242       7.943242       7.943242    6[1-(0),6-(1,6),7-(6,30)]
   178       3.032371       3.032371       3.032371    6[6-(6,6),7-(6),7-(6)]
   179       4.233507       4.233507       4.233507    6[6-(6,6),7-(6),7-(6)]
   180       2.366866       2.366866       2.366866    6[6-(6,6),7-(6),7-(6)]
   181       1.425499       1.425499       1.425499    6[1-(0),6-(1,6),7-(6,30)]
   182        0.77623        0.77623        0.77623    6[1-(0),6-(1,7),6-(6,6)]
   183      -0.535576      -0.535576      -0.535576    6[6-(1,6),6-(1,6),6-(7,7)]
   184      -1.114005      -1.114005      -1.114005    6[1-(0),6-(1,7),6-(6,6)]
   185      -0.367347      -0.367347      -0.367347    6[1-(0),6-(1,6),7-(6,30)]
   186       -0.70235       -0.70235       -0.70235    6[1-(0),6-(1,6),7-(6,30)]
   187      -1.392925      -1.392925      -1.392925    6[1-(0),6-(1,7),6-(6,6)]
   188      -0.765791      -0.765791      -0.765791    6[6-(1,6),6-(1,6),6-(7,7)]
   189       0.535686       0.535686       0.535686    6[1-(0),6-(1,7),6-(6,6)]
   190       1.136249       1.136249       1.136249    6[1-(0),6-(1,6),7-(6,30)]
   191        8.16899        8.16899        8.16899    6[1-(0),6-(1,6),7-(6,30)]
   192       9.516211       9.516211       9.516211    6[1-(0),6-(1,7),6-(6,6)]
   193      10.050372      10.050372      10.050372    6[6-(1,6),6-(1,6),6-(7,7)]
   194       9.178288       9.178288       9.178288    6[1-(0),6-(1,7),6-(6,6)]
   195       7.810408       7.810408       7.810408    6[1-(0),6-(1,6),7-(6,30)]
   196      -1.296991      -1.296991      -1.296991    6[6-(6,6),7-(6),7-(6)]
   197      -1.423902      -1.423902      -1.423902    6[6-(6,6),7-(6),7-(6)]
   198      -3.255115      -3.255115      -3.255115    6[6-(6,6),7-(6),7-(6)]
   199       4.167164       4.167164       4.167164    6[1-(0),6-(1,6),7-(6,30)]
   200        3.89861        3.89861        3.89861    6[1-(0),6-(1,7),6-(6,6)]
   201        4.54493        4.54493        4.54493    6[6-(1,6),6-(1,6),6-(7,7)]
   202       5.455377       5.455377       5.455377    6[1-(0),6-(1,7),6-(6,6)]
   203       5.619163       5.619163       5.619163    6[1-(0),6-(1,6),7-(6,30)]
   204        0.48704        0.48704        0.48704    6[1-(0),6-(1,6),7-(6,30)]
   205       1.573083       1.573083       1.573083    6[1-(0),6-(1,7),6-(6,6)]
   206       1.940502       1.940502       1.940502    6[6-(1,6),6-(1,6),6-(7,7)]
   207       1.145147       1.145147       1.145147    6[1-(0),6-(1,7),6-(6,6)]
   208       0.031068       0.031068       0.031068    6[1-(0),6-(1,6),7-(6,30)]
   209       0.175608       0.175608       0.175608    6[1-(0),6-(1,6),7-(6,30)]
   210      14.091986      14.091986      14.091986    6[1-(0),6-(1,7),6-(6,6)]
   211      13.306964      13.306964      13.306964    6[6-(1,6),6-(1,6),6-(7,7)]
   212      13.321723      13.321723      13.321723    6[1-(0),6-(1,7),6-(6,6)]
   213      -0.565142      -0.565142      -0.565142    6[1-(0),6-(1,6),7-(6,30)]
   214       4.345729       4.345729       4.345729    6[6-(6,6),7-(6),7-(6)]
   215       3.144593       3.144593       3.144593    6[6-(6,6),7-(6),7-(6)]
   216       5.011234       5.011234       5.011234    6[6-(6,6),7-(6),7-(6)]
   217      -1.425361      -1.425361      -1.425361    6[1-(0),6-(1,6),7-(6,30)]
   218      -0.776101      -0.776101      -0.776101    6[1-(0),6-(1,7),6-(6,6)]
   219       0.535709       0.535709       0.535709    6[6-(1,6),6-(1,6),6-(7,7)]
   220       1.114151       1.114151       1.114151    6[1-(0),6-(1,7),6-(6,6)]
   221       0.367502       0.367502       0.367502    6[1-(0),6-(1,6),7-(6,30)]
   222       0.702421       0.702421       0.702421    6[1-(0),6-(1,6),7-(6,30)]
   223       1.393008       1.393008       1.393008    6[1-(0),6-(1,7),6-(6,6)]
   224       0.765882       0.765882       0.765882    6[6-(1,6),6-(1,6),6-(7,7)]
   225        -0.5356        -0.5356        -0.5356    6[1-(0),6-(1,7),6-(6,6)]
   226      -1.136175      -1.136175      -1.136175    6[1-(0),6-(1,6),7-(6,30)]
   227       6.587146       6.587146       6.587146    6[1-(0),6-(1,6),7-(6,30)]
   228       5.239922       5.239922       5.239922    6[1-(0),6-(1,7),6-(6,6)]
   229       4.705749       4.705749       4.705749    6[6-(1,6),6-(1,6),6-(7,7)]
   230       5.577824       5.577824       5.577824    6[1-(0),6-(1,7),6-(6,6)]
   231       6.945706       6.945706       6.945706    6[1-(0),6-(1,6),7-(6,30)]
   232       1.297114       1.297114       1.297114    6[6-(6,6),7-(6),7-(6)]
   233       1.424006       1.424006       1.424006    6[6-(6,6),7-(6),7-(6)]
   234       3.255233       3.255233       3.255233    6[6-(6,6),7-(6),7-(6)]
   235      -4.167025      -4.167025      -4.167025    6[1-(0),6-(1,6),7-(6,30)]
   236      -3.898461      -3.898461      -3.898461    6[1-(0),6-(1,7),6-(6,6)]
   237      -4.544766      -4.544766      -4.544766    6[6-(1,6),6-(1,6),6-(7,7)]
   238      -5.455209      -5.455209      -5.455209    6[1-(0),6-(1,7),6-(6,6)]
   239      -5.619006      -5.619006      -5.619006    6[1-(0),6-(1,6),7-(6,30)]
   240      -0.486856      -0.486856      -0.486856    6[1-(0),6-(1,6),7-(6,30)]
   241      -1.572896      -1.572896      -1.572896    6[1-(0),6-(1,7),6-(6,6)]
   242      -1.940326      -1.940326      -1.940326    6[6-(1,6),6-(1,6),6-(7,7)]
   243      -1.144984      -1.144984      -1.144984    6[1-(0),6-(1,7),6-(6,6)]
   244      -0.030907      -0.030907      -0.030907    6[1-(0),6-(1,6),7-(6,30)]
   245      -0.175584      -0.175584      -0.175584    6[1-(0),6-(1,6),7-(6,30)]
   246       0.664026       0.664026       0.664026    6[1-(0),6-(1,7),6-(6,6)]
   247       1.449042       1.449042       1.449042    6[6-(1,6),6-(1,6),6-(7,7)]
   248        1.43429        1.43429        1.43429    6[1-(0),6-(1,7),6-(6,6)]
   249       0.565167       0.565167       0.565167    6[1-(0),6-(1,6),7-(6,30)]
   250      -4.345555      -4.345555      -4.345555    6[6-(6,6),7-(6),7-(6)]
   251      -3.144414      -3.144414      -3.144414    6[6-(6,6),7-(6),7-(6)]
   252      -5.011041      -5.011041      -5.011041    6[6-(6,6),7-(6),7-(6)]
   253        9.60926        9.60926        9.60926    53[30-(7,7,53)]
   254      10.899691      10.899691      10.899691    53[30-(7,7,53)]
   255       8.774432       8.774432       8.774432    53[30-(7,7,53)]
   256      -3.781737      -3.781737      -3.781737    53[30-(7,7,53)]
   257      -3.427034      -3.427034      -3.427034    53[30-(7,7,53)]
   258      12.408642      12.408642      12.408642    53[30-(7,7,53)]
   259       5.146751       5.146751       5.146751    53[30-(7,7,53)]
   260       3.856357       3.856357       3.856357    53[30-(7,7,53)]
   261       5.981711       5.981711       5.981711    53[30-(7,7,53)]
   262       3.781894       3.781894       3.781894    53[30-(7,7,53)]
   263       3.427128       3.427128       3.427128    53[30-(7,7,53)]
   264        2.34741        2.34741        2.34741    53[30-(7,7,53)]
   265       2.231349       2.231349       2.231349    53[30-(7,7,53)]
   266       3.521743       3.521743       3.521743    53[30-(7,7,53)]
   267       1.396389       1.396389       1.396389    53[30-(7,7,53)]
   268       3.596206       3.596206       3.596206    53[30-(7,7,53)]
   269       3.950972       3.950972       3.950972    53[30-(7,7,53)]
   270       5.030689       5.030689       5.030689    53[30-(7,7,53)]
   271       -2.23116       -2.23116       -2.23116    53[30-(7,7,53)]
   272      -3.521591      -3.521591      -3.521591    53[30-(7,7,53)]
   273      -1.396332      -1.396332      -1.396332    53[30-(7,7,53)]
   274      11.159837      11.159837      11.159837    53[30-(7,7,53)]
   275      10.805134      10.805134      10.805134    53[30-(7,7,53)]
   276      -5.030542      -5.030542      -5.030542    53[30-(7,7,53)]
   277       8.248629       8.248629       8.248629    7[6-(1,6),6-(1,6),30-(7,53,53)]
   278       7.924039       7.924039       7.924039    7[6-(1,6),6-(1,6),30-(7,53,53)]
   279      -0.056036      -0.056036      -0.056036    7[6-(1,6),6-(1,6),30-(7,53,53)]
   280       6.711073       6.711073       6.711073    7[6-(6,7),6-(6,7)]
   281       4.637858       4.637858       4.637858    7[6-(6,7),6-(6,7)]
   282       4.810492       4.810492       4.810492    7[6-(6,7),6-(6,7)]
   283      12.359654      12.359654      12.359654    7[6-(1,6),6-(1,6),30-(7,53,53)]
   284       7.082894       7.082894       7.082894    7[6-(1,6),6-(1,6),30-(7,53,53)]
   285       7.615656       7.615656       7.615656    7[6-(1,6),6-(1,6),30-(7,53,53)]
   286      10.625811      10.625811      10.625811    7[6-(6,7),6-(6,7)]
   287      11.370979      11.370979      11.370979    7[6-(6,7),6-(6,7)]
   288        12.5854        12.5854        12.5854    7[6-(6,7),6-(6,7)]
   289       6.507421       6.507421       6.507421    7[6-(1,6),6-(1,6),30-(7,53,53)]
   290       6.832095       6.832095       6.832095    7[6-(1,6),6-(1,6),30-(7,53,53)]
   291        0.05611        0.05611        0.05611    7[6-(1,6),6-(1,6),30-(7,53,53)]
   292       8.045015       8.045015       8.045015    7[6-(6,7),6-(6,7)]
   293      10.118236      10.118236      10.118236    7[6-(6,7),6-(6,7)]
   294        9.94558        9.94558        9.94558    7[6-(6,7),6-(6,7)]
   295       2.396402       2.396402       2.396402    7[6-(1,6),6-(1,6),30-(7,53,53)]
   296       7.673134       7.673134       7.673134    7[6-(1,6),6-(1,6),30-(7,53,53)]
   297       7.140513       7.140513       7.140513    7[6-(1,6),6-(1,6),30-(7,53,53)]
   298       4.130219       4.130219       4.130219    7[6-(6,7),6-(6,7)]
   299       3.385031       3.385031       3.385031    7[6-(6,7),6-(6,7)]
   300       2.170615       2.170615       2.170615    7[6-(6,7),6-(6,7)]
   301       0.870679       0.870679       0.870679    7[6-(1,6),6-(1,6),30-(7,53,53)]
   302       0.546005       0.546005       0.546005    7[6-(1,6),6-(1,6),30-(7,53,53)]
   303        7.32199        7.32199        7.32199    7[6-(1,6),6-(1,6),30-(7,53,53)]
   304      -0.666915      -0.666915      -0.666915    7[6-(6,7),6-(6,7)]
   305      -2.740136      -2.740136      -2.740136    7[6-(6,7),6-(6,7)]
   306       -2.56748       -2.56748       -2.56748    7[6-(6,7),6-(6,7)]
   307       4.981698       4.981698       4.981698    7[6-(1,6),6-(1,6),30-(7,53,53)]
   308      -0.295034      -0.295034      -0.295034    7[6-(1,6),6-(1,6),30-(7,53,53)]
   309       0.237587       0.237587       0.237587    7[6-(1,6),6-(1,6),30-(7,53,53)]
   310       3.247881       3.247881       3.247881    7[6-(6,7),6-(6,7)]
   311       3.993069       3.993069       3.993069    7[6-(6,7),6-(6,7)]
   312       5.207485       5.207485       5.207485    7[6-(6,7),6-(6,7)]
   313      -0.870529      -0.870529      -0.870529    7[6-(1,6),6-(1,6),30-(7,53,53)]
   314      -0.545939      -0.545939      -0.545939    7[6-(1,6),6-(1,6),30-(7,53,53)]
   315       7.434136       7.434136       7.434136    7[6-(1,6),6-(1,6),30-(7,53,53)]
   316       0.667027       0.667027       0.667027    7[6-(6,7),6-(6,7)]
   317       2.740242       2.740242       2.740242    7[6-(6,7),6-(6,7)]
   318       2.567608       2.567608       2.567608    7[6-(6,7),6-(6,7)]
   319      -4.981554      -4.981554      -4.981554    7[6-(1,6),6-(1,6),30-(7,53,53)]
   320       0.295206       0.295206       0.295206    7[6-(1,6),6-(1,6),30-(7,53,53)]
   321      -0.237556      -0.237556      -0.237556    7[6-(1,6),6-(1,6),30-(7,53,53)]
   322      -3.247711      -3.247711      -3.247711    7[6-(6,7),6-(6,7)]
   323      -3.992879      -3.992879      -3.992879    7[6-(6,7),6-(6,7)]
   324        -5.2073        -5.2073        -5.2073    7[6-(6,7),6-(6,7)]
