# Supplementary material for: A collection of forcefield precursors for metal–organic frameworks
Source: RSC Adv. 2019 Nov 13;9(63):36492–507. doi: 10.1039/c9ra07327b (PMC9075174; doi:10.1039/c9ra07327b)
Supplement: RA-009-C9RA07327B-s2195 [file RA-009-C9RA07327B-s2195.txt]

REXFAD_clean

14.774000    0.000000    0.000000
-7.386966    17.876057    0.000000
0.000000    -6.176251    29.964091

     1      -2.112955      -2.112955      -2.112955    30[7-(6,6),7-(6,6),53-(0),53-(0)]
     2       8.939756       8.939756       8.939756    30[7-(6,6),7-(6,6),53-(0),53-(0)]
     3       5.449271       5.449271       5.449271    30[7-(6,6),7-(6,6),53-(0),53-(0)]
     4          2.113          2.113          2.113    30[7-(6,6),7-(6,6),53-(0),53-(0)]
     5       5.834261       5.834261       5.834261    30[7-(6,6),7-(6,6),53-(0),53-(0)]
     6      -5.449213      -5.449213      -5.449213    30[7-(6,6),7-(6,6),53-(0),53-(0)]
     7       5.274034       5.274034       5.274034    30[7-(6,6),7-(6,6),53-(0),53-(0)]
     8       1.552773       1.552773       1.552773    30[7-(6,6),7-(6,6),53-(0),53-(0)]
     9      12.836247      12.836247      12.836247    30[7-(6,6),7-(6,6),53-(0),53-(0)]
    10       9.499989       9.499989       9.499989    30[7-(6,6),7-(6,6),53-(0),53-(0)]
    11      -1.552722      -1.552722      -1.552722    30[7-(6,6),7-(6,6),53-(0),53-(0)]
    12       1.937763       1.937763       1.937763    30[7-(6,6),7-(6,6),53-(0),53-(0)]
    13       -0.67219       -0.67219       -0.67219    1[6-(6,7)]
    14      -0.905617      -0.905617      -0.905617    1[6-(6,6)]
    15      -4.374556      -4.374556      -4.374556    1[6-(6,6)]
    16      -4.012595      -4.012595      -4.012595    1[6-(6,7)]
    17       7.193466       7.193466       7.193466    1[6-(6,7)]
    18       5.739701       5.739701       5.739701    1[6-(6,6)]
    19        6.34248        6.34248        6.34248    1[6-(6,6)]
    20        7.61748        7.61748        7.61748    1[6-(6,7)]
    21        6.96449        6.96449        6.96449    1[6-(6,7)]
    22      -5.828316      -5.828316      -5.828316    1[6-(6,6)]
    23      -5.169389      -5.169389      -5.169389    1[6-(6,6)]
    24      -7.211156      -7.211156      -7.211156    1[6-(6,7)]
    25       7.976511       7.976511       7.976511    1[6-(6,7)]
    26      -5.521018      -5.521018      -5.521018    1[6-(6,6)]
    27       6.219875       6.219875       6.219875    1[6-(6,6)]
    28       5.051254       5.051254       5.051254    1[6-(6,7)]
    29       0.221628       0.221628       0.221628    1[6-(6,7)]
    30      -2.034362      -2.034362      -2.034362    1[6-(6,6)]
    31       -2.70805       -2.70805       -2.70805    1[6-(6,6)]
    32      -0.438763      -0.438763      -0.438763    1[6-(6,7)]
    33       5.357065       5.357065       5.357065    1[6-(6,7)]
    34       6.416364       6.416364       6.416364    1[6-(6,6)]
    35       9.780402       9.780402       9.780402    1[6-(6,6)]
    36       8.611775       8.611775       8.611775    1[6-(6,7)]
    37       0.672244       0.672244       0.672244    1[6-(6,7)]
    38       0.905675       0.905675       0.905675    1[6-(6,6)]
    39       4.374607       4.374607       4.374607    1[6-(6,6)]
    40       4.012641       4.012641       4.012641    1[6-(6,7)]
    41       7.580545       7.580545       7.580545    1[6-(6,7)]
    42       9.034303       9.034303       9.034303    1[6-(6,6)]
    43       8.431523       8.431523       8.431523    1[6-(6,6)]
    44       7.156531       7.156531       7.156531    1[6-(6,7)]
    45       7.809563       7.809563       7.809563    1[6-(6,7)]
    46        5.82837        5.82837        5.82837    1[6-(6,6)]
    47       5.169456       5.169456       5.169456    1[6-(6,6)]
    48       7.211223       7.211223       7.211223    1[6-(6,7)]
    49       6.797546       6.797546       6.797546    1[6-(6,7)]
    50        5.52107        5.52107        5.52107    1[6-(6,6)]
    51       8.554167       8.554167       8.554167    1[6-(6,6)]
    52      -5.051207      -5.051207      -5.051207    1[6-(6,7)]
    53      -0.221592      -0.221592      -0.221592    1[6-(6,7)]
    54       2.034397       2.034397       2.034397    1[6-(6,6)]
    55       2.708098       2.708098       2.708098    1[6-(6,6)]
    56       0.438813       0.438813       0.438813    1[6-(6,7)]
    57        9.41696        9.41696        9.41696    1[6-(6,7)]
    58       8.357668       8.357668       8.357668    1[6-(6,6)]
    59       4.993626       4.993626       4.993626    1[6-(6,6)]
    60       6.162246       6.162246       6.162246    1[6-(6,7)]
    61        6.71479        6.71479        6.71479    1[6-(6,7)]
    62       6.481359       6.481359       6.481359    1[6-(6,6)]
    63       3.012427       3.012427       3.012427    1[6-(6,6)]
    64       3.374393       3.374393       3.374393    1[6-(6,7)]
    65      -0.193511      -0.193511      -0.193511    1[6-(6,7)]
    66      -1.647269      -1.647269      -1.647269    1[6-(6,6)]
    67      -1.044489      -1.044489      -1.044489    1[6-(6,6)]
    68       0.230503       0.230503       0.230503    1[6-(6,7)]
    69      -0.422529      -0.422529      -0.422529    1[6-(6,7)]
    70       1.558664       1.558664       1.558664    1[6-(6,6)]
    71       2.217578       2.217578       2.217578    1[6-(6,6)]
    72       0.175811       0.175811       0.175811    1[6-(6,7)]
    73       0.589488       0.589488       0.589488    1[6-(6,7)]
    74       1.865964       1.865964       1.865964    1[6-(6,6)]
    75      -1.167133      -1.167133      -1.167133    1[6-(6,6)]
    76      12.438241      12.438241      12.438241    1[6-(6,7)]
    77       7.608626       7.608626       7.608626    1[6-(6,7)]
    78       5.352637       5.352637       5.352637    1[6-(6,6)]
    79       4.678936       4.678936       4.678936    1[6-(6,6)]
    80       6.948221       6.948221       6.948221    1[6-(6,7)]
    81      -2.029926      -2.029926      -2.029926    1[6-(6,7)]
    82      -0.970634      -0.970634      -0.970634    1[6-(6,6)]
    83       2.393408       2.393408       2.393408    1[6-(6,6)]
    84       1.224788       1.224788       1.224788    1[6-(6,7)]
    85       8.059224       8.059224       8.059224    1[6-(6,7)]
    86       8.292651       8.292651       8.292651    1[6-(6,6)]
    87       11.76159       11.76159       11.76159    1[6-(6,6)]
    88      11.399629      11.399629      11.399629    1[6-(6,7)]
    89       0.193568       0.193568       0.193568    1[6-(6,7)]
    90       1.647333       1.647333       1.647333    1[6-(6,6)]
    91       1.044554       1.044554       1.044554    1[6-(6,6)]
    92      -0.230446      -0.230446      -0.230446    1[6-(6,7)]
    93       0.422544       0.422544       0.422544    1[6-(6,7)]
    94       -1.55865       -1.55865       -1.55865    1[6-(6,6)]
    95      12.556423      12.556423      12.556423    1[6-(6,6)]
    96       -0.17581       -0.17581       -0.17581    1[6-(6,7)]
    97      -0.589477      -0.589477      -0.589477    1[6-(6,7)]
    98      12.908052      12.908052      12.908052    1[6-(6,6)]
    99       1.167159       1.167159       1.167159    1[6-(6,6)]
   100        2.33578        2.33578        2.33578    1[6-(6,7)]
   101       7.165406       7.165406       7.165406    1[6-(6,7)]
   102       9.421396       9.421396       9.421396    1[6-(6,6)]
   103      10.095084      10.095084      10.095084    1[6-(6,6)]
   104       7.825797       7.825797       7.825797    1[6-(6,7)]
   105       2.029969       2.029969       2.029969    1[6-(6,7)]
   106        0.97067        0.97067        0.97067    1[6-(6,6)]
   107      -2.393368      -2.393368      -2.393368    1[6-(6,6)]
   108      -1.224741      -1.224741      -1.224741    1[6-(6,7)]
   109       -1.45669       -1.45669       -1.45669    6[1-(0),6-(1,6),7-(6,30)]
   110      -1.588177      -1.588177      -1.588177    6[1-(0),6-(1,7),6-(6,6)]
   111      -2.702137      -2.702137      -2.702137    6[6-(1,6),6-(1,6),6-(7,7)]
   112       -3.61074       -3.61074       -3.61074    6[1-(0),6-(1,7),6-(6,6)]
   113      -3.405383      -3.405383      -3.405383    6[1-(0),6-(1,6),7-(6,30)]
   114      -2.948861      -2.948861      -2.948861    6[6-(6,6),7-(6),7-(6)]
   115      -2.309143      -2.309143      -2.309143    6[6-(6,6),7-(6),7-(6)]
   116      -4.152941      -4.152941      -4.152941    6[6-(6,6),7-(6),7-(6)]
   117       7.004358       7.004358       7.004358    6[1-(0),6-(1,6),7-(6,30)]
   118       6.162238       6.162238       6.162238    6[1-(0),6-(1,7),6-(6,6)]
   119       5.970175       5.970175       5.970175    6[6-(1,6),6-(1,6),6-(7,7)]
   120       6.500562       6.500562       6.500562    6[1-(0),6-(1,7),6-(6,6)]
   121        7.27029        7.27029        7.27029    6[1-(0),6-(1,6),7-(6,30)]
   122       7.517039       7.517039       7.517039    6[1-(0),6-(1,6),7-(6,30)]
   123      -6.097202      -6.097202      -6.097202    6[1-(0),6-(1,7),6-(6,6)]
   124      -5.351112      -5.351112      -5.351112    6[6-(1,6),6-(1,6),6-(7,7)]
   125      -5.707164      -5.707164      -5.707164    6[1-(0),6-(1,7),6-(6,6)]
   126        -6.9142        -6.9142        -6.9142    6[1-(0),6-(1,6),7-(6,30)]
   127        7.63523        7.63523        7.63523    6[1-(0),6-(1,6),7-(6,30)]
   128       8.397567       8.397567       8.397567    6[1-(0),6-(1,7),6-(6,6)]
   129       7.912977       7.912977       7.912977    6[6-(1,6),6-(1,6),6-(7,7)]
   130       6.606955       6.606955       6.606955    6[1-(0),6-(1,7),6-(6,6)]
   131       5.918488       5.918488       5.918488    6[1-(0),6-(1,6),7-(6,30)]
   132         8.7285         8.7285         8.7285    6[6-(6,6),7-(6),7-(6)]
   133      -4.126358      -4.126358      -4.126358    6[6-(6,6),7-(6),7-(6)]
   134       8.901352       8.901352       8.901352    6[6-(6,6),7-(6),7-(6)]
   135      -0.384104      -0.384104      -0.384104    6[1-(0),6-(1,6),7-(6,30)]
   136      -1.724107      -1.724107      -1.724107    6[1-(0),6-(1,7),6-(6,6)]
   137      -2.637138      -2.637138      -2.637138    6[6-(1,6),6-(1,6),6-(7,7)]
   138      -2.124478      -2.124478      -2.124478    6[1-(0),6-(1,7),6-(6,6)]
   139      -0.772657      -0.772657      -0.772657    6[1-(0),6-(1,6),7-(6,30)]
   140       6.249415       6.249415       6.249415    6[1-(0),6-(1,6),7-(6,30)]
   141       6.886176       6.886176       6.886176    6[1-(0),6-(1,7),6-(6,6)]
   142       8.211404       8.211404       8.211404    6[6-(1,6),6-(1,6),6-(7,7)]
   143       8.862936       8.862936       8.862936    6[1-(0),6-(1,7),6-(6,6)]
   144       8.168556       8.168556       8.168556    6[1-(0),6-(1,6),7-(6,30)]
   145       1.456743       1.456743       1.456743    6[1-(0),6-(1,6),7-(6,30)]
   146       1.588233       1.588233       1.588233    6[1-(0),6-(1,7),6-(6,6)]
   147       2.702192       2.702192       2.702192    6[6-(1,6),6-(1,6),6-(7,7)]
   148       3.610791       3.610791       3.610791    6[1-(0),6-(1,7),6-(6,6)]
   149       3.405431       3.405431       3.405431    6[1-(0),6-(1,6),7-(6,30)]
   150        2.94892        2.94892        2.94892    6[6-(6,6),7-(6),7-(6)]
   151       2.309209       2.309209       2.309209    6[6-(6,6),7-(6),7-(6)]
   152       4.153002       4.153002       4.153002    6[6-(6,6),7-(6),7-(6)]
   153       7.769651       7.769651       7.769651    6[1-(0),6-(1,6),7-(6,30)]
   154       8.611767       8.611767       8.611767    6[1-(0),6-(1,7),6-(6,6)]
   155       8.803828       8.803828       8.803828    6[6-(1,6),6-(1,6),6-(7,7)]
   156       8.273442       8.273442       8.273442    6[1-(0),6-(1,7),6-(6,6)]
   157       7.503719       7.503719       7.503719    6[1-(0),6-(1,6),7-(6,30)]
   158       7.257017       7.257017       7.257017    6[1-(0),6-(1,6),7-(6,30)]
   159       6.097258       6.097258       6.097258    6[1-(0),6-(1,7),6-(6,6)]
   160       5.351173       5.351173       5.351173    6[6-(1,6),6-(1,6),6-(7,7)]
   161       5.707228       5.707228       5.707228    6[1-(0),6-(1,7),6-(6,6)]
   162       6.914264       6.914264       6.914264    6[1-(0),6-(1,6),7-(6,30)]
   163       7.138824       7.138824       7.138824    6[1-(0),6-(1,6),7-(6,30)]
   164       6.376484       6.376484       6.376484    6[1-(0),6-(1,7),6-(6,6)]
   165       6.861068       6.861068       6.861068    6[6-(1,6),6-(1,6),6-(7,7)]
   166       8.167089       8.167089       8.167089    6[1-(0),6-(1,7),6-(6,6)]
   167        8.85556        8.85556        8.85556    6[1-(0),6-(1,6),7-(6,30)]
   168       6.045542       6.045542       6.045542    6[6-(6,6),7-(6),7-(6)]
   169       4.126398       4.126398       4.126398    6[6-(6,6),7-(6),7-(6)]
   170       5.872682       5.872682       5.872682    6[6-(6,6),7-(6),7-(6)]
   171       0.384144       0.384144       0.384144    6[1-(0),6-(1,6),7-(6,30)]
   172       1.724145       1.724145       1.724145    6[1-(0),6-(1,7),6-(6,6)]
   173        2.63718        2.63718        2.63718    6[6-(1,6),6-(1,6),6-(7,7)]
   174       2.124524       2.124524       2.124524    6[1-(0),6-(1,7),6-(6,6)]
   175       0.772704       0.772704       0.772704    6[1-(0),6-(1,6),7-(6,30)]
   176       8.524611       8.524611       8.524611    6[1-(0),6-(1,6),7-(6,30)]
   177       7.887853       7.887853       7.887853    6[1-(0),6-(1,7),6-(6,6)]
   178       6.562626       6.562626       6.562626    6[6-(1,6),6-(1,6),6-(7,7)]
   179       5.911091       5.911091       5.911091    6[1-(0),6-(1,7),6-(6,6)]
   180       6.605467       6.605467       6.605467    6[1-(0),6-(1,6),7-(6,30)]
   181       5.930291       5.930291       5.930291    6[1-(0),6-(1,6),7-(6,30)]
   182       5.798801       5.798801       5.798801    6[1-(0),6-(1,7),6-(6,6)]
   183       4.684842       4.684842       4.684842    6[6-(1,6),6-(1,6),6-(7,7)]
   184       3.776243       3.776243       3.776243    6[1-(0),6-(1,7),6-(6,6)]
   185       3.981603       3.981603       3.981603    6[1-(0),6-(1,6),7-(6,30)]
   186       4.438114       4.438114       4.438114    6[6-(6,6),7-(6),7-(6)]
   187       5.077825       5.077825       5.077825    6[6-(6,6),7-(6),7-(6)]
   188       3.234032       3.234032       3.234032    6[6-(6,6),7-(6),7-(6)]
   189      -0.382617      -0.382617      -0.382617    6[1-(0),6-(1,6),7-(6,30)]
   190      -1.224733      -1.224733      -1.224733    6[1-(0),6-(1,7),6-(6,6)]
   191      -1.416794      -1.416794      -1.416794    6[6-(1,6),6-(1,6),6-(7,7)]
   192      -0.886408      -0.886408      -0.886408    6[1-(0),6-(1,7),6-(6,6)]
   193      -0.116685      -0.116685      -0.116685    6[1-(0),6-(1,6),7-(6,30)]
   194       0.130017       0.130017       0.130017    6[1-(0),6-(1,6),7-(6,30)]
   195       1.289776       1.289776       1.289776    6[1-(0),6-(1,7),6-(6,6)]
   196       2.035861       2.035861       2.035861    6[6-(1,6),6-(1,6),6-(7,7)]
   197       1.679806       1.679806       1.679806    6[1-(0),6-(1,7),6-(6,6)]
   198        0.47277        0.47277        0.47277    6[1-(0),6-(1,6),7-(6,30)]
   199        0.24821        0.24821        0.24821    6[1-(0),6-(1,6),7-(6,30)]
   200        1.01055        1.01055        1.01055    6[1-(0),6-(1,7),6-(6,6)]
   201       0.525966       0.525966       0.525966    6[6-(1,6),6-(1,6),6-(7,7)]
   202      -0.780055      -0.780055      -0.780055    6[1-(0),6-(1,7),6-(6,6)]
   203      -1.468526      -1.468526      -1.468526    6[1-(0),6-(1,6),7-(6,30)]
   204       1.341492       1.341492       1.341492    6[6-(6,6),7-(6),7-(6)]
   205       3.260636       3.260636       3.260636    6[6-(6,6),7-(6),7-(6)]
   206       1.514352       1.514352       1.514352    6[6-(6,6),7-(6),7-(6)]
   207        7.00289        7.00289        7.00289    6[1-(0),6-(1,6),7-(6,30)]
   208       5.662889       5.662889       5.662889    6[1-(0),6-(1,7),6-(6,6)]
   209       4.749854       4.749854       4.749854    6[6-(1,6),6-(1,6),6-(7,7)]
   210        5.26251        5.26251        5.26251    6[1-(0),6-(1,7),6-(6,6)]
   211        6.61433        6.61433        6.61433    6[1-(0),6-(1,6),7-(6,30)]
   212      -1.137577      -1.137577      -1.137577    6[1-(0),6-(1,6),7-(6,30)]
   213      -0.500819      -0.500819      -0.500819    6[1-(0),6-(1,7),6-(6,6)]
   214       0.824408       0.824408       0.824408    6[6-(1,6),6-(1,6),6-(7,7)]
   215       1.475943       1.475943       1.475943    6[1-(0),6-(1,7),6-(6,6)]
   216       0.781567       0.781567       0.781567    6[1-(0),6-(1,6),7-(6,30)]
   217       8.843724       8.843724       8.843724    6[1-(0),6-(1,6),7-(6,30)]
   218       8.975211       8.975211       8.975211    6[1-(0),6-(1,7),6-(6,6)]
   219      10.089171      10.089171      10.089171    6[6-(1,6),6-(1,6),6-(7,7)]
   220      10.997774      10.997774      10.997774    6[1-(0),6-(1,7),6-(6,6)]
   221      10.792417      10.792417      10.792417    6[1-(0),6-(1,6),7-(6,30)]
   222      10.335895      10.335895      10.335895    6[6-(6,6),7-(6),7-(6)]
   223       9.696177       9.696177       9.696177    6[6-(6,6),7-(6),7-(6)]
   224      11.539975      11.539975      11.539975    6[6-(6,6),7-(6),7-(6)]
   225       0.382676       0.382676       0.382676    6[1-(0),6-(1,6),7-(6,30)]
   226       1.224796       1.224796       1.224796    6[1-(0),6-(1,7),6-(6,6)]
   227       1.416859       1.416859       1.416859    6[6-(1,6),6-(1,6),6-(7,7)]
   228       0.886472       0.886472       0.886472    6[1-(0),6-(1,7),6-(6,6)]
   229       0.116744       0.116744       0.116744    6[1-(0),6-(1,6),7-(6,30)]
   230      -0.130005      -0.130005      -0.130005    6[1-(0),6-(1,6),7-(6,30)]
   231      -1.289764      -1.289764      -1.289764    6[1-(0),6-(1,7),6-(6,6)]
   232      12.738146      12.738146      12.738146    6[6-(1,6),6-(1,6),6-(7,7)]
   233      13.094198      13.094198      13.094198    6[1-(0),6-(1,7),6-(6,6)]
   234      -0.472766      -0.472766      -0.472766    6[1-(0),6-(1,6),7-(6,30)]
   235      -0.248196      -0.248196      -0.248196    6[1-(0),6-(1,6),7-(6,30)]
   236      -1.010533      -1.010533      -1.010533    6[1-(0),6-(1,7),6-(6,6)]
   237      -0.525943      -0.525943      -0.525943    6[6-(1,6),6-(1,6),6-(7,7)]
   238       0.780079       0.780079       0.780079    6[1-(0),6-(1,7),6-(6,6)]
   239       1.468546       1.468546       1.468546    6[1-(0),6-(1,6),7-(6,30)]
   240      -1.341466      -1.341466      -1.341466    6[6-(6,6),7-(6),7-(6)]
   241      11.513392      11.513392      11.513392    6[6-(6,6),7-(6),7-(6)]
   242      -1.514318      -1.514318      -1.514318    6[6-(6,6),7-(6),7-(6)]
   243       7.771138       7.771138       7.771138    6[1-(0),6-(1,6),7-(6,30)]
   244       9.111141       9.111141       9.111141    6[1-(0),6-(1,7),6-(6,6)]
   245      10.024172      10.024172      10.024172    6[6-(1,6),6-(1,6),6-(7,7)]
   246       9.511512       9.511512       9.511512    6[1-(0),6-(1,7),6-(6,6)]
   247       8.159691       8.159691       8.159691    6[1-(0),6-(1,6),7-(6,30)]
   248       1.137619       1.137619       1.137619    6[1-(0),6-(1,6),7-(6,30)]
   249       0.500858       0.500858       0.500858    6[1-(0),6-(1,7),6-(6,6)]
   250       -0.82437       -0.82437       -0.82437    6[6-(1,6),6-(1,6),6-(7,7)]
   251      -1.475902      -1.475902      -1.475902    6[1-(0),6-(1,7),6-(6,6)]
   252      -0.781522      -0.781522      -0.781522    6[1-(0),6-(1,6),7-(6,30)]
   253      -3.540718      -3.540718      -3.540718    53[30-(7,7,53)]
   254      -2.425717      -2.425717      -2.425717    53[30-(7,7,53)]
   255      10.846191      10.846191      10.846191    53[30-(7,7,53)]
   256       9.229919       9.229919       9.229919    53[30-(7,7,53)]
   257       3.814673       3.814673       3.814673    53[30-(7,7,53)]
   258       5.091006       5.091006       5.091006    53[30-(7,7,53)]
   259       3.540755       3.540755       3.540755    53[30-(7,7,53)]
   260       2.425769       2.425769       2.425769    53[30-(7,7,53)]
   261       3.927823       3.927823       3.927823    53[30-(7,7,53)]
   262       5.544102       5.544102       5.544102    53[30-(7,7,53)]
   263       -3.81462       -3.81462       -3.81462    53[30-(7,7,53)]
   264       -5.09094       -5.09094       -5.09094    53[30-(7,7,53)]
   265       3.846279       3.846279       3.846279    53[30-(7,7,53)]
   266       4.961265       4.961265       4.961265    53[30-(7,7,53)]
   267       3.459211       3.459211       3.459211    53[30-(7,7,53)]
   268       1.842932       1.842932       1.842932    53[30-(7,7,53)]
   269      11.201654      11.201654      11.201654    53[30-(7,7,53)]
   270      12.477974      12.477974      12.477974    53[30-(7,7,53)]
   271      10.927752      10.927752      10.927752    53[30-(7,7,53)]
   272       9.812751       9.812751       9.812751    53[30-(7,7,53)]
   273      -3.459157      -3.459157      -3.459157    53[30-(7,7,53)]
   274      -1.842885      -1.842885      -1.842885    53[30-(7,7,53)]
   275       3.572361       3.572361       3.572361    53[30-(7,7,53)]
   276       2.296028       2.296028       2.296028    53[30-(7,7,53)]
   277      -2.334267      -2.334267      -2.334267    7[6-(1,6),6-(1,6),30-(7,53,53)]
   278      -2.049122      -2.049122      -2.049122    7[6-(6,7),6-(6,7)]
   279      -3.318208      -3.318208      -3.318208    7[6-(6,7),6-(6,7)]
   280      -4.003725      -4.003725      -4.003725    7[6-(6,7),6-(6,7)]
   281       7.567248       7.567248       7.567248    7[6-(1,6),6-(1,6),30-(7,53,53)]
   282       7.116666       7.116666       7.116666    7[6-(1,6),6-(1,6),30-(7,53,53)]
   283       6.435581       6.435581       6.435581    7[6-(1,6),6-(1,6),30-(7,53,53)]
   284       9.987246       9.987246       9.987246    7[6-(6,7),6-(6,7)]
   285      10.182259      10.182259      10.182259    7[6-(6,7),6-(6,7)]
   286       8.118332       8.118332       8.118332    7[6-(6,7),6-(6,7)]
   287       0.082756       0.082756       0.082756    7[6-(1,6),6-(1,6),30-(7,53,53)]
   288       6.868444       6.868444       6.868444    7[6-(1,6),6-(1,6),30-(7,53,53)]
   289       2.334317       2.334317       2.334317    7[6-(1,6),6-(1,6),30-(7,53,53)]
   290       2.049185       2.049185       2.049185    7[6-(6,7),6-(6,7)]
   291       3.318273       3.318273       3.318273    7[6-(6,7),6-(6,7)]
   292       4.003783       4.003783       4.003783    7[6-(6,7),6-(6,7)]
   293       7.206763       7.206763       7.206763    7[6-(1,6),6-(1,6),30-(7,53,53)]
   294       7.657394       7.657394       7.657394    7[6-(1,6),6-(1,6),30-(7,53,53)]
   295       8.338472       8.338472       8.338472    7[6-(1,6),6-(1,6),30-(7,53,53)]
   296       4.786798       4.786798       4.786798    7[6-(6,7),6-(6,7)]
   297       4.591777       4.591777       4.591777    7[6-(6,7),6-(6,7)]
   298       6.655706       6.655706       6.655706    7[6-(6,7),6-(6,7)]
   299      -0.082713      -0.082713      -0.082713    7[6-(1,6),6-(1,6),30-(7,53,53)]
   300       7.905579       7.905579       7.905579    7[6-(1,6),6-(1,6),30-(7,53,53)]
   301       5.052717       5.052717       5.052717    7[6-(1,6),6-(1,6),30-(7,53,53)]
   302       5.337849       5.337849       5.337849    7[6-(6,7),6-(6,7)]
   303       4.068761       4.068761       4.068761    7[6-(6,7),6-(6,7)]
   304       3.383251       3.383251       3.383251    7[6-(6,7),6-(6,7)]
   305       0.180271       0.180271       0.180271    7[6-(1,6),6-(1,6),30-(7,53,53)]
   306       -0.27036       -0.27036       -0.27036    7[6-(1,6),6-(1,6),30-(7,53,53)]
   307      -0.951438      -0.951438      -0.951438    7[6-(1,6),6-(1,6),30-(7,53,53)]
   308       2.600236       2.600236       2.600236    7[6-(6,7),6-(6,7)]
   309       2.795257       2.795257       2.795257    7[6-(6,7),6-(6,7)]
   310       0.731328       0.731328       0.731328    7[6-(6,7),6-(6,7)]
   311       7.469747       7.469747       7.469747    7[6-(1,6),6-(1,6),30-(7,53,53)]
   312      -0.518545      -0.518545      -0.518545    7[6-(1,6),6-(1,6),30-(7,53,53)]
   313       9.721301       9.721301       9.721301    7[6-(1,6),6-(1,6),30-(7,53,53)]
   314       9.436156       9.436156       9.436156    7[6-(6,7),6-(6,7)]
   315      10.705242      10.705242      10.705242    7[6-(6,7),6-(6,7)]
   316      11.390759      11.390759      11.390759    7[6-(6,7),6-(6,7)]
   317      -0.180214      -0.180214      -0.180214    7[6-(1,6),6-(1,6),30-(7,53,53)]
   318       0.270368       0.270368       0.270368    7[6-(1,6),6-(1,6),30-(7,53,53)]
   319       0.951453       0.951453       0.951453    7[6-(1,6),6-(1,6),30-(7,53,53)]
   320      -2.600212      -2.600212      -2.600212    7[6-(6,7),6-(6,7)]
   321      -2.795225      -2.795225      -2.795225    7[6-(6,7),6-(6,7)]
   322      -0.731298      -0.731298      -0.731298    7[6-(6,7),6-(6,7)]
   323       7.304278       7.304278       7.304278    7[6-(1,6),6-(1,6),30-(7,53,53)]
   324        0.51859        0.51859        0.51859    7[6-(1,6),6-(1,6),30-(7,53,53)]
