# Supplementary material for: A collection of forcefield precursors for metal–organic frameworks
Source: RSC Adv. 2019 Nov 13;9(63):36492–507. doi: 10.1039/c9ra07327b (PMC9075174; doi:10.1039/c9ra07327b)
Supplement: RA-009-C9RA07327B-s2196 [file RA-009-C9RA07327B-s2196.txt]

REXFEH_clean

14.879000    0.000000    0.000000
-7.439383    17.800995    0.000000
0.000000    -6.949161    29.736822

     1       1.887796       1.887796       1.887796    30[7-(6,6),7-(6,6),53-(0),53-(0)]
     2      -1.417941      -1.417941      -1.417941    30[7-(6,6),7-(6,6),53-(0),53-(0)]
     3       9.441397       9.441397       9.441397    30[7-(6,6),7-(6,6),53-(0),53-(0)]
     4      -1.887602      -1.887602      -1.887602    30[7-(6,6),7-(6,6),53-(0),53-(0)]
     5       1.417997       1.417997       1.417997    30[7-(6,6),7-(6,6),53-(0),53-(0)]
     6       5.437756       5.437756       5.437756    30[7-(6,6),7-(6,6),53-(0),53-(0)]
     7       9.327219       9.327219       9.327219    30[7-(6,6),7-(6,6),53-(0),53-(0)]
     8        6.02162        6.02162        6.02162    30[7-(6,6),7-(6,6),53-(0),53-(0)]
     9       2.001861       2.001861       2.001861    30[7-(6,6),7-(6,6),53-(0),53-(0)]
    10       5.551821       5.551821       5.551821    30[7-(6,6),7-(6,6),53-(0),53-(0)]
    11       8.857558       8.857558       8.857558    30[7-(6,6),7-(6,6),53-(0),53-(0)]
    12       -2.00178       -2.00178       -2.00178    30[7-(6,6),7-(6,6),53-(0),53-(0)]
    13       0.482169       0.482169       0.482169    1[6-(6,7)]
    14       -1.27355       -1.27355       -1.27355    1[6-(6,6)]
    15      -2.185611      -2.185611      -2.185611    1[6-(6,6)]
    16      -0.291517      -0.291517      -0.291517    1[6-(6,7)]
    17       8.030287       8.030287       8.030287    1[6-(6,7)]
    18       8.417151       8.417151       8.417151    1[6-(6,6)]
    19      -2.794186      -2.794186      -2.794186    1[6-(6,6)]
    20      -3.286691      -3.286691      -3.286691    1[6-(6,7)]
    21       0.516317       0.516317       0.516317    1[6-(6,7)]
    22       1.962544       1.962544       1.962544    1[6-(6,6)]
    23       0.828766       0.828766       0.828766    1[6-(6,6)]
    24      -0.672514      -0.672514      -0.672514    1[6-(6,7)]
    25      -2.059212      -2.059212      -2.059212    1[6-(6,7)]
    26      -1.028085      -1.028085      -1.028085    1[6-(6,6)]
    27       2.353907       2.353907       2.353907    1[6-(6,6)]
    28       1.159112       1.159112       1.159112    1[6-(6,7)]
    29       0.839269       0.839269       0.839269    1[6-(6,7)]
    30       2.069754       2.069754       2.069754    1[6-(6,6)]
    31      -1.309281      -1.309281      -1.309281    1[6-(6,6)]
    32      -2.399903      -2.399903      -2.399903    1[6-(6,7)]
    33       7.512469       7.512469       7.512469    1[6-(6,7)]
    34       5.222589       5.222589       5.222589    1[6-(6,6)]
    35       4.640842       4.640842       4.640842    1[6-(6,6)]
    36       6.884598       6.884598       6.884598    1[6-(6,7)]
    37       -0.48199       -0.48199       -0.48199    1[6-(6,7)]
    38       1.273735       1.273735       1.273735    1[6-(6,6)]
    39       2.185839       2.185839       2.185839    1[6-(6,6)]
    40        0.29174        0.29174        0.29174    1[6-(6,7)]
    41       6.848895       6.848895       6.848895    1[6-(6,7)]
    42        6.46205        6.46205        6.46205    1[6-(6,6)]
    43       2.794366       2.794366       2.794366    1[6-(6,6)]
    44       3.286851       3.286851       3.286851    1[6-(6,7)]
    45      -0.516286      -0.516286      -0.516286    1[6-(6,7)]
    46      12.916464      12.916464      12.916464    1[6-(6,6)]
    47      14.050245      14.050245      14.050245    1[6-(6,6)]
    48       0.672547       0.672547       0.672547    1[6-(6,7)]
    49       2.059295       2.059295       2.059295    1[6-(6,7)]
    50       1.028193       1.028193       1.028193    1[6-(6,6)]
    51      -2.353809      -2.353809      -2.353809    1[6-(6,6)]
    52      -1.159036      -1.159036      -1.159036    1[6-(6,7)]
    53      -0.839082      -0.839082      -0.839082    1[6-(6,7)]
    54      -2.069584      -2.069584      -2.069584    1[6-(6,6)]
    55       1.309423       1.309423       1.309423    1[6-(6,6)]
    56       2.400062       2.400062       2.400062    1[6-(6,7)]
    57       7.366655       7.366655       7.366655    1[6-(6,7)]
    58       9.656531       9.656531       9.656531    1[6-(6,6)]
    59      -4.640678      -4.640678      -4.640678    1[6-(6,6)]
    60       7.994571       7.994571       7.994571    1[6-(6,7)]
    61       7.921607       7.921607       7.921607    1[6-(6,7)]
    62       6.165882       6.165882       6.165882    1[6-(6,6)]
    63       5.253778       5.253778       5.253778    1[6-(6,6)]
    64       7.147877       7.147877       7.147877    1[6-(6,7)]
    65       0.590722       0.590722       0.590722    1[6-(6,7)]
    66       0.977567       0.977567       0.977567    1[6-(6,6)]
    67       4.645251       4.645251       4.645251    1[6-(6,6)]
    68       4.152766       4.152766       4.152766    1[6-(6,7)]
    69       7.955903       7.955903       7.955903    1[6-(6,7)]
    70      -5.476847      -5.476847      -5.476847    1[6-(6,6)]
    71      -6.610628      -6.610628      -6.610628    1[6-(6,6)]
    72        6.76707        6.76707        6.76707    1[6-(6,7)]
    73       5.380322       5.380322       5.380322    1[6-(6,7)]
    74       6.411424       6.411424       6.411424    1[6-(6,6)]
    75       9.793426       9.793426       9.793426    1[6-(6,6)]
    76       8.598653       8.598653       8.598653    1[6-(6,7)]
    77       8.278699       8.278699       8.278699    1[6-(6,7)]
    78       9.509201       9.509201       9.509201    1[6-(6,6)]
    79       6.130194       6.130194       6.130194    1[6-(6,6)]
    80       5.039555       5.039555       5.039555    1[6-(6,7)]
    81       0.072962       0.072962       0.072962    1[6-(6,7)]
    82      -2.216914      -2.216914      -2.216914    1[6-(6,6)]
    83      12.080295      12.080295      12.080295    1[6-(6,6)]
    84      -0.554954      -0.554954      -0.554954    1[6-(6,7)]
    85       6.957448       6.957448       6.957448    1[6-(6,7)]
    86       8.713167       8.713167       8.713167    1[6-(6,6)]
    87       9.625228       9.625228       9.625228    1[6-(6,6)]
    88       7.731134       7.731134       7.731134    1[6-(6,7)]
    89       -0.59067       -0.59067       -0.59067    1[6-(6,7)]
    90      -0.977534      -0.977534      -0.977534    1[6-(6,6)]
    91      10.233803      10.233803      10.233803    1[6-(6,6)]
    92      10.726308      10.726308      10.726308    1[6-(6,7)]
    93         6.9233         6.9233         6.9233    1[6-(6,7)]
    94       5.477073       5.477073       5.477073    1[6-(6,6)]
    95       6.610851       6.610851       6.610851    1[6-(6,6)]
    96       8.112131       8.112131       8.112131    1[6-(6,7)]
    97       9.498829       9.498829       9.498829    1[6-(6,7)]
    98       8.467702       8.467702       8.467702    1[6-(6,6)]
    99        5.08571        5.08571        5.08571    1[6-(6,6)]
   100       6.280505       6.280505       6.280505    1[6-(6,7)]
   101       6.600348       6.600348       6.600348    1[6-(6,7)]
   102       5.369863       5.369863       5.369863    1[6-(6,6)]
   103       8.748898       8.748898       8.748898    1[6-(6,6)]
   104        9.83952        9.83952        9.83952    1[6-(6,7)]
   105      -0.072852      -0.072852      -0.072852    1[6-(6,7)]
   106       2.217028       2.217028       2.217028    1[6-(6,6)]
   107       2.798775       2.798775       2.798775    1[6-(6,6)]
   108       0.555019       0.555019       0.555019    1[6-(6,7)]
   109      -0.054958      -0.054958      -0.054958    6[1-(0),6-(1,6),7-(6,30)]
   110      -1.114341      -1.114341      -1.114341    6[1-(0),6-(1,7),6-(6,6)]
   111      -1.944582      -1.944582      -1.944582    6[6-(1,6),6-(1,6),6-(7,7)]
   112      -1.632117      -1.632117      -1.632117    6[1-(0),6-(1,7),6-(6,6)]
   113      -0.513218      -0.513218      -0.513218    6[1-(0),6-(1,6),7-(6,30)]
   114      -3.149779      -3.149779      -3.149779    6[6-(6,6),7-(6),7-(6)]
   115      -4.332663      -4.332663      -4.332663    6[6-(6,6),7-(6),7-(6)]
   116      -5.023038      -5.023038      -5.023038    6[6-(6,6),7-(6),7-(6)]
   117       8.859047       8.859047       8.859047    6[1-(0),6-(1,6),7-(6,30)]
   118      -5.786347      -5.786347      -5.786347    6[1-(0),6-(1,7),6-(6,6)]
   119      -4.649591      -4.649591      -4.649591    6[6-(1,6),6-(1,6),6-(7,7)]
   120      -3.657168      -3.657168      -3.657168    6[1-(0),6-(1,7),6-(6,6)]
   121      -3.941363      -3.941363      -3.941363    6[1-(0),6-(1,6),7-(6,30)]
   122       0.575831       0.575831       0.575831    6[1-(0),6-(1,6),7-(6,30)]
   123       1.432854       1.432854       1.432854    6[1-(0),6-(1,7),6-(6,6)]
   124       1.526588       1.526588       1.526588    6[6-(1,6),6-(1,6),6-(7,7)]
   125       0.752885       0.752885       0.752885    6[1-(0),6-(1,7),6-(6,6)]
   126      -0.099675      -0.099675      -0.099675    6[1-(0),6-(1,6),7-(6,30)]
   127       -1.16647       -1.16647       -1.16647    6[1-(0),6-(1,6),7-(6,30)]
   128      -0.547497      -0.547497      -0.547497    6[1-(0),6-(1,7),6-(6,6)]
   129       0.758882       0.758882       0.758882    6[6-(1,6),6-(1,6),6-(7,7)]
   130       1.438847       1.438847       1.438847    6[1-(0),6-(1,7),6-(6,6)]
   131       0.732088       0.732088       0.732088    6[1-(0),6-(1,6),7-(6,30)]
   132       1.401662       1.401662       1.401662    6[6-(6,6),7-(6),7-(6)]
   133       1.236517       1.236517       1.236517    6[6-(6,6),7-(6),7-(6)]
   134       3.228811       3.228811       3.228811    6[6-(6,6),7-(6),7-(6)]
   135        0.40331        0.40331        0.40331    6[1-(0),6-(1,6),7-(6,30)]
   136       1.148743       1.148743       1.148743    6[1-(0),6-(1,7),6-(6,6)]
   137       0.485133       0.485133       0.485133    6[6-(1,6),6-(1,6),6-(7,7)]
   138      -0.842076      -0.842076      -0.842076    6[1-(0),6-(1,7),6-(6,6)]
   139      -1.492283      -1.492283      -1.492283    6[1-(0),6-(1,6),7-(6,30)]
   140       6.915826       6.915826       6.915826    6[1-(0),6-(1,6),7-(6,30)]
   141        5.55142        5.55142        5.55142    6[1-(0),6-(1,7),6-(6,6)]
   142       4.657197       4.657197       4.657197    6[6-(1,6),6-(1,6),6-(7,7)]
   143       5.207728       5.207728       5.207728    6[1-(0),6-(1,7),6-(6,6)]
   144       6.554279       6.554279       6.554279    6[1-(0),6-(1,6),7-(6,30)]
   145       0.055147       0.055147       0.055147    6[1-(0),6-(1,6),7-(6,30)]
   146       1.114533       1.114533       1.114533    6[1-(0),6-(1,7),6-(6,6)]
   147       1.944788       1.944788       1.944788    6[6-(1,6),6-(1,6),6-(7,7)]
   148       1.632335       1.632335       1.632335    6[1-(0),6-(1,7),6-(6,6)]
   149       0.513433       0.513433       0.513433    6[1-(0),6-(1,6),7-(6,30)]
   150       3.149989       3.149989       3.149989    6[6-(6,6),7-(6),7-(6)]
   151       4.332867       4.332867       4.332867    6[6-(6,6),7-(6),7-(6)]
   152       5.023263       5.023263       5.023263    6[6-(6,6),7-(6),7-(6)]
   153       6.020134       6.020134       6.020134    6[1-(0),6-(1,6),7-(6,30)]
   154       5.786539       5.786539       5.786539    6[1-(0),6-(1,7),6-(6,6)]
   155       4.649784       4.649784       4.649784    6[6-(1,6),6-(1,6),6-(7,7)]
   156       3.657348       3.657348       3.657348    6[1-(0),6-(1,7),6-(6,6)]
   157       3.941532       3.941532       3.941532    6[1-(0),6-(1,6),7-(6,30)]
   158      -0.575804      -0.575804      -0.575804    6[1-(0),6-(1,6),7-(6,30)]
   159      13.446159      13.446159      13.446159    6[1-(0),6-(1,7),6-(6,6)]
   160      13.352418      13.352418      13.352418    6[6-(1,6),6-(1,6),6-(7,7)]
   161       14.12613       14.12613       14.12613    6[1-(0),6-(1,7),6-(6,6)]
   162       0.099703       0.099703       0.099703    6[1-(0),6-(1,6),7-(6,30)]
   163       1.166557       1.166557       1.166557    6[1-(0),6-(1,6),7-(6,30)]
   164       0.547598       0.547598       0.547598    6[1-(0),6-(1,7),6-(6,6)]
   165      -0.758776      -0.758776      -0.758776    6[6-(1,6),6-(1,6),6-(7,7)]
   166      -1.438752      -1.438752      -1.438752    6[1-(0),6-(1,7),6-(6,6)]
   167      -0.732006      -0.732006      -0.732006    6[1-(0),6-(1,6),7-(6,30)]
   168      -1.401542      -1.401542      -1.401542    6[6-(6,6),7-(6),7-(6)]
   169      -1.236373      -1.236373      -1.236373    6[6-(6,6),7-(6),7-(6)]
   170      -3.228675      -3.228675      -3.228675    6[6-(6,6),7-(6),7-(6)]
   171      -0.403132      -0.403132      -0.403132    6[1-(0),6-(1,6),7-(6,30)]
   172      -1.148575      -1.148575      -1.148575    6[1-(0),6-(1,7),6-(6,6)]
   173      -0.484978      -0.484978      -0.484978    6[6-(1,6),6-(1,6),6-(7,7)]
   174       0.842227       0.842227       0.842227    6[1-(0),6-(1,7),6-(6,6)]
   175       1.492445       1.492445       1.492445    6[1-(0),6-(1,6),7-(6,30)]
   176       7.963307       7.963307       7.963307    6[1-(0),6-(1,6),7-(6,30)]
   177        9.32771        9.32771        9.32771    6[1-(0),6-(1,7),6-(6,6)]
   178      10.221943      10.221943      10.221943    6[6-(1,6),6-(1,6),6-(7,7)]
   179       9.671428       9.671428       9.671428    6[1-(0),6-(1,7),6-(6,6)]
   180        8.32488        8.32488        8.32488    6[1-(0),6-(1,6),7-(6,30)]
   181        7.38447        7.38447        7.38447    6[1-(0),6-(1,6),7-(6,30)]
   182       6.325084       6.325084       6.325084    6[1-(0),6-(1,7),6-(6,6)]
   183       5.494829       5.494829       5.494829    6[6-(1,6),6-(1,6),6-(7,7)]
   184       5.807282       5.807282       5.807282    6[1-(0),6-(1,7),6-(6,6)]
   185       6.926184       6.926184       6.926184    6[1-(0),6-(1,6),7-(6,30)]
   186       4.289628       4.289628       4.289628    6[6-(6,6),7-(6),7-(6)]
   187        3.10675        3.10675        3.10675    6[6-(6,6),7-(6),7-(6)]
   188       2.416354       2.416354       2.416354    6[6-(6,6),7-(6),7-(6)]
   189       1.419483       1.419483       1.419483    6[1-(0),6-(1,6),7-(6,30)]
   190       1.653078       1.653078       1.653078    6[1-(0),6-(1,7),6-(6,6)]
   191       2.789833       2.789833       2.789833    6[6-(1,6),6-(1,6),6-(7,7)]
   192       3.782269       3.782269       3.782269    6[1-(0),6-(1,7),6-(6,6)]
   193       3.498085       3.498085       3.498085    6[1-(0),6-(1,6),7-(6,30)]
   194       8.015421       8.015421       8.015421    6[1-(0),6-(1,6),7-(6,30)]
   195      -6.006542      -6.006542      -6.006542    6[1-(0),6-(1,7),6-(6,6)]
   196      -5.912801      -5.912801      -5.912801    6[6-(1,6),6-(1,6),6-(7,7)]
   197      -6.686513      -6.686513      -6.686513    6[1-(0),6-(1,7),6-(6,6)]
   198       7.339914       7.339914       7.339914    6[1-(0),6-(1,6),7-(6,30)]
   199        6.27306        6.27306        6.27306    6[1-(0),6-(1,6),7-(6,30)]
   200       6.892019       6.892019       6.892019    6[1-(0),6-(1,7),6-(6,6)]
   201       8.198393       8.198393       8.198393    6[6-(1,6),6-(1,6),6-(7,7)]
   202       8.878369       8.878369       8.878369    6[1-(0),6-(1,7),6-(6,6)]
   203       8.171623       8.171623       8.171623    6[1-(0),6-(1,6),7-(6,30)]
   204       8.841159       8.841159       8.841159    6[6-(6,6),7-(6),7-(6)]
   205        8.67599        8.67599        8.67599    6[6-(6,6),7-(6),7-(6)]
   206      10.668292      10.668292      10.668292    6[6-(6,6),7-(6),7-(6)]
   207       7.842749       7.842749       7.842749    6[1-(0),6-(1,6),7-(6,30)]
   208       8.588192       8.588192       8.588192    6[1-(0),6-(1,7),6-(6,6)]
   209       7.924595       7.924595       7.924595    6[6-(1,6),6-(1,6),6-(7,7)]
   210        6.59739        6.59739        6.59739    6[1-(0),6-(1,7),6-(6,6)]
   211       5.947172       5.947172       5.947172    6[1-(0),6-(1,6),7-(6,30)]
   212       -0.52369       -0.52369       -0.52369    6[1-(0),6-(1,6),7-(6,30)]
   213      -1.888093      -1.888093      -1.888093    6[1-(0),6-(1,7),6-(6,6)]
   214      -2.782326      -2.782326      -2.782326    6[6-(1,6),6-(1,6),6-(7,7)]
   215      -2.231811      -2.231811      -2.231811    6[1-(0),6-(1,7),6-(6,6)]
   216      -0.885263      -0.885263      -0.885263    6[1-(0),6-(1,6),7-(6,30)]
   217       7.494575       7.494575       7.494575    6[1-(0),6-(1,6),7-(6,30)]
   218       8.553958       8.553958       8.553958    6[1-(0),6-(1,7),6-(6,6)]
   219       9.384199       9.384199       9.384199    6[6-(1,6),6-(1,6),6-(7,7)]
   220       9.071734       9.071734       9.071734    6[1-(0),6-(1,7),6-(6,6)]
   221       7.952835       7.952835       7.952835    6[1-(0),6-(1,6),7-(6,30)]
   222      10.589396      10.589396      10.589396    6[6-(6,6),7-(6),7-(6)]
   223       11.77228       11.77228       11.77228    6[6-(6,6),7-(6),7-(6)]
   224      12.462655      12.462655      12.462655    6[6-(6,6),7-(6),7-(6)]
   225       -1.41943       -1.41943       -1.41943    6[1-(0),6-(1,6),7-(6,30)]
   226      13.225964      13.225964      13.225964    6[1-(0),6-(1,7),6-(6,6)]
   227      12.089208      12.089208      12.089208    6[6-(1,6),6-(1,6),6-(7,7)]
   228      11.096785      11.096785      11.096785    6[1-(0),6-(1,7),6-(6,6)]
   229       11.38098       11.38098       11.38098    6[1-(0),6-(1,6),7-(6,30)]
   230       6.863786       6.863786       6.863786    6[1-(0),6-(1,6),7-(6,30)]
   231       6.006763       6.006763       6.006763    6[1-(0),6-(1,7),6-(6,6)]
   232       5.913029       5.913029       5.913029    6[6-(1,6),6-(1,6),6-(7,7)]
   233       6.686732       6.686732       6.686732    6[1-(0),6-(1,7),6-(6,6)]
   234       7.539292       7.539292       7.539292    6[1-(0),6-(1,6),7-(6,30)]
   235       8.606087       8.606087       8.606087    6[1-(0),6-(1,6),7-(6,30)]
   236       7.987114       7.987114       7.987114    6[1-(0),6-(1,7),6-(6,6)]
   237       6.680735       6.680735       6.680735    6[6-(1,6),6-(1,6),6-(7,7)]
   238        6.00077        6.00077        6.00077    6[1-(0),6-(1,7),6-(6,6)]
   239       6.707529       6.707529       6.707529    6[1-(0),6-(1,6),7-(6,30)]
   240       6.037955       6.037955       6.037955    6[6-(6,6),7-(6),7-(6)]
   241         6.2031         6.2031         6.2031    6[6-(6,6),7-(6),7-(6)]
   242       4.210806       4.210806       4.210806    6[6-(6,6),7-(6),7-(6)]
   243       7.036307       7.036307       7.036307    6[1-(0),6-(1,6),7-(6,30)]
   244       6.290874       6.290874       6.290874    6[1-(0),6-(1,7),6-(6,6)]
   245       6.954484       6.954484       6.954484    6[6-(1,6),6-(1,6),6-(7,7)]
   246       8.281693       8.281693       8.281693    6[1-(0),6-(1,7),6-(6,6)]
   247         8.9319         8.9319         8.9319    6[1-(0),6-(1,6),7-(6,30)]
   248       0.523791       0.523791       0.523791    6[1-(0),6-(1,6),7-(6,30)]
   249       1.888197       1.888197       1.888197    6[1-(0),6-(1,7),6-(6,6)]
   250        2.78242        2.78242        2.78242    6[6-(1,6),6-(1,6),6-(7,7)]
   251       2.231889       2.231889       2.231889    6[1-(0),6-(1,7),6-(6,6)]
   252       0.885338       0.885338       0.885338    6[1-(0),6-(1,6),7-(6,30)]
   253       3.641279       3.641279       3.641279    53[30-(7,7,53)]
   254       2.177354       2.177354       2.177354    53[30-(7,7,53)]
   255      11.292591      11.292591      11.292591    53[30-(7,7,53)]
   256      -1.244448      -1.244448      -1.244448    53[30-(7,7,53)]
   257      10.823791      10.823791      10.823791    53[30-(7,7,53)]
   258      -5.131234      -5.131234      -5.131234    53[30-(7,7,53)]
   259      -3.641099      -3.641099      -3.641099    53[30-(7,7,53)]
   260      -2.177134      -2.177134      -2.177134    53[30-(7,7,53)]
   261       3.586459       3.586459       3.586459    53[30-(7,7,53)]
   262       1.244511       1.244511       1.244511    53[30-(7,7,53)]
   263       4.055334       4.055334       4.055334    53[30-(7,7,53)]
   264       5.131407       5.131407       5.131407    53[30-(7,7,53)]
   265      11.080716      11.080716      11.080716    53[30-(7,7,53)]
   266       9.616751       9.616751       9.616751    53[30-(7,7,53)]
   267       3.853158       3.853158       3.853158    53[30-(7,7,53)]
   268       6.195106       6.195106       6.195106    53[30-(7,7,53)]
   269       3.384283       3.384283       3.384283    53[30-(7,7,53)]
   270        2.30821        2.30821        2.30821    53[30-(7,7,53)]
   271       3.798338       3.798338       3.798338    53[30-(7,7,53)]
   272       5.262263       5.262263       5.262263    53[30-(7,7,53)]
   273      -3.852974      -3.852974      -3.852974    53[30-(7,7,53)]
   274       8.684065       8.684065       8.684065    53[30-(7,7,53)]
   275      -3.384174      -3.384174      -3.384174    53[30-(7,7,53)]
   276      12.570851      12.570851      12.570851    53[30-(7,7,53)]
   277        0.27685        0.27685        0.27685    7[6-(1,6),6-(1,6),30-(7,53,53)]
   278      -3.246498      -3.246498      -3.246498    7[6-(6,7),6-(6,7)]
   279      -5.234324      -5.234324      -5.234324    7[6-(6,7),6-(6,7)]
   280      -4.026147      -4.026147      -4.026147    7[6-(6,7),6-(6,7)]
   281      -5.118291      -5.118291      -5.118291    7[6-(1,6),6-(1,6),30-(7,53,53)]
   282      -0.188946      -0.188946      -0.188946    7[6-(1,6),6-(1,6),30-(7,53,53)]
   283      -0.528166      -0.528166      -0.528166    7[6-(1,6),6-(1,6),30-(7,53,53)]
   284       0.650277       0.650277       0.650277    7[6-(6,7),6-(6,7)]
   285       2.528016       2.528016       2.528016    7[6-(6,7),6-(6,7)]
   286       2.740774       2.740774       2.740774    7[6-(6,7),6-(6,7)]
   287      -0.928362      -0.928362      -0.928362    7[6-(1,6),6-(1,6),30-(7,53,53)]
   288        7.41428        7.41428        7.41428    7[6-(1,6),6-(1,6),30-(7,53,53)]
   289      -0.276649      -0.276649      -0.276649    7[6-(1,6),6-(1,6),30-(7,53,53)]
   290       3.246698       3.246698       3.246698    7[6-(6,7),6-(6,7)]
   291        5.23454        5.23454        5.23454    7[6-(6,7),6-(6,7)]
   292       4.026368       4.026368       4.026368    7[6-(6,7),6-(6,7)]
   293       5.118461       5.118461       5.118461    7[6-(1,6),6-(1,6),30-(7,53,53)]
   294       0.188981       0.188981       0.188981    7[6-(1,6),6-(1,6),30-(7,53,53)]
   295       0.528243       0.528243       0.528243    7[6-(1,6),6-(1,6),30-(7,53,53)]
   296      -0.650148      -0.650148      -0.650148    7[6-(6,7),6-(6,7)]
   297      -2.527868      -2.527868      -2.527868    7[6-(6,7),6-(6,7)]
   298       -2.74065       -2.74065       -2.74065    7[6-(6,7),6-(6,7)]
   299       0.928537       0.928537       0.928537    7[6-(1,6),6-(1,6),30-(7,53,53)]
   300       7.464868       7.464868       7.464868    7[6-(1,6),6-(1,6),30-(7,53,53)]
   301       7.716266       7.716266       7.716266    7[6-(1,6),6-(1,6),30-(7,53,53)]
   302       4.192919       4.192919       4.192919    7[6-(6,7),6-(6,7)]
   303       2.205077       2.205077       2.205077    7[6-(6,7),6-(6,7)]
   304       3.413249       3.413249       3.413249    7[6-(6,7),6-(6,7)]
   305       2.321156       2.321156       2.321156    7[6-(1,6),6-(1,6),30-(7,53,53)]
   306       7.250636       7.250636       7.250636    7[6-(1,6),6-(1,6),30-(7,53,53)]
   307       6.911374       6.911374       6.911374    7[6-(1,6),6-(1,6),30-(7,53,53)]
   308       8.089765       8.089765       8.089765    7[6-(6,7),6-(6,7)]
   309       9.967485       9.967485       9.967485    7[6-(6,7),6-(6,7)]
   310      10.180267      10.180267      10.180267    7[6-(6,7),6-(6,7)]
   311        6.51108        6.51108        6.51108    7[6-(1,6),6-(1,6),30-(7,53,53)]
   312      -0.025251      -0.025251      -0.025251    7[6-(1,6),6-(1,6),30-(7,53,53)]
   313       7.162767       7.162767       7.162767    7[6-(1,6),6-(1,6),30-(7,53,53)]
   314      10.686115      10.686115      10.686115    7[6-(6,7),6-(6,7)]
   315      12.673941      12.673941      12.673941    7[6-(6,7),6-(6,7)]
   316      11.465764      11.465764      11.465764    7[6-(6,7),6-(6,7)]
   317      12.557908      12.557908      12.557908    7[6-(1,6),6-(1,6),30-(7,53,53)]
   318       7.628563       7.628563       7.628563    7[6-(1,6),6-(1,6),30-(7,53,53)]
   319       7.967783       7.967783       7.967783    7[6-(1,6),6-(1,6),30-(7,53,53)]
   320        6.78934        6.78934        6.78934    7[6-(6,7),6-(6,7)]
   321       4.911601       4.911601       4.911601    7[6-(6,7),6-(6,7)]
   322       4.698843       4.698843       4.698843    7[6-(6,7),6-(6,7)]
   323       8.367979       8.367979       8.367979    7[6-(1,6),6-(1,6),30-(7,53,53)]
   324       0.025337       0.025337       0.025337    7[6-(1,6),6-(1,6),30-(7,53,53)]
