# Supplementary material for: A collection of forcefield precursors for metal–organic frameworks
Source: RSC Adv. 2019 Nov 13;9(63):36492–507. doi: 10.1039/c9ra07327b (PMC9075174; doi:10.1039/c9ra07327b)
Supplement: RA-009-C9RA07327B-s2197 [file RA-009-C9RA07327B-s2197.txt]

REXFIL_clean

14.884000    0.000000    0.000000
-7.441861    17.288113    0.000000
0.000000    -5.936462    30.065524

     1      -1.848459      -1.848459      -1.848459    30[7-(6,6),7-(6,6),53-(0),53-(0)]
     2        2.07485        2.07485        2.07485    30[7-(6,6),7-(6,6),53-(0),53-(0)]
     3       5.910512       5.910512       5.910512    30[7-(6,6),7-(6,6),53-(0),53-(0)]
     4       1.848726       1.848726       1.848726    30[7-(6,6),7-(6,6),53-(0),53-(0)]
     5      12.809191      12.809191      12.809191    30[7-(6,6),7-(6,6),53-(0),53-(0)]
     6       8.973639       8.973639       8.973639    30[7-(6,6),7-(6,6),53-(0),53-(0)]
     7      13.364351      13.364351      13.364351    30[7-(6,6),7-(6,6),53-(0),53-(0)]
     8      -1.890477      -1.890477      -1.890477    30[7-(6,6),7-(6,6),53-(0),53-(0)]
     9       9.521357       9.521357       9.521357    30[7-(6,6),7-(6,6),53-(0),53-(0)]
    10       1.519663       1.519663       1.519663    30[7-(6,6),7-(6,6),53-(0),53-(0)]
    11       1.890654       1.890654       1.890654    30[7-(6,6),7-(6,6),53-(0),53-(0)]
    12       5.362767       5.362767       5.362767    30[7-(6,6),7-(6,6),53-(0),53-(0)]
    13       0.948248       0.948248       0.948248    1[6-(6,7)]
    14       9.704382       9.704382       9.704382    1[6-(6,6)]
    15        6.23047        6.23047        6.23047    1[6-(6,6)]
    16       5.027828       5.027828       5.027828    1[6-(6,7)]
    17       0.043201       0.043201       0.043201    1[6-(6,7)]
    18      12.544275      12.544275      12.544275    1[6-(6,6)]
    19      12.267406      12.267406      12.267406    1[6-(6,6)]
    20      -0.191991      -0.191991      -0.191991    1[6-(6,7)]
    21        5.27495        5.27495        5.27495    1[6-(6,7)]
    22       6.331699       6.331699       6.331699    1[6-(6,6)]
    23       9.829447       9.829447       9.829447    1[6-(6,6)]
    24       8.455665       8.455665       8.455665    1[6-(6,7)]
    25       0.851365       0.851365       0.851365    1[6-(6,7)]
    26      -5.937102      -5.937102      -5.937102    1[6-(6,6)]
    27       3.926412       3.926412       3.926412    1[6-(6,6)]
    28       3.292362       3.292362       3.292362    1[6-(6,7)]
    29       7.933261       7.933261       7.933261    1[6-(6,7)]
    30      -5.426606      -5.426606      -5.426606    1[6-(6,6)]
    31       8.711708       8.711708       8.711708    1[6-(6,6)]
    32        7.04022        7.04022        7.04022    1[6-(6,7)]
    33      -1.388539      -1.388539      -1.388539    1[6-(6,6)]
    34      -2.217603      -2.217603      -2.217603    1[6-(6,6)]
    35       8.211504       8.211504       8.211504    1[6-(6,7)]
    36      -0.218679      -0.218679      -0.218679    1[6-(6,7)]
    37      -0.947973      -0.947973      -0.947973    1[6-(6,7)]
    38       5.179646       5.179646       5.179646    1[6-(6,6)]
    39       8.653585       8.653585       8.653585    1[6-(6,6)]
    40       9.856197       9.856197       9.856197    1[6-(6,7)]
    41      -0.043126      -0.043126      -0.043126    1[6-(6,7)]
    42       2.339804       2.339804       2.339804    1[6-(6,6)]
    43        2.61662        2.61662        2.61662    1[6-(6,6)]
    44       0.192016       0.192016       0.192016    1[6-(6,7)]
    45       9.609171       9.609171       9.609171    1[6-(6,7)]
    46       8.552392       8.552392       8.552392    1[6-(6,6)]
    47        5.05466        5.05466        5.05466    1[6-(6,6)]
    48       6.428464       6.428464       6.428464    1[6-(6,7)]
    49      14.032636      14.032636      14.032636    1[6-(6,7)]
    50       5.937353       5.937353       5.937353    1[6-(6,6)]
    51      10.957613      10.957613      10.957613    1[6-(6,6)]
    52       11.59168       11.59168       11.59168    1[6-(6,7)]
    53       6.950917       6.950917       6.950917    1[6-(6,7)]
    54       5.426807       5.426807       5.426807    1[6-(6,6)]
    55       6.172497       6.172497       6.172497    1[6-(6,6)]
    56       7.843956       7.843956       7.843956    1[6-(6,7)]
    57       1.388816       1.388816       1.388816    1[6-(6,6)]
    58       2.217829       2.217829       2.217829    1[6-(6,6)]
    59       6.672499       6.672499       6.672499    1[6-(6,7)]
    60       0.218911       0.218911       0.218911    1[6-(6,7)]
    61      12.803242      12.803242      12.803242    1[6-(6,7)]
    62      -0.900446      -0.900446      -0.900446    1[6-(6,6)]
    63       2.339797       2.339797       2.339797    1[6-(6,6)]
    64       1.396135       1.396135       1.396135    1[6-(6,7)]
    65       0.863357       0.863357       0.863357    1[6-(6,7)]
    66       2.077881       2.077881       2.077881    1[6-(6,6)]
    67      -1.287406      -1.287406      -1.287406    1[6-(6,6)]
    68      -2.321837      -2.321837      -2.321837    1[6-(6,7)]
    69       7.717401       7.717401       7.717401    1[6-(6,7)]
    70       5.401445       5.401445       5.401445    1[6-(6,6)]
    71       4.612619       4.612619       4.612619    1[6-(6,6)]
    72       6.766341       6.766341       6.766341    1[6-(6,7)]
    73       8.961738       8.961738       8.961738    1[6-(6,7)]
    74       8.978122       8.978122       8.978122    1[6-(6,6)]
    75      -3.164264      -3.164264      -3.164264    1[6-(6,6)]
    76      11.142223      11.142223      11.142223    1[6-(6,7)]
    77      -6.900088      -6.900088      -6.900088    1[6-(6,7)]
    78      -5.514404      -5.514404      -5.514404    1[6-(6,6)]
    79       7.523976       7.523976       7.523976    1[6-(6,6)]
    80       6.263315       6.263315       6.263315    1[6-(6,7)]
    81       0.711536       0.711536       0.711536    1[6-(6,7)]
    82      -1.092403      -1.092403      -1.092403    1[6-(6,6)]
    83      -2.338168      -2.338168      -2.338168    1[6-(6,6)]
    84       -0.40474       -0.40474       -0.40474    1[6-(6,7)]
    85       2.080808       2.080808       2.080808    1[6-(6,7)]
    86       0.900518       0.900518       0.900518    1[6-(6,6)]
    87      12.544267      12.544267      12.544267    1[6-(6,6)]
    88      13.487897      13.487897      13.487897    1[6-(6,7)]
    89      -0.863187      -0.863187      -0.863187    1[6-(6,7)]
    90      -2.077732      -2.077732      -2.077732    1[6-(6,6)]
    91       1.287526       1.287526       1.287526    1[6-(6,6)]
    92       2.321971       2.321971       2.321971    1[6-(6,7)]
    93       7.166693       7.166693       7.166693    1[6-(6,7)]
    94       9.482638       9.482638       9.482638    1[6-(6,6)]
    95      10.271516      10.271516      10.271516    1[6-(6,6)]
    96       8.117808       8.117808       8.117808    1[6-(6,7)]
    97       5.922425       5.922425       5.922425    1[6-(6,7)]
    98       5.906065       5.906065       5.906065    1[6-(6,6)]
    99       3.164413       3.164413       3.164413    1[6-(6,6)]
   100       3.741898       3.741898       3.741898    1[6-(6,7)]
   101       6.900356       6.900356       6.900356    1[6-(6,7)]
   102        5.51464        5.51464        5.51464    1[6-(6,6)]
   103       7.360252       7.360252       7.360252    1[6-(6,6)]
   104      -6.263059      -6.263059      -6.263059    1[6-(6,7)]
   105      -0.711375      -0.711375      -0.711375    1[6-(6,7)]
   106       1.092568       1.092568       1.092568    1[6-(6,6)]
   107       2.338384       2.338384       2.338384    1[6-(6,6)]
   108       0.404949       0.404949       0.404949    1[6-(6,7)]
   109       7.948061       7.948061       7.948061    6[1-(0),6-(1,6),7-(6,30)]
   110       8.797945       8.797945       8.797945    6[1-(0),6-(1,7),6-(6,6)]
   111       7.974865       7.974865       7.974865    6[6-(1,6),6-(1,6),6-(7,7)]
   112       6.632331       6.632331       6.632331    6[1-(0),6-(1,7),6-(6,6)]
   113       5.977427       5.977427       5.977427    6[1-(0),6-(1,6),7-(6,30)]
   114       8.768189       8.768189       8.768189    6[6-(6,6),7-(6),7-(6)]
   115      10.707579      10.707579      10.707579    6[6-(6,6),7-(6),7-(6)]
   116       8.824761       8.824761       8.824761    6[6-(6,6),7-(6),7-(6)]
   117      -0.497093      -0.497093      -0.497093    6[1-(0),6-(1,6),7-(6,30)]
   118      12.917857      12.917857      12.917857    6[1-(0),6-(1,7),6-(6,6)]
   119      12.139417      12.139417      12.139417    6[6-(1,6),6-(1,6),6-(7,7)]
   120      12.773467      12.773467      12.773467    6[1-(0),6-(1,7),6-(6,6)]
   121      -0.593854      -0.593854      -0.593854    6[1-(0),6-(1,6),7-(6,30)]
   122       6.172454       6.172454       6.172454    6[1-(0),6-(1,6),7-(6,30)]
   123       6.845202       6.845202       6.845202    6[1-(0),6-(1,7),6-(6,6)]
   124       8.224946       8.224946       8.224946    6[6-(1,6),6-(1,6),6-(7,7)]
   125       8.888779       8.888779       8.888779    6[1-(0),6-(1,7),6-(6,6)]
   126        8.08505        8.08505        8.08505    6[1-(0),6-(1,6),7-(6,30)]
   127       1.623846       1.623846       1.623846    6[1-(0),6-(1,6),7-(6,30)]
   128        -5.5516        -5.5516        -5.5516    6[1-(0),6-(1,7),6-(6,6)]
   129      -4.634741      -4.634741      -4.634741    6[6-(1,6),6-(1,6),6-(7,7)]
   130         3.3757         3.3757         3.3757    6[1-(0),6-(1,7),6-(6,6)]
   131       3.003605       3.003605       3.003605    6[1-(0),6-(1,6),7-(6,30)]
   132        -4.5127        -4.5127        -4.5127    6[6-(6,6),7-(6),7-(6)]
   133      -5.090213      -5.090213      -5.090213    6[6-(6,6),7-(6),7-(6)]
   134       7.957079       7.957079       7.957079    6[1-(0),6-(1,6),7-(6,30)]
   135       8.792078       8.792078       8.792078    6[1-(0),6-(1,7),6-(6,6)]
   136       8.872459       8.872459       8.872459    6[6-(1,6),6-(1,6),6-(7,7)]
   137      -3.115096      -3.115096      -3.115096    6[6-(6,6),7-(6),7-(6)]
   138       8.396165       8.396165       8.396165    6[1-(0),6-(1,7),6-(6,6)]
   139       7.437627       7.437627       7.437627    6[1-(0),6-(1,6),7-(6,30)]
   140      -1.927353      -1.927353      -1.927353    6[6-(1,6),6-(1,6),6-(7,7)]
   141      -1.157842      -1.157842      -1.157842    6[1-(0),6-(1,7),6-(6,6)]
   142      -1.650517      -1.650517      -1.650517    6[1-(0),6-(1,7),6-(6,6)]
   143       0.141533       0.141533       0.141533    6[1-(0),6-(1,6),7-(6,30)]
   144      -0.450864      -0.450864      -0.450864    6[1-(0),6-(1,6),7-(6,30)]
   145       6.935949       6.935949       6.935949    6[1-(0),6-(1,6),7-(6,30)]
   146        6.08608        6.08608        6.08608    6[1-(0),6-(1,7),6-(6,6)]
   147       6.909171       6.909171       6.909171    6[6-(1,6),6-(1,6),6-(7,7)]
   148       8.251711       8.251711       8.251711    6[1-(0),6-(1,7),6-(6,6)]
   149       8.906598       8.906598       8.906598    6[1-(0),6-(1,6),7-(6,30)]
   150        6.11586        6.11586        6.11586    6[6-(6,6),7-(6),7-(6)]
   151        4.17648        4.17648        4.17648    6[6-(6,6),7-(6),7-(6)]
   152       6.059314       6.059314       6.059314    6[6-(6,6),7-(6),7-(6)]
   153       0.497158       0.497158       0.497158    6[1-(0),6-(1,6),7-(6,30)]
   154        1.96621        1.96621        1.96621    6[1-(0),6-(1,7),6-(6,6)]
   155       2.744637       2.744637       2.744637    6[6-(1,6),6-(1,6),6-(7,7)]
   156       2.110569       2.110569       2.110569    6[1-(0),6-(1,7),6-(6,6)]
   157        0.59389        0.59389        0.59389    6[1-(0),6-(1,6),7-(6,30)]
   158       8.711664       8.711664       8.711664    6[1-(0),6-(1,6),7-(6,30)]
   159       8.038898       8.038898       8.038898    6[1-(0),6-(1,7),6-(6,6)]
   160       6.659149       6.659149       6.659149    6[6-(1,6),6-(1,6),6-(7,7)]
   161       5.995329       5.995329       5.995329    6[1-(0),6-(1,7),6-(6,6)]
   162       6.799073       6.799073       6.799073    6[1-(0),6-(1,6),7-(6,30)]
   163      13.260157      13.260157      13.260157    6[1-(0),6-(1,6),7-(6,30)]
   164       5.551864       5.551864       5.551864    6[1-(0),6-(1,7),6-(6,6)]
   165       4.635014       4.635014       4.635014    6[6-(1,6),6-(1,6),6-(7,7)]
   166      11.508318      11.508318      11.508318    6[1-(0),6-(1,7),6-(6,6)]
   167      11.880423      11.880423      11.880423    6[1-(0),6-(1,6),7-(6,30)]
   168       4.512958       4.512958       4.512958    6[6-(6,6),7-(6),7-(6)]
   169       5.090443       5.090443       5.090443    6[6-(6,6),7-(6),7-(6)]
   170       6.927106       6.927106       6.927106    6[1-(0),6-(1,6),7-(6,30)]
   171       6.092121       6.092121       6.092121    6[1-(0),6-(1,7),6-(6,6)]
   172       6.011755       6.011755       6.011755    6[6-(1,6),6-(1,6),6-(7,7)]
   173       3.115346       3.115346       3.115346    6[6-(6,6),7-(6),7-(6)]
   174       6.488037       6.488037       6.488037    6[1-(0),6-(1,7),6-(6,6)]
   175       7.446557       7.446557       7.446557    6[1-(0),6-(1,6),7-(6,30)]
   176       1.927603       1.927603       1.927603    6[6-(1,6),6-(1,6),6-(7,7)]
   177       1.158109       1.158109       1.158109    6[1-(0),6-(1,7),6-(6,6)]
   178       1.650754       1.650754       1.650754    6[1-(0),6-(1,7),6-(6,6)]
   179      -0.141263      -0.141263      -0.141263    6[1-(0),6-(1,6),7-(6,30)]
   180       0.451106       0.451106       0.451106    6[1-(0),6-(1,6),7-(6,30)]
   181      -1.150508      -1.150508      -1.150508    6[1-(0),6-(1,6),7-(6,30)]
   182      -0.483698      -0.483698      -0.483698    6[1-(0),6-(1,7),6-(6,6)]
   183        0.79484        0.79484        0.79484    6[6-(1,6),6-(1,6),6-(7,7)]
   184       1.479499       1.479499       1.479499    6[1-(0),6-(1,7),6-(6,6)]
   185       0.888596       0.888596       0.888596    6[1-(0),6-(1,6),7-(6,30)]
   186       1.492909       1.492909       1.492909    6[6-(6,6),7-(6),7-(6)]
   187        1.34706        1.34706        1.34706    6[6-(6,6),7-(6),7-(6)]
   188       3.274534       3.274534       3.274534    6[6-(6,6),7-(6),7-(6)]
   189        0.42725        0.42725        0.42725    6[1-(0),6-(1,6),7-(6,30)]
   190       1.166978       1.166978       1.166978    6[1-(0),6-(1,7),6-(6,6)]
   191       0.558214       0.558214       0.558214    6[6-(1,6),6-(1,6),6-(7,7)]
   192      -0.761997      -0.761997      -0.761997    6[1-(0),6-(1,7),6-(6,6)]
   193      -1.431772      -1.431772      -1.431772    6[1-(0),6-(1,6),7-(6,30)]
   194       7.083347       7.083347       7.083347    6[1-(0),6-(1,6),7-(6,30)]
   195       5.681271       5.681271       5.681271    6[1-(0),6-(1,7),6-(6,6)]
   196       4.737633       4.737633       4.737633    6[6-(1,6),6-(1,6),6-(7,7)]
   197       5.222859       5.222859       5.222859    6[1-(0),6-(1,7),6-(6,6)]
   198       6.522236       6.522236       6.522236    6[1-(0),6-(1,6),7-(6,30)]
   199       9.467792       9.467792       9.467792    6[1-(0),6-(1,6),7-(6,30)]
   200       9.509475       9.509475       9.509475    6[1-(0),6-(1,7),6-(6,6)]
   201      -4.521675      -4.521675      -4.521675    6[6-(1,6),6-(1,6),6-(7,7)]
   202      -3.823624      -3.823624      -3.823624    6[1-(0),6-(1,7),6-(6,6)]
   203      10.771618      10.771618      10.771618    6[1-(0),6-(1,6),7-(6,30)]
   204      -4.395153      -4.395153      -4.395153    6[6-(6,6),7-(6),7-(6)]
   205      -5.103617      -5.103617      -5.103617    6[6-(6,6),7-(6),7-(6)]
   206      -3.219312      -3.219312      -3.219312    6[6-(6,6),7-(6),7-(6)]
   207      -6.888185      -6.888185      -6.888185    6[1-(0),6-(1,6),7-(6,30)]
   208      -6.023434      -6.023434      -6.023434    6[1-(0),6-(1,7),6-(6,6)]
   209      -6.030881      -6.030881      -6.030881    6[6-(1,6),6-(1,6),6-(7,7)]
   210       7.717472       7.717472       7.717472    6[1-(0),6-(1,7),6-(6,6)]
   211       7.037282       7.037282       7.037282    6[1-(0),6-(1,6),7-(6,30)]
   212       0.046226       0.046226       0.046226    6[1-(0),6-(1,6),7-(6,30)]
   213      -0.962908      -0.962908      -0.962908    6[1-(0),6-(1,7),6-(6,6)]
   214      -1.943755      -1.943755      -1.943755    6[6-(1,6),6-(1,6),6-(7,7)]
   215      -1.741326      -1.741326      -1.741326    6[1-(0),6-(1,7),6-(6,6)]
   216      -0.586329      -0.586329      -0.586329    6[1-(0),6-(1,6),7-(6,30)]
   217       1.150559       1.150559       1.150559    6[1-(0),6-(1,6),7-(6,30)]
   218       0.483762       0.483762       0.483762    6[1-(0),6-(1,7),6-(6,6)]
   219      -0.794771      -0.794771      -0.794771    6[6-(1,6),6-(1,6),6-(7,7)]
   220       -1.47944       -1.47944       -1.47944    6[1-(0),6-(1,7),6-(6,6)]
   221      -0.888554      -0.888554      -0.888554    6[1-(0),6-(1,6),7-(6,30)]
   222      -1.492822      -1.492822      -1.492822    6[6-(6,6),7-(6),7-(6)]
   223      -1.346944      -1.346944      -1.346944    6[6-(6,6),7-(6),7-(6)]
   224      11.609574      11.609574      11.609574    6[6-(6,6),7-(6),7-(6)]
   225      -0.427092      -0.427092      -0.427092    6[1-(0),6-(1,6),7-(6,30)]
   226      -1.166833      -1.166833      -1.166833    6[1-(0),6-(1,7),6-(6,6)]
   227      -0.558086      -0.558086      -0.558086    6[6-(1,6),6-(1,6),6-(7,7)]
   228       0.762125       0.762125       0.762125    6[1-(0),6-(1,7),6-(6,6)]
   229        1.43191        1.43191        1.43191    6[1-(0),6-(1,6),7-(6,30)]
   230       7.800756       7.800756       7.800756    6[1-(0),6-(1,6),7-(6,30)]
   231       9.202826       9.202826       9.202826    6[1-(0),6-(1,7),6-(6,6)]
   232      10.146479      10.146479      10.146479    6[6-(1,6),6-(1,6),6-(7,7)]
   233       9.661268       9.661268       9.661268    6[1-(0),6-(1,7),6-(6,6)]
   234       8.361899       8.361899       8.361899    6[1-(0),6-(1,6),7-(6,30)]
   235       5.416367       5.416367       5.416367    6[1-(0),6-(1,6),7-(6,30)]
   236       5.374699       5.374699       5.374699    6[1-(0),6-(1,7),6-(6,6)]
   237       4.521844       4.521844       4.521844    6[6-(1,6),6-(1,6),6-(7,7)]
   238       3.823776       3.823776       3.823776    6[1-(0),6-(1,7),6-(6,6)]
   239       4.112517       4.112517       4.112517    6[1-(0),6-(1,6),7-(6,30)]
   240       4.395337       4.395337       4.395337    6[6-(6,6),7-(6),7-(6)]
   241        5.10383        5.10383        5.10383    6[6-(6,6),7-(6),7-(6)]
   242       3.219507       3.219507       3.219507    6[6-(6,6),7-(6),7-(6)]
   243       6.888445       6.888445       6.888445    6[1-(0),6-(1,6),7-(6,30)]
   244       6.023675       6.023675       6.023675    6[1-(0),6-(1,7),6-(6,6)]
   245       6.031113       6.031113       6.031113    6[6-(1,6),6-(1,6),6-(7,7)]
   246       7.166764       7.166764       7.166764    6[1-(0),6-(1,7),6-(6,6)]
   247       7.846971       7.846971       7.846971    6[1-(0),6-(1,6),7-(6,30)]
   248      -0.046055      -0.046055      -0.046055    6[1-(0),6-(1,6),7-(6,30)]
   249       0.963082       0.963082       0.963082    6[1-(0),6-(1,7),6-(6,6)]
   250       1.943946       1.943946       1.943946    6[6-(1,6),6-(1,6),6-(7,7)]
   251        1.74153        1.74153        1.74153    6[1-(0),6-(1,7),6-(6,6)]
   252        0.58653        0.58653        0.58653    6[1-(0),6-(1,6),7-(6,30)]
   253       3.892468       3.892468       3.892468    53[30-(7,7,53)]
   254      -2.293358      -2.293358      -2.293358    53[30-(7,7,53)]
   255       2.419105       2.419105       2.419105    53[30-(7,7,53)]
   256       3.349087       3.349087       3.349087    53[30-(7,7,53)]
   257        6.09209        6.09209        6.09209    53[30-(7,7,53)]
   258       3.850124       3.850124       3.850124    53[30-(7,7,53)]
   259      10.991541      10.991541      10.991541    53[30-(7,7,53)]
   260       2.293593       2.293593       2.293593    53[30-(7,7,53)]
   261      12.464912      12.464912      12.464912    53[30-(7,7,53)]
   262       11.53499       11.53499       11.53499    53[30-(7,7,53)]
   263       8.792048       8.792048       8.792048    53[30-(7,7,53)]
   264      -3.849964      -3.849964      -3.849964    53[30-(7,7,53)]
   265      11.276419      11.276419      11.276419    53[30-(7,7,53)]
   266      13.544454      13.544454      13.544454    53[30-(7,7,53)]
   267      -3.559877      -3.559877      -3.559877    53[30-(7,7,53)]
   268      -2.296497      -2.296497      -2.296497    53[30-(7,7,53)]
   269      10.891115      10.891115      10.891115    53[30-(7,7,53)]
   270       9.777077       9.777077       9.777077    53[30-(7,7,53)]
   271       3.607586       3.607586       3.607586    53[30-(7,7,53)]
   272       1.339574       1.339574       1.339574    53[30-(7,7,53)]
   273       3.560033       3.560033       3.560033    53[30-(7,7,53)]
   274       2.296705       2.296705       2.296705    53[30-(7,7,53)]
   275       3.992977       3.992977       3.992977    53[30-(7,7,53)]
   276       5.107074       5.107074       5.107074    53[30-(7,7,53)]
   277       6.595105       6.595105       6.595105    7[6-(1,6),6-(1,6),30-(7,53,53)]
   278      10.067561      10.067561      10.067561    7[6-(6,7),6-(6,7)]
   279       10.13753       10.13753       10.13753    7[6-(6,7),6-(6,7)]
   280        8.08651        8.08651        8.08651    7[6-(6,7),6-(6,7)]
   281       0.131003       0.131003       0.131003    7[6-(1,6),6-(1,6),30-(7,53,53)]
   282       6.885403       6.885403       6.885403    7[6-(1,6),6-(1,6),30-(7,53,53)]
   283       2.332333       2.332333       2.332333    7[6-(1,6),6-(1,6),30-(7,53,53)]
   284      -5.417655      -5.417655      -5.417655    7[6-(6,7),6-(6,7)]
   285       -4.03047       -4.03047       -4.03047    7[6-(6,7),6-(6,7)]
   286      -3.402351      -3.402351      -3.402351    7[6-(6,7),6-(6,7)]
   287       7.160781       7.160781       7.160781    7[6-(1,6),6-(1,6),30-(7,53,53)]
   288       0.303762       0.303762       0.303762    7[6-(1,6),6-(1,6),30-(7,53,53)]
   289       8.288905       8.288905       8.288905    7[6-(1,6),6-(1,6),30-(7,53,53)]
   290       4.816485       4.816485       4.816485    7[6-(6,7),6-(6,7)]
   291       4.746545       4.746545       4.746545    7[6-(6,7),6-(6,7)]
   292       6.797555       6.797555       6.797555    7[6-(6,7),6-(6,7)]
   293      -0.130955      -0.130955      -0.130955    7[6-(1,6),6-(1,6),30-(7,53,53)]
   294       7.998726       7.998726       7.998726    7[6-(1,6),6-(1,6),30-(7,53,53)]
   295      12.551687      12.551687      12.551687    7[6-(1,6),6-(1,6),30-(7,53,53)]
   296       5.417897       5.417897       5.417897    7[6-(6,7),6-(6,7)]
   297       4.030704       4.030704       4.030704    7[6-(6,7),6-(6,7)]
   298       3.402614       3.402614       3.402614    7[6-(6,7),6-(6,7)]
   299       7.723397       7.723397       7.723397    7[6-(1,6),6-(1,6),30-(7,53,53)]
   300      -0.303505      -0.303505      -0.303505    7[6-(1,6),6-(1,6),30-(7,53,53)]
   301      -0.616179      -0.616179      -0.616179    7[6-(1,6),6-(1,6),30-(7,53,53)]
   302       0.735319       0.735319       0.735319    7[6-(6,7),6-(6,7)]
   303       2.604761       2.604761       2.604761    7[6-(6,7),6-(6,7)]
   304       2.792284       2.792284       2.792284    7[6-(6,7),6-(6,7)]
   305      -0.800682      -0.800682      -0.800682    7[6-(1,6),6-(1,6),30-(7,53,53)]
   306       7.448014       7.448014       7.448014    7[6-(1,6),6-(1,6),30-(7,53,53)]
   307       9.961932       9.961932       9.961932    7[6-(1,6),6-(1,6),30-(7,53,53)]
   308       -5.19888       -5.19888       -5.19888    7[6-(6,7),6-(6,7)]
   309      -4.078111      -4.078111      -4.078111    7[6-(6,7),6-(6,7)]
   310      -3.277366      -3.277366      -3.277366    7[6-(6,7),6-(6,7)]
   311       7.256083       7.256083       7.256083    7[6-(1,6),6-(1,6),30-(7,53,53)]
   312       0.254608       0.254608       0.254608    7[6-(1,6),6-(1,6),30-(7,53,53)]
   313       0.616216       0.616216       0.616216    7[6-(1,6),6-(1,6),30-(7,53,53)]
   314      -0.735221      -0.735221      -0.735221    7[6-(6,7),6-(6,7)]
   315      -2.604639      -2.604639      -2.604639    7[6-(6,7),6-(6,7)]
   316      12.091808      12.091808      12.091808    7[6-(6,7),6-(6,7)]
   317       0.800836       0.800836       0.800836    7[6-(1,6),6-(1,6),30-(7,53,53)]
   318       7.436106       7.436106       7.436106    7[6-(1,6),6-(1,6),30-(7,53,53)]
   319        4.92221        4.92221        4.92221    7[6-(1,6),6-(1,6),30-(7,53,53)]
   320       5.199082       5.199082       5.199082    7[6-(6,7),6-(6,7)]
   321       4.078321       4.078321       4.078321    7[6-(6,7),6-(6,7)]
   322       3.277547       3.277547       3.277547    7[6-(6,7),6-(6,7)]
   323       7.628183       7.628183       7.628183    7[6-(1,6),6-(1,6),30-(7,53,53)]
   324      -0.254425      -0.254425      -0.254425    7[6-(1,6),6-(1,6),30-(7,53,53)]
