# Supplementary material for: A collection of forcefield precursors for metal–organic frameworks
Source: RSC Adv. 2019 Nov 13;9(63):36492–507. doi: 10.1039/c9ra07327b (PMC9075174; doi:10.1039/c9ra07327b)
Supplement: RA-009-C9RA07327B-s2198 [file RA-009-C9RA07327B-s2198.txt]

REXFOR_clean

14.879000    0.000000    0.000000
-7.439595    17.321961    0.000000
0.000000    -6.298822    30.185820

     1       5.867658       5.867658       5.867658    30[7-(6,6),7-(6,6),53-(0),53-(0)]
     2       5.605434       5.605434       5.605434    30[7-(6,6),7-(6,6),53-(0),53-(0)]
     3      -2.124783      -2.124783      -2.124783    30[7-(6,6),7-(6,6),53-(0),53-(0)]
     4       9.011294       9.011294       9.011294    30[7-(6,6),7-(6,6),53-(0),53-(0)]
     5      -5.605595      -5.605595      -5.605595    30[7-(6,6),7-(6,6),53-(0),53-(0)]
     6        2.12466        2.12466        2.12466    30[7-(6,6),7-(6,6),53-(0),53-(0)]
     7      -1.571889      -1.571889      -1.571889    30[7-(6,6),7-(6,6),53-(0),53-(0)]
     8         13.045         13.045         13.045    30[7-(6,6),7-(6,6),53-(0),53-(0)]
     9       5.314745       5.314745       5.314745    30[7-(6,6),7-(6,6),53-(0),53-(0)]
    10       1.571747       1.571747       1.571747    30[7-(6,6),7-(6,6),53-(0),53-(0)]
    11       1.833971       1.833971       1.833971    30[7-(6,6),7-(6,6),53-(0),53-(0)]
    12       9.564188       9.564188       9.564188    30[7-(6,6),7-(6,6),53-(0),53-(0)]
    13       8.610447       8.610447       8.610447    1[6-(6,7)]
    14       9.830516       9.830516       9.830516    1[6-(6,6)]
    15       6.420245       6.420245       6.420245    1[6-(6,6)]
    16        5.34599        5.34599        5.34599    1[6-(6,7)]
    17      -0.412217      -0.412217      -0.412217    1[6-(6,7)]
    18      -2.688702      -2.688702      -2.688702    1[6-(6,6)]
    19      -2.178334      -2.178334      -2.178334    1[6-(6,6)]
    20        0.08476        0.08476        0.08476    1[6-(6,7)]
    21       5.136165       5.136165       5.136165    1[6-(6,7)]
    22       6.249122       6.249122       6.249122    1[6-(6,6)]
    23      -5.337167      -5.337167      -5.337167    1[6-(6,6)]
    24        8.33365        8.33365        8.33365    1[6-(6,7)]
    25      -7.092911      -7.092911      -7.092911    1[6-(6,7)]
    26      -5.195841      -5.195841      -5.195841    1[6-(6,6)]
    27       8.628256       8.628256       8.628256    1[6-(6,6)]
    28       6.836826       6.836826       6.836826    1[6-(6,7)]
    29       8.481018       8.481018       8.481018    1[6-(6,7)]
    30       6.902365       6.902365       6.902365    1[6-(6,6)]
    31       5.465051       5.465051       5.465051    1[6-(6,6)]
    32       6.924672       6.924672       6.924672    1[6-(6,7)]
    33      -3.648392      -3.648392      -3.648392    1[6-(6,7)]
    34      -4.081379      -4.081379      -4.081379    1[6-(6,6)]
    35      -1.443347      -1.443347      -1.443347    1[6-(6,6)]
    36      -1.196348      -1.196348      -1.196348    1[6-(6,7)]
    37       6.268492       6.268492       6.268492    1[6-(6,7)]
    38       5.048405       5.048405       5.048405    1[6-(6,6)]
    39       8.458668       8.458668       8.458668    1[6-(6,6)]
    40        9.53294        9.53294        9.53294    1[6-(6,7)]
    41        0.41208        0.41208        0.41208    1[6-(6,7)]
    42       2.688568       2.688568       2.688568    1[6-(6,6)]
    43       2.178237       2.178237       2.178237    1[6-(6,6)]
    44      -0.084861      -0.084861      -0.084861    1[6-(6,7)]
    45      -5.136297      -5.136297      -5.136297    1[6-(6,7)]
    46       8.629762       8.629762       8.629762    1[6-(6,6)]
    47       5.337027       5.337027       5.337027    1[6-(6,6)]
    48       6.545194       6.545194       6.545194    1[6-(6,7)]
    49       7.092727       7.092727       7.092727    1[6-(6,7)]
    50       5.195653       5.195653       5.195653    1[6-(6,6)]
    51       6.250592       6.250592       6.250592    1[6-(6,6)]
    52       8.042025       8.042025       8.042025    1[6-(6,7)]
    53       6.397958       6.397958       6.397958    1[6-(6,7)]
    54       7.976629       7.976629       7.976629    1[6-(6,6)]
    55       9.413938       9.413938       9.413938    1[6-(6,6)]
    56       7.954299       7.954299       7.954299    1[6-(6,7)]
    57        3.64827        3.64827        3.64827    1[6-(6,7)]
    58       4.081241       4.081241       4.081241    1[6-(6,6)]
    59       1.443179       1.443179       1.443179    1[6-(6,6)]
    60       1.196196       1.196196       1.196196    1[6-(6,7)]
    61       1.170913       1.170913       1.170913    1[6-(6,7)]
    62          2.391          2.391          2.391    1[6-(6,6)]
    63      -1.019263      -1.019263      -1.019263    1[6-(6,6)]
    64      -2.093535      -2.093535      -2.093535    1[6-(6,7)]
    65       7.027325       7.027325       7.027325    1[6-(6,7)]
    66       4.750837       4.750837       4.750837    1[6-(6,6)]
    67       5.261168       5.261168       5.261168    1[6-(6,6)]
    68       7.524266       7.524266       7.524266    1[6-(6,7)]
    69      -2.303298      -2.303298      -2.303298    1[6-(6,7)]
    70      -1.190357      -1.190357      -1.190357    1[6-(6,6)]
    71       2.102378       2.102378       2.102378    1[6-(6,6)]
    72       0.894211       0.894211       0.894211    1[6-(6,7)]
    73       0.346678       0.346678       0.346678    1[6-(6,7)]
    74       2.243752       2.243752       2.243752    1[6-(6,6)]
    75       1.188813       1.188813       1.188813    1[6-(6,6)]
    76       -0.60262       -0.60262       -0.60262    1[6-(6,7)]
    77       1.041447       1.041447       1.041447    1[6-(6,7)]
    78      -0.537224      -0.537224      -0.537224    1[6-(6,6)]
    79      -1.974533      -1.974533      -1.974533    1[6-(6,6)]
    80      -0.514894      -0.514894      -0.514894    1[6-(6,7)]
    81       3.791135       3.791135       3.791135    1[6-(6,7)]
    82       3.358164       3.358164       3.358164    1[6-(6,6)]
    83       5.996226       5.996226       5.996226    1[6-(6,6)]
    84       6.243209       6.243209       6.243209    1[6-(6,7)]
    85      -1.171042      -1.171042      -1.171042    1[6-(6,7)]
    86      -2.391111      -2.391111      -2.391111    1[6-(6,6)]
    87        1.01916        1.01916        1.01916    1[6-(6,6)]
    88       2.093415       2.093415       2.093415    1[6-(6,7)]
    89       7.851622       7.851622       7.851622    1[6-(6,7)]
    90      10.128107      10.128107      10.128107    1[6-(6,6)]
    91       9.617739       9.617739       9.617739    1[6-(6,6)]
    92       7.354645       7.354645       7.354645    1[6-(6,7)]
    93        2.30324        2.30324        2.30324    1[6-(6,7)]
    94       1.190283       1.190283       1.190283    1[6-(6,6)]
    95      12.776572      12.776572      12.776572    1[6-(6,6)]
    96      -0.894245      -0.894245      -0.894245    1[6-(6,7)]
    97      14.532316      14.532316      14.532316    1[6-(6,7)]
    98      12.635246      12.635246      12.635246    1[6-(6,6)]
    99      -1.188851      -1.188851      -1.188851    1[6-(6,6)]
   100       0.602579       0.602579       0.602579    1[6-(6,7)]
   101      -1.041613      -1.041613      -1.041613    1[6-(6,7)]
   102        0.53704        0.53704        0.53704    1[6-(6,6)]
   103       1.974354       1.974354       1.974354    1[6-(6,6)]
   104       0.514733       0.514733       0.514733    1[6-(6,7)]
   105      11.087797      11.087797      11.087797    1[6-(6,7)]
   106      11.520784      11.520784      11.520784    1[6-(6,6)]
   107       8.882752       8.882752       8.882752    1[6-(6,6)]
   108       8.635753       8.635753       8.635753    1[6-(6,7)]
   109       8.181929       8.181929       8.181929    6[1-(0),6-(1,6),7-(6,30)]
   110       8.903555       8.903555       8.903555    6[1-(0),6-(1,7),6-(6,6)]
   111       8.211677       8.211677       8.211677    6[6-(1,6),6-(1,6),6-(7,7)]
   112       6.899351       6.899351       6.899351    6[1-(0),6-(1,7),6-(6,6)]
   113       6.266999       6.266999       6.266999    6[1-(0),6-(1,6),7-(6,30)]
   114       8.893129       8.893129       8.893129    6[6-(6,6),7-(6),7-(6)]
   115      -4.137906      -4.137906      -4.137906    6[6-(6,6),7-(6),7-(6)]
   116       8.802358       8.802358       8.802358    6[6-(6,6),7-(6),7-(6)]
   117      -0.776748      -0.776748      -0.776748    6[1-(0),6-(1,6),7-(6,30)]
   118      -2.133712      -2.133712      -2.133712    6[1-(0),6-(1,7),6-(6,6)]
   119      -2.654471      -2.654471      -2.654471    6[6-(1,6),6-(1,6),6-(7,7)]
   120      -1.819754      -1.819754      -1.819754    6[1-(0),6-(1,7),6-(6,6)]
   121      -0.471718      -0.471718      -0.471718    6[1-(0),6-(1,6),7-(6,30)]
   122       6.051222       6.051222       6.051222    6[1-(0),6-(1,6),7-(6,30)]
   123       6.702927       6.702927       6.702927    6[1-(0),6-(1,7),6-(6,6)]
   124       8.012278       8.012278       8.012278    6[6-(1,6),6-(1,6),6-(7,7)]
   125       8.611896       8.611896       8.611896    6[1-(0),6-(1,7),6-(6,6)]
   126       7.894724       7.894724       7.894724    6[1-(0),6-(1,6),7-(6,30)]
   127      -6.890553      -6.890553      -6.890553    6[1-(0),6-(1,6),7-(6,30)]
   128       -5.76719       -5.76719       -5.76719    6[1-(0),6-(1,7),6-(6,6)]
   129      -5.478533      -5.478533      -5.478533    6[6-(1,6),6-(1,6),6-(7,7)]
   130       8.504757       8.504757       8.504757    6[1-(0),6-(1,7),6-(6,6)]
   131       7.423055       7.423055       7.423055    6[1-(0),6-(1,6),7-(6,30)]
   132      -4.265895      -4.265895      -4.265895    6[6-(6,6),7-(6),7-(6)]
   133      -2.333119      -2.333119      -2.333119    6[6-(6,6),7-(6),7-(6)]
   134      -3.016056      -3.016056      -3.016056    6[6-(6,6),7-(6),7-(6)]
   135       7.815928       7.815928       7.815928    6[1-(0),6-(1,6),7-(6,30)]
   136       6.921706       6.921706       6.921706    6[1-(0),6-(1,7),6-(6,6)]
   137       6.061702       6.061702       6.061702    6[6-(1,6),6-(1,6),6-(7,7)]
   138       6.072113       6.072113       6.072113    6[1-(0),6-(1,7),6-(6,6)]
   139       6.926162       6.926162       6.926162    6[1-(0),6-(1,6),7-(6,30)]
   140      -3.218394      -3.218394      -3.218394    6[1-(0),6-(1,6),7-(6,30)]
   141      -3.469853      -3.469853      -3.469853    6[1-(0),6-(1,7),6-(6,6)]
   142      -2.825599      -2.825599      -2.825599    6[6-(1,6),6-(1,6),6-(7,7)]
   143      -1.938813      -1.938813      -1.938813    6[1-(0),6-(1,7),6-(6,6)]
   144      -1.773651      -1.773651      -1.773651    6[1-(0),6-(1,6),7-(6,30)]
   145       6.697005       6.697005       6.697005    6[1-(0),6-(1,6),7-(6,30)]
   146       5.975368       5.975368       5.975368    6[1-(0),6-(1,7),6-(6,6)]
   147       6.667237       6.667237       6.667237    6[6-(1,6),6-(1,6),6-(7,7)]
   148       7.979566       7.979566       7.979566    6[1-(0),6-(1,7),6-(6,6)]
   149       8.611929       8.611929       8.611929    6[1-(0),6-(1,6),7-(6,30)]
   150       5.985773       5.985773       5.985773    6[6-(6,6),7-(6),7-(6)]
   151       4.137794       4.137794       4.137794    6[6-(6,6),7-(6),7-(6)]
   152       6.076525       6.076525       6.076525    6[6-(6,6),7-(6),7-(6)]
   153        0.77662        0.77662        0.77662    6[1-(0),6-(1,6),7-(6,30)]
   154       2.133585       2.133585       2.133585    6[1-(0),6-(1,7),6-(6,6)]
   155       2.654356       2.654356       2.654356    6[6-(1,6),6-(1,6),6-(7,7)]
   156       1.819649       1.819649       1.819649    6[1-(0),6-(1,7),6-(6,6)]
   157       0.471611       0.471611       0.471611    6[1-(0),6-(1,6),7-(6,30)]
   158       8.827644       8.827644       8.827644    6[1-(0),6-(1,6),7-(6,30)]
   159       8.175948       8.175948       8.175948    6[1-(0),6-(1,7),6-(6,6)]
   160       6.866595       6.866595       6.866595    6[6-(1,6),6-(1,6),6-(7,7)]
   161       6.266966       6.266966       6.266966    6[1-(0),6-(1,7),6-(6,6)]
   162       6.984129       6.984129       6.984129    6[1-(0),6-(1,6),7-(6,30)]
   163       6.890376       6.890376       6.890376    6[1-(0),6-(1,6),7-(6,30)]
   164       5.767011       5.767011       5.767011    6[1-(0),6-(1,7),6-(6,6)]
   165       5.478363       5.478363       5.478363    6[6-(1,6),6-(1,6),6-(7,7)]
   166       6.374085       6.374085       6.374085    6[1-(0),6-(1,7),6-(6,6)]
   167       7.455789       7.455789       7.455789    6[1-(0),6-(1,6),7-(6,30)]
   168       4.265724       4.265724       4.265724    6[6-(6,6),7-(6),7-(6)]
   169       2.332935       2.332935       2.332935    6[6-(6,6),7-(6),7-(6)]
   170       3.015891       3.015891       3.015891    6[6-(6,6),7-(6),7-(6)]
   171       7.063051       7.063051       7.063051    6[1-(0),6-(1,6),7-(6,30)]
   172       7.957284       7.957284       7.957284    6[1-(0),6-(1,7),6-(6,6)]
   173       8.817293       8.817293       8.817293    6[6-(1,6),6-(1,6),6-(7,7)]
   174       8.806873       8.806873       8.806873    6[1-(0),6-(1,7),6-(6,6)]
   175       7.952813       7.952813       7.952813    6[1-(0),6-(1,6),7-(6,30)]
   176       3.218262       3.218262       3.218262    6[1-(0),6-(1,6),7-(6,30)]
   177       3.469712       3.469712       3.469712    6[1-(0),6-(1,7),6-(6,6)]
   178       2.825445       2.825445       2.825445    6[6-(1,6),6-(1,6),6-(7,7)]
   179       1.938655       1.938655       1.938655    6[1-(0),6-(1,7),6-(6,6)]
   180       1.773502       1.773502       1.773502    6[1-(0),6-(1,6),7-(6,30)]
   181         0.7424         0.7424         0.7424    6[1-(0),6-(1,6),7-(6,30)]
   182       1.464037       1.464037       1.464037    6[1-(0),6-(1,7),6-(6,6)]
   183       0.772168       0.772168       0.772168    6[6-(1,6),6-(1,6),6-(7,7)]
   184      -0.540161      -0.540161      -0.540161    6[1-(0),6-(1,7),6-(6,6)]
   185      -1.172524      -1.172524      -1.172524    6[1-(0),6-(1,6),7-(6,30)]
   186       1.453632       1.453632       1.453632    6[6-(6,6),7-(6),7-(6)]
   187       3.301611       3.301611       3.301611    6[6-(6,6),7-(6),7-(6)]
   188        1.36288        1.36288        1.36288    6[6-(6,6),7-(6),7-(6)]
   189       6.662785       6.662785       6.662785    6[1-(0),6-(1,6),7-(6,30)]
   190        5.30582        5.30582        5.30582    6[1-(0),6-(1,7),6-(6,6)]
   191       4.785049       4.785049       4.785049    6[6-(1,6),6-(1,6),6-(7,7)]
   192       5.619756       5.619756       5.619756    6[1-(0),6-(1,7),6-(6,6)]
   193       6.967794       6.967794       6.967794    6[1-(0),6-(1,6),7-(6,30)]
   194      -1.388239      -1.388239      -1.388239    6[1-(0),6-(1,6),7-(6,30)]
   195      -0.736543      -0.736543      -0.736543    6[1-(0),6-(1,7),6-(6,6)]
   196        0.57281        0.57281        0.57281    6[6-(1,6),6-(1,6),6-(7,7)]
   197       1.172439       1.172439       1.172439    6[1-(0),6-(1,7),6-(6,6)]
   198       0.455276       0.455276       0.455276    6[1-(0),6-(1,6),7-(6,30)]
   199       0.549029       0.549029       0.549029    6[1-(0),6-(1,6),7-(6,30)]
   200       1.672394       1.672394       1.672394    6[1-(0),6-(1,7),6-(6,6)]
   201       1.961042       1.961042       1.961042    6[6-(1,6),6-(1,6),6-(7,7)]
   202        1.06532        1.06532        1.06532    6[1-(0),6-(1,7),6-(6,6)]
   203      -0.016384      -0.016384      -0.016384    6[1-(0),6-(1,6),7-(6,30)]
   204       3.173681       3.173681       3.173681    6[6-(6,6),7-(6),7-(6)]
   205        5.10647        5.10647        5.10647    6[6-(6,6),7-(6),7-(6)]
   206       4.423514       4.423514       4.423514    6[6-(6,6),7-(6),7-(6)]
   207       0.376354       0.376354       0.376354    6[1-(0),6-(1,6),7-(6,30)]
   208      -0.517879      -0.517879      -0.517879    6[1-(0),6-(1,7),6-(6,6)]
   209      -1.377888      -1.377888      -1.377888    6[6-(1,6),6-(1,6),6-(7,7)]
   210      -1.367468      -1.367468      -1.367468    6[1-(0),6-(1,7),6-(6,6)]
   211      -0.513408      -0.513408      -0.513408    6[1-(0),6-(1,6),7-(6,30)]
   212       4.221143       4.221143       4.221143    6[1-(0),6-(1,6),7-(6,30)]
   213       3.969693       3.969693       3.969693    6[1-(0),6-(1,7),6-(6,6)]
   214        4.61396        4.61396        4.61396    6[6-(1,6),6-(1,6),6-(7,7)]
   215        5.50075        5.50075        5.50075    6[1-(0),6-(1,7),6-(6,6)]
   216       5.665903       5.665903       5.665903    6[1-(0),6-(1,6),7-(6,30)]
   217      -0.742524      -0.742524      -0.742524    6[1-(0),6-(1,6),7-(6,30)]
   218       -1.46415       -1.46415       -1.46415    6[1-(0),6-(1,7),6-(6,6)]
   219      -0.772272      -0.772272      -0.772272    6[6-(1,6),6-(1,6),6-(7,7)]
   220       0.540054       0.540054       0.540054    6[1-(0),6-(1,7),6-(6,6)]
   221       1.172406       1.172406       1.172406    6[1-(0),6-(1,6),7-(6,30)]
   222      -1.453724      -1.453724      -1.453724    6[6-(6,6),7-(6),7-(6)]
   223      11.577311      11.577311      11.577311    6[6-(6,6),7-(6),7-(6)]
   224      -1.362953      -1.362953      -1.362953    6[6-(6,6),7-(6),7-(6)]
   225       8.216153       8.216153       8.216153    6[1-(0),6-(1,6),7-(6,30)]
   226       9.573117       9.573117       9.573117    6[1-(0),6-(1,7),6-(6,6)]
   227      10.093876      10.093876      10.093876    6[6-(1,6),6-(1,6),6-(7,7)]
   228       9.259159       9.259159       9.259159    6[1-(0),6-(1,7),6-(6,6)]
   229       7.911123       7.911123       7.911123    6[1-(0),6-(1,6),7-(6,30)]
   230       1.388183       1.388183       1.388183    6[1-(0),6-(1,6),7-(6,30)]
   231       0.736478       0.736478       0.736478    6[1-(0),6-(1,7),6-(6,6)]
   232      -0.572873      -0.572873      -0.572873    6[6-(1,6),6-(1,6),6-(7,7)]
   233      -1.172491      -1.172491      -1.172491    6[1-(0),6-(1,7),6-(6,6)]
   234      -0.455319      -0.455319      -0.455319    6[1-(0),6-(1,6),7-(6,30)]
   235      14.329958      14.329958      14.329958    6[1-(0),6-(1,6),7-(6,30)]
   236      13.206595      13.206595      13.206595    6[1-(0),6-(1,7),6-(6,6)]
   237      12.917938      12.917938      12.917938    6[6-(1,6),6-(1,6),6-(7,7)]
   238      -1.065352      -1.065352      -1.065352    6[1-(0),6-(1,7),6-(6,6)]
   239        0.01635        0.01635        0.01635    6[1-(0),6-(1,6),7-(6,30)]
   240        11.7053        11.7053        11.7053    6[6-(6,6),7-(6),7-(6)]
   241       9.772524       9.772524       9.772524    6[6-(6,6),7-(6),7-(6)]
   242      10.455461      10.455461      10.455461    6[6-(6,6),7-(6),7-(6)]
   243      -0.376523      -0.376523      -0.376523    6[1-(0),6-(1,6),7-(6,30)]
   244       0.517699       0.517699       0.517699    6[1-(0),6-(1,7),6-(6,6)]
   245       1.377703       1.377703       1.377703    6[6-(1,6),6-(1,6),6-(7,7)]
   246       1.367292       1.367292       1.367292    6[1-(0),6-(1,7),6-(6,6)]
   247       0.513243       0.513243       0.513243    6[1-(0),6-(1,6),7-(6,30)]
   248      10.657799      10.657799      10.657799    6[1-(0),6-(1,6),7-(6,30)]
   249      10.909258      10.909258      10.909258    6[1-(0),6-(1,7),6-(6,6)]
   250      10.265004      10.265004      10.265004    6[6-(1,6),6-(1,6),6-(7,7)]
   251       9.378218       9.378218       9.378218    6[1-(0),6-(1,7),6-(6,6)]
   252       9.213056       9.213056       9.213056    6[1-(0),6-(1,6),7-(6,30)]
   253        6.07953        6.07953        6.07953    53[30-(7,7,53)]
   254       3.781626       3.781626       3.781626    53[30-(7,7,53)]
   255       5.250559       5.250559       5.250559    53[30-(7,7,53)]
   256       3.864747       3.864747       3.864747    53[30-(7,7,53)]
   257      -3.390527      -3.390527      -3.390527    53[30-(7,7,53)]
   258      -2.497064      -2.497064      -2.497064    53[30-(7,7,53)]
   259       8.799412       8.799412       8.799412    53[30-(7,7,53)]
   260      11.097332      11.097332      11.097332    53[30-(7,7,53)]
   261      -5.250742      -5.250742      -5.250742    53[30-(7,7,53)]
   262      -3.864894      -3.864894      -3.864894    53[30-(7,7,53)]
   263       3.390428       3.390428       3.390428    53[30-(7,7,53)]
   264       2.496924       2.496924       2.496924    53[30-(7,7,53)]
   265      -1.360007      -1.360007      -1.360007    53[30-(7,7,53)]
   266      -3.657927      -3.657927      -3.657927    53[30-(7,7,53)]
   267      12.690147      12.690147      12.690147    53[30-(7,7,53)]
   268      11.304299      11.304299      11.304299    53[30-(7,7,53)]
   269       4.048977       4.048977       4.048977    53[30-(7,7,53)]
   270       4.942481       4.942481       4.942481    53[30-(7,7,53)]
   271       1.359875       1.359875       1.359875    53[30-(7,7,53)]
   272       3.657779       3.657779       3.657779    53[30-(7,7,53)]
   273       2.188846       2.188846       2.188846    53[30-(7,7,53)]
   274       3.574658       3.574658       3.574658    53[30-(7,7,53)]
   275      10.829932      10.829932      10.829932    53[30-(7,7,53)]
   276       9.936469       9.936469       9.936469    53[30-(7,7,53)]
   277       6.891921       6.891921       6.891921    7[6-(1,6),6-(1,6),30-(7,53,53)]
   278      10.190577      10.190577      10.190577    7[6-(6,7),6-(6,7)]
   279      10.044752      10.044752      10.044752    7[6-(6,7),6-(6,7)]
   280       8.177445       8.177445       8.177445    7[6-(6,7),6-(6,7)]
   281       0.072848       0.072848       0.072848    7[6-(1,6),6-(1,6),30-(7,53,53)]
   282       6.638937       6.638937       6.638937    7[6-(1,6),6-(1,6),30-(7,53,53)]
   283       7.152252       7.152252       7.152252    7[6-(1,6),6-(1,6),30-(7,53,53)]
   284      -3.374648      -3.374648      -3.374648    7[6-(6,7),6-(6,7)]
   285      -2.117369      -2.117369      -2.117369    7[6-(6,7),6-(6,7)]
   286       -4.12454       -4.12454       -4.12454    7[6-(6,7),6-(6,7)]
   287       7.781702       7.781702       7.781702    7[6-(1,6),6-(1,6),30-(7,53,53)]
   288      -2.383684      -2.383684      -2.383684    7[6-(1,6),6-(1,6),30-(7,53,53)]
   289       7.987016       7.987016       7.987016    7[6-(1,6),6-(1,6),30-(7,53,53)]
   290       4.688323       4.688323       4.688323    7[6-(6,7),6-(6,7)]
   291       4.834127       4.834127       4.834127    7[6-(6,7),6-(6,7)]
   292       6.701449       6.701449       6.701449    7[6-(6,7),6-(6,7)]
   293      -0.072967      -0.072967      -0.072967    7[6-(1,6),6-(1,6),30-(7,53,53)]
   294       8.239917       8.239917       8.239917    7[6-(1,6),6-(1,6),30-(7,53,53)]
   295       7.726582       7.726582       7.726582    7[6-(1,6),6-(1,6),30-(7,53,53)]
   296       3.374466       3.374466       3.374466    7[6-(6,7),6-(6,7)]
   297       2.117194       2.117194       2.117194    7[6-(6,7),6-(6,7)]
   298       4.124378       4.124378       4.124378    7[6-(6,7),6-(6,7)]
   299       7.097268       7.097268       7.097268    7[6-(1,6),6-(1,6),30-(7,53,53)]
   300       2.383548       2.383548       2.383548    7[6-(1,6),6-(1,6),30-(7,53,53)]
   301      -0.547611      -0.547611      -0.547611    7[6-(1,6),6-(1,6),30-(7,53,53)]
   302       2.751082       2.751082       2.751082    7[6-(6,7),6-(6,7)]
   303       2.605278       2.605278       2.605278    7[6-(6,7),6-(6,7)]
   304       0.737956       0.737956       0.737956    7[6-(6,7),6-(6,7)]
   305       7.512372       7.512372       7.512372    7[6-(1,6),6-(1,6),30-(7,53,53)]
   306      -0.800512      -0.800512      -0.800512    7[6-(1,6),6-(1,6),30-(7,53,53)]
   307      -0.287177      -0.287177      -0.287177    7[6-(1,6),6-(1,6),30-(7,53,53)]
   308       4.064939       4.064939       4.064939    7[6-(6,7),6-(6,7)]
   309       5.322211       5.322211       5.322211    7[6-(6,7),6-(6,7)]
   310       3.315027       3.315027       3.315027    7[6-(6,7),6-(6,7)]
   311       0.342137       0.342137       0.342137    7[6-(1,6),6-(1,6),30-(7,53,53)]
   312       5.055857       5.055857       5.055857    7[6-(1,6),6-(1,6),30-(7,53,53)]
   313       0.547484       0.547484       0.547484    7[6-(1,6),6-(1,6),30-(7,53,53)]
   314      -2.751172      -2.751172      -2.751172    7[6-(6,7),6-(6,7)]
   315      -2.605347      -2.605347      -2.605347    7[6-(6,7),6-(6,7)]
   316       -0.73804       -0.73804       -0.73804    7[6-(6,7),6-(6,7)]
   317       7.366557       7.366557       7.366557    7[6-(1,6),6-(1,6),30-(7,53,53)]
   318       0.800468       0.800468       0.800468    7[6-(1,6),6-(1,6),30-(7,53,53)]
   319       0.287153       0.287153       0.287153    7[6-(1,6),6-(1,6),30-(7,53,53)]
   320      10.814053      10.814053      10.814053    7[6-(6,7),6-(6,7)]
   321       9.556774       9.556774       9.556774    7[6-(6,7),6-(6,7)]
   322      11.563945      11.563945      11.563945    7[6-(6,7),6-(6,7)]
   323      -0.342297      -0.342297      -0.342297    7[6-(1,6),6-(1,6),30-(7,53,53)]
   324       9.823089       9.823089       9.823089    7[6-(1,6),6-(1,6),30-(7,53,53)]
