# Supplementary material for: A collection of forcefield precursors for metal–organic frameworks
Source: RSC Adv. 2019 Nov 13;9(63):36492–507. doi: 10.1039/c9ra07327b (PMC9075174; doi:10.1039/c9ra07327b)
Supplement: RA-009-C9RA07327B-s2199 [file RA-009-C9RA07327B-s2199.txt]

REXFUX_clean

14.767200    0.000000    0.000000
-7.383674    17.529941    0.000000
0.000000    -5.870952    29.957130

     1       2.167924       2.167924       2.167924    30[7-(6,6),7-(6,6),53-(0),53-(0)]
     2      -5.486521      -5.486521      -5.486521    30[7-(6,6),7-(6,6),53-(0),53-(0)]
     3        5.84986        5.84986        5.84986    30[7-(6,6),7-(6,6),53-(0),53-(0)]
     4      -2.168021      -2.168021      -2.168021    30[7-(6,6),7-(6,6),53-(0),53-(0)]
     5       5.486395       5.486395       5.486395    30[7-(6,6),7-(6,6),53-(0),53-(0)]
     6       8.917303       8.917303       8.917303    30[7-(6,6),7-(6,6),53-(0),53-(0)]
     7       9.551547       9.551547       9.551547    30[7-(6,6),7-(6,6),53-(0),53-(0)]
     8       1.897131       1.897131       1.897131    30[7-(6,6),7-(6,6),53-(0),53-(0)]
     9      -1.533777      -1.533777      -1.533777    30[7-(6,6),7-(6,6),53-(0),53-(0)]
    10       5.215602       5.215602       5.215602    30[7-(6,6),7-(6,6),53-(0),53-(0)]
    11      12.870047      12.870047      12.870047    30[7-(6,6),7-(6,6),53-(0),53-(0)]
    12       1.533666       1.533666       1.533666    30[7-(6,6),7-(6,6),53-(0),53-(0)]
    13       1.396917       1.396917       1.396917    1[6-(6,7)]
    14       1.624326       1.624326       1.624326    1[6-(6,6)]
    15       4.000381       4.000381       4.000381    1[6-(6,6)]
    16       3.613486       3.613486       3.613486    1[6-(6,7)]
    17       7.704037       7.704037       7.704037    1[6-(6,7)]
    18        9.13351        9.13351        9.13351    1[6-(6,6)]
    19       8.278489       8.278489       8.278489    1[6-(6,6)]
    20       6.795855       6.795855       6.795855    1[6-(6,7)]
    21        7.95651        7.95651        7.95651    1[6-(6,7)]
    22       6.073691       6.073691       6.073691    1[6-(6,6)]
    23       7.119195       7.119195       7.119195    1[6-(6,7)]
    24       5.211272       5.211272       5.211272    1[6-(6,6)]
    25       6.705723       6.705723       6.705723    1[6-(6,7)]
    26       5.450517       5.450517       5.450517    1[6-(6,6)]
    27       8.517676       8.517676       8.517676    1[6-(6,6)]
    28      -5.119839      -5.119839      -5.119839    1[6-(6,7)]
    29      -0.217117      -0.217117      -0.217117    1[6-(6,7)]
    30       2.079184       2.079184       2.079184    1[6-(6,6)]
    31       2.665427       2.665427       2.665427    1[6-(6,6)]
    32       0.377986       0.377986       0.377986    1[6-(6,7)]
    33       9.387482       9.387482       9.387482    1[6-(6,7)]
    34       8.334573       8.334573       8.334573    1[6-(6,6)]
    35       5.026724       5.026724       5.026724    1[6-(6,6)]
    36       6.196293       6.196293       6.196293    1[6-(6,7)]
    37      -1.397037      -1.397037      -1.397037    1[6-(6,7)]
    38      -1.624458      -1.624458      -1.624458    1[6-(6,6)]
    39      -4.000488      -4.000488      -4.000488    1[6-(6,6)]
    40      -3.613582      -3.613582      -3.613582    1[6-(6,7)]
    41        7.06314        7.06314        7.06314    1[6-(6,7)]
    42       5.633683       5.633683       5.633683    1[6-(6,6)]
    43       6.488705       6.488705       6.488705    1[6-(6,6)]
    44       7.971324       7.971324       7.971324    1[6-(6,7)]
    45       6.810575       6.810575       6.810575    1[6-(6,7)]
    46       8.693392       8.693392       8.693392    1[6-(6,6)]
    47      -7.119339      -7.119339      -7.119339    1[6-(6,7)]
    48      -5.211418      -5.211418      -5.211418    1[6-(6,6)]
    49       8.061352       8.061352       8.061352    1[6-(6,7)]
    50       -5.45063       -5.45063       -5.45063    1[6-(6,6)]
    51       6.249434       6.249434       6.249434    1[6-(6,6)]
    52       5.119737       5.119737       5.119737    1[6-(6,7)]
    53       0.217038       0.217038       0.217038    1[6-(6,7)]
    54       -2.07926       -2.07926       -2.07926    1[6-(6,6)]
    55      -2.665532      -2.665532      -2.665532    1[6-(6,6)]
    56      -0.378094      -0.378094      -0.378094    1[6-(6,7)]
    57       5.379664       5.379664       5.379664    1[6-(6,7)]
    58       6.432558       6.432558       6.432558    1[6-(6,6)]
    59       9.740414       9.740414       9.740414    1[6-(6,6)]
    60       8.570859       8.570859       8.570859    1[6-(6,7)]
    61       8.780563       8.780563       8.780563    1[6-(6,7)]
    62       9.007984       9.007984       9.007984    1[6-(6,6)]
    63      11.384014      11.384014      11.384014    1[6-(6,6)]
    64      10.997108      10.997108      10.997108    1[6-(6,7)]
    65       0.320386       0.320386       0.320386    1[6-(6,7)]
    66       1.749843       1.749843       1.749843    1[6-(6,6)]
    67       0.894821       0.894821       0.894821    1[6-(6,6)]
    68      -0.587798      -0.587798      -0.587798    1[6-(6,7)]
    69       0.572951       0.572951       0.572951    1[6-(6,7)]
    70      -1.309866      -1.309866      -1.309866    1[6-(6,6)]
    71      14.502865      14.502865      14.502865    1[6-(6,7)]
    72      12.594944      12.594944      12.594944    1[6-(6,6)]
    73      -0.677826      -0.677826      -0.677826    1[6-(6,7)]
    74      12.834156      12.834156      12.834156    1[6-(6,6)]
    75       1.134092       1.134092       1.134092    1[6-(6,6)]
    76       2.263789       2.263789       2.263789    1[6-(6,7)]
    77       7.166488       7.166488       7.166488    1[6-(6,7)]
    78       9.462786       9.462786       9.462786    1[6-(6,6)]
    79      10.049058      10.049058      10.049058    1[6-(6,6)]
    80        7.76162        7.76162        7.76162    1[6-(6,7)]
    81       2.003862       2.003862       2.003862    1[6-(6,7)]
    82       0.950968       0.950968       0.950968    1[6-(6,6)]
    83      -2.356888      -2.356888      -2.356888    1[6-(6,6)]
    84      -1.187333      -1.187333      -1.187333    1[6-(6,7)]
    85       5.986609       5.986609       5.986609    1[6-(6,7)]
    86         5.7592         5.7592         5.7592    1[6-(6,6)]
    87       3.383145       3.383145       3.383145    1[6-(6,6)]
    88        3.77004        3.77004        3.77004    1[6-(6,7)]
    89      -0.320511      -0.320511      -0.320511    1[6-(6,7)]
    90      -1.749984      -1.749984      -1.749984    1[6-(6,6)]
    91      -0.894963      -0.894963      -0.894963    1[6-(6,6)]
    92       0.587671       0.587671       0.587671    1[6-(6,7)]
    93      -0.572984      -0.572984      -0.572984    1[6-(6,7)]
    94       1.309835       1.309835       1.309835    1[6-(6,6)]
    95       0.264331       0.264331       0.264331    1[6-(6,7)]
    96       2.172254       2.172254       2.172254    1[6-(6,6)]
    97       0.677803       0.677803       0.677803    1[6-(6,7)]
    98       1.933009       1.933009       1.933009    1[6-(6,6)]
    99       -1.13415       -1.13415       -1.13415    1[6-(6,6)]
   100      -2.263835      -2.263835      -2.263835    1[6-(6,7)]
   101       7.600643       7.600643       7.600643    1[6-(6,7)]
   102       5.304342       5.304342       5.304342    1[6-(6,6)]
   103       4.718099       4.718099       4.718099    1[6-(6,6)]
   104        7.00554        7.00554        7.00554    1[6-(6,7)]
   105      -2.003956      -2.003956      -2.003956    1[6-(6,7)]
   106      -0.951047      -0.951047      -0.951047    1[6-(6,6)]
   107       2.356802       2.356802       2.356802    1[6-(6,6)]
   108       1.187233       1.187233       1.187233    1[6-(6,7)]
   109       1.913771       1.913771       1.913771    6[1-(0),6-(1,6),7-(6,30)]
   110       2.059962       2.059962       2.059962    6[1-(0),6-(1,7),6-(6,6)]
   111       2.866253       2.866253       2.866253    6[6-(1,6),6-(1,6),6-(7,7)]
   112       3.445133       3.445133       3.445133    6[1-(0),6-(1,7),6-(6,6)]
   113       3.222152       3.222152       3.222152    6[1-(0),6-(1,6),7-(6,30)]
   114       3.049363       3.049363       3.049363    6[6-(6,6),7-(6),7-(6)]
   115       2.374494       2.374494       2.374494    6[6-(6,6),7-(6),7-(6)]
   116        4.23812        4.23812        4.23812    6[6-(6,6),7-(6),7-(6)]
   117       7.811839       7.811839       7.811839    6[1-(0),6-(1,6),7-(6,30)]
   118       8.663911       8.663911       8.663911    6[1-(0),6-(1,7),6-(6,6)]
   119       8.844074       8.844074       8.844074    6[6-(1,6),6-(1,6),6-(7,7)]
   120       8.158873       8.158873       8.158873    6[1-(0),6-(1,7),6-(6,6)]
   121       7.294988       7.294988       7.294988    6[1-(0),6-(1,6),7-(6,30)]
   122       7.386493       7.386493       7.386493    6[1-(0),6-(1,6),7-(6,30)]
   123       6.268615       6.268615       6.268615    6[1-(0),6-(1,7),6-(6,6)]
   124       5.446077       5.446077       5.446077    6[6-(1,6),6-(1,6),6-(7,7)]
   125        6.90212        6.90212        6.90212    6[1-(0),6-(1,6),7-(6,30)]
   126       5.762092       5.762092       5.762092    6[1-(0),6-(1,7),6-(6,6)]
   127       7.067523       7.067523       7.067523    6[1-(0),6-(1,6),7-(6,30)]
   128       6.315876       6.315876       6.315876    6[1-(0),6-(1,7),6-(6,6)]
   129       6.847501       6.847501       6.847501    6[6-(1,6),6-(1,6),6-(7,7)]
   130       8.116005       8.116005       8.116005    6[1-(0),6-(1,7),6-(6,6)]
   131       8.784955       8.784955       8.784955    6[1-(0),6-(1,6),7-(6,30)]
   132       6.061889       6.061889       6.061889    6[6-(6,6),7-(6),7-(6)]
   133        4.08161        4.08161        4.08161    6[6-(6,6),7-(6),7-(6)]
   134       5.911272       5.911272       5.911272    6[6-(6,6),7-(6),7-(6)]
   135       0.377998       0.377998       0.377998    6[1-(0),6-(1,6),7-(6,30)]
   136       1.749872       1.749872       1.749872    6[1-(0),6-(1,7),6-(6,6)]
   137       2.625563       2.625563       2.625563    6[6-(1,6),6-(1,6),6-(7,7)]
   138       2.092462       2.092462       2.092462    6[1-(0),6-(1,7),6-(6,6)]
   139       0.729449       0.729449       0.729449    6[1-(0),6-(1,6),7-(6,30)]
   140       8.491112       8.491112       8.491112    6[1-(0),6-(1,6),7-(6,30)]
   141       7.873839       7.873839       7.873839    6[1-(0),6-(1,7),6-(6,6)]
   142       6.555127       6.555127       6.555127    6[6-(1,6),6-(1,6),6-(7,7)]
   143       5.926047       5.926047       5.926047    6[1-(0),6-(1,7),6-(6,6)]
   144       6.637831       6.637831       6.637831    6[1-(0),6-(1,6),7-(6,30)]
   145      -1.913888      -1.913888      -1.913888    6[1-(0),6-(1,6),7-(6,30)]
   146      -2.060086      -2.060086      -2.060086    6[1-(0),6-(1,7),6-(6,6)]
   147      -2.866374      -2.866374      -2.866374    6[6-(1,6),6-(1,6),6-(7,7)]
   148      -3.445243      -3.445243      -3.445243    6[1-(0),6-(1,7),6-(6,6)]
   149      -3.222254      -3.222254      -3.222254    6[1-(0),6-(1,6),7-(6,30)]
   150      -3.049491      -3.049491      -3.049491    6[6-(6,6),7-(6),7-(6)]
   151      -2.374637      -2.374637      -2.374637    6[6-(6,6),7-(6),7-(6)]
   152      -4.238253      -4.238253      -4.238253    6[6-(6,6),7-(6),7-(6)]
   153       6.955342       6.955342       6.955342    6[1-(0),6-(1,6),7-(6,30)]
   154       6.103279       6.103279       6.103279    6[1-(0),6-(1,7),6-(6,6)]
   155       5.923122       5.923122       5.923122    6[6-(1,6),6-(1,6),6-(7,7)]
   156       6.608317       6.608317       6.608317    6[1-(0),6-(1,7),6-(6,6)]
   157       7.472194       7.472194       7.472194    6[1-(0),6-(1,6),7-(6,30)]
   158       7.380586       7.380586       7.380586    6[1-(0),6-(1,6),7-(6,30)]
   159       8.498462       8.498462       8.498462    6[1-(0),6-(1,7),6-(6,6)]
   160      -5.446209      -5.446209      -5.446209    6[6-(1,6),6-(1,6),6-(7,7)]
   161      -6.902258      -6.902258      -6.902258    6[1-(0),6-(1,6),7-(6,30)]
   162      -5.762231      -5.762231      -5.762231    6[1-(0),6-(1,7),6-(6,6)]
   163        7.69956        7.69956        7.69956    6[1-(0),6-(1,6),7-(6,30)]
   164       8.451213       8.451213       8.451213    6[1-(0),6-(1,7),6-(6,6)]
   165       7.919599       7.919599       7.919599    6[6-(1,6),6-(1,6),6-(7,7)]
   166       6.651099       6.651099       6.651099    6[1-(0),6-(1,7),6-(6,6)]
   167       5.982141       5.982141       5.982141    6[1-(0),6-(1,6),7-(6,30)]
   168       8.705218       8.705218       8.705218    6[6-(6,6),7-(6),7-(6)]
   169      -4.081698      -4.081698      -4.081698    6[6-(6,6),7-(6),7-(6)]
   170       8.855851       8.855851       8.855851    6[6-(6,6),7-(6),7-(6)]
   171      -0.378082      -0.378082      -0.378082    6[1-(0),6-(1,6),7-(6,30)]
   172      -1.749954      -1.749954      -1.749954    6[1-(0),6-(1,7),6-(6,6)]
   173      -2.625653      -2.625653      -2.625653    6[6-(1,6),6-(1,6),6-(7,7)]
   174      -2.092562      -2.092562      -2.092562    6[1-(0),6-(1,7),6-(6,6)]
   175       -0.72955       -0.72955       -0.72955    6[1-(0),6-(1,6),7-(6,30)]
   176       6.276032       6.276032       6.276032    6[1-(0),6-(1,6),7-(6,30)]
   177       6.893297       6.893297       6.893297    6[1-(0),6-(1,7),6-(6,6)]
   178       8.212006       8.212006       8.212006    6[6-(1,6),6-(1,6),6-(7,7)]
   179       8.841092       8.841092       8.841092    6[1-(0),6-(1,7),6-(6,6)]
   180       8.129318       8.129318       8.129318    6[1-(0),6-(1,6),7-(6,30)]
   181       9.297414       9.297414       9.297414    6[1-(0),6-(1,6),7-(6,30)]
   182       9.443612       9.443612       9.443612    6[1-(0),6-(1,7),6-(6,6)]
   183        10.2499        10.2499        10.2499    6[6-(1,6),6-(1,6),6-(7,7)]
   184      10.828769      10.828769      10.828769    6[1-(0),6-(1,7),6-(6,6)]
   185       10.60578       10.60578       10.60578    6[1-(0),6-(1,6),7-(6,30)]
   186      10.433017      10.433017      10.433017    6[6-(6,6),7-(6),7-(6)]
   187       9.758163       9.758163       9.758163    6[6-(6,6),7-(6),7-(6)]
   188      11.621779      11.621779      11.621779    6[6-(6,6),7-(6),7-(6)]
   189       0.428184       0.428184       0.428184    6[1-(0),6-(1,6),7-(6,30)]
   190       1.280247       1.280247       1.280247    6[1-(0),6-(1,7),6-(6,6)]
   191       1.460404       1.460404       1.460404    6[6-(1,6),6-(1,6),6-(7,7)]
   192       0.775209       0.775209       0.775209    6[1-(0),6-(1,7),6-(6,6)]
   193      -0.088668      -0.088668      -0.088668    6[1-(0),6-(1,6),7-(6,30)]
   194        0.00294        0.00294        0.00294    6[1-(0),6-(1,6),7-(6,30)]
   195      -1.114936      -1.114936      -1.114936    6[1-(0),6-(1,7),6-(6,6)]
   196      12.829735      12.829735      12.829735    6[6-(1,6),6-(1,6),6-(7,7)]
   197      -0.481416      -0.481416      -0.481416    6[1-(0),6-(1,6),7-(6,30)]
   198      13.145757      13.145757      13.145757    6[1-(0),6-(1,7),6-(6,6)]
   199      -0.316034      -0.316034      -0.316034    6[1-(0),6-(1,6),7-(6,30)]
   200      -1.067687      -1.067687      -1.067687    6[1-(0),6-(1,7),6-(6,6)]
   201      -0.536073      -0.536073      -0.536073    6[6-(1,6),6-(1,6),6-(7,7)]
   202       0.732427       0.732427       0.732427    6[1-(0),6-(1,7),6-(6,6)]
   203       1.401385       1.401385       1.401385    6[1-(0),6-(1,6),7-(6,30)]
   204      -1.321692      -1.321692      -1.321692    6[6-(6,6),7-(6),7-(6)]
   205      11.465224      11.465224      11.465224    6[6-(6,6),7-(6),7-(6)]
   206      -1.472325      -1.472325      -1.472325    6[6-(6,6),7-(6),7-(6)]
   207       7.761608       7.761608       7.761608    6[1-(0),6-(1,6),7-(6,30)]
   208        9.13348        9.13348        9.13348    6[1-(0),6-(1,7),6-(6,6)]
   209      10.009179      10.009179      10.009179    6[6-(1,6),6-(1,6),6-(7,7)]
   210       9.476088       9.476088       9.476088    6[1-(0),6-(1,7),6-(6,6)]
   211       8.113076       8.113076       8.113076    6[1-(0),6-(1,6),7-(6,30)]
   212       1.107494       1.107494       1.107494    6[1-(0),6-(1,6),7-(6,30)]
   213       0.490229       0.490229       0.490229    6[1-(0),6-(1,7),6-(6,6)]
   214       -0.82848       -0.82848       -0.82848    6[6-(1,6),6-(1,6),6-(7,7)]
   215      -1.457566      -1.457566      -1.457566    6[1-(0),6-(1,7),6-(6,6)]
   216      -0.745792      -0.745792      -0.745792    6[1-(0),6-(1,6),7-(6,30)]
   217       5.469755       5.469755       5.469755    6[1-(0),6-(1,6),7-(6,30)]
   218       5.323564       5.323564       5.323564    6[1-(0),6-(1,7),6-(6,6)]
   219       4.517273       4.517273       4.517273    6[6-(1,6),6-(1,6),6-(7,7)]
   220       3.938393       3.938393       3.938393    6[1-(0),6-(1,7),6-(6,6)]
   221       4.161374       4.161374       4.161374    6[1-(0),6-(1,6),7-(6,30)]
   222       4.334163       4.334163       4.334163    6[6-(6,6),7-(6),7-(6)]
   223       5.009032       5.009032       5.009032    6[6-(6,6),7-(6),7-(6)]
   224       3.145406       3.145406       3.145406    6[6-(6,6),7-(6),7-(6)]
   225      -0.428313      -0.428313      -0.428313    6[1-(0),6-(1,6),7-(6,30)]
   226      -1.280385      -1.280385      -1.280385    6[1-(0),6-(1,7),6-(6,6)]
   227      -1.460548      -1.460548      -1.460548    6[6-(1,6),6-(1,6),6-(7,7)]
   228      -0.775347      -0.775347      -0.775347    6[1-(0),6-(1,7),6-(6,6)]
   229       0.088538       0.088538       0.088538    6[1-(0),6-(1,6),7-(6,30)]
   230      -0.002967      -0.002967      -0.002967    6[1-(0),6-(1,6),7-(6,30)]
   231       1.114911       1.114911       1.114911    6[1-(0),6-(1,7),6-(6,6)]
   232       1.937449       1.937449       1.937449    6[6-(1,6),6-(1,6),6-(7,7)]
   233       0.481406       0.481406       0.481406    6[1-(0),6-(1,6),7-(6,30)]
   234       1.621434       1.621434       1.621434    6[1-(0),6-(1,7),6-(6,6)]
   235       0.316003       0.316003       0.316003    6[1-(0),6-(1,6),7-(6,30)]
   236        1.06765        1.06765        1.06765    6[1-(0),6-(1,7),6-(6,6)]
   237       0.536025       0.536025       0.536025    6[6-(1,6),6-(1,6),6-(7,7)]
   238      -0.732479      -0.732479      -0.732479    6[1-(0),6-(1,7),6-(6,6)]
   239      -1.401429      -1.401429      -1.401429    6[1-(0),6-(1,6),7-(6,30)]
   240       1.321637       1.321637       1.321637    6[6-(6,6),7-(6),7-(6)]
   241       3.301916       3.301916       3.301916    6[6-(6,6),7-(6),7-(6)]
   242       1.472254       1.472254       1.472254    6[6-(6,6),7-(6),7-(6)]
   243       7.005528       7.005528       7.005528    6[1-(0),6-(1,6),7-(6,30)]
   244       5.633654       5.633654       5.633654    6[1-(0),6-(1,7),6-(6,6)]
   245       4.757963       4.757963       4.757963    6[6-(1,6),6-(1,6),6-(7,7)]
   246       5.291064       5.291064       5.291064    6[1-(0),6-(1,7),6-(6,6)]
   247       6.654077       6.654077       6.654077    6[1-(0),6-(1,6),7-(6,30)]
   248      -1.107586      -1.107586      -1.107586    6[1-(0),6-(1,6),7-(6,30)]
   249      -0.490313      -0.490313      -0.490313    6[1-(0),6-(1,7),6-(6,6)]
   250       0.828399       0.828399       0.828399    6[6-(1,6),6-(1,6),6-(7,7)]
   251       1.457479       1.457479       1.457479    6[1-(0),6-(1,7),6-(6,6)]
   252       0.745696       0.745696       0.745696    6[1-(0),6-(1,6),7-(6,30)]
   253       2.418369       2.418369       2.418369    53[30-(7,7,53)]
   254       3.459473       3.459473       3.459473    53[30-(7,7,53)]
   255      -5.123552      -5.123552      -5.123552    53[30-(7,7,53)]
   256      -3.802316      -3.802316      -3.802316    53[30-(7,7,53)]
   257       3.797222       3.797222       3.797222    53[30-(7,7,53)]
   258       5.872007       5.872007       5.872007    53[30-(7,7,53)]
   259       -2.41848       -2.41848       -2.41848    53[30-(7,7,53)]
   260      -3.459551      -3.459551      -3.459551    53[30-(7,7,53)]
   261       5.123409       5.123409       5.123409    53[30-(7,7,53)]
   262       3.802201       3.802201       3.802201    53[30-(7,7,53)]
   263      10.969946      10.969946      10.969946    53[30-(7,7,53)]
   264       8.895148       8.895148       8.895148    53[30-(7,7,53)]
   265       9.802006       9.802006       9.802006    53[30-(7,7,53)]
   266      10.843077      10.843077      10.843077    53[30-(7,7,53)]
   267       2.260117       2.260117       2.260117    53[30-(7,7,53)]
   268       3.581325       3.581325       3.581325    53[30-(7,7,53)]
   269       -3.58642       -3.58642       -3.58642    53[30-(7,7,53)]
   270      -1.511622      -1.511622      -1.511622    53[30-(7,7,53)]
   271       4.965157       4.965157       4.965157    53[30-(7,7,53)]
   272       3.924053       3.924053       3.924053    53[30-(7,7,53)]
   273      12.507078      12.507078      12.507078    53[30-(7,7,53)]
   274      11.185842      11.185842      11.185842    53[30-(7,7,53)]
   275       3.586304       3.586304       3.586304    53[30-(7,7,53)]
   276       1.511519       1.511519       1.511519    53[30-(7,7,53)]
   277       2.460162       2.460162       2.460162    7[6-(1,6),6-(1,6),30-(7,53,53)]
   278       2.173664       2.173664       2.173664    7[6-(6,7),6-(6,7)]
   279       3.386048       3.386048       3.386048    7[6-(6,7),6-(6,7)]
   280       4.115556       4.115556       4.115556    7[6-(6,7),6-(6,7)]
   281       7.134023       7.134023       7.134023    7[6-(1,6),6-(1,6),30-(7,53,53)]
   282       7.686263       7.686263       7.686263    7[6-(1,6),6-(1,6),30-(7,53,53)]
   283       8.279912       8.279912       8.279912    7[6-(1,6),6-(1,6),30-(7,53,53)]
   284       4.760898       4.760898       4.760898    7[6-(6,7),6-(6,7)]
   285       4.585176       4.585176       4.585176    7[6-(6,7),6-(6,7)]
   286       6.651105       6.651105       6.651105    7[6-(6,7),6-(6,7)]
   287      -0.124091      -0.124091      -0.124091    7[6-(1,6),6-(1,6),30-(7,53,53)]
   288        7.88566        7.88566        7.88566    7[6-(1,6),6-(1,6),30-(7,53,53)]
   289      -2.460269      -2.460269      -2.460269    7[6-(1,6),6-(1,6),30-(7,53,53)]
   290        -2.1738        -2.1738        -2.1738    7[6-(6,7),6-(6,7)]
   291       -3.38619       -3.38619       -3.38619    7[6-(6,7),6-(6,7)]
   292      -4.115682      -4.115682      -4.115682    7[6-(6,7),6-(6,7)]
   293       7.633154       7.633154       7.633154    7[6-(1,6),6-(1,6),30-(7,53,53)]
   294       7.080808       7.080808       7.080808    7[6-(1,6),6-(1,6),30-(7,53,53)]
   295       6.487174       6.487174       6.487174    7[6-(1,6),6-(1,6),30-(7,53,53)]
   296      -4.760993      -4.760993      -4.760993    7[6-(6,7),6-(6,7)]
   297      10.181945      10.181945      10.181945    7[6-(6,7),6-(6,7)]
   298       8.116012       8.116012       8.116012    7[6-(6,7),6-(6,7)]
   299       0.123998       0.123998       0.123998    7[6-(1,6),6-(1,6),30-(7,53,53)]
   300       6.881491       6.881491       6.881491    7[6-(1,6),6-(1,6),30-(7,53,53)]
   301       9.843795       9.843795       9.843795    7[6-(1,6),6-(1,6),30-(7,53,53)]
   302       9.557326       9.557326       9.557326    7[6-(6,7),6-(6,7)]
   303      10.769716      10.769716      10.769716    7[6-(6,7),6-(6,7)]
   304      11.499208      11.499208      11.499208    7[6-(6,7),6-(6,7)]
   305      -0.249628      -0.249628      -0.249628    7[6-(1,6),6-(1,6),30-(7,53,53)]
   306       0.302718       0.302718       0.302718    7[6-(1,6),6-(1,6),30-(7,53,53)]
   307       0.896352       0.896352       0.896352    7[6-(1,6),6-(1,6),30-(7,53,53)]
   308      -2.622681      -2.622681      -2.622681    7[6-(6,7),6-(6,7)]
   309      -2.798419      -2.798419      -2.798419    7[6-(6,7),6-(6,7)]
   310      -0.732486      -0.732486      -0.732486    7[6-(6,7),6-(6,7)]
   311       7.259528       7.259528       7.259528    7[6-(1,6),6-(1,6),30-(7,53,53)]
   312       0.502035       0.502035       0.502035    7[6-(1,6),6-(1,6),30-(7,53,53)]
   313       4.923364       4.923364       4.923364    7[6-(1,6),6-(1,6),30-(7,53,53)]
   314       5.209862       5.209862       5.209862    7[6-(6,7),6-(6,7)]
   315       3.997478       3.997478       3.997478    7[6-(6,7),6-(6,7)]
   316        3.26797        3.26797        3.26797    7[6-(6,7),6-(6,7)]
   317       0.249503       0.249503       0.249503    7[6-(1,6),6-(1,6),30-(7,53,53)]
   318      -0.302737      -0.302737      -0.302737    7[6-(1,6),6-(1,6),30-(7,53,53)]
   319      -0.896386      -0.896386      -0.896386    7[6-(1,6),6-(1,6),30-(7,53,53)]
   320       2.622628       2.622628       2.622628    7[6-(6,7),6-(6,7)]
   321        2.79835        2.79835        2.79835    7[6-(6,7),6-(6,7)]
   322       0.732421       0.732421       0.732421    7[6-(6,7),6-(6,7)]
   323       7.507617       7.507617       7.507617    7[6-(1,6),6-(1,6),30-(7,53,53)]
   324      -0.502134      -0.502134      -0.502134    7[6-(1,6),6-(1,6),30-(7,53,53)]
