# Supplementary material for: A collection of forcefield precursors for metal–organic frameworks
Source: RSC Adv. 2019 Nov 13;9(63):36492–507. doi: 10.1039/c9ra07327b (PMC9075174; doi:10.1039/c9ra07327b)
Supplement: RA-009-C9RA07327B-s2200 [file RA-009-C9RA07327B-s2200.txt]

REYBAA_clean

8.158000    0.000000    0.000000
0.000000    17.418000    0.000000
-2.528541    0.000000    17.374977

     1       4.251877       4.251877       4.251877    30[7-(6,6),7-(6,6),8-(6),8-(6)]
     2       4.192312       4.192312       4.192312    30[7-(6,6),7-(6,6),8-(6),8-(6)]
     3       1.377582       1.377582       1.377582    30[7-(6,6),7-(6,6),8-(6),8-(6)]
     4       1.437147       1.437147       1.437147    30[7-(6,6),7-(6,6),8-(6),8-(6)]
     5      -2.049327      -2.049327      -2.049327    1[6-(6,6)]
     6       3.813471       3.813471       3.813471    1[6-(6,6)]
     7       0.652426       0.652426       0.652426    1[6-(6,6)]
     8       5.305965       5.305965       5.305965    1[6-(1,6,8)]
     9       6.007564       6.007564       6.007564    1[6-(1,6,8)]
    10      -0.243661      -0.243661      -0.243661    1[6-(6,6)]
    11       3.972301       3.972301       3.972301    1[6-(6,6)]
    12       1.624098       1.624098       1.624098    1[6-(6,7)]
    13       -0.23027       -0.23027       -0.23027    1[6-(6,6)]
    14       1.543672       1.543672       1.543672    1[6-(6,6)]
    15       3.319704       3.319704       3.319704    1[6-(6,7)]
    16       3.983536       3.983536       3.983536    1[6-(6,6)]
    17       3.231198       3.231198       3.231198    1[6-(6,7)]
    18       -1.45797       -1.45797       -1.45797    1[6-(6,7)]
    19      -0.605474      -0.605474      -0.605474    1[6-(6,6)]
    20       2.335515       2.335515       2.335515    1[6-(6,6)]
    21      -0.998741      -0.998741      -0.998741    1[6-(6,6)]
    22      -0.366237      -0.366237      -0.366237    1[6-(6,6)]
    23       5.666765       5.666765       5.666765    1[6-(1,6,8)]
    24       4.965166       4.965166       4.965166    1[6-(1,6,8)]
    25       3.058391       3.058391       3.058391    1[6-(6,6)]
    26       4.471888       4.471888       4.471888    1[6-(6,6)]
    27      -1.337909      -1.337909      -1.337909    1[6-(6,7)]
    28       0.516458       0.516458       0.516458    1[6-(6,6)]
    29      -1.257484      -1.257484      -1.257484    1[6-(6,6)]
    30       5.124484       5.124484       5.124484    1[6-(6,7)]
    31       4.460653       4.460653       4.460653    1[6-(6,6)]
    32       5.212991       5.212991       5.212991    1[6-(6,7)]
    33       1.744158       1.744158       1.744158    1[6-(6,7)]
    34       0.891663       0.891663       0.891663    1[6-(6,6)]
    35       7.678786       7.678786       7.678786    1[6-(6,6)]
    36       1.815988       1.815988       1.815988    1[6-(6,6)]
    37       4.977033       4.977033       4.977033    1[6-(6,6)]
    38       0.323494       0.323494       0.323494    1[6-(1,6,8)]
    39      -0.378105      -0.378105      -0.378105    1[6-(1,6,8)]
    40        5.87312        5.87312        5.87312    1[6-(6,6)]
    41       1.657158       1.657158       1.657158    1[6-(6,6)]
    42       4.005361       4.005361       4.005361    1[6-(6,7)]
    43       5.859729       5.859729       5.859729    1[6-(6,6)]
    44       4.085787       4.085787       4.085787    1[6-(6,6)]
    45       2.309755       2.309755       2.309755    1[6-(6,7)]
    46       1.645923       1.645923       1.645923    1[6-(6,6)]
    47       2.398261       2.398261       2.398261    1[6-(6,7)]
    48       7.087429       7.087429       7.087429    1[6-(6,7)]
    49       6.234933       6.234933       6.234933    1[6-(6,6)]
    50       3.293944       3.293944       3.293944    1[6-(6,6)]
    51         6.6282         6.6282         6.6282    1[6-(6,6)]
    52       5.995696       5.995696       5.995696    1[6-(6,6)]
    53      -0.037306      -0.037306      -0.037306    1[6-(1,6,8)]
    54       0.664293       0.664293       0.664293    1[6-(1,6,8)]
    55       2.571068       2.571068       2.571068    1[6-(6,6)]
    56       1.157571       1.157571       1.157571    1[6-(6,6)]
    57       6.967368       6.967368       6.967368    1[6-(6,7)]
    58       5.113001       5.113001       5.113001    1[6-(6,6)]
    59       6.886943       6.886943       6.886943    1[6-(6,6)]
    60       0.504975       0.504975       0.504975    1[6-(6,7)]
    61       1.168806       1.168806       1.168806    1[6-(6,6)]
    62       0.416468       0.416468       0.416468    1[6-(6,7)]
    63       3.885301       3.885301       3.885301    1[6-(6,7)]
    64       4.737796       4.737796       4.737796    1[6-(6,6)]
    65      -1.657957      -1.657957      -1.657957    6[6-(6,6),8-(0),8-(30)]
    66      -0.829799      -0.829799      -0.829799    6[6-(1,6),6-(1,6),6-(8,8)]
    67      -1.234791      -1.234791      -1.234791    6[1-(0),6-(6,6),6-(6,6)]
    68       2.086638       2.086638       2.086638    6[6-(1,6),6-(1,6),6-(8,8)]
    69       1.605967       1.605967       1.605967    6[6-(6,6),8-(0),8-(30)]
    70       3.288908       3.288908       3.288908    6[1-(0),6-(6,6),6-(6,8)]
    71       1.179195       1.179195       1.179195    6[6-(1,6),6-(1,6),8-(6)]
    72       0.378401       0.378401       0.378401    6[1-(0),6-(6,6),6-(6,8)]
    73       5.758478       5.758478       5.758478    6[1-(0),1-(0),6-(6,6),8-(6)]
    74       6.998771       6.998771       6.998771    6[6-(1,1,8),6-(1,6),6-(1,6)]
    75       -0.15281       -0.15281       -0.15281    6[1-(0),6-(1,6),6-(6,6)]
    76       4.638565       4.638565       4.638565    6[1-(0),6-(1,6),6-(6,6)]
    77       1.594221       1.594221       1.594221    6[1-(0),6-(1,6),7-(6,30)]
    78       0.476856       0.476856       0.476856    6[1-(0),6-(1,7),6-(6,7)]
    79       0.411813       0.411813       0.411813    6[6-(1,6),6-(1,6),7-(7)]
    80       1.527668       1.527668       1.527668    6[1-(0),6-(1,7),6-(6,7)]
    81       2.597617       2.597617       2.597617    6[1-(0),6-(1,6),7-(6,30)]
    82       5.873276       5.873276       5.873276    6[6-(1,6),6-(1,6),7-(7)]
    83       4.553537       4.553537       4.553537    6[1-(0),6-(1,7),6-(6,7)]
    84       4.109194       4.109194       4.109194    6[1-(0),6-(1,6),7-(6,30)]
    85      -2.014092      -2.014092      -2.014092    6[1-(0),6-(1,6),7-(6,30)]
    86      -1.492778      -1.492778      -1.492778    6[1-(0),6-(1,7),6-(6,7)]
    87       1.944146       1.944146       1.944146    6[6-(6,6),8-(0),8-(30)]
    88       1.115987       1.115987       1.115987    6[6-(1,6),6-(1,6),6-(8,8)]
    89       1.520979       1.520979       1.520979    6[1-(0),6-(6,6),6-(6,6)]
    90       0.728091       0.728091       0.728091    6[6-(1,6),6-(1,6),6-(8,8)]
    91       1.208762       1.208762       1.208762    6[6-(6,6),8-(0),8-(30)]
    92      -0.474179      -0.474179      -0.474179    6[1-(0),6-(6,6),6-(6,8)]
    93      -0.893006      -0.893006      -0.893006    6[6-(1,6),6-(1,6),8-(6)]
    94      -0.092213      -0.092213      -0.092213    6[1-(0),6-(6,6),6-(6,8)]
    95       5.214251       5.214251       5.214251    6[1-(0),1-(0),6-(6,6),8-(6)]
    96       3.973958       3.973958       3.973958    6[6-(1,1,8),6-(1,6),6-(1,6)]
    97        2.96754        2.96754        2.96754    6[1-(0),6-(1,6),6-(6,6)]
    98       3.805624       3.805624       3.805624    6[1-(0),6-(1,6),6-(6,6)]
    99      -1.308033      -1.308033      -1.308033    6[1-(0),6-(1,6),7-(6,30)]
   100      -0.190667      -0.190667      -0.190667    6[1-(0),6-(1,7),6-(6,7)]
   101      -0.125625      -0.125625      -0.125625    6[6-(1,6),6-(1,6),7-(7)]
   102       -1.24148       -1.24148       -1.24148    6[1-(0),6-(1,7),6-(6,7)]
   103       5.846571       5.846571       5.846571    6[1-(0),6-(1,6),7-(6,30)]
   104       2.570913       2.570913       2.570913    6[6-(1,6),6-(1,6),7-(7)]
   105       3.890652       3.890652       3.890652    6[1-(0),6-(1,7),6-(6,7)]
   106       4.334995       4.334995       4.334995    6[1-(0),6-(1,6),7-(6,30)]
   107       2.300281       2.300281       2.300281    6[1-(0),6-(1,6),7-(6,30)]
   108       1.778966       1.778966       1.778966    6[1-(0),6-(1,7),6-(6,7)]
   109       7.287416       7.287416       7.287416    6[6-(6,6),8-(0),8-(30)]
   110       6.459258       6.459258       6.459258    6[6-(1,6),6-(1,6),6-(8,8)]
   111        6.86425        6.86425        6.86425    6[1-(0),6-(6,6),6-(6,6)]
   112       3.542821       3.542821       3.542821    6[6-(1,6),6-(1,6),6-(8,8)]
   113       4.023492       4.023492       4.023492    6[6-(6,6),8-(0),8-(30)]
   114       2.340551       2.340551       2.340551    6[1-(0),6-(6,6),6-(6,8)]
   115       4.450264       4.450264       4.450264    6[6-(1,6),6-(1,6),8-(6)]
   116       5.251058       5.251058       5.251058    6[1-(0),6-(6,6),6-(6,8)]
   117      -0.129019      -0.129019      -0.129019    6[1-(0),1-(0),6-(6,6),8-(6)]
   118      -1.369312      -1.369312      -1.369312    6[6-(1,1,8),6-(1,6),6-(1,6)]
   119      -2.375731      -2.375731      -2.375731    6[1-(0),6-(1,6),6-(6,6)]
   120       0.990894       0.990894       0.990894    6[1-(0),6-(1,6),6-(6,6)]
   121       4.035238       4.035238       4.035238    6[1-(0),6-(1,6),7-(6,30)]
   122       5.152603       5.152603       5.152603    6[1-(0),6-(1,7),6-(6,7)]
   123       5.217646       5.217646       5.217646    6[6-(1,6),6-(1,6),7-(7)]
   124       4.101791       4.101791       4.101791    6[1-(0),6-(1,7),6-(6,7)]
   125       3.031842       3.031842       3.031842    6[1-(0),6-(1,6),7-(6,30)]
   126      -0.243817      -0.243817      -0.243817    6[6-(1,6),6-(1,6),7-(7)]
   127       1.075922       1.075922       1.075922    6[1-(0),6-(1,7),6-(6,7)]
   128       1.520265       1.520265       1.520265    6[1-(0),6-(1,6),7-(6,30)]
   129      -0.514449      -0.514449      -0.514449    6[1-(0),6-(1,6),7-(6,30)]
   130       7.122237       7.122237       7.122237    6[1-(0),6-(1,7),6-(6,7)]
   131       3.685313       3.685313       3.685313    6[6-(6,6),8-(0),8-(30)]
   132       4.513472       4.513472       4.513472    6[6-(1,6),6-(1,6),6-(8,8)]
   133        4.10848        4.10848        4.10848    6[1-(0),6-(6,6),6-(6,6)]
   134       4.901368       4.901368       4.901368    6[6-(1,6),6-(1,6),6-(8,8)]
   135       4.420697       4.420697       4.420697    6[6-(6,6),8-(0),8-(30)]
   136       6.103638       6.103638       6.103638    6[1-(0),6-(6,6),6-(6,8)]
   137       6.522465       6.522465       6.522465    6[6-(1,6),6-(1,6),8-(6)]
   138       5.721672       5.721672       5.721672    6[1-(0),6-(6,6),6-(6,8)]
   139       0.415208       0.415208       0.415208    6[1-(0),1-(0),6-(6,6),8-(6)]
   140       1.655501       1.655501       1.655501    6[6-(1,1,8),6-(1,6),6-(1,6)]
   141       2.661919       2.661919       2.661919    6[1-(0),6-(1,6),6-(6,6)]
   142       1.823835       1.823835       1.823835    6[1-(0),6-(1,6),6-(6,6)]
   143       6.937492       6.937492       6.937492    6[1-(0),6-(1,6),7-(6,30)]
   144       5.820126       5.820126       5.820126    6[1-(0),6-(1,7),6-(6,7)]
   145       5.755084       5.755084       5.755084    6[6-(1,6),6-(1,6),7-(7)]
   146       6.870939       6.870939       6.870939    6[1-(0),6-(1,7),6-(6,7)]
   147      -0.217112      -0.217112      -0.217112    6[1-(0),6-(1,6),7-(6,30)]
   148       3.058546       3.058546       3.058546    6[6-(1,6),6-(1,6),7-(7)]
   149       1.738807       1.738807       1.738807    6[1-(0),6-(1,7),6-(6,7)]
   150       1.294464       1.294464       1.294464    6[1-(0),6-(1,6),7-(6,30)]
   151       3.329178       3.329178       3.329178    6[1-(0),6-(1,6),7-(6,30)]
   152       3.850493       3.850493       3.850493    6[1-(0),6-(1,7),6-(6,7)]
   153       2.653443       2.653443       2.653443    7[6-(1,6),6-(1,6),30-(7,8,8)]
   154      -0.676589      -0.676589      -0.676589    7[6-(6,6),7-(6)]
   155      -1.847232      -1.847232      -1.847232    7[6-(6,6),7-(6)]
   156       4.856109       4.856109       4.856109    7[6-(1,6),6-(1,6),30-(7,8,8)]
   157       5.790746       5.790746       5.790746    7[6-(1,6),6-(1,6),30-(7,8,8)]
   158       0.962778       0.962778       0.962778    7[6-(6,6),7-(6)]
   159       2.133421       2.133421       2.133421    7[6-(6,6),7-(6)]
   160        3.58808        3.58808        3.58808    7[6-(1,6),6-(1,6),30-(7,8,8)]
   161       2.976016       2.976016       2.976016    7[6-(1,6),6-(1,6),30-(7,8,8)]
   162       6.306048       6.306048       6.306048    7[6-(6,6),7-(6)]
   163       7.476691       7.476691       7.476691    7[6-(6,6),7-(6)]
   164        0.77335        0.77335        0.77335    7[6-(1,6),6-(1,6),30-(7,8,8)]
   165      -0.161287      -0.161287      -0.161287    7[6-(1,6),6-(1,6),30-(7,8,8)]
   166       4.666681       4.666681       4.666681    7[6-(6,6),7-(6)]
   167       3.496038       3.496038       3.496038    7[6-(6,6),7-(6)]
   168       2.041379       2.041379       2.041379    7[6-(1,6),6-(1,6),30-(7,8,8)]
   169       5.434274       5.434274       5.434274    8[6-(6,8),30-(7,7,8)]
   170       -1.32653       -1.32653       -1.32653    8[6-(6,8)]
   171        0.50635        0.50635        0.50635    8[6-(6,8)]
   172       2.341673       2.341673       2.341673    8[6-(6,8),30-(7,7,8)]
   173       2.363856       2.363856       2.363856    8[6-(1,1,6),6-(6,6)]
   174       3.009914       3.009914       3.009914    8[6-(6,8),30-(7,7,8)]
   175       1.612719       1.612719       1.612719    8[6-(6,8)]
   176        2.30838        2.30838        2.30838    8[6-(6,8)]
   177       0.473056       0.473056       0.473056    8[6-(6,8),30-(7,7,8)]
   178       6.080333       6.080333       6.080333    8[6-(1,1,6),6-(6,6)]
   179       0.195185       0.195185       0.195185    8[6-(6,8),30-(7,7,8)]
   180       6.955989       6.955989       6.955989    8[6-(6,8)]
   181       5.123109       5.123109       5.123109    8[6-(6,8)]
   182       3.287786       3.287786       3.287786    8[6-(6,8),30-(7,7,8)]
   183       3.265603       3.265603       3.265603    8[6-(1,1,6),6-(6,6)]
   184       2.619545       2.619545       2.619545    8[6-(6,8),30-(7,7,8)]
   185        4.01674        4.01674        4.01674    8[6-(6,8)]
   186       3.321079       3.321079       3.321079    8[6-(6,8)]
   187       5.156403       5.156403       5.156403    8[6-(6,8),30-(7,7,8)]
   188      -0.450874      -0.450874      -0.450874    8[6-(1,1,6),6-(6,6)]
