# Supplementary material for: A collection of forcefield precursors for metal–organic frameworks
Source: RSC Adv. 2019 Nov 13;9(63):36492–507. doi: 10.1039/c9ra07327b (PMC9075174; doi:10.1039/c9ra07327b)
Supplement: RA-009-C9RA07327B-s2201 [file RA-009-C9RA07327B-s2201.txt]

REYCEF_clean

8.006200    0.000000    0.000000
2.775774    12.410468    0.000000
-2.775882    -3.006017    12.040887

     1       7.038478       7.038478       7.038478    30[8-(6),8-(6),8-(6)]
     2       4.970695       4.970695       4.970695    30[8-(6),8-(6),8-(6)]
     3       0.967614       0.967614       0.967614    30[8-(6),8-(6),8-(6)]
     4       3.035397       3.035397       3.035397    30[8-(6),8-(6),8-(6)]
     5       7.764042       7.764042       7.764042    1[6-(6,6)]
     6       4.305475       4.305475       4.305475    1[6-(6,6)]
     7       2.713727       2.713727       2.713727    1[6-(6,6)]
     8       2.129098       2.129098       2.129098    1[6-(1,6,8)]
     9       3.031287       3.031287       3.031287    1[6-(1,6,8)]
    10       7.972672       7.972672       7.972672    1[6-(6,6)]
    11        3.73364        3.73364        3.73364    1[6-(6,6)]
    12       4.245193       4.245193       4.245193    1[6-(6,6)]
    13      -0.302467      -0.302467      -0.302467    1[6-(6,6)]
    14       1.289216       1.289216       1.289216    1[6-(6,6)]
    15       1.873919       1.873919       1.873919    1[6-(1,6,8)]
    16       0.971715       0.971715       0.971715    1[6-(1,6,8)]
    17       4.036542       4.036542       4.036542    1[6-(6,6)]
    18       0.269266       0.269266       0.269266    1[6-(6,6)]
    19        0.24205        0.24205        0.24205    1[6-(6,6)]
    20       3.700617       3.700617       3.700617    1[6-(6,6)]
    21       5.292365       5.292365       5.292365    1[6-(6,6)]
    22       5.876994       5.876994       5.876994    1[6-(1,6,8)]
    23       4.974805       4.974805       4.974805    1[6-(1,6,8)]
    24        0.03342        0.03342        0.03342    1[6-(6,6)]
    25       4.272452       4.272452       4.272452    1[6-(6,6)]
    26       3.760899       3.760899       3.760899    1[6-(6,6)]
    27       8.308559       8.308559       8.308559    1[6-(6,6)]
    28       6.716876       6.716876       6.716876    1[6-(6,6)]
    29       6.132173       6.132173       6.132173    1[6-(1,6,8)]
    30       7.034377       7.034377       7.034377    1[6-(1,6,8)]
    31        3.96955        3.96955        3.96955    1[6-(6,6)]
    32       7.736826       7.736826       7.736826    1[6-(6,6)]
    33       5.043739       5.043739       5.043739    6[6-(6,6),8-(0),8-(30)]
    34       4.007807       4.007807       4.007807    6[6-(1,6),6-(1,6),6-(8,8)]
    35       7.008356       7.008356       7.008356    6[1-(0),6-(6,6),6-(6,6)]
    36       6.086033       6.086033       6.086033    6[6-(1,6),6-(1,6),6-(8,8)]
    37       6.254448       6.254448       6.254448    6[6-(6,6),8-(30),8-(30)]
    38       4.923341       4.923341       4.923341    6[1-(0),6-(6,6),6-(6,8)]
    39       1.919623       1.919623       1.919623    6[6-(1,6),6-(1,6),8-(6)]
    40       2.862773       2.862773       2.862773    6[1-(0),6-(6,6),6-(6,8)]
    41         2.6051         2.6051         2.6051    6[1-(0),1-(0),6-(6,6),8-(6)]
    42       6.893737       6.893737       6.893737    6[6-(1,1,8),6-(1,6),6-(1,6)]
    43       5.528704       5.528704       5.528704    6[1-(0),6-(1,6),6-(6,6)]
    44       4.650729       4.650729       4.650729    6[1-(0),6-(1,6),6-(6,6)]
    45       6.965412       6.965412       6.965412    6[6-(6,6),8-(0),8-(30)]
    46        8.00133        8.00133        8.00133    6[6-(1,6),6-(1,6),6-(8,8)]
    47       5.000877       5.000877       5.000877    6[1-(0),6-(6,6),6-(6,6)]
    48       5.923186       5.923186       5.923186    6[6-(1,6),6-(1,6),6-(8,8)]
    49       5.754758       5.754758       5.754758    6[6-(6,6),8-(30),8-(30)]
    50      -0.920324      -0.920324      -0.920324    6[1-(0),6-(6,6),6-(6,8)]
    51       2.083298       2.083298       2.083298    6[6-(1,6),6-(1,6),8-(6)]
    52       1.140162       1.140162       1.140162    6[1-(0),6-(6,6),6-(6,8)]
    53       1.397915       1.397915       1.397915    6[1-(0),1-(0),6-(6,6),8-(6)]
    54       5.115369       5.115369       5.115369    6[6-(1,1,8),6-(1,6),6-(1,6)]
    55       6.480402       6.480402       6.480402    6[1-(0),6-(1,6),6-(6,6)]
    56       7.358377       7.358377       7.358377    6[1-(0),6-(1,6),6-(6,6)]
    57       2.962353       2.962353       2.962353    6[6-(6,6),8-(0),8-(30)]
    58       3.998285       3.998285       3.998285    6[6-(1,6),6-(1,6),6-(8,8)]
    59       0.997736       0.997736       0.997736    6[1-(0),6-(6,6),6-(6,6)]
    60       1.920059       1.920059       1.920059    6[6-(1,6),6-(1,6),6-(8,8)]
    61       1.751644       1.751644       1.751644    6[6-(6,6),8-(30),8-(30)]
    62       3.082751       3.082751       3.082751    6[1-(0),6-(6,6),6-(6,8)]
    63       6.086469       6.086469       6.086469    6[6-(1,6),6-(1,6),8-(6)]
    64       5.143319       5.143319       5.143319    6[1-(0),6-(6,6),6-(6,8)]
    65       5.400992       5.400992       5.400992    6[1-(0),1-(0),6-(6,6),8-(6)]
    66       1.112355       1.112355       1.112355    6[6-(1,1,8),6-(1,6),6-(1,6)]
    67       2.477388       2.477388       2.477388    6[1-(0),6-(1,6),6-(6,6)]
    68       3.355363       3.355363       3.355363    6[1-(0),6-(1,6),6-(6,6)]
    69        1.04068        1.04068        1.04068    6[6-(6,6),8-(0),8-(30)]
    70       0.004762       0.004762       0.004762    6[6-(1,6),6-(1,6),6-(8,8)]
    71       3.005215       3.005215       3.005215    6[1-(0),6-(6,6),6-(6,6)]
    72       2.082906       2.082906       2.082906    6[6-(1,6),6-(1,6),6-(8,8)]
    73       2.251334       2.251334       2.251334    6[6-(6,6),8-(30),8-(30)]
    74       8.926416       8.926416       8.926416    6[1-(0),6-(6,6),6-(6,8)]
    75       5.922794       5.922794       5.922794    6[6-(1,6),6-(1,6),8-(6)]
    76        6.86593        6.86593        6.86593    6[1-(0),6-(6,6),6-(6,8)]
    77       6.608177       6.608177       6.608177    6[1-(0),1-(0),6-(6,6),8-(6)]
    78       2.890723       2.890723       2.890723    6[6-(1,1,8),6-(1,6),6-(1,6)]
    79        1.52569        1.52569        1.52569    6[1-(0),6-(1,6),6-(6,6)]
    80       0.647715       0.647715       0.647715    6[1-(0),6-(1,6),6-(6,6)]
    81       6.141176       6.141176       6.141176    8[6-(6,8),30-(8,8)]
    82       4.808253       4.808253       4.808253    8[6-(6,8)]
    83       7.054654       7.054654       7.054654    8[6-(6,8),30-(8,8)]
    84       5.515396       5.515396       5.515396    8[6-(6,8),30-(8,8)]
    85       0.812084       0.812084       0.812084    8[6-(1,1,6),6-(6,6)]
    86       5.867976       5.867976       5.867976    8[6-(6,8),30-(8,8)]
    87        7.20091        7.20091        7.20091    8[6-(6,8)]
    88       4.954556       4.954556       4.954556    8[6-(6,8),30-(8,8)]
    89       6.493796       6.493796       6.493796    8[6-(6,8),30-(8,8)]
    90       3.190837       3.190837       3.190837    8[6-(1,1,6),6-(6,6)]
    91       1.864916       1.864916       1.864916    8[6-(6,8),30-(8,8)]
    92       3.197839       3.197839       3.197839    8[6-(6,8)]
    93       0.951438       0.951438       0.951438    8[6-(6,8),30-(8,8)]
    94       2.490696       2.490696       2.490696    8[6-(6,8),30-(8,8)]
    95       7.194008       7.194008       7.194008    8[6-(1,1,6),6-(6,6)]
    96       2.138116       2.138116       2.138116    8[6-(6,8),30-(8,8)]
    97       0.805182       0.805182       0.805182    8[6-(6,8)]
    98       3.051536       3.051536       3.051536    8[6-(6,8),30-(8,8)]
    99       1.512296       1.512296       1.512296    8[6-(6,8),30-(8,8)]
   100       4.815255       4.815255       4.815255    8[6-(1,1,6),6-(6,6)]
