# Supplementary material for: A collection of forcefield precursors for metal–organic frameworks
Source: RSC Adv. 2019 Nov 13;9(63):36492–507. doi: 10.1039/c9ra07327b (PMC9075174; doi:10.1039/c9ra07327b)
Supplement: RA-009-C9RA07327B-s2202 [file RA-009-C9RA07327B-s2202.txt]

REYCOP_clean

9.389800    0.000000    0.000000
-3.093594    16.809399    0.000000
0.000000    0.000000    19.860100

     1      -0.230555      -0.230555      -0.230555    30[7-(6,6),7-(6,6),8-(6),8-(6)]
     2       3.378658       3.378658       3.378658    30[7-(6,6),7-(6,6),8-(6),8-(6)]
     3       6.526761       6.526761       6.526761    30[7-(6,6),7-(6,6),8-(6),8-(6)]
     4       2.917548       2.917548       2.917548    30[7-(6,6),7-(6,6),8-(6),8-(6)]
     5       7.175293       7.175293       7.175293    1[6-(6,6)]
     6        0.66242        0.66242        0.66242    1[6-(6,6)]
     7       4.536138       4.536138       4.536138    1[6-(6,6)]
     8      -1.467144      -1.467144      -1.467144    1[6-(1,6,8)]
     9      -0.515187      -0.515187      -0.515187    1[6-(1,6,8)]
    10        8.84261        8.84261        8.84261    1[6-(6,6)]
    11        -0.9625        -0.9625        -0.9625    1[6-(6,6)]
    12       0.731327       0.731327       0.731327    1[6-(6,7)]
    13       2.198788       2.198788       2.198788    1[6-(6,6)]
    14       3.655262       3.655262       3.655262    1[6-(6,6)]
    15       2.154111       2.154111       2.154111    1[6-(6,7)]
    16       3.471102       3.471102       3.471102    1[6-(1,6,7)]
    17       4.212736       4.212736       4.212736    1[6-(1,6,7)]
    18       6.067216       6.067216       6.067216    1[6-(1,6,7)]
    19       5.234682       5.234682       5.234682    1[6-(1,6,7)]
    20       6.839896       6.839896       6.839896    1[6-(1,6,7)]
    21        7.49391        7.49391        7.49391    1[6-(1,6,7)]
    22       7.970123       7.970123       7.970123    1[6-(1,6,7)]
    23       7.144195       7.144195       7.144195    1[6-(1,6,7)]
    24       5.676196       5.676196       5.676196    1[6-(1,6,7)]
    25       6.328929       6.328929       6.328929    1[6-(1,6,7)]
    26      -0.414621      -0.414621      -0.414621    1[6-(1,6,7)]
    27       0.338892       0.338892       0.338892    1[6-(1,6,7)]
    28       0.032056       0.032056       0.032056    1[6-(6,6)]
    29       1.451725       1.451725       1.451725    1[6-(6,7)]
    30       3.173331       3.173331       3.173331    1[6-(6,7)]
    31       1.828677       1.828677       1.828677    1[6-(6,6)]
    32        5.36261        5.36261        5.36261    1[6-(6,6)]
    33      -0.607911      -0.607911      -0.607911    1[6-(6,6)]
    34       8.001765       8.001765       8.001765    1[6-(6,6)]
    35       1.521653       1.521653       1.521653    1[6-(1,6,8)]
    36       0.569696       0.569696       0.569696    1[6-(1,6,8)]
    37       3.695293       3.695293       3.695293    1[6-(6,6)]
    38       1.017009       1.017009       1.017009    1[6-(6,6)]
    39       2.416776       2.416776       2.416776    1[6-(6,7)]
    40       0.949315       0.949315       0.949315    1[6-(6,6)]
    41      -0.507159      -0.507159      -0.507159    1[6-(6,6)]
    42       0.993992       0.993992       0.993992    1[6-(6,7)]
    43      -0.322999      -0.322999      -0.322999    1[6-(1,6,7)]
    44      -1.064633      -1.064633      -1.064633    1[6-(1,6,7)]
    45       6.470687       6.470687       6.470687    1[6-(1,6,7)]
    46       7.303221       7.303221       7.303221    1[6-(1,6,7)]
    47       5.698007       5.698007       5.698007    1[6-(1,6,7)]
    48       5.043993       5.043993       5.043993    1[6-(1,6,7)]
    49        4.56778        4.56778        4.56778    1[6-(1,6,7)]
    50       5.393708       5.393708       5.393708    1[6-(1,6,7)]
    51       6.861707       6.861707       6.861707    1[6-(1,6,7)]
    52       6.208974       6.208974       6.208974    1[6-(1,6,7)]
    53       3.562724       3.562724       3.562724    1[6-(1,6,7)]
    54       2.809211       2.809211       2.809211    1[6-(1,6,7)]
    55       3.116047       3.116047       3.116047    1[6-(6,6)]
    56       1.696378       1.696378       1.696378    1[6-(6,7)]
    57      -0.025228      -0.025228      -0.025228    1[6-(6,7)]
    58       1.319426       1.319426       1.319426    1[6-(6,6)]
    59      -0.879087      -0.879087      -0.879087    1[6-(6,6)]
    60       5.633786       5.633786       5.633786    1[6-(6,6)]
    61       1.760068       1.760068       1.760068    1[6-(6,6)]
    62        7.76335        7.76335        7.76335    1[6-(1,6,8)]
    63       6.811393       6.811393       6.811393    1[6-(1,6,8)]
    64      -2.546404      -2.546404      -2.546404    1[6-(6,6)]
    65       7.258706       7.258706       7.258706    1[6-(6,6)]
    66       5.564879       5.564879       5.564879    1[6-(6,7)]
    67       4.097418       4.097418       4.097418    1[6-(6,6)]
    68       2.640944       2.640944       2.640944    1[6-(6,6)]
    69       4.142095       4.142095       4.142095    1[6-(6,7)]
    70       2.825104       2.825104       2.825104    1[6-(1,6,7)]
    71        2.08347        2.08347        2.08347    1[6-(1,6,7)]
    72        0.22899        0.22899        0.22899    1[6-(1,6,7)]
    73       1.061524       1.061524       1.061524    1[6-(1,6,7)]
    74       -0.54369       -0.54369       -0.54369    1[6-(1,6,7)]
    75      -1.197704      -1.197704      -1.197704    1[6-(1,6,7)]
    76      -1.673917      -1.673917      -1.673917    1[6-(1,6,7)]
    77      -0.847989      -0.847989      -0.847989    1[6-(1,6,7)]
    78        0.62001        0.62001        0.62001    1[6-(1,6,7)]
    79      -0.032723      -0.032723      -0.032723    1[6-(1,6,7)]
    80       6.710827       6.710827       6.710827    1[6-(1,6,7)]
    81       5.957314       5.957314       5.957314    1[6-(1,6,7)]
    82        6.26415        6.26415        6.26415    1[6-(6,6)]
    83       4.844481       4.844481       4.844481    1[6-(6,7)]
    84       3.122875       3.122875       3.122875    1[6-(6,7)]
    85       4.467529       4.467529       4.467529    1[6-(6,6)]
    86       0.933596       0.933596       0.933596    1[6-(6,6)]
    87       6.904117       6.904117       6.904117    1[6-(6,6)]
    88      -1.705559      -1.705559      -1.705559    1[6-(6,6)]
    89       4.774553       4.774553       4.774553    1[6-(1,6,8)]
    90        5.72651        5.72651        5.72651    1[6-(1,6,8)]
    91       2.600913       2.600913       2.600913    1[6-(6,6)]
    92       5.279197       5.279197       5.279197    1[6-(6,6)]
    93        3.87943        3.87943        3.87943    1[6-(6,7)]
    94       5.346891       5.346891       5.346891    1[6-(6,6)]
    95       6.803365       6.803365       6.803365    1[6-(6,6)]
    96       5.302214       5.302214       5.302214    1[6-(6,7)]
    97       6.619205       6.619205       6.619205    1[6-(1,6,7)]
    98       7.360839       7.360839       7.360839    1[6-(1,6,7)]
    99      -0.174481      -0.174481      -0.174481    1[6-(1,6,7)]
   100      -1.007015      -1.007015      -1.007015    1[6-(1,6,7)]
   101       0.598199       0.598199       0.598199    1[6-(1,6,7)]
   102       1.252213       1.252213       1.252213    1[6-(1,6,7)]
   103       1.728426       1.728426       1.728426    1[6-(1,6,7)]
   104       0.902498       0.902498       0.902498    1[6-(1,6,7)]
   105      -0.565501      -0.565501      -0.565501    1[6-(1,6,7)]
   106       0.087232       0.087232       0.087232    1[6-(1,6,7)]
   107       2.733482       2.733482       2.733482    1[6-(1,6,7)]
   108       3.486995       3.486995       3.486995    1[6-(1,6,7)]
   109       3.180159       3.180159       3.180159    1[6-(6,6)]
   110       4.599828       4.599828       4.599828    1[6-(6,7)]
   111       6.321434       6.321434       6.321434    1[6-(6,7)]
   112        4.97678        4.97678        4.97678    1[6-(6,6)]
   113       6.884234       6.884234       6.884234    6[6-(6,6),8-(0),8-(30)]
   114       5.994325       5.994325       5.994325    6[6-(1,6),6-(1,6),6-(8,8)]
   115       6.358613       6.358613       6.358613    6[1-(0),6-(6,6),6-(6,6)]
   116       2.420741       2.420741       2.420741    6[6-(1,6),6-(1,6),6-(8,8)]
   117       2.830919       2.830919       2.830919    6[6-(6,6),8-(0),8-(30)]
   118       1.220197       1.220197       1.220197    6[1-(0),6-(6,6),6-(6,8)]
   119       3.971068       3.971068       3.971068    6[6-(1,6),6-(1,6),8-(6)]
   120       4.791936       4.791936       4.791936    6[1-(0),6-(6,6),6-(6,8)]
   121      -1.058426      -1.058426      -1.058426    6[1-(0),1-(0),6-(6,6),8-(6)]
   122      -2.117513      -2.117513      -2.117513    6[6-(1,1,8),6-(1,6),6-(1,6)]
   123        9.06587        9.06587        9.06587    6[1-(0),6-(1,6),6-(6,6)]
   124       -1.82363       -1.82363       -1.82363    6[1-(0),6-(1,6),6-(6,6)]
   125       1.322293       1.322293       1.322293    6[1-(0),6-(1,6),7-(6,30)]
   126       2.197304       2.197304       2.197304    6[1-(0),6-(1,7),6-(6,6)]
   127       3.078352       3.078352       3.078352    6[6-(1,1,7),6-(1,6),6-(1,6)]
   128        3.05832        3.05832        3.05832    6[1-(0),6-(1,7),6-(6,6)]
   129       2.150922       2.150922       2.150922    6[1-(0),6-(1,6),7-(6,30)]
   130       3.961515       3.961515       3.961515    6[1-(0),1-(0),6-(6,6),7-(6,6)]
   131       5.838254       5.838254       5.838254    6[1-(0),1-(0),6-(1,1,7),7-(6,6)]
   132        7.07543        7.07543        7.07543    6[1-(0),1-(0),6-(1,1,7),7-(6,6)]
   133       7.363137       7.363137       7.363137    6[1-(0),1-(0),6-(1,1,7),7-(6,6)]
   134       6.101227       6.101227       6.101227    6[1-(0),1-(0),6-(1,1,7),7-(6,6)]
   135      -0.169388      -0.169388      -0.169388    6[1-(0),1-(0),6-(6,6),7-(6,6)]
   136       0.721105       0.721105       0.721105    6[6-(1,1,7),6-(1,6),6-(1,6)]
   137       0.657895       0.657895       0.657895    6[1-(0),6-(1,7),6-(6,6)]
   138       1.516338       1.516338       1.516338    6[1-(0),6-(1,6),7-(6,30)]
   139       2.522205       2.522205       2.522205    6[1-(0),6-(1,6),7-(6,30)]
   140       1.712432       1.712432       1.712432    6[1-(0),6-(1,7),6-(6,6)]
   141       5.653669       5.653669       5.653669    6[6-(6,6),8-(0),8-(30)]
   142       6.543578       6.543578       6.543578    6[6-(1,6),6-(1,6),6-(8,8)]
   143        6.17929        6.17929        6.17929    6[1-(0),6-(6,6),6-(6,6)]
   144       7.023568       7.023568       7.023568    6[6-(1,6),6-(1,6),6-(8,8)]
   145        6.61339        6.61339        6.61339    6[6-(6,6),8-(0),8-(30)]
   146      -1.165688      -1.165688      -1.165688    6[1-(0),6-(6,6),6-(6,8)]
   147      -0.822965      -0.822965      -0.822965    6[6-(1,6),6-(1,6),8-(6)]
   148       7.745967       7.745967       7.745967    6[1-(0),6-(6,6),6-(6,8)]
   149       1.112935       1.112935       1.112935    6[1-(0),1-(0),6-(6,6),8-(6)]
   150       2.172022       2.172022       2.172022    6[6-(1,1,8),6-(1,6),6-(1,6)]
   151       3.472033       3.472033       3.472033    6[1-(0),6-(1,6),6-(6,6)]
   152       1.878139       1.878139       1.878139    6[1-(0),6-(1,6),6-(6,6)]
   153        1.82581        1.82581        1.82581    6[1-(0),6-(1,6),7-(6,30)]
   154       0.950799       0.950799       0.950799    6[1-(0),6-(1,7),6-(6,6)]
   155       0.069751       0.069751       0.069751    6[6-(1,1,7),6-(1,6),6-(1,6)]
   156       0.089783       0.089783       0.089783    6[1-(0),6-(1,7),6-(6,6)]
   157       0.997181       0.997181       0.997181    6[1-(0),6-(1,6),7-(6,30)]
   158      -0.813412      -0.813412      -0.813412    6[1-(0),1-(0),6-(6,6),7-(6,6)]
   159       6.699649       6.699649       6.699649    6[1-(0),1-(0),6-(1,1,7),7-(6,6)]
   160       5.462473       5.462473       5.462473    6[1-(0),1-(0),6-(1,1,7),7-(6,6)]
   161       5.174766       5.174766       5.174766    6[1-(0),1-(0),6-(1,1,7),7-(6,6)]
   162       6.436676       6.436676       6.436676    6[1-(0),1-(0),6-(1,1,7),7-(6,6)]
   163       3.317491       3.317491       3.317491    6[1-(0),1-(0),6-(6,6),7-(6,6)]
   164       2.426998       2.426998       2.426998    6[6-(1,1,7),6-(1,6),6-(1,6)]
   165       2.490208       2.490208       2.490208    6[1-(0),6-(1,7),6-(6,6)]
   166       1.631765       1.631765       1.631765    6[1-(0),6-(1,6),7-(6,30)]
   167       0.625898       0.625898       0.625898    6[1-(0),6-(1,6),7-(6,30)]
   168       1.435671       1.435671       1.435671    6[1-(0),6-(1,7),6-(6,6)]
   169      -0.588028      -0.588028      -0.588028    6[6-(6,6),8-(0),8-(30)]
   170       0.301881       0.301881       0.301881    6[6-(1,6),6-(1,6),6-(8,8)]
   171      -0.062407      -0.062407      -0.062407    6[1-(0),6-(6,6),6-(6,6)]
   172       3.875465       3.875465       3.875465    6[6-(1,6),6-(1,6),6-(8,8)]
   173       3.465287       3.465287       3.465287    6[6-(6,6),8-(0),8-(30)]
   174       5.076009       5.076009       5.076009    6[1-(0),6-(6,6),6-(6,8)]
   175       2.325138       2.325138       2.325138    6[6-(1,6),6-(1,6),8-(6)]
   176        1.50427        1.50427        1.50427    6[1-(0),6-(6,6),6-(6,8)]
   177       7.354632       7.354632       7.354632    6[1-(0),1-(0),6-(6,6),8-(6)]
   178       8.413719       8.413719       8.413719    6[6-(1,1,8),6-(1,6),6-(1,6)]
   179      -2.769664      -2.769664      -2.769664    6[1-(0),6-(1,6),6-(6,6)]
   180       8.119836       8.119836       8.119836    6[1-(0),6-(1,6),6-(6,6)]
   181       4.973913       4.973913       4.973913    6[1-(0),6-(1,6),7-(6,30)]
   182       4.098902       4.098902       4.098902    6[1-(0),6-(1,7),6-(6,6)]
   183       3.217854       3.217854       3.217854    6[6-(1,1,7),6-(1,6),6-(1,6)]
   184       3.237886       3.237886       3.237886    6[1-(0),6-(1,7),6-(6,6)]
   185       4.145284       4.145284       4.145284    6[1-(0),6-(1,6),7-(6,30)]
   186       2.334691       2.334691       2.334691    6[1-(0),1-(0),6-(6,6),7-(6,6)]
   187       0.457952       0.457952       0.457952    6[1-(0),1-(0),6-(1,1,7),7-(6,6)]
   188      -0.779224      -0.779224      -0.779224    6[1-(0),1-(0),6-(1,1,7),7-(6,6)]
   189      -1.066931      -1.066931      -1.066931    6[1-(0),1-(0),6-(1,1,7),7-(6,6)]
   190       0.194979       0.194979       0.194979    6[1-(0),1-(0),6-(1,1,7),7-(6,6)]
   191       6.465594       6.465594       6.465594    6[1-(0),1-(0),6-(6,6),7-(6,6)]
   192       5.575101       5.575101       5.575101    6[6-(1,1,7),6-(1,6),6-(1,6)]
   193       5.638311       5.638311       5.638311    6[1-(0),6-(1,7),6-(6,6)]
   194       4.779868       4.779868       4.779868    6[1-(0),6-(1,6),7-(6,30)]
   195       3.774001       3.774001       3.774001    6[1-(0),6-(1,6),7-(6,30)]
   196       4.583774       4.583774       4.583774    6[1-(0),6-(1,7),6-(6,6)]
   197       0.642537       0.642537       0.642537    6[6-(6,6),8-(0),8-(30)]
   198      -0.247372      -0.247372      -0.247372    6[6-(1,6),6-(1,6),6-(8,8)]
   199       0.116916       0.116916       0.116916    6[1-(0),6-(6,6),6-(6,6)]
   200      -0.727362      -0.727362      -0.727362    6[6-(1,6),6-(1,6),6-(8,8)]
   201      -0.317184      -0.317184      -0.317184    6[6-(6,6),8-(0),8-(30)]
   202       7.461894       7.461894       7.461894    6[1-(0),6-(6,6),6-(6,8)]
   203       7.119171       7.119171       7.119171    6[6-(1,6),6-(1,6),8-(6)]
   204      -1.449761      -1.449761      -1.449761    6[1-(0),6-(6,6),6-(6,8)]
   205       5.183271       5.183271       5.183271    6[1-(0),1-(0),6-(6,6),8-(6)]
   206       4.124184       4.124184       4.124184    6[6-(1,1,8),6-(1,6),6-(1,6)]
   207       2.824173       2.824173       2.824173    6[1-(0),6-(1,6),6-(6,6)]
   208       4.418067       4.418067       4.418067    6[1-(0),6-(1,6),6-(6,6)]
   209       4.470396       4.470396       4.470396    6[1-(0),6-(1,6),7-(6,30)]
   210       5.345407       5.345407       5.345407    6[1-(0),6-(1,7),6-(6,6)]
   211       6.226455       6.226455       6.226455    6[6-(1,1,7),6-(1,6),6-(1,6)]
   212       6.206423       6.206423       6.206423    6[1-(0),6-(1,7),6-(6,6)]
   213       5.299025       5.299025       5.299025    6[1-(0),6-(1,6),7-(6,30)]
   214       7.109618       7.109618       7.109618    6[1-(0),1-(0),6-(6,6),7-(6,6)]
   215      -0.403443      -0.403443      -0.403443    6[1-(0),1-(0),6-(1,1,7),7-(6,6)]
   216       0.833733       0.833733       0.833733    6[1-(0),1-(0),6-(1,1,7),7-(6,6)]
   217        1.12144        1.12144        1.12144    6[1-(0),1-(0),6-(1,1,7),7-(6,6)]
   218       -0.14047       -0.14047       -0.14047    6[1-(0),1-(0),6-(1,1,7),7-(6,6)]
   219       2.978715       2.978715       2.978715    6[1-(0),1-(0),6-(6,6),7-(6,6)]
   220       3.869208       3.869208       3.869208    6[6-(1,1,7),6-(1,6),6-(1,6)]
   221       3.805998       3.805998       3.805998    6[1-(0),6-(1,7),6-(6,6)]
   222       4.664441       4.664441       4.664441    6[1-(0),6-(1,6),7-(6,30)]
   223       5.670308       5.670308       5.670308    6[1-(0),6-(1,6),7-(6,30)]
   224       4.860535       4.860535       4.860535    6[1-(0),6-(1,7),6-(6,6)]
   225       1.272778       1.272778       1.272778    7[6-(1,6),6-(1,6),30-(7,8,8)]
   226        5.18052        5.18052        5.18052    7[6-(1,1,6),6-(1,1,6),6-(1,1,6)]
   227          8.014          8.014          8.014    7[6-(1,1,6),6-(1,1,6),6-(1,1,6)]
   228       2.429708       2.429708       2.429708    7[6-(1,6),6-(1,6),30-(7,8,8)]
   229       1.875325       1.875325       1.875325    7[6-(1,6),6-(1,6),30-(7,8,8)]
   230       7.357383       7.357383       7.357383    7[6-(1,1,6),6-(1,1,6),6-(1,1,6)]
   231       4.523903       4.523903       4.523903    7[6-(1,1,6),6-(1,1,6),6-(1,1,6)]
   232       0.718395       0.718395       0.718395    7[6-(1,6),6-(1,6),30-(7,8,8)]
   233       5.023428       5.023428       5.023428    7[6-(1,6),6-(1,6),30-(7,8,8)]
   234       1.115686       1.115686       1.115686    7[6-(1,1,6),6-(1,1,6),6-(1,1,6)]
   235      -1.717794      -1.717794      -1.717794    7[6-(1,1,6),6-(1,1,6),6-(1,1,6)]
   236       3.866498       3.866498       3.866498    7[6-(1,6),6-(1,6),30-(7,8,8)]
   237       4.420881       4.420881       4.420881    7[6-(1,6),6-(1,6),30-(7,8,8)]
   238      -1.061177      -1.061177      -1.061177    7[6-(1,1,6),6-(1,1,6),6-(1,1,6)]
   239       1.772303       1.772303       1.772303    7[6-(1,1,6),6-(1,1,6),6-(1,1,6)]
   240       5.577811       5.577811       5.577811    7[6-(1,6),6-(1,6),30-(7,8,8)]
   241       8.026563       8.026563       8.026563    8[6-(6,8),30-(7,7,8)]
   242       6.505731       6.505731       6.505731    8[6-(6,8)]
   243       3.861529       3.861529       3.861529    8[6-(6,8)]
   244       2.091396       2.091396       2.091396    8[6-(6,8),30-(7,7,8)]
   245       2.830815       2.830815       2.830815    8[6-(1,1,6),6-(6,6)]
   246        4.51134        4.51134        4.51134    8[6-(6,8),30-(7,7,8)]
   247       6.032172       6.032172       6.032172    8[6-(6,8)]
   248        5.58278        5.58278        5.58278    8[6-(6,8)]
   249       7.352913       7.352913       7.352913    8[6-(6,8),30-(7,7,8)]
   250       0.317288       0.317288       0.317288    8[6-(1,1,6),6-(6,6)]
   251      -1.730357      -1.730357      -1.730357    8[6-(6,8),30-(7,7,8)]
   252      -0.209525      -0.209525      -0.209525    8[6-(6,8)]
   253       2.434677       2.434677       2.434677    8[6-(6,8)]
   254        4.20481        4.20481        4.20481    8[6-(6,8),30-(7,7,8)]
   255       3.465391       3.465391       3.465391    8[6-(1,1,6),6-(6,6)]
   256       1.784866       1.784866       1.784866    8[6-(6,8),30-(7,7,8)]
   257       0.264034       0.264034       0.264034    8[6-(6,8)]
   258       0.713426       0.713426       0.713426    8[6-(6,8)]
   259      -1.056707      -1.056707      -1.056707    8[6-(6,8),30-(7,7,8)]
   260       5.978918       5.978918       5.978918    8[6-(1,1,6),6-(6,6)]
