# Supplementary material for: A collection of forcefield precursors for metal–organic frameworks
Source: RSC Adv. 2019 Nov 13;9(63):36492–507. doi: 10.1039/c9ra07327b (PMC9075174; doi:10.1039/c9ra07327b)
Supplement: RA-009-C9RA07327B-s2203 [file RA-009-C9RA07327B-s2203.txt]

REYPIW_clean

11.458100    0.000000    0.000000
3.481105    11.151175    0.000000
1.815471    4.858429    10.676476

     1       0.907736       0.907736       0.907736    30[7-(6,6),7-(6,6),8-(6),8-(6),8-(6),8-(6)]
     2       2.648288       2.648288       2.648288    30[7-(6,6),7-(6,6),7-(6,7),7-(6,7),8-(6),8-(6)]
     3            0.0            0.0            0.0    30[7-(6,6),7-(6,6),7-(6,7),7-(6,7),8-(6),8-(6)]
     4      10.181634      10.181634      10.181634    1[6-(6,7)]
     5        9.40039        9.40039        9.40039    1[6-(6,6)]
     6       8.345209       8.345209       8.345209    1[6-(6,6)]
     7       4.954002       4.954002       4.954002    1[6-(6,7)]
     8      11.209862      11.209862      11.209862    1[6-(6,7)]
     9        7.03232        7.03232        7.03232    1[6-(6,6)]
    10       7.214969       7.214969       7.214969    1[6-(6,6)]
    11       5.133736       5.133736       5.133736    1[6-(6,7)]
    12       8.586757       8.586757       8.586757    1[6-(6,6)]
    13      12.527352      12.527352      12.527352    1[6-(6,7)]
    14      10.252556      10.252556      10.252556    1[6-(6,6)]
    15      10.861878      10.861878      10.861878    1[6-(6,7)]
    16       3.091937       3.091937       3.091937    1[6-(6,7)]
    17       7.354286       7.354286       7.354286    1[6-(6,6)]
    18       8.409467       8.409467       8.409467    1[6-(6,6)]
    19      11.800674      11.800674      11.800674    1[6-(6,7)]
    20       5.544814       5.544814       5.544814    1[6-(6,7)]
    21       9.722356       9.722356       9.722356    1[6-(6,6)]
    22       9.539707       9.539707       9.539707    1[6-(6,6)]
    23       11.62094       11.62094       11.62094    1[6-(6,7)]
    24       8.167919       8.167919       8.167919    1[6-(6,6)]
    25       4.227324       4.227324       4.227324    1[6-(6,7)]
    26        6.50212        6.50212        6.50212    1[6-(6,6)]
    27       5.892798       5.892798       5.892798    1[6-(6,7)]
    28      10.013086      10.013086      10.013086    6[1-(0),6-(1,6),7-(6,30)]
    29       2.159242       2.159242       2.159242    6[6-(6,7),6-(8,8),7-(7,30)]
    30       5.211013       5.211013       5.211013    6[6-(6,7),8-(30),8-(30)]
    31       7.348073       7.348073       7.348073    6[6-(1,6),6-(1,6),6-(6,6)]
    32       9.526317       9.526317       9.526317    6[1-(0),6-(1,7),6-(6,6)]
    33       8.901137       8.901137       8.901137    6[1-(0),6-(1,7),6-(6,6)]
    34       5.405997       5.405997       5.405997    6[1-(0),6-(1,6),7-(6,30)]
    35        2.33052        2.33052        2.33052    6[6-(6,7),8-(30),8-(30)]
    36       1.936956       1.936956       1.936956    6[6-(6,7),6-(8,8),7-(7,30)]
    37       8.620566       8.620566       8.620566    6[6-(1,6),6-(1,6),6-(6,6)]
    38      10.616384      10.616384      10.616384    6[1-(0),6-(1,6),7-(6,30)]
    39       6.659789       6.659789       6.659789    6[1-(0),6-(1,7),6-(6,6)]
    40       6.767909       6.767909       6.767909    6[1-(0),6-(1,7),6-(6,6)]
    41       5.514291       5.514291       5.514291    6[1-(0),6-(1,6),7-(6,30)]
    42        8.29227        8.29227        8.29227    6[6-(1,6),6-(1,6),6-(6,6)]
    43       9.024819       9.024819       9.024819    6[1-(0),6-(1,7),6-(6,6)]
    44      12.061893      12.061893      12.061893    6[1-(0),6-(1,6),7-(6,30)]
    45      10.692229      10.692229      10.692229    6[1-(0),6-(1,7),6-(6,6)]
    46      10.394946      10.394946      10.394946    6[1-(0),6-(1,6),7-(6,30)]
    47        6.74159        6.74159        6.74159    6[1-(0),6-(1,6),7-(6,30)]
    48      14.595434      14.595434      14.595434    6[6-(6,7),6-(8,8),7-(7,30)]
    49      11.543663      11.543663      11.543663    6[6-(6,7),8-(30),8-(30)]
    50       9.406603       9.406603       9.406603    6[6-(1,6),6-(1,6),6-(6,6)]
    51       7.228359       7.228359       7.228359    6[1-(0),6-(1,7),6-(6,6)]
    52       7.853539       7.853539       7.853539    6[1-(0),6-(1,7),6-(6,6)]
    53      11.348679      11.348679      11.348679    6[1-(0),6-(1,6),7-(6,30)]
    54      14.424156      14.424156      14.424156    6[6-(6,7),8-(30),8-(30)]
    55       14.81772       14.81772       14.81772    6[6-(6,7),6-(8,8),7-(7,30)]
    56        8.13411        8.13411        8.13411    6[6-(1,6),6-(1,6),6-(6,6)]
    57       6.138292       6.138292       6.138292    6[1-(0),6-(1,6),7-(6,30)]
    58      10.094887      10.094887      10.094887    6[1-(0),6-(1,7),6-(6,6)]
    59       9.986767       9.986767       9.986767    6[1-(0),6-(1,7),6-(6,6)]
    60      11.240385      11.240385      11.240385    6[1-(0),6-(1,6),7-(6,30)]
    61       4.981301       4.981301       4.981301    6[6-(1,6),6-(1,6),6-(6,6)]
    62       7.729857       7.729857       7.729857    6[1-(0),6-(1,7),6-(6,6)]
    63       4.692783       4.692783       4.692783    6[1-(0),6-(1,6),7-(6,30)]
    64       6.062447       6.062447       6.062447    6[1-(0),6-(1,7),6-(6,6)]
    65        6.35973        6.35973        6.35973    6[1-(0),6-(1,6),7-(6,30)]
    66      13.730276      13.730276      13.730276    7[6-(6,6),7-(7),30-(7,7,7,8,8)]
    67      10.859214      10.859214      10.859214    7[6-(1,6),6-(1,6),30-(7,8,8,8,8)]
    68       4.822201       4.822201       4.822201    7[6-(1,6),6-(1,6),30-(7,7,7,8,8)]
    69      13.579052      13.579052      13.579052    7[7-(6,30),7-(6,30)]
    70       13.37981       13.37981       13.37981    7[6-(6,6),7-(7),30-(7,7,7,8,8)]
    71      11.097783      11.097783      11.097783    7[6-(1,6),6-(1,6),30-(7,7,7,8,8)]
    72         3.0244         3.0244         3.0244    7[6-(6,6),7-(7),30-(7,7,7,8,8)]
    73       5.895462       5.895462       5.895462    7[6-(1,6),6-(1,6),30-(7,8,8,8,8)]
    74      11.932475      11.932475      11.932475    7[6-(1,6),6-(1,6),30-(7,7,7,8,8)]
    75       3.175624       3.175624       3.175624    7[7-(6,30),7-(6,30)]
    76       3.374866       3.374866       3.374866    7[6-(6,6),7-(7),30-(7,7,7,8,8)]
    77       2.175788       2.175788       2.175788    7[6-(1,6),6-(1,6),30-(7,7,7,8,8)]
    78       2.313356       2.313356       2.313356    8[6-(6,8),30-(7,7,8,8,8)]
    79       2.526047       2.526047       2.526047    8[6-(6,8),30-(7,7,7,7,8)]
    80       4.959437       4.959437       4.959437    8[6-(6,8),30-(7,7,8,8,8)]
    81       5.318961       5.318961       5.318961    8[6-(6,8),30-(7,7,7,7,8)]
    82       14.44132       14.44132       14.44132    8[6-(6,8),30-(7,7,8,8,8)]
    83      14.228629      14.228629      14.228629    8[6-(6,8),30-(7,7,7,7,8)]
    84      11.795239      11.795239      11.795239    8[6-(6,8),30-(7,7,8,8,8)]
    85      11.435715      11.435715      11.435715    8[6-(6,8),30-(7,7,7,7,8)]
