# Supplementary material for: A collection of forcefield precursors for metal–organic frameworks
Source: RSC Adv. 2019 Nov 13;9(63):36492–507. doi: 10.1039/c9ra07327b (PMC9075174; doi:10.1039/c9ra07327b)
Supplement: RA-009-C9RA07327B-s2204 [file RA-009-C9RA07327B-s2204.txt]

RIBDAJ_clean

9.961600    0.000000    0.000000
-2.220369    9.710996    0.000000
0.000000    0.000000    19.680000

     1        2.16069        2.16069        2.16069    28[8-(6),8-(6),8-(6),8-(6)]
     2       5.580541       5.580541       5.580541    28[8-(6),8-(6),8-(6),8-(6)]
     3       4.139658       4.139658       4.139658    28[8-(6),8-(6),8-(6),8-(6)]
     4       3.601573       3.601573       3.601573    28[8-(6),8-(6),8-(6),8-(6)]
     5       5.136756       5.136756       5.136756    1[6-(6,6)]
     6       1.153703       1.153703       1.153703    1[6-(6,6)]
     7       2.604475       2.604475       2.604475    1[6-(6,6)]
     8       6.587528       6.587528       6.587528    1[6-(6,6)]
     9       2.143996       2.143996       2.143996    1[6-(6,6)]
    10      -1.357552      -1.357552      -1.357552    1[6-(6,6)]
    11       5.597235       5.597235       5.597235    1[6-(6,6)]
    12       9.098783       9.098783       9.098783    1[6-(6,6)]
    13       3.202547       3.202547       3.202547    1[6-(6,6)]
    14       4.538684       4.538684       4.538684    1[6-(6,6)]
    15       9.365902       9.365902       9.365902    1[6-(6,6)]
    16      -1.624671      -1.624671      -1.624671    1[6-(6,6)]
    17       4.924209       4.924209       4.924209    6[1-(0),6-(6,6),6-(6,6)]
    18       3.278974       3.278974       3.278974    6[6-(6,6),8-(0),8-(28)]
    19        4.04034        4.04034        4.04034    6[6-(1,6),6-(1,6),6-(8,8)]
    20       1.658418       1.658418       1.658418    6[6-(6,6),8-(28),8-(28)]
    21       0.290381       0.290381       0.290381    6[1-(0),6-(6,6),6-(6,6)]
    22       1.412164       1.412164       1.412164    6[6-(1,6),6-(1,6),6-(8,8)]
    23       2.817022       2.817022       2.817022    6[1-(0),6-(6,6),6-(6,6)]
    24       4.462257       4.462257       4.462257    6[6-(6,6),8-(0),8-(28)]
    25       3.700891       3.700891       3.700891    6[6-(1,6),6-(1,6),6-(8,8)]
    26       6.082813       6.082813       6.082813    6[6-(6,6),8-(28),8-(28)]
    27        7.45085        7.45085        7.45085    6[1-(0),6-(6,6),6-(6,6)]
    28       6.329067       6.329067       6.329067    6[6-(1,6),6-(1,6),6-(8,8)]
    29       2.519782       2.519782       2.519782    6[1-(0),6-(6,6),6-(6,6)]
    30       3.692356       3.692356       3.692356    6[6-(6,6),8-(0),8-(28)]
    31       3.345177       3.345177       3.345177    6[6-(1,6),6-(1,6),6-(8,8)]
    32       6.275288       6.275288       6.275288    6[6-(6,6),8-(28),8-(28)]
    33      -1.212966      -1.212966      -1.212966    6[1-(0),6-(6,6),6-(6,6)]
    34       7.659338       7.659338       7.659338    6[6-(1,6),6-(1,6),6-(8,8)]
    35       5.221449       5.221449       5.221449    6[1-(0),6-(6,6),6-(6,6)]
    36       4.048875       4.048875       4.048875    6[6-(6,6),8-(0),8-(28)]
    37       4.396054       4.396054       4.396054    6[6-(1,6),6-(1,6),6-(8,8)]
    38       1.465943       1.465943       1.465943    6[6-(6,6),8-(28),8-(28)]
    39       8.954197       8.954197       8.954197    6[1-(0),6-(6,6),6-(6,6)]
    40       0.081893       0.081893       0.081893    6[6-(1,6),6-(1,6),6-(8,8)]
    41        6.43993        6.43993        6.43993    6[6-(6,6),8-(0),8-(0)]
    42       5.504789       5.504789       5.504789    6[6-(1,6),6-(1,6),6-(8,8)]
    43       3.781591       3.781591       3.781591    6[1-(0),6-(6,6),6-(6,6)]
    44       1.301301       1.301301       1.301301    6[6-(6,6),8-(0),8-(0)]
    45       2.236442       2.236442       2.236442    6[6-(1,6),6-(1,6),6-(8,8)]
    46        3.95964        3.95964        3.95964    6[1-(0),6-(6,6),6-(6,6)]
    47      -2.088804      -2.088804      -2.088804    6[1-(0),6-(6,6),6-(6,6)]
    48       1.267329       1.267329       1.267329    6[6-(6,6),8-(28),8-(28)]
    49       0.092987       0.092987       0.092987    6[6-(1,6),6-(1,6),6-(8,8)]
    50       9.830035       9.830035       9.830035    6[1-(0),6-(6,6),6-(6,6)]
    51       6.473902       6.473902       6.473902    6[6-(6,6),8-(28),8-(28)]
    52       7.648244       7.648244       7.648244    6[6-(1,6),6-(1,6),6-(8,8)]
    53       6.536905       6.536905       6.536905    8[6-(6,8)]
    54       2.298562       2.298562       2.298562    8[6-(6,8)]
    55       0.755776       0.755776       0.755776    8[6-(6,8),28-(8,8,8)]
    56        2.82318        2.82318        2.82318    8[6-(6,8),28-(8,8,8)]
    57       0.996213       0.996213       0.996213    8[6-(6,8),28-(8,8,8)]
    58       3.673579       3.673579       3.673579    8[6-(6,8),28-(8,8,8)]
    59       1.204326       1.204326       1.204326    8[6-(6,8)]
    60       5.442669       5.442669       5.442669    8[6-(6,8)]
    61       6.985455       6.985455       6.985455    8[6-(6,8),28-(8,8,8)]
    62       4.918051       4.918051       4.918051    8[6-(6,8),28-(8,8,8)]
    63       6.745018       6.745018       6.745018    8[6-(6,8),28-(8,8,8)]
    64       4.067652       4.067652       4.067652    8[6-(6,8),28-(8,8,8)]
    65       0.717047       0.717047       0.717047    8[6-(6,8)]
    66       4.144071       4.144071       4.144071    8[6-(6,8)]
    67       5.275107       5.275107       5.275107    8[6-(6,8),28-(8,8,8)]
    68       6.107011       6.107011       6.107011    8[6-(6,8),28-(8,8,8)]
    69       2.391183       2.391183       2.391183    8[6-(6,8),28-(8,8,8)]
    70        3.48779        3.48779        3.48779    8[6-(6,8),28-(8,8,8)]
    71       7.024184       7.024184       7.024184    8[6-(6,8)]
    72        3.59716        3.59716        3.59716    8[6-(6,8)]
    73       2.466124       2.466124       2.466124    8[6-(6,8),28-(8,8,8)]
    74        1.63422        1.63422        1.63422    8[6-(6,8),28-(8,8,8)]
    75       5.350048       5.350048       5.350048    8[6-(6,8),28-(8,8,8)]
    76       4.253441       4.253441       4.253441    8[6-(6,8),28-(8,8,8)]
