# Supplementary material for: A collection of forcefield precursors for metal–organic frameworks
Source: RSC Adv. 2019 Nov 13;9(63):36492–507. doi: 10.1039/c9ra07327b (PMC9075174; doi:10.1039/c9ra07327b)
Supplement: RA-009-C9RA07327B-s2205 [file RA-009-C9RA07327B-s2205.txt]

RIBDEN_clean

10.052300    0.000000    0.000000
-2.423699    9.755738    0.000000
0.000000    0.000000    19.328400

     1       5.850366       5.850366       5.850366    27[8-(6),8-(6),8-(6),8-(6),8-(6)]
     2       1.778235       1.778235       1.778235    27[8-(6),8-(6),8-(6),8-(6),8-(6)]
     3       0.165837       0.165837       0.165837    27[8-(6),8-(6),8-(6),8-(6),8-(6)]
     4       7.462764       7.462764       7.462764    27[8-(6),8-(6),8-(6),8-(6),8-(6)]
     5       4.696399       4.696399       4.696399    1[6-(6,6)]
     6       1.274396       1.274396       1.274396    1[6-(6,6)]
     7       2.932202       2.932202       2.932202    1[6-(6,6)]
     8       6.354205       6.354205       6.354205    1[6-(6,6)]
     9       7.194003       7.194003       7.194003    1[6-(6,6)]
    10        5.85766        5.85766        5.85766    1[6-(6,6)]
    11       0.434598       0.434598       0.434598    1[6-(6,6)]
    12       1.770941       1.770941       1.770941    1[6-(6,6)]
    13       3.173034       3.173034       3.173034    1[6-(6,6)]
    14       4.455567       4.455567       4.455567    1[6-(6,6)]
    15       6.993139       6.993139       6.993139    1[6-(6,6)]
    16       0.635462       0.635462       0.635462    1[6-(6,6)]
    17       2.375618       2.375618       2.375618    6[6-(6,6),8-(27),8-(27)]
    18          9.567          9.567          9.567    6[6-(6,6),8-(27),8-(27)]
    19       4.828658       4.828658       4.828658    6[1-(0),6-(6,6),6-(6,6)]
    20       3.726126       3.726126       3.726126    6[6-(1,6),6-(1,6),6-(8,8)]
    21        0.20893        0.20893        0.20893    6[6-(1,6),6-(1,6),6-(8,8)]
    22       1.075028       1.075028       1.075028    6[1-(0),6-(6,6),6-(6,6)]
    23       5.252983       5.252983       5.252983    6[6-(6,6),8-(27),8-(27)]
    24      -1.938399      -1.938399      -1.938399    6[6-(6,6),8-(27),8-(27)]
    25       2.799943       2.799943       2.799943    6[1-(0),6-(6,6),6-(6,6)]
    26       3.902475       3.902475       3.902475    6[6-(1,6),6-(1,6),6-(8,8)]
    27       7.419671       7.419671       7.419671    6[6-(1,6),6-(1,6),6-(8,8)]
    28       6.553573       6.553573       6.553573    6[1-(0),6-(6,6),6-(6,6)]
    29       5.485036       5.485036       5.485036    6[6-(6,6),8-(27),8-(27)]
    30       9.751612       9.751612       9.751612    6[6-(6,6),8-(27),8-(27)]
    31       6.313184       6.313184       6.313184    6[1-(0),6-(6,6),6-(6,6)]
    32       5.213703       5.213703       5.213703    6[6-(1,6),6-(1,6),6-(8,8)]
    33       7.070094       7.070094       7.070094    6[6-(1,6),6-(1,6),6-(8,8)]
    34       6.244168       6.244168       6.244168    6[1-(0),6-(6,6),6-(6,6)]
    35       2.143565       2.143565       2.143565    6[6-(6,6),8-(27),8-(27)]
    36      -2.123011      -2.123011      -2.123011    6[6-(6,6),8-(27),8-(27)]
    37       1.315417       1.315417       1.315417    6[1-(0),6-(6,6),6-(6,6)]
    38       2.414898       2.414898       2.414898    6[6-(1,6),6-(1,6),6-(8,8)]
    39       0.558507       0.558507       0.558507    6[6-(1,6),6-(1,6),6-(8,8)]
    40       1.384433       1.384433       1.384433    6[1-(0),6-(6,6),6-(6,6)]
    41       7.292609       7.292609       7.292609    6[6-(6,6),8-(27),8-(27)]
    42       6.116122       6.116122       6.116122    6[6-(1,6),6-(1,6),6-(8,8)]
    43       3.921594       3.921594       3.921594    6[1-(0),6-(6,6),6-(6,6)]
    44       0.335992       0.335992       0.335992    6[6-(6,6),8-(27),8-(27)]
    45       1.512479       1.512479       1.512479    6[6-(1,6),6-(1,6),6-(8,8)]
    46       3.707007       3.707007       3.707007    6[1-(0),6-(6,6),6-(6,6)]
    47       7.578252       7.578252       7.578252    6[1-(0),6-(6,6),6-(6,6)]
    48       1.661509       1.661509       1.661509    6[6-(1,6),6-(1,6),6-(8,8)]
    49       2.588384       2.588384       2.588384    6[6-(6,6),8-(0),8-(0)]
    50       0.050349       0.050349       0.050349    6[1-(0),6-(6,6),6-(6,6)]
    51       5.967092       5.967092       5.967092    6[6-(1,6),6-(1,6),6-(8,8)]
    52       5.040217       5.040217       5.040217    6[6-(6,6),8-(0),8-(0)]
    53       1.334326       1.334326       1.334326    8[6-(6,8),27-(8,8,8,8)]
    54       2.259796       2.259796       2.259796    8[6-(6,8),27-(8,8,8,8)]
    55       6.217173       6.217173       6.217173    8[6-(6,8),27-(8,8,8,8)]
    56      -0.110179      -0.110179      -0.110179    8[6-(6,8),27-(8,8,8,8)]
    57       7.065799       7.065799       7.065799    8[6-(6,8),27-(8,8,8,8)]
    58       2.639598       2.639598       2.639598    8[6-(6,8)]
    59       6.294275       6.294275       6.294275    8[6-(6,8),27-(8,8,8,8)]
    60       5.368805       5.368805       5.368805    8[6-(6,8),27-(8,8,8,8)]
    61       1.411428       1.411428       1.411428    8[6-(6,8),27-(8,8,8,8)]
    62        7.73878        7.73878        7.73878    8[6-(6,8),27-(8,8,8,8)]
    63       0.562802       0.562802       0.562802    8[6-(6,8),27-(8,8,8,8)]
    64       4.989003       4.989003       4.989003    8[6-(6,8)]
    65       4.531167       4.531167       4.531167    8[6-(6,8),27-(8,8,8,8)]
    66       6.659821       6.659821       6.659821    8[6-(6,8),27-(8,8,8,8)]
    67       0.294327       0.294327       0.294327    8[6-(6,8),27-(8,8,8,8)]
    68       6.947802       6.947802       6.947802    8[6-(6,8),27-(8,8,8,8)]
    69       8.404466       8.404466       8.404466    8[6-(6,8),27-(8,8,8,8)]
    70        4.39265        4.39265        4.39265    8[6-(6,8)]
    71       3.097434       3.097434       3.097434    8[6-(6,8),27-(8,8,8,8)]
    72        0.96878        0.96878        0.96878    8[6-(6,8),27-(8,8,8,8)]
    73       7.334274       7.334274       7.334274    8[6-(6,8),27-(8,8,8,8)]
    74       0.680799       0.680799       0.680799    8[6-(6,8),27-(8,8,8,8)]
    75      -0.775865      -0.775865      -0.775865    8[6-(6,8),27-(8,8,8,8)]
    76       3.235951       3.235951       3.235951    8[6-(6,8)]
