# Supplementary material for: A collection of forcefield precursors for metal–organic frameworks
Source: RSC Adv. 2019 Nov 13;9(63):36492–507. doi: 10.1039/c9ra07327b (PMC9075174; doi:10.1039/c9ra07327b)
Supplement: RA-009-C9RA07327B-s2206 [file RA-009-C9RA07327B-s2206.txt]

RIBTAZ_clean

16.000000    0.000000    0.000000
-3.287821    18.914371    0.000000
0.000000    0.000000    21.411000

     1       7.004535       7.004535       7.004535    29[8-(29,29),8-(29,29),8-(6),8-(6),8-(6)]
     2       5.194804       5.194804       5.194804    29[8-(29,29),8-(6),8-(6)]
     3       8.136663       8.136663       8.136663    29[8-(29,29),8-(29,29),8-(6),8-(6)]
     4       9.995707       9.995707       9.995707    29[8-(29,29),8-(6),8-(6),8-(6)]
     5       4.063733       4.063733       4.063733    29[8-(29,29),8-(29,29),8-(6),8-(6),8-(6)]
     6       5.873465       5.873465       5.873465    29[8-(29,29),8-(6),8-(6)]
     7       2.931605       2.931605       2.931605    29[8-(29,29),8-(29,29),8-(6),8-(6)]
     8       1.072561       1.072561       1.072561    29[8-(29,29),8-(6),8-(6),8-(6)]
     9       5.707644       5.707644       5.707644    29[8-(29,29),8-(29,29),8-(6),8-(6),8-(6)]
    10       7.517375       7.517375       7.517375    29[8-(29,29),8-(6),8-(6)]
    11       4.575516       4.575516       4.575516    29[8-(29,29),8-(29,29),8-(6),8-(6)]
    12       2.716472       2.716472       2.716472    29[8-(29,29),8-(6),8-(6),8-(6)]
    13       8.648446       8.648446       8.648446    29[8-(29,29),8-(29,29),8-(6),8-(6),8-(6)]
    14       6.838714       6.838714       6.838714    29[8-(29,29),8-(6),8-(6)]
    15       9.780574       9.780574       9.780574    29[8-(29,29),8-(29,29),8-(6),8-(6)]
    16      11.639618      11.639618      11.639618    29[8-(29,29),8-(6),8-(6),8-(6)]
    17       1.840608       1.840608       1.840608    1[7-(6,6)]
    18       0.222704       0.222704       0.222704    1[7-(6,6)]
    19       2.723699       2.723699       2.723699    1[6-(6,6)]
    20       1.710647       1.710647       1.710647    1[6-(6,6)]
    21       3.315819       3.315819       3.315819    1[6-(6,6)]
    22      14.500587      14.500587      14.500587    1[6-(6,6)]
    23       4.996926       4.996926       4.996926    1[7-(6,6)]
    24      14.961284      14.961284      14.961284    1[6-(6,6)]
    25       2.803619       2.803619       2.803619    1[6-(6,6)]
    26        3.25668        3.25668        3.25668    1[6-(6,6)]
    27       6.894938       6.894938       6.894938    1[6-(6,6)]
    28       6.398723       6.398723       6.398723    1[6-(6,6)]
    29       11.64473       11.64473       11.64473    1[6-(6,6)]
    30      12.515481      12.515481      12.515481    1[7-(6,6)]
    31      14.133386      14.133386      14.133386    1[7-(6,6)]
    32      11.632391      11.632391      11.632391    1[6-(6,6)]
    33       9.357622       9.357622       9.357622    1[6-(6,6)]
    34       7.752449       7.752449       7.752449    1[6-(6,6)]
    35      -0.144498      -0.144498      -0.144498    1[6-(6,6)]
    36       9.359163       9.359163       9.359163    1[7-(6,6)]
    37      -0.605194      -0.605194      -0.605194    1[6-(6,6)]
    38       11.55247       11.55247       11.55247    1[6-(6,6)]
    39       11.09941       11.09941       11.09941    1[6-(6,6)]
    40       7.461151       7.461151       7.461151    1[6-(6,6)]
    41       7.957366       7.957366       7.957366    1[6-(6,6)]
    42        2.71136        2.71136        2.71136    1[6-(6,6)]
    43      10.871571      10.871571      10.871571    1[7-(6,6)]
    44      12.489475      12.489475      12.489475    1[7-(6,6)]
    45        9.98848        9.98848        9.98848    1[6-(6,6)]
    46      11.001532      11.001532      11.001532    1[6-(6,6)]
    47        9.39636        9.39636        9.39636    1[6-(6,6)]
    48      -1.788408      -1.788408      -1.788408    1[6-(6,6)]
    49       7.715253       7.715253       7.715253    1[7-(6,6)]
    50      -2.249105      -2.249105      -2.249105    1[6-(6,6)]
    51        9.90856        9.90856        9.90856    1[6-(6,6)]
    52       9.455499       9.455499       9.455499    1[6-(6,6)]
    53       5.817241       5.817241       5.817241    1[6-(6,6)]
    54       6.313456       6.313456       6.313456    1[6-(6,6)]
    55       1.067449       1.067449       1.067449    1[6-(6,6)]
    56       0.196698       0.196698       0.196698    1[7-(6,6)]
    57      -1.421207      -1.421207      -1.421207    1[7-(6,6)]
    58       1.079788       1.079788       1.079788    1[6-(6,6)]
    59       3.354557       3.354557       3.354557    1[6-(6,6)]
    60        4.95973        4.95973        4.95973    1[6-(6,6)]
    61      12.856677      12.856677      12.856677    1[6-(6,6)]
    62       3.353016       3.353016       3.353016    1[7-(6,6)]
    63      13.317373      13.317373      13.317373    1[6-(6,6)]
    64       1.159709       1.159709       1.159709    1[6-(6,6)]
    65       1.612769       1.612769       1.612769    1[6-(6,6)]
    66       5.251028       5.251028       5.251028    1[6-(6,6)]
    67       4.754813       4.754813       4.754813    1[6-(6,6)]
    68      10.000819      10.000819      10.000819    1[6-(6,6)]
    69      14.950414      14.950414      14.950414    6[6-(1,6),6-(1,6),7-(1,6)]
    70       3.554361       3.554361       3.554361    6[1-(0),6-(6,6),6-(6,7)]
    71       2.512285       2.512285       2.512285    6[7-(1,6),7-(6),7-(6)]
    72       1.298311       1.298311       1.298311    6[7-(1,6),7-(6),7-(6)]
    73       1.621791       1.621791       1.621791    6[1-(0),6-(6,6),6-(6,7)]
    74       4.624025       4.624025       4.624025    6[6-(1,6),6-(1,6),6-(8,8)]
    75       3.701648       3.701648       3.701648    6[6-(1,6),6-(1,6),7-(1,6)]
    76       3.315937       3.315937       3.315937    6[7-(1,6),7-(6),7-(6)]
    77       2.580075       2.580075       2.580075    6[1-(0),6-(6,6),6-(6,6)]
    78      14.186613      14.186613      14.186613    6[1-(0),6-(6,6),6-(6,7)]
    79       4.540942       4.540942       4.540942    6[6-(1,6),6-(1,6),7-(1,6)]
    80       14.45527       14.45527       14.45527    6[1-(0),6-(6,6),6-(6,7)]
    81       3.617693       3.617693       3.617693    6[1-(0),6-(1,6),6-(6,7)]
    82       4.461306       4.461306       4.461306    6[6-(6,6),8-(29),8-(29)]
    83       3.902053       3.902053       3.902053    6[1-(0),6-(1,6),6-(6,6)]
    84       5.126399       5.126399       5.126399    6[6-(1,6),6-(1,6),6-(8,8)]
    85       6.056186       6.056186       6.056186    6[1-(0),6-(1,6),6-(6,6)]
    86       5.427292       5.427292       5.427292    6[6-(6,6),8-(29),8-(29)]
    87       5.766632       5.766632       5.766632    6[1-(0),6-(1,6),6-(6,7)]
    88       12.94243       12.94243       12.94243    6[6-(1,6),6-(1,6),6-(8,8)]
    89      13.198072      13.198072      13.198072    6[6-(1,6),6-(1,6),6-(8,8)]
    90       12.61413       12.61413       12.61413    6[6-(6,6),8-(29),8-(29)]
    91      12.465787      12.465787      12.465787    6[1-(0),6-(6,6),6-(6,6)]
    92      12.123617      12.123617      12.123617    6[6-(6,6),8-(29),8-(29)]
    93       2.711241       2.711241       2.711241    6[6-(1,6),6-(1,6),6-(8,8)]
    94       4.037605       4.037605       4.037605    6[6-(6,6),8-(29),8-(29)]
    95      -0.594325      -0.594325      -0.594325    6[6-(1,6),6-(1,6),7-(1,6)]
    96      10.801728      10.801728      10.801728    6[1-(0),6-(6,6),6-(6,7)]
    97      11.843805      11.843805      11.843805    6[7-(1,6),7-(6),7-(6)]
    98      13.057779      13.057779      13.057779    6[7-(1,6),7-(6),7-(6)]
    99       9.446478       9.446478       9.446478    6[1-(0),6-(6,6),6-(6,7)]
   100       9.732065       9.732065       9.732065    6[6-(1,6),6-(1,6),6-(8,8)]
   101      10.654442      10.654442      10.654442    6[6-(1,6),6-(1,6),7-(1,6)]
   102      11.040153      11.040153      11.040153    6[7-(1,6),7-(6),7-(6)]
   103       8.488194       8.488194       8.488194    6[1-(0),6-(6,6),6-(6,6)]
   104       0.169476       0.169476       0.169476    6[1-(0),6-(6,6),6-(6,7)]
   105       9.815148       9.815148       9.815148    6[6-(1,6),6-(1,6),7-(1,6)]
   106      -0.099181      -0.099181      -0.099181    6[1-(0),6-(6,6),6-(6,7)]
   107      10.738397      10.738397      10.738397    6[1-(0),6-(1,6),6-(6,7)]
   108       9.894784       9.894784       9.894784    6[6-(6,6),8-(29),8-(29)]
   109      10.454037      10.454037      10.454037    6[1-(0),6-(1,6),6-(6,6)]
   110        9.22969        9.22969        9.22969    6[6-(1,6),6-(1,6),6-(8,8)]
   111       8.299903       8.299903       8.299903    6[1-(0),6-(1,6),6-(6,6)]
   112       8.928797       8.928797       8.928797    6[6-(6,6),8-(29),8-(29)]
   113       8.589457       8.589457       8.589457    6[1-(0),6-(1,6),6-(6,7)]
   114       1.413659       1.413659       1.413659    6[6-(1,6),6-(1,6),6-(8,8)]
   115       1.158017       1.158017       1.158017    6[6-(1,6),6-(1,6),6-(8,8)]
   116        1.74196        1.74196        1.74196    6[6-(6,6),8-(29),8-(29)]
   117       1.890302       1.890302       1.890302    6[1-(0),6-(6,6),6-(6,6)]
   118       2.232472       2.232472       2.232472    6[6-(6,6),8-(29),8-(29)]
   119       8.357027       8.357027       8.357027    6[6-(1,6),6-(1,6),6-(8,8)]
   120       7.030664       7.030664       7.030664    6[6-(6,6),8-(29),8-(29)]
   121      -2.238235      -2.238235      -2.238235    6[6-(1,6),6-(1,6),7-(1,6)]
   122       9.157818       9.157818       9.157818    6[1-(0),6-(6,6),6-(6,7)]
   123      10.199894      10.199894      10.199894    6[7-(1,6),7-(6),7-(6)]
   124      11.413868      11.413868      11.413868    6[7-(1,6),7-(6),7-(6)]
   125      11.090388      11.090388      11.090388    6[1-(0),6-(6,6),6-(6,7)]
   126       8.088154       8.088154       8.088154    6[6-(1,6),6-(1,6),6-(8,8)]
   127       9.010531       9.010531       9.010531    6[6-(1,6),6-(1,6),7-(1,6)]
   128       9.396242       9.396242       9.396242    6[7-(1,6),7-(6),7-(6)]
   129      10.132104      10.132104      10.132104    6[1-(0),6-(6,6),6-(6,6)]
   130      -1.474434      -1.474434      -1.474434    6[1-(0),6-(6,6),6-(6,7)]
   131       8.171237       8.171237       8.171237    6[6-(1,6),6-(1,6),7-(1,6)]
   132      -1.743091      -1.743091      -1.743091    6[1-(0),6-(6,6),6-(6,7)]
   133       9.094486       9.094486       9.094486    6[1-(0),6-(1,6),6-(6,7)]
   134       8.250873       8.250873       8.250873    6[6-(6,6),8-(29),8-(29)]
   135       8.810126       8.810126       8.810126    6[1-(0),6-(1,6),6-(6,6)]
   136        7.58578        7.58578        7.58578    6[6-(1,6),6-(1,6),6-(8,8)]
   137       6.655993       6.655993       6.655993    6[1-(0),6-(1,6),6-(6,6)]
   138       7.284887       7.284887       7.284887    6[6-(6,6),8-(29),8-(29)]
   139       6.945547       6.945547       6.945547    6[1-(0),6-(1,6),6-(6,7)]
   140      -0.230251      -0.230251      -0.230251    6[6-(1,6),6-(1,6),6-(8,8)]
   141      -0.485893      -0.485893      -0.485893    6[6-(1,6),6-(1,6),6-(8,8)]
   142       0.098049       0.098049       0.098049    6[6-(6,6),8-(29),8-(29)]
   143       0.246392       0.246392       0.246392    6[1-(0),6-(6,6),6-(6,6)]
   144       0.588562       0.588562       0.588562    6[6-(6,6),8-(29),8-(29)]
   145      10.000938      10.000938      10.000938    6[6-(1,6),6-(1,6),6-(8,8)]
   146       8.674574       8.674574       8.674574    6[6-(6,6),8-(29),8-(29)]
   147      13.306504      13.306504      13.306504    6[6-(1,6),6-(1,6),7-(1,6)]
   148       1.910451       1.910451       1.910451    6[1-(0),6-(6,6),6-(6,7)]
   149       0.868374       0.868374       0.868374    6[7-(1,6),7-(6),7-(6)]
   150        -0.3456        -0.3456        -0.3456    6[7-(1,6),7-(6),7-(6)]
   151       3.265701       3.265701       3.265701    6[1-(0),6-(6,6),6-(6,7)]
   152       2.980114       2.980114       2.980114    6[6-(1,6),6-(1,6),6-(8,8)]
   153       2.057737       2.057737       2.057737    6[6-(1,6),6-(1,6),7-(1,6)]
   154       1.672026       1.672026       1.672026    6[7-(1,6),7-(6),7-(6)]
   155       4.223985       4.223985       4.223985    6[1-(0),6-(6,6),6-(6,6)]
   156      12.542703      12.542703      12.542703    6[1-(0),6-(6,6),6-(6,7)]
   157       2.897031       2.897031       2.897031    6[6-(1,6),6-(1,6),7-(1,6)]
   158       12.81136       12.81136       12.81136    6[1-(0),6-(6,6),6-(6,7)]
   159       1.973782       1.973782       1.973782    6[1-(0),6-(1,6),6-(6,7)]
   160       2.817395       2.817395       2.817395    6[6-(6,6),8-(29),8-(29)]
   161       2.258142       2.258142       2.258142    6[1-(0),6-(1,6),6-(6,6)]
   162       3.482489       3.482489       3.482489    6[6-(1,6),6-(1,6),6-(8,8)]
   163       4.412276       4.412276       4.412276    6[1-(0),6-(1,6),6-(6,6)]
   164       3.783382       3.783382       3.783382    6[6-(6,6),8-(29),8-(29)]
   165       4.122722       4.122722       4.122722    6[1-(0),6-(1,6),6-(6,7)]
   166       11.29852       11.29852       11.29852    6[6-(1,6),6-(1,6),6-(8,8)]
   167      11.554162      11.554162      11.554162    6[6-(1,6),6-(1,6),6-(8,8)]
   168      10.970219      10.970219      10.970219    6[6-(6,6),8-(29),8-(29)]
   169      10.821877      10.821877      10.821877    6[1-(0),6-(6,6),6-(6,6)]
   170      10.479707      10.479707      10.479707    6[6-(6,6),8-(29),8-(29)]
   171       4.355152       4.355152       4.355152    6[6-(1,6),6-(1,6),6-(8,8)]
   172       5.681515       5.681515       5.681515    6[6-(6,6),8-(29),8-(29)]
   173        3.52341        3.52341        3.52341    7[6-(7,7),6-(7,7)]
   174        2.25663        2.25663        2.25663    7[6-(7,7),6-(7,7)]
   175       1.354581       1.354581       1.354581    7[6-(7,7),6-(7,7)]
   176       2.595238       2.595238       2.595238    7[1-(0),6-(6,6),6-(7,7)]
   177       0.180508       0.180508       0.180508    7[1-(0),6-(6,6),6-(7,7)]
   178       4.348305       4.348305       4.348305    7[1-(0),6-(6,6),6-(7,7)]
   179      10.832679      10.832679      10.832679    7[6-(7,7),6-(7,7)]
   180      12.099459      12.099459      12.099459    7[6-(7,7),6-(7,7)]
   181      13.001508      13.001508      13.001508    7[6-(7,7),6-(7,7)]
   182      11.760851      11.760851      11.760851    7[1-(0),6-(6,6),6-(7,7)]
   183      14.175581      14.175581      14.175581    7[1-(0),6-(6,6),6-(7,7)]
   184      10.007785      10.007785      10.007785    7[1-(0),6-(6,6),6-(7,7)]
   185       9.188769       9.188769       9.188769    7[6-(7,7),6-(7,7)]
   186      10.455549      10.455549      10.455549    7[6-(7,7),6-(7,7)]
   187      11.357598      11.357598      11.357598    7[6-(7,7),6-(7,7)]
   188      10.116941      10.116941      10.116941    7[1-(0),6-(6,6),6-(7,7)]
   189      12.531671      12.531671      12.531671    7[1-(0),6-(6,6),6-(7,7)]
   190       8.363874       8.363874       8.363874    7[1-(0),6-(6,6),6-(7,7)]
   191         1.8795         1.8795         1.8795    7[6-(7,7),6-(7,7)]
   192        0.61272        0.61272        0.61272    7[6-(7,7),6-(7,7)]
   193      -0.289329      -0.289329      -0.289329    7[6-(7,7),6-(7,7)]
   194       0.951328       0.951328       0.951328    7[1-(0),6-(6,6),6-(7,7)]
   195      -1.463402      -1.463402      -1.463402    7[1-(0),6-(6,6),6-(7,7)]
   196       2.704394       2.704394       2.704394    7[1-(0),6-(6,6),6-(7,7)]
   197       5.481101       5.481101       5.481101    8[6-(6,8),29-(8,8,8,8)]
   198       3.335238       3.335238       3.335238    8[6-(6,8),29-(8,8,8)]
   199       4.479268       4.479268       4.479268    8[6-(6,8),29-(8,8,8)]
   200       6.635764       6.635764       6.635764    8[6-(6,8),29-(8,8)]
   201      11.500289      11.500289      11.500289    8[6-(6,8),29-(8,8,8,8)]
   202       9.933007       9.933007       9.933007    8[6-(6,8),29-(8,8,8)]
   203      11.141071      11.141071      11.141071    8[6-(6,8),29-(8,8,8)]
   204      12.485443      12.485443      12.485443    8[6-(6,8),29-(8,8,8)]
   205       8.218655       8.218655       8.218655    8[29-(8,8,8),29-(8,8,8),29-(8,8,8,8)]
   206       6.787781       6.787781       6.787781    8[29-(8,8),29-(8,8,8),29-(8,8,8,8)]
   207       5.062865       5.062865       5.062865    8[6-(6,8),29-(8,8,8,8)]
   208       3.975315       3.975315       3.975315    8[6-(6,8),29-(8,8)]
   209       8.874988       8.874988       8.874988    8[6-(6,8),29-(8,8,8,8)]
   210      11.020851      11.020851      11.020851    8[6-(6,8),29-(8,8,8)]
   211       9.876821       9.876821       9.876821    8[6-(6,8),29-(8,8,8)]
   212       7.720325       7.720325       7.720325    8[6-(6,8),29-(8,8)]
   213         2.8558         2.8558         2.8558    8[6-(6,8),29-(8,8,8,8)]
   214       1.135262       1.135262       1.135262    8[6-(6,8),29-(8,8,8)]
   215       3.215018       3.215018       3.215018    8[6-(6,8),29-(8,8,8)]
   216       1.870646       1.870646       1.870646    8[6-(6,8),29-(8,8,8)]
   217       2.849613       2.849613       2.849613    8[29-(8,8,8),29-(8,8,8),29-(8,8,8,8)]
   218       4.280487       4.280487       4.280487    8[29-(8,8),29-(8,8,8),29-(8,8,8,8)]
   219       6.005404       6.005404       6.005404    8[6-(6,8),29-(8,8,8,8)]
   220       7.092954       7.092954       7.092954    8[6-(6,8),29-(8,8)]
   221       7.231078       7.231078       7.231078    8[6-(6,8),29-(8,8,8,8)]
   222       9.376941       9.376941       9.376941    8[6-(6,8),29-(8,8,8)]
   223       8.232911       8.232911       8.232911    8[6-(6,8),29-(8,8,8)]
   224       6.076415       6.076415       6.076415    8[6-(6,8),29-(8,8)]
   225        1.21189        1.21189        1.21189    8[6-(6,8),29-(8,8,8,8)]
   226       2.779172       2.779172       2.779172    8[6-(6,8),29-(8,8,8)]
   227       1.571108       1.571108       1.571108    8[6-(6,8),29-(8,8,8)]
   228       0.226736       0.226736       0.226736    8[6-(6,8),29-(8,8,8)]
   229       4.493524       4.493524       4.493524    8[29-(8,8,8),29-(8,8,8),29-(8,8,8,8)]
   230       5.924398       5.924398       5.924398    8[29-(8,8),29-(8,8,8),29-(8,8,8,8)]
   231       7.649314       7.649314       7.649314    8[6-(6,8),29-(8,8,8,8)]
   232       8.736864       8.736864       8.736864    8[6-(6,8),29-(8,8)]
   233       3.837191       3.837191       3.837191    8[6-(6,8),29-(8,8,8,8)]
   234       1.691328       1.691328       1.691328    8[6-(6,8),29-(8,8,8)]
   235       2.835358       2.835358       2.835358    8[6-(6,8),29-(8,8,8)]
   236       4.991854       4.991854       4.991854    8[6-(6,8),29-(8,8)]
   237       9.856379       9.856379       9.856379    8[6-(6,8),29-(8,8,8,8)]
   238      11.576917      11.576917      11.576917    8[6-(6,8),29-(8,8,8)]
   239       9.497161       9.497161       9.497161    8[6-(6,8),29-(8,8,8)]
   240      10.841533      10.841533      10.841533    8[6-(6,8),29-(8,8,8)]
   241       9.862566       9.862566       9.862566    8[29-(8,8,8),29-(8,8,8),29-(8,8,8,8)]
   242       8.431692       8.431692       8.431692    8[29-(8,8),29-(8,8,8),29-(8,8,8,8)]
   243       6.706775       6.706775       6.706775    8[6-(6,8),29-(8,8,8,8)]
   244       5.619225       5.619225       5.619225    8[6-(6,8),29-(8,8)]
