# Supplementary material for: A collection of forcefield precursors for metal–organic frameworks
Source: RSC Adv. 2019 Nov 13;9(63):36492–507. doi: 10.1039/c9ra07327b (PMC9075174; doi:10.1039/c9ra07327b)
Supplement: RA-009-C9RA07327B-s2207 [file RA-009-C9RA07327B-s2207.txt]

RICHIV_clean

9.878500    0.000000    0.000000
-2.807122    10.841066    0.000000
-1.901465    -1.533396    14.541865

     1       0.622165       0.622165       0.622165    57[8-(6),8-(6),8-(6),8-(6),8-(6,57),8-(6,57),8-(6,57),8-(6,57)]
     2      -1.055905      -1.055905      -1.055905    57[8-(6),8-(6),8-(6),8-(6),8-(6,57),8-(6,57),8-(6,57),8-(6,57)]
     3       4.547748       4.547748       4.547748    57[8-(6),8-(6),8-(6),8-(6),8-(6,57),8-(6,57),8-(6,57),8-(6,57)]
     4       6.225818       6.225818       6.225818    57[8-(6),8-(6),8-(6),8-(6),8-(6,57),8-(6,57),8-(6,57),8-(6,57)]
     5      -2.688883      -2.688883      -2.688883    1[6-(6,6,6)]
     6       -0.14477       -0.14477       -0.14477    1[6-(1,6,6)]
     7      -0.575325      -0.575325      -0.575325    1[6-(1,6,6)]
     8      -3.698314      -3.698314      -3.698314    1[6-(1,6,6)]
     9        -2.3612        -2.3612        -2.3612    1[6-(1,6,6)]
    10       1.457847       1.457847       1.457847    1[6-(1,6,6)]
    11      -0.825539      -0.825539      -0.825539    1[6-(1,6,6)]
    12        1.41556        1.41556        1.41556    1[6-(1,6,6)]
    13       2.710823       2.710823       2.710823    1[6-(1,6,6)]
    14       3.486997       3.486997       3.486997    1[6-(6,6,6)]
    15      -1.650397      -1.650397      -1.650397    1[6-(6,6,6)]
    16       6.495508       6.495508       6.495508    1[6-(1,6,6)]
    17       6.274638       6.274638       6.274638    1[6-(1,6,6)]
    18      -2.045616      -2.045616      -2.045616    1[6-(1,6,6)]
    19       7.079259       7.079259       7.079259    1[6-(1,6,6)]
    20       5.621272       5.621272       5.621272    1[6-(1,6,6)]
    21       5.863443       5.863443       5.863443    1[6-(1,6,6)]
    22        4.25708        4.25708        4.25708    1[6-(1,6,6)]
    23       4.930583       4.930583       4.930583    1[6-(1,6,6)]
    24       4.659789       4.659789       4.659789    1[6-(6,6,6)]
    25       5.616377       5.616377       5.616377    1[6-(6,6,6)]
    26       4.159803       4.159803       4.159803    1[6-(1,6,6)]
    27       3.097354       3.097354       3.097354    1[6-(1,6,6)]
    28       5.089112       5.089112       5.089112    1[6-(1,6,6)]
    29       3.685856       3.685856       3.685856    1[6-(1,6,6)]
    30       3.408877       3.408877       3.408877    1[6-(1,6,6)]
    31       4.464308       4.464308       4.464308    1[6-(1,6,6)]
    32       3.855895       3.855895       3.855895    1[6-(1,6,6)]
    33       2.457451       2.457451       2.457451    1[6-(1,6,6)]
    34       2.400001       2.400001       2.400001    1[6-(6,6,6)]
    35       7.858796       7.858796       7.858796    1[6-(6,6,6)]
    36       5.314683       5.314683       5.314683    1[6-(1,6,6)]
    37       5.745238       5.745238       5.745238    1[6-(1,6,6)]
    38       8.868227       8.868227       8.868227    1[6-(1,6,6)]
    39       7.531113       7.531113       7.531113    1[6-(1,6,6)]
    40       3.712066       3.712066       3.712066    1[6-(1,6,6)]
    41       5.995452       5.995452       5.995452    1[6-(1,6,6)]
    42       3.754353       3.754353       3.754353    1[6-(1,6,6)]
    43        2.45909        2.45909        2.45909    1[6-(1,6,6)]
    44       3.584381       3.584381       3.584381    1[6-(6,6,6)]
    45        6.82031        6.82031        6.82031    1[6-(6,6,6)]
    46      -1.325595      -1.325595      -1.325595    1[6-(1,6,6)]
    47      -1.104725      -1.104725      -1.104725    1[6-(1,6,6)]
    48       7.215529       7.215529       7.215529    1[6-(1,6,6)]
    49      -1.909346      -1.909346      -1.909346    1[6-(1,6,6)]
    50      -0.451359      -0.451359      -0.451359    1[6-(1,6,6)]
    51       -0.69353       -0.69353       -0.69353    1[6-(1,6,6)]
    52       0.912833       0.912833       0.912833    1[6-(1,6,6)]
    53        0.23933        0.23933        0.23933    1[6-(1,6,6)]
    54       0.510124       0.510124       0.510124    1[6-(6,6,6)]
    55      -0.446464      -0.446464      -0.446464    1[6-(6,6,6)]
    56        1.01011        1.01011        1.01011    1[6-(1,6,6)]
    57       2.072559       2.072559       2.072559    1[6-(1,6,6)]
    58       0.080801       0.080801       0.080801    1[6-(1,6,6)]
    59       1.484057       1.484057       1.484057    1[6-(1,6,6)]
    60       1.761036       1.761036       1.761036    1[6-(1,6,6)]
    61       0.705605       0.705605       0.705605    1[6-(1,6,6)]
    62       1.314018       1.314018       1.314018    1[6-(1,6,6)]
    63       2.712462       2.712462       2.712462    1[6-(1,6,6)]
    64       2.769912       2.769912       2.769912    1[6-(6,6,6)]
    65      -1.832667      -1.832667      -1.832667    6[6-(1,6,6),8-(57),8-(57)]
    66      -2.090862      -2.090862      -2.090862    6[1-(0),6-(1,1,6),6-(1,1,6),6-(8,8)]
    67       -0.84761       -0.84761       -0.84761    6[1-(0),1-(0),6-(1,1,6),6-(1,6,6)]
    68      -2.811917      -2.811917      -2.811917    6[1-(0),1-(0),6-(1,1,6),6-(1,6,6)]
    69      -0.138807      -0.138807      -0.138807    6[1-(0),1-(0),6-(1,1,6),6-(1,6,6)]
    70       1.826107       1.826107       1.826107    6[1-(0),1-(0),6-(1,1,6),6-(1,6,6)]
    71       1.008929       1.008929       1.008929    6[1-(0),6-(1,1,6),6-(1,1,6),6-(8,8)]
    72       0.960283       0.960283       0.960283    6[6-(1,6,6),8-(57),8-(57)]
    73      -1.909456      -1.909456      -1.909456    6[6-(1,6,6),8-(57),8-(57,57)]
    74       7.475083       7.475083       7.475083    6[1-(0),6-(1,1,6),6-(1,1,6),6-(8,8)]
    75        6.31721        6.31721        6.31721    6[1-(0),1-(0),6-(1,1,6),6-(1,6,6)]
    76       7.126881       7.126881       7.126881    6[1-(0),1-(0),6-(1,1,6),6-(1,6,6)]
    77       5.806367       5.806367       5.806367    6[1-(0),1-(0),6-(1,1,6),6-(1,6,6)]
    78       4.953051       4.953051       4.953051    6[1-(0),1-(0),6-(1,1,6),6-(1,6,6)]
    79       4.669849       4.669849       4.669849    6[1-(0),6-(1,1,6),6-(1,1,6),6-(8,8)]
    80       3.337487       3.337487       3.337487    6[6-(1,6,6),8-(57),8-(57,57)]
    81       5.458857       5.458857       5.458857    6[6-(1,6,6),8-(57),8-(57,57)]
    82       4.889377       4.889377       4.889377    6[1-(0),6-(1,1,6),6-(1,1,6),6-(8,8)]
    83       3.793189       3.793189       3.793189    6[1-(0),1-(0),6-(1,1,6),6-(1,6,6)]
    84       4.361137       4.361137       4.361137    6[1-(0),1-(0),6-(1,1,6),6-(1,6,6)]
    85       3.766842       3.766842       3.766842    6[1-(0),1-(0),6-(1,1,6),6-(1,6,6)]
    86       3.184248       3.184248       3.184248    6[1-(0),1-(0),6-(1,1,6),6-(1,6,6)]
    87       2.652834       2.652834       2.652834    6[1-(0),6-(1,1,6),6-(1,1,6),6-(8,8)]
    88       1.402199       1.402199       1.402199    6[6-(1,6,6),8-(57),8-(57,57)]
    89        7.00258        7.00258        7.00258    6[6-(1,6,6),8-(57),8-(57)]
    90       7.260775       7.260775       7.260775    6[1-(0),6-(1,1,6),6-(1,1,6),6-(8,8)]
    91       6.017523       6.017523       6.017523    6[1-(0),1-(0),6-(1,1,6),6-(1,6,6)]
    92        7.98183        7.98183        7.98183    6[1-(0),1-(0),6-(1,1,6),6-(1,6,6)]
    93        5.30872        5.30872        5.30872    6[1-(0),1-(0),6-(1,1,6),6-(1,6,6)]
    94       3.343806       3.343806       3.343806    6[1-(0),1-(0),6-(1,1,6),6-(1,6,6)]
    95       4.160984       4.160984       4.160984    6[1-(0),6-(1,1,6),6-(1,1,6),6-(8,8)]
    96        4.20963        4.20963        4.20963    6[6-(1,6,6),8-(57),8-(57)]
    97       7.079369       7.079369       7.079369    6[6-(1,6,6),8-(57),8-(57,57)]
    98       -2.30517       -2.30517       -2.30517    6[1-(0),6-(1,1,6),6-(1,1,6),6-(8,8)]
    99      -1.147297      -1.147297      -1.147297    6[1-(0),1-(0),6-(1,1,6),6-(1,6,6)]
   100      -1.956968      -1.956968      -1.956968    6[1-(0),1-(0),6-(1,1,6),6-(1,6,6)]
   101      -0.636454      -0.636454      -0.636454    6[1-(0),1-(0),6-(1,1,6),6-(1,6,6)]
   102       0.216862       0.216862       0.216862    6[1-(0),1-(0),6-(1,1,6),6-(1,6,6)]
   103       0.500064       0.500064       0.500064    6[1-(0),6-(1,1,6),6-(1,1,6),6-(8,8)]
   104       1.832426       1.832426       1.832426    6[6-(1,6,6),8-(57),8-(57,57)]
   105      -0.288944      -0.288944      -0.288944    6[6-(1,6,6),8-(57),8-(57,57)]
   106       0.280536       0.280536       0.280536    6[1-(0),6-(1,1,6),6-(1,1,6),6-(8,8)]
   107       1.376724       1.376724       1.376724    6[1-(0),1-(0),6-(1,1,6),6-(1,6,6)]
   108       0.808776       0.808776       0.808776    6[1-(0),1-(0),6-(1,1,6),6-(1,6,6)]
   109       1.403071       1.403071       1.403071    6[1-(0),1-(0),6-(1,1,6),6-(1,6,6)]
   110       1.985665       1.985665       1.985665    6[1-(0),1-(0),6-(1,1,6),6-(1,6,6)]
   111       2.517079       2.517079       2.517079    6[1-(0),6-(1,1,6),6-(1,1,6),6-(8,8)]
   112       3.767714       3.767714       3.767714    6[6-(1,6,6),8-(57),8-(57,57)]
   113      -1.330531      -1.330531      -1.330531    8[6-(6,8),57-(8,8,8,8,8,8,8)]
   114      -2.101915      -2.101915      -2.101915    8[6-(6,8),57-(8,8,8,8,8,8,8)]
   115       3.414739       3.414739       3.414739    8[6-(6,8),57-(8,8,8,8,8,8,8)]
   116       0.407923       0.407923       0.407923    8[6-(6,8),57-(8,8,8,8,8,8,8)]
   117      -0.791923      -0.791923      -0.791923    8[6-(6,8),57-(8,8,8,8,8,8,8),57-(8,8,8,8,8,8,8)]
   118       7.345034       7.345034       7.345034    8[6-(6,8),57-(8,8,8,8,8,8,8)]
   119       2.987945       2.987945       2.987945    8[6-(6,8),57-(8,8,8,8,8,8,8),57-(8,8,8,8,8,8,8)]
   120       2.586509       2.586509       2.586509    8[6-(6,8),57-(8,8,8,8,8,8,8)]
   121       1.004694       1.004694       1.004694    8[6-(6,8),57-(8,8,8,8,8,8,8),57-(8,8,8,8,8,8,8)]
   122       0.735971       0.735971       0.735971    8[6-(6,8),57-(8,8,8,8,8,8,8)]
   123       6.629437       6.629437       6.629437    8[6-(6,8),57-(8,8,8,8,8,8,8),57-(8,8,8,8,8,8,8)]
   124        4.78372        4.78372        4.78372    8[6-(6,8),57-(8,8,8,8,8,8,8)]
   125       6.500444       6.500444       6.500444    8[6-(6,8),57-(8,8,8,8,8,8,8)]
   126       7.271828       7.271828       7.271828    8[6-(6,8),57-(8,8,8,8,8,8,8)]
   127       1.755174       1.755174       1.755174    8[6-(6,8),57-(8,8,8,8,8,8,8)]
   128        4.76199        4.76199        4.76199    8[6-(6,8),57-(8,8,8,8,8,8,8)]
   129       5.961836       5.961836       5.961836    8[6-(6,8),57-(8,8,8,8,8,8,8),57-(8,8,8,8,8,8,8)]
   130      -2.175121      -2.175121      -2.175121    8[6-(6,8),57-(8,8,8,8,8,8,8)]
   131       2.181968       2.181968       2.181968    8[6-(6,8),57-(8,8,8,8,8,8,8),57-(8,8,8,8,8,8,8)]
   132       2.583404       2.583404       2.583404    8[6-(6,8),57-(8,8,8,8,8,8,8)]
   133       4.165219       4.165219       4.165219    8[6-(6,8),57-(8,8,8,8,8,8,8),57-(8,8,8,8,8,8,8)]
   134       4.433942       4.433942       4.433942    8[6-(6,8),57-(8,8,8,8,8,8,8)]
   135      -1.459524      -1.459524      -1.459524    8[6-(6,8),57-(8,8,8,8,8,8,8),57-(8,8,8,8,8,8,8)]
   136       0.386193       0.386193       0.386193    8[6-(6,8),57-(8,8,8,8,8,8,8)]
