# Supplementary material for: A collection of forcefield precursors for metal–organic frameworks
Source: RSC Adv. 2019 Nov 13;9(63):36492–507. doi: 10.1039/c9ra07327b (PMC9075174; doi:10.1039/c9ra07327b)
Supplement: RA-009-C9RA07327B-s2208 [file RA-009-C9RA07327B-s2208.txt]

RIDDUE_clean

10.914100    0.000000    0.000000
4.189032    10.078174    0.000000
0.798087    0.532556    11.004252

     1       7.671613       7.671613       7.671613    27[7-(6,7),7-(6,7),8-(1,27,27),8-(1,27,27),8-(6)]
     2       9.559264       9.559264       9.559264    27[7-(6,7),7-(6,7),8-(1,27,27),8-(1,27,27),8-(6)]
     3       8.229606       8.229606       8.229606    27[7-(6,7),7-(6,7),8-(1,27,27),8-(1,27,27),8-(6)]
     4       6.341955       6.341955       6.341955    27[7-(6,7),7-(6,7),8-(1,27,27),8-(1,27,27),8-(6)]
     5       8.433144       8.433144       8.433144    27[7-(7,7),7-(7,7),8-(1,27,27),8-(1,27,27),8-(6),8-(6)]
     6       7.468075       7.468075       7.468075    27[7-(7,7),7-(7,7),8-(1,27,27),8-(1,27,27),8-(6),8-(6)]
     7       9.207672       9.207672       9.207672    1[8-(27,27,27)]
     8      10.230721      10.230721      10.230721    1[6-(6,6)]
     9      10.899888      10.899888      10.899888    1[6-(6,6)]
    10       7.424931       7.424931       7.424931    1[6-(6,6)]
    11       8.169453       8.169453       8.169453    1[8-(27,27,27)]
    12         2.8854         2.8854         2.8854    1[6-(6,6)]
    13       3.284174       3.284174       3.284174    1[6-(6,6)]
    14      12.151291      12.151291      12.151291    1[6-(6,6)]
    15       6.693547       6.693547       6.693547    1[8-(27,27,27)]
    16       5.670498       5.670498       5.670498    1[6-(6,6)]
    17       5.001331       5.001331       5.001331    1[6-(6,6)]
    18       8.476288       8.476288       8.476288    1[6-(6,6)]
    19       7.731766       7.731766       7.731766    1[8-(27,27,27)]
    20      13.015819      13.015819      13.015819    1[6-(6,6)]
    21      12.617045      12.617045      12.617045    1[6-(6,6)]
    22       3.749928       3.749928       3.749928    1[6-(6,6)]
    23       9.900021       9.900021       9.900021    6[6-(1,6),6-(6,7),7-(7,27)]
    24      10.361693      10.361693      10.361693    6[1-(0),6-(6,6),6-(6,7)]
    25       7.344392       7.344392       7.344392    6[6-(6,6),8-(27),8-(27)]
    26      10.118342      10.118342      10.118342    6[6-(1,6),6-(6,7),7-(7,27)]
    27       6.826843       6.826843       6.826843    6[6-(1,6),6-(1,6),6-(8,8)]
    28      10.765303      10.765303      10.765303    6[1-(0),6-(1,6),6-(6,7)]
    29      11.190522      11.190522      11.190522    6[1-(0),6-(1,6),6-(6,6)]
    30       4.210066       4.210066       4.210066    6[6-(1,6),6-(6,7),7-(7,27)]
    31       2.962905       2.962905       2.962905    6[1-(0),6-(6,6),6-(6,7)]
    32      11.407336      11.407336      11.407336    6[6-(6,6),8-(27),8-(27)]
    33       4.329343       4.329343       4.329343    6[6-(1,6),6-(6,7),7-(7,27)]
    34       1.855454       1.855454       1.855454    6[6-(1,6),6-(1,6),6-(8,8)]
    35       3.208937       3.208937       3.208937    6[1-(0),6-(1,6),6-(6,7)]
    36       2.002265       2.002265       2.002265    6[1-(0),6-(1,6),6-(6,6)]
    37       6.001198       6.001198       6.001198    6[6-(1,6),6-(6,7),7-(7,27)]
    38       5.539526       5.539526       5.539526    6[1-(0),6-(6,6),6-(6,7)]
    39       8.556827       8.556827       8.556827    6[6-(6,6),8-(27),8-(27)]
    40       5.782877       5.782877       5.782877    6[6-(1,6),6-(6,7),7-(7,27)]
    41       4.885344       4.885344       4.885344    6[6-(1,6),6-(1,6),6-(8,8)]
    42       5.135916       5.135916       5.135916    6[1-(0),6-(1,6),6-(6,7)]
    43       4.710697       4.710697       4.710697    6[1-(0),6-(1,6),6-(6,6)]
    44      11.691153      11.691153      11.691153    6[6-(1,6),6-(6,7),7-(7,27)]
    45      12.938314      12.938314      12.938314    6[1-(0),6-(6,6),6-(6,7)]
    46       4.493883       4.493883       4.493883    6[6-(6,6),8-(27),8-(27)]
    47      11.571876      11.571876      11.571876    6[6-(1,6),6-(6,7),7-(7,27)]
    48       3.131665       3.131665       3.131665    6[6-(1,6),6-(1,6),6-(8,8)]
    49      12.692282      12.692282      12.692282    6[1-(0),6-(1,6),6-(6,7)]
    50      13.898954      13.898954      13.898954    6[1-(0),6-(1,6),6-(6,6)]
    51       9.235112       9.235112       9.235112    7[6-(6,6),7-(7,27),27-(7,8,8,8)]
    52       9.057107       9.057107       9.057107    7[7-(6,27),7-(6,27),27-(7,8,8,8,8)]
    53       9.577478       9.577478       9.577478    7[6-(6,6),7-(7,27),27-(7,8,8,8)]
    54       5.482921       5.482921       5.482921    7[6-(6,6),7-(7,27),27-(7,8,8,8)]
    55       6.306532       6.306532       6.306532    7[7-(6,27),7-(6,27),27-(7,8,8,8,8)]
    56       5.658385       5.658385       5.658385    7[6-(6,6),7-(7,27),27-(7,8,8,8)]
    57       6.666107       6.666107       6.666107    7[6-(6,6),7-(7,27),27-(7,8,8,8)]
    58       6.844112       6.844112       6.844112    7[7-(6,27),7-(6,27),27-(7,8,8,8,8)]
    59       6.323741       6.323741       6.323741    7[6-(6,6),7-(7,27),27-(7,8,8,8)]
    60      10.418298      10.418298      10.418298    7[6-(6,6),7-(7,27),27-(7,8,8,8)]
    61       9.594687       9.594687       9.594687    7[7-(6,27),7-(6,27),27-(7,8,8,8,8)]
    62      10.242834      10.242834      10.242834    7[6-(6,6),7-(7,27),27-(7,8,8,8)]
    63        8.48245        8.48245        8.48245    8[1-(0),27-(7,7,8,8),27-(7,7,8,8),27-(7,7,8,8,8)]
    64       7.007091       7.007091       7.007091    8[6-(6,8),27-(7,7,8,8)]
    65       8.071841       8.071841       8.071841    8[6-(6,8),27-(7,7,8,8,8)]
    66       8.137431       8.137431       8.137431    8[1-(0),27-(7,7,8,8),27-(7,7,8,8),27-(7,7,8,8,8)]
    67      11.268502      11.268502      11.268502    8[6-(6,8),27-(7,7,8,8)]
    68       10.46603       10.46603       10.46603    8[6-(6,8),27-(7,7,8,8,8)]
    69       7.418769       7.418769       7.418769    8[1-(0),27-(7,7,8,8),27-(7,7,8,8),27-(7,7,8,8,8)]
    70       8.894128       8.894128       8.894128    8[6-(6,8),27-(7,7,8,8)]
    71       7.829378       7.829378       7.829378    8[6-(6,8),27-(7,7,8,8,8)]
    72       7.763788       7.763788       7.763788    8[1-(0),27-(7,7,8,8),27-(7,7,8,8),27-(7,7,8,8,8)]
    73       4.632717       4.632717       4.632717    8[6-(6,8),27-(7,7,8,8)]
    74       5.435189       5.435189       5.435189    8[6-(6,8),27-(7,7,8,8,8)]
