# Supplementary material for: A collection of forcefield precursors for metal–organic frameworks
Source: RSC Adv. 2019 Nov 13;9(63):36492–507. doi: 10.1039/c9ra07327b (PMC9075174; doi:10.1039/c9ra07327b)
Supplement: RA-009-C9RA07327B-s2209 [file RA-009-C9RA07327B-s2209.txt]

RIDGIW_clean

17.742100    0.000000    0.000000
-5.913969    16.727435    0.000000
-5.913969    -8.363581    14.486463

     1       4.435621       4.435621       4.435621    30[7-(6,6),7-(6,6),7-(6,6),7-(6,6)]
     2      -4.435428      -4.435428      -4.435428    30[7-(6,6),7-(6,6),7-(6,6),7-(6,6)]
     3      -1.478468      -1.478468      -1.478468    30[7-(6,6),7-(6,6),7-(6,6),7-(6,6)]
     4       1.478565       1.478565       1.478565    30[7-(6,6),7-(6,6),7-(6,6),7-(6,6)]
     5      10.349615      10.349615      10.349615    30[7-(6,6),7-(6,6),7-(6,6),7-(6,6)]
     6       7.392582       7.392582       7.392582    30[7-(6,6),7-(6,6),7-(6,6),7-(6,6)]
     7      15.691113      15.691113      15.691113    5[1-(0),7-(6,6),7-(6,6),7-(6,6)]
     8       0.683751       0.683751       0.683751    5[1-(0),7-(6,6),7-(6,6),7-(6,6)]
     9      -5.230314      -5.230314      -5.230314    5[1-(0),7-(6,6),7-(6,6),7-(6,6)]
    10       6.597743       6.597743       6.597743    5[1-(0),7-(6,6),7-(6,6),7-(6,6)]
    11       6.820063       6.820063       6.820063    5[1-(0),7-(6,6),7-(6,6),7-(6,6)]
    12       3.640736       3.640736       3.640736    5[1-(0),7-(6,6),7-(6,6),7-(6,6)]
    13      -2.273307      -2.273307      -2.273307    5[1-(0),7-(6,6),7-(6,6),7-(6,6)]
    14      -8.187299      -8.187299      -8.187299    5[1-(0),7-(6,6),7-(6,6),7-(6,6)]
    15      -5.581598      -5.581598      -5.581598    1[6-(6,7)]
    16       2.802179       2.802179       2.802179    1[6-(1,1,6)]
    17        2.16228        2.16228        2.16228    1[6-(1,1,6)]
    18       3.054107       3.054107       3.054107    1[6-(1,1,6)]
    19      12.132098      12.132098      12.132098    1[6-(6,7)]
    20      -1.564766      -1.564766      -1.564766    1[6-(6,7)]
    21      -0.277862      -0.277862      -0.277862    1[6-(1,1,6)]
    22       -1.24659       -1.24659       -1.24659    1[6-(1,1,6)]
    23      -1.759916      -1.759916      -1.759916    1[6-(1,1,6)]
    24       -3.66306       -3.66306       -3.66306    1[6-(6,7)]
    25       -4.26158       -4.26158       -4.26158    1[6-(6,7)]
    26      -5.903322      -5.903322      -5.903322    1[6-(1,1,6)]
    27      -4.478035      -4.478035      -4.478035    1[6-(1,1,6)]
    28      -5.736534      -5.736534      -5.736534    1[6-(1,1,6)]
    29      -4.223713      -4.223713      -4.223713    1[6-(6,7)]
    30      -0.419801      -0.419801      -0.419801    1[6-(6,7)]
    31        9.29336        9.29336        9.29336    1[6-(1,1,6)]
    32         9.4767         9.4767         9.4767    1[6-(1,1,6)]
    33      10.356699      10.356699      10.356699    1[6-(1,1,6)]
    34        1.66903        1.66903        1.66903    1[6-(6,7)]
    35       0.332381       0.332381       0.332381    1[6-(6,7)]
    36      14.630146      14.630146      14.630146    1[6-(1,1,6)]
    37      13.990258      13.990258      13.990258    1[6-(1,1,6)]
    38      14.882096      14.882096      14.882096    1[6-(1,1,6)]
    39        0.30401        0.30401        0.30401    1[6-(6,7)]
    40       4.349214       4.349214       4.349214    1[6-(6,7)]
    41       5.636132       5.636132       5.636132    1[6-(1,1,6)]
    42       4.667421       4.667421       4.667421    1[6-(1,1,6)]
    43       4.154077       4.154077       4.154077    1[6-(1,1,6)]
    44       2.250921       2.250921       2.250921    1[6-(6,7)]
    45       7.566445       7.566445       7.566445    1[6-(6,7)]
    46       0.010714       0.010714       0.010714    1[6-(1,1,6)]
    47       1.435991       1.435991       1.435991    1[6-(1,1,6)]
    48       0.177481       0.177481       0.177481    1[6-(1,1,6)]
    49       1.690309       1.690309       1.690309    1[6-(6,7)]
    50      11.408222      11.408222      11.408222    1[6-(6,7)]
    51        -2.5347        -2.5347        -2.5347    1[6-(1,1,6)]
    52      -2.351377      -2.351377      -2.351377    1[6-(1,1,6)]
    53      -1.471361      -1.471361      -1.471361    1[6-(1,1,6)]
    54      -4.245047      -4.245047      -4.245047    1[6-(6,7)]
    55       6.246516       6.246516       6.246516    1[6-(6,7)]
    56       8.716175       8.716175       8.716175    1[6-(1,1,6)]
    57       8.076267       8.076267       8.076267    1[6-(1,1,6)]
    58       8.968111       8.968111       8.968111    1[6-(1,1,6)]
    59      12.132098      12.132098      12.132098    1[6-(6,7)]
    60      10.263285      10.263285      10.263285    1[6-(6,7)]
    61      11.550145      11.550145      11.550145    1[6-(1,1,6)]
    62      10.581427      10.581427      10.581427    1[6-(1,1,6)]
    63      10.068083      10.068083      10.068083    1[6-(1,1,6)]
    64       8.164975       8.164975       8.164975    1[6-(6,7)]
    65        1.65247        1.65247        1.65247    1[6-(6,7)]
    66       5.924736       5.924736       5.924736    1[6-(1,1,6)]
    67       7.350019       7.350019       7.350019    1[6-(1,1,6)]
    68       6.091509       6.091509       6.091509    1[6-(1,1,6)]
    69       7.604289       7.604289       7.604289    1[6-(6,7)]
    70       5.494183       5.494183       5.494183    1[6-(6,7)]
    71       3.379368       3.379368       3.379368    1[6-(1,1,6)]
    72       3.562711       3.562711       3.562711    1[6-(1,1,6)]
    73       4.442721       4.442721       4.442721    1[6-(1,1,6)]
    74       7.583031       7.583031       7.583031    1[6-(6,7)]
    75      -2.624534      -2.624534      -2.624534    1[6-(6,7)]
    76      -0.154875      -0.154875      -0.154875    1[6-(1,1,6)]
    77      -0.794783      -0.794783      -0.794783    1[6-(1,1,6)]
    78       0.097061       0.097061       0.097061    1[6-(1,1,6)]
    79       3.261048       3.261048       3.261048    1[6-(6,7)]
    80       1.392235       1.392235       1.392235    1[6-(6,7)]
    81       2.679095       2.679095       2.679095    1[6-(1,1,6)]
    82       1.710377       1.710377       1.710377    1[6-(1,1,6)]
    83       1.197033       1.197033       1.197033    1[6-(1,1,6)]
    84      -0.706075      -0.706075      -0.706075    1[6-(6,7)]
    85       -7.21858       -7.21858       -7.21858    1[6-(6,7)]
    86      -2.946314      -2.946314      -2.946314    1[6-(1,1,6)]
    87      -1.521031      -1.521031      -1.521031    1[6-(1,1,6)]
    88      -2.779541      -2.779541      -2.779541    1[6-(1,1,6)]
    89      -1.266761      -1.266761      -1.266761    1[6-(6,7)]
    90      -3.376867      -3.376867      -3.376867    1[6-(6,7)]
    91      -5.491682      -5.491682      -5.491682    1[6-(1,1,6)]
    92      -5.308339      -5.308339      -5.308339    1[6-(1,1,6)]
    93      -4.428329      -4.428329      -4.428329    1[6-(1,1,6)]
    94      -1.288019      -1.288019      -1.288019    1[6-(6,7)]
    95       3.289452       3.289452       3.289452    1[6-(6,7)]
    96      -6.068871      -6.068871      -6.068871    1[6-(1,1,6)]
    97       -6.70877       -6.70877       -6.70877    1[6-(1,1,6)]
    98      -5.816943      -5.816943      -5.816943    1[6-(1,1,6)]
    99       3.261048       3.261048       3.261048    1[6-(6,7)]
   100       7.306284       7.306284       7.306284    1[6-(6,7)]
   101       8.593188       8.593188       8.593188    1[6-(1,1,6)]
   102        7.62446        7.62446        7.62446    1[6-(1,1,6)]
   103       7.111134       7.111134       7.111134    1[6-(1,1,6)]
   104        5.20799        5.20799        5.20799    1[6-(6,7)]
   105        4.60947        4.60947        4.60947    1[6-(6,7)]
   106       2.967728       2.967728       2.967728    1[6-(1,1,6)]
   107       4.393015       4.393015       4.393015    1[6-(1,1,6)]
   108       3.134516       3.134516       3.134516    1[6-(1,1,6)]
   109       4.647337       4.647337       4.647337    1[6-(6,7)]
   110       8.451249       8.451249       8.451249    1[6-(6,7)]
   111        0.42231        0.42231        0.42231    1[6-(1,1,6)]
   112        0.60565        0.60565        0.60565    1[6-(1,1,6)]
   113       1.485649       1.485649       1.485649    1[6-(1,1,6)]
   114       -7.20202       -7.20202       -7.20202    1[6-(6,7)]
   115       9.203431       9.203431       9.203431    1[6-(6,7)]
   116       5.759096       5.759096       5.759096    1[6-(1,1,6)]
   117       5.119208       5.119208       5.119208    1[6-(1,1,6)]
   118       6.011046       6.011046       6.011046    1[6-(1,1,6)]
   119        9.17506        9.17506        9.17506    1[6-(6,7)]
   120      13.220264      13.220264      13.220264    1[6-(6,7)]
   121      -3.234918      -3.234918      -3.234918    1[6-(1,1,6)]
   122      -4.203629      -4.203629      -4.203629    1[6-(1,1,6)]
   123      -4.716973      -4.716973      -4.716973    1[6-(1,1,6)]
   124      11.121971      11.121971      11.121971    1[6-(6,7)]
   125      -1.304605      -1.304605      -1.304605    1[6-(6,7)]
   126       8.881764       8.881764       8.881764    1[6-(1,1,6)]
   127      10.307041      10.307041      10.307041    1[6-(1,1,6)]
   128       9.048531       9.048531       9.048531    1[6-(1,1,6)]
   129      -7.180741      -7.180741      -7.180741    1[6-(6,7)]
   130       2.537172       2.537172       2.537172    1[6-(6,7)]
   131        6.33635        6.33635        6.33635    1[6-(1,1,6)]
   132       6.519673       6.519673       6.519673    1[6-(1,1,6)]
   133       7.399689       7.399689       7.399689    1[6-(1,1,6)]
   134       4.626003       4.626003       4.626003    1[6-(6,7)]
   135      14.690459      14.690459      14.690459    1[5-(7,7,7)]
   136       1.017299       1.017299       1.017299    1[5-(7,7,7)]
   137      -4.896766      -4.896766      -4.896766    1[5-(7,7,7)]
   138       6.931301       6.931301       6.931301    1[5-(7,7,7)]
   139       5.819409       5.819409       5.819409    1[5-(7,7,7)]
   140       3.974284       3.974284       3.974284    1[5-(7,7,7)]
   141      -1.939749      -1.939749      -1.939749    1[5-(7,7,7)]
   142      -7.853751      -7.853751      -7.853751    1[5-(7,7,7)]
   143      11.608126      11.608126      11.608126    6[1-(0),6-(1,7),7-(5,6)]
   144       3.996816       3.996816       3.996816    6[6-(1,1,1),7-(5,6),7-(6,30)]
   145       2.939382       2.939382       2.939382    6[1-(0),1-(0),1-(0),6-(7,7)]
   146       5.574683       5.574683       5.574683    6[1-(0),6-(1,7),7-(6,30)]
   147      -1.705518      -1.705518      -1.705518    6[1-(0),6-(1,7),7-(5,6)]
   148      -1.645191      -1.645191      -1.645191    6[6-(1,1,1),7-(5,6),7-(6,30)]
   149      -1.205185      -1.205185      -1.205185    6[1-(0),1-(0),1-(0),6-(7,7)]
   150      -2.811439      -2.811439      -2.811439    6[1-(0),6-(1,7),7-(6,30)]
   151      -4.480397      -4.480397      -4.480397    6[1-(0),6-(1,7),7-(5,6)]
   152       -5.00438       -5.00438       -5.00438    6[6-(1,1,1),7-(5,6),7-(6,30)]
   153      -5.297719      -5.297719      -5.297719    6[1-(0),1-(0),1-(0),6-(7,7)]
   154      -4.472109      -4.472109      -4.472109    6[1-(0),6-(1,7),7-(6,30)]
   155       0.492145       0.492145       0.492145    6[1-(0),6-(1,7),7-(5,6)]
   156       8.567109       8.567109       8.567109    6[6-(1,1,1),7-(5,6),7-(6,30)]
   157       9.477877       9.477877       9.477877    6[1-(0),1-(0),1-(0),6-(7,7)]
   158        1.70925        1.70925        1.70925    6[1-(0),6-(1,7),7-(6,30)]
   159      -0.219988      -0.219988      -0.219988    6[1-(0),6-(1,7),7-(5,6)]
   160      15.824789      15.824789      15.824789    6[6-(1,1,1),7-(5,6),7-(6,30)]
   161      14.767359      14.767359      14.767359    6[1-(0),1-(0),1-(0),6-(7,7)]
   162      -0.339442      -0.339442      -0.339442    6[1-(0),6-(1,7),7-(6,30)]
   163       4.208465       4.208465       4.208465    6[1-(0),6-(1,7),7-(5,6)]
   164       4.268802       4.268802       4.268802    6[6-(1,1,1),7-(5,6),7-(6,30)]
   165       4.708813       4.708813       4.708813    6[1-(0),1-(0),1-(0),6-(7,7)]
   166       3.102544       3.102544       3.102544    6[1-(0),6-(1,7),7-(6,30)]
   167        1.43365        1.43365        1.43365    6[1-(0),6-(1,7),7-(5,6)]
   168       0.909651       0.909651       0.909651    6[6-(1,1,1),7-(5,6),7-(6,30)]
   169       0.616308       0.616308       0.616308    6[1-(0),1-(0),1-(0),6-(7,7)]
   170        1.44192        1.44192        1.44192    6[1-(0),6-(1,7),7-(6,30)]
   171      12.320166      12.320166      12.320166    6[1-(0),6-(1,7),7-(5,6)]
   172      -3.260948      -3.260948      -3.260948    6[6-(1,1,1),7-(5,6),7-(6,30)]
   173      -2.350187      -2.350187      -2.350187    6[1-(0),1-(0),1-(0),6-(7,7)]
   174       -4.20483       -4.20483       -4.20483    6[1-(0),6-(1,7),7-(6,30)]
   175       5.694149       5.694149       5.694149    6[1-(0),6-(1,7),7-(5,6)]
   176       9.910799       9.910799       9.910799    6[6-(1,1,1),7-(5,6),7-(6,30)]
   177       8.853375       8.853375       8.853375    6[1-(0),1-(0),1-(0),6-(7,7)]
   178      11.488655      11.488655      11.488655    6[1-(0),6-(1,7),7-(6,30)]
   179      10.122524      10.122524      10.122524    6[1-(0),6-(1,7),7-(5,6)]
   180       10.18283       10.18283       10.18283    6[6-(1,1,1),7-(5,6),7-(6,30)]
   181      10.622825      10.622825      10.622825    6[1-(0),1-(0),1-(0),6-(7,7)]
   182       9.016593       9.016593       9.016593    6[1-(0),6-(1,7),7-(6,30)]
   183       7.347625       7.347625       7.347625    6[1-(0),6-(1,7),7-(5,6)]
   184       6.823657       6.823657       6.823657    6[6-(1,1,1),7-(5,6),7-(6,30)]
   185        6.53033        6.53033        6.53033    6[1-(0),1-(0),1-(0),6-(7,7)]
   186       7.355906       7.355906       7.355906    6[1-(0),6-(1,7),7-(6,30)]
   187       6.406126       6.406126       6.406126    6[1-(0),6-(1,7),7-(5,6)]
   188       2.653138       2.653138       2.653138    6[6-(1,1,1),7-(5,6),7-(6,30)]
   189       3.563893       3.563893       3.563893    6[1-(0),1-(0),1-(0),6-(7,7)]
   190       7.623239       7.623239       7.623239    6[1-(0),6-(1,7),7-(6,30)]
   191      -3.176901      -3.176901      -3.176901    6[1-(0),6-(1,7),7-(5,6)]
   192       1.039749       1.039749       1.039749    6[6-(1,1,1),7-(5,6),7-(6,30)]
   193      -0.017675      -0.017675      -0.017675    6[1-(0),1-(0),1-(0),6-(7,7)]
   194       2.617605       2.617605       2.617605    6[1-(0),6-(1,7),7-(6,30)]
   195       1.251474       1.251474       1.251474    6[1-(0),6-(1,7),7-(5,6)]
   196        1.31178        1.31178        1.31178    6[6-(1,1,1),7-(5,6),7-(6,30)]
   197       1.751775       1.751775       1.751775    6[1-(0),1-(0),1-(0),6-(7,7)]
   198       0.145543       0.145543       0.145543    6[1-(0),6-(1,7),7-(6,30)]
   199      -1.523425      -1.523425      -1.523425    6[1-(0),6-(1,7),7-(5,6)]
   200      -2.047393      -2.047393      -2.047393    6[6-(1,1,1),7-(5,6),7-(6,30)]
   201       -2.34072       -2.34072       -2.34072    6[1-(0),1-(0),1-(0),6-(7,7)]
   202      -1.515144      -1.515144      -1.515144    6[1-(0),6-(1,7),7-(6,30)]
   203      -2.464924      -2.464924      -2.464924    6[1-(0),6-(1,7),7-(5,6)]
   204      -6.217912      -6.217912      -6.217912    6[6-(1,1,1),7-(5,6),7-(6,30)]
   205      -5.307157      -5.307157      -5.307157    6[1-(0),1-(0),1-(0),6-(7,7)]
   206      -1.247811      -1.247811      -1.247811    6[1-(0),6-(1,7),7-(6,30)]
   207       2.737076       2.737076       2.737076    6[1-(0),6-(1,7),7-(5,6)]
   208      -4.874234      -4.874234      -4.874234    6[6-(1,1,1),7-(5,6),7-(6,30)]
   209      -5.931668      -5.931668      -5.931668    6[1-(0),1-(0),1-(0),6-(7,7)]
   210      -3.296367      -3.296367      -3.296367    6[1-(0),6-(1,7),7-(6,30)]
   211       7.165532       7.165532       7.165532    6[1-(0),6-(1,7),7-(5,6)]
   212       7.225859       7.225859       7.225859    6[6-(1,1,1),7-(5,6),7-(6,30)]
   213       7.665865       7.665865       7.665865    6[1-(0),1-(0),1-(0),6-(7,7)]
   214       6.059611       6.059611       6.059611    6[1-(0),6-(1,7),7-(6,30)]
   215       4.390653       4.390653       4.390653    6[1-(0),6-(1,7),7-(5,6)]
   216        3.86667        3.86667        3.86667    6[6-(1,1,1),7-(5,6),7-(6,30)]
   217       3.573331       3.573331       3.573331    6[1-(0),1-(0),1-(0),6-(7,7)]
   218       4.398941       4.398941       4.398941    6[1-(0),6-(1,7),7-(6,30)]
   219      -8.378905      -8.378905      -8.378905    6[1-(0),6-(1,7),7-(5,6)]
   220      -0.303941      -0.303941      -0.303941    6[6-(1,1,1),7-(5,6),7-(6,30)]
   221       0.606827       0.606827       0.606827    6[1-(0),1-(0),1-(0),6-(7,7)]
   222        -7.1618        -7.1618        -7.1618    6[1-(0),6-(1,7),7-(6,30)]
   223       8.651062       8.651062       8.651062    6[1-(0),6-(1,7),7-(5,6)]
   224       6.953739       6.953739       6.953739    6[6-(1,1,1),7-(5,6),7-(6,30)]
   225       5.896309       5.896309       5.896309    6[1-(0),1-(0),1-(0),6-(7,7)]
   226       8.531608       8.531608       8.531608    6[1-(0),6-(1,7),7-(6,30)]
   227      13.079515      13.079515      13.079515    6[1-(0),6-(1,7),7-(5,6)]
   228      -4.602248      -4.602248      -4.602248    6[6-(1,1,1),7-(5,6),7-(6,30)]
   229      -4.162237      -4.162237      -4.162237    6[1-(0),1-(0),1-(0),6-(7,7)]
   230      11.973594      11.973594      11.973594    6[1-(0),6-(1,7),7-(6,30)]
   231        -7.4374        -7.4374        -7.4374    6[1-(0),6-(1,7),7-(5,6)]
   232       9.780701       9.780701       9.780701    6[6-(1,1,1),7-(5,6),7-(6,30)]
   233       9.487358       9.487358       9.487358    6[1-(0),1-(0),1-(0),6-(7,7)]
   234       10.31297       10.31297       10.31297    6[1-(0),6-(1,7),7-(6,30)]
   235       3.449116       3.449116       3.449116    6[1-(0),6-(1,7),7-(5,6)]
   236       5.610102       5.610102       5.610102    6[6-(1,1,1),7-(5,6),7-(6,30)]
   237       6.520863       6.520863       6.520863    6[1-(0),1-(0),1-(0),6-(7,7)]
   238        4.66622        4.66622        4.66622    6[1-(0),6-(1,7),7-(6,30)]
   239       4.611871       4.611871       4.611871    7[6-(1,6),6-(6,7),30-(7,7,7)]
   240       4.570487       4.570487       4.570487    7[5-(1,7,7),6-(1,6),6-(6,7)]
   241      -2.761759      -2.761759      -2.761759    7[6-(1,6),6-(6,7),30-(7,7,7)]
   242      -0.889379      -0.889379      -0.889379    7[5-(1,7,7),6-(1,6),6-(6,7)]
   243      -4.793832      -4.793832      -4.793832    7[6-(1,6),6-(6,7),30-(7,7,7)]
   244      -4.981913      -4.981913      -4.981913    7[5-(1,7,7),6-(1,6),6-(6,7)]
   245       2.944105       2.944105       2.944105    7[6-(1,6),6-(6,7),30-(7,7,7)]
   246        7.21516        7.21516        7.21516    7[5-(1,7,7),6-(1,6),6-(6,7)]
   247      -1.302244      -1.302244      -1.302244    7[6-(1,6),6-(6,7),30-(7,7,7)]
   248      16.398443      16.398443      16.398443    7[5-(1,7,7),6-(1,6),6-(6,7)]
   249        3.15223        3.15223        3.15223    7[6-(1,6),6-(6,7),30-(7,7,7)]
   250       5.024608       5.024608       5.024608    7[5-(1,7,7),6-(1,6),6-(6,7)]
   251       1.120187       1.120187       1.120187    7[6-(1,6),6-(6,7),30-(7,7,7)]
   252       0.932135       0.932135       0.932135    7[5-(1,7,7),6-(1,6),6-(6,7)]
   253       -2.96998       -2.96998       -2.96998    7[6-(1,6),6-(6,7),30-(7,7,7)]
   254      -4.612893      -4.612893      -4.612893    7[5-(1,7,7),6-(1,6),6-(6,7)]
   255      10.525855      10.525855      10.525855    7[6-(1,6),6-(6,7),30-(7,7,7)]
   256      10.484459      10.484459      10.484459    7[5-(1,7,7),6-(1,6),6-(6,7)]
   257       9.066261       9.066261       9.066261    7[6-(1,6),6-(6,7),30-(7,7,7)]
   258      10.938652      10.938652      10.938652    7[5-(1,7,7),6-(1,6),6-(6,7)]
   259       7.034191       7.034191       7.034191    7[6-(1,6),6-(6,7),30-(7,7,7)]
   260       6.846126       6.846126       6.846126    7[5-(1,7,7),6-(1,6),6-(6,7)]
   261       8.858086       8.858086       8.858086    7[6-(1,6),6-(6,7),30-(7,7,7)]
   262       1.301188       1.301188       1.301188    7[5-(1,7,7),6-(1,6),6-(6,7)]
   263       1.654805       1.654805       1.654805    7[6-(1,6),6-(6,7),30-(7,7,7)]
   264       1.613409       1.613409       1.613409    7[5-(1,7,7),6-(1,6),6-(6,7)]
   265       0.195211       0.195211       0.195211    7[6-(1,6),6-(6,7),30-(7,7,7)]
   266       2.067602       2.067602       2.067602    7[5-(1,7,7),6-(1,6),6-(6,7)]
   267      -1.836859      -1.836859      -1.836859    7[6-(1,6),6-(6,7),30-(7,7,7)]
   268      -2.024924      -2.024924      -2.024924    7[5-(1,7,7),6-(1,6),6-(6,7)]
   269      -0.012964      -0.012964      -0.012964    7[6-(1,6),6-(6,7),30-(7,7,7)]
   270      -7.569862      -7.569862      -7.569862    7[5-(1,7,7),6-(1,6),6-(6,7)]
   271      -4.259179      -4.259179      -4.259179    7[6-(1,6),6-(6,7),30-(7,7,7)]
   272      -4.300563      -4.300563      -4.300563    7[5-(1,7,7),6-(1,6),6-(6,7)]
   273       6.109291       6.109291       6.109291    7[6-(1,6),6-(6,7),30-(7,7,7)]
   274       7.981671       7.981671       7.981671    7[5-(1,7,7),6-(1,6),6-(6,7)]
   275       4.077218       4.077218       4.077218    7[6-(1,6),6-(6,7),30-(7,7,7)]
   276       3.889137       3.889137       3.889137    7[5-(1,7,7),6-(1,6),6-(6,7)]
   277      -5.926945      -5.926945      -5.926945    7[6-(1,6),6-(6,7),30-(7,7,7)]
   278       -1.65589       -1.65589       -1.65589    7[5-(1,7,7),6-(1,6),6-(6,7)]
   279       7.568806       7.568806       7.568806    7[6-(1,6),6-(6,7),30-(7,7,7)]
   280       7.527393       7.527393       7.527393    7[5-(1,7,7),6-(1,6),6-(6,7)]
   281       12.02328       12.02328       12.02328    7[6-(1,6),6-(6,7),30-(7,7,7)]
   282      -3.846442      -3.846442      -3.846442    7[5-(1,7,7),6-(1,6),6-(6,7)]
   283       9.991237       9.991237       9.991237    7[6-(1,6),6-(6,7),30-(7,7,7)]
   284       9.803185       9.803185       9.803185    7[5-(1,7,7),6-(1,6),6-(6,7)]
   285        5.90107        5.90107        5.90107    7[6-(1,6),6-(6,7),30-(7,7,7)]
   286       4.258157       4.258157       4.258157    7[5-(1,7,7),6-(1,6),6-(6,7)]
