# Supplementary material for: A collection of forcefield precursors for metal–organic frameworks
Source: RSC Adv. 2019 Nov 13;9(63):36492–507. doi: 10.1039/c9ra07327b (PMC9075174; doi:10.1039/c9ra07327b)
Supplement: RA-009-C9RA07327B-s2210 [file RA-009-C9RA07327B-s2210.txt]

RIFDUG01_clean

18.766600    0.000000    0.000000
9.383300    16.252352    0.000000
9.383300    5.417451    15.322865

     1      14.817732      14.817732      14.817732    30[8-(6),8-(6),8-(6),8-(6)]
     2      14.817732      14.817732      14.817732    30[8-(6),8-(6),8-(6),8-(6)]
     3      22.715468      22.715468      22.715468    30[8-(6),8-(6),8-(6),8-(6)]
     4      22.715468      22.715468      22.715468    30[8-(6),8-(6),8-(6),8-(6)]
     5      22.715468      22.715468      22.715468    30[8-(6),8-(6),8-(6),8-(6)]
     6      14.817732      14.817732      14.817732    30[8-(6),8-(6),8-(6),8-(6)]
     7      14.817732      14.817732      14.817732    30[8-(6),8-(6),8-(6),8-(6)]
     8      22.715468      22.715468      22.715468    30[8-(6),8-(6),8-(6),8-(6)]
     9        18.7666        18.7666        18.7666    30[8-(6),8-(6),8-(6),8-(6)]
    10      10.868864      10.868864      10.868864    30[8-(6),8-(6),8-(6),8-(6)]
    11        18.7666        18.7666        18.7666    30[8-(6),8-(6),8-(6),8-(6)]
    12      26.664336      26.664336      26.664336    30[8-(6),8-(6),8-(6),8-(6)]
    13        28.1499        28.1499        28.1499    1[6-(6,6)]
    14      32.995436      32.995436      32.995436    1[6-(6,6)]
    15      23.304364      23.304364      23.304364    1[6-(6,6)]
    16        28.1499        28.1499        28.1499    1[6-(6,6)]
    17      26.115601      26.115601      26.115601    1[6-(6,6)]
    18      30.184199      30.184199      30.184199    1[6-(6,6)]
    19      25.338663      25.338663      25.338663    1[6-(6,6)]
    20      30.961137      30.961137      30.961137    1[6-(6,6)]
    21      30.961137      30.961137      30.961137    1[6-(6,6)]
    22      30.184199      30.184199      30.184199    1[6-(6,6)]
    23      25.338663      25.338663      25.338663    1[6-(6,6)]
    24      26.115601      26.115601      26.115601    1[6-(6,6)]
    25       7.349001       7.349001       7.349001    1[6-(6,6)]
    26       6.572063       6.572063       6.572063    1[6-(6,6)]
    27      11.417599      11.417599      11.417599    1[6-(6,6)]
    28      12.194537      12.194537      12.194537    1[6-(6,6)]
    29      14.228836      14.228836      14.228836    1[6-(6,6)]
    30         9.3833         9.3833         9.3833    1[6-(6,6)]
    31         9.3833         9.3833         9.3833    1[6-(6,6)]
    32       4.537764       4.537764       4.537764    1[6-(6,6)]
    33       6.572063       6.572063       6.572063    1[6-(6,6)]
    34      12.194537      12.194537      12.194537    1[6-(6,6)]
    35       7.349001       7.349001       7.349001    1[6-(6,6)]
    36      11.417599      11.417599      11.417599    1[6-(6,6)]
    37      25.649438      25.649438      25.649438    6[6-(6,6),8-(30),8-(30)]
    38      26.936076      26.936076      26.936076    6[6-(1,6),6-(1,6),6-(8,8)]
    39      32.412921      32.412921      32.412921    6[6-(6,6),8-(30),8-(30)]
    40      32.029332      32.029332      32.029332    6[6-(1,6),6-(1,6),6-(8,8)]
    41      23.886879      23.886879      23.886879    6[6-(6,6),8-(30),8-(30)]
    42      24.270468      24.270468      24.270468    6[6-(1,6),6-(1,6),6-(8,8)]
    43      30.650362      30.650362      30.650362    6[6-(6,6),8-(30),8-(30)]
    44      29.363724      29.363724      29.363724    6[6-(1,6),6-(1,6),6-(8,8)]
    45      25.649438      25.649438      25.649438    6[6-(6,6),8-(30),8-(30)]
    46      26.936076      26.936076      26.936076    6[6-(1,6),6-(1,6),6-(8,8)]
    47      30.650362      30.650362      30.650362    6[6-(6,6),8-(30),8-(30)]
    48      29.363724      29.363724      29.363724    6[6-(1,6),6-(1,6),6-(8,8)]
    49      23.886879      23.886879      23.886879    6[6-(6,6),8-(30),8-(30)]
    50      24.270468      24.270468      24.270468    6[6-(1,6),6-(1,6),6-(8,8)]
    51      32.412921      32.412921      32.412921    6[6-(6,6),8-(30),8-(30)]
    52      32.029332      32.029332      32.029332    6[6-(1,6),6-(1,6),6-(8,8)]
    53      29.912459      29.912459      29.912459    6[6-(6,6),8-(30),8-(30)]
    54      30.815508      30.815508      30.815508    6[6-(1,6),6-(1,6),6-(8,8)]
    55        28.1499        28.1499        28.1499    6[6-(6,6),8-(30),8-(30)]
    56        28.1499        28.1499        28.1499    6[6-(1,6),6-(1,6),6-(8,8)]
    57      26.387341      26.387341      26.387341    6[6-(6,6),8-(30),8-(30)]
    58      25.484292      25.484292      25.484292    6[6-(1,6),6-(1,6),6-(8,8)]
    59        28.1499        28.1499        28.1499    6[6-(6,6),8-(30),8-(30)]
    60        28.1499        28.1499        28.1499    6[6-(1,6),6-(1,6),6-(8,8)]
    61         9.3833         9.3833         9.3833    6[6-(6,6),8-(30),8-(30)]
    62         9.3833         9.3833         9.3833    6[6-(1,6),6-(1,6),6-(8,8)]
    63       7.620741       7.620741       7.620741    6[6-(6,6),8-(30),8-(30)]
    64       6.717692       6.717692       6.717692    6[6-(1,6),6-(1,6),6-(8,8)]
    65         9.3833         9.3833         9.3833    6[6-(6,6),8-(30),8-(30)]
    66         9.3833         9.3833         9.3833    6[6-(1,6),6-(1,6),6-(8,8)]
    67      11.145859      11.145859      11.145859    6[6-(6,6),8-(30),8-(30)]
    68      12.048908      12.048908      12.048908    6[6-(1,6),6-(1,6),6-(8,8)]
    69      13.646321      13.646321      13.646321    6[6-(6,6),8-(30),8-(30)]
    70      13.262732      13.262732      13.262732    6[6-(1,6),6-(1,6),6-(8,8)]
    71       6.882838       6.882838       6.882838    6[6-(6,6),8-(30),8-(30)]
    72       8.169476       8.169476       8.169476    6[6-(1,6),6-(1,6),6-(8,8)]
    73      11.883762      11.883762      11.883762    6[6-(6,6),8-(30),8-(30)]
    74      10.597124      10.597124      10.597124    6[6-(1,6),6-(1,6),6-(8,8)]
    75       5.120279       5.120279       5.120279    6[6-(6,6),8-(30),8-(30)]
    76       5.503868       5.503868       5.503868    6[6-(1,6),6-(1,6),6-(8,8)]
    77       5.120279       5.120279       5.120279    6[6-(6,6),8-(30),8-(30)]
    78       5.503868       5.503868       5.503868    6[6-(1,6),6-(1,6),6-(8,8)]
    79      13.646321      13.646321      13.646321    6[6-(6,6),8-(30),8-(30)]
    80      13.262732      13.262732      13.262732    6[6-(1,6),6-(1,6),6-(8,8)]
    81       6.882838       6.882838       6.882838    6[6-(6,6),8-(30),8-(30)]
    82       8.169476       8.169476       8.169476    6[6-(1,6),6-(1,6),6-(8,8)]
    83      11.883762      11.883762      11.883762    6[6-(6,6),8-(30),8-(30)]
    84      10.597124      10.597124      10.597124    6[6-(1,6),6-(1,6),6-(8,8)]
    85        28.1499        28.1499        28.1499    6[1-(0),6-(6,6),6-(6,6)]
    86      32.437693      32.437693      32.437693    6[1-(0),6-(6,6),6-(6,6)]
    87      23.862107      23.862107      23.862107    6[1-(0),6-(6,6),6-(6,6)]
    88        28.1499        28.1499        28.1499    6[1-(0),6-(6,6),6-(6,6)]
    89      26.938704      26.938704      26.938704    6[1-(0),6-(6,6),6-(6,6)]
    90      29.361096      29.361096      29.361096    6[1-(0),6-(6,6),6-(6,6)]
    91      25.073304      25.073304      25.073304    6[1-(0),6-(6,6),6-(6,6)]
    92      31.226496      31.226496      31.226496    6[1-(0),6-(6,6),6-(6,6)]
    93      31.226496      31.226496      31.226496    6[1-(0),6-(6,6),6-(6,6)]
    94      29.361096      29.361096      29.361096    6[1-(0),6-(6,6),6-(6,6)]
    95      25.073304      25.073304      25.073304    6[1-(0),6-(6,6),6-(6,6)]
    96      26.938704      26.938704      26.938704    6[1-(0),6-(6,6),6-(6,6)]
    97       8.172104       8.172104       8.172104    6[1-(0),6-(6,6),6-(6,6)]
    98       6.306704       6.306704       6.306704    6[1-(0),6-(6,6),6-(6,6)]
    99      10.594496      10.594496      10.594496    6[1-(0),6-(6,6),6-(6,6)]
   100      12.459896      12.459896      12.459896    6[1-(0),6-(6,6),6-(6,6)]
   101      13.671093      13.671093      13.671093    6[1-(0),6-(6,6),6-(6,6)]
   102         9.3833         9.3833         9.3833    6[1-(0),6-(6,6),6-(6,6)]
   103         9.3833         9.3833         9.3833    6[1-(0),6-(6,6),6-(6,6)]
   104       5.095507       5.095507       5.095507    6[1-(0),6-(6,6),6-(6,6)]
   105       6.306704       6.306704       6.306704    6[1-(0),6-(6,6),6-(6,6)]
   106      12.459896      12.459896      12.459896    6[1-(0),6-(6,6),6-(6,6)]
   107       8.172104       8.172104       8.172104    6[1-(0),6-(6,6),6-(6,6)]
   108      10.594496      10.594496      10.594496    6[1-(0),6-(6,6),6-(6,6)]
   109       16.33351       16.33351       16.33351    8[6-(6,8),30-(8,8,8)]
   110      14.337495      14.337495      14.337495    8[6-(6,8),30-(8,8,8)]
   111      23.195705      23.195705      23.195705    8[6-(6,8),30-(8,8,8)]
   112       21.19969       21.19969       21.19969    8[6-(6,8),30-(8,8,8)]
   113      24.598884      24.598884      24.598884    8[6-(6,8),30-(8,8,8)]
   114      12.934316      12.934316      12.934316    8[6-(6,8),30-(8,8,8)]
   115      14.930332      14.930332      14.930332    8[6-(6,8),30-(8,8,8)]
   116      22.602868      22.602868      22.602868    8[6-(6,8),30-(8,8,8)]
   117      20.169779      20.169779      20.169779    8[6-(6,8),30-(8,8,8)]
   118      10.501226      10.501226      10.501226    8[6-(6,8),30-(8,8,8)]
   119      17.363421      17.363421      17.363421    8[6-(6,8),30-(8,8,8)]
   120      27.031974      27.031974      27.031974    8[6-(6,8),30-(8,8,8)]
   121      27.031974      27.031974      27.031974    8[6-(6,8),30-(8,8,8)]
   122      17.363421      17.363421      17.363421    8[6-(6,8),30-(8,8,8)]
   123      10.501226      10.501226      10.501226    8[6-(6,8),30-(8,8,8)]
   124      20.169779      20.169779      20.169779    8[6-(6,8),30-(8,8,8)]
   125      14.337495      14.337495      14.337495    8[6-(6,8),30-(8,8,8)]
   126       16.33351       16.33351       16.33351    8[6-(6,8),30-(8,8,8)]
   127       21.19969       21.19969       21.19969    8[6-(6,8),30-(8,8,8)]
   128      23.195705      23.195705      23.195705    8[6-(6,8),30-(8,8,8)]
   129      14.930332      14.930332      14.930332    8[6-(6,8),30-(8,8,8)]
   130      22.602868      22.602868      22.602868    8[6-(6,8),30-(8,8,8)]
   131      24.598884      24.598884      24.598884    8[6-(6,8),30-(8,8,8)]
   132      12.934316      12.934316      12.934316    8[6-(6,8),30-(8,8,8)]
   133       21.19969       21.19969       21.19969    8[6-(6,8),30-(8,8,8)]
   134      23.195705      23.195705      23.195705    8[6-(6,8),30-(8,8,8)]
   135      14.337495      14.337495      14.337495    8[6-(6,8),30-(8,8,8)]
   136       16.33351       16.33351       16.33351    8[6-(6,8),30-(8,8,8)]
   137      12.934316      12.934316      12.934316    8[6-(6,8),30-(8,8,8)]
   138      24.598884      24.598884      24.598884    8[6-(6,8),30-(8,8,8)]
   139      22.602868      22.602868      22.602868    8[6-(6,8),30-(8,8,8)]
   140      14.930332      14.930332      14.930332    8[6-(6,8),30-(8,8,8)]
   141      17.363421      17.363421      17.363421    8[6-(6,8),30-(8,8,8)]
   142      27.031974      27.031974      27.031974    8[6-(6,8),30-(8,8,8)]
   143      20.169779      20.169779      20.169779    8[6-(6,8),30-(8,8,8)]
   144      10.501226      10.501226      10.501226    8[6-(6,8),30-(8,8,8)]
   145      10.501226      10.501226      10.501226    8[6-(6,8),30-(8,8,8)]
   146      20.169779      20.169779      20.169779    8[6-(6,8),30-(8,8,8)]
   147      27.031974      27.031974      27.031974    8[6-(6,8),30-(8,8,8)]
   148      17.363421      17.363421      17.363421    8[6-(6,8),30-(8,8,8)]
   149      23.195705      23.195705      23.195705    8[6-(6,8),30-(8,8,8)]
   150       21.19969       21.19969       21.19969    8[6-(6,8),30-(8,8,8)]
   151       16.33351       16.33351       16.33351    8[6-(6,8),30-(8,8,8)]
   152      14.337495      14.337495      14.337495    8[6-(6,8),30-(8,8,8)]
   153      22.602868      22.602868      22.602868    8[6-(6,8),30-(8,8,8)]
   154      14.930332      14.930332      14.930332    8[6-(6,8),30-(8,8,8)]
   155      12.934316      12.934316      12.934316    8[6-(6,8),30-(8,8,8)]
   156      24.598884      24.598884      24.598884    8[6-(6,8),30-(8,8,8)]
