# Supplementary material for: A collection of forcefield precursors for metal–organic frameworks
Source: RSC Adv. 2019 Nov 13;9(63):36492–507. doi: 10.1039/c9ra07327b (PMC9075174; doi:10.1039/c9ra07327b)
Supplement: RA-009-C9RA07327B-s2211 [file RA-009-C9RA07327B-s2211.txt]

RIHJUO_clean

10.909300    0.000000    0.000000
4.168985    10.081289    0.000000
0.830032    0.554957    10.994756

     1       7.696707       7.696707       7.696707    27[7-(6,7),7-(6,7),8-(1,27,27),8-(1,27,27),8-(6)]
     2       9.565551       9.565551       9.565551    27[7-(6,7),7-(6,7),8-(1,27,27),8-(1,27,27),8-(6)]
     3        8.21161        8.21161        8.21161    27[7-(6,7),7-(6,7),8-(1,27,27),8-(1,27,27),8-(6)]
     4       6.342766       6.342766       6.342766    27[7-(6,7),7-(6,7),8-(1,27,27),8-(1,27,27),8-(6)]
     5       8.430995       8.430995       8.430995    27[7-(7,7),7-(7,7),8-(1,27,27),8-(1,27,27),8-(6),8-(6)]
     6       7.477322       7.477322       7.477322    27[7-(7,7),7-(7,7),8-(1,27,27),8-(1,27,27),8-(6),8-(6)]
     7       9.197438       9.197438       9.197438    1[8-(27,27,27)]
     8      10.259192      10.259192      10.259192    1[6-(6,6)]
     9       10.89106       10.89106       10.89106    1[6-(6,6)]
    10       7.460441       7.460441       7.460441    1[6-(6,6)]
    11       8.175062       8.175062       8.175062    1[8-(27,27,27)]
    12       2.910049       2.910049       2.910049    1[6-(6,6)]
    13        3.28788        3.28788        3.28788    1[6-(6,6)]
    14      12.117491      12.117491      12.117491    1[6-(6,6)]
    15       6.710879       6.710879       6.710879    1[8-(27,27,27)]
    16       5.649125       5.649125       5.649125    1[6-(6,6)]
    17       5.017257       5.017257       5.017257    1[6-(6,6)]
    18       8.447876       8.447876       8.447876    1[6-(6,6)]
    19       7.733255       7.733255       7.733255    1[8-(27,27,27)]
    20      12.998268      12.998268      12.998268    1[6-(6,6)]
    21      12.620437      12.620437      12.620437    1[6-(6,6)]
    22       3.790826       3.790826       3.790826    1[6-(6,6)]
    23       9.833463       9.833463       9.833463    6[6-(1,6),6-(6,7),7-(7,27)]
    24      10.354108      10.354108      10.354108    6[1-(0),6-(6,6),6-(6,7)]
    25       7.337554       7.337554       7.337554    6[6-(6,6),8-(27),8-(27)]
    26      10.085356      10.085356      10.085356    6[6-(1,6),6-(6,7),7-(7,27)]
    27       6.834743       6.834743       6.834743    6[6-(1,6),6-(1,6),6-(8,8)]
    28      10.758541      10.758541      10.758541    6[1-(0),6-(1,6),6-(6,7)]
    29      11.200693      11.200693      11.200693    6[1-(0),6-(1,6),6-(6,6)]
    30       4.238979       4.238979       4.238979    6[6-(1,6),6-(6,7),7-(7,27)]
    31       2.980944       2.980944       2.980944    6[1-(0),6-(6,6),6-(6,7)]
    32      11.400535      11.400535      11.400535    6[6-(6,6),8-(27),8-(27)]
    33       4.336235       4.336235       4.336235    6[6-(1,6),6-(6,7),7-(7,27)]
    34       1.882419       1.882419       1.882419    6[6-(1,6),6-(1,6),6-(8,8)]
    35       3.202013       3.202013       3.202013    6[1-(0),6-(1,6),6-(6,7)]
    36       1.979332       1.979332       1.979332    6[1-(0),6-(1,6),6-(6,6)]
    37       6.074854       6.074854       6.074854    6[6-(1,6),6-(6,7),7-(7,27)]
    38       5.554209       5.554209       5.554209    6[1-(0),6-(6,6),6-(6,7)]
    39       8.570763       8.570763       8.570763    6[6-(6,6),8-(27),8-(27)]
    40       5.822961       5.822961       5.822961    6[6-(1,6),6-(6,7),7-(7,27)]
    41       4.904589       4.904589       4.904589    6[6-(1,6),6-(1,6),6-(8,8)]
    42       5.149776       5.149776       5.149776    6[1-(0),6-(1,6),6-(6,7)]
    43       4.707624       4.707624       4.707624    6[1-(0),6-(1,6),6-(6,6)]
    44      11.669338      11.669338      11.669338    6[6-(1,6),6-(6,7),7-(7,27)]
    45      12.927373      12.927373      12.927373    6[1-(0),6-(6,6),6-(6,7)]
    46       4.507782       4.507782       4.507782    6[6-(6,6),8-(27),8-(27)]
    47      11.572082      11.572082      11.572082    6[6-(1,6),6-(6,7),7-(7,27)]
    48       3.116598       3.116598       3.116598    6[6-(1,6),6-(1,6),6-(8,8)]
    49      12.706304      12.706304      12.706304    6[1-(0),6-(1,6),6-(6,7)]
    50      13.928985      13.928985      13.928985    6[1-(0),6-(1,6),6-(6,6)]
    51       9.222773       9.222773       9.222773    7[6-(6,6),7-(7,27),27-(7,8,8,8)]
    52       9.049556       9.049556       9.049556    7[7-(6,27),7-(6,27),27-(7,8,8,8,8)]
    53        9.56564        9.56564        9.56564    7[6-(6,6),7-(7,27),27-(7,8,8,8)]
    54       5.479215       5.479215       5.479215    7[6-(6,6),7-(7,27),27-(7,8,8,8)]
    55       6.310287       6.310287       6.310287    7[7-(6,27),7-(6,27),27-(7,8,8,8,8)]
    56       5.660744       5.660744       5.660744    7[6-(6,6),7-(7,27),27-(7,8,8,8)]
    57       6.685544       6.685544       6.685544    7[6-(6,6),7-(7,27),27-(7,8,8,8)]
    58       6.858761       6.858761       6.858761    7[7-(6,27),7-(6,27),27-(7,8,8,8,8)]
    59       6.342677       6.342677       6.342677    7[6-(6,6),7-(7,27),27-(7,8,8,8)]
    60      10.429102      10.429102      10.429102    7[6-(6,6),7-(7,27),27-(7,8,8,8)]
    61        9.59803        9.59803        9.59803    7[7-(6,27),7-(6,27),27-(7,8,8,8,8)]
    62      10.247573      10.247573      10.247573    7[6-(6,6),7-(7,27),27-(7,8,8,8)]
    63       8.473662       8.473662       8.473662    8[1-(0),27-(7,7,8,8),27-(7,7,8,8),27-(7,7,8,8,8)]
    64       6.993898       6.993898       6.993898    8[6-(6,8),27-(7,7,8,8)]
    65       8.066093       8.066093       8.066093    8[6-(6,8),27-(7,7,8,8,8)]
    66       8.130443       8.130443       8.130443    8[1-(0),27-(7,7,8,8),27-(7,7,8,8),27-(7,7,8,8,8)]
    67      11.275065      11.275065      11.275065    8[6-(6,8),27-(7,7,8,8)]
    68      10.453609      10.453609      10.453609    8[6-(6,8),27-(7,7,8,8,8)]
    69       7.434655       7.434655       7.434655    8[1-(0),27-(7,7,8,8),27-(7,7,8,8),27-(7,7,8,8,8)]
    70       8.914419       8.914419       8.914419    8[6-(6,8),27-(7,7,8,8)]
    71       7.842224       7.842224       7.842224    8[6-(6,8),27-(7,7,8,8,8)]
    72       7.777874       7.777874       7.777874    8[1-(0),27-(7,7,8,8),27-(7,7,8,8),27-(7,7,8,8,8)]
    73       4.633252       4.633252       4.633252    8[6-(6,8),27-(7,7,8,8)]
    74       5.454708       5.454708       5.454708    8[6-(6,8),27-(7,7,8,8,8)]
