# Supplementary material for: A collection of forcefield precursors for metal–organic frameworks
Source: RSC Adv. 2019 Nov 13;9(63):36492–507. doi: 10.1039/c9ra07327b (PMC9075174; doi:10.1039/c9ra07327b)
Supplement: RA-009-C9RA07327B-s2212 [file RA-009-C9RA07327B-s2212.txt]

RILVOZ_clean

7.437000    0.000000    0.000000
0.000000    11.278000    0.000000
0.000000    0.000000    15.164000

     1         3.9811         3.9811         3.9811    25[8-(6),8-(6),8-(6),8-(6)]
     2         3.4559         3.4559         3.4559    25[8-(6),8-(6),8-(6),8-(6)]
     3         0.2626         0.2626         0.2626    25[8-(6),8-(6),8-(6),8-(6)]
     4         7.1744         7.1744         7.1744    25[8-(6),8-(6),8-(6),8-(6)]
     5       5.997197       5.997197       5.997197    1[6-(6,6)]
     6       2.681782       2.681782       2.681782    1[6-(6,6)]
     7       3.676109       3.676109       3.676109    1[6-(6,6)]
     8       0.226829       0.226829       0.226829    1[6-(1,1,8)]
     9       0.497535       0.497535       0.497535    1[6-(1,1,8)]
    10       1.239748       1.239748       1.239748    1[6-(1,1,8)]
    11       1.439803       1.439803       1.439803    1[6-(6,6)]
    12       4.755218       4.755218       4.755218    1[6-(6,6)]
    13       3.760891       3.760891       3.760891    1[6-(6,6)]
    14       7.210172       7.210172       7.210172    1[6-(1,1,8)]
    15       6.939465       6.939465       6.939465    1[6-(1,1,8)]
    16       6.197252       6.197252       6.197252    1[6-(1,1,8)]
    17       2.278697       2.278697       2.278697    1[6-(6,6)]
    18       6.400282       6.400282       6.400282    1[6-(6,6)]
    19       7.394609       7.394609       7.394609    1[6-(6,6)]
    20       3.945329       3.945329       3.945329    1[6-(1,1,8)]
    21       4.216035       4.216035       4.216035    1[6-(1,1,8)]
    22       4.958248       4.958248       4.958248    1[6-(1,1,8)]
    23       5.158303       5.158303       5.158303    1[6-(6,6)]
    24       1.036718       1.036718       1.036718    1[6-(6,6)]
    25       0.042391       0.042391       0.042391    1[6-(6,6)]
    26       3.491671       3.491671       3.491671    1[6-(1,1,8)]
    27       3.220965       3.220965       3.220965    1[6-(1,1,8)]
    28       2.478752       2.478752       2.478752    1[6-(1,1,8)]
    29       5.810528       5.810528       5.810528    6[6-(6,6),8-(25),8-(25)]
    30       4.731419       4.731419       4.731419    6[6-(6,6),8-(25),8-(25)]
    31       4.939655       4.939655       4.939655    6[6-(1,6),6-(1,6),6-(8,8)]
    32       5.231186       5.231186       5.231186    6[1-(0),6-(6,6),6-(6,6)]
    33       4.400473       4.400473       4.400473    6[6-(1,6),6-(1,6),6-(8,8)]
    34       3.269305       3.269305       3.269305    6[1-(0),6-(6,6),6-(6,8)]
    35       3.009754       3.009754       3.009754    6[6-(1,6),6-(1,6),8-(6)]
    36       3.850135       3.850135       3.850135    6[1-(0),6-(6,6),6-(6,8)]
    37       0.901364       0.901364       0.901364    6[1-(0),1-(0),1-(0),8-(6)]
    38       1.626472       1.626472       1.626472    6[6-(6,6),8-(25),8-(25)]
    39       2.705581       2.705581       2.705581    6[6-(6,6),8-(25),8-(25)]
    40       2.497345       2.497345       2.497345    6[6-(1,6),6-(1,6),6-(8,8)]
    41       2.205814       2.205814       2.205814    6[1-(0),6-(6,6),6-(6,6)]
    42       3.036527       3.036527       3.036527    6[6-(1,6),6-(1,6),6-(8,8)]
    43       4.167695       4.167695       4.167695    6[1-(0),6-(6,6),6-(6,8)]
    44       4.427246       4.427246       4.427246    6[6-(1,6),6-(1,6),8-(6)]
    45       3.586865       3.586865       3.586865    6[1-(0),6-(6,6),6-(6,8)]
    46       6.535636       6.535636       6.535636    6[1-(0),1-(0),1-(0),8-(6)]
    47       2.092028       2.092028       2.092028    6[6-(6,6),8-(25),8-(25)]
    48       1.012919       1.012919       1.012919    6[6-(6,6),8-(25),8-(25)]
    49       1.221155       1.221155       1.221155    6[6-(1,6),6-(1,6),6-(8,8)]
    50       1.512686       1.512686       1.512686    6[1-(0),6-(6,6),6-(6,6)]
    51       0.681973       0.681973       0.681973    6[6-(1,6),6-(1,6),6-(8,8)]
    52       6.987805       6.987805       6.987805    6[1-(0),6-(6,6),6-(6,8)]
    53       6.728254       6.728254       6.728254    6[6-(1,6),6-(1,6),8-(6)]
    54       0.131635       0.131635       0.131635    6[1-(0),6-(6,6),6-(6,8)]
    55       4.619864       4.619864       4.619864    6[1-(0),1-(0),1-(0),8-(6)]
    56       5.344972       5.344972       5.344972    6[6-(6,6),8-(25),8-(25)]
    57       6.424081       6.424081       6.424081    6[6-(6,6),8-(25),8-(25)]
    58       6.215845       6.215845       6.215845    6[6-(1,6),6-(1,6),6-(8,8)]
    59       5.924314       5.924314       5.924314    6[1-(0),6-(6,6),6-(6,6)]
    60       6.755027       6.755027       6.755027    6[6-(1,6),6-(1,6),6-(8,8)]
    61       0.449195       0.449195       0.449195    6[1-(0),6-(6,6),6-(6,8)]
    62       0.708746       0.708746       0.708746    6[6-(1,6),6-(1,6),8-(6)]
    63       7.305365       7.305365       7.305365    6[1-(0),6-(6,6),6-(6,8)]
    64       2.817136       2.817136       2.817136    6[1-(0),1-(0),1-(0),8-(6)]
    65       5.490811       5.490811       5.490811    8[6-(6,8),25-(8,8,8)]
    66       6.844866       6.844866       6.844866    8[6-(6,8),25-(8,8,8)]
    67       5.931826       5.931826       5.931826    8[6-(6,8),25-(8,8,8)]
    68       3.776137       3.776137       3.776137    8[6-(6,8),25-(8,8,8)]
    69       1.957493       1.957493       1.957493    8[6-(1,1,1),6-(6,6)]
    70       1.946189       1.946189       1.946189    8[6-(6,8),25-(8,8,8)]
    71       0.592134       0.592134       0.592134    8[6-(6,8),25-(8,8,8)]
    72       1.505174       1.505174       1.505174    8[6-(6,8),25-(8,8,8)]
    73       3.660863       3.660863       3.660863    8[6-(6,8),25-(8,8,8)]
    74       5.479507       5.479507       5.479507    8[6-(1,1,1),6-(6,6)]
    75       1.772311       1.772311       1.772311    8[6-(6,8),25-(8,8,8)]
    76       3.126366       3.126366       3.126366    8[6-(6,8),25-(8,8,8)]
    77       2.213326       2.213326       2.213326    8[6-(6,8),25-(8,8,8)]
    78       0.057637       0.057637       0.057637    8[6-(6,8),25-(8,8,8)]
    79       5.675993       5.675993       5.675993    8[6-(1,1,1),6-(6,6)]
    80       5.664689       5.664689       5.664689    8[6-(6,8),25-(8,8,8)]
    81       4.310634       4.310634       4.310634    8[6-(6,8),25-(8,8,8)]
    82       5.223674       5.223674       5.223674    8[6-(6,8),25-(8,8,8)]
    83       7.379363       7.379363       7.379363    8[6-(6,8),25-(8,8,8)]
    84       1.761007       1.761007       1.761007    8[6-(1,1,1),6-(6,6)]
