# Supplementary material for: A collection of forcefield precursors for metal–organic frameworks
Source: RSC Adv. 2019 Nov 13;9(63):36492–507. doi: 10.1039/c9ra07327b (PMC9075174; doi:10.1039/c9ra07327b)
Supplement: RA-009-C9RA07327B-s2213 [file RA-009-C9RA07327B-s2213.txt]

RINPEJ_charged

13.118700    0.000000    0.000000
-6.559367    11.672420    0.000000
0.000000    0.000000    22.955400

     1       0.135636       0.135636       0.135636    48[8-(6),8-(6),8-(6),8-(6),8-(6)]
     2      -0.135659      -0.135659      -0.135659    48[8-(6),8-(6),8-(6),8-(6),8-(6)]
     3       6.423697       6.423697       6.423697    48[8-(6),8-(6),8-(6),8-(6),8-(6)]
     4       6.694992       6.694992       6.694992    48[8-(6),8-(6),8-(6),8-(6),8-(6)]
     5       3.706023       3.706023       3.706023    1[6-(6,6)]
     6       5.738105       5.738105       5.738105    1[6-(6,6)]
     7       0.060336       0.060336       0.060336    1[6-(6,6)]
     8       3.047465       3.047465       3.047465    1[6-(6,6)]
     9        4.53119        4.53119        4.53119    1[6-(6,6)]
    10       3.004167       3.004167       3.004167    1[6-(6,6)]
    11      10.710103      10.710103      10.710103    1[6-(6,6)]
    12      -3.657506      -3.657506      -3.657506    1[6-(6,6)]
    13         8.5101         8.5101         8.5101    1[6-(6,6)]
    14      -4.520717      -4.520717      -4.520717    1[6-(6,6)]
    15      11.709751      11.709751      11.709751    1[6-(6,6)]
    16       9.848205       9.848205       9.848205    1[6-(6,6)]
    17       6.350749       6.350749       6.350749    1[6-(6,6)]
    18       -1.14658       -1.14658       -1.14658    1[6-(6,6)]
    19       0.167915       0.167915       0.167915    1[6-(6,6)]
    20      -0.379131      -0.379131      -0.379131    1[6-(6,6)]
    21       9.412658       9.412658       9.412658    1[6-(6,6)]
    22       7.380567       7.380567       7.380567    1[6-(6,6)]
    23      -0.060356      -0.060356      -0.060356    1[6-(6,6)]
    24      -3.047483      -3.047483      -3.047483    1[6-(6,6)]
    25       8.587492       8.587492       8.587492    1[6-(6,6)]
    26      -3.004198      -3.004198      -3.004198    1[6-(6,6)]
    27       2.408589       2.408589       2.408589    1[6-(6,6)]
    28       3.657481       3.657481       3.657481    1[6-(6,6)]
    29       4.608599       4.608599       4.608599    1[6-(6,6)]
    30       4.520691       4.520691       4.520691    1[6-(6,6)]
    31       1.408948       1.408948       1.408948    1[6-(6,6)]
    32       3.270488       3.270488       3.270488    1[6-(6,6)]
    33       6.767924       6.767924       6.767924    1[6-(6,6)]
    34       1.146568       1.146568       1.146568    1[6-(6,6)]
    35      -0.167923      -0.167923      -0.167923    1[6-(6,6)]
    36        0.37913        0.37913        0.37913    1[6-(6,6)]
    37        2.85331        2.85331        2.85331    1[6-(6,6)]
    38       0.821228       0.821228       0.821228    1[6-(6,6)]
    39       6.498997       6.498997       6.498997    1[6-(6,6)]
    40       3.511868       3.511868       3.511868    1[6-(6,6)]
    41       2.028143       2.028143       2.028143    1[6-(6,6)]
    42       3.555166       3.555166       3.555166    1[6-(6,6)]
    43       -4.15077       -4.15077       -4.15077    1[6-(6,6)]
    44      10.216839      10.216839      10.216839    1[6-(6,6)]
    45      -1.950767      -1.950767      -1.950767    1[6-(6,6)]
    46       11.08005       11.08005       11.08005    1[6-(6,6)]
    47      -5.150418      -5.150418      -5.150418    1[6-(6,6)]
    48      -3.288872      -3.288872      -3.288872    1[6-(6,6)]
    49       0.208584       0.208584       0.208584    1[6-(6,6)]
    50       7.705913       7.705913       7.705913    1[6-(6,6)]
    51       6.391418       6.391418       6.391418    1[6-(6,6)]
    52      -6.180236      -6.180236      -6.180236    1[6-(6,6)]
    53      -2.853325      -2.853325      -2.853325    1[6-(6,6)]
    54      -0.821234      -0.821234      -0.821234    1[6-(6,6)]
    55       6.619689       6.619689       6.619689    1[6-(6,6)]
    56       9.606816       9.606816       9.606816    1[6-(6,6)]
    57      -2.028159      -2.028159      -2.028159    1[6-(6,6)]
    58       9.563531       9.563531       9.563531    1[6-(6,6)]
    59       4.150744       4.150744       4.150744    1[6-(6,6)]
    60       2.901852       2.901852       2.901852    1[6-(6,6)]
    61       1.950734       1.950734       1.950734    1[6-(6,6)]
    62       2.038642       2.038642       2.038642    1[6-(6,6)]
    63       5.150385       5.150385       5.150385    1[6-(6,6)]
    64       3.288845       3.288845       3.288845    1[6-(6,6)]
    65      -0.208591      -0.208591      -0.208591    1[6-(6,6)]
    66       5.412765       5.412765       5.412765    1[6-(6,6)]
    67       6.727256       6.727256       6.727256    1[6-(6,6)]
    68       6.180203       6.180203       6.180203    1[6-(6,6)]
    69       3.517115       3.517115       3.517115    1[7-(1,6,6)]
    70       4.863094       4.863094       4.863094    1[7-(1,6,6)]
    71       4.899823       4.899823       4.899823    1[6-(1,1,7)]
    72       5.242223       5.242223       5.242223    1[6-(1,1,7)]
    73       3.803101       3.803101       3.803101    1[6-(1,1,7)]
    74       3.471202       3.471202       3.471202    1[6-(1,1,7)]
    75       2.896602       2.896602       2.896602    1[6-(1,1,7)]
    76       4.358026       4.358026       4.358026    1[6-(1,1,7)]
    77       3.042218       3.042218       3.042218    1[7-(1,6,6)]
    78       1.696239       1.696239       1.696239    1[7-(1,6,6)]
    79        1.65951        1.65951        1.65951    1[6-(1,1,7)]
    80        1.31711        1.31711        1.31711    1[6-(1,1,7)]
    81       2.756232       2.756232       2.756232    1[6-(1,1,7)]
    82       3.088131       3.088131       3.088131    1[6-(1,1,7)]
    83       3.662731       3.662731       3.662731    1[6-(1,1,7)]
    84       2.201307       2.201307       2.201307    1[6-(1,1,7)]
    85       9.601568       9.601568       9.601568    1[7-(1,6,6)]
    86        8.25559        8.25559        8.25559    1[7-(1,6,6)]
    87       8.218855       8.218855       8.218855    1[6-(1,1,7)]
    88       7.876458       7.876458       7.876458    1[6-(1,1,7)]
    89      -3.803122      -3.803122      -3.803122    1[6-(1,1,7)]
    90       9.647486       9.647486       9.647486    1[6-(1,1,7)]
    91      10.222084      10.222084      10.222084    1[6-(1,1,7)]
    92       8.760661       8.760661       8.760661    1[6-(1,1,7)]
    93      -3.042235      -3.042235      -3.042235    1[7-(1,6,6)]
    94      -1.696257      -1.696257      -1.696257    1[7-(1,6,6)]
    95      -1.659522      -1.659522      -1.659522    1[6-(1,1,7)]
    96      -1.317125      -1.317125      -1.317125    1[6-(1,1,7)]
    97      10.362455      10.362455      10.362455    1[6-(1,1,7)]
    98      -3.088153      -3.088153      -3.088153    1[6-(1,1,7)]
    99      -3.662751      -3.662751      -3.662751    1[6-(1,1,7)]
   100      -2.201328      -2.201328      -2.201328    1[6-(1,1,7)]
   101       1.279063       1.279063       1.279063    6[6-(6,6),8-(0),8-(48)]
   102       1.788069       1.788069       1.788069    6[6-(1,6),6-(1,6),6-(8,8)]
   103       3.122241       3.122241       3.122241    6[1-(0),6-(1,6),6-(6,6)]
   104       6.607876       6.607876       6.607876    6[1-(0),6-(1,6),6-(6,7)]
   105       0.966838       0.966838       0.966838    6[1-(0),6-(6,6),6-(6,7)]
   106       2.740487       2.740487       2.740487    6[1-(0),6-(1,6),6-(6,7)]
   107       7.502571       7.502571       7.502571    6[6-(1,6),6-(1,6),7-(7)]
   108       1.452231       1.452231       1.452231    6[6-(1,6),6-(1,6),7-(7)]
   109      -2.492565      -2.492565      -2.492565    6[6-(6,6),8-(0),8-(48)]
   110       1.586036       1.586036       1.586036    6[6-(6,6),8-(48),8-(48)]
   111        3.61944        3.61944        3.61944    6[1-(0),6-(1,6),6-(1,6)]
   112        3.00023        3.00023        3.00023    6[1-(0),6-(6,6),6-(6,7)]
   113      -3.883148      -3.883148      -3.883148    6[6-(1,6),6-(1,6),6-(8,8)]
   114      10.205036      10.205036      10.205036    6[6-(1,6),6-(1,6),7-(7)]
   115      10.292929      10.292929      10.292929    6[1-(0),6-(1,6),6-(6,7)]
   116       2.341672       2.341672       2.341672    6[6-(1,6),6-(1,6),6-(8,8)]
   117      -4.279333      -4.279333      -4.279333    6[1-(0),6-(6,6),6-(6,7)]
   118       8.962695       8.962695       8.962695    6[1-(0),6-(1,6),6-(6,6)]
   119      -4.798834      -4.798834      -4.798834    6[1-(0),6-(1,6),6-(6,6)]
   120      11.745169      11.745169      11.745169    6[6-(1,6),6-(1,6),7-(7)]
   121      11.960317      11.960317      11.960317    6[1-(0),6-(1,6),6-(6,7)]
   122       9.736697       9.736697       9.736697    6[1-(0),6-(1,6),6-(1,6)]
   123       6.979135       6.979135       6.979135    6[1-(0),6-(1,6),6-(1,6)]
   124      -1.007521      -1.007521      -1.007521    6[1-(0),6-(6,6),6-(6,7)]
   125       -0.47359       -0.47359       -0.47359    6[6-(1,6),6-(1,6),6-(8,8)]
   126      -0.215154      -0.215154      -0.215154    6[6-(6,6),8-(0),8-(48)]
   127      -0.229581      -0.229581      -0.229581    6[1-(0),6-(1,6),6-(6,6)]
   128      -0.554923      -0.554923      -0.554923    6[1-(0),6-(1,6),6-(1,6)]
   129      -1.279083      -1.279083      -1.279083    6[6-(6,6),8-(0),8-(48)]
   130      -1.788089      -1.788089      -1.788089    6[6-(1,6),6-(1,6),6-(8,8)]
   131       -3.12226       -3.12226       -3.12226    6[1-(0),6-(1,6),6-(6,6)]
   132       6.510797       6.510797       6.510797    6[1-(0),6-(1,6),6-(6,7)]
   133      -0.966858      -0.966858      -0.966858    6[1-(0),6-(6,6),6-(6,7)]
   134      -2.740506      -2.740506      -2.740506    6[1-(0),6-(1,6),6-(6,7)]
   135       5.616102       5.616102       5.616102    6[6-(1,6),6-(1,6),7-(7)]
   136       -1.45225       -1.45225       -1.45225    6[6-(1,6),6-(1,6),7-(7)]
   137       2.492541       2.492541       2.492541    6[6-(6,6),8-(0),8-(48)]
   138      -1.586065      -1.586065      -1.586065    6[6-(6,6),8-(48),8-(48)]
   139       9.499242       9.499242       9.499242    6[1-(0),6-(1,6),6-(1,6)]
   140      -3.000263      -3.000263      -3.000263    6[1-(0),6-(6,6),6-(6,7)]
   141       3.883122       3.883122       3.883122    6[6-(1,6),6-(1,6),6-(8,8)]
   142       2.913662       2.913662       2.913662    6[6-(1,6),6-(1,6),7-(7)]
   143       2.825765       2.825765       2.825765    6[1-(0),6-(1,6),6-(6,7)]
   144      -2.341704      -2.341704      -2.341704    6[6-(1,6),6-(1,6),6-(8,8)]
   145       4.279307       4.279307       4.279307    6[1-(0),6-(6,6),6-(6,7)]
   146       4.156003       4.156003       4.156003    6[1-(0),6-(1,6),6-(6,6)]
   147       4.798807       4.798807       4.798807    6[1-(0),6-(1,6),6-(6,6)]
   148       1.373525       1.373525       1.373525    6[6-(1,6),6-(1,6),7-(7)]
   149        1.15838        1.15838        1.15838    6[1-(0),6-(1,6),6-(6,7)]
   150       3.381998       3.381998       3.381998    6[1-(0),6-(1,6),6-(1,6)]
   151       6.139538       6.139538       6.139538    6[1-(0),6-(1,6),6-(1,6)]
   152       1.007511       1.007511       1.007511    6[1-(0),6-(6,6),6-(6,7)]
   153        0.47358        0.47358        0.47358    6[6-(1,6),6-(1,6),6-(8,8)]
   154       0.215139       0.215139       0.215139    6[6-(6,6),8-(0),8-(48)]
   155       0.229574       0.229574       0.229574    6[1-(0),6-(1,6),6-(6,6)]
   156       0.554919       0.554919       0.554919    6[1-(0),6-(1,6),6-(1,6)]
   157        5.28027        5.28027        5.28027    6[6-(6,6),8-(0),8-(48)]
   158       4.771264       4.771264       4.771264    6[6-(1,6),6-(1,6),6-(8,8)]
   159       3.437092       3.437092       3.437092    6[1-(0),6-(1,6),6-(6,6)]
   160      -0.048543      -0.048543      -0.048543    6[1-(0),6-(1,6),6-(6,7)]
   161       5.592495       5.592495       5.592495    6[1-(0),6-(6,6),6-(6,7)]
   162       3.818846       3.818846       3.818846    6[1-(0),6-(1,6),6-(6,7)]
   163      -0.943238      -0.943238      -0.943238    6[6-(1,6),6-(1,6),7-(7)]
   164       5.107102       5.107102       5.107102    6[6-(1,6),6-(1,6),7-(7)]
   165       9.051898       9.051898       9.051898    6[6-(6,6),8-(0),8-(48)]
   166       4.973297       4.973297       4.973297    6[6-(6,6),8-(48),8-(48)]
   167       2.939893       2.939893       2.939893    6[1-(0),6-(1,6),6-(1,6)]
   168       3.559103       3.559103       3.559103    6[1-(0),6-(6,6),6-(6,7)]
   169      10.442481      10.442481      10.442481    6[6-(1,6),6-(1,6),6-(8,8)]
   170      -3.645703      -3.645703      -3.645703    6[6-(1,6),6-(1,6),7-(7)]
   171      -3.733596      -3.733596      -3.733596    6[1-(0),6-(1,6),6-(6,7)]
   172       4.217661       4.217661       4.217661    6[6-(1,6),6-(1,6),6-(8,8)]
   173      10.838666      10.838666      10.838666    6[1-(0),6-(6,6),6-(6,7)]
   174      -2.403362      -2.403362      -2.403362    6[1-(0),6-(1,6),6-(6,6)]
   175      11.358167      11.358167      11.358167    6[1-(0),6-(1,6),6-(6,6)]
   176      -5.185836      -5.185836      -5.185836    6[6-(1,6),6-(1,6),7-(7)]
   177      -5.400984      -5.400984      -5.400984    6[1-(0),6-(1,6),6-(6,7)]
   178      -3.177364      -3.177364      -3.177364    6[1-(0),6-(1,6),6-(1,6)]
   179      -0.419802      -0.419802      -0.419802    6[1-(0),6-(1,6),6-(1,6)]
   180       7.566854       7.566854       7.566854    6[1-(0),6-(6,6),6-(6,7)]
   181       7.032923       7.032923       7.032923    6[6-(1,6),6-(1,6),6-(8,8)]
   182       6.774487       6.774487       6.774487    6[6-(6,6),8-(0),8-(48)]
   183       6.788914       6.788914       6.788914    6[1-(0),6-(1,6),6-(6,6)]
   184       7.114256       7.114256       7.114256    6[1-(0),6-(1,6),6-(1,6)]
   185       7.838416       7.838416       7.838416    6[6-(6,6),8-(0),8-(48)]
   186       8.347422       8.347422       8.347422    6[6-(1,6),6-(1,6),6-(8,8)]
   187       9.681593       9.681593       9.681593    6[1-(0),6-(1,6),6-(6,6)]
   188       0.048536       0.048536       0.048536    6[1-(0),6-(1,6),6-(6,7)]
   189       7.526191       7.526191       7.526191    6[1-(0),6-(6,6),6-(6,7)]
   190       9.299839       9.299839       9.299839    6[1-(0),6-(1,6),6-(6,7)]
   191       0.943231       0.943231       0.943231    6[6-(1,6),6-(1,6),7-(7)]
   192       8.011583       8.011583       8.011583    6[6-(1,6),6-(1,6),7-(7)]
   193       4.066792       4.066792       4.066792    6[6-(6,6),8-(0),8-(48)]
   194       8.145398       8.145398       8.145398    6[6-(6,6),8-(48),8-(48)]
   195      -2.939909      -2.939909      -2.939909    6[1-(0),6-(1,6),6-(1,6)]
   196       9.559596       9.559596       9.559596    6[1-(0),6-(6,6),6-(6,7)]
   197       2.676211       2.676211       2.676211    6[6-(1,6),6-(1,6),6-(8,8)]
   198       3.645671       3.645671       3.645671    6[6-(1,6),6-(1,6),7-(7)]
   199       3.733568       3.733568       3.733568    6[1-(0),6-(1,6),6-(6,7)]
   200       8.901037       8.901037       8.901037    6[6-(1,6),6-(1,6),6-(8,8)]
   201       2.280026       2.280026       2.280026    6[1-(0),6-(6,6),6-(6,7)]
   202        2.40333        2.40333        2.40333    6[1-(0),6-(1,6),6-(6,6)]
   203       1.760526       1.760526       1.760526    6[1-(0),6-(1,6),6-(6,6)]
   204       5.185808       5.185808       5.185808    6[6-(1,6),6-(1,6),7-(7)]
   205       5.400953       5.400953       5.400953    6[1-(0),6-(1,6),6-(6,7)]
   206       3.177335       3.177335       3.177335    6[1-(0),6-(1,6),6-(1,6)]
   207       0.419795       0.419795       0.419795    6[1-(0),6-(1,6),6-(1,6)]
   208       5.551822       5.551822       5.551822    6[1-(0),6-(6,6),6-(6,7)]
   209       6.085753       6.085753       6.085753    6[6-(1,6),6-(1,6),6-(8,8)]
   210       6.344194       6.344194       6.344194    6[6-(6,6),8-(0),8-(48)]
   211       6.329759       6.329759       6.329759    6[1-(0),6-(1,6),6-(6,6)]
   212       6.004414       6.004414       6.004414    6[1-(0),6-(1,6),6-(1,6)]
   213       4.557426       4.557426       4.557426    6[1-(0),1-(0),1-(0),7-(1,1,6)]
   214       3.683724       3.683724       3.683724    6[1-(0),1-(0),1-(0),7-(1,1,6)]
   215       2.001907       2.001907       2.001907    6[1-(0),1-(0),1-(0),7-(1,1,6)]
   216       2.875609       2.875609       2.875609    6[1-(0),1-(0),1-(0),7-(1,1,6)]
   217       8.561254       8.561254       8.561254    6[1-(0),1-(0),1-(0),7-(1,1,6)]
   218       9.434962       9.434962       9.434962    6[1-(0),1-(0),1-(0),7-(1,1,6)]
   219      -2.001921      -2.001921      -2.001921    6[1-(0),1-(0),1-(0),7-(1,1,6)]
   220      -2.875629      -2.875629      -2.875629    6[1-(0),1-(0),1-(0),7-(1,1,6)]
   221       0.621817       0.621817       0.621817    7[6-(6,6),7-(6)]
   222      11.190248      11.190248      11.190248    7[6-(6,6),7-(6)]
   223      10.786194      10.786194      10.786194    7[6-(6,6),7-(6)]
   224       7.182475       7.182475       7.182475    7[6-(6,6),7-(6)]
   225      -0.621836      -0.621836      -0.621836    7[6-(6,6),7-(6)]
   226       1.928446       1.928446       1.928446    7[6-(6,6),7-(6)]
   227       2.332504       2.332504       2.332504    7[6-(6,6),7-(6)]
   228       5.936199       5.936199       5.936199    7[6-(6,6),7-(6)]
   229       5.937516       5.937516       5.937516    7[6-(6,6),7-(6)]
   230      -4.630915      -4.630915      -4.630915    7[6-(6,6),7-(6)]
   231      -4.226861      -4.226861      -4.226861    7[6-(6,6),7-(6)]
   232      -0.623142      -0.623142      -0.623142    7[6-(6,6),7-(6)]
   233       7.181169       7.181169       7.181169    7[6-(6,6),7-(6)]
   234       4.630887       4.630887       4.630887    7[6-(6,6),7-(6)]
   235       4.226829       4.226829       4.226829    7[6-(6,6),7-(6)]
   236       0.623134       0.623134       0.623134    7[6-(6,6),7-(6)]
   237       4.161243       4.161243       4.161243    7[1-(0),1-(0),6-(1,1,1),6-(1,1,1)]
   238        2.39809        2.39809        2.39809    7[1-(0),1-(0),6-(1,1,1),6-(1,1,1)]
   239        8.95744        8.95744        8.95744    7[1-(0),1-(0),6-(1,1,1),6-(1,1,1)]
   240      -2.398107      -2.398107      -2.398107    7[1-(0),1-(0),6-(1,1,1),6-(1,1,1)]
   241       0.098379       0.098379       0.098379    8[6-(6,8),48-(8,8,8,8)]
   242       2.058314       2.058314       2.058314    8[6-(6,8)]
   243       0.821216       0.821216       0.821216    8[6-(6,8),48-(8,8,8,8)]
   244       1.734279       1.734279       1.734279    8[6-(6,8),48-(8,8,8,8)]
   245      -1.643785      -1.643785      -1.643785    8[6-(6,8)]
   246      -2.185587      -2.185587      -2.185587    8[6-(6,8),48-(8,8,8,8)]
   247       0.419791       0.419791       0.419791    8[6-(6,8)]
   248      -0.619211      -0.619211      -0.619211    8[6-(6,8),48-(8,8,8,8)]
   249      -0.098401      -0.098401      -0.098401    8[6-(6,8),48-(8,8,8,8)]
   250      -2.058334      -2.058334      -2.058334    8[6-(6,8)]
   251      -0.821245      -0.821245      -0.821245    8[6-(6,8),48-(8,8,8,8)]
   252      -1.734305      -1.734305      -1.734305    8[6-(6,8),48-(8,8,8,8)]
   253       1.643761       1.643761       1.643761    8[6-(6,8)]
   254       2.185563       2.185563       2.185563    8[6-(6,8),48-(8,8,8,8)]
   255      -0.419806      -0.419806      -0.419806    8[6-(6,8)]
   256       0.619194       0.619194       0.619194    8[6-(6,8),48-(8,8,8,8)]
   257       6.460954       6.460954       6.460954    8[6-(6,8),48-(8,8,8,8)]
   258       4.501019       4.501019       4.501019    8[6-(6,8)]
   259       5.738117       5.738117       5.738117    8[6-(6,8),48-(8,8,8,8)]
   260       4.825054       4.825054       4.825054    8[6-(6,8),48-(8,8,8,8)]
   261       8.203118       8.203118       8.203118    8[6-(6,8)]
   262        8.74492        8.74492        8.74492    8[6-(6,8),48-(8,8,8,8)]
   263       6.139542       6.139542       6.139542    8[6-(6,8)]
   264       7.178544       7.178544       7.178544    8[6-(6,8),48-(8,8,8,8)]
   265       6.657734       6.657734       6.657734    8[6-(6,8),48-(8,8,8,8)]
   266       8.617667       8.617667       8.617667    8[6-(6,8)]
   267       7.380578       7.380578       7.380578    8[6-(6,8),48-(8,8,8,8)]
   268       8.293638       8.293638       8.293638    8[6-(6,8),48-(8,8,8,8)]
   269       4.915572       4.915572       4.915572    8[6-(6,8)]
   270        4.37377        4.37377        4.37377    8[6-(6,8),48-(8,8,8,8)]
   271       6.979139       6.979139       6.979139    8[6-(6,8)]
   272       5.940139       5.940139       5.940139    8[6-(6,8),48-(8,8,8,8)]
