# Supplementary material for: A collection of forcefield precursors for metal–organic frameworks
Source: RSC Adv. 2019 Nov 13;9(63):36492–507. doi: 10.1039/c9ra07327b (PMC9075174; doi:10.1039/c9ra07327b)
Supplement: RA-009-C9RA07327B-s2214 [file RA-009-C9RA07327B-s2214.txt]

RIPNIP_clean

11.933900    0.000000    0.000000
0.000000    12.436900    0.000000
-4.361083    0.000000    17.425256

     1      -2.800412      -2.800412      -2.800412    30[8-(6),8-(6),8-(6),8-(6,30)]
     2      -0.336298      -0.336298      -0.336298    30[8-(6),8-(6),8-(6),8-(6,30)]
     3       2.225738       2.225738       2.225738    30[8-(6),8-(6),8-(6),8-(6,30)]
     4      -0.238377      -0.238377      -0.238377    30[8-(6),8-(6),8-(6),8-(6,30)]
     5      10.373229      10.373229      10.373229    30[8-(6),8-(6),8-(6),8-(6,30)]
     6       7.909115       7.909115       7.909115    30[8-(6),8-(6),8-(6),8-(6,30)]
     7       5.347079       5.347079       5.347079    30[8-(6),8-(6),8-(6),8-(6,30)]
     8       7.811194       7.811194       7.811194    30[8-(6),8-(6),8-(6),8-(6,30)]
     9       0.060388       0.060388       0.060388    6[6-(6,9),6-(6,9),6-(8,8)]
    10       3.696744       3.696744       3.696744    6[6-(6,6),6-(6,9),9-(0)]
    11       4.315362       4.315362       4.315362    6[6-(6,6),6-(6,9),9-(0)]
    12       5.674035       5.674035       5.674035    6[6-(6,9),6-(6,9),6-(8,8)]
    13       6.369363       6.369363       6.369363    6[6-(6,6),6-(6,9),9-(0)]
    14       1.438362       1.438362       1.438362    6[6-(6,6),6-(6,9),9-(0)]
    15       -0.56183       -0.56183       -0.56183    6[6-(6,6),8-(30),8-(30)]
    16       6.433651       6.433651       6.433651    6[6-(6,6),8-(0),8-(30,30)]
    17       1.638253       1.638253       1.638253    6[6-(6,6),8-(30),8-(30)]
    18       1.614404       1.614404       1.614404    6[6-(6,9),6-(6,9),6-(8,8)]
    19       2.541426       2.541426       2.541426    6[6-(6,6),6-(6,9),9-(0)]
    20       6.883139       6.883139       6.883139    6[6-(6,6),6-(6,9),9-(0)]
    21      -3.019852      -3.019852      -3.019852    6[6-(6,6),8-(30),8-(30)]
    22       -3.70658       -3.70658       -3.70658    6[6-(6,9),6-(6,9),6-(8,8)]
    23       6.908141       6.908141       6.908141    6[6-(6,6),6-(6,9),9-(0)]
    24      10.651236      10.651236      10.651236    6[6-(6,6),6-(6,9),9-(0)]
    25      -0.635063      -0.635063      -0.635063    6[6-(6,9),6-(6,9),6-(8,8)]
    26       0.089664       0.089664       0.089664    6[6-(6,6),6-(6,9),9-(0)]
    27      -0.528953      -0.528953      -0.528953    6[6-(6,6),6-(6,9),9-(0)]
    28      10.046274      10.046274      10.046274    6[6-(6,9),6-(6,9),6-(8,8)]
    29       9.350945       9.350945       9.350945    6[6-(6,6),6-(6,9),9-(0)]
    30      -2.013036      -2.013036      -2.013036    6[6-(6,6),6-(6,9),9-(0)]
    31      -0.012845      -0.012845      -0.012845    6[6-(6,6),8-(30),8-(30)]
    32       9.286657       9.286657       9.286657    6[6-(6,6),8-(0),8-(30,30)]
    33      -2.212927      -2.212927      -2.212927    6[6-(6,6),8-(30),8-(30)]
    34      -2.189079      -2.189079      -2.189079    6[6-(6,9),6-(6,9),6-(8,8)]
    35         8.8178         8.8178         8.8178    6[6-(6,6),6-(6,9),9-(0)]
    36       8.837169       8.837169       8.837169    6[6-(6,6),6-(6,9),9-(0)]
    37       2.445178       2.445178       2.445178    6[6-(6,6),8-(30),8-(30)]
    38       3.131906       3.131906       3.131906    6[6-(6,9),6-(6,9),6-(8,8)]
    39       4.451085       4.451085       4.451085    6[6-(6,6),6-(6,9),9-(0)]
    40       5.069073       5.069073       5.069073    6[6-(6,6),6-(6,9),9-(0)]
    41       7.512429       7.512429       7.512429    6[6-(6,9),6-(6,9),6-(8,8)]
    42       3.876073       3.876073       3.876073    6[6-(6,6),6-(6,9),9-(0)]
    43       3.257455       3.257455       3.257455    6[6-(6,6),6-(6,9),9-(0)]
    44       1.898782       1.898782       1.898782    6[6-(6,9),6-(6,9),6-(8,8)]
    45       1.203454       1.203454       1.203454    6[6-(6,6),6-(6,9),9-(0)]
    46       6.134455       6.134455       6.134455    6[6-(6,6),6-(6,9),9-(0)]
    47       8.134647       8.134647       8.134647    6[6-(6,6),8-(30),8-(30)]
    48       1.139166       1.139166       1.139166    6[6-(6,6),8-(0),8-(30,30)]
    49       5.934564       5.934564       5.934564    6[6-(6,6),8-(30),8-(30)]
    50       5.958413       5.958413       5.958413    6[6-(6,9),6-(6,9),6-(8,8)]
    51       5.031391       5.031391       5.031391    6[6-(6,6),6-(6,9),9-(0)]
    52       0.689678       0.689678       0.689678    6[6-(6,6),6-(6,9),9-(0)]
    53      10.592669      10.592669      10.592669    6[6-(6,6),8-(30),8-(30)]
    54      11.279397      11.279397      11.279397    6[6-(6,9),6-(6,9),6-(8,8)]
    55       0.664676       0.664676       0.664676    6[6-(6,6),6-(6,9),9-(0)]
    56       1.282664       1.282664       1.282664    6[6-(6,6),6-(6,9),9-(0)]
    57        8.20788        8.20788        8.20788    6[6-(6,9),6-(6,9),6-(8,8)]
    58       7.483153       7.483153       7.483153    6[6-(6,6),6-(6,9),9-(0)]
    59        8.10177        8.10177        8.10177    6[6-(6,6),6-(6,9),9-(0)]
    60      -2.473457      -2.473457      -2.473457    6[6-(6,9),6-(6,9),6-(8,8)]
    61      -1.778128      -1.778128      -1.778128    6[6-(6,6),6-(6,9),9-(0)]
    62       9.585853       9.585853       9.585853    6[6-(6,6),6-(6,9),9-(0)]
    63       7.585662       7.585662       7.585662    6[6-(6,6),8-(30),8-(30)]
    64       -1.71384       -1.71384       -1.71384    6[6-(6,6),8-(0),8-(30,30)]
    65       9.785744       9.785744       9.785744    6[6-(6,6),8-(30),8-(30)]
    66       9.761896       9.761896       9.761896    6[6-(6,9),6-(6,9),6-(8,8)]
    67      -1.244983      -1.244983      -1.244983    6[6-(6,6),6-(6,9),9-(0)]
    68      -1.264352      -1.264352      -1.264352    6[6-(6,6),6-(6,9),9-(0)]
    69       5.127639       5.127639       5.127639    6[6-(6,6),8-(30),8-(30)]
    70       4.440911       4.440911       4.440911    6[6-(6,9),6-(6,9),6-(8,8)]
    71       3.121732       3.121732       3.121732    6[6-(6,6),6-(6,9),9-(0)]
    72       2.503744       2.503744       2.503744    6[6-(6,6),6-(6,9),9-(0)]
    73       0.074469       0.074469       0.074469    8[6-(6,8),30-(8,8,8)]
    74      -1.624367      -1.624367      -1.624367    8[6-(6,8),30-(8,8,8)]
    75       6.934159       6.934159       6.934159    8[6-(6,8)]
    76       6.598699       6.598699       6.598699    8[6-(6,8),30-(8,8,8),30-(8,8,8)]
    77       0.749436       0.749436       0.749436    8[6-(6,8),30-(8,8,8)]
    78        2.54696        2.54696        2.54696    8[6-(6,8),30-(8,8,8)]
    79      -1.928513      -1.928513      -1.928513    8[6-(6,8),30-(8,8,8)]
    80       8.316229       8.316229       8.316229    8[6-(6,8),30-(8,8,8)]
    81      -0.649144      -0.649144      -0.649144    8[6-(6,8),30-(8,8,8)]
    82       1.049692       1.049692       1.049692    8[6-(6,8),30-(8,8,8)]
    83        8.78615        8.78615        8.78615    8[6-(6,8)]
    84       9.121609       9.121609       9.121609    8[6-(6,8),30-(8,8,8),30-(8,8,8)]
    85      -1.324111      -1.324111      -1.324111    8[6-(6,8),30-(8,8,8)]
    86       8.812266       8.812266       8.812266    8[6-(6,8),30-(8,8,8)]
    87       1.353838       1.353838       1.353838    8[6-(6,8),30-(8,8,8)]
    88       3.042996       3.042996       3.042996    8[6-(6,8),30-(8,8,8)]
    89       7.498348       7.498348       7.498348    8[6-(6,8),30-(8,8,8)]
    90       9.197184       9.197184       9.197184    8[6-(6,8),30-(8,8,8)]
    91       0.638658       0.638658       0.638658    8[6-(6,8)]
    92       0.974118       0.974118       0.974118    8[6-(6,8),30-(8,8,8),30-(8,8,8)]
    93       6.823381       6.823381       6.823381    8[6-(6,8),30-(8,8,8)]
    94       5.025857       5.025857       5.025857    8[6-(6,8),30-(8,8,8)]
    95        9.50133        9.50133        9.50133    8[6-(6,8),30-(8,8,8)]
    96      -0.743412      -0.743412      -0.743412    8[6-(6,8),30-(8,8,8)]
    97       8.221961       8.221961       8.221961    8[6-(6,8),30-(8,8,8)]
    98       6.523125       6.523125       6.523125    8[6-(6,8),30-(8,8,8)]
    99      -1.213333      -1.213333      -1.213333    8[6-(6,8)]
   100      -1.548792      -1.548792      -1.548792    8[6-(6,8),30-(8,8,8),30-(8,8,8)]
   101       8.896928       8.896928       8.896928    8[6-(6,8),30-(8,8,8)]
   102      -1.239449      -1.239449      -1.239449    8[6-(6,8),30-(8,8,8)]
   103       6.218979       6.218979       6.218979    8[6-(6,8),30-(8,8,8)]
   104       4.529821       4.529821       4.529821    8[6-(6,8),30-(8,8,8)]
   105       2.367054       2.367054       2.367054    9[6-(6,6)]
   106       3.571925       3.571925       3.571925    9[6-(6,6)]
   107       7.708921       7.708921       7.708921    9[6-(6,6)]
   108       2.203776       2.203776       2.203776    9[6-(6,6)]
   109        3.45496        3.45496        3.45496    9[6-(6,6)]
   110        7.80633        7.80633        7.80633    9[6-(6,6)]
   111       6.249086       6.249086       6.249086    9[6-(6,6)]
   112       5.033009       5.033009       5.033009    9[6-(6,6)]
   113       1.419354       1.419354       1.419354    9[6-(6,6)]
   114       0.214484       0.214484       0.214484    9[6-(6,6)]
   115       8.011387       8.011387       8.011387    9[6-(6,6)]
   116        9.15545        9.15545        9.15545    9[6-(6,6)]
   117       7.904265       7.904265       7.904265    9[6-(6,6)]
   118       7.913978       7.913978       7.913978    9[6-(6,6)]
   119       5.110139       5.110139       5.110139    9[6-(6,6)]
   120       6.326216       6.326216       6.326216    9[6-(6,6)]
   121       5.205763       5.205763       5.205763    9[6-(6,6)]
   122       4.000892       4.000892       4.000892    9[6-(6,6)]
   123      -0.136104      -0.136104      -0.136104    9[6-(6,6)]
   124       5.369041       5.369041       5.369041    9[6-(6,6)]
   125       4.117857       4.117857       4.117857    9[6-(6,6)]
   126      -0.233513      -0.233513      -0.233513    9[6-(6,6)]
   127       1.323731       1.323731       1.323731    9[6-(6,6)]
   128       2.539808       2.539808       2.539808    9[6-(6,6)]
   129       6.153463       6.153463       6.153463    9[6-(6,6)]
   130       7.358333       7.358333       7.358333    9[6-(6,6)]
   131       -0.43857       -0.43857       -0.43857    9[6-(6,6)]
   132      -1.582633      -1.582633      -1.582633    9[6-(6,6)]
   133      -0.331448      -0.331448      -0.331448    9[6-(6,6)]
   134      -0.341161      -0.341161      -0.341161    9[6-(6,6)]
   135       2.462678       2.462678       2.462678    9[6-(6,6)]
   136       1.246601       1.246601       1.246601    9[6-(6,6)]
