# Supplementary material for: A collection of forcefield precursors for metal–organic frameworks
Source: RSC Adv. 2019 Nov 13;9(63):36492–507. doi: 10.1039/c9ra07327b (PMC9075174; doi:10.1039/c9ra07327b)
Supplement: RA-009-C9RA07327B-s2215 [file RA-009-C9RA07327B-s2215.txt]

RIVDEF_clean

11.477000    0.000000    0.000000
-5.738500    9.939374    0.000000
0.000000    0.000000    22.585000

     1       1.693718       1.693718       1.693718    48[7-(6),7-(6),7-(6),8-(5,6),8-(5,6),8-(5,6),8-(5,6)]
     2           -0.0           -0.0           -0.0    48[7-(6),7-(6),7-(6),8-(5,6),8-(5,6),8-(5,6),8-(5,6)]
     3      -1.693718      -1.693718      -1.693718    48[7-(6),7-(6),7-(6),8-(5,6),8-(5,6),8-(5,6),8-(5,6)]
     4       4.044782       4.044782       4.044782    48[7-(6),7-(6),7-(6),8-(5,6),8-(5,6),8-(5,6),8-(5,6)]
     5         5.7385         5.7385         5.7385    48[7-(6),7-(6),7-(6),8-(5,6),8-(5,6),8-(5,6),8-(5,6)]
     6       7.432218       7.432218       7.432218    48[7-(6),7-(6),7-(6),8-(5,6),8-(5,6),8-(5,6),8-(5,6)]
     7       3.716826       3.716826       3.716826    5[8-(6,48),8-(6,48),8-(6,48),8-(6,48)]
     8      -2.021674      -2.021674      -2.021674    5[8-(6,48),8-(6,48),8-(6,48),8-(6,48)]
     9       4.043347       4.043347       4.043347    5[8-(6,48),8-(6,48),8-(6,48),8-(6,48)]
    10       2.021674       2.021674       2.021674    5[8-(6,48),8-(6,48),8-(6,48),8-(6,48)]
    11      -3.716826      -3.716826      -3.716826    5[8-(6,48),8-(6,48),8-(6,48),8-(6,48)]
    12       7.433653       7.433653       7.433653    5[8-(6,48),8-(6,48),8-(6,48),8-(6,48)]
    13       5.170389       5.170389       5.170389    1[6-(1,1,8)]
    14        5.67595        5.67595        5.67595    1[6-(1,1,8)]
    15       5.715546       5.715546       5.715546    1[6-(1,1,8)]
    16       0.488346       0.488346       0.488346    1[6-(1,1,8)]
    17       1.749669       1.749669       1.749669    1[6-(1,1,8)]
    18       1.842632       1.842632       1.842632    1[6-(1,1,8)]
    19      10.165179      10.165179      10.165179    1[6-(1,1,8)]
    20       8.572171       8.572171       8.572171    1[6-(1,1,8)]
    21       9.813409       9.813409       9.813409    1[6-(1,1,8)]
    22       -0.97038       -0.97038       -0.97038    1[6-(1,1,8)]
    23      -1.224022      -1.224022      -1.224022    1[6-(1,1,8)]
    24      -2.594376      -2.594376      -2.594376    1[6-(1,1,8)]
    25       1.879933       1.879933       1.879933    1[6-(1,1,8)]
    26       2.967378       2.967378       2.967378    1[6-(1,1,8)]
    27       1.686545       1.686545       1.686545    1[6-(1,1,8)]
    28       0.482034       0.482034       0.482034    1[6-(1,1,8)]
    29      -0.525647      -0.525647      -0.525647    1[6-(1,1,8)]
    30       0.751743       0.751743       0.751743    1[6-(1,1,8)]
    31       0.568111       0.568111       0.568111    1[6-(1,1,8)]
    32        0.06255        0.06255        0.06255    1[6-(1,1,8)]
    33       0.022954       0.022954       0.022954    1[6-(1,1,8)]
    34       5.250154       5.250154       5.250154    1[6-(1,1,8)]
    35       3.988831       3.988831       3.988831    1[6-(1,1,8)]
    36       3.895868       3.895868       3.895868    1[6-(1,1,8)]
    37      -4.426679      -4.426679      -4.426679    1[6-(1,1,8)]
    38      -2.833671      -2.833671      -2.833671    1[6-(1,1,8)]
    39      -4.074909      -4.074909      -4.074909    1[6-(1,1,8)]
    40        6.70888        6.70888        6.70888    1[6-(1,1,8)]
    41       6.962522       6.962522       6.962522    1[6-(1,1,8)]
    42       8.332876       8.332876       8.332876    1[6-(1,1,8)]
    43       3.858567       3.858567       3.858567    1[6-(1,1,8)]
    44       2.771122       2.771122       2.771122    1[6-(1,1,8)]
    45       4.051955       4.051955       4.051955    1[6-(1,1,8)]
    46       5.256466       5.256466       5.256466    1[6-(1,1,8)]
    47       6.264147       6.264147       6.264147    1[6-(1,1,8)]
    48       4.986757       4.986757       4.986757    1[6-(1,1,8)]
    49      -0.568111      -0.568111      -0.568111    1[6-(1,1,8)]
    50       -0.06255       -0.06255       -0.06255    1[6-(1,1,8)]
    51      -0.022954      -0.022954      -0.022954    1[6-(1,1,8)]
    52       6.226846       6.226846       6.226846    1[6-(1,1,8)]
    53       7.488169       7.488169       7.488169    1[6-(1,1,8)]
    54       7.581132       7.581132       7.581132    1[6-(1,1,8)]
    55       4.426679       4.426679       4.426679    1[6-(1,1,8)]
    56       2.833671       2.833671       2.833671    1[6-(1,1,8)]
    57       4.074909       4.074909       4.074909    1[6-(1,1,8)]
    58        4.76812        4.76812        4.76812    1[6-(1,1,8)]
    59       4.514478       4.514478       4.514478    1[6-(1,1,8)]
    60       3.144124       3.144124       3.144124    1[6-(1,1,8)]
    61      -3.858567      -3.858567      -3.858567    1[6-(1,1,8)]
    62      -2.771122      -2.771122      -2.771122    1[6-(1,1,8)]
    63      -4.051955      -4.051955      -4.051955    1[6-(1,1,8)]
    64       6.220534       6.220534       6.220534    1[6-(1,1,8)]
    65       5.212853       5.212853       5.212853    1[6-(1,1,8)]
    66       6.490243       6.490243       6.490243    1[6-(1,1,8)]
    67       6.306612       6.306612       6.306612    1[6-(1,1,8)]
    68        5.80105        5.80105        5.80105    1[6-(1,1,8)]
    69       5.761454       5.761454       5.761454    1[6-(1,1,8)]
    70      -0.488346      -0.488346      -0.488346    1[6-(1,1,8)]
    71      -1.749669      -1.749669      -1.749669    1[6-(1,1,8)]
    72      -1.842632      -1.842632      -1.842632    1[6-(1,1,8)]
    73       1.311821       1.311821       1.311821    1[6-(1,1,8)]
    74       2.904829       2.904829       2.904829    1[6-(1,1,8)]
    75       1.663591       1.663591       1.663591    1[6-(1,1,8)]
    76        0.97038        0.97038        0.97038    1[6-(1,1,8)]
    77       1.224022       1.224022       1.224022    1[6-(1,1,8)]
    78       2.594376       2.594376       2.594376    1[6-(1,1,8)]
    79       9.597067       9.597067       9.597067    1[6-(1,1,8)]
    80       8.509622       8.509622       8.509622    1[6-(1,1,8)]
    81       9.790455       9.790455       9.790455    1[6-(1,1,8)]
    82      -0.482034      -0.482034      -0.482034    1[6-(1,1,8)]
    83       0.525647       0.525647       0.525647    1[6-(1,1,8)]
    84      -0.751744      -0.751744      -0.751744    1[6-(1,1,8)]
    85       8.100467       8.100467       8.100467    6[6-(6,6),7-(48)]
    86       5.182439       5.182439       5.182439    6[1-(0),1-(0),1-(0),8-(5,48)]
    87       1.545378       1.545378       1.545378    6[1-(0),1-(0),1-(0),8-(5,48)]
    88       6.097156       6.097156       6.097156    6[6-(6,6),7-(48)]
    89       9.631498       9.631498       9.631498    6[1-(0),1-(0),1-(0),8-(5,48)]
    90      -1.548821      -1.548821      -1.548821    6[1-(0),1-(0),1-(0),8-(5,48)]
    91       3.017877       3.017877       3.017877    6[6-(6,6),7-(48)]
    92       2.401562       2.401562       2.401562    6[1-(0),1-(0),1-(0),8-(5,48)]
    93       0.003443       0.003443       0.003443    6[1-(0),1-(0),1-(0),8-(5,48)]
    94      -2.361967      -2.361967      -2.361967    6[6-(6,6),7-(48)]
    95       0.556061       0.556061       0.556061    6[1-(0),1-(0),1-(0),8-(5,48)]
    96       4.193122       4.193122       4.193122    6[1-(0),1-(0),1-(0),8-(5,48)]
    97      -0.358656      -0.358656      -0.358656    6[6-(6,6),7-(48)]
    98      -3.892998      -3.892998      -3.892998    6[1-(0),1-(0),1-(0),8-(5,48)]
    99       7.287321       7.287321       7.287321    6[1-(0),1-(0),1-(0),8-(5,48)]
   100       2.720623       2.720623       2.720623    6[6-(6,6),7-(48)]
   101       3.336938       3.336938       3.336938    6[1-(0),1-(0),1-(0),8-(5,48)]
   102       5.735057       5.735057       5.735057    6[1-(0),1-(0),1-(0),8-(5,48)]
   103       2.361967       2.361967       2.361967    6[6-(6,6),7-(48)]
   104      -0.556061      -0.556061      -0.556061    6[1-(0),1-(0),1-(0),8-(5,48)]
   105       7.283878       7.283878       7.283878    6[1-(0),1-(0),1-(0),8-(5,48)]
   106       0.358656       0.358656       0.358656    6[6-(6,6),7-(48)]
   107       3.892998       3.892998       3.892998    6[1-(0),1-(0),1-(0),8-(5,48)]
   108       4.189679       4.189679       4.189679    6[1-(0),1-(0),1-(0),8-(5,48)]
   109      -2.720623      -2.720623      -2.720623    6[6-(6,6),7-(48)]
   110      -3.336938      -3.336938      -3.336938    6[1-(0),1-(0),1-(0),8-(5,48)]
   111       5.741943       5.741943       5.741943    6[1-(0),1-(0),1-(0),8-(5,48)]
   112       3.376533       3.376533       3.376533    6[6-(6,6),7-(48)]
   113       6.294561       6.294561       6.294561    6[1-(0),1-(0),1-(0),8-(5,48)]
   114      -1.545378      -1.545378      -1.545378    6[1-(0),1-(0),1-(0),8-(5,48)]
   115       5.379844       5.379844       5.379844    6[6-(6,6),7-(48)]
   116       1.845502       1.845502       1.845502    6[1-(0),1-(0),1-(0),8-(5,48)]
   117       1.548821       1.548821       1.548821    6[1-(0),1-(0),1-(0),8-(5,48)]
   118       8.459123       8.459123       8.459123    6[6-(6,6),7-(48)]
   119       9.075438       9.075438       9.075438    6[1-(0),1-(0),1-(0),8-(5,48)]
   120      -0.003443      -0.003443      -0.003443    6[1-(0),1-(0),1-(0),8-(5,48)]
   121       -2.58089       -2.58089       -2.58089    6[6-(7),6-(7),6-(7)]
   122      -1.363755      -1.363755      -1.363755    6[6-(6,6),7-(48)]
   123            0.0            0.0            0.0    6[6-(7),6-(7),6-(7)]
   124            0.0            0.0            0.0    6[6-(6,6),7-(48)]
   125        2.58089        2.58089        2.58089    6[6-(7),6-(7),6-(7)]
   126       1.363755       1.363755       1.363755    6[6-(6,6),7-(48)]
   127        8.31939        8.31939        8.31939    6[6-(7),6-(7),6-(7)]
   128       7.102255       7.102255       7.102255    6[6-(6,6),7-(48)]
   129         5.7385         5.7385         5.7385    6[6-(7),6-(7),6-(7)]
   130         5.7385         5.7385         5.7385    6[6-(6,6),7-(48)]
   131        3.15761        3.15761        3.15761    6[6-(7),6-(7),6-(7)]
   132       4.374745       4.374745       4.374745    6[6-(6,6),7-(48)]
   133        7.42275        7.42275        7.42275    7[6-(6),48-(7,7,8,8,8,8)]
   134       6.405888       6.405888       6.405888    7[6-(6),48-(7,7,8,8,8,8)]
   135       3.386863       3.386863       3.386863    7[6-(6),48-(7,7,8,8,8,8)]
   136       -1.68425       -1.68425       -1.68425    7[6-(6),48-(7,7,8,8,8,8)]
   137      -0.667388      -0.667388      -0.667388    7[6-(6),48-(7,7,8,8,8,8)]
   138       2.351637       2.351637       2.351637    7[6-(6),48-(7,7,8,8,8,8)]
   139        1.68425        1.68425        1.68425    7[6-(6),48-(7,7,8,8,8,8)]
   140       0.667388       0.667388       0.667388    7[6-(6),48-(7,7,8,8,8,8)]
   141      -2.351637      -2.351637      -2.351637    7[6-(6),48-(7,7,8,8,8,8)]
   142        4.05425        4.05425        4.05425    7[6-(6),48-(7,7,8,8,8,8)]
   143       5.071112       5.071112       5.071112    7[6-(6),48-(7,7,8,8,8,8)]
   144       8.090137       8.090137       8.090137    7[6-(6),48-(7,7,8,8,8,8)]
   145      -0.385053      -0.385053      -0.385053    7[6-(6),48-(7,7,8,8,8,8)]
   146            0.0            0.0            0.0    7[6-(6),48-(7,7,8,8,8,8)]
   147       0.385053       0.385053       0.385053    7[6-(6),48-(7,7,8,8,8,8)]
   148       6.123553       6.123553       6.123553    7[6-(6),48-(7,7,8,8,8,8)]
   149         5.7385         5.7385         5.7385    7[6-(6),48-(7,7,8,8,8,8)]
   150       5.353447       5.353447       5.353447    7[6-(6),48-(7,7,8,8,8,8)]
   151       3.919969       3.919969       3.919969    8[5-(8,8,8),6-(1,1,1),48-(7,7,7,8,8,8)]
   152        2.27302        2.27302        2.27302    8[5-(8,8,8),6-(1,1,1),48-(7,7,7,8,8,8)]
   153      -1.420853      -1.420853      -1.420853    8[5-(8,8,8),6-(1,1,1),48-(7,7,7,8,8,8)]
   154      -1.361746      -1.361746      -1.361746    8[5-(8,8,8),6-(1,1,1),48-(7,7,7,8,8,8)]
   155      -2.499117      -2.499117      -2.499117    8[5-(8,8,8),6-(1,1,1),48-(7,7,7,8,8,8)]
   156      -0.911274      -0.911274      -0.911274    8[5-(8,8,8),6-(1,1,1),48-(7,7,7,8,8,8)]
   157       1.818531       1.818531       1.818531    8[5-(8,8,8),6-(1,1,1),48-(7,7,7,8,8,8)]
   158        3.46548        3.46548        3.46548    8[5-(8,8,8),6-(1,1,1),48-(7,7,7,8,8,8)]
   159       7.159353       7.159353       7.159353    8[5-(8,8,8),6-(1,1,1),48-(7,7,7,8,8,8)]
   160       7.100246       7.100246       7.100246    8[5-(8,8,8),6-(1,1,1),48-(7,7,7,8,8,8)]
   161       8.237617       8.237617       8.237617    8[5-(8,8,8),6-(1,1,1),48-(7,7,7,8,8,8)]
   162       6.649774       6.649774       6.649774    8[5-(8,8,8),6-(1,1,1),48-(7,7,7,8,8,8)]
   163       9.658469       9.658469       9.658469    8[5-(8,8,8),6-(1,1,1),48-(7,7,7,8,8,8)]
   164        8.01152        8.01152        8.01152    8[5-(8,8,8),6-(1,1,1),48-(7,7,7,8,8,8)]
   165       4.317647       4.317647       4.317647    8[5-(8,8,8),6-(1,1,1),48-(7,7,7,8,8,8)]
   166       4.376754       4.376754       4.376754    8[5-(8,8,8),6-(1,1,1),48-(7,7,7,8,8,8)]
   167       3.239383       3.239383       3.239383    8[5-(8,8,8),6-(1,1,1),48-(7,7,7,8,8,8)]
   168       4.827226       4.827226       4.827226    8[5-(8,8,8),6-(1,1,1),48-(7,7,7,8,8,8)]
   169      -3.919969      -3.919969      -3.919969    8[5-(8,8,8),6-(1,1,1),48-(7,7,7,8,8,8)]
   170       -2.27302       -2.27302       -2.27302    8[5-(8,8,8),6-(1,1,1),48-(7,7,7,8,8,8)]
   171       1.420853       1.420853       1.420853    8[5-(8,8,8),6-(1,1,1),48-(7,7,7,8,8,8)]
   172       1.361746       1.361746       1.361746    8[5-(8,8,8),6-(1,1,1),48-(7,7,7,8,8,8)]
   173       2.499117       2.499117       2.499117    8[5-(8,8,8),6-(1,1,1),48-(7,7,7,8,8,8)]
   174       0.911274       0.911274       0.911274    8[5-(8,8,8),6-(1,1,1),48-(7,7,7,8,8,8)]
