# Supplementary material for: A collection of forcefield precursors for metal–organic frameworks
Source: RSC Adv. 2019 Nov 13;9(63):36492–507. doi: 10.1039/c9ra07327b (PMC9075174; doi:10.1039/c9ra07327b)
Supplement: RA-009-C9RA07327B-s2216 [file RA-009-C9RA07327B-s2216.txt]

RIWSUM_clean

14.002400    0.000000    0.000000
0.000000    16.703900    0.000000
0.000000    -0.545345    26.816856

     1       6.267894       6.267894       6.267894    48[8-(6),8-(6),8-(6),8-(6)]
     2       9.668377       9.668377       9.668377    48[8-(6),8-(6),8-(6)]
     3       6.290018       6.290018       6.290018    48[8-(6),8-(6),8-(6)]
     4       2.776116       2.776116       2.776116    48[8-(6),8-(6),8-(6),8-(6)]
     5      13.269094      13.269094      13.269094    48[8-(6),8-(6),8-(6),8-(6)]
     6       2.667177       2.667177       2.667177    48[8-(6),8-(6),8-(6)]
     7      13.291218      13.291218      13.291218    48[8-(6),8-(6),8-(6)]
     8       9.777316       9.777316       9.777316    48[8-(6),8-(6),8-(6),8-(6)]
     9      12.607761      12.607761      12.607761    1[7-(6,6)]
    10        1.92533        1.92533        1.92533    1[6-(6,6)]
    11      13.797965      13.797965      13.797965    1[6-(6,6)]
    12       0.316454       0.316454       0.316454    1[6-(6,6)]
    13       2.538635       2.538635       2.538635    1[6-(6,6)]
    14      10.041121      10.041121      10.041121    1[6-(6,6,7)]
    15      10.343573      10.343573      10.343573    1[6-(1,1,6)]
    16       9.363405       9.363405       9.363405    1[6-(1,1,6)]
    17      10.899468      10.899468      10.899468    1[6-(1,1,6)]
    18      13.940789      13.940789      13.940789    1[7-(6,6)]
    19      10.055123      10.055123      10.055123    1[6-(6,6)]
    20      12.246499      12.246499      12.246499    1[6-(6,6)]
    21      13.032034      13.032034      13.032034    1[6-(6,6)]
    22      10.858861      10.858861      10.858861    1[6-(6,6)]
    23       2.562439       2.562439       2.562439    1[6-(6,6,7)]
    24       2.006544       2.006544       2.006544    1[6-(1,1,6)]
    25       3.130937       3.130937       3.130937    1[6-(1,1,6)]
    26       1.614477       1.614477       1.614477    1[6-(1,1,6)]
    27      13.779762      13.779762      13.779762    1[7-(6,6)]
    28       10.73564       10.73564       10.73564    1[6-(6,6)]
    29      12.847202      12.847202      12.847202    1[6-(6,6)]
    30      11.994456      11.994456      11.994456    1[6-(6,6)]
    31       9.856289       9.856289       9.856289    1[6-(6,6)]
    32       2.374807       2.374807       2.374807    1[6-(6,6,7)]
    33       1.846917       1.846917       1.846917    1[6-(1,1,6)]
    34       3.011916       3.011916       3.011916    1[6-(1,1,6)]
    35       1.520661       1.520661       1.520661    1[6-(1,1,6)]
    36       6.281477       6.281477       6.281477    1[7-(6,6)]
    37      10.508801      10.508801      10.508801    1[6-(6,6)]
    38      10.242756      10.242756      10.242756    1[6-(6,6)]
    39        6.30108        6.30108        6.30108    1[6-(6,6)]
    40       6.543322       6.543322       6.543322    1[6-(6,6)]
    41       7.737726       7.737726       7.737726    1[6-(6,6,7)]
    42       5.747985       5.747985       5.747985    1[6-(1,1,6)]
    43       5.729782       5.729782       5.729782    1[6-(1,1,6)]
    44       4.885437       4.885437       4.885437    1[6-(1,1,6)]
    45       6.256272       6.256272       6.256272    1[7-(6,6)]
    46      10.510201      10.510201      10.510201    1[6-(6,6)]
    47      10.237155      10.237155      10.237155    1[6-(6,6)]
    48       6.232468       6.232468       6.232468    1[6-(6,6)]
    49       6.498514       6.498514       6.498514    1[6-(6,6)]
    50       7.725124       7.725124       7.725124    1[6-(6,6,7)]
    51       5.712979       5.712979       5.712979    1[6-(1,1,6)]
    52       5.726982       5.726982       5.726982    1[6-(1,1,6)]
    53       4.863034       4.863034       4.863034    1[6-(1,1,6)]
    54       6.152655       6.152655       6.152655    1[7-(6,6)]
    55       5.962222       5.962222       5.962222    1[6-(6,6)]
    56       6.222667       6.222667       6.222667    1[6-(6,6)]
    57       2.189975       2.189975       2.189975    1[6-(6,6)]
    58       1.943533       1.943533       1.943533    1[6-(6,6)]
    59       4.624993       4.624993       4.624993    1[6-(6,6,7)]
    60       6.543322       6.543322       6.543322    1[6-(1,1,6)]
    61       6.497114       6.497114       6.497114    1[6-(1,1,6)]
    62       7.477282       7.477282       7.477282    1[6-(1,1,6)]
    63        6.12465        6.12465        6.12465    1[7-(6,6)]
    64       5.864205       5.864205       5.864205    1[6-(6,6)]
    65       6.156855       6.156855       6.156855    1[6-(6,6)]
    66       2.195576       2.195576       2.195576    1[6-(6,6)]
    67       1.916929       1.916929       1.916929    1[6-(6,6)]
    68       4.647397       4.647397       4.647397    1[6-(6,6,7)]
    69       6.471909       6.471909       6.471909    1[6-(1,1,6)]
    70        6.59513        6.59513        6.59513    1[6-(1,1,6)]
    71       7.489884       7.489884       7.489884    1[6-(1,1,6)]
    72       5.606561       5.606561       5.606561    1[7-(6,6)]
    73        8.92653        8.92653        8.92653    1[6-(6,6)]
    74       6.796765       6.796765       6.796765    1[6-(6,6)]
    75       7.317654       7.317654       7.317654    1[6-(6,6)]
    76       9.539835       9.539835       9.539835    1[6-(6,6)]
    77       3.039921       3.039921       3.039921    1[6-(6,6,7)]
    78       3.342373       3.342373       3.342373    1[6-(1,1,6)]
    79       2.362205       2.362205       2.362205    1[6-(1,1,6)]
    80       3.898268       3.898268       3.898268    1[6-(1,1,6)]
    81       6.939589       6.939589       6.939589    1[7-(6,6)]
    82       3.053923       3.053923       3.053923    1[6-(6,6)]
    83       5.245299       5.245299       5.245299    1[6-(6,6)]
    84       6.030834       6.030834       6.030834    1[6-(6,6)]
    85       3.857661       3.857661       3.857661    1[6-(6,6)]
    86       9.563639       9.563639       9.563639    1[6-(6,6,7)]
    87       9.007744       9.007744       9.007744    1[6-(1,1,6)]
    88      10.132137      10.132137      10.132137    1[6-(1,1,6)]
    89       8.615677       8.615677       8.615677    1[6-(1,1,6)]
    90       6.778562       6.778562       6.778562    1[7-(6,6)]
    91        3.73444        3.73444        3.73444    1[6-(6,6)]
    92       5.846002       5.846002       5.846002    1[6-(6,6)]
    93       4.993256       4.993256       4.993256    1[6-(6,6)]
    94       2.855089       2.855089       2.855089    1[6-(6,6)]
    95       9.376007       9.376007       9.376007    1[6-(6,6,7)]
    96       8.848117       8.848117       8.848117    1[6-(1,1,6)]
    97      10.013116      10.013116      10.013116    1[6-(1,1,6)]
    98       8.521861       8.521861       8.521861    1[6-(1,1,6)]
    99      13.282677      13.282677      13.282677    1[7-(6,6)]
   100       3.507601       3.507601       3.507601    1[6-(6,6)]
   101       3.241556       3.241556       3.241556    1[6-(6,6)]
   102       13.30228       13.30228       13.30228    1[6-(6,6)]
   103      13.544522      13.544522      13.544522    1[6-(6,6)]
   104       0.736526       0.736526       0.736526    1[6-(6,6,7)]
   105      12.749185      12.749185      12.749185    1[6-(1,1,6)]
   106      12.730982      12.730982      12.730982    1[6-(1,1,6)]
   107      11.886637      11.886637      11.886637    1[6-(1,1,6)]
   108      13.257472      13.257472      13.257472    1[7-(6,6)]
   109       3.509001       3.509001       3.509001    1[6-(6,6)]
   110       3.235955       3.235955       3.235955    1[6-(6,6)]
   111      13.233668      13.233668      13.233668    1[6-(6,6)]
   112      13.499714      13.499714      13.499714    1[6-(6,6)]
   113       0.723924       0.723924       0.723924    1[6-(6,6,7)]
   114      12.714179      12.714179      12.714179    1[6-(1,1,6)]
   115      12.728182      12.728182      12.728182    1[6-(1,1,6)]
   116      11.864234      11.864234      11.864234    1[6-(1,1,6)]
   117      13.153855      13.153855      13.153855    1[7-(6,6)]
   118      12.963422      12.963422      12.963422    1[6-(6,6)]
   119      13.223867      13.223867      13.223867    1[6-(6,6)]
   120       9.191175       9.191175       9.191175    1[6-(6,6)]
   121       8.944733       8.944733       8.944733    1[6-(6,6)]
   122      11.626193      11.626193      11.626193    1[6-(6,6,7)]
   123      13.544522      13.544522      13.544522    1[6-(1,1,6)]
   124      13.498314      13.498314      13.498314    1[6-(1,1,6)]
   125       0.476082       0.476082       0.476082    1[6-(1,1,6)]
   126       13.12585       13.12585       13.12585    1[7-(6,6)]
   127      12.865405      12.865405      12.865405    1[6-(6,6)]
   128      13.158055      13.158055      13.158055    1[6-(6,6)]
   129       9.196776       9.196776       9.196776    1[6-(6,6)]
   130       8.918129       8.918129       8.918129    1[6-(6,6)]
   131      11.648597      11.648597      11.648597    1[6-(6,6,7)]
   132      13.473109      13.473109      13.473109    1[6-(1,1,6)]
   133       13.59633       13.59633       13.59633    1[6-(1,1,6)]
   134       0.488684       0.488684       0.488684    1[6-(1,1,6)]
   135       3.831057       3.831057       3.831057    6[6-(6,6),8-(0),8-(48)]
   136       2.436418       2.436418       2.436418    6[6-(1,6),6-(1,6),6-(8,8)]
   137       1.613076       1.613076       1.613076    6[1-(0),6-(1,6),6-(6,6)]
   138       0.336058       0.336058       0.336058    6[1-(0),6-(1,6),6-(6,6)]
   139      13.837172      13.837172      13.837172    6[6-(1,6),6-(1,6),6-(7,8)]
   140       0.649711       0.649711       0.649711    6[1-(0),6-(1,6),6-(6,6)]
   141       1.964537       1.964537       1.964537    6[1-(0),6-(1,6),6-(6,6)]
   142      12.417328      12.417328      12.417328    6[6-(6,6),7-(1,6),8-(0)]
   143      10.639024      10.639024      10.639024    6[1-(0),6-(1,1,1),6-(8,8),7-(1,6)]
   144      10.277762      10.277762      10.277762    6[1-(0),1-(0),1-(0),6-(1,6,7)]
   145      10.370177      10.370177      10.370177    6[6-(1,6,7),8-(0),8-(48)]
   146        8.80891        8.80891        8.80891    6[6-(6,6),8-(0),8-(48)]
   147      10.230153      10.230153      10.230153    6[6-(1,6),6-(1,6),6-(8,8)]
   148      10.657227      10.657227      10.657227    6[1-(0),6-(1,6),6-(6,6)]
   149       11.95945       11.95945       11.95945    6[1-(0),6-(1,6),6-(6,6)]
   150      12.844402      12.844402      12.844402    6[6-(1,6),6-(1,6),6-(7,8)]
   151       12.42853       12.42853       12.42853    6[1-(0),6-(1,6),6-(6,6)]
   152      11.130508      11.130508      11.130508    6[1-(0),6-(1,6),6-(6,6)]
   153       0.229639       0.229639       0.229639    6[6-(6,6),7-(1,6),8-(0)]
   154       1.916929       1.916929       1.916929    6[1-(0),6-(1,1,1),6-(8,8),7-(1,6)]
   155       2.191376       2.191376       2.191376    6[1-(0),1-(0),1-(0),6-(1,6,7)]
   156       2.167572       2.167572       2.167572    6[6-(1,6,7),8-(0),8-(48)]
   157       8.719294       8.719294       8.719294    6[6-(6,6),8-(0),8-(48)]
   158      10.085929      10.085929      10.085929    6[6-(1,6),6-(1,6),6-(8,8)]
   159      10.984883      10.984883      10.984883    6[1-(0),6-(1,6),6-(6,6)]
   160      12.238098      12.238098      12.238098    6[1-(0),6-(1,6),6-(6,6)]
   161      12.610561      12.610561      12.610561    6[6-(1,6),6-(1,6),6-(7,8)]
   162       11.72981       11.72981       11.72981    6[1-(0),6-(1,6),6-(6,6)]
   163      10.468194      10.468194      10.468194    6[1-(0),6-(1,6),6-(6,6)]
   164       0.007001       0.007001       0.007001    6[6-(6,6),7-(1,6),8-(0)]
   165       1.761502       1.761502       1.761502    6[1-(0),6-(1,1,1),6-(8,8),7-(1,6)]
   166       2.062554       2.062554       2.062554    6[1-(0),1-(0),1-(0),6-(1,6,7)]
   167       2.051352       2.051352       2.051352    6[6-(1,6,7),8-(0),8-(48)]
   168       8.758501       8.758501       8.758501    6[6-(6,6),8-(0),8-(48)]
   169       8.561067       8.561067       8.561067    6[6-(1,6),6-(1,6),6-(8,8)]
   170       9.650454       9.650454       9.650454    6[1-(0),6-(1,6),6-(6,6)]
   171       9.495027       9.495027       9.495027    6[1-(0),6-(1,6),6-(6,6)]
   172       8.244613       8.244613       8.244613    6[6-(1,6),6-(1,6),6-(7,8)]
   173       7.158027       7.158027       7.158027    6[1-(0),6-(1,6),6-(6,6)]
   174       7.300851       7.300851       7.300851    6[1-(0),6-(1,6),6-(6,6)]
   175       8.187203       8.187203       8.187203    6[6-(6,6),7-(1,6),8-(0)]
   176       6.910184       6.910184       6.910184    6[1-(0),6-(1,1,1),6-(8,8),7-(1,6)]
   177       5.711579       5.711579       5.711579    6[1-(0),1-(0),1-(0),6-(1,6,7)]
   178       6.772961       6.772961       6.772961    6[6-(1,6,7),8-(0),8-(48)]
   179       8.737498       8.737498       8.737498    6[6-(6,6),8-(0),8-(48)]
   180       8.530262       8.530262       8.530262    6[6-(1,6),6-(1,6),6-(8,8)]
   181       9.636452       9.636452       9.636452    6[1-(0),6-(1,6),6-(6,6)]
   182       9.472624       9.472624       9.472624    6[1-(0),6-(1,6),6-(6,6)]
   183       8.201206       8.201206       8.201206    6[6-(1,6),6-(1,6),6-(7,8)]
   184       7.103418       7.103418       7.103418    6[1-(0),6-(1,6),6-(6,6)]
   185       7.261645       7.261645       7.261645    6[1-(0),6-(1,6),6-(6,6)]
   186       8.132594       8.132594       8.132594    6[6-(6,6),7-(1,6),8-(0)]
   187       6.896182       6.896182       6.896182    6[1-(0),6-(1,1,1),6-(8,8),7-(1,6)]
   188       5.690575       5.690575       5.690575    6[1-(0),1-(0),1-(0),6-(1,6,7)]
   189       6.771561       6.771561       6.771561    6[6-(1,6,7),8-(0),8-(48)]
   190       3.719037       3.719037       3.719037    6[6-(6,6),8-(0),8-(48)]
   191       3.927673       3.927673       3.927673    6[6-(1,6),6-(1,6),6-(8,8)]
   192        5.19489        5.19489        5.19489    6[1-(0),6-(1,6),6-(6,6)]
   193       5.351717       5.351717       5.351717    6[1-(0),6-(1,6),6-(6,6)]
   194       4.235726       4.235726       4.235726    6[6-(1,6),6-(1,6),6-(7,8)]
   195       2.961508       2.961508       2.961508    6[1-(0),6-(1,6),6-(6,6)]
   196       2.814482       2.814482       2.814482    6[1-(0),6-(1,6),6-(6,6)]
   197       4.287535       4.287535       4.287535    6[6-(6,6),7-(1,6),8-(0)]
   198       5.494542       5.494542       5.494542    6[1-(0),6-(1,1,1),6-(8,8),7-(1,6)]
   199       6.603532       6.603532       6.603532    6[1-(0),1-(0),1-(0),6-(1,6,7)]
   200       5.740984       5.740984       5.740984    6[6-(1,6,7),8-(0),8-(48)]
   201       3.611219       3.611219       3.611219    6[6-(6,6),8-(0),8-(48)]
   202        3.84786        3.84786        3.84786    6[6-(1,6),6-(1,6),6-(8,8)]
   203       5.117877       5.117877       5.117877    6[1-(0),6-(1,6),6-(6,6)]
   204       5.291507       5.291507       5.291507    6[1-(0),6-(1,6),6-(6,6)]
   205        4.19932        4.19932        4.19932    6[6-(1,6),6-(1,6),6-(7,8)]
   206       2.939104       2.939104       2.939104    6[1-(0),6-(1,6),6-(6,6)]
   207       2.773875       2.773875       2.773875    6[1-(0),6-(1,6),6-(6,6)]
   208       4.263731       4.263731       4.263731    6[6-(6,6),7-(1,6),8-(0)]
   209       5.514145       5.514145       5.514145    6[1-(0),6-(1,1,1),6-(8,8),7-(1,6)]
   210       6.617534       6.617534       6.617534    6[1-(0),1-(0),1-(0),6-(1,6,7)]
   211       5.746585       5.746585       5.746585    6[6-(1,6,7),8-(0),8-(48)]
   212      10.832257      10.832257      10.832257    6[6-(6,6),8-(0),8-(48)]
   213       9.437618       9.437618       9.437618    6[6-(1,6),6-(1,6),6-(8,8)]
   214       8.614276       8.614276       8.614276    6[1-(0),6-(1,6),6-(6,6)]
   215       7.337258       7.337258       7.337258    6[1-(0),6-(1,6),6-(6,6)]
   216       6.835972       6.835972       6.835972    6[6-(1,6),6-(1,6),6-(7,8)]
   217       7.650911       7.650911       7.650911    6[1-(0),6-(1,6),6-(6,6)]
   218       8.965737       8.965737       8.965737    6[1-(0),6-(1,6),6-(6,6)]
   219       5.416128       5.416128       5.416128    6[6-(6,6),7-(1,6),8-(0)]
   220       3.637824       3.637824       3.637824    6[1-(0),6-(1,1,1),6-(8,8),7-(1,6)]
   221       3.276562       3.276562       3.276562    6[1-(0),1-(0),1-(0),6-(1,6,7)]
   222       3.368977       3.368977       3.368977    6[6-(1,6,7),8-(0),8-(48)]
   223        1.80771        1.80771        1.80771    6[6-(6,6),8-(0),8-(48)]
   224       3.228953       3.228953       3.228953    6[6-(1,6),6-(1,6),6-(8,8)]
   225       3.656027       3.656027       3.656027    6[1-(0),6-(1,6),6-(6,6)]
   226        4.95825        4.95825        4.95825    6[1-(0),6-(1,6),6-(6,6)]
   227       5.843202       5.843202       5.843202    6[6-(1,6),6-(1,6),6-(7,8)]
   228        5.42733        5.42733        5.42733    6[1-(0),6-(1,6),6-(6,6)]
   229       4.129308       4.129308       4.129308    6[1-(0),6-(1,6),6-(6,6)]
   230       7.230839       7.230839       7.230839    6[6-(6,6),7-(1,6),8-(0)]
   231       8.918129       8.918129       8.918129    6[1-(0),6-(1,1,1),6-(8,8),7-(1,6)]
   232       9.192576       9.192576       9.192576    6[1-(0),1-(0),1-(0),6-(1,6,7)]
   233       9.168772       9.168772       9.168772    6[6-(1,6,7),8-(0),8-(48)]
   234       1.718094       1.718094       1.718094    6[6-(6,6),8-(0),8-(48)]
   235       3.084729       3.084729       3.084729    6[6-(1,6),6-(1,6),6-(8,8)]
   236       3.983683       3.983683       3.983683    6[1-(0),6-(1,6),6-(6,6)]
   237       5.236898       5.236898       5.236898    6[1-(0),6-(1,6),6-(6,6)]
   238       5.609361       5.609361       5.609361    6[6-(1,6),6-(1,6),6-(7,8)]
   239        4.72861        4.72861        4.72861    6[1-(0),6-(1,6),6-(6,6)]
   240       3.466994       3.466994       3.466994    6[1-(0),6-(1,6),6-(6,6)]
   241       7.008201       7.008201       7.008201    6[6-(6,6),7-(1,6),8-(0)]
   242       8.762702       8.762702       8.762702    6[1-(0),6-(1,1,1),6-(8,8),7-(1,6)]
   243       9.063754       9.063754       9.063754    6[1-(0),1-(0),1-(0),6-(1,6,7)]
   244       9.052552       9.052552       9.052552    6[6-(1,6,7),8-(0),8-(48)]
   245       1.757301       1.757301       1.757301    6[6-(6,6),8-(0),8-(48)]
   246       1.559867       1.559867       1.559867    6[6-(1,6),6-(1,6),6-(8,8)]
   247       2.649254       2.649254       2.649254    6[1-(0),6-(1,6),6-(6,6)]
   248       2.493827       2.493827       2.493827    6[1-(0),6-(1,6),6-(6,6)]
   249       1.243413       1.243413       1.243413    6[6-(1,6),6-(1,6),6-(7,8)]
   250       0.156827       0.156827       0.156827    6[1-(0),6-(1,6),6-(6,6)]
   251       0.299651       0.299651       0.299651    6[1-(0),6-(1,6),6-(6,6)]
   252       1.186003       1.186003       1.186003    6[6-(6,6),7-(1,6),8-(0)]
   253      13.911384      13.911384      13.911384    6[1-(0),6-(1,1,1),6-(8,8),7-(1,6)]
   254      12.712779      12.712779      12.712779    6[1-(0),1-(0),1-(0),6-(1,6,7)]
   255      13.774161      13.774161      13.774161    6[6-(1,6,7),8-(0),8-(48)]
   256       1.736298       1.736298       1.736298    6[6-(6,6),8-(0),8-(48)]
   257       1.529062       1.529062       1.529062    6[6-(1,6),6-(1,6),6-(8,8)]
   258       2.635252       2.635252       2.635252    6[1-(0),6-(1,6),6-(6,6)]
   259       2.471424       2.471424       2.471424    6[1-(0),6-(1,6),6-(6,6)]
   260       1.200006       1.200006       1.200006    6[6-(1,6),6-(1,6),6-(7,8)]
   261       0.102218       0.102218       0.102218    6[1-(0),6-(1,6),6-(6,6)]
   262       0.260445       0.260445       0.260445    6[1-(0),6-(1,6),6-(6,6)]
   263       1.131394       1.131394       1.131394    6[6-(6,6),7-(1,6),8-(0)]
   264      13.897382      13.897382      13.897382    6[1-(0),6-(1,1,1),6-(8,8),7-(1,6)]
   265      12.691775      12.691775      12.691775    6[1-(0),1-(0),1-(0),6-(1,6,7)]
   266      13.772761      13.772761      13.772761    6[6-(1,6,7),8-(0),8-(48)]
   267      10.720237      10.720237      10.720237    6[6-(6,6),8-(0),8-(48)]
   268      10.928873      10.928873      10.928873    6[6-(1,6),6-(1,6),6-(8,8)]
   269       12.19609       12.19609       12.19609    6[1-(0),6-(1,6),6-(6,6)]
   270      12.352917      12.352917      12.352917    6[1-(0),6-(1,6),6-(6,6)]
   271      11.236926      11.236926      11.236926    6[6-(1,6),6-(1,6),6-(7,8)]
   272       9.962708       9.962708       9.962708    6[1-(0),6-(1,6),6-(6,6)]
   273       9.815682       9.815682       9.815682    6[1-(0),6-(1,6),6-(6,6)]
   274      11.288735      11.288735      11.288735    6[6-(6,6),7-(1,6),8-(0)]
   275      12.495742      12.495742      12.495742    6[1-(0),6-(1,1,1),6-(8,8),7-(1,6)]
   276      13.604732      13.604732      13.604732    6[1-(0),1-(0),1-(0),6-(1,6,7)]
   277      12.742184      12.742184      12.742184    6[6-(1,6,7),8-(0),8-(48)]
   278      10.612419      10.612419      10.612419    6[6-(6,6),8-(0),8-(48)]
   279       10.84906       10.84906       10.84906    6[6-(1,6),6-(1,6),6-(8,8)]
   280      12.119077      12.119077      12.119077    6[1-(0),6-(1,6),6-(6,6)]
   281      12.292707      12.292707      12.292707    6[1-(0),6-(1,6),6-(6,6)]
   282       11.20052       11.20052       11.20052    6[6-(1,6),6-(1,6),6-(7,8)]
   283       9.940304       9.940304       9.940304    6[1-(0),6-(1,6),6-(6,6)]
   284       9.775075       9.775075       9.775075    6[1-(0),6-(1,6),6-(6,6)]
   285      11.264931      11.264931      11.264931    6[6-(6,6),7-(1,6),8-(0)]
   286      12.515345      12.515345      12.515345    6[1-(0),6-(1,1,1),6-(8,8),7-(1,6)]
   287      13.618734      13.618734      13.618734    6[1-(0),1-(0),1-(0),6-(1,6,7)]
   288      12.747785      12.747785      12.747785    6[6-(1,6,7),8-(0),8-(48)]
   289       12.02106       12.02106       12.02106    7[1-(0),6-(1,6,6),6-(6,8)]
   290       0.558696       0.558696       0.558696    7[1-(0),6-(1,6,6),6-(6,8)]
   291       0.375264       0.375264       0.375264    7[1-(0),6-(1,6,6),6-(6,8)]
   292       7.018003       7.018003       7.018003    7[1-(0),6-(1,6,6),6-(6,8)]
   293       6.981597       6.981597       6.981597    7[1-(0),6-(1,6,6),6-(6,8)]
   294        5.42313        5.42313        5.42313    7[1-(0),6-(1,6,6),6-(6,8)]
   295       5.403526       5.403526       5.403526    7[1-(0),6-(1,6,6),6-(6,8)]
   296        5.01986        5.01986        5.01986    7[1-(0),6-(1,6,6),6-(6,8)]
   297       7.559896       7.559896       7.559896    7[1-(0),6-(1,6,6),6-(6,8)]
   298       7.376464       7.376464       7.376464    7[1-(0),6-(1,6,6),6-(6,8)]
   299       0.016803       0.016803       0.016803    7[1-(0),6-(1,6,6),6-(6,8)]
   300      -0.019603      -0.019603      -0.019603    7[1-(0),6-(1,6,6),6-(6,8)]
   301       12.42433       12.42433       12.42433    7[1-(0),6-(1,6,6),6-(6,8)]
   302      12.404726      12.404726      12.404726    7[1-(0),6-(1,6,6),6-(6,8)]
   303       4.035772       4.035772       4.035772    8[6-(6,8),48-(8,8,8)]
   304       4.733931       4.733931       4.733931    8[6-(6,8)]
   305      11.659798      11.659798      11.659798    8[6-(6,7)]
   306       9.152249       9.152249       9.152249    8[6-(6,8),48-(8,8)]
   307      11.300357      11.300357      11.300357    8[6-(6,8)]
   308       7.913596       7.913596       7.913596    8[6-(6,8)]
   309       8.553366       8.553366       8.553366    8[6-(6,8),48-(8,8)]
   310       1.033797       1.033797       1.033797    8[6-(6,7)]
   311       3.378919       3.378919       3.378919    8[6-(6,8),48-(8,8,8)]
   312       1.211348       1.211348       1.211348    8[6-(6,8)]
   313       7.777353       7.777353       7.777353    8[6-(6,8)]
   314       8.564568       8.564568       8.564568    8[6-(6,8),48-(8,8,8)]
   315       0.780494       0.780494       0.780494    8[6-(6,7)]
   316       3.273901       3.273901       3.273901    8[6-(6,8),48-(8,8,8)]
   317       1.128453       1.128453       1.128453    8[6-(6,8)]
   318       9.926301       9.926301       9.926301    8[6-(6,8),48-(8,8)]
   319       7.781134       7.781134       7.781134    8[6-(6,8)]
   320        9.22058        9.22058        9.22058    8[6-(6,7)]
   321        6.58995        6.58995        6.58995    8[6-(6,8)]
   322       6.788364       6.788364       6.788364    8[6-(6,8),48-(8,8,8)]
   323       9.892696       9.892696       9.892696    8[6-(6,8),48-(8,8)]
   324       7.774132       7.774132       7.774132    8[6-(6,8)]
   325       9.150988       9.150988       9.150988    8[6-(6,7)]
   326       6.498514       6.498514       6.498514    8[6-(6,8)]
   327        6.88414        6.88414        6.88414    8[6-(6,8),48-(8,8)]
   328        2.56622        2.56622        2.56622    8[6-(6,8),48-(8,8,8)]
   329       4.697105       4.697105       4.697105    8[6-(6,8)]
   330        3.26536        3.26536        3.26536    8[6-(6,7)]
   331       5.680774       5.680774       5.680774    8[6-(6,8),48-(8,8,8)]
   332       6.015431       6.015431       6.015431    8[6-(6,8)]
   333       4.573464       4.573464       4.573464    8[6-(6,8)]
   334       2.436978       2.436978       2.436978    8[6-(6,8),48-(8,8,8)]
   335       3.219152       3.219152       3.219152    8[6-(6,7)]
   336       5.844602       5.844602       5.844602    8[6-(6,8),48-(8,8)]
   337       5.864485       5.864485       5.864485    8[6-(6,8)]
   338      11.036972      11.036972      11.036972    8[6-(6,8),48-(8,8,8)]
   339      11.735131      11.735131      11.735131    8[6-(6,8)]
   340       4.658598       4.658598       4.658598    8[6-(6,7)]
   341       2.151049       2.151049       2.151049    8[6-(6,8),48-(8,8)]
   342       4.299157       4.299157       4.299157    8[6-(6,8)]
   343       0.912396       0.912396       0.912396    8[6-(6,8)]
   344       1.552166       1.552166       1.552166    8[6-(6,8),48-(8,8)]
   345       8.034997       8.034997       8.034997    8[6-(6,7)]
   346      10.380119      10.380119      10.380119    8[6-(6,8),48-(8,8,8)]
   347       8.212548       8.212548       8.212548    8[6-(6,8)]
   348       0.776153       0.776153       0.776153    8[6-(6,8)]
   349       1.563368       1.563368       1.563368    8[6-(6,8),48-(8,8,8)]
   350       7.781694       7.781694       7.781694    8[6-(6,7)]
   351      10.275101      10.275101      10.275101    8[6-(6,8),48-(8,8,8)]
   352       8.129653       8.129653       8.129653    8[6-(6,8)]
   353       2.925101       2.925101       2.925101    8[6-(6,8),48-(8,8)]
   354       0.779934       0.779934       0.779934    8[6-(6,8)]
   355        2.21938        2.21938        2.21938    8[6-(6,7)]
   356       13.59115       13.59115       13.59115    8[6-(6,8)]
   357      13.789564      13.789564      13.789564    8[6-(6,8),48-(8,8,8)]
   358       2.891496       2.891496       2.891496    8[6-(6,8),48-(8,8)]
   359       0.772932       0.772932       0.772932    8[6-(6,8)]
   360       2.149788       2.149788       2.149788    8[6-(6,7)]
   361      13.499714      13.499714      13.499714    8[6-(6,8)]
   362       13.88534       13.88534       13.88534    8[6-(6,8),48-(8,8)]
   363        9.56742        9.56742        9.56742    8[6-(6,8),48-(8,8,8)]
   364      11.698305      11.698305      11.698305    8[6-(6,8)]
   365       10.26656       10.26656       10.26656    8[6-(6,7)]
   366      12.681974      12.681974      12.681974    8[6-(6,8),48-(8,8,8)]
   367      13.016631      13.016631      13.016631    8[6-(6,8)]
   368      11.574664      11.574664      11.574664    8[6-(6,8)]
   369       9.438178       9.438178       9.438178    8[6-(6,8),48-(8,8,8)]
   370      10.220352      10.220352      10.220352    8[6-(6,7)]
   371      12.845802      12.845802      12.845802    8[6-(6,8),48-(8,8)]
   372      12.865685      12.865685      12.865685    8[6-(6,8)]
