# Supplementary material for: A collection of forcefield precursors for metal–organic frameworks
Source: RSC Adv. 2019 Nov 13;9(63):36492–507. doi: 10.1039/c9ra07327b (PMC9075174; doi:10.1039/c9ra07327b)
Supplement: RA-009-C9RA07327B-s2217 [file RA-009-C9RA07327B-s2217.txt]

ROGLOP_clean

7.493300    0.000000    0.000000
-2.764966    13.785957    0.000000
-2.764966    -2.479356    13.561173

     1       2.855009       2.855009       2.855009    28[7-(6,6),8-(6),8-(6)]
     2      -0.891641      -0.891641      -0.891641    28[7-(6,6),8-(6),8-(6)]
     3        3.74665        3.74665        3.74665    28[7-(6,6),7-(6,6),7-(7,28),7-(7,28),8-(6),8-(6)]
     4            0.0            0.0            0.0    28[7-(6,6),7-(6,6),7-(7,28),7-(7,28),8-(6),8-(6)]
     5       3.335835       3.335835       3.335835    1[6-(6,6)]
     6       3.677637       3.677637       3.677637    1[6-(6,7)]
     7       3.007054       3.007054       3.007054    1[6-(6,6)]
     8       3.313369       3.313369       3.313369    1[6-(6,7)]
     9       4.257266       4.257266       4.257266    1[6-(6,7)]
    10       4.371341       4.371341       4.371341    1[6-(6,6)]
    11       2.374183       2.374183       2.374183    1[6-(6,6)]
    12       2.032381       2.032381       2.032381    1[6-(6,7)]
    13       2.702964       2.702964       2.702964    1[6-(6,6)]
    14       2.396649       2.396649       2.396649    1[6-(6,7)]
    15       1.452752       1.452752       1.452752    1[6-(6,7)]
    16       1.338677       1.338677       1.338677    1[6-(6,6)]
    17      -1.372467      -1.372467      -1.372467    1[6-(6,6)]
    18      -1.714269      -1.714269      -1.714269    1[6-(6,7)]
    19      -1.043686      -1.043686      -1.043686    1[6-(6,6)]
    20      -1.350001      -1.350001      -1.350001    1[6-(6,7)]
    21      -2.293898      -2.293898      -2.293898    1[6-(6,7)]
    22      -2.407973      -2.407973      -2.407973    1[6-(6,6)]
    23      -0.410815      -0.410815      -0.410815    1[6-(6,6)]
    24      -0.069013      -0.069013      -0.069013    1[6-(6,7)]
    25      -0.739596      -0.739596      -0.739596    1[6-(6,6)]
    26      -0.433281      -0.433281      -0.433281    1[6-(6,7)]
    27       0.510616       0.510616       0.510616    1[6-(6,7)]
    28       0.624691       0.624691       0.624691    1[6-(6,6)]
    29       3.336003       3.336003       3.336003    6[1-(0),6-(1,7),6-(6,6)]
    30        3.13722        3.13722        3.13722    6[6-(1,6),6-(1,6),6-(8,8)]
    31       3.533483       3.533483       3.533483    6[1-(0),6-(1,6),7-(6,28)]
    32       2.947107       2.947107       2.947107    6[6-(6,6),8-(0),8-(28)]
    33       3.135746       3.135746       3.135746    6[1-(0),6-(1,7),6-(6,6)]
    34       3.326496       3.326496       3.326496    6[1-(0),6-(1,6),7-(6,28)]
    35       3.707996       3.707996       3.707996    6[1-(0),6-(1,6),7-(6,28)]
    36       3.749297       3.749297       3.749297    6[1-(0),6-(1,7),6-(6,6)]
    37       2.374015       2.374015       2.374015    6[1-(0),6-(1,7),6-(6,6)]
    38       2.572798       2.572798       2.572798    6[6-(1,6),6-(1,6),6-(8,8)]
    39       2.176535       2.176535       2.176535    6[1-(0),6-(1,6),7-(6,28)]
    40       2.762911       2.762911       2.762911    6[6-(6,6),8-(0),8-(28)]
    41       2.574272       2.574272       2.574272    6[1-(0),6-(1,7),6-(6,6)]
    42       2.383522       2.383522       2.383522    6[1-(0),6-(1,6),7-(6,28)]
    43       2.002022       2.002022       2.002022    6[1-(0),6-(1,6),7-(6,28)]
    44       1.960721       1.960721       1.960721    6[1-(0),6-(1,7),6-(6,6)]
    45      -1.372635      -1.372635      -1.372635    6[1-(0),6-(1,7),6-(6,6)]
    46      -1.173852      -1.173852      -1.173852    6[6-(1,6),6-(1,6),6-(8,8)]
    47      -1.570115      -1.570115      -1.570115    6[1-(0),6-(1,6),7-(6,28)]
    48      -0.983739      -0.983739      -0.983739    6[6-(6,6),8-(0),8-(28)]
    49      -1.172378      -1.172378      -1.172378    6[1-(0),6-(1,7),6-(6,6)]
    50      -1.363128      -1.363128      -1.363128    6[1-(0),6-(1,6),7-(6,28)]
    51      -1.744628      -1.744628      -1.744628    6[1-(0),6-(1,6),7-(6,28)]
    52      -1.785929      -1.785929      -1.785929    6[1-(0),6-(1,7),6-(6,6)]
    53      -0.410647      -0.410647      -0.410647    6[1-(0),6-(1,7),6-(6,6)]
    54       -0.60943       -0.60943       -0.60943    6[6-(1,6),6-(1,6),6-(8,8)]
    55      -0.213167      -0.213167      -0.213167    6[1-(0),6-(1,6),7-(6,28)]
    56      -0.799543      -0.799543      -0.799543    6[6-(6,6),8-(0),8-(28)]
    57      -0.610904      -0.610904      -0.610904    6[1-(0),6-(1,7),6-(6,6)]
    58      -0.420154      -0.420154      -0.420154    6[1-(0),6-(1,6),7-(6,28)]
    59      -0.038654      -0.038654      -0.038654    6[1-(0),6-(1,6),7-(6,28)]
    60       0.002647       0.002647       0.002647    6[1-(0),6-(1,7),6-(6,6)]
    61       2.855009       2.855009       2.855009    6[6-(6,6),8-(28),8-(28)]
    62       2.855009       2.855009       2.855009    6[6-(1,6),6-(1,6),6-(8,8)]
    63      -0.891641      -0.891641      -0.891641    6[6-(6,6),8-(28),8-(28)]
    64      -0.891641      -0.891641      -0.891641    6[6-(1,6),6-(1,6),6-(8,8)]
    65       3.529495       3.529495       3.529495    7[6-(1,6),6-(1,6),28-(7,7,7,8,8)]
    66       2.180523       2.180523       2.180523    7[6-(1,6),6-(1,6),28-(7,7,7,8,8)]
    67      -1.566127      -1.566127      -1.566127    7[6-(1,6),6-(1,6),28-(7,7,7,8,8)]
    68      -0.217155      -0.217155      -0.217155    7[6-(1,6),6-(1,6),28-(7,7,7,8,8)]
    69       2.855009       2.855009       2.855009    7[6-(1,6),6-(1,6),28-(8,8)]
    70      -0.891641      -0.891641      -0.891641    7[6-(1,6),6-(1,6),28-(8,8)]
    71      -0.891641      -0.891641      -0.891641    7[7-(7),28-(7,7,7,8,8),28-(7,7,7,8,8)]
    72      -0.891641      -0.891641      -0.891641    7[7-(0),7-(28,28)]
    73      -0.891641      -0.891641      -0.891641    7[7-(7)]
    74       2.855009       2.855009       2.855009    7[7-(7),28-(7,7,7,8,8),28-(7,7,7,8,8)]
    75       2.855009       2.855009       2.855009    7[7-(0),7-(28,28)]
    76       2.855009       2.855009       2.855009    7[7-(7)]
    77       1.803971       1.803971       1.803971    8[6-(6,8),28-(7,7,7,7,8)]
    78       2.826724       2.826724       2.826724    8[6-(6,8)]
    79       2.926468       2.926468       2.926468    8[6-(6,8),28-(7,8)]
    80       3.906047       3.906047       3.906047    8[6-(6,8),28-(7,7,7,7,8)]
    81       2.883294       2.883294       2.883294    8[6-(6,8)]
    82        2.78355        2.78355        2.78355    8[6-(6,8),28-(7,8)]
    83       0.159397       0.159397       0.159397    8[6-(6,8),28-(7,7,7,7,8)]
    84      -0.863356      -0.863356      -0.863356    8[6-(6,8)]
    85        -0.9631        -0.9631        -0.9631    8[6-(6,8),28-(7,8)]
    86      -1.942679      -1.942679      -1.942679    8[6-(6,8),28-(7,7,7,7,8)]
    87      -0.919926      -0.919926      -0.919926    8[6-(6,8)]
    88      -0.820182      -0.820182      -0.820182    8[6-(6,8),28-(7,8)]
