# Supplementary material for: A collection of forcefield precursors for metal–organic frameworks
Source: RSC Adv. 2019 Nov 13;9(63):36492–507. doi: 10.1039/c9ra07327b (PMC9075174; doi:10.1039/c9ra07327b)
Supplement: RA-009-C9RA07327B-s2218 [file RA-009-C9RA07327B-s2218.txt]

ROGSAI_clean

11.077000    0.000000    0.000000
0.000000    14.815600    0.000000
0.000000    -2.112130    13.266519

     1      -0.015175      -0.015175      -0.015175    28[8-(1,28,28),8-(1,28,28),8-(6),8-(6),8-(6,28)]
     2       1.641501       1.641501       1.641501    28[7-(6,6),8-(1,28,28),8-(6),8-(6),8-(6,28)]
     3       5.523325       5.523325       5.523325    28[8-(1,28,28),8-(1,28,28),8-(6),8-(6),8-(6,28)]
     4       7.180001       7.180001       7.180001    28[7-(6,6),8-(1,28,28),8-(6),8-(6),8-(6,28)]
     5       0.015175       0.015175       0.015175    28[8-(1,28,28),8-(1,28,28),8-(6),8-(6),8-(6,28)]
     6       9.435499       9.435499       9.435499    28[7-(6,6),8-(1,28,28),8-(6),8-(6),8-(6,28)]
     7       5.553675       5.553675       5.553675    28[8-(1,28,28),8-(1,28,28),8-(6),8-(6),8-(6,28)]
     8       3.896999       3.896999       3.896999    28[7-(6,6),8-(1,28,28),8-(6),8-(6),8-(6,28)]
     9       0.687882       0.687882       0.687882    1[8-(28,28,28)]
    10       4.054182       4.054182       4.054182    1[6-(6,6,6)]
    11       4.403108       4.403108       4.403108    1[6-(6,6,6)]
    12       5.508592       5.508592       5.508592    1[6-(6,6,6)]
    13       1.155331       1.155331       1.155331    1[6-(6,7)]
    14       0.614774       0.614774       0.614774    1[6-(6,6)]
    15        0.09637        0.09637        0.09637    1[6-(6,6)]
    16       0.794221       0.794221       0.794221    1[6-(6,7)]
    17       6.226382       6.226382       6.226382    1[8-(28,28,28)]
    18       9.592682       9.592682       9.592682    1[6-(6,6,6)]
    19       9.941607       9.941607       9.941607    1[6-(6,6,6)]
    20      -0.029908      -0.029908      -0.029908    1[6-(6,6,6)]
    21       6.693831       6.693831       6.693831    1[6-(6,7)]
    22       6.153274       6.153274       6.153274    1[6-(6,6)]
    23        5.63487        5.63487        5.63487    1[6-(6,6)]
    24       6.332721       6.332721       6.332721    1[6-(6,7)]
    25      10.389118      10.389118      10.389118    1[8-(28,28,28)]
    26       7.022818       7.022818       7.022818    1[6-(6,6,6)]
    27       6.673893       6.673893       6.673893    1[6-(6,6,6)]
    28       5.568408       5.568408       5.568408    1[6-(6,6,6)]
    29       9.921669       9.921669       9.921669    1[6-(6,7)]
    30      10.462226      10.462226      10.462226    1[6-(6,6)]
    31       10.98063       10.98063       10.98063    1[6-(6,6)]
    32      10.282779      10.282779      10.282779    1[6-(6,7)]
    33       4.850618       4.850618       4.850618    1[8-(28,28,28)]
    34       1.484318       1.484318       1.484318    1[6-(6,6,6)]
    35       1.135393       1.135393       1.135393    1[6-(6,6,6)]
    36       0.029908       0.029908       0.029908    1[6-(6,6,6)]
    37       4.383169       4.383169       4.383169    1[6-(6,7)]
    38       4.923727       4.923727       4.923727    1[6-(6,6)]
    39        5.44213        5.44213        5.44213    1[6-(6,6)]
    40       4.744279       4.744279       4.744279    1[6-(6,7)]
    41       4.189321       4.189321       4.189321    6[1-(0),6-(1,6,6),6-(1,6,6),6-(8,8)]
    42       4.362123       4.362123       4.362123    6[1-(0),6-(1,6,6),6-(1,6,6),6-(8,8)]
    43       5.444346       5.444346       5.444346    6[1-(0),6-(1,6,6),6-(1,6,6),6-(8,8)]
    44       2.928759       2.928759       2.928759    6[6-(1,6,6),8-(28),8-(28)]
    45       3.110422       3.110422       3.110422    6[6-(1,6,6),8-(0),8-(28,28)]
    46       5.267114       5.267114       5.267114    6[6-(1,6,6),8-(28),8-(28)]
    47       0.970345       0.970345       0.970345    6[1-(0),6-(1,6),7-(6,28)]
    48       0.604804       0.604804       0.604804    6[1-(0),6-(1,7),6-(6,6)]
    49       0.227079       0.227079       0.227079    6[6-(1,6),6-(1,6),6-(6,6)]
    50       0.320125       0.320125       0.320125    6[1-(0),6-(1,7),6-(6,6)]
    51       0.745482       0.745482       0.745482    6[1-(0),6-(1,6),7-(6,28)]
    52       9.727821       9.727821       9.727821    6[1-(0),6-(1,6,6),6-(1,6,6),6-(8,8)]
    53       9.900623       9.900623       9.900623    6[1-(0),6-(1,6,6),6-(1,6,6),6-(8,8)]
    54      10.982846      10.982846      10.982846    6[1-(0),6-(1,6,6),6-(1,6,6),6-(8,8)]
    55       8.467259       8.467259       8.467259    6[6-(1,6,6),8-(28),8-(28)]
    56       8.648922       8.648922       8.648922    6[6-(1,6,6),8-(0),8-(28,28)]
    57      10.805614      10.805614      10.805614    6[6-(1,6,6),8-(28),8-(28)]
    58       6.508845       6.508845       6.508845    6[1-(0),6-(1,6),7-(6,28)]
    59       6.143304       6.143304       6.143304    6[1-(0),6-(1,7),6-(6,6)]
    60       5.765579       5.765579       5.765579    6[6-(1,6),6-(1,6),6-(6,6)]
    61       5.858625       5.858625       5.858625    6[1-(0),6-(1,7),6-(6,6)]
    62       6.283982       6.283982       6.283982    6[1-(0),6-(1,6),7-(6,28)]
    63       6.887679       6.887679       6.887679    6[1-(0),6-(1,6,6),6-(1,6,6),6-(8,8)]
    64       6.714877       6.714877       6.714877    6[1-(0),6-(1,6,6),6-(1,6,6),6-(8,8)]
    65       5.632655       5.632655       5.632655    6[1-(0),6-(1,6,6),6-(1,6,6),6-(8,8)]
    66       8.148241       8.148241       8.148241    6[6-(1,6,6),8-(28),8-(28)]
    67       7.966578       7.966578       7.966578    6[6-(1,6,6),8-(0),8-(28,28)]
    68       5.809887       5.809887       5.809887    6[6-(1,6,6),8-(28),8-(28)]
    69      10.106655      10.106655      10.106655    6[1-(0),6-(1,6),7-(6,28)]
    70      10.472196      10.472196      10.472196    6[1-(0),6-(1,7),6-(6,6)]
    71      10.849922      10.849922      10.849922    6[6-(1,6),6-(1,6),6-(6,6)]
    72      10.756875      10.756875      10.756875    6[1-(0),6-(1,7),6-(6,6)]
    73      10.331518      10.331518      10.331518    6[1-(0),6-(1,6),7-(6,28)]
    74       1.349179       1.349179       1.349179    6[1-(0),6-(1,6,6),6-(1,6,6),6-(8,8)]
    75       1.176377       1.176377       1.176377    6[1-(0),6-(1,6,6),6-(1,6,6),6-(8,8)]
    76       0.094155       0.094155       0.094155    6[1-(0),6-(1,6,6),6-(1,6,6),6-(8,8)]
    77       2.609741       2.609741       2.609741    6[6-(1,6,6),8-(28),8-(28)]
    78       2.428078       2.428078       2.428078    6[6-(1,6,6),8-(0),8-(28,28)]
    79       0.271386       0.271386       0.271386    6[6-(1,6,6),8-(28),8-(28)]
    80       4.568155       4.568155       4.568155    6[1-(0),6-(1,6),7-(6,28)]
    81       4.933696       4.933696       4.933696    6[1-(0),6-(1,7),6-(6,6)]
    82       5.311422       5.311422       5.311422    6[6-(1,6),6-(1,6),6-(6,6)]
    83       5.218375       5.218375       5.218375    6[1-(0),6-(1,7),6-(6,6)]
    84       4.793018       4.793018       4.793018    6[1-(0),6-(1,6),7-(6,28)]
    85       1.076684       1.076684       1.076684    7[6-(1,6),6-(1,6),28-(8,8,8,8)]
    86       6.615184       6.615184       6.615184    7[6-(1,6),6-(1,6),28-(8,8,8,8)]
    87      10.000316      10.000316      10.000316    7[6-(1,6),6-(1,6),28-(8,8,8,8)]
    88       4.461816       4.461816       4.461816    7[6-(1,6),6-(1,6),28-(8,8,8,8)]
    89       2.056999       2.056999       2.056999    8[6-(6,8),28-(8,8,8,8)]
    90       2.835712       2.835712       2.835712    8[6-(6,8),28-(7,8,8,8)]
    91       2.065861       2.065861       2.065861    8[6-(6,8),28-(7,8,8,8),28-(8,8,8,8)]
    92       3.123714       3.123714       3.123714    8[6-(6,8)]
    93       4.717694       4.717694       4.717694    8[6-(6,8),28-(7,8,8,8)]
    94       5.642624       5.642624       5.642624    8[6-(6,8),28-(8,8,8,8)]
    95      -0.017723      -0.017723      -0.017723    8[1-(0),28-(7,8,8,8),28-(8,8,8,8),28-(8,8,8,8)]
    96       7.595499       7.595499       7.595499    8[6-(6,8),28-(8,8,8,8)]
    97       8.374212       8.374212       8.374212    8[6-(6,8),28-(7,8,8,8)]
    98       7.604361       7.604361       7.604361    8[6-(6,8),28-(7,8,8,8),28-(8,8,8,8)]
    99       8.662214       8.662214       8.662214    8[6-(6,8)]
   100      10.256194      10.256194      10.256194    8[6-(6,8),28-(7,8,8,8)]
   101       0.104124       0.104124       0.104124    8[6-(6,8),28-(8,8,8,8)]
   102       5.520777       5.520777       5.520777    8[1-(0),28-(7,8,8,8),28-(8,8,8,8),28-(8,8,8,8)]
   103       9.020001       9.020001       9.020001    8[6-(6,8),28-(8,8,8,8)]
   104       8.241288       8.241288       8.241288    8[6-(6,8),28-(7,8,8,8)]
   105        9.01114        9.01114        9.01114    8[6-(6,8),28-(7,8,8,8),28-(8,8,8,8)]
   106       7.953286       7.953286       7.953286    8[6-(6,8)]
   107       6.359306       6.359306       6.359306    8[6-(6,8),28-(7,8,8,8)]
   108       5.434376       5.434376       5.434376    8[6-(6,8),28-(8,8,8,8)]
   109       0.017723       0.017723       0.017723    8[1-(0),28-(7,8,8,8),28-(8,8,8,8),28-(8,8,8,8)]
   110       3.481501       3.481501       3.481501    8[6-(6,8),28-(8,8,8,8)]
   111       2.702788       2.702788       2.702788    8[6-(6,8),28-(7,8,8,8)]
   112        3.47264        3.47264        3.47264    8[6-(6,8),28-(7,8,8,8),28-(8,8,8,8)]
   113       2.414786       2.414786       2.414786    8[6-(6,8)]
   114       0.820806       0.820806       0.820806    8[6-(6,8),28-(7,8,8,8)]
   115      10.972876      10.972876      10.972876    8[6-(6,8),28-(8,8,8,8)]
   116       5.556223       5.556223       5.556223    8[1-(0),28-(7,8,8,8),28-(8,8,8,8),28-(8,8,8,8)]
