# Supplementary material for: A collection of forcefield precursors for metal–organic frameworks
Source: RSC Adv. 2019 Nov 13;9(63):36492–507. doi: 10.1039/c9ra07327b (PMC9075174; doi:10.1039/c9ra07327b)
Supplement: RA-009-C9RA07327B-s2219 [file RA-009-C9RA07327B-s2219.txt]

ROJNEJ_clean

7.113000    0.000000    0.000000
0.000000    9.959000    0.000000
0.000000    0.000000    9.959000

     1         3.5565         3.5565         3.5565    23[8-(1,23),8-(1,23),8-(6),8-(6),8-(6),8-(6)]
     2         3.5565         3.5565         3.5565    23[8-(1,23),8-(1,23),8-(6),8-(6),8-(6),8-(6)]
     3         3.5565         3.5565         3.5565    23[8-(1,23),8-(1,23),8-(6),8-(6),8-(6),8-(6)]
     4         3.5565         3.5565         3.5565    23[8-(1,23),8-(1,23),8-(6),8-(6),8-(6),8-(6)]
     5         3.5565         3.5565         3.5565    1[8-(23,23)]
     6         3.5565         3.5565         3.5565    1[8-(23,23)]
     7         3.5565         3.5565         3.5565    1[8-(23,23)]
     8         3.5565         3.5565         3.5565    1[8-(23,23)]
     9         3.5565         3.5565         3.5565    6[6-(6,8),6-(6,8),8-(23)]
    10         3.5565         3.5565         3.5565    6[6-(6,8),6-(6,8),8-(23)]
    11         3.5565         3.5565         3.5565    6[6-(6,8),6-(6,8),8-(23)]
    12         3.5565         3.5565         3.5565    6[6-(6,8),6-(6,8),8-(23)]
    13         3.5565         3.5565         3.5565    6[6-(6,8),6-(6,8),8-(23)]
    14         3.5565         3.5565         3.5565    6[6-(6,8),6-(6,8),8-(23)]
    15         3.5565         3.5565         3.5565    6[6-(6,8),6-(6,8),8-(23)]
    16         3.5565         3.5565         3.5565    6[6-(6,8),6-(6,8),8-(23)]
    17       0.718413       0.718413       0.718413    6[6-(6,8),6-(6,8),8-(23)]
    18       0.718413       0.718413       0.718413    6[6-(6,8),6-(6,8),8-(23)]
    19       0.718413       0.718413       0.718413    6[6-(6,8),6-(6,8),8-(23)]
    20       0.718413       0.718413       0.718413    6[6-(6,8),6-(6,8),8-(23)]
    21       6.394587       6.394587       6.394587    6[6-(6,8),6-(6,8),8-(23)]
    22       6.394587       6.394587       6.394587    6[6-(6,8),6-(6,8),8-(23)]
    23       6.394587       6.394587       6.394587    6[6-(6,8),6-(6,8),8-(23)]
    24       6.394587       6.394587       6.394587    6[6-(6,8),6-(6,8),8-(23)]
    25         3.5565         3.5565         3.5565    8[6-(6,6),23-(8,8,8,8,8)]
    26         3.5565         3.5565         3.5565    8[6-(6,6),23-(8,8,8,8,8)]
    27         3.5565         3.5565         3.5565    8[6-(6,6),23-(8,8,8,8,8)]
    28         3.5565         3.5565         3.5565    8[6-(6,6),23-(8,8,8,8,8)]
    29         3.5565         3.5565         3.5565    8[6-(6,6),23-(8,8,8,8,8)]
    30         3.5565         3.5565         3.5565    8[6-(6,6),23-(8,8,8,8,8)]
    31         3.5565         3.5565         3.5565    8[6-(6,6),23-(8,8,8,8,8)]
    32         3.5565         3.5565         3.5565    8[6-(6,6),23-(8,8,8,8,8)]
    33       1.566994       1.566994       1.566994    8[6-(6,6),23-(8,8,8,8,8)]
    34       1.566994       1.566994       1.566994    8[6-(6,6),23-(8,8,8,8,8)]
    35       1.566994       1.566994       1.566994    8[6-(6,6),23-(8,8,8,8,8)]
    36       1.566994       1.566994       1.566994    8[6-(6,6),23-(8,8,8,8,8)]
    37       5.546006       5.546006       5.546006    8[6-(6,6),23-(8,8,8,8,8)]
    38       5.546006       5.546006       5.546006    8[6-(6,6),23-(8,8,8,8,8)]
    39       5.546006       5.546006       5.546006    8[6-(6,6),23-(8,8,8,8,8)]
    40       5.546006       5.546006       5.546006    8[6-(6,6),23-(8,8,8,8,8)]
    41         3.5565         3.5565         3.5565    8[1-(0),23-(8,8,8,8,8),23-(8,8,8,8,8)]
    42         3.5565         3.5565         3.5565    8[1-(0),23-(8,8,8,8,8),23-(8,8,8,8,8)]
    43         3.5565         3.5565         3.5565    8[1-(0),23-(8,8,8,8,8),23-(8,8,8,8,8)]
    44         3.5565         3.5565         3.5565    8[1-(0),23-(8,8,8,8,8),23-(8,8,8,8,8)]
