# Supplementary material for: A collection of forcefield precursors for metal–organic frameworks
Source: RSC Adv. 2019 Nov 13;9(63):36492–507. doi: 10.1039/c9ra07327b (PMC9075174; doi:10.1039/c9ra07327b)
Supplement: RA-009-C9RA07327B-s2220 [file RA-009-C9RA07327B-s2220.txt]

RONZID_clean

9.042000    0.000000    0.000000
0.000000    9.042000    0.000000
0.000000    0.000000    12.027000

     1       6.240969       6.240969       6.240969    48[6-(7),6-(7),7-(6),7-(6)]
     2       2.801031       2.801031       2.801031    48[6-(7),6-(7),7-(6),7-(6)]
     3       7.322031       7.322031       7.322031    48[6-(7),6-(7),7-(6),7-(6)]
     4       1.719969       1.719969       1.719969    48[6-(7),6-(7),7-(6),7-(6)]
     5       6.627786       6.627786       6.627786    6[7-(48),48-(6,7,7)]
     6       2.414214       2.414214       2.414214    6[7-(48),48-(6,7,7)]
     7       5.537321       5.537321       5.537321    6[7-(48),48-(6,7,7)]
     8       3.504679       3.504679       3.504679    6[7-(48),48-(6,7,7)]
     9       6.935214       6.935214       6.935214    6[7-(48),48-(6,7,7)]
    10       2.106786       2.106786       2.106786    6[7-(48),48-(6,7,7)]
    11       8.025679       8.025679       8.025679    6[7-(48),48-(6,7,7)]
    12       1.016321       1.016321       1.016321    6[7-(48),48-(6,7,7)]
    13       4.424251       4.424251       4.424251    7[6-(48),48-(6,6,7)]
    14       4.617749       4.617749       4.617749    7[6-(48),48-(6,6,7)]
    15       6.877345       6.877345       6.877345    7[6-(48),48-(6,6,7)]
    16       2.164655       2.164655       2.164655    7[6-(48),48-(6,6,7)]
    17       0.096749       0.096749       0.096749    7[6-(48),48-(6,6,7)]
    18       8.945251       8.945251       8.945251    7[6-(48),48-(6,6,7)]
    19       6.685655       6.685655       6.685655    7[6-(48),48-(6,6,7)]
    20       2.356345       2.356345       2.356345    7[6-(48),48-(6,6,7)]
