# Supplementary material for: A collection of forcefield precursors for metal–organic frameworks
Source: RSC Adv. 2019 Nov 13;9(63):36492–507. doi: 10.1039/c9ra07327b (PMC9075174; doi:10.1039/c9ra07327b)
Supplement: RA-009-C9RA07327B-s2221 [file RA-009-C9RA07327B-s2221.txt]

RONZUP_clean_h

11.088800    0.000000    0.000000
-4.113171    10.297733    0.000000
-3.630648    -5.052118    9.179106

     1      -0.939827      -0.939827      -0.939827    48[7-(6),7-(6),7-(6,6),7-(6,6)]
     2       4.526069       4.526069       4.526069    48[7-(6),7-(6),7-(6,6),7-(6,6)]
     3      -2.746117      -2.746117      -2.746117    47[6-(7),6-(7)]
     4       0.692109       0.692109       0.692109    47[6-(7),6-(7)]
     5      -1.015132      -1.015132      -1.015132    47[6-(7),6-(7)]
     6      -1.329698      -1.329698      -1.329698    47[6-(7),6-(7)]
     7      -3.375611      -3.375611      -3.375611    6[7-(48),47-(6)]
     8      -2.178074      -2.178074      -2.178074    6[7-(0),47-(6)]
     9         7.6729         7.6729         7.6729    6[1-(0),6-(1,6),7-(6,48)]
    10       2.473066       2.473066       2.473066    6[1-(0),6-(1,6),6-(1,7)]
    11       1.988821       1.988821       1.988821    6[1-(0),6-(1,6),6-(1,6)]
    12       2.623472       2.623472       2.623472    6[1-(0),6-(1,6),6-(1,7)]
    13       3.708285       3.708285       3.708285    6[1-(0),6-(1,6),7-(6,48)]
    14       0.146092       0.146092       0.146092    6[7-(48),47-(6)]
    15       1.174128       1.174128       1.174128    6[7-(0),47-(6)]
    16       5.139327       5.139327       5.139327    6[1-(0),6-(1,6),7-(6,48)]
    17       6.292586       6.292586       6.292586    6[1-(0),6-(1,6),6-(1,7)]
    18       6.810905       6.810905       6.810905    6[1-(0),6-(1,6),6-(1,6)]
    19       6.145278       6.145278       6.145278    6[1-(0),6-(1,6),6-(1,7)]
    20       1.415879       1.415879       1.415879    6[1-(0),6-(1,6),7-(6,48)]
    21       1.047576       1.047576       1.047576    6[7-(48),47-(6)]
    22      -3.053219      -3.053219      -3.053219    6[7-(0),47-(6)]
    23       5.438207       5.438207       5.438207    6[1-(0),6-(1,6),7-(6,48)]
    24       5.396212       5.396212       5.396212    6[1-(0),6-(1,6),6-(1,7)]
    25       4.373722       4.373722       4.373722    6[1-(0),6-(1,6),6-(1,6)]
    26       3.443304       3.443304       3.443304    6[1-(0),6-(1,6),6-(1,7)]
    27       3.547139       3.547139       3.547139    6[1-(0),6-(1,6),7-(6,48)]
    28      -5.847542      -5.847542      -5.847542    6[7-(48),47-(6)]
    29       3.771498       3.771498       3.771498    6[7-(0),47-(6)]
    30       3.641499       3.641499       3.641499    6[1-(0),6-(1,6),7-(6,48)]
    31       3.616897       3.616897       3.616897    6[1-(0),6-(1,6),6-(1,7)]
    32       4.605314       4.605314       4.605314    6[1-(0),6-(1,6),6-(1,6)]
    33       5.566707       5.566707       5.566707    6[1-(0),6-(1,6),6-(1,7)]
    34       5.476812       5.476812       5.476812    6[1-(0),6-(1,6),7-(6,48)]
    35      -3.885844      -3.885844      -3.885844    7[6-(47),48-(7,7,7)]
    36      -1.881435      -1.881435      -1.881435    7[6-(47)]
    37       4.168828       4.168828       4.168828    7[6-(1,6),6-(1,6),48-(7,7,7)]
    38      -0.131996      -0.131996      -0.131996    7[6-(47),48-(7,7,7)]
    39       1.593018       1.593018       1.593018    7[6-(47)]
    40       4.531776       4.531776       4.531776    7[6-(1,6),6-(1,6),48-(7,7,7)]
    41       2.196776       2.196776       2.196776    7[6-(47),48-(7,7,7)]
    42       6.918608       6.918608       6.918608    7[6-(47)]
    43       4.534736       4.534736       4.534736    7[6-(1,6),6-(1,6),48-(7,7,7)]
    44       4.880379       4.880379       4.880379    7[6-(47),48-(7,7,7)]
    45       4.172942       4.172942       4.172942    7[6-(47)]
    46       4.543422       4.543422       4.543422    7[6-(1,6),6-(1,6),48-(7,7,7)]
    47       8.069069       8.069069       8.069069    1[6-(6,7)]
    48       1.994092       1.994092       1.994092    1[6-(6,6)]
    49       1.097761       1.097761       1.097761    1[6-(6,6)]
    50       2.229903       2.229903       2.229903    1[6-(6,6)]
    51       4.278908       4.278908       4.278908    1[6-(6,7)]
    52       4.684728       4.684728       4.684728    1[6-(6,7)]
    53       6.797425       6.797425       6.797425    1[6-(6,6)]
    54       7.753693       7.753693       7.753693    1[6-(6,6)]
    55       6.526029       6.526029       6.526029    1[6-(6,6)]
    56       0.880143       0.880143       0.880143    1[6-(6,7)]
    57       6.267167       6.267167       6.267167    1[6-(6,7)]
    58       9.806874       9.806874       9.806874    1[6-(6,6)]
    59       4.316515       4.316515       4.316515    1[6-(6,6)]
    60      -1.484198      -1.484198      -1.484198    1[6-(6,6)]
    61       2.777361       2.777361       2.777361    1[6-(6,7)]
    62       2.870969       2.870969       2.870969    1[6-(6,7)]
    63       2.811019       2.811019       2.811019    1[6-(6,6)]
    64       4.610793       4.610793       4.610793    1[6-(6,6)]
    65      -4.694943      -4.694943      -4.694943    1[6-(6,6)]
    66       6.211702       6.211702       6.211702    1[6-(6,7)]
