# Supplementary material for: A collection of forcefield precursors for metal–organic frameworks
Source: RSC Adv. 2019 Nov 13;9(63):36492–507. doi: 10.1039/c9ra07327b (PMC9075174; doi:10.1039/c9ra07327b)
Supplement: RA-009-C9RA07327B-s2222 [file RA-009-C9RA07327B-s2222.txt]

RUBHOM_clean

9.286400    0.000000    0.000000
-4.420097    8.840599    0.000000
0.000000    0.000000    22.446000

     1       2.829917       2.829917       2.829917    57[8-(6),8-(6),8-(6),8-(6),8-(6),8-(6),8-(6),8-(6)]
     2       4.246435       4.246435       4.246435    57[8-(6),8-(6),8-(6),8-(6),8-(6),8-(6),8-(6),8-(6)]
     3       2.036386       2.036386       2.036386    57[8-(6),8-(6),8-(6),8-(6),8-(6),8-(6),8-(6),8-(6)]
     4       0.619868       0.619868       0.619868    57[8-(6),8-(6),8-(6),8-(6),8-(6),8-(6),8-(6),8-(6)]
     5      -1.356259      -1.356259      -1.356259    47[7-(6,6),7-(6,6)]
     6       4.012514       4.012514       4.012514    47[7-(6,6),7-(6,6)]
     7       6.222562       6.222562       6.222562    47[7-(6,6),7-(6,6)]
     8       0.853789       0.853789       0.853789    47[7-(6,6),7-(6,6)]
     9       1.626368       1.626368       1.626368    1[6-(6,7)]
    10       3.048544       3.048544       3.048544    1[6-(6,6)]
    11       2.362265       2.362265       2.362265    1[6-(6,6)]
    12       3.272504       3.272504       3.272504    1[6-(6,7)]
    13        6.25342        6.25342        6.25342    1[6-(6,7)]
    14      -0.883132      -0.883132      -0.883132    1[6-(6,6)]
    15       0.085598       0.085598       0.085598    1[6-(6,6)]
    16       6.006076       6.006076       6.006076    1[6-(6,7)]
    17       1.029887       1.029887       1.029887    1[6-(6,7)]
    18      -0.392289      -0.392289      -0.392289    1[6-(6,6)]
    19       0.293989       0.293989       0.293989    1[6-(6,6)]
    20       3.803848       3.803848       3.803848    1[6-(6,7)]
    21       0.822931       0.822931       0.822931    1[6-(6,7)]
    22       7.959484       7.959484       7.959484    1[6-(6,6)]
    23       6.990754       6.990754       6.990754    1[6-(6,6)]
    24      -3.349821      -3.349821      -3.349821    1[6-(6,7)]
    25       3.239935       3.239935       3.239935    1[6-(6,7)]
    26       1.817759       1.817759       1.817759    1[6-(6,6)]
    27       2.504038       2.504038       2.504038    1[6-(6,6)]
    28       1.593799       1.593799       1.593799    1[6-(6,7)]
    29      -1.387117      -1.387117      -1.387117    1[6-(6,7)]
    30       5.749435       5.749435       5.749435    1[6-(6,6)]
    31       4.780705       4.780705       4.780705    1[6-(6,6)]
    32      -1.139773      -1.139773      -1.139773    1[6-(6,7)]
    33       3.836416       3.836416       3.836416    1[6-(6,7)]
    34       5.258592       5.258592       5.258592    1[6-(6,6)]
    35       4.572314       4.572314       4.572314    1[6-(6,6)]
    36       1.062455       1.062455       1.062455    1[6-(6,7)]
    37       4.043372       4.043372       4.043372    1[6-(6,7)]
    38      -3.093181      -3.093181      -3.093181    1[6-(6,6)]
    39      -2.124451      -2.124451      -2.124451    1[6-(6,6)]
    40       8.216124       8.216124       8.216124    1[6-(6,7)]
    41       1.330567       1.330567       1.330567    6[1-(0),6-(1,6),7-(6,47)]
    42       2.172011       2.172011       2.172011    6[1-(0),6-(1,6),6-(1,7)]
    43       1.776635       1.776635       1.776635    6[1-(0),6-(1,6),6-(6,6)]
    44       0.518157       0.518157       0.518157    6[6-(1,6),6-(1,7),6-(8,8)]
    45       -0.27394       -0.27394       -0.27394    6[1-(0),6-(6,6),7-(6,47)]
    46       4.380654       4.380654       4.380654    6[6-(6,6),8-(57),8-(57)]
    47       6.682814       6.682814       6.682814    6[1-(0),6-(1,6),7-(6,47)]
    48       -1.34803       -1.34803       -1.34803    6[1-(0),6-(1,6),6-(1,7)]
    49      -0.799464      -0.799464      -0.799464    6[1-(0),6-(1,6),6-(6,6)]
    50      -1.526187      -1.526187      -1.526187    6[6-(1,6),6-(1,7),6-(8,8)]
    51       6.512284       6.512284       6.512284    6[1-(0),6-(6,6),7-(6,47)]
    52      -0.940879      -0.940879      -0.940879    6[6-(6,6),8-(57),8-(57)]
    53       2.210318       2.210318       2.210318    6[6-(8,8),8-(57),8-(57)]
    54       4.832944       4.832944       4.832944    6[6-(8,8),8-(57),8-(57)]
    55       1.325688       1.325688       1.325688    6[1-(0),6-(1,6),7-(6,47)]
    56       0.484244       0.484244       0.484244    6[1-(0),6-(1,6),6-(1,7)]
    57        0.87962        0.87962        0.87962    6[1-(0),6-(1,6),6-(6,6)]
    58       2.138098       2.138098       2.138098    6[6-(1,6),6-(1,7),6-(8,8)]
    59       2.930194       2.930194       2.930194    6[1-(0),6-(6,6),7-(6,47)]
    60       2.695697       2.695697       2.695697    6[6-(6,6),8-(57),8-(57)]
    61       0.393538       0.393538       0.393538    6[1-(0),6-(1,6),7-(6,47)]
    62       8.424382       8.424382       8.424382    6[1-(0),6-(1,6),6-(1,7)]
    63       7.875816       7.875816       7.875816    6[1-(0),6-(1,6),6-(6,6)]
    64       4.182441       4.182441       4.182441    6[6-(1,6),6-(1,7),6-(8,8)]
    65       -3.85603       -3.85603       -3.85603    6[1-(0),6-(6,6),7-(6,47)]
    66       3.597134       3.597134       3.597134    6[6-(6,6),8-(57),8-(57)]
    67       4.866033       4.866033       4.866033    6[6-(8,8),8-(57),8-(57)]
    68       -2.17669       -2.17669       -2.17669    6[6-(8,8),8-(57),8-(57)]
    69       3.535736       3.535736       3.535736    6[1-(0),6-(1,6),7-(6,47)]
    70       2.694292       2.694292       2.694292    6[1-(0),6-(1,6),6-(1,7)]
    71       3.089668       3.089668       3.089668    6[1-(0),6-(1,6),6-(6,6)]
    72       4.348146       4.348146       4.348146    6[6-(1,6),6-(1,7),6-(8,8)]
    73       5.140243       5.140243       5.140243    6[1-(0),6-(6,6),7-(6,47)]
    74       4.905746       4.905746       4.905746    6[6-(6,6),8-(57),8-(57)]
    75      -1.816511      -1.816511      -1.816511    6[1-(0),6-(1,6),7-(6,47)]
    76       6.214333       6.214333       6.214333    6[1-(0),6-(1,6),6-(1,7)]
    77       5.665767       5.665767       5.665767    6[1-(0),6-(1,6),6-(6,6)]
    78        6.39249        6.39249        6.39249    6[6-(1,6),6-(1,7),6-(8,8)]
    79      -1.645981      -1.645981      -1.645981    6[1-(0),6-(6,6),7-(6,47)]
    80       5.807182       5.807182       5.807182    6[6-(6,6),8-(57),8-(57)]
    81       2.655985       2.655985       2.655985    6[6-(8,8),8-(57),8-(57)]
    82       0.033359       0.033359       0.033359    6[6-(8,8),8-(57),8-(57)]
    83       3.540615       3.540615       3.540615    6[1-(0),6-(1,6),7-(6,47)]
    84       4.382059       4.382059       4.382059    6[1-(0),6-(1,6),6-(1,7)]
    85       3.986683       3.986683       3.986683    6[1-(0),6-(1,6),6-(6,6)]
    86       2.728205       2.728205       2.728205    6[6-(1,6),6-(1,7),6-(8,8)]
    87       1.936109       1.936109       1.936109    6[1-(0),6-(6,6),7-(6,47)]
    88       2.170606       2.170606       2.170606    6[6-(6,6),8-(57),8-(57)]
    89       4.472765       4.472765       4.472765    6[1-(0),6-(1,6),7-(6,47)]
    90      -3.558079      -3.558079      -3.558079    6[1-(0),6-(1,6),6-(1,7)]
    91      -3.009513      -3.009513      -3.009513    6[1-(0),6-(1,6),6-(6,6)]
    92       0.683862       0.683862       0.683862    6[6-(1,6),6-(1,7),6-(8,8)]
    93       8.722333       8.722333       8.722333    6[1-(0),6-(6,6),7-(6,47)]
    94       1.269169       1.269169       1.269169    6[6-(6,6),8-(57),8-(57)]
    95       4.420367       4.420367       4.420367    6[6-(8,8),8-(57),8-(57)]
    96       7.042993       7.042993       7.042993    6[6-(8,8),8-(57),8-(57)]
    97       0.100073       0.100073       0.100073    7[6-(1,6),6-(1,6),47-(7)]
    98       5.982652       5.982652       5.982652    7[6-(1,6),6-(1,6),47-(7)]
    99       2.556181       2.556181       2.556181    7[6-(1,6),6-(1,6),47-(7)]
   100         1.0937         1.0937         1.0937    7[6-(1,6),6-(1,6),47-(7)]
   101        4.76623        4.76623        4.76623    7[6-(1,6),6-(1,6),47-(7)]
   102      -1.116349      -1.116349      -1.116349    7[6-(1,6),6-(1,6),47-(7)]
   103       2.310122       2.310122       2.310122    7[6-(1,6),6-(1,6),47-(7)]
   104       3.772603       3.772603       3.772603    7[6-(1,6),6-(1,6),47-(7)]
   105       0.583911       0.583911       0.583911    8[6-(6,8),57-(8,8,8,8,8,8,8)]
   106       3.288262       3.288262       3.288262    8[6-(6,8),57-(8,8,8,8,8,8,8)]
   107      -1.674916      -1.674916      -1.674916    8[6-(6,8),57-(8,8,8,8,8,8,8)]
   108       0.237597       0.237597       0.237597    8[6-(6,8),57-(8,8,8,8,8,8,8)]
   109       1.897735       1.897735       1.897735    8[6-(6,8),57-(8,8,8,8,8,8,8)]
   110       2.196398       2.196398       2.196398    8[6-(6,8),57-(8,8,8,8,8,8,8)]
   111       0.837912       0.837912       0.837912    8[6-(6,8),57-(8,8,8,8,8,8,8)]
   112       3.904916       3.904916       3.904916    8[6-(6,8),57-(8,8,8,8,8,8,8)]
   113       2.072343       2.072343       2.072343    8[6-(6,8),57-(8,8,8,8,8,8,8)]
   114        3.78809        3.78809        3.78809    8[6-(6,8),57-(8,8,8,8,8,8,8)]
   115        4.33117        4.33117        4.33117    8[6-(6,8),57-(8,8,8,8,8,8,8)]
   116       2.418658       2.418658       2.418658    8[6-(6,8),57-(8,8,8,8,8,8,8)]
   117       5.178616       5.178616       5.178616    8[6-(6,8),57-(8,8,8,8,8,8,8)]
   118       0.459857       0.459857       0.459857    8[6-(6,8),57-(8,8,8,8,8,8,8)]
   119       6.238439       6.238439       6.238439    8[6-(6,8),57-(8,8,8,8,8,8,8)]
   120      -1.248662      -1.248662      -1.248662    8[6-(6,8),57-(8,8,8,8,8,8,8)]
   121       4.282392       4.282392       4.282392    8[6-(6,8),57-(8,8,8,8,8,8,8)]
   122       1.578041       1.578041       1.578041    8[6-(6,8),57-(8,8,8,8,8,8,8)]
   123       6.541219       6.541219       6.541219    8[6-(6,8),57-(8,8,8,8,8,8,8)]
   124       4.628706       4.628706       4.628706    8[6-(6,8),57-(8,8,8,8,8,8,8)]
   125       2.968568       2.968568       2.968568    8[6-(6,8),57-(8,8,8,8,8,8,8)]
   126       2.669905       2.669905       2.669905    8[6-(6,8),57-(8,8,8,8,8,8,8)]
   127       4.028391       4.028391       4.028391    8[6-(6,8),57-(8,8,8,8,8,8,8)]
   128       0.961387       0.961387       0.961387    8[6-(6,8),57-(8,8,8,8,8,8,8)]
   129        2.79396        2.79396        2.79396    8[6-(6,8),57-(8,8,8,8,8,8,8)]
   130       1.078213       1.078213       1.078213    8[6-(6,8),57-(8,8,8,8,8,8,8)]
   131       0.535133       0.535133       0.535133    8[6-(6,8),57-(8,8,8,8,8,8,8)]
   132       2.447645       2.447645       2.447645    8[6-(6,8),57-(8,8,8,8,8,8,8)]
   133      -0.312313      -0.312313      -0.312313    8[6-(6,8),57-(8,8,8,8,8,8,8)]
   134       4.406446       4.406446       4.406446    8[6-(6,8),57-(8,8,8,8,8,8,8)]
   135      -1.372136      -1.372136      -1.372136    8[6-(6,8),57-(8,8,8,8,8,8,8)]
   136       6.114965       6.114965       6.114965    8[6-(6,8),57-(8,8,8,8,8,8,8)]
