# Supplementary material for: A collection of forcefield precursors for metal–organic frameworks
Source: RSC Adv. 2019 Nov 13;9(63):36492–507. doi: 10.1039/c9ra07327b (PMC9075174; doi:10.1039/c9ra07327b)
Supplement: RA-009-C9RA07327B-s2223 [file RA-009-C9RA07327B-s2223.txt]

RUBHUS_clean

9.099000    0.000000    0.000000
-4.522499    8.550895    0.000000
0.000000    0.000000    22.299000

     1       2.706713       2.706713       2.706713    65[8-(6),8-(6),8-(6),8-(6),8-(6),8-(6),8-(6),8-(6)]
     2       4.131037       4.131037       4.131037    65[8-(6),8-(6),8-(6),8-(6),8-(6),8-(6),8-(6),8-(6)]
     3       1.869788       1.869788       1.869788    65[8-(6),8-(6),8-(6),8-(6),8-(6),8-(6),8-(6),8-(6)]
     4       0.445464       0.445464       0.445464    65[8-(6),8-(6),8-(6),8-(6),8-(6),8-(6),8-(6),8-(6)]
     5      -1.519752      -1.519752      -1.519752    47[7-(6,6),7-(6,6)]
     6       3.835004       3.835004       3.835004    47[7-(6,6),7-(6,6)]
     7       6.096253       6.096253       6.096253    47[7-(6,6),7-(6,6)]
     8       0.741497       0.741497       0.741497    47[7-(6,6),7-(6,6)]
     9       1.399488       1.399488       1.399488    1[6-(6,7)]
    10       2.894182       2.894182       2.894182    1[6-(6,6)]
    11       2.248527       2.248527       2.248527    1[6-(6,6)]
    12       3.211824       3.211824       3.211824    1[6-(6,7)]
    13       6.138618       6.138618       6.138618    1[6-(6,7)]
    14      -0.825399      -0.825399      -0.825399    1[6-(6,6)]
    15       0.074782       0.074782       0.074782    1[6-(6,6)]
    16        5.73201        5.73201        5.73201    1[6-(6,7)]
    17       0.915764       0.915764       0.915764    1[6-(6,7)]
    18      -0.578931      -0.578931      -0.578931    1[6-(6,6)]
    19       0.066724       0.066724       0.066724    1[6-(6,6)]
    20       3.625926       3.625926       3.625926    1[6-(6,7)]
    21       0.699133       0.699133       0.699133    1[6-(6,7)]
    22        7.66315        7.66315        7.66315    1[6-(6,6)]
    23       6.762968       6.762968       6.762968    1[6-(6,6)]
    24      -3.416759      -3.416759      -3.416759    1[6-(6,7)]
    25       3.177013       3.177013       3.177013    1[6-(6,7)]
    26       1.682319       1.682319       1.682319    1[6-(6,6)]
    27       2.327974       2.327974       2.327974    1[6-(6,6)]
    28       1.364677       1.364677       1.364677    1[6-(6,7)]
    29      -1.562117      -1.562117      -1.562117    1[6-(6,7)]
    30         5.4019         5.4019         5.4019    1[6-(6,6)]
    31       4.501719       4.501719       4.501719    1[6-(6,6)]
    32      -1.155509      -1.155509      -1.155509    1[6-(6,7)]
    33       3.660737       3.660737       3.660737    1[6-(6,7)]
    34       5.155432       5.155432       5.155432    1[6-(6,6)]
    35       4.509777       4.509777       4.509777    1[6-(6,6)]
    36       0.950575       0.950575       0.950575    1[6-(6,7)]
    37       3.877368       3.877368       3.877368    1[6-(6,7)]
    38      -3.086649      -3.086649      -3.086649    1[6-(6,6)]
    39      -2.186467      -2.186467      -2.186467    1[6-(6,6)]
    40        7.99326        7.99326        7.99326    1[6-(6,7)]
    41       1.130186       1.130186       1.130186    6[1-(0),6-(1,6),7-(6,47)]
    42       2.015948       2.015948       2.015948    6[1-(0),6-(1,6),6-(1,7)]
    43       1.641641       1.641641       1.641641    6[1-(0),6-(1,6),6-(6,6)]
    44       0.388142       0.388142       0.388142    6[6-(1,6),6-(1,7),6-(8,8)]
    45      -0.437125      -0.437125      -0.437125    6[1-(0),6-(6,6),7-(6,47)]
    46      -0.104235      -0.104235      -0.104235    6[6-(6,6),8-(65),8-(65)]
    47       6.535012       6.535012       6.535012    6[1-(0),6-(1,6),7-(6,47)]
    48      -1.320319      -1.320319      -1.320319    6[1-(0),6-(1,6),6-(1,7)]
    49      -0.812165      -0.812165      -0.812165    6[1-(0),6-(1,6),6-(6,6)]
    50      -1.577445      -1.577445      -1.577445    6[6-(1,6),6-(1,7),6-(8,8)]
    51       6.268925       6.268925       6.268925    6[1-(0),6-(6,6),7-(6,47)]
    52      -1.042876      -1.042876      -1.042876    6[6-(6,6),8-(65),8-(65)]
    53       2.092256       2.092256       2.092256    6[6-(8,8),8-(65),8-(65)]
    54       4.537165       4.537165       4.537165    6[6-(8,8),8-(65),8-(65)]
    55       1.185066       1.185066       1.185066    6[1-(0),6-(1,6),7-(6,47)]
    56       0.299304       0.299304       0.299304    6[1-(0),6-(1,6),6-(1,7)]
    57        0.67361        0.67361        0.67361    6[1-(0),6-(1,6),6-(6,6)]
    58       1.927109       1.927109       1.927109    6[6-(1,6),6-(1,7),6-(8,8)]
    59       2.752376       2.752376       2.752376    6[1-(0),6-(6,6),7-(6,47)]
    60       2.419487       2.419487       2.419487    6[6-(6,6),8-(65),8-(65)]
    61       0.302739       0.302739       0.302739    6[1-(0),6-(1,6),7-(6,47)]
    62       8.158069       8.158069       8.158069    6[1-(0),6-(1,6),6-(1,7)]
    63       7.649915       7.649915       7.649915    6[1-(0),6-(1,6),6-(6,6)]
    64       3.892696       3.892696       3.892696    6[6-(1,6),6-(1,7),6-(8,8)]
    65      -3.953674      -3.953674      -3.953674    6[1-(0),6-(6,6),7-(6,47)]
    66       3.358127       3.358127       3.358127    6[6-(6,6),8-(65),8-(65)]
    67       4.745494       4.745494       4.745494    6[6-(8,8),8-(65),8-(65)]
    68      -2.221913      -2.221913      -2.221913    6[6-(8,8),8-(65),8-(65)]
    69       3.446315       3.446315       3.446315    6[1-(0),6-(1,6),7-(6,47)]
    70       2.560553       2.560553       2.560553    6[1-(0),6-(1,6),6-(1,7)]
    71        2.93486        2.93486        2.93486    6[1-(0),6-(1,6),6-(6,6)]
    72       4.188359       4.188359       4.188359    6[6-(1,6),6-(1,7),6-(8,8)]
    73       5.013626       5.013626       5.013626    6[1-(0),6-(6,6),7-(6,47)]
    74       4.680736       4.680736       4.680736    6[6-(6,6),8-(65),8-(65)]
    75      -1.958511      -1.958511      -1.958511    6[1-(0),6-(1,6),7-(6,47)]
    76        5.89682        5.89682        5.89682    6[1-(0),6-(1,6),6-(1,7)]
    77       5.388666       5.388666       5.388666    6[1-(0),6-(1,6),6-(6,6)]
    78       6.153946       6.153946       6.153946    6[6-(1,6),6-(1,7),6-(8,8)]
    79      -1.692424      -1.692424      -1.692424    6[1-(0),6-(6,6),7-(6,47)]
    80       5.619377       5.619377       5.619377    6[6-(6,6),8-(65),8-(65)]
    81       2.484245       2.484245       2.484245    6[6-(8,8),8-(65),8-(65)]
    82       0.039336       0.039336       0.039336    6[6-(8,8),8-(65),8-(65)]
    83       3.391435       3.391435       3.391435    6[1-(0),6-(1,6),7-(6,47)]
    84       4.277197       4.277197       4.277197    6[1-(0),6-(1,6),6-(1,7)]
    85       3.902891       3.902891       3.902891    6[1-(0),6-(1,6),6-(6,6)]
    86       2.649392       2.649392       2.649392    6[6-(1,6),6-(1,7),6-(8,8)]
    87       1.824125       1.824125       1.824125    6[1-(0),6-(6,6),7-(6,47)]
    88       2.157014       2.157014       2.157014    6[6-(6,6),8-(65),8-(65)]
    89       4.273762       4.273762       4.273762    6[1-(0),6-(1,6),7-(6,47)]
    90      -3.581568      -3.581568      -3.581568    6[1-(0),6-(1,6),6-(1,7)]
    91      -3.073414      -3.073414      -3.073414    6[1-(0),6-(1,6),6-(6,6)]
    92       0.683805       0.683805       0.683805    6[6-(1,6),6-(1,7),6-(8,8)]
    93       8.530175       8.530175       8.530175    6[1-(0),6-(6,6),7-(6,47)]
    94       1.218374       1.218374       1.218374    6[6-(6,6),8-(65),8-(65)]
    95       4.353506       4.353506       4.353506    6[6-(8,8),8-(65),8-(65)]
    96       6.798414       6.798414       6.798414    6[6-(8,8),8-(65),8-(65)]
    97      -0.089777      -0.089777      -0.089777    7[6-(1,6),6-(1,6),47-(7)]
    98       5.781861       5.781861       5.781861    7[6-(1,6),6-(1,6),47-(7)]
    99       2.405028       2.405028       2.405028    7[6-(1,6),6-(1,6),47-(7)]
   100       1.055889       1.055889       1.055889    7[6-(1,6),6-(1,6),47-(7)]
   101       4.666278       4.666278       4.666278    7[6-(1,6),6-(1,6),47-(7)]
   102       -1.20536       -1.20536       -1.20536    7[6-(1,6),6-(1,6),47-(7)]
   103       2.171473       2.171473       2.171473    7[6-(1,6),6-(1,6),47-(7)]
   104       3.520612       3.520612       3.520612    7[6-(1,6),6-(1,6),47-(7)]
   105       0.607664       0.607664       0.607664    8[6-(6,8),65-(8,8,8,8,8,8,8)]
   106       3.312595       3.312595       3.312595    8[6-(6,8),65-(8,8,8,8,8,8,8)]
   107      -1.803942      -1.803942      -1.803942    8[6-(6,8),65-(8,8,8,8,8,8,8)]
   108        0.12584        0.12584        0.12584    8[6-(6,8),65-(8,8,8,8,8,8,8)]
   109       1.835589       1.835589       1.835589    8[6-(6,8),65-(8,8,8,8,8,8,8)]
   110        2.04815        2.04815        2.04815    8[6-(6,8),65-(8,8,8,8,8,8,8)]
   111       0.846604       0.846604       0.846604    8[6-(6,8),65-(8,8,8,8,8,8,8)]
   112       3.615404       3.615404       3.615404    8[6-(6,8),65-(8,8,8,8,8,8,8)]
   113       1.707587       1.707587       1.707587    8[6-(6,8),65-(8,8,8,8,8,8,8)]
   114       3.525156       3.525156       3.525156    8[6-(6,8),65-(8,8,8,8,8,8,8)]
   115       4.119194       4.119194       4.119194    8[6-(6,8),65-(8,8,8,8,8,8,8)]
   116       2.189412       2.189412       2.189412    8[6-(6,8),65-(8,8,8,8,8,8,8)]
   117       5.002162       5.002162       5.002162    8[6-(6,8),65-(8,8,8,8,8,8,8)]
   118       0.267101       0.267101       0.267101    8[6-(6,8),65-(8,8,8,8,8,8,8)]
   119       5.991147       5.991147       5.991147    8[6-(6,8),65-(8,8,8,8,8,8,8)]
   120      -1.300152      -1.300152      -1.300152    8[6-(6,8),65-(8,8,8,8,8,8,8)]
   121       3.968837       3.968837       3.968837    8[6-(6,8),65-(8,8,8,8,8,8,8)]
   122       1.263906       1.263906       1.263906    8[6-(6,8),65-(8,8,8,8,8,8,8)]
   123       6.380443       6.380443       6.380443    8[6-(6,8),65-(8,8,8,8,8,8,8)]
   124       4.450661       4.450661       4.450661    8[6-(6,8),65-(8,8,8,8,8,8,8)]
   125       2.740912       2.740912       2.740912    8[6-(6,8),65-(8,8,8,8,8,8,8)]
   126       2.528351       2.528351       2.528351    8[6-(6,8),65-(8,8,8,8,8,8,8)]
   127       3.729897       3.729897       3.729897    8[6-(6,8),65-(8,8,8,8,8,8,8)]
   128       0.961097       0.961097       0.961097    8[6-(6,8),65-(8,8,8,8,8,8,8)]
   129       2.868914       2.868914       2.868914    8[6-(6,8),65-(8,8,8,8,8,8,8)]
   130       1.051345       1.051345       1.051345    8[6-(6,8),65-(8,8,8,8,8,8,8)]
   131       0.457307       0.457307       0.457307    8[6-(6,8),65-(8,8,8,8,8,8,8)]
   132       2.387089       2.387089       2.387089    8[6-(6,8),65-(8,8,8,8,8,8,8)]
   133      -0.425661      -0.425661      -0.425661    8[6-(6,8),65-(8,8,8,8,8,8,8)]
   134         4.3094         4.3094         4.3094    8[6-(6,8),65-(8,8,8,8,8,8,8)]
   135      -1.414646      -1.414646      -1.414646    8[6-(6,8),65-(8,8,8,8,8,8,8)]
   136       5.876653       5.876653       5.876653    8[6-(6,8),65-(8,8,8,8,8,8,8)]
