# Supplementary material for: A collection of forcefield precursors for metal–organic frameworks
Source: RSC Adv. 2019 Nov 13;9(63):36492–507. doi: 10.1039/c9ra07327b (PMC9075174; doi:10.1039/c9ra07327b)
Supplement: RA-009-C9RA07327B-s2224 [file RA-009-C9RA07327B-s2224.txt]

RUBTAK01_clean_h

14.817400    0.000000    0.000000
7.408700    12.832245    0.000000
7.408700    4.277415    12.098356

     1      20.393188      20.393188      20.393188    40[8-(40,40),8-(40,40),8-(40,40),8-(40,40),8-(6),8-(6),8-(6),8-(6)]
     2       9.241612       9.241612       9.241612    40[8-(40,40),8-(40,40),8-(40,40),8-(40,40),8-(6),8-(6),8-(6),8-(6)]
     3        14.8174        14.8174        14.8174    40[8-(40,40),8-(40,40),8-(40,40),8-(40,40),8-(6),8-(6),8-(6),8-(6)]
     4        14.8174        14.8174        14.8174    40[8-(40,40),8-(40,40),8-(40,40),8-(40,40),8-(6),8-(6),8-(6),8-(6)]
     5      20.393188      20.393188      20.393188    40[8-(40,40),8-(40,40),8-(40,40),8-(40,40),8-(6),8-(6),8-(6),8-(6)]
     6       9.241612       9.241612       9.241612    40[8-(40,40),8-(40,40),8-(40,40),8-(40,40),8-(6),8-(6),8-(6),8-(6)]
     7      12.074699      12.074699      12.074699    6[1-(0),6-(1,6),6-(6,6)]
     8      12.074699      12.074699      12.074699    6[1-(0),6-(1,6),6-(6,6)]
     9      17.560101      17.560101      17.560101    6[1-(0),6-(1,6),6-(6,6)]
    10      17.560101      17.560101      17.560101    6[1-(0),6-(1,6),6-(6,6)]
    11      18.335051      18.335051      18.335051    6[1-(0),6-(1,6),6-(6,6)]
    12      11.299749      11.299749      11.299749    6[1-(0),6-(1,6),6-(6,6)]
    13      11.299749      11.299749      11.299749    6[1-(0),6-(1,6),6-(6,6)]
    14      18.335051      18.335051      18.335051    6[1-(0),6-(1,6),6-(6,6)]
    15       15.59235       15.59235       15.59235    6[1-(0),6-(1,6),6-(6,6)]
    16       8.557049       8.557049       8.557049    6[1-(0),6-(1,6),6-(6,6)]
    17       14.04245       14.04245       14.04245    6[1-(0),6-(1,6),6-(6,6)]
    18      21.077752      21.077752      21.077752    6[1-(0),6-(1,6),6-(6,6)]
    19      21.077751      21.077751      21.077751    6[1-(0),6-(1,6),6-(6,6)]
    20       14.04245       14.04245       14.04245    6[1-(0),6-(1,6),6-(6,6)]
    21       8.557049       8.557049       8.557049    6[1-(0),6-(1,6),6-(6,6)]
    22       15.59235       15.59235       15.59235    6[1-(0),6-(1,6),6-(6,6)]
    23      12.074699      12.074699      12.074699    6[1-(0),6-(1,6),6-(6,6)]
    24      12.074699      12.074699      12.074699    6[1-(0),6-(1,6),6-(6,6)]
    25      17.560101      17.560101      17.560101    6[1-(0),6-(1,6),6-(6,6)]
    26      17.560101      17.560101      17.560101    6[1-(0),6-(1,6),6-(6,6)]
    27      11.299749      11.299749      11.299749    6[1-(0),6-(1,6),6-(6,6)]
    28      18.335051      18.335051      18.335051    6[1-(0),6-(1,6),6-(6,6)]
    29      18.335051      18.335051      18.335051    6[1-(0),6-(1,6),6-(6,6)]
    30      11.299749      11.299749      11.299749    6[1-(0),6-(1,6),6-(6,6)]
    31       12.50144       12.50144       12.50144    6[6-(6,6),8-(40),8-(40)]
    32      11.805023      11.805023      11.805023    6[6-(1,6),6-(1,6),6-(8,8)]
    33        5.09274        5.09274        5.09274    6[6-(6,6),8-(40),8-(40)]
    34       4.396323       4.396323       4.396323    6[6-(1,6),6-(1,6),6-(8,8)]
    35        9.72466        9.72466        9.72466    6[6-(6,6),8-(40),8-(40)]
    36      10.421077      10.421077      10.421077    6[6-(1,6),6-(1,6),6-(8,8)]
    37        2.31596        2.31596        2.31596    6[6-(6,6),8-(40),8-(40)]
    38       3.012377       3.012377       3.012377    6[6-(1,6),6-(1,6),6-(8,8)]
    39       12.50144       12.50144       12.50144    6[6-(6,6),8-(40),8-(40)]
    40      11.805023      11.805023      11.805023    6[6-(1,6),6-(1,6),6-(8,8)]
    41        2.31596        2.31596        2.31596    6[6-(6,6),8-(40),8-(40)]
    42       3.012377       3.012377       3.012377    6[6-(1,6),6-(1,6),6-(8,8)]
    43        9.72466        9.72466        9.72466    6[6-(6,6),8-(40),8-(40)]
    44      10.421077      10.421077      10.421077    6[6-(1,6),6-(1,6),6-(8,8)]
    45        5.09274        5.09274        5.09274    6[6-(6,6),8-(40),8-(40)]
    46       4.396323       4.396323       4.396323    6[6-(1,6),6-(1,6),6-(8,8)]
    47      10.185481      10.185481      10.185481    6[6-(6,6),8-(40),8-(40)]
    48       8.792645       8.792645       8.792645    6[6-(1,6),6-(1,6),6-(8,8)]
    49         7.4087         7.4087         7.4087    6[6-(6,6),8-(40),8-(40)]
    50         7.4087         7.4087         7.4087    6[6-(1,6),6-(1,6),6-(8,8)]
    51       4.631919       4.631919       4.631919    6[6-(6,6),8-(40),8-(40)]
    52       6.024755       6.024755       6.024755    6[6-(1,6),6-(1,6),6-(8,8)]
    53         7.4087         7.4087         7.4087    6[6-(6,6),8-(40),8-(40)]
    54         7.4087         7.4087         7.4087    6[6-(1,6),6-(1,6),6-(8,8)]
    55      12.707402      12.707402      12.707402    8[40-(8,8,8,8,8,8,8),40-(8,8,8,8,8,8,8),40-(8,8,8,8,8,8,8)]
    56         7.4087         7.4087         7.4087    8[40-(8,8,8,8,8,8,8),40-(8,8,8,8,8,8,8),40-(8,8,8,8,8,8,8)]
    57         7.4087         7.4087         7.4087    8[40-(8,8,8,8,8,8,8),40-(8,8,8,8,8,8,8),40-(8,8,8,8,8,8,8)]
    58       2.109998       2.109998       2.109998    8[40-(8,8,8,8,8,8,8),40-(8,8,8,8,8,8,8),40-(8,8,8,8,8,8,8)]
    59        22.2261        22.2261        22.2261    8[40-(8,8,8,8,8,8,8),40-(8,8,8,8,8,8,8),40-(8,8,8,8,8,8,8)]
    60      16.927398      16.927398      16.927398    8[40-(8,8,8,8,8,8,8),40-(8,8,8,8,8,8,8),40-(8,8,8,8,8,8,8)]
    61        22.2261        22.2261        22.2261    8[40-(8,8,8,8,8,8,8),40-(8,8,8,8,8,8,8),40-(8,8,8,8,8,8,8)]
    62      27.524802      27.524802      27.524802    8[40-(8,8,8,8,8,8,8),40-(8,8,8,8,8,8,8),40-(8,8,8,8,8,8,8)]
    63      19.643427      19.643427      19.643427    8[6-(6,8),40-(8,8,8,8,8,8,8)]
    64      19.643427      19.643427      19.643427    8[6-(6,8),40-(8,8,8,8,8,8,8)]
    65       9.991373       9.991373       9.991373    8[6-(6,8),40-(8,8,8,8,8,8,8)]
    66       9.991373       9.991373       9.991373    8[6-(6,8),40-(8,8,8,8,8,8,8)]
    67      13.353441      13.353441      13.353441    8[6-(6,8),40-(8,8,8,8,8,8,8)]
    68      16.281359      16.281359      16.281359    8[6-(6,8),40-(8,8,8,8,8,8,8)]
    69      16.281359      16.281359      16.281359    8[6-(6,8),40-(8,8,8,8,8,8,8)]
    70      13.353441      13.353441      13.353441    8[6-(6,8),40-(8,8,8,8,8,8,8)]
    71      18.179468      18.179468      18.179468    8[6-(6,8),40-(8,8,8,8,8,8,8)]
    72      21.107386      21.107386      21.107386    8[6-(6,8),40-(8,8,8,8,8,8,8)]
    73      11.455332      11.455332      11.455332    8[6-(6,8),40-(8,8,8,8,8,8,8)]
    74       8.527414       8.527414       8.527414    8[6-(6,8),40-(8,8,8,8,8,8,8)]
    75       8.527414       8.527414       8.527414    8[6-(6,8),40-(8,8,8,8,8,8,8)]
    76      11.455332      11.455332      11.455332    8[6-(6,8),40-(8,8,8,8,8,8,8)]
    77      21.107386      21.107386      21.107386    8[6-(6,8),40-(8,8,8,8,8,8,8)]
    78      18.179468      18.179468      18.179468    8[6-(6,8),40-(8,8,8,8,8,8,8)]
    79      19.643427      19.643427      19.643427    8[6-(6,8),40-(8,8,8,8,8,8,8)]
    80      19.643427      19.643427      19.643427    8[6-(6,8),40-(8,8,8,8,8,8,8)]
    81       9.991373       9.991373       9.991373    8[6-(6,8),40-(8,8,8,8,8,8,8)]
    82       9.991373       9.991373       9.991373    8[6-(6,8),40-(8,8,8,8,8,8,8)]
    83      16.281359      16.281359      16.281359    8[6-(6,8),40-(8,8,8,8,8,8,8)]
    84      13.353441      13.353441      13.353441    8[6-(6,8),40-(8,8,8,8,8,8,8)]
    85      13.353441      13.353441      13.353441    8[6-(6,8),40-(8,8,8,8,8,8,8)]
    86      16.281359      16.281359      16.281359    8[6-(6,8),40-(8,8,8,8,8,8,8)]
    87      12.853354      12.853354      12.853354    1[6-(6,6)]
    88      12.853354      12.853354      12.853354    1[6-(6,6)]
    89      16.781446      16.781446      16.781446    1[6-(6,6)]
    90      16.781446      16.781446      16.781446    1[6-(6,6)]
    91      18.126422      18.126422      18.126422    1[6-(6,6)]
    92      11.508378      11.508378      11.508378    1[6-(6,6)]
    93      11.508378      11.508378      11.508378    1[6-(6,6)]
    94      18.126422      18.126422      18.126422    1[6-(6,6)]
    95      16.162375      16.162375      16.162375    1[6-(6,6)]
    96       9.544332       9.544332       9.544332    1[6-(6,6)]
    97      13.472425      13.472425      13.472425    1[6-(6,6)]
    98      20.090468      20.090468      20.090468    1[6-(6,6)]
    99      20.090468      20.090468      20.090468    1[6-(6,6)]
   100      13.472425      13.472425      13.472425    1[6-(6,6)]
   101       9.544332       9.544332       9.544332    1[6-(6,6)]
   102      16.162375      16.162375      16.162375    1[6-(6,6)]
   103      12.853354      12.853354      12.853354    1[6-(6,6)]
   104      12.853354      12.853354      12.853354    1[6-(6,6)]
   105      16.781446      16.781446      16.781446    1[6-(6,6)]
   106      16.781446      16.781446      16.781446    1[6-(6,6)]
   107      11.508378      11.508378      11.508378    1[6-(6,6)]
   108      18.126422      18.126422      18.126422    1[6-(6,6)]
   109      18.126422      18.126422      18.126422    1[6-(6,6)]
   110      11.508378      11.508378      11.508378    1[6-(6,6)]
