# Supplementary material for: A collection of forcefield precursors for metal–organic frameworks
Source: RSC Adv. 2019 Nov 13;9(63):36492–507. doi: 10.1039/c9ra07327b (PMC9075174; doi:10.1039/c9ra07327b)
Supplement: RA-009-C9RA07327B-s2225 [file RA-009-C9RA07327B-s2225.txt]

RUBTAK02_clean_h

14.667500    0.000000    0.000000
7.333750    12.702428    0.000000
7.333750    4.234143    11.975964

     1        14.6675        14.6675        14.6675    40[8-(40,40),8-(40,40),8-(40,40),8-(40,40),8-(6),8-(6),8-(6),8-(6)]
     2        14.6675        14.6675        14.6675    40[8-(40,40),8-(40,40),8-(40,40),8-(40,40),8-(6),8-(6),8-(6),8-(6)]
     3      20.235283      20.235283      20.235283    40[8-(40,40),8-(40,40),8-(40,40),8-(40,40),8-(6),8-(6),8-(6),8-(6)]
     4       9.099717       9.099717       9.099717    40[8-(40,40),8-(40,40),8-(40,40),8-(40,40),8-(6),8-(6),8-(6),8-(6)]
     5      20.235283      20.235283      20.235283    40[8-(40,40),8-(40,40),8-(40,40),8-(40,40),8-(6),8-(6),8-(6),8-(6)]
     6       9.099717       9.099717       9.099717    40[8-(40,40),8-(40,40),8-(40,40),8-(40,40),8-(6),8-(6),8-(6),8-(6)]
     7      11.967213      11.967213      11.967213    6[1-(0),6-(1,6),6-(6,6)]
     8      11.967213      11.967213      11.967213    6[1-(0),6-(1,6),6-(6,6)]
     9      17.367787      17.367787      17.367787    6[1-(0),6-(1,6),6-(6,6)]
    10      17.367787      17.367787      17.367787    6[1-(0),6-(1,6),6-(6,6)]
    11       18.12463       18.12463       18.12463    6[1-(0),6-(1,6),6-(6,6)]
    12       11.21037       11.21037       11.21037    6[1-(0),6-(1,6),6-(6,6)]
    13       11.21037       11.21037       11.21037    6[1-(0),6-(1,6),6-(6,6)]
    14       18.12463       18.12463       18.12463    6[1-(0),6-(1,6),6-(6,6)]
    15      15.424343      15.424343      15.424343    6[1-(0),6-(1,6),6-(6,6)]
    16       8.510084       8.510084       8.510084    6[1-(0),6-(1,6),6-(6,6)]
    17      13.910657      13.910657      13.910657    6[1-(0),6-(1,6),6-(6,6)]
    18      20.824916      20.824916      20.824916    6[1-(0),6-(1,6),6-(6,6)]
    19      20.824917      20.824917      20.824917    6[1-(0),6-(1,6),6-(6,6)]
    20      13.910657      13.910657      13.910657    6[1-(0),6-(1,6),6-(6,6)]
    21       8.510083       8.510083       8.510083    6[1-(0),6-(1,6),6-(6,6)]
    22      15.424343      15.424343      15.424343    6[1-(0),6-(1,6),6-(6,6)]
    23      11.967213      11.967213      11.967213    6[1-(0),6-(1,6),6-(6,6)]
    24      11.967213      11.967213      11.967213    6[1-(0),6-(1,6),6-(6,6)]
    25      17.367787      17.367787      17.367787    6[1-(0),6-(1,6),6-(6,6)]
    26      17.367787      17.367787      17.367787    6[1-(0),6-(1,6),6-(6,6)]
    27       11.21037       11.21037       11.21037    6[1-(0),6-(1,6),6-(6,6)]
    28       18.12463       18.12463       18.12463    6[1-(0),6-(1,6),6-(6,6)]
    29       18.12463       18.12463       18.12463    6[1-(0),6-(1,6),6-(6,6)]
    30       11.21037       11.21037       11.21037    6[1-(0),6-(1,6),6-(6,6)]
    31      12.506977      12.506977      12.506977    6[6-(6,6),8-(40),8-(40)]
    32      11.706132      11.706132      11.706132    6[6-(1,6),6-(1,6),6-(8,8)]
    33       5.173227       5.173227       5.173227    6[6-(6,6),8-(40),8-(40)]
    34       4.372382       4.372382       4.372382    6[6-(1,6),6-(1,6),6-(8,8)]
    35       9.494273       9.494273       9.494273    6[6-(6,6),8-(40),8-(40)]
    36      10.295118      10.295118      10.295118    6[6-(1,6),6-(1,6),6-(8,8)]
    37       2.160523       2.160523       2.160523    6[6-(6,6),8-(40),8-(40)]
    38       2.961368       2.961368       2.961368    6[6-(1,6),6-(1,6),6-(8,8)]
    39      12.506977      12.506977      12.506977    6[6-(6,6),8-(40),8-(40)]
    40      11.706132      11.706132      11.706132    6[6-(1,6),6-(1,6),6-(8,8)]
    41       2.160523       2.160523       2.160523    6[6-(6,6),8-(40),8-(40)]
    42       2.961368       2.961368       2.961368    6[6-(1,6),6-(1,6),6-(8,8)]
    43       9.494273       9.494273       9.494273    6[6-(6,6),8-(40),8-(40)]
    44      10.295118      10.295118      10.295118    6[6-(1,6),6-(1,6),6-(8,8)]
    45       5.173227       5.173227       5.173227    6[6-(6,6),8-(40),8-(40)]
    46       4.372382       4.372382       4.372382    6[6-(1,6),6-(1,6),6-(8,8)]
    47      10.346455      10.346455      10.346455    6[6-(6,6),8-(40),8-(40)]
    48       8.744763       8.744763       8.744763    6[6-(1,6),6-(1,6),6-(8,8)]
    49        7.33375        7.33375        7.33375    6[6-(6,6),8-(40),8-(40)]
    50        7.33375        7.33375        7.33375    6[6-(1,6),6-(1,6),6-(8,8)]
    51       4.321046       4.321046       4.321046    6[6-(6,6),8-(40),8-(40)]
    52       5.922736       5.922736       5.922736    6[6-(1,6),6-(1,6),6-(8,8)]
    53        7.33375        7.33375        7.33375    6[6-(6,6),8-(40),8-(40)]
    54        7.33375        7.33375        7.33375    6[6-(1,6),6-(1,6),6-(8,8)]
    55       13.25942       13.25942       13.25942    8[6-(6,8),40-(8,8,8,8,8,8,8)]
    56       13.25942       13.25942       13.25942    8[6-(6,8),40-(8,8,8,8,8,8,8)]
    57       16.07558       16.07558       16.07558    8[6-(6,8),40-(8,8,8,8,8,8,8)]
    58       16.07558       16.07558       16.07558    8[6-(6,8),40-(8,8,8,8,8,8,8)]
    59      19.469639      19.469639      19.469639    8[6-(6,8),40-(8,8,8,8,8,8,8)]
    60        9.86536        9.86536        9.86536    8[6-(6,8),40-(8,8,8,8,8,8,8)]
    61       9.865361       9.865361       9.865361    8[6-(6,8),40-(8,8,8,8,8,8,8)]
    62      19.469639      19.469639      19.469639    8[6-(6,8),40-(8,8,8,8,8,8,8)]
    63      18.061559      18.061559      18.061559    8[6-(6,8),40-(8,8,8,8,8,8,8)]
    64        8.45728        8.45728        8.45728    8[6-(6,8),40-(8,8,8,8,8,8,8)]
    65      11.273441      11.273441      11.273441    8[6-(6,8),40-(8,8,8,8,8,8,8)]
    66       20.87772       20.87772       20.87772    8[6-(6,8),40-(8,8,8,8,8,8,8)]
    67      20.877719      20.877719      20.877719    8[6-(6,8),40-(8,8,8,8,8,8,8)]
    68      11.273441      11.273441      11.273441    8[6-(6,8),40-(8,8,8,8,8,8,8)]
    69        8.45728        8.45728        8.45728    8[6-(6,8),40-(8,8,8,8,8,8,8)]
    70      18.061559      18.061559      18.061559    8[6-(6,8),40-(8,8,8,8,8,8,8)]
    71       13.25942       13.25942       13.25942    8[6-(6,8),40-(8,8,8,8,8,8,8)]
    72       13.25942       13.25942       13.25942    8[6-(6,8),40-(8,8,8,8,8,8,8)]
    73       16.07558       16.07558       16.07558    8[6-(6,8),40-(8,8,8,8,8,8,8)]
    74       16.07558       16.07558       16.07558    8[6-(6,8),40-(8,8,8,8,8,8,8)]
    75        9.86536        9.86536        9.86536    8[6-(6,8),40-(8,8,8,8,8,8,8)]
    76      19.469639      19.469639      19.469639    8[6-(6,8),40-(8,8,8,8,8,8,8)]
    77      19.469639      19.469639      19.469639    8[6-(6,8),40-(8,8,8,8,8,8,8)]
    78        9.86536        9.86536        9.86536    8[6-(6,8),40-(8,8,8,8,8,8,8)]
    79       1.645693       1.645693       1.645693    8[40-(8,8,8,8,8,8,8),40-(8,8,8,8,8,8,8),40-(8,8,8,8,8,8,8)]
    80        7.33375        7.33375        7.33375    8[40-(8,8,8,8,8,8,8),40-(8,8,8,8,8,8,8),40-(8,8,8,8,8,8,8)]
    81        7.33375        7.33375        7.33375    8[40-(8,8,8,8,8,8,8),40-(8,8,8,8,8,8,8),40-(8,8,8,8,8,8,8)]
    82      13.021806      13.021806      13.021806    8[40-(8,8,8,8,8,8,8),40-(8,8,8,8,8,8,8),40-(8,8,8,8,8,8,8)]
    83      27.689307      27.689307      27.689307    8[40-(8,8,8,8,8,8,8),40-(8,8,8,8,8,8,8),40-(8,8,8,8,8,8,8)]
    84       22.00125       22.00125       22.00125    8[40-(8,8,8,8,8,8,8),40-(8,8,8,8,8,8,8),40-(8,8,8,8,8,8,8)]
    85      16.313194      16.313194      16.313194    8[40-(8,8,8,8,8,8,8),40-(8,8,8,8,8,8,8),40-(8,8,8,8,8,8,8)]
    86       22.00125       22.00125       22.00125    8[40-(8,8,8,8,8,8,8),40-(8,8,8,8,8,8,8),40-(8,8,8,8,8,8,8)]
    87      12.745837      12.745837      12.745837    1[6-(6,6)]
    88      12.745837      12.745837      12.745837    1[6-(6,6)]
    89      16.589163      16.589163      16.589163    1[6-(6,6)]
    90      16.589163      16.589163      16.589163    1[6-(6,6)]
    91      17.915985      17.915985      17.915985    1[6-(6,6)]
    92      11.419015      11.419015      11.419015    1[6-(6,6)]
    93      11.419015      11.419015      11.419015    1[6-(6,6)]
    94      17.915985      17.915985      17.915985    1[6-(6,6)]
    95      15.994322      15.994322      15.994322    1[6-(6,6)]
    96       9.497353       9.497353       9.497353    1[6-(6,6)]
    97      13.340678      13.340678      13.340678    1[6-(6,6)]
    98      19.837647      19.837647      19.837647    1[6-(6,6)]
    99      19.837647      19.837647      19.837647    1[6-(6,6)]
   100      13.340678      13.340678      13.340678    1[6-(6,6)]
   101       9.497353       9.497353       9.497353    1[6-(6,6)]
   102      15.994322      15.994322      15.994322    1[6-(6,6)]
   103      12.745837      12.745837      12.745837    1[6-(6,6)]
   104      12.745837      12.745837      12.745837    1[6-(6,6)]
   105      16.589163      16.589163      16.589163    1[6-(6,6)]
   106      16.589163      16.589163      16.589163    1[6-(6,6)]
   107      11.419015      11.419015      11.419015    1[6-(6,6)]
   108      17.915985      17.915985      17.915985    1[6-(6,6)]
   109      17.915985      17.915985      17.915985    1[6-(6,6)]
   110      11.419015      11.419015      11.419015    1[6-(6,6)]
