# Supplementary material for: A collection of forcefield precursors for metal–organic frameworks
Source: RSC Adv. 2019 Nov 13;9(63):36492–507. doi: 10.1039/c9ra07327b (PMC9075174; doi:10.1039/c9ra07327b)
Supplement: RA-009-C9RA07327B-s2226 [file RA-009-C9RA07327B-s2226.txt]

RUJGOT_clean

10.314200    0.000000    0.000000
4.251659    9.397133    0.000000
0.996236    0.642720    11.356282

     1       8.769205       8.769205       8.769205    25[8-(1,25,25),8-(1,25,25),8-(6),8-(6),8-(6,25),8-(7)]
     2       5.713859       5.713859       5.713859    25[8-(1,25,25),8-(1,25,25),8-(6),8-(6),8-(6,25),8-(7)]
     3        6.79289        6.79289        6.79289    25[8-(1,25,25),8-(1,25,25),8-(6),8-(6),8-(6,25),8-(7)]
     4       9.848236       9.848236       9.848236    25[8-(1,25,25),8-(1,25,25),8-(6),8-(6),8-(6,25),8-(7)]
     5       8.816661       8.816661       8.816661    25[8-(1,25,25),8-(1,25,25),8-(6),8-(6),8-(6,25),8-(6,25)]
     6       6.745434       6.745434       6.745434    25[8-(1,25,25),8-(1,25,25),8-(6),8-(6),8-(6,25),8-(6,25)]
     7       8.633747       8.633747       8.633747    1[8-(25,25,25)]
     8      10.955045      10.955045      10.955045    1[6-(6,7)]
     9      12.296907      12.296907      12.296907    1[6-(6,7)]
    10      13.473183      13.473183      13.473183    1[6-(6,6)]
    11       13.35457       13.35457       13.35457    1[6-(6,6)]
    12       5.188176       5.188176       5.188176    1[6-(8,8)]
    13       9.378604       9.378604       9.378604    1[8-(25,25,25)]
    14       3.504657       3.504657       3.504657    1[6-(6,7)]
    15       6.067072       6.067072       6.067072    1[6-(6,7)]
    16       4.648294       4.648294       4.648294    1[6-(6,6)]
    17       2.499516       2.499516       2.499516    1[6-(6,6)]
    18       8.774398       8.774398       8.774398    1[6-(8,8)]
    19       6.928348       6.928348       6.928348    1[8-(25,25,25)]
    20        4.60705        4.60705        4.60705    1[6-(6,7)]
    21       3.265188       3.265188       3.265188    1[6-(6,7)]
    22       2.088912       2.088912       2.088912    1[6-(6,6)]
    23       2.207525       2.207525       2.207525    1[6-(6,6)]
    24      10.373919      10.373919      10.373919    1[6-(8,8)]
    25       6.183491       6.183491       6.183491    1[8-(25,25,25)]
    26      12.057438      12.057438      12.057438    1[6-(6,7)]
    27       9.495023       9.495023       9.495023    1[6-(6,7)]
    28      10.913801      10.913801      10.913801    1[6-(6,6)]
    29      13.062579      13.062579      13.062579    1[6-(6,6)]
    30       6.787697       6.787697       6.787697    1[6-(8,8)]
    31       7.807038       7.807038       7.807038    6[6-(6,6),8-(25),8-(25)]
    32      12.157515      12.157515      12.157515    6[6-(1,6),6-(1,7),6-(8,8)]
    33       11.49744       11.49744       11.49744    6[1-(0),6-(6,6),7-(6,8)]
    34      12.306788      12.306788      12.306788    6[1-(0),6-(1,6),7-(6,8)]
    35      12.957236      12.957236      12.957236    6[1-(0),6-(1,6),6-(1,7)]
    36      12.888158      12.888158      12.888158    6[1-(0),6-(1,6),6-(6,6)]
    37       5.842197       5.842197       5.842197    6[1-(0),8-(25),8-(25,25)]
    38      11.756111      11.756111      11.756111    6[6-(6,6),8-(25),8-(25)]
    39       2.778703       2.778703       2.778703    6[6-(1,6),6-(1,7),6-(8,8)]
    40       3.680067       3.680067       3.680067    6[1-(0),6-(6,6),7-(6,8)]
    41       5.214497       5.214497       5.214497    6[1-(0),6-(1,6),7-(6,8)]
    42       4.355498       4.355498       4.355498    6[1-(0),6-(1,6),6-(1,7)]
    43       3.134467       3.134467       3.134467    6[1-(0),6-(1,6),6-(6,6)]
    44       8.921845       8.921845       8.921845    6[1-(0),8-(25),8-(25,25)]
    45       7.755057       7.755057       7.755057    6[6-(6,6),8-(25),8-(25)]
    46        3.40458        3.40458        3.40458    6[6-(1,6),6-(1,7),6-(8,8)]
    47       4.064655       4.064655       4.064655    6[1-(0),6-(6,6),7-(6,8)]
    48       3.255307       3.255307       3.255307    6[1-(0),6-(1,6),7-(6,8)]
    49       2.604859       2.604859       2.604859    6[1-(0),6-(1,6),6-(1,7)]
    50       2.673937       2.673937       2.673937    6[1-(0),6-(1,6),6-(6,6)]
    51       9.719898       9.719898       9.719898    6[1-(0),8-(25),8-(25,25)]
    52       3.805984       3.805984       3.805984    6[6-(6,6),8-(25),8-(25)]
    53      12.783392      12.783392      12.783392    6[6-(1,6),6-(1,7),6-(8,8)]
    54      11.882028      11.882028      11.882028    6[1-(0),6-(6,6),7-(6,8)]
    55      10.347598      10.347598      10.347598    6[1-(0),6-(1,6),7-(6,8)]
    56      11.206597      11.206597      11.206597    6[1-(0),6-(1,6),6-(1,7)]
    57      12.427628      12.427628      12.427628    6[1-(0),6-(1,6),6-(6,6)]
    58        6.64025        6.64025        6.64025    6[1-(0),8-(25),8-(25,25)]
    59       11.57494       11.57494       11.57494    7[6-(1,6),6-(1,6),8-(25)]
    60       4.873276       4.873276       4.873276    7[6-(1,6),6-(1,6),8-(25)]
    61       3.987155       3.987155       3.987155    7[6-(1,6),6-(1,6),8-(25)]
    62      10.688819      10.688819      10.688819    7[6-(1,6),6-(1,6),8-(25)]
    63       10.93159       10.93159       10.93159    8[7-(6,6),25-(8,8,8,8,8)]
    64       7.080394       7.080394       7.080394    8[6-(6,8),25-(8,8,8,8,8)]
    65       8.450185       8.450185       8.450185    8[6-(6,8),25-(8,8,8,8,8)]
    66       5.781806       5.781806       5.781806    8[6-(1,8),25-(8,8,8,8,8)]
    67       8.496726       8.496726       8.496726    8[1-(0),25-(8,8,8,8,8),25-(8,8,8,8,8),25-(8,8,8,8,8)]
    68       6.684192       6.684192       6.684192    8[6-(1,8),25-(8,8,8,8,8),25-(8,8,8,8,8)]
    69       4.730153       4.730153       4.730153    8[7-(6,6),25-(8,8,8,8,8)]
    70      11.584287      11.584287      11.584287    8[6-(6,8),25-(8,8,8,8,8)]
    71      10.931088      10.931088      10.931088    8[6-(6,8),25-(8,8,8,8,8)]
    72       8.577258       8.577258       8.577258    8[6-(1,8),25-(8,8,8,8,8)]
    73       8.845108       8.845108       8.845108    8[1-(0),25-(8,8,8,8,8),25-(8,8,8,8,8),25-(8,8,8,8,8)]
    74       9.272352       9.272352       9.272352    8[6-(1,8),25-(8,8,8,8,8),25-(8,8,8,8,8)]
    75       4.630505       4.630505       4.630505    8[7-(6,6),25-(8,8,8,8,8)]
    76       8.481701       8.481701       8.481701    8[6-(6,8),25-(8,8,8,8,8)]
    77        7.11191        7.11191        7.11191    8[6-(6,8),25-(8,8,8,8,8)]
    78       9.780289       9.780289       9.780289    8[6-(1,8),25-(8,8,8,8,8)]
    79       7.065369       7.065369       7.065369    8[1-(0),25-(8,8,8,8,8),25-(8,8,8,8,8),25-(8,8,8,8,8)]
    80       8.877903       8.877903       8.877903    8[6-(1,8),25-(8,8,8,8,8),25-(8,8,8,8,8)]
    81      10.831942      10.831942      10.831942    8[7-(6,6),25-(8,8,8,8,8)]
    82       3.977808       3.977808       3.977808    8[6-(6,8),25-(8,8,8,8,8)]
    83       4.631007       4.631007       4.631007    8[6-(6,8),25-(8,8,8,8,8)]
    84       6.984837       6.984837       6.984837    8[6-(1,8),25-(8,8,8,8,8)]
    85       6.716987       6.716987       6.716987    8[1-(0),25-(8,8,8,8,8),25-(8,8,8,8,8),25-(8,8,8,8,8)]
    86       6.289743       6.289743       6.289743    8[6-(1,8),25-(8,8,8,8,8),25-(8,8,8,8,8)]
