# Supplementary material for: A collection of forcefield precursors for metal–organic frameworks
Source: RSC Adv. 2019 Nov 13;9(63):36492–507. doi: 10.1039/c9ra07327b (PMC9075174; doi:10.1039/c9ra07327b)
Supplement: RA-009-C9RA07327B-s2227 [file RA-009-C9RA07327B-s2227.txt]

RUMWUS_clean

13.177000    0.000000    0.000000
2.326081    13.020762    0.000000
-2.326149    0.048617    13.020659

     1      -0.751768      -0.751768      -0.751768    30[8-(6),8-(6),8-(6),8-(6,30)]
     2        1.64826        1.64826        1.64826    30[8-(6),8-(6),8-(6),8-(6,30)]
     3       5.836737       5.836737       5.836737    30[8-(6),8-(6),8-(6),8-(6,30)]
     4       8.236749       8.236749       8.236749    30[8-(6),8-(6),8-(6),8-(6,30)]
     5       5.992267       5.992267       5.992267    1[6-(1,6,8)]
     6       7.856535       7.856535       7.856535    1[6-(1,6,8)]
     7      10.280848      10.280848      10.280848    1[6-(1,6,8)]
     8       9.400213       9.400213       9.400213    1[6-(1,6,8)]
     9         9.4234         9.4234         9.4234    1[6-(1,6,8)]
    10      10.384288      10.384288      10.384288    1[6-(1,6,8)]
    11       8.961645       8.961645       8.961645    1[6-(1,6,8)]
    12      11.764609      11.764609      11.764609    1[6-(1,6,8)]
    13       4.001651       4.001651       4.001651    1[6-(6,6)]
    14       4.716271       4.716271       4.716271    1[6-(6,6)]
    15       0.199283       0.199283       0.199283    1[6-(6,6)]
    16       3.252527       3.252527       3.252527    1[6-(6,6)]
    17       7.998623       7.998623       7.998623    1[6-(6,6)]
    18      13.238847      13.238847      13.238847    1[6-(6,6)]
    19        8.81947        8.81947        8.81947    1[6-(6,6)]
    20      14.104815      14.104815      14.104815    1[6-(6,6)]
    21       6.520626       6.520626       6.520626    1[6-(6,6)]
    22       9.877822       9.877822       9.877822    1[6-(6,6)]
    23       6.024829       6.024829       6.024829    1[6-(6,6)]
    24       9.440622       9.440622       9.440622    1[6-(6,6)]
    25      10.939965      10.939965      10.939965    1[6-(6,6)]
    26       7.846661       7.846661       7.846661    1[6-(6,6)]
    27      12.379248      12.379248      12.379248    1[6-(6,6)]
    28       9.319662       9.319662       9.319662    1[6-(6,6)]
    29      14.906862      14.906862      14.906862    1[6-(1,6,8)]
    30      14.445037      14.445037      14.445037    1[6-(1,6,8)]
    31        3.69234        3.69234        3.69234    1[6-(1,6,8)]
    32       2.811702       2.811702       2.811702    1[6-(1,6,8)]
    33       2.834913       2.834913       2.834913    1[6-(1,6,8)]
    34       3.795793       3.795793       3.795793    1[6-(1,6,8)]
    35       4.699235       4.699235       4.699235    1[6-(1,6,8)]
    36       5.176118       5.176118       5.176118    1[6-(1,6,8)]
    37      10.590091      10.590091      10.590091    1[6-(6,6)]
    38      11.304776      11.304776      11.304776    1[6-(6,6)]
    39        6.78779        6.78779        6.78779    1[6-(6,6)]
    40       9.841031       9.841031       9.841031    1[6-(6,6)]
    41       1.410166       1.410166       1.410166    1[6-(6,6)]
    42       6.650332       6.650332       6.650332    1[6-(6,6)]
    43       2.230997       2.230997       2.230997    1[6-(6,6)]
    44       7.516284       7.516284       7.516284    1[6-(6,6)]
    45       13.10912       13.10912       13.10912    1[6-(6,6)]
    46       3.289331       3.289331       3.289331    1[6-(6,6)]
    47      12.613322      12.613322      12.613322    1[6-(6,6)]
    48        2.85213        2.85213        2.85213    1[6-(6,6)]
    49       4.351417       4.351417       4.351417    1[6-(6,6)]
    50       1.258132       1.258132       1.258132    1[6-(6,6)]
    51       5.790713       5.790713       5.790713    1[6-(6,6)]
    52       2.731145       2.731145       2.731145    1[6-(6,6)]
    53       9.821175       9.821175       9.821175    6[6-(1,1,8),6-(1,1,8),6-(1,1,8),6-(1,1,8)]
    54       8.590975       8.590975       8.590975    6[1-(0),1-(0),6-(6,6,6),8-(6)]
    55      10.140937      10.140937      10.140937    6[1-(0),1-(0),6-(6,6,6),8-(6)]
    56       9.591539       9.591539       9.591539    6[1-(0),1-(0),6-(6,6,6),8-(6)]
    57      11.017056      11.017056      11.017056    6[1-(0),1-(0),6-(6,6,6),8-(6)]
    58       5.665145       5.665145       5.665145    6[6-(1,6),6-(1,6),8-(6)]
    59       4.317351       4.317351       4.317351    6[1-(0),6-(1,6),6-(6,8)]
    60       3.803866       3.803866       3.803866    6[1-(0),6-(1,6),6-(6,8)]
    61       1.111997       1.111997       1.111997    6[1-(0),6-(1,6),6-(6,6)]
    62       2.931944       2.931944       2.931944    6[1-(0),6-(1,6),6-(6,6)]
    63       1.568262       1.568262       1.568262    6[6-(1,6),6-(1,6),6-(8,8)]
    64        0.58907        0.58907        0.58907    6[6-(6,6),8-(0),8-(30,30)]
    65      11.711351      11.711351      11.711351    6[6-(1,6),6-(1,6),8-(6)]
    66       8.744554       8.744554       8.744554    6[1-(0),6-(1,6),6-(6,8)]
    67      12.827691      12.827691      12.827691    6[1-(0),6-(1,6),6-(6,8)]
    68       9.249076       9.249076       9.249076    6[1-(0),6-(1,6),6-(6,6)]
    69      11.004983      11.004983      11.004983    6[1-(0),6-(1,6),6-(6,6)]
    70      10.358287      10.358287      10.358287    6[6-(1,6),6-(1,6),6-(8,8)]
    71      10.915908      10.915908      10.915908    6[6-(6,6),8-(30),8-(30)]
    72       8.268033       8.268033       8.268033    6[6-(1,6),6-(1,6),8-(6)]
    73        7.10447        7.10447        7.10447    6[1-(0),6-(1,6),6-(6,8)]
    74       9.122059       9.122059       9.122059    6[1-(0),6-(1,6),6-(6,8)]
    75       6.809038       6.809038       6.809038    6[1-(0),6-(1,6),6-(6,6)]
    76       8.837013       8.837013       8.837013    6[1-(0),6-(1,6),6-(6,6)]
    77       7.677091       7.677091       7.677091    6[6-(1,6),6-(1,6),6-(8,8)]
    78        7.39475        7.39475        7.39475    6[6-(6,6),8-(30),8-(30)]
    79       9.253679       9.253679       9.253679    6[6-(1,6),6-(1,6),8-(6)]
    80      10.608509      10.608509      10.608509    6[1-(0),6-(1,6),6-(6,8)]
    81       8.763937       8.763937       8.763937    6[1-(0),6-(1,6),6-(6,8)]
    82      11.462204      11.462204      11.462204    6[1-(0),6-(1,6),6-(6,6)]
    83       9.648791       9.648791       9.648791    6[1-(0),6-(1,6),6-(6,6)]
    84      11.012146      11.012146      11.012146    6[6-(1,6),6-(1,6),6-(8,8)]
    85       11.97629       11.97629       11.97629    6[6-(6,6),8-(30),8-(30)]
    86        3.23268        3.23268        3.23268    6[6-(1,1,8),6-(1,1,8),6-(1,1,8),6-(1,1,8)]
    87       2.002482       2.002482       2.002482    6[1-(0),1-(0),6-(6,6,6),8-(6)]
    88       3.552431       3.552431       3.552431    6[1-(0),1-(0),6-(6,6,6),8-(6)]
    89       3.003045       3.003045       3.003045    6[1-(0),1-(0),6-(6,6,6),8-(6)]
    90       4.428567       4.428567       4.428567    6[1-(0),1-(0),6-(6,6,6),8-(6)]
    91      12.253583      12.253583      12.253583    6[6-(1,6),6-(1,6),8-(6)]
    92       10.90579       10.90579       10.90579    6[1-(0),6-(1,6),6-(6,8)]
    93      10.392371      10.392371      10.392371    6[1-(0),6-(1,6),6-(6,8)]
    94       7.700504       7.700504       7.700504    6[1-(0),6-(1,6),6-(6,6)]
    95       9.520448       9.520448       9.520448    6[1-(0),6-(1,6),6-(6,6)]
    96       8.156767       8.156767       8.156767    6[6-(1,6),6-(1,6),6-(8,8)]
    97       7.177575       7.177575       7.177575    6[6-(6,6),8-(0),8-(30,30)]
    98       5.122832       5.122832       5.122832    6[6-(1,6),6-(1,6),8-(6)]
    99       2.156096       2.156096       2.156096    6[1-(0),6-(1,6),6-(6,8)]
   100        6.23917        6.23917        6.23917    6[1-(0),6-(1,6),6-(6,8)]
   101       2.660609       2.660609       2.660609    6[1-(0),6-(1,6),6-(6,6)]
   102       4.416521       4.416521       4.416521    6[1-(0),6-(1,6),6-(6,6)]
   103       3.769818       3.769818       3.769818    6[6-(1,6),6-(1,6),6-(8,8)]
   104       4.327429       4.327429       4.327429    6[6-(6,6),8-(30),8-(30)]
   105       1.679534       1.679534       1.679534    6[6-(1,6),6-(1,6),8-(6)]
   106      13.692967      13.692967      13.692967    6[1-(0),6-(1,6),6-(6,8)]
   107       2.533565       2.533565       2.533565    6[1-(0),6-(1,6),6-(6,8)]
   108      13.397534      13.397534      13.397534    6[1-(0),6-(1,6),6-(6,6)]
   109       2.248518       2.248518       2.248518    6[1-(0),6-(1,6),6-(6,6)]
   110       1.088592       1.088592       1.088592    6[6-(1,6),6-(1,6),6-(8,8)]
   111       0.806251       0.806251       0.806251    6[6-(6,6),8-(30),8-(30)]
   112       2.665139       2.665139       2.665139    6[6-(1,6),6-(1,6),8-(6)]
   113       4.019968       4.019968       4.019968    6[1-(0),6-(1,6),6-(6,8)]
   114       2.175407       2.175407       2.175407    6[1-(0),6-(1,6),6-(6,8)]
   115        4.87367        4.87367        4.87367    6[1-(0),6-(1,6),6-(6,6)]
   116       3.060268       3.060268       3.060268    6[1-(0),6-(1,6),6-(6,6)]
   117       4.423622       4.423622       4.423622    6[6-(1,6),6-(1,6),6-(8,8)]
   118       5.387774       5.387774       5.387774    6[6-(6,6),8-(30),8-(30)]
   119       6.632491       6.632491       6.632491    8[6-(1,1,6),6-(6,6)]
   120      11.305726      11.305726      11.305726    8[6-(1,1,6),6-(6,6)]
   121       8.482667       8.482667       8.482667    8[6-(1,1,6),6-(6,6)]
   122       8.298597       8.298597       8.298597    8[6-(1,1,6),6-(6,6)]
   123      -0.603757      -0.603757      -0.603757    8[6-(6,8)]
   124       1.034956       1.034956       1.034956    8[6-(6,8),30-(8,8,8),30-(8,8,8)]
   125      10.191957      10.191957      10.191957    8[6-(6,8),30-(8,8,8)]
   126      12.166245      12.166245      12.166245    8[6-(6,8),30-(8,8,8)]
   127       6.398073       6.398073       6.398073    8[6-(6,8),30-(8,8,8)]
   128       8.203678       8.203678       8.203678    8[6-(6,8),30-(8,8,8)]
   129       0.000569       0.000569       0.000569    8[6-(6,8),30-(8,8,8)]
   130      11.487404      11.487404      11.487404    8[6-(6,8),30-(8,8,8)]
   131       0.043929       0.043929       0.043929    8[6-(1,1,6),6-(6,6)]
   132       4.717217       4.717217       4.717217    8[6-(1,1,6),6-(6,6)]
   133       1.894168       1.894168       1.894168    8[6-(1,1,6),6-(6,6)]
   134        1.71005        1.71005        1.71005    8[6-(1,1,6),6-(6,6)]
   135       5.984749       5.984749       5.984749    8[6-(6,8)]
   136       7.623459       7.623459       7.623459    8[6-(6,8),30-(8,8,8),30-(8,8,8)]
   137       3.603469       3.603469       3.603469    8[6-(6,8),30-(8,8,8)]
   138       5.577764       5.577764       5.577764    8[6-(6,8),30-(8,8,8)]
   139      -0.190432      -0.190432      -0.190432    8[6-(6,8),30-(8,8,8)]
   140       1.615183       1.615183       1.615183    8[6-(6,8),30-(8,8,8)]
   141        6.58905        6.58905        6.58905    8[6-(6,8),30-(8,8,8)]
   142       4.898896       4.898896       4.898896    8[6-(6,8),30-(8,8,8)]
