# Supplementary material for: A collection of forcefield precursors for metal–organic frameworks
Source: RSC Adv. 2019 Nov 13;9(63):36492–507. doi: 10.1039/c9ra07327b (PMC9075174; doi:10.1039/c9ra07327b)
Supplement: RA-009-C9RA07327B-s2228 [file RA-009-C9RA07327B-s2228.txt]

RURQEB_clean

10.137000    0.000000    0.000000
4.966125    8.941453    0.000000
1.377552    3.116326    12.283195

     1       9.090056       9.090056       9.090056    30[7-(6,7),7-(6,7),7-(6,7),8-(6)]
     2      14.133481      14.133481      14.133481    30[7-(6,6),7-(6,6),7-(6,6),8-(6)]
     3       7.390621       7.390621       7.390621    30[7-(6,7),7-(6,7),7-(6,7),8-(6)]
     4       2.347196       2.347196       2.347196    30[7-(6,6),7-(6,6),7-(6,6),8-(6)]
     5       7.551563       7.551563       7.551563    30[7-(6,7),7-(6,7),7-(6,7),7-(6,7),7-(6,7),7-(6,7)]
     6      10.503277      10.503277      10.503277    1[6-(7,7)]
     7       7.534327       7.534327       7.534327    1[6-(7,7)]
     8       6.328844       6.328844       6.328844    1[6-(7,7)]
     9       6.187466       6.187466       6.187466    1[6-(7,7)]
    10       11.99036       11.99036       11.99036    1[6-(7,7)]
    11       9.080567       9.080567       9.080567    1[6-(7,7)]
    12         5.9774         5.9774         5.9774    1[6-(7,7)]
    13       7.568798       7.568798       7.568798    1[6-(7,7)]
    14      10.151833      10.151833      10.151833    1[6-(7,7)]
    15      10.293211      10.293211      10.293211    1[6-(7,7)]
    16       4.490317       4.490317       4.490317    1[6-(7,7)]
    17        7.40011        7.40011        7.40011    1[6-(7,7)]
    18        6.51373        6.51373        6.51373    6[1-(0),7-(6,30),7-(7,30)]
    19       6.485167       6.485167       6.485167    6[1-(0),7-(6,30),7-(7,30)]
    20      11.754109      11.754109      11.754109    6[1-(0),7-(6,30),7-(7,30)]
    21      11.669314      11.669314      11.669314    6[1-(0),7-(6,30),7-(7,30)]
    22       9.080384       9.080384       9.080384    6[1-(0),7-(6,30),7-(7,30)]
    23        8.94673        8.94673        8.94673    6[1-(0),7-(6,30),7-(7,30)]
    24       9.469174       9.469174       9.469174    6[6-(6,6),8-(0),8-(30)]
    25      10.354587      10.354587      10.354587    6[6-(6,9),6-(6,9),6-(8,8)]
    26      10.601621      10.601621      10.601621    6[6-(6,6),6-(6,9),9-(0)]
    27      10.982126      10.982126      10.982126    6[6-(6,6),6-(6,9),9-(0)]
    28      11.429108      11.429108      11.429108    6[6-(6,6),6-(6,9),9-(0)]
    29      11.802527      11.802527      11.802527    6[6-(6,6),6-(6,9),9-(0)]
    30      12.056024      12.056024      12.056024    6[6-(6,9),6-(6,9),6-(8,8)]
    31      13.004792      13.004792      13.004792    6[6-(6,6),8-(0),8-(30)]
    32       9.966947       9.966947       9.966947    6[1-(0),7-(6,30),7-(7,30)]
    33        9.99551        9.99551        9.99551    6[1-(0),7-(6,30),7-(7,30)]
    34       4.726568       4.726568       4.726568    6[1-(0),7-(6,30),7-(7,30)]
    35       4.811363       4.811363       4.811363    6[1-(0),7-(6,30),7-(7,30)]
    36       7.400293       7.400293       7.400293    6[1-(0),7-(6,30),7-(7,30)]
    37       7.533947       7.533947       7.533947    6[1-(0),7-(6,30),7-(7,30)]
    38       7.011503       7.011503       7.011503    6[6-(6,6),8-(0),8-(30)]
    39        6.12609        6.12609        6.12609    6[6-(6,9),6-(6,9),6-(8,8)]
    40       5.879056       5.879056       5.879056    6[6-(6,6),6-(6,9),9-(0)]
    41       5.498551       5.498551       5.498551    6[6-(6,6),6-(6,9),9-(0)]
    42       5.051569       5.051569       5.051569    6[6-(6,6),6-(6,9),9-(0)]
    43        4.67815        4.67815        4.67815    6[6-(6,6),6-(6,9),9-(0)]
    44       4.424653       4.424653       4.424653    6[6-(6,9),6-(6,9),6-(8,8)]
    45       3.475885       3.475885       3.475885    6[6-(6,6),8-(0),8-(30)]
    46       7.566658       7.566658       7.566658    7[6-(1,7),7-(6,30),30-(7,7,8)]
    47       7.560012       7.560012       7.560012    7[6-(1,7),7-(6,30),30-(7,7,7,7,7)]
    48       5.785639       5.785639       5.785639    7[6-(1,7),6-(1,7),30-(7,7,8)]
    49      10.652613      10.652613      10.652613    7[6-(1,7),7-(6,30),30-(7,7,8)]
    50      10.607776      10.607776      10.607776    7[6-(1,7),7-(6,30),30-(7,7,7,7,7)]
    51      12.453123      12.453123      12.453123    7[6-(1,7),6-(1,7),30-(7,7,8)]
    52       8.993158       8.993158       8.993158    7[6-(1,7),7-(6,30),30-(7,7,8)]
    53       8.903397       8.903397       8.903397    7[6-(1,7),7-(6,30),30-(7,7,7,7,7)]
    54        9.04642        9.04642        9.04642    7[6-(1,7),6-(1,7),30-(7,7,8)]
    55       8.914019       8.914019       8.914019    7[6-(1,7),7-(6,30),30-(7,7,8)]
    56       8.920665       8.920665       8.920665    7[6-(1,7),7-(6,30),30-(7,7,7,7,7)]
    57      10.695038      10.695038      10.695038    7[6-(1,7),6-(1,7),30-(7,7,8)]
    58       5.828064       5.828064       5.828064    7[6-(1,7),7-(6,30),30-(7,7,8)]
    59       5.872901       5.872901       5.872901    7[6-(1,7),7-(6,30),30-(7,7,7,7,7)]
    60       4.027554       4.027554       4.027554    7[6-(1,7),6-(1,7),30-(7,7,8)]
    61       7.487519       7.487519       7.487519    7[6-(1,7),7-(6,30),30-(7,7,8)]
    62        7.57728        7.57728        7.57728    7[6-(1,7),7-(6,30),30-(7,7,7,7,7)]
    63       7.434257       7.434257       7.434257    7[6-(1,7),6-(1,7),30-(7,7,8)]
    64       9.854364       9.854364       9.854364    8[6-(6,8),30-(7,7,7)]
    65       8.534953       8.534953       8.534953    8[6-(6,8)]
    66       4.071127       4.071127       4.071127    8[6-(6,8)]
    67      12.640591      12.640591      12.640591    8[6-(6,8),30-(7,7,7)]
    68       6.626313       6.626313       6.626313    8[6-(6,8),30-(7,7,7)]
    69       7.945724       7.945724       7.945724    8[6-(6,8)]
    70       12.40955       12.40955       12.40955    8[6-(6,8)]
    71       3.840086       3.840086       3.840086    8[6-(6,8),30-(7,7,7)]
    72       9.997552       9.997552       9.997552    9[6-(6,6)]
    73       5.885841       5.885841       5.885841    9[6-(6,6)]
    74      11.641412      11.641412      11.641412    9[6-(6,6)]
    75        7.45707        7.45707        7.45707    9[6-(6,6)]
    76       6.483125       6.483125       6.483125    9[6-(6,6)]
    77       5.628711       5.628711       5.628711    9[6-(6,6)]
    78       4.839265       4.839265       4.839265    9[6-(6,6)]
    79       9.023607       9.023607       9.023607    9[6-(6,6)]
