# Supplementary material for: A collection of forcefield precursors for metal–organic frameworks
Source: RSC Adv. 2019 Nov 13;9(63):36492–507. doi: 10.1039/c9ra07327b (PMC9075174; doi:10.1039/c9ra07327b)
Supplement: RA-009-C9RA07327B-s2229 [file RA-009-C9RA07327B-s2229.txt]

RUSSAA_clean

6.958000    0.000000    0.000000
0.000000    11.152000    0.000000
0.000000    -3.587971    25.870377

     1        5.79177        5.79177        5.79177    48[7-(6,7),7-(6,7),8-(27,27),8-(6),8-(6),8-(6)]
     2        2.31277        2.31277        2.31277    48[7-(6,7),7-(6,7),8-(27,27),8-(6),8-(6),8-(6)]
     3        1.16623        1.16623        1.16623    48[7-(6,7),7-(6,7),8-(27,27),8-(6),8-(6),8-(6)]
     4        4.64523        4.64523        4.64523    48[7-(6,7),7-(6,7),8-(27,27),8-(6),8-(6),8-(6)]
     5       0.572713       0.572713       0.572713    27[7-(6),7-(7,7),7-(7,7),8-(27,48),8-(27,48)]
     6       4.051713       4.051713       4.051713    27[7-(6),7-(7,7),7-(7,7),8-(27,48),8-(27,48)]
     7       6.385287       6.385287       6.385287    27[7-(6),7-(7,7),7-(7,7),8-(27,48),8-(27,48)]
     8       2.906287       2.906287       2.906287    27[7-(6),7-(7,7),7-(7,7),8-(27,48),8-(27,48)]
     9       1.668528       1.668528       1.668528    1[6-(6,6)]
    10       6.617754       6.617754       6.617754    1[6-(6,6)]
    11       2.537583       2.537583       2.537583    1[6-(6,6)]
    12       1.251744       1.251744       1.251744    1[6-(6,6)]
    13       3.046212       3.046212       3.046212    1[6-(6,6)]
    14        3.12275        3.12275        3.12275    1[6-(6,6)]
    15       1.147374       1.147374       1.147374    1[6-(6,6)]
    16       0.370166       0.370166       0.370166    1[6-(6,6)]
    17       5.147528       5.147528       5.147528    1[6-(6,6)]
    18       3.138754       3.138754       3.138754    1[6-(6,6)]
    19       6.016583       6.016583       6.016583    1[6-(6,6)]
    20       4.730744       4.730744       4.730744    1[6-(6,6)]
    21       6.525212       6.525212       6.525212    1[6-(6,6)]
    22        6.60175        6.60175        6.60175    1[6-(6,6)]
    23       4.626374       4.626374       4.626374    1[6-(6,6)]
    24       3.849166       3.849166       3.849166    1[6-(6,6)]
    25       5.289472       5.289472       5.289472    1[6-(6,6)]
    26       0.340246       0.340246       0.340246    1[6-(6,6)]
    27       4.420417       4.420417       4.420417    1[6-(6,6)]
    28       5.706256       5.706256       5.706256    1[6-(6,6)]
    29       3.911788       3.911788       3.911788    1[6-(6,6)]
    30        3.83525        3.83525        3.83525    1[6-(6,6)]
    31       5.810626       5.810626       5.810626    1[6-(6,6)]
    32       6.587834       6.587834       6.587834    1[6-(6,6)]
    33       1.810472       1.810472       1.810472    1[6-(6,6)]
    34       3.819246       3.819246       3.819246    1[6-(6,6)]
    35       0.941417       0.941417       0.941417    1[6-(6,6)]
    36       2.227256       2.227256       2.227256    1[6-(6,6)]
    37       0.432788       0.432788       0.432788    1[6-(6,6)]
    38        0.35625        0.35625        0.35625    1[6-(6,6)]
    39       2.331626       2.331626       2.331626    1[6-(6,6)]
    40       3.108834       3.108834       3.108834    1[6-(6,6)]
    41       2.320493       2.320493       2.320493    6[6-(6,6),7-(7,48),7-(7,48)]
    42       1.971897       1.971897       1.971897    6[1-(0),6-(6,6),6-(6,6)]
    43       6.882158       6.882158       6.882158    6[6-(1,6),6-(1,6),6-(8,8)]
    44      -0.035486      -0.035486      -0.035486    6[1-(0),6-(6,6),6-(6,6)]
    45       2.050523       2.050523       2.050523    6[6-(1,6),6-(1,6),6-(8,8)]
    46       2.342063       2.342063       2.342063    6[6-(1,6),6-(1,6),6-(7,7)]
    47       1.684532       1.684532       1.684532    6[6-(6,6),8-(48),8-(48)]
    48       2.485398       2.485398       2.485398    6[1-(0),6-(1,6),6-(6,6)]
    49       0.914977       0.914977       0.914977    6[1-(0),6-(1,6),6-(6,6)]
    50       0.463403       0.463403       0.463403    6[6-(1,6),6-(1,6),6-(7)]
    51       2.786679       2.786679       2.786679    6[1-(0),6-(1,6),6-(6,6)]
    52       2.842343       2.842343       2.842343    6[1-(0),6-(1,6),6-(1,6)]
    53       0.481494       0.481494       0.481494    6[6-(6,6),7-(27)]
    54       6.342217       6.342217       6.342217    6[6-(6,6),8-(0),8-(48)]
    55       0.863488       0.863488       0.863488    6[1-(0),6-(1,6),6-(1,6)]
    56       0.383386       0.383386       0.383386    6[1-(0),6-(1,6),6-(6,6)]
    57       5.799493       5.799493       5.799493    6[6-(6,6),7-(7,48),7-(7,48)]
    58       5.450897       5.450897       5.450897    6[1-(0),6-(6,6),6-(6,6)]
    59       3.403158       3.403158       3.403158    6[6-(1,6),6-(1,6),6-(8,8)]
    60       3.443514       3.443514       3.443514    6[1-(0),6-(6,6),6-(6,6)]
    61       5.529523       5.529523       5.529523    6[6-(1,6),6-(1,6),6-(8,8)]
    62       5.821063       5.821063       5.821063    6[6-(1,6),6-(1,6),6-(7,7)]
    63       5.163532       5.163532       5.163532    6[6-(6,6),8-(48),8-(48)]
    64       5.964398       5.964398       5.964398    6[1-(0),6-(1,6),6-(6,6)]
    65       4.393977       4.393977       4.393977    6[1-(0),6-(1,6),6-(6,6)]
    66       3.942403       3.942403       3.942403    6[6-(1,6),6-(1,6),6-(7)]
    67       6.265679       6.265679       6.265679    6[1-(0),6-(1,6),6-(6,6)]
    68       6.321343       6.321343       6.321343    6[1-(0),6-(1,6),6-(1,6)]
    69       3.960494       3.960494       3.960494    6[6-(6,6),7-(27)]
    70       2.863217       2.863217       2.863217    6[6-(6,6),8-(0),8-(48)]
    71       4.342488       4.342488       4.342488    6[1-(0),6-(1,6),6-(1,6)]
    72       3.862386       3.862386       3.862386    6[1-(0),6-(1,6),6-(6,6)]
    73       4.637507       4.637507       4.637507    6[6-(6,6),7-(7,48),7-(7,48)]
    74       4.986103       4.986103       4.986103    6[1-(0),6-(6,6),6-(6,6)]
    75       0.075842       0.075842       0.075842    6[6-(1,6),6-(1,6),6-(8,8)]
    76       0.035486       0.035486       0.035486    6[1-(0),6-(6,6),6-(6,6)]
    77       4.907477       4.907477       4.907477    6[6-(1,6),6-(1,6),6-(8,8)]
    78       4.615937       4.615937       4.615937    6[6-(1,6),6-(1,6),6-(7,7)]
    79       5.273468       5.273468       5.273468    6[6-(6,6),8-(48),8-(48)]
    80       4.472602       4.472602       4.472602    6[1-(0),6-(1,6),6-(6,6)]
    81       6.043023       6.043023       6.043023    6[1-(0),6-(1,6),6-(6,6)]
    82       6.494597       6.494597       6.494597    6[6-(1,6),6-(1,6),6-(7)]
    83       4.171321       4.171321       4.171321    6[1-(0),6-(1,6),6-(6,6)]
    84       4.115657       4.115657       4.115657    6[1-(0),6-(1,6),6-(1,6)]
    85       6.476506       6.476506       6.476506    6[6-(6,6),7-(27)]
    86       0.615783       0.615783       0.615783    6[6-(6,6),8-(0),8-(48)]
    87       6.094512       6.094512       6.094512    6[1-(0),6-(1,6),6-(1,6)]
    88       6.574614       6.574614       6.574614    6[1-(0),6-(1,6),6-(6,6)]
    89       1.158507       1.158507       1.158507    6[6-(6,6),7-(7,48),7-(7,48)]
    90       1.507103       1.507103       1.507103    6[1-(0),6-(6,6),6-(6,6)]
    91       3.554842       3.554842       3.554842    6[6-(1,6),6-(1,6),6-(8,8)]
    92       3.514486       3.514486       3.514486    6[1-(0),6-(6,6),6-(6,6)]
    93       1.428477       1.428477       1.428477    6[6-(1,6),6-(1,6),6-(8,8)]
    94       1.136937       1.136937       1.136937    6[6-(1,6),6-(1,6),6-(7,7)]
    95       1.794468       1.794468       1.794468    6[6-(6,6),8-(48),8-(48)]
    96       0.993602       0.993602       0.993602    6[1-(0),6-(1,6),6-(6,6)]
    97       2.564023       2.564023       2.564023    6[1-(0),6-(1,6),6-(6,6)]
    98       3.015597       3.015597       3.015597    6[6-(1,6),6-(1,6),6-(7)]
    99       0.692321       0.692321       0.692321    6[1-(0),6-(1,6),6-(6,6)]
   100       0.636657       0.636657       0.636657    6[1-(0),6-(1,6),6-(1,6)]
   101       2.997506       2.997506       2.997506    6[6-(6,6),7-(27)]
   102       4.094783       4.094783       4.094783    6[6-(6,6),8-(0),8-(48)]
   103       2.615512       2.615512       2.615512    6[1-(0),6-(1,6),6-(1,6)]
   104       3.095614       3.095614       3.095614    6[1-(0),6-(1,6),6-(6,6)]
   105       3.410116       3.410116       3.410116    7[6-(6,7),7-(7,27),48-(7,8,8,8,8)]
   106       1.664354       1.664354       1.664354    7[7-(6,48),7-(7,27),27-(7,7,8,8)]
   107       1.223216       1.223216       1.223216    7[6-(6,7),7-(7,27),48-(7,8,8,8,8)]
   108       2.956454       2.956454       2.956454    7[7-(6,48),7-(7,27),27-(7,7,8,8)]
   109       0.484277       0.484277       0.484277    7[6-(6),27-(7,7,8,8)]
   110       6.889116       6.889116       6.889116    7[6-(6,7),7-(7,27),48-(7,8,8,8,8)]
   111       5.143354       5.143354       5.143354    7[7-(6,48),7-(7,27),27-(7,7,8,8)]
   112       4.702216       4.702216       4.702216    7[6-(6,7),7-(7,27),48-(7,8,8,8,8)]
   113       6.435454       6.435454       6.435454    7[7-(6,48),7-(7,27),27-(7,7,8,8)]
   114       3.963277       3.963277       3.963277    7[6-(6),27-(7,7,8,8)]
   115       3.547884       3.547884       3.547884    7[6-(6,7),7-(7,27),48-(7,8,8,8,8)]
   116       5.293646       5.293646       5.293646    7[7-(6,48),7-(7,27),27-(7,7,8,8)]
   117       5.734784       5.734784       5.734784    7[6-(6,7),7-(7,27),48-(7,8,8,8,8)]
   118       4.001546       4.001546       4.001546    7[7-(6,48),7-(7,27),27-(7,7,8,8)]
   119       6.473723       6.473723       6.473723    7[6-(6),27-(7,7,8,8)]
   120       0.068884       0.068884       0.068884    7[6-(6,7),7-(7,27),48-(7,8,8,8,8)]
   121       1.814646       1.814646       1.814646    7[7-(6,48),7-(7,27),27-(7,7,8,8)]
   122       2.255784       2.255784       2.255784    7[6-(6,7),7-(7,27),48-(7,8,8,8,8)]
   123       0.522546       0.522546       0.522546    7[7-(6,48),7-(7,27),27-(7,7,8,8)]
   124       2.994723       2.994723       2.994723    7[6-(6),27-(7,7,8,8)]
   125       1.686619       1.686619       1.686619    8[6-(6,8),48-(7,7,8,8,8)]
   126       1.376988       1.376988       1.376988    8[6-(6,8),48-(7,7,8,8,8)]
   127        6.16618        6.16618        6.16618    8[6-(6,8)]
   128       6.112603       6.112603       6.112603    8[6-(6,8),48-(7,7,8,8,8)]
   129       5.803668       5.803668       5.803668    8[27-(7,7,7,8),27-(7,7,7,8),48-(7,7,8,8,8)]
   130       5.165619       5.165619       5.165619    8[6-(6,8),48-(7,7,8,8,8)]
   131       4.855988       4.855988       4.855988    8[6-(6,8),48-(7,7,8,8,8)]
   132        2.68718        2.68718        2.68718    8[6-(6,8)]
   133       2.633603       2.633603       2.633603    8[6-(6,8),48-(7,7,8,8,8)]
   134       2.324668       2.324668       2.324668    8[27-(7,7,7,8),27-(7,7,7,8),48-(7,7,8,8,8)]
   135       5.271381       5.271381       5.271381    8[6-(6,8),48-(7,7,8,8,8)]
   136       5.581012       5.581012       5.581012    8[6-(6,8),48-(7,7,8,8,8)]
   137        0.79182        0.79182        0.79182    8[6-(6,8)]
   138       0.845397       0.845397       0.845397    8[6-(6,8),48-(7,7,8,8,8)]
   139       1.154332       1.154332       1.154332    8[27-(7,7,7,8),27-(7,7,7,8),48-(7,7,8,8,8)]
   140       1.792381       1.792381       1.792381    8[6-(6,8),48-(7,7,8,8,8)]
   141       2.102012       2.102012       2.102012    8[6-(6,8),48-(7,7,8,8,8)]
   142        4.27082        4.27082        4.27082    8[6-(6,8)]
   143       4.324397       4.324397       4.324397    8[6-(6,8),48-(7,7,8,8,8)]
   144       4.633332       4.633332       4.633332    8[27-(7,7,7,8),27-(7,7,7,8),48-(7,7,8,8,8)]
