# Supplementary material for: A collection of forcefield precursors for metal–organic frameworks
Source: RSC Adv. 2019 Nov 13;9(63):36492–507. doi: 10.1039/c9ra07327b (PMC9075174; doi:10.1039/c9ra07327b)
Supplement: RA-009-C9RA07327B-s2230 [file RA-009-C9RA07327B-s2230.txt]

RUTNOK_clean5b

30.352200    0.000000    0.000000
15.176100    26.285776    0.000000
15.176100    8.761925    24.782468

     1        15.1761        15.1761        15.1761    30[8-(30,30,30),8-(6),8-(6),8-(6)]
     2      16.764734      16.764734      16.764734    30[8-(30,30,30),8-(6),8-(6),8-(6)]
     3      13.587466      13.587466      13.587466    30[8-(30,30,30),8-(6),8-(6),8-(6)]
     4        15.1761        15.1761        15.1761    30[8-(30,30,30),8-(6),8-(6),8-(6)]
     5      43.939666      43.939666      43.939666    30[8-(30,30,30),8-(6),8-(6),8-(6)]
     6        45.5283        45.5283        45.5283    30[8-(30,30,30),8-(6),8-(6),8-(6)]
     7      47.116934      47.116934      47.116934    30[8-(30,30,30),8-(6),8-(6),8-(6)]
     8        45.5283        45.5283        45.5283    30[8-(30,30,30),8-(6),8-(6),8-(6)]
     9       37.86179       37.86179       37.86179    1[6-(1,1,7)]
    10      34.660695      34.660695      34.660695    1[6-(1,1,7)]
    11      38.981179      38.981179      38.981179    1[6-(1,1,7)]
    12      21.630951      21.630951      21.630951    1[6-(1,1,7)]
    13       18.60347       18.60347       18.60347    1[6-(1,1,7)]
    14      29.632094      29.632094      29.632094    1[6-(1,1,7)]
    15      29.969914      29.969914      29.969914    1[6-(1,1,7)]
    16      27.025751      27.025751      27.025751    1[6-(1,1,7)]
    17      33.605804      33.605804      33.605804    1[6-(1,1,7)]
    18      37.740684      37.740684      37.740684    1[6-(1,1,7)]
    19      34.051223      34.051223      34.051223    1[6-(1,1,7)]
    20       33.72266       33.72266       33.72266    1[6-(1,1,7)]
    21      34.643849      34.643849      34.643849    1[6-(1,1,7)]
    22      37.390875      37.390875      37.390875    1[6-(1,1,7)]
    23      39.060094      39.060094      39.060094    1[6-(1,1,7)]
    24      34.474029      34.474029      34.474029    1[6-(1,1,7)]
    25      34.338203      34.338203      34.338203    1[6-(1,1,7)]
    26      26.092269      26.092269      26.092269    1[6-(1,1,7)]
    27      26.577449      26.577449      26.577449    1[6-(1,1,7)]
    28      18.410734      18.410734      18.410734    1[6-(1,1,7)]
    29      18.391916      18.391916      18.391916    1[6-(1,1,7)]
    30      19.758068      19.758068      19.758068    1[6-(1,1,7)]
    31      29.673677      29.673677      29.673677    1[6-(1,1,7)]
    32      31.413313      31.413313      31.413313    1[6-(1,1,7)]
    33      18.225737      18.225737      18.225737    1[6-(1,1,7)]
    34      19.731813      19.731813      19.731813    1[6-(1,1,7)]
    35      31.403297      31.403297      31.403297    1[6-(1,1,7)]
    36      30.021209      30.021209      30.021209    1[6-(1,1,7)]
    37      37.226214      37.226214      37.226214    1[6-(1,1,7)]
    38      37.983957      37.983957      37.983957    1[6-(1,1,7)]
    39      23.042783      23.042783      23.042783    1[6-(1,1,7)]
    40      23.247812      23.247812      23.247812    1[6-(1,1,7)]
    41      37.302247      37.302247      37.302247    1[6-(1,1,7)]
    42      39.027618      39.027618      39.027618    1[6-(1,1,7)]
    43      33.760449      33.760449      33.760449    1[6-(1,1,7)]
    44      33.996437      33.996437      33.996437    1[6-(1,1,7)]
    45      10.393959      10.393959      10.393959    1[6-(6,6)]
    46       8.646431       8.646431       8.646431    1[6-(6,6)]
    47      17.802931      17.802931      17.802931    1[6-(6,6)]
    48      19.520259      19.520259      19.520259    1[6-(6,6)]
    49      12.549269      12.549269      12.549269    1[6-(6,6)]
    50      10.831941      10.831941      10.831941    1[6-(6,6)]
    51      19.958241      19.958241      19.958241    1[6-(6,6)]
    52      21.657964      21.657964      21.657964    1[6-(6,6)]
    53      12.549269      12.549269      12.549269    1[6-(6,6)]
    54      10.726164      10.726164      10.726164    1[6-(6,6)]
    55      17.802931      17.802931      17.802931    1[6-(6,6)]
    56      19.520259      19.520259      19.520259    1[6-(6,6)]
    57      10.393959      10.393959      10.393959    1[6-(6,6)]
    58       8.646431       8.646431       8.646431    1[6-(6,6)]
    59      19.958241      19.958241      19.958241    1[6-(6,6)]
    60      21.657964      21.657964      21.657964    1[6-(6,6)]
    61        15.1761        15.1761        15.1761    1[6-(6,6)]
    62        15.1761        15.1761        15.1761    1[6-(6,6)]
    63       13.02079       13.02079       13.02079    1[6-(6,6)]
    64      13.038395      13.038395      13.038395    1[6-(6,6)]
    65        15.1761        15.1761        15.1761    1[6-(6,6)]
    66        15.1761        15.1761        15.1761    1[6-(6,6)]
    67       17.33141       17.33141       17.33141    1[6-(6,6)]
    68      17.313805      17.313805      17.313805    1[6-(6,6)]
    69       47.68361       47.68361       47.68361    1[6-(6,6)]
    70      47.666005      47.666005      47.666005    1[6-(6,6)]
    71        45.5283        45.5283        45.5283    1[6-(6,6)]
    72        45.5283        45.5283        45.5283    1[6-(6,6)]
    73       43.37299       43.37299       43.37299    1[6-(6,6)]
    74      43.448567      43.448567      43.448567    1[6-(6,6)]
    75        45.5283        45.5283        45.5283    1[6-(6,6)]
    76        45.5283        45.5283        45.5283    1[6-(6,6)]
    77      48.155131      48.155131      48.155131    1[6-(6,6)]
    78      49.978236      49.978236      49.978236    1[6-(6,6)]
    79      40.746159      40.746159      40.746159    1[6-(6,6)]
    80      39.046436      39.046436      39.046436    1[6-(6,6)]
    81      50.310441      50.310441      50.310441    1[6-(6,6)]
    82      52.010164      52.010164      52.010164    1[6-(6,6)]
    83      42.901469      42.901469      42.901469    1[6-(6,6)]
    84      41.184141      41.184141      41.184141    1[6-(6,6)]
    85      40.746159      40.746159      40.746159    1[6-(6,6)]
    86      39.046436      39.046436      39.046436    1[6-(6,6)]
    87      50.310441      50.310441      50.310441    1[6-(6,6)]
    88      52.010164      52.010164      52.010164    1[6-(6,6)]
    89      42.901469      42.901469      42.901469    1[6-(6,6)]
    90      41.184141      41.184141      41.184141    1[6-(6,6)]
    91      48.155131      48.155131      48.155131    1[6-(6,6)]
    92      49.978236      49.978236      49.978236    1[6-(6,6)]
    93      35.715434      35.715434      35.715434    1[6-(7,7)]
    94      35.512833      35.512833      35.512833    1[6-(7,7)]
    95      35.715434      35.715434      35.715434    1[6-(7,7)]
    96      24.988663      24.988663      24.988663    1[6-(7,7)]
    97      19.827878      19.827878      19.827878    1[6-(7,7)]
    98      30.352048      30.352048      30.352048    1[6-(7,7)]
    99      24.749336      24.749336      24.749336    1[6-(6,6)]
   100       22.94945       22.94945       22.94945    1[6-(6,6)]
   101      24.749336      24.749336      24.749336    1[6-(6,6)]
   102      35.955064      35.955064      35.955064    1[6-(6,6)]
   103      43.357814      43.357814      43.357814    1[6-(6,6)]
   104        30.3522        30.3522        30.3522    1[6-(6,6)]
   105      43.363278      43.363278      43.363278    1[6-(6,6)]
   106        30.3522        30.3522        30.3522    1[6-(6,6)]
   107      22.939737      22.939737      22.939737    1[6-(6,6)]
   108      37.764663      37.764663      37.764663    1[6-(6,6)]
   109      22.939737      22.939737      22.939737    1[6-(6,6)]
   110      24.749336      24.749336      24.749336    1[6-(6,6)]
   111      12.635621      12.635621      12.635621    6[6-(6,6),8-(30),8-(30)]
   112      11.643104      11.643104      11.643104    6[6-(1,6),6-(1,6),6-(8,8)]
   113       9.557908       9.557908       9.557908    6[6-(1,6),6-(1,6),6-(6,6)]
   114       8.583602       8.583602       8.583602    6[6-(1,6),6-(6,6),6-(6,7)]
   115      17.716579      17.716579      17.716579    6[6-(6,6),8-(30),8-(30)]
   116      18.709096      18.709096      18.709096    6[6-(1,6),6-(1,6),6-(8,8)]
   117      20.794292      20.794292      20.794292    6[6-(1,6),6-(1,6),6-(6,6)]
   118      21.768598      21.768598      21.768598    6[6-(1,6),6-(6,6),6-(6,7)]
   119      12.635621      12.635621      12.635621    6[6-(6,6),8-(30),8-(30)]
   120      11.643104      11.643104      11.643104    6[6-(1,6),6-(1,6),6-(8,8)]
   121       9.557908       9.557908       9.557908    6[6-(1,6),6-(1,6),6-(6,6)]
   122       8.583602       8.583602       8.583602    6[6-(1,6),6-(6,6),6-(6,7)]
   123      17.716579      17.716579      17.716579    6[6-(6,6),8-(30),8-(30)]
   124      18.709096      18.709096      18.709096    6[6-(1,6),6-(1,6),6-(8,8)]
   125      20.794292      20.794292      20.794292    6[6-(1,6),6-(1,6),6-(6,6)]
   126      21.768598      21.768598      21.768598    6[6-(1,6),6-(6,6),6-(6,7)]
   127        15.1761        15.1761        15.1761    6[6-(6,6),8-(30),8-(30)]
   128        15.1761        15.1761        15.1761    6[6-(1,6),6-(1,6),6-(8,8)]
   129        15.1761        15.1761        15.1761    6[6-(1,6),6-(1,6),6-(6,6)]
   130        15.1761        15.1761        15.1761    6[6-(1,6),6-(6,6),6-(6,7)]
   131        15.1761        15.1761        15.1761    6[6-(6,6),8-(30),8-(30)]
   132        15.1761        15.1761        15.1761    6[6-(1,6),6-(1,6),6-(8,8)]
   133        15.1761        15.1761        15.1761    6[6-(1,6),6-(1,6),6-(6,6)]
   134        15.1761        15.1761        15.1761    6[6-(1,6),6-(6,6),6-(6,7)]
   135        45.5283        45.5283        45.5283    6[6-(6,6),8-(30),8-(30)]
   136        45.5283        45.5283        45.5283    6[6-(1,6),6-(1,6),6-(8,8)]
   137        45.5283        45.5283        45.5283    6[6-(1,6),6-(1,6),6-(6,6)]
   138        45.5283        45.5283        45.5283    6[6-(1,6),6-(6,6),6-(6,7)]
   139        45.5283        45.5283        45.5283    6[6-(6,6),8-(30),8-(30)]
   140        45.5283        45.5283        45.5283    6[6-(1,6),6-(1,6),6-(8,8)]
   141        45.5283        45.5283        45.5283    6[6-(1,6),6-(1,6),6-(6,6)]
   142        45.5283        45.5283        45.5283    6[6-(1,6),6-(6,6),6-(6,7)]
   143      48.068779      48.068779      48.068779    6[6-(6,6),8-(30),8-(30)]
   144      49.061296      49.061296      49.061296    6[6-(1,6),6-(1,6),6-(8,8)]
   145      51.146492      51.146492      51.146492    6[6-(1,6),6-(1,6),6-(6,6)]
   146      52.120798      52.120798      52.120798    6[6-(1,6),6-(6,6),6-(6,7)]
   147      42.987821      42.987821      42.987821    6[6-(6,6),8-(30),8-(30)]
   148      41.995304      41.995304      41.995304    6[6-(1,6),6-(1,6),6-(8,8)]
   149      39.910108      39.910108      39.910108    6[6-(1,6),6-(1,6),6-(6,6)]
   150      38.935802      38.935802      38.935802    6[6-(1,6),6-(6,6),6-(6,7)]
   151      42.987821      42.987821      42.987821    6[6-(6,6),8-(30),8-(30)]
   152      41.995304      41.995304      41.995304    6[6-(1,6),6-(1,6),6-(8,8)]
   153      39.910108      39.910108      39.910108    6[6-(1,6),6-(1,6),6-(6,6)]
   154      38.935802      38.935802      38.935802    6[6-(1,6),6-(6,6),6-(6,7)]
   155      48.068779      48.068779      48.068779    6[6-(6,6),8-(30),8-(30)]
   156      49.061296      49.061296      49.061296    6[6-(1,6),6-(1,6),6-(8,8)]
   157      51.146492      51.146492      51.146492    6[6-(1,6),6-(1,6),6-(6,6)]
   158      52.120798      52.120798      52.120798    6[6-(1,6),6-(6,6),6-(6,7)]
   159      10.544354      10.544354      10.544354    6[1-(0),6-(1,6),6-(6,6)]
   160       9.551837       9.551837       9.551837    6[1-(0),6-(1,6),6-(6,6)]
   161      18.672673      18.672673      18.672673    6[1-(0),6-(1,6),6-(6,6)]
   162      19.695543      19.695543      19.695543    6[1-(0),6-(1,6),6-(6,6)]
   163      11.679527      11.679527      11.679527    6[1-(0),6-(1,6),6-(6,6)]
   164      10.656657      10.656657      10.656657    6[1-(0),6-(1,6),6-(6,6)]
   165      19.807846      19.807846      19.807846    6[1-(0),6-(1,6),6-(6,6)]
   166      20.800363      20.800363      20.800363    6[1-(0),6-(1,6),6-(6,6)]
   167      11.679527      11.679527      11.679527    6[1-(0),6-(1,6),6-(6,6)]
   168      10.656657      10.656657      10.656657    6[1-(0),6-(1,6),6-(6,6)]
   169      18.672673      18.672673      18.672673    6[1-(0),6-(1,6),6-(6,6)]
   170      19.695543      19.695543      19.695543    6[1-(0),6-(1,6),6-(6,6)]
   171      10.544354      10.544354      10.544354    6[1-(0),6-(1,6),6-(6,6)]
   172       9.551837       9.551837       9.551837    6[1-(0),6-(1,6),6-(6,6)]
   173      19.807846      19.807846      19.807846    6[1-(0),6-(1,6),6-(6,6)]
   174      20.800363      20.800363      20.800363    6[1-(0),6-(1,6),6-(6,6)]
   175        15.1761        15.1761        15.1761    6[1-(0),6-(1,6),6-(6,6)]
   176        15.1761        15.1761        15.1761    6[1-(0),6-(1,6),6-(6,6)]
   177      14.040928      14.040928      14.040928    6[1-(0),6-(1,6),6-(6,6)]
   178       14.07128       14.07128       14.07128    6[1-(0),6-(1,6),6-(6,6)]
   179        15.1761        15.1761        15.1761    6[1-(0),6-(1,6),6-(6,6)]
   180        15.1761        15.1761        15.1761    6[1-(0),6-(1,6),6-(6,6)]
   181      16.311272      16.311272      16.311272    6[1-(0),6-(1,6),6-(6,6)]
   182       16.28092       16.28092       16.28092    6[1-(0),6-(1,6),6-(6,6)]
   183      46.663472      46.663472      46.663472    6[1-(0),6-(1,6),6-(6,6)]
   184       46.63312       46.63312       46.63312    6[1-(0),6-(1,6),6-(6,6)]
   185        45.5283        45.5283        45.5283    6[1-(0),6-(1,6),6-(6,6)]
   186        45.5283        45.5283        45.5283    6[1-(0),6-(1,6),6-(6,6)]
   187      44.393128      44.393128      44.393128    6[1-(0),6-(1,6),6-(6,6)]
   188       44.42348       44.42348       44.42348    6[1-(0),6-(1,6),6-(6,6)]
   189        45.5283        45.5283        45.5283    6[1-(0),6-(1,6),6-(6,6)]
   190        45.5283        45.5283        45.5283    6[1-(0),6-(1,6),6-(6,6)]
   191      49.024873      49.024873      49.024873    6[1-(0),6-(1,6),6-(6,6)]
   192      50.047743      50.047743      50.047743    6[1-(0),6-(1,6),6-(6,6)]
   193      40.896554      40.896554      40.896554    6[1-(0),6-(1,6),6-(6,6)]
   194      39.904037      39.904037      39.904037    6[1-(0),6-(1,6),6-(6,6)]
   195      50.160046      50.160046      50.160046    6[1-(0),6-(1,6),6-(6,6)]
   196      51.152563      51.152563      51.152563    6[1-(0),6-(1,6),6-(6,6)]
   197      42.031727      42.031727      42.031727    6[1-(0),6-(1,6),6-(6,6)]
   198      41.008857      41.008857      41.008857    6[1-(0),6-(1,6),6-(6,6)]
   199      40.896554      40.896554      40.896554    6[1-(0),6-(1,6),6-(6,6)]
   200      39.904037      39.904037      39.904037    6[1-(0),6-(1,6),6-(6,6)]
   201      50.160046      50.160046      50.160046    6[1-(0),6-(1,6),6-(6,6)]
   202      51.152563      51.152563      51.152563    6[1-(0),6-(1,6),6-(6,6)]
   203      42.031727      42.031727      42.031727    6[1-(0),6-(1,6),6-(6,6)]
   204      41.008857      41.008857      41.008857    6[1-(0),6-(1,6),6-(6,6)]
   205      49.024873      49.024873      49.024873    6[1-(0),6-(1,6),6-(6,6)]
   206      50.047743      50.047743      50.047743    6[1-(0),6-(1,6),6-(6,6)]
   207      23.856829      23.856829      23.856829    6[1-(0),6-(1,6),6-(6,6)]
   208      22.849136      22.849136      22.849136    6[1-(0),6-(1,6),6-(6,6)]
   209      37.855264      37.855264      37.855264    6[6-(6,6),6-(6,7),7-(6,6)]
   210       37.94025       37.94025       37.94025    6[1-(0),1-(0),1-(0),7-(6,6)]
   211      36.847571      36.847571      36.847571    6[6-(6,6),6-(6,7),7-(6,6)]
   212      34.467958      34.467958      34.467958    6[1-(0),1-(0),1-(0),7-(6,6)]
   213      23.856829      23.856829      23.856829    6[1-(0),6-(1,6),6-(6,6)]
   214      36.847571      36.847571      36.847571    6[1-(0),6-(1,6),6-(6,6)]
   215      37.855264      37.855264      37.855264    6[6-(6,6),6-(6,7),7-(6,6)]
   216       37.94025       37.94025       37.94025    6[1-(0),1-(0),1-(0),7-(6,6)]
   217      22.849136      22.849136      22.849136    6[6-(6,6),6-(6,7),7-(6,6)]
   218       22.76415       22.76415       22.76415    6[1-(0),1-(0),1-(0),7-(6,6)]
   219      16.353765      16.353765      16.353765    6[6-(6,6),6-(6,7),7-(6,6)]
   220      18.648392      18.648392      18.648392    6[1-(0),1-(0),1-(0),7-(6,6)]
   221        30.3522        30.3522        30.3522    6[6-(6,6),6-(6,7),7-(6,6)]
   222        30.3522        30.3522        30.3522    6[1-(0),1-(0),1-(0),7-(6,6)]
   223      44.350635      44.350635      44.350635    6[1-(0),6-(1,6),6-(6,6)]
   224        30.3522        30.3522        30.3522    6[1-(0),6-(1,6),6-(6,6)]
   225        30.3522        30.3522        30.3522    6[6-(6,6),6-(6,7),7-(6,6)]
   226        30.3522        30.3522        30.3522    6[1-(0),1-(0),1-(0),7-(6,6)]
   227      44.350635      44.350635      44.350635    6[1-(0),6-(1,6),6-(6,6)]
   228        30.3522        30.3522        30.3522    6[1-(0),6-(1,6),6-(6,6)]
   229      16.353765      16.353765      16.353765    6[6-(6,6),6-(6,7),7-(6,6)]
   230      18.648392      18.648392      18.648392    6[1-(0),1-(0),1-(0),7-(6,6)]
   231      22.849136      22.849136      22.849136    6[1-(0),6-(1,6),6-(6,6)]
   232      23.856829      23.856829      23.856829    6[6-(6,6),6-(6,7),7-(6,6)]
   233      26.236442      26.236442      26.236442    6[1-(0),1-(0),1-(0),7-(6,6)]
   234      36.847571      36.847571      36.847571    6[6-(6,6),6-(6,7),7-(6,6)]
   235      34.467958      34.467958      34.467958    6[1-(0),1-(0),1-(0),7-(6,6)]
   236      37.855264      37.855264      37.855264    6[1-(0),6-(1,6),6-(6,6)]
   237      37.855264      37.855264      37.855264    6[6-(6,6),6-(6,7),7-(6,6)]
   238       37.94025       37.94025       37.94025    6[1-(0),1-(0),1-(0),7-(6,6)]
   239      22.849136      22.849136      22.849136    6[1-(0),6-(1,6),6-(6,6)]
   240      23.856829      23.856829      23.856829    6[1-(0),6-(1,6),6-(6,6)]
   241      36.847571      36.847571      36.847571    6[6-(6,6),6-(6,7),7-(6,6)]
   242      34.467958      34.467958      34.467958    6[1-(0),1-(0),1-(0),7-(6,6)]
   243      36.179822      36.179822      36.179822    6[1-(0),7-(6,6),7-(6,6)]
   244      36.179822      36.179822      36.179822    6[1-(0),7-(6,6),7-(6,6)]
   245      36.179822      36.179822      36.179822    6[1-(0),7-(6,6),7-(6,6)]
   246      24.524578      24.524578      24.524578    6[1-(0),7-(6,6),7-(6,6)]
   247      18.696955      18.696955      18.696955    6[1-(0),7-(6,6),7-(6,6)]
   248        30.3522        30.3522        30.3522    6[1-(0),7-(6,6),7-(6,6)]
   249      37.439439      37.439439      37.439439    7[6-(1,1,1),6-(1,7),6-(6,6)]
   250       35.80042       35.80042       35.80042    7[6-(1,1,1),6-(1,7),6-(6,6)]
   251      37.439439      37.439439      37.439439    7[6-(1,1,1),6-(1,7),6-(6,6)]
   252      23.264961      23.264961      23.264961    7[6-(1,1,1),6-(1,7),6-(6,6)]
   253      17.816741      17.816741      17.816741    7[6-(1,1,1),6-(1,7),6-(6,6)]
   254        30.3522        30.3522        30.3522    7[6-(1,1,1),6-(1,7),6-(6,6)]
   255        30.3522        30.3522        30.3522    7[6-(1,1,1),6-(1,7),6-(6,6)]
   256      17.816741      17.816741      17.816741    7[6-(1,1,1),6-(1,7),6-(6,6)]
   257       24.90398       24.90398       24.90398    7[6-(1,1,1),6-(1,7),6-(6,6)]
   258       35.80042       35.80042       35.80042    7[6-(1,1,1),6-(1,7),6-(6,6)]
   259      37.439439      37.439439      37.439439    7[6-(1,1,1),6-(1,7),6-(6,6)]
   260       35.80042       35.80042       35.80042    7[6-(1,1,1),6-(1,7),6-(6,6)]
   261      13.655455      13.655455      13.655455    8[6-(6,8),30-(8,8,8)]
   262      17.856199      17.856199      17.856199    8[6-(6,8),30-(8,8,8)]
   263      12.496001      12.496001      12.496001    8[6-(6,8),30-(8,8,8)]
   264      16.696745      16.696745      16.696745    8[6-(6,8),30-(8,8,8)]
   265      12.496001      12.496001      12.496001    8[6-(6,8),30-(8,8,8)]
   266      17.856199      17.856199      17.856199    8[6-(6,8),30-(8,8,8)]
   267      13.655455      13.655455      13.655455    8[6-(6,8),30-(8,8,8)]
   268      16.696745      16.696745      16.696745    8[6-(6,8),30-(8,8,8)]
   269        15.1761        15.1761        15.1761    8[6-(6,8),30-(8,8,8)]
   270      16.335554      16.335554      16.335554    8[6-(6,8),30-(8,8,8)]
   271        15.1761        15.1761        15.1761    8[6-(6,8),30-(8,8,8)]
   272      14.016646      14.016646      14.016646    8[6-(6,8),30-(8,8,8)]
   273      44.368846      44.368846      44.368846    8[6-(6,8),30-(8,8,8)]
   274        45.5283        45.5283        45.5283    8[6-(6,8),30-(8,8,8)]
   275      46.687754      46.687754      46.687754    8[6-(6,8),30-(8,8,8)]
   276        45.5283        45.5283        45.5283    8[6-(6,8),30-(8,8,8)]
   277      48.208399      48.208399      48.208399    8[6-(6,8),30-(8,8,8)]
   278      44.007655      44.007655      44.007655    8[6-(6,8),30-(8,8,8)]
   279      47.048945      47.048945      47.048945    8[6-(6,8),30-(8,8,8)]
   280      42.848201      42.848201      42.848201    8[6-(6,8),30-(8,8,8)]
   281      44.007655      44.007655      44.007655    8[6-(6,8),30-(8,8,8)]
   282      47.048945      47.048945      47.048945    8[6-(6,8),30-(8,8,8)]
   283      42.848201      42.848201      42.848201    8[6-(6,8),30-(8,8,8)]
   284      48.208399      48.208399      48.208399    8[6-(6,8),30-(8,8,8)]
   285        15.1761        15.1761        15.1761    8[30-(8,8,8),30-(8,8,8),30-(8,8,8),30-(8,8,8)]
   286        45.5283        45.5283        45.5283    8[30-(8,8,8),30-(8,8,8),30-(8,8,8),30-(8,8,8)]
