# Supplementary material for: A collection of forcefield precursors for metal–organic frameworks
Source: RSC Adv. 2019 Nov 13;9(63):36492–507. doi: 10.1039/c9ra07327b (PMC9075174; doi:10.1039/c9ra07327b)
Supplement: RA-009-C9RA07327B-s2231 [file RA-009-C9RA07327B-s2231.txt]

RUTPAY01_clean

29.706500    0.000000    0.000000
13.443303    26.490635    0.000000
13.443303    8.253146    25.172193

     1       32.59388       32.59388       32.59388    30[8-(30,30,30),8-(6),8-(6),8-(6)]
     2      32.713252      32.713252      32.713252    30[8-(30,30,30),8-(6),8-(6),8-(6)]
     3      34.313713      34.313713      34.313713    30[8-(30,30,30),8-(6),8-(6),8-(6)]
     4        6.01716        6.01716        6.01716    30[8-(30,30,30),8-(6),8-(6),8-(6)]
     5       4.297327       4.297327       4.297327    30[8-(30,30,30),8-(6),8-(6),8-(6)]
     6       4.416699       4.416699       4.416699    30[8-(30,30,30),8-(6),8-(6),8-(6)]
     7      31.149977      31.149977      31.149977    30[8-(30,30,30),8-(6),8-(6),8-(6)]
     8       2.853424       2.853424       2.853424    30[8-(30,30,30),8-(6),8-(6),8-(6)]
     9      50.575946      50.575946      50.575946    30[8-(30,30,30),8-(6),8-(6),8-(6)]
    10      52.295779      52.295779      52.295779    30[8-(30,30,30),8-(6),8-(6),8-(6)]
    11      52.176407      52.176407      52.176407    30[8-(30,30,30),8-(6),8-(6),8-(6)]
    12      23.999226      23.999226      23.999226    30[8-(30,30,30),8-(6),8-(6),8-(6)]
    13      23.879854      23.879854      23.879854    30[8-(30,30,30),8-(6),8-(6),8-(6)]
    14      22.279393      22.279393      22.279393    30[8-(30,30,30),8-(6),8-(6),8-(6)]
    15      53.739682      53.739682      53.739682    30[8-(30,30,30),8-(6),8-(6),8-(6)]
    16      25.443129      25.443129      25.443129    30[8-(30,30,30),8-(6),8-(6),8-(6)]
    17      28.126299      28.126299      28.126299    1[6-(6,6)]
    18      26.287965      26.287965      26.287965    1[6-(6,6)]
    19       27.84117       27.84117       27.84117    1[6-(6,6)]
    20      29.608274      29.608274      29.608274    1[6-(6,6)]
    21      25.523069      25.523069      25.523069    1[6-(6,6)]
    22      27.034973      27.034973      27.034973    1[6-(6,6)]
    23      24.957869      24.957869      24.957869    1[6-(1,1,7)]
    24       23.53346       23.53346       23.53346    1[6-(1,1,7)]
    25      24.524406      24.524406      24.524406    1[6-(1,1,7)]
    26      20.693479      20.693479      20.693479    1[6-(1,1,7)]
    27      20.804753      20.804753      20.804753    1[6-(1,1,7)]
    28      20.198851      20.198851      20.198851    1[6-(1,1,7)]
    29      21.865231      21.865231      21.865231    1[6-(6,6)]
    30      22.136085      22.136085      22.136085    1[6-(6,6)]
    31      20.526727      20.526727      20.526727    1[6-(6,6)]
    32      23.265843      23.265843      23.265843    1[6-(6,6)]
    33      17.911995      17.911995      17.911995    1[6-(6,7)]
    34      16.066755      16.066755      16.066755    1[6-(6,6)]
    35      46.034926      46.034926      46.034926    1[6-(6,6)]
    36       18.43937       18.43937       18.43937    1[6-(6,6)]
    37       20.28461       20.28461       20.28461    1[6-(6,7)]
    38       27.94903       27.94903       27.94903    1[6-(6,6)]
    39      26.400181      26.400181      26.400181    1[6-(6,6)]
    40      28.374603      28.374603      28.374603    1[6-(6,6)]
    41      29.940043      29.940043      29.940043    1[6-(6,6)]
    42      24.122808      24.122808      24.122808    1[6-(6,6)]
    43      25.883538      25.883538      25.883538    1[6-(6,6)]
    44      28.168224      28.168224      28.168224    1[6-(1,1,7)]
    45       27.65618       27.65618       27.65618    1[6-(1,1,7)]
    46      27.139528      27.139528      27.139528    1[6-(1,1,7)]
    47      23.791618      23.791618      23.791618    1[6-(1,1,7)]
    48      22.777479      22.777479      22.777479    1[6-(1,1,7)]
    49      23.724712      23.724712      23.724712    1[6-(1,1,7)]
    50      20.186869      20.186869      20.186869    1[6-(6,6)]
    51      24.333243      24.333243      24.333243    1[6-(6,6)]
    52      22.800322      22.800322      22.800322    1[6-(6,6)]
    53      21.620008      21.620008      21.620008    1[6-(6,6)]
    54      23.929378      23.929378      23.929378    1[6-(6,7)]
    55       24.12029       24.12029       24.12029    1[6-(6,6)]
    56      39.567052      39.567052      39.567052    1[6-(6,6)]
    57      27.940329      27.940329      27.940329    1[6-(6,6)]
    58      27.749417      27.749417      27.749417    1[6-(6,7)]
    59      30.795089      30.795089      30.795089    1[6-(6,6)]
    60      30.701796      30.701796      30.701796    1[6-(6,6)]
    61      34.712371      34.712371      34.712371    1[6-(6,6)]
    62      34.690523      34.690523      34.690523    1[6-(6,6)]
    63      34.015711      34.015711      34.015711    1[6-(6,6)]
    64      33.985863      33.985863      33.985863    1[6-(6,6)]
    65      31.825818      31.825818      31.825818    1[6-(1,1,7)]
    66      30.689266      30.689266      30.689266    1[6-(1,1,7)]
    67      30.367773      30.367773      30.367773    1[6-(1,1,7)]
    68      31.723179      31.723179      31.723179    1[6-(1,1,7)]
    69      30.588693      30.588693      30.588693    1[6-(1,1,7)]
    70      30.298296      30.298296      30.298296    1[6-(1,1,7)]
    71       32.89981       32.89981       32.89981    1[6-(6,6)]
    72      33.915519      33.915519      33.915519    1[6-(6,6)]
    73       34.17155       34.17155       34.17155    1[6-(6,6)]
    74      32.409013      32.409013      32.409013    1[6-(6,6)]
    75      27.881334      27.881334      27.881334    1[6-(6,7)]
    76       26.68337       26.68337       26.68337    1[6-(6,6)]
    77      40.051695      40.051695      40.051695    1[6-(6,6)]
    78      27.740292      27.740292      27.740292    1[6-(6,6)]
    79      28.938257      28.938257      28.938257    1[6-(6,7)]
    80      29.385142      29.385142      29.385142    1[6-(6,6)]
    81      29.291849      29.291849      29.291849    1[6-(6,6)]
    82      33.302424      33.302424      33.302424    1[6-(6,6)]
    83      33.280576      33.280576      33.280576    1[6-(6,6)]
    84      32.605764      32.605764      32.605764    1[6-(6,6)]
    85      32.575916      32.575916      32.575916    1[6-(6,6)]
    86      30.415871      30.415871      30.415871    1[6-(1,1,7)]
    87      15.836016      15.836016      15.836016    1[6-(1,1,7)]
    88      28.957826      28.957826      28.957826    1[6-(1,1,7)]
    89      30.313232      30.313232      30.313232    1[6-(1,1,7)]
    90      29.178746      29.178746      29.178746    1[6-(1,1,7)]
    91      28.888349      28.888349      28.888349    1[6-(1,1,7)]
    92      31.489863      31.489863      31.489863    1[6-(6,6)]
    93      32.505572      32.505572      32.505572    1[6-(6,6)]
    94      32.761603      32.761603      32.761603    1[6-(6,6)]
    95      30.999066      30.999066      30.999066    1[6-(6,6)]
    96      26.471387      26.471387      26.471387    1[6-(6,7)]
    97       11.83012       11.83012       11.83012    1[6-(6,6)]
    98      11.755142      11.755142      11.755142    1[6-(6,6)]
    99      12.887042      12.887042      12.887042    1[6-(6,6)]
   100      14.085007      14.085007      14.085007    1[6-(6,7)]
   101      42.979549      42.979549      42.979549    1[6-(6,6)]
   102      41.141215      41.141215      41.141215    1[6-(6,6)]
   103       42.69442       42.69442       42.69442    1[6-(6,6)]
   104      44.461524      44.461524      44.461524    1[6-(6,6)]
   105      40.376319      40.376319      40.376319    1[6-(6,6)]
   106      41.888223      41.888223      41.888223    1[6-(6,6)]
   107      39.811119      39.811119      39.811119    1[6-(1,1,7)]
   108      24.943407      24.943407      24.943407    1[6-(1,1,7)]
   109      39.377656      39.377656      39.377656    1[6-(1,1,7)]
   110      35.546729      35.546729      35.546729    1[6-(1,1,7)]
   111      35.658003      35.658003      35.658003    1[6-(1,1,7)]
   112      35.052101      35.052101      35.052101    1[6-(1,1,7)]
   113      36.718481      36.718481      36.718481    1[6-(6,6)]
   114      36.989335      36.989335      36.989335    1[6-(6,6)]
   115      35.379977      35.379977      35.379977    1[6-(6,6)]
   116      38.119093      38.119093      38.119093    1[6-(6,6)]
   117      32.765245      32.765245      32.765245    1[6-(6,7)]
   118      17.476702      17.476702      17.476702    1[6-(6,6)]
   119      17.738373      17.738373      17.738373    1[6-(6,6)]
   120      19.849317      19.849317      19.849317    1[6-(6,6)]
   121      21.694557      21.694557      21.694557    1[6-(6,7)]
   122       42.80228       42.80228       42.80228    1[6-(6,6)]
   123      41.253431      41.253431      41.253431    1[6-(6,6)]
   124      43.227853      43.227853      43.227853    1[6-(6,6)]
   125      44.793293      44.793293      44.793293    1[6-(6,6)]
   126      38.976058      38.976058      38.976058    1[6-(6,6)]
   127      40.736788      40.736788      40.736788    1[6-(6,6)]
   128      43.021474      43.021474      43.021474    1[6-(1,1,7)]
   129       12.80293       12.80293       12.80293    1[6-(1,1,7)]
   130      41.992778      41.992778      41.992778    1[6-(1,1,7)]
   131      38.644868      38.644868      38.644868    1[6-(1,1,7)]
   132      37.630729      37.630729      37.630729    1[6-(1,1,7)]
   133      38.577962      38.577962      38.577962    1[6-(1,1,7)]
   134      35.040119      35.040119      35.040119    1[6-(6,6)]
   135      39.186493      39.186493      39.186493    1[6-(6,6)]
   136      37.653572      37.653572      37.653572    1[6-(6,6)]
   137      36.473258      36.473258      36.473258    1[6-(6,6)]
   138      38.782628      38.782628      38.782628    1[6-(6,7)]
   139        9.26704        9.26704        9.26704    1[6-(6,6)]
   140      11.270499      11.270499      11.270499    1[6-(6,6)]
   141      13.087079      13.087079      13.087079    1[6-(6,6)]
   142      12.896167      12.896167      12.896167    1[6-(6,7)]
   143      27.207964      27.207964      27.207964    1[6-(6,6)]
   144      27.301257      27.301257      27.301257    1[6-(6,6)]
   145      23.290682      23.290682      23.290682    1[6-(6,6)]
   146       23.31253       23.31253       23.31253    1[6-(6,6)]
   147      23.987342      23.987342      23.987342    1[6-(6,6)]
   148       24.01719       24.01719       24.01719    1[6-(6,6)]
   149      26.177235      26.177235      26.177235    1[6-(1,1,7)]
   150       40.75709       40.75709       40.75709    1[6-(1,1,7)]
   151       27.63528       27.63528       27.63528    1[6-(1,1,7)]
   152      26.279874      26.279874      26.279874    1[6-(1,1,7)]
   153       27.41436       27.41436       27.41436    1[6-(1,1,7)]
   154      27.704757      27.704757      27.704757    1[6-(1,1,7)]
   155      25.103243      25.103243      25.103243    1[6-(6,6)]
   156      24.087534      24.087534      24.087534    1[6-(6,6)]
   157      23.831503      23.831503      23.831503    1[6-(6,6)]
   158       25.59404       25.59404       25.59404    1[6-(6,6)]
   159      30.121719      30.121719      30.121719    1[6-(6,7)]
   160      44.762986      44.762986      44.762986    1[6-(6,6)]
   161      44.837964      44.837964      44.837964    1[6-(6,6)]
   162      43.706064      43.706064      43.706064    1[6-(6,6)]
   163      42.508099      42.508099      42.508099    1[6-(6,7)]
   164      13.613557      13.613557      13.613557    1[6-(6,6)]
   165      15.451891      15.451891      15.451891    1[6-(6,6)]
   166      13.898686      13.898686      13.898686    1[6-(6,6)]
   167      12.131582      12.131582      12.131582    1[6-(6,6)]
   168      16.216787      16.216787      16.216787    1[6-(6,6)]
   169      14.704883      14.704883      14.704883    1[6-(6,6)]
   170      16.781987      16.781987      16.781987    1[6-(1,1,7)]
   171      31.649699      31.649699      31.649699    1[6-(1,1,7)]
   172       17.21545       17.21545       17.21545    1[6-(1,1,7)]
   173      21.046377      21.046377      21.046377    1[6-(1,1,7)]
   174      20.935103      20.935103      20.935103    1[6-(1,1,7)]
   175      21.541005      21.541005      21.541005    1[6-(1,1,7)]
   176      19.874625      19.874625      19.874625    1[6-(6,6)]
   177      19.603771      19.603771      19.603771    1[6-(6,6)]
   178      21.213129      21.213129      21.213129    1[6-(6,6)]
   179      18.474013      18.474013      18.474013    1[6-(6,6)]
   180      23.827861      23.827861      23.827861    1[6-(6,7)]
   181      39.116404      39.116404      39.116404    1[6-(6,6)]
   182      38.854733      38.854733      38.854733    1[6-(6,6)]
   183      36.743789      36.743789      36.743789    1[6-(6,6)]
   184      34.898549      34.898549      34.898549    1[6-(6,7)]
   185      13.790826      13.790826      13.790826    1[6-(6,6)]
   186      15.339675      15.339675      15.339675    1[6-(6,6)]
   187      13.365253      13.365253      13.365253    1[6-(6,6)]
   188      11.799813      11.799813      11.799813    1[6-(6,6)]
   189      17.617048      17.617048      17.617048    1[6-(6,6)]
   190      15.856318      15.856318      15.856318    1[6-(6,6)]
   191      13.571632      13.571632      13.571632    1[6-(1,1,7)]
   192      43.790176      43.790176      43.790176    1[6-(1,1,7)]
   193      14.600328      14.600328      14.600328    1[6-(1,1,7)]
   194      17.948238      17.948238      17.948238    1[6-(1,1,7)]
   195      18.962377      18.962377      18.962377    1[6-(1,1,7)]
   196      18.015144      18.015144      18.015144    1[6-(1,1,7)]
   197      21.552987      21.552987      21.552987    1[6-(6,6)]
   198      17.406613      17.406613      17.406613    1[6-(6,6)]
   199      18.939534      18.939534      18.939534    1[6-(6,6)]
   200      20.119848      20.119848      20.119848    1[6-(6,6)]
   201      17.810478      17.810478      17.810478    1[6-(6,7)]
   202      47.326066      47.326066      47.326066    1[6-(6,6)]
   203      45.322607      45.322607      45.322607    1[6-(6,6)]
   204      43.506027      43.506027      43.506027    1[6-(6,6)]
   205      43.696939      43.696939      43.696939    1[6-(6,7)]
   206      28.466807      28.466807      28.466807    1[6-(6,6)]
   207      30.305141      30.305141      30.305141    1[6-(6,6)]
   208      28.751936      28.751936      28.751936    1[6-(6,6)]
   209      26.984832      26.984832      26.984832    1[6-(6,6)]
   210      31.070037      31.070037      31.070037    1[6-(6,6)]
   211      29.558133      29.558133      29.558133    1[6-(6,6)]
   212      31.635237      31.635237      31.635237    1[6-(1,1,7)]
   213      33.059646      33.059646      33.059646    1[6-(1,1,7)]
   214        32.0687        32.0687        32.0687    1[6-(1,1,7)]
   215      35.899627      35.899627      35.899627    1[6-(1,1,7)]
   216      35.788353      35.788353      35.788353    1[6-(1,1,7)]
   217      36.394255      36.394255      36.394255    1[6-(1,1,7)]
   218      34.727875      34.727875      34.727875    1[6-(6,6)]
   219      34.457021      34.457021      34.457021    1[6-(6,6)]
   220      36.066379      36.066379      36.066379    1[6-(6,6)]
   221      33.327263      33.327263      33.327263    1[6-(6,6)]
   222      38.681111      38.681111      38.681111    1[6-(6,7)]
   223      40.526351      40.526351      40.526351    1[6-(6,6)]
   224       10.55818       10.55818       10.55818    1[6-(6,6)]
   225      38.153736      38.153736      38.153736    1[6-(6,6)]
   226      36.308496      36.308496      36.308496    1[6-(6,7)]
   227      28.644076      28.644076      28.644076    1[6-(6,6)]
   228      30.192925      30.192925      30.192925    1[6-(6,6)]
   229      28.218503      28.218503      28.218503    1[6-(6,6)]
   230      26.653063      26.653063      26.653063    1[6-(6,6)]
   231      32.470298      32.470298      32.470298    1[6-(6,6)]
   232      30.709568      30.709568      30.709568    1[6-(6,6)]
   233      28.424882      28.424882      28.424882    1[6-(1,1,7)]
   234      28.936926      28.936926      28.936926    1[6-(1,1,7)]
   235      29.453578      29.453578      29.453578    1[6-(1,1,7)]
   236      32.801488      32.801488      32.801488    1[6-(1,1,7)]
   237      33.815627      33.815627      33.815627    1[6-(1,1,7)]
   238      32.868394      32.868394      32.868394    1[6-(1,1,7)]
   239      36.406237      36.406237      36.406237    1[6-(6,6)]
   240      32.259863      32.259863      32.259863    1[6-(6,6)]
   241      33.792784      33.792784      33.792784    1[6-(6,6)]
   242      34.973098      34.973098      34.973098    1[6-(6,6)]
   243      32.663728      32.663728      32.663728    1[6-(6,7)]
   244      32.472816      32.472816      32.472816    1[6-(6,6)]
   245      17.026054      17.026054      17.026054    1[6-(6,6)]
   246      28.652777      28.652777      28.652777    1[6-(6,6)]
   247      28.843689      28.843689      28.843689    1[6-(6,7)]
   248      25.798017      25.798017      25.798017    1[6-(6,6)]
   249       25.89131       25.89131       25.89131    1[6-(6,6)]
   250      21.880735      21.880735      21.880735    1[6-(6,6)]
   251      21.902583      21.902583      21.902583    1[6-(6,6)]
   252      22.577395      22.577395      22.577395    1[6-(6,6)]
   253      22.607243      22.607243      22.607243    1[6-(6,6)]
   254      24.767288      24.767288      24.767288    1[6-(1,1,7)]
   255       25.90384       25.90384       25.90384    1[6-(1,1,7)]
   256      26.225333      26.225333      26.225333    1[6-(1,1,7)]
   257      24.869927      24.869927      24.869927    1[6-(1,1,7)]
   258      26.004413      26.004413      26.004413    1[6-(1,1,7)]
   259       26.29481       26.29481       26.29481    1[6-(1,1,7)]
   260      23.693296      23.693296      23.693296    1[6-(6,6)]
   261      22.677587      22.677587      22.677587    1[6-(6,6)]
   262      22.421556      22.421556      22.421556    1[6-(6,6)]
   263      24.184093      24.184093      24.184093    1[6-(6,6)]
   264      28.711772      28.711772      28.711772    1[6-(6,7)]
   265      29.909736      29.909736      29.909736    1[6-(6,6)]
   266      16.541411      16.541411      16.541411    1[6-(6,6)]
   267      28.852814      28.852814      28.852814    1[6-(6,6)]
   268      27.654849      27.654849      27.654849    1[6-(6,7)]
   269       20.85585       20.85585       20.85585    46[6-(7,7),7-(6,6),53-(0),53-(0)]
   270      25.705861      25.705861      25.705861    46[6-(7,7),7-(6,6),53-(0),53-(0)]
   271        29.6975        29.6975        29.6975    46[6-(7,7),7-(6,6),53-(0),53-(0)]
   272      28.287553      28.287553      28.287553    46[6-(7,7),7-(6,6),53-(0),53-(0)]
   273        35.7091        35.7091        35.7091    46[6-(7,7),7-(6,6),53-(0),53-(0)]
   274      40.559111      40.559111      40.559111    46[6-(7,7),7-(6,6),53-(0),53-(0)]
   275      28.305553      28.305553      28.305553    46[6-(7,7),7-(6,6),53-(0),53-(0)]
   276      20.884006      20.884006      20.884006    46[6-(7,7),7-(6,6),53-(0),53-(0)]
   277      16.033995      16.033995      16.033995    46[6-(7,7),7-(6,6),53-(0),53-(0)]
   278      35.737256      35.737256      35.737256    46[6-(7,7),7-(6,6),53-(0),53-(0)]
   279      30.887245      30.887245      30.887245    46[6-(7,7),7-(6,6),53-(0),53-(0)]
   280      26.895606      26.895606      26.895606    46[6-(7,7),7-(6,6),53-(0),53-(0)]
   281      30.161827      30.161827      30.161827    6[6-(6,6),8-(30),8-(30)]
   282      28.054792      28.054792      28.054792    6[1-(0),6-(1,6),6-(6,6)]
   283      26.966754      26.966754      26.966754    6[1-(0),6-(1,6),6-(6,6)]
   284      26.914625      26.914625      26.914625    6[6-(1,6),6-(1,6),6-(6,6)]
   285      27.875337      27.875337      27.875337    6[1-(0),6-(1,6),6-(6,6)]
   286      28.941649      28.941649      28.941649    6[1-(0),6-(1,6),6-(6,6)]
   287      29.055965      29.055965      29.055965    6[6-(1,6),6-(1,6),6-(8,8)]
   288        25.7925        25.7925        25.7925    6[6-(1,6),6-(6,6),6-(6,7)]
   289      25.218692      25.218692      25.218692    6[1-(0),6-(1,6),6-(6,6)]
   290      26.133954      26.133954      26.133954    6[1-(0),6-(1,6),6-(6,6)]
   291      23.434735      23.434735      23.434735    6[6-(6,6),6-(6,7),7-(6,6)]
   292       20.15917       20.15917       20.15917    6[6-(6,6),8-(30),8-(30)]
   293      23.869991      23.869991      23.869991    6[6-(1,6),6-(6,6),6-(6,7)]
   294      22.341613      22.341613      22.341613    6[7-(6,6),7-(6,6),46-(7,53,53)]
   295      24.429292      24.429292      24.429292    6[6-(6,6),6-(6,7),7-(6,6)]
   296      24.223136      24.223136      24.223136    6[1-(0),1-(0),1-(0),7-(6,6)]
   297      20.855928      20.855928      20.855928    6[1-(0),1-(0),1-(0),7-(6,6)]
   298      22.850841      22.850841      22.850841    6[6-(1,6),6-(1,6),6-(6,6)]
   299      21.886877      21.886877      21.886877    6[1-(0),6-(1,6),6-(6,6)]
   300      22.044901      22.044901      22.044901    6[1-(0),6-(1,6),6-(6,6)]
   301      21.086181      21.086181      21.086181    6[1-(0),6-(1,6),6-(6,6)]
   302      21.038784      21.038784      21.038784    6[6-(1,6),6-(1,6),6-(8,8)]
   303      22.762202      22.762202      22.762202    6[1-(0),6-(1,6),6-(6,6)]
   304      18.019252      18.019252      18.019252    6[1-(0),6-(1,6),7-(6,46)]
   305      16.910976      16.910976      16.910976    6[1-(0),6-(1,6),6-(1,7)]
   306      17.071049      17.071049      17.071049    6[1-(0),6-(1,6),6-(1,6)]
   307      18.333739      18.333739      18.333739    6[1-(0),6-(1,6),6-(1,7)]
   308       19.43869       19.43869       19.43869    6[1-(0),6-(1,6),7-(6,46)]
   309      30.192727      30.192727      30.192727    6[6-(6,6),8-(30),8-(30)]
   310      28.051539      28.051539      28.051539    6[1-(0),6-(1,6),6-(6,6)]
   311      27.113123      27.113123      27.113123    6[1-(0),6-(1,6),6-(6,6)]
   312      27.269163      27.269163      27.269163    6[6-(1,6),6-(1,6),6-(6,6)]
   313      28.290048      28.290048      28.290048    6[1-(0),6-(1,6),6-(6,6)]
   314      29.223003      29.223003      29.223003    6[1-(0),6-(1,6),6-(6,6)]
   315      29.145413      29.145413      29.145413    6[6-(1,6),6-(1,6),6-(8,8)]
   316      26.244616      26.244616      26.244616    6[6-(1,6),6-(6,6),6-(6,7)]
   317      24.577922      24.577922      24.577922    6[1-(0),6-(1,6),6-(6,6)]
   318      25.611905      25.611905      25.611905    6[1-(0),6-(1,6),6-(6,6)]
   319      24.778075      24.778075      24.778075    6[6-(6,6),6-(6,7),7-(6,6)]
   320      20.207959      20.207959      20.207959    6[6-(6,6),8-(30),8-(30)]
   321      24.222902      24.222902      24.222902    6[6-(1,6),6-(6,6),6-(6,7)]
   322      25.604011      25.604011      25.604011    6[7-(6,6),7-(6,6),46-(7,53,53)]
   323       25.87509       25.87509       25.87509    6[6-(6,6),6-(6,7),7-(6,6)]
   324      27.410723      27.410723      27.410723    6[1-(0),1-(0),1-(0),7-(6,6)]
   325      23.649946      23.649946      23.649946    6[1-(0),1-(0),1-(0),7-(6,6)]
   326      23.130568      23.130568      23.130568    6[6-(1,6),6-(1,6),6-(6,6)]
   327      21.015169      21.015169      21.015169    6[1-(0),6-(1,6),6-(6,6)]
   328      23.467931      23.467931      23.467931    6[1-(0),6-(1,6),6-(6,6)]
   329      22.564506      22.564506      22.564506    6[1-(0),6-(1,6),6-(6,6)]
   330        21.3673        21.3673        21.3673    6[6-(1,6),6-(1,6),6-(8,8)]
   331       21.88399       21.88399       21.88399    6[1-(0),6-(1,6),6-(6,6)]
   332        24.7327        24.7327        24.7327    6[1-(0),6-(1,6),7-(6,46)]
   333       24.84579       24.84579       24.84579    6[1-(0),6-(1,6),6-(1,7)]
   334       26.04996       26.04996       26.04996    6[1-(0),6-(1,6),6-(1,6)]
   335      27.135381      27.135381      27.135381    6[1-(0),6-(1,6),6-(1,7)]
   336      27.020593      27.020593      27.020593    6[1-(0),6-(1,6),7-(6,46)]
   337      32.729786      32.729786      32.729786    6[6-(6,6),8-(30),8-(30)]
   338      31.579027      31.579027      31.579027    6[1-(0),6-(1,6),6-(6,6)]
   339      31.517196      31.517196      31.517196    6[1-(0),6-(1,6),6-(6,6)]
   340      32.720586      32.720586      32.720586    6[6-(1,6),6-(1,6),6-(6,6)]
   341      33.913862      33.913862      33.913862    6[1-(0),6-(1,6),6-(6,6)]
   342      33.884035      33.884035      33.884035    6[1-(0),6-(1,6),6-(6,6)]
   343      32.760721      32.760721      32.760721    6[6-(1,6),6-(1,6),6-(8,8)]
   344      32.745016      32.745016      32.745016    6[6-(1,6),6-(6,6),6-(6,7)]
   345      33.576349      33.576349      33.576349    6[1-(0),6-(1,6),6-(6,6)]
   346      33.494677      33.494677      33.494677    6[1-(0),6-(1,6),6-(6,6)]
   347      32.155061      32.155061      32.155061    6[6-(6,6),6-(6,7),7-(6,6)]
   348      33.769839      33.769839      33.769839    6[6-(6,6),8-(30),8-(30)]
   349      33.005028      33.005028      33.005028    6[6-(1,6),6-(6,6),6-(6,7)]
   350      30.860276      30.860276      30.860276    6[7-(6,6),7-(6,6),46-(7,53,53)]
   351      32.134795      32.134795      32.134795    6[6-(6,6),6-(6,7),7-(6,6)]
   352      31.026032      31.026032      31.026032    6[1-(0),1-(0),1-(0),7-(6,6)]
   353      30.955374      30.955374      30.955374    6[1-(0),1-(0),1-(0),7-(6,6)]
   354      33.147071      33.147071      33.147071    6[6-(1,6),6-(1,6),6-(6,6)]
   355      33.051561      33.051561      33.051561    6[1-(0),6-(1,6),6-(6,6)]
   356      33.666582      33.666582      33.666582    6[1-(0),6-(1,6),6-(6,6)]
   357      33.847912      33.847912      33.847912    6[1-(0),6-(1,6),6-(6,6)]
   358      33.530545      33.530545      33.530545    6[6-(1,6),6-(1,6),6-(8,8)]
   359      32.801474      32.801474      32.801474    6[1-(0),6-(1,6),6-(6,6)]
   360      27.853607      27.853607      27.853607    6[1-(0),6-(1,6),7-(6,46)]
   361      27.134022      27.134022      27.134022    6[1-(0),6-(1,6),6-(1,7)]
   362      27.094057      27.094057      27.094057    6[1-(0),6-(1,6),6-(1,6)]
   363      27.768019      27.768019      27.768019    6[1-(0),6-(1,6),6-(1,7)]
   364      28.487533      28.487533      28.487533    6[1-(0),6-(1,6),7-(6,46)]
   365      31.319839      31.319839      31.319839    6[6-(6,6),8-(30),8-(30)]
   366       30.16908       30.16908       30.16908    6[1-(0),6-(1,6),6-(6,6)]
   367      30.107249      30.107249      30.107249    6[1-(0),6-(1,6),6-(6,6)]
   368      31.310639      31.310639      31.310639    6[6-(1,6),6-(1,6),6-(6,6)]
   369      32.503915      32.503915      32.503915    6[1-(0),6-(1,6),6-(6,6)]
   370      32.474088      32.474088      32.474088    6[1-(0),6-(1,6),6-(6,6)]
   371      31.350774      31.350774      31.350774    6[6-(1,6),6-(1,6),6-(8,8)]
   372      31.335069      31.335069      31.335069    6[6-(1,6),6-(6,6),6-(6,7)]
   373      32.166402      32.166402      32.166402    6[1-(0),6-(1,6),6-(6,6)]
   374       32.08473       32.08473       32.08473    6[1-(0),6-(1,6),6-(6,6)]
   375      30.745114      30.745114      30.745114    6[6-(6,6),6-(6,7),7-(6,6)]
   376      32.359892      32.359892      32.359892    6[6-(6,6),8-(30),8-(30)]
   377      31.595081      31.595081      31.595081    6[6-(1,6),6-(6,6),6-(6,7)]
   378      29.450329      29.450329      29.450329    6[7-(6,6),7-(6,6),46-(7,53,53)]
   379      30.724848      30.724848      30.724848    6[6-(6,6),6-(6,7),7-(6,6)]
   380      29.616085      29.616085      29.616085    6[1-(0),1-(0),1-(0),7-(6,6)]
   381      29.545427      29.545427      29.545427    6[1-(0),1-(0),1-(0),7-(6,6)]
   382      31.737124      31.737124      31.737124    6[6-(1,6),6-(1,6),6-(6,6)]
   383      31.641614      31.641614      31.641614    6[1-(0),6-(1,6),6-(6,6)]
   384      32.256635      32.256635      32.256635    6[1-(0),6-(1,6),6-(6,6)]
   385      32.437965      32.437965      32.437965    6[1-(0),6-(1,6),6-(6,6)]
   386      32.120598      32.120598      32.120598    6[6-(1,6),6-(1,6),6-(8,8)]
   387      31.391527      31.391527      31.391527    6[1-(0),6-(1,6),6-(6,6)]
   388       26.44366       26.44366       26.44366    6[1-(0),6-(1,6),7-(6,46)]
   389      12.280772      12.280772      12.280772    6[1-(0),6-(1,6),6-(1,7)]
   390      12.240807      12.240807      12.240807    6[1-(0),6-(1,6),6-(1,6)]
   391      12.914769      12.914769      12.914769    6[1-(0),6-(1,6),6-(1,7)]
   392      13.634283      13.634283      13.634283    6[1-(0),6-(1,6),7-(6,46)]
   393      45.015077      45.015077      45.015077    6[6-(6,6),8-(30),8-(30)]
   394      42.908042      42.908042      42.908042    6[1-(0),6-(1,6),6-(6,6)]
   395      41.820004      41.820004      41.820004    6[1-(0),6-(1,6),6-(6,6)]
   396      41.767875      41.767875      41.767875    6[6-(1,6),6-(1,6),6-(6,6)]
   397      42.728587      42.728587      42.728587    6[1-(0),6-(1,6),6-(6,6)]
   398      43.794899      43.794899      43.794899    6[1-(0),6-(1,6),6-(6,6)]
   399      43.909215      43.909215      43.909215    6[6-(1,6),6-(1,6),6-(8,8)]
   400       40.64575       40.64575       40.64575    6[6-(1,6),6-(6,6),6-(6,7)]
   401      40.071942      40.071942      40.071942    6[1-(0),6-(1,6),6-(6,6)]
   402      40.987204      40.987204      40.987204    6[1-(0),6-(1,6),6-(6,6)]
   403      38.287985      38.287985      38.287985    6[6-(6,6),6-(6,7),7-(6,6)]
   404       35.01242       35.01242       35.01242    6[6-(6,6),8-(30),8-(30)]
   405      38.723241      38.723241      38.723241    6[6-(1,6),6-(6,6),6-(6,7)]
   406      37.194863      37.194863      37.194863    6[7-(6,6),7-(6,6),46-(7,53,53)]
   407      39.282542      39.282542      39.282542    6[6-(6,6),6-(6,7),7-(6,6)]
   408      39.076386      39.076386      39.076386    6[1-(0),1-(0),1-(0),7-(6,6)]
   409      35.709178      35.709178      35.709178    6[1-(0),1-(0),1-(0),7-(6,6)]
   410      37.704091      37.704091      37.704091    6[6-(1,6),6-(1,6),6-(6,6)]
   411      36.740127      36.740127      36.740127    6[1-(0),6-(1,6),6-(6,6)]
   412      36.898151      36.898151      36.898151    6[1-(0),6-(1,6),6-(6,6)]
   413      35.939431      35.939431      35.939431    6[1-(0),6-(1,6),6-(6,6)]
   414      35.892034      35.892034      35.892034    6[6-(1,6),6-(1,6),6-(8,8)]
   415      37.615452      37.615452      37.615452    6[1-(0),6-(1,6),6-(6,6)]
   416      32.872502      32.872502      32.872502    6[1-(0),6-(1,6),7-(6,46)]
   417      18.320923      18.320923      18.320923    6[1-(0),6-(1,6),6-(1,7)]
   418      18.480996      18.480996      18.480996    6[1-(0),6-(1,6),6-(1,6)]
   419      19.743686      19.743686      19.743686    6[1-(0),6-(1,6),6-(1,7)]
   420      20.848637      20.848637      20.848637    6[1-(0),6-(1,6),7-(6,46)]
   421      45.045977      45.045977      45.045977    6[6-(6,6),8-(30),8-(30)]
   422      42.904789      42.904789      42.904789    6[1-(0),6-(1,6),6-(6,6)]
   423      41.966373      41.966373      41.966373    6[1-(0),6-(1,6),6-(6,6)]
   424      42.122413      42.122413      42.122413    6[6-(1,6),6-(1,6),6-(6,6)]
   425      43.143298      43.143298      43.143298    6[1-(0),6-(1,6),6-(6,6)]
   426      44.076253      44.076253      44.076253    6[1-(0),6-(1,6),6-(6,6)]
   427      43.998663      43.998663      43.998663    6[6-(1,6),6-(1,6),6-(8,8)]
   428      41.097866      41.097866      41.097866    6[6-(1,6),6-(6,6),6-(6,7)]
   429      39.431172      39.431172      39.431172    6[1-(0),6-(1,6),6-(6,6)]
   430      40.465155      40.465155      40.465155    6[1-(0),6-(1,6),6-(6,6)]
   431      39.631325      39.631325      39.631325    6[6-(6,6),6-(6,7),7-(6,6)]
   432      35.061209      35.061209      35.061209    6[6-(6,6),8-(30),8-(30)]
   433      39.076152      39.076152      39.076152    6[6-(1,6),6-(6,6),6-(6,7)]
   434      40.457261      40.457261      40.457261    6[7-(6,6),7-(6,6),46-(7,53,53)]
   435       40.72834       40.72834       40.72834    6[6-(6,6),6-(6,7),7-(6,6)]
   436      42.263973      42.263973      42.263973    6[1-(0),1-(0),1-(0),7-(6,6)]
   437      38.503196      38.503196      38.503196    6[1-(0),1-(0),1-(0),7-(6,6)]
   438      37.983818      37.983818      37.983818    6[6-(1,6),6-(1,6),6-(6,6)]
   439      35.868419      35.868419      35.868419    6[1-(0),6-(1,6),6-(6,6)]
   440      38.321181      38.321181      38.321181    6[1-(0),6-(1,6),6-(6,6)]
   441      37.417756      37.417756      37.417756    6[1-(0),6-(1,6),6-(6,6)]
   442       36.22055       36.22055       36.22055    6[6-(1,6),6-(1,6),6-(8,8)]
   443       36.73724       36.73724       36.73724    6[1-(0),6-(1,6),6-(6,6)]
   444       39.58595       39.58595       39.58595    6[1-(0),6-(1,6),7-(6,46)]
   445        9.99254        9.99254        9.99254    6[1-(0),6-(1,6),6-(1,7)]
   446       11.19671       11.19671       11.19671    6[1-(0),6-(1,6),6-(1,6)]
   447      12.282131      12.282131      12.282131    6[1-(0),6-(1,6),6-(1,7)]
   448      12.167343      12.167343      12.167343    6[1-(0),6-(1,6),7-(6,46)]
   449      25.273267      25.273267      25.273267    6[6-(6,6),8-(30),8-(30)]
   450      26.424026      26.424026      26.424026    6[1-(0),6-(1,6),6-(6,6)]
   451      26.485857      26.485857      26.485857    6[1-(0),6-(1,6),6-(6,6)]
   452      25.282467      25.282467      25.282467    6[6-(1,6),6-(1,6),6-(6,6)]
   453      24.089191      24.089191      24.089191    6[1-(0),6-(1,6),6-(6,6)]
   454      24.119018      24.119018      24.119018    6[1-(0),6-(1,6),6-(6,6)]
   455      25.242332      25.242332      25.242332    6[6-(1,6),6-(1,6),6-(8,8)]
   456      25.258037      25.258037      25.258037    6[6-(1,6),6-(6,6),6-(6,7)]
   457      24.426704      24.426704      24.426704    6[1-(0),6-(1,6),6-(6,6)]
   458      24.508376      24.508376      24.508376    6[1-(0),6-(1,6),6-(6,6)]
   459      25.847992      25.847992      25.847992    6[6-(6,6),6-(6,7),7-(6,6)]
   460      24.233214      24.233214      24.233214    6[6-(6,6),8-(30),8-(30)]
   461      24.998025      24.998025      24.998025    6[6-(1,6),6-(6,6),6-(6,7)]
   462      27.142777      27.142777      27.142777    6[7-(6,6),7-(6,6),46-(7,53,53)]
   463      25.868258      25.868258      25.868258    6[6-(6,6),6-(6,7),7-(6,6)]
   464      26.977021      26.977021      26.977021    6[1-(0),1-(0),1-(0),7-(6,6)]
   465      27.047679      27.047679      27.047679    6[1-(0),1-(0),1-(0),7-(6,6)]
   466      24.855982      24.855982      24.855982    6[6-(1,6),6-(1,6),6-(6,6)]
   467      24.951492      24.951492      24.951492    6[1-(0),6-(1,6),6-(6,6)]
   468      24.336471      24.336471      24.336471    6[1-(0),6-(1,6),6-(6,6)]
   469      24.155141      24.155141      24.155141    6[1-(0),6-(1,6),6-(6,6)]
   470      24.472508      24.472508      24.472508    6[6-(1,6),6-(1,6),6-(8,8)]
   471      25.201579      25.201579      25.201579    6[1-(0),6-(1,6),6-(6,6)]
   472      30.149446      30.149446      30.149446    6[1-(0),6-(1,6),7-(6,46)]
   473      44.312334      44.312334      44.312334    6[1-(0),6-(1,6),6-(1,7)]
   474      44.352299      44.352299      44.352299    6[1-(0),6-(1,6),6-(1,6)]
   475      43.678337      43.678337      43.678337    6[1-(0),6-(1,6),6-(1,7)]
   476      42.958823      42.958823      42.958823    6[1-(0),6-(1,6),7-(6,46)]
   477      11.578029      11.578029      11.578029    6[6-(6,6),8-(30),8-(30)]
   478      13.685064      13.685064      13.685064    6[1-(0),6-(1,6),6-(6,6)]
   479      14.773102      14.773102      14.773102    6[1-(0),6-(1,6),6-(6,6)]
   480      14.825231      14.825231      14.825231    6[6-(1,6),6-(1,6),6-(6,6)]
   481      13.864519      13.864519      13.864519    6[1-(0),6-(1,6),6-(6,6)]
   482      12.798207      12.798207      12.798207    6[1-(0),6-(1,6),6-(6,6)]
   483      12.683891      12.683891      12.683891    6[6-(1,6),6-(1,6),6-(8,8)]
   484      15.947356      15.947356      15.947356    6[6-(1,6),6-(6,6),6-(6,7)]
   485      16.521164      16.521164      16.521164    6[1-(0),6-(1,6),6-(6,6)]
   486      15.605902      15.605902      15.605902    6[1-(0),6-(1,6),6-(6,6)]
   487      18.305121      18.305121      18.305121    6[6-(6,6),6-(6,7),7-(6,6)]
   488      21.580686      21.580686      21.580686    6[6-(6,6),8-(30),8-(30)]
   489      17.869865      17.869865      17.869865    6[6-(1,6),6-(6,6),6-(6,7)]
   490      19.398243      19.398243      19.398243    6[7-(6,6),7-(6,6),46-(7,53,53)]
   491      17.310564      17.310564      17.310564    6[6-(6,6),6-(6,7),7-(6,6)]
   492       17.51672       17.51672       17.51672    6[1-(0),1-(0),1-(0),7-(6,6)]
   493      20.883928      20.883928      20.883928    6[1-(0),1-(0),1-(0),7-(6,6)]
   494      18.889015      18.889015      18.889015    6[6-(1,6),6-(1,6),6-(6,6)]
   495      19.852979      19.852979      19.852979    6[1-(0),6-(1,6),6-(6,6)]
   496      19.694955      19.694955      19.694955    6[1-(0),6-(1,6),6-(6,6)]
   497      20.653675      20.653675      20.653675    6[1-(0),6-(1,6),6-(6,6)]
   498      20.701072      20.701072      20.701072    6[6-(1,6),6-(1,6),6-(8,8)]
   499      18.977654      18.977654      18.977654    6[1-(0),6-(1,6),6-(6,6)]
   500      23.720604      23.720604      23.720604    6[1-(0),6-(1,6),7-(6,46)]
   501      38.272183      38.272183      38.272183    6[1-(0),6-(1,6),6-(1,7)]
   502       38.11211       38.11211       38.11211    6[1-(0),6-(1,6),6-(1,6)]
   503       36.84942       36.84942       36.84942    6[1-(0),6-(1,6),6-(1,7)]
   504      35.744469      35.744469      35.744469    6[1-(0),6-(1,6),7-(6,46)]
   505      11.547129      11.547129      11.547129    6[6-(6,6),8-(30),8-(30)]
   506      13.688317      13.688317      13.688317    6[1-(0),6-(1,6),6-(6,6)]
   507      14.626733      14.626733      14.626733    6[1-(0),6-(1,6),6-(6,6)]
   508      14.470693      14.470693      14.470693    6[6-(1,6),6-(1,6),6-(6,6)]
   509      13.449808      13.449808      13.449808    6[1-(0),6-(1,6),6-(6,6)]
   510      12.516853      12.516853      12.516853    6[1-(0),6-(1,6),6-(6,6)]
   511      12.594443      12.594443      12.594443    6[6-(1,6),6-(1,6),6-(8,8)]
   512       15.49524       15.49524       15.49524    6[6-(1,6),6-(6,6),6-(6,7)]
   513      17.161934      17.161934      17.161934    6[1-(0),6-(1,6),6-(6,6)]
   514      16.127951      16.127951      16.127951    6[1-(0),6-(1,6),6-(6,6)]
   515      16.961781      16.961781      16.961781    6[6-(6,6),6-(6,7),7-(6,6)]
   516      21.531897      21.531897      21.531897    6[6-(6,6),8-(30),8-(30)]
   517      17.516954      17.516954      17.516954    6[6-(1,6),6-(6,6),6-(6,7)]
   518      16.135845      16.135845      16.135845    6[7-(6,6),7-(6,6),46-(7,53,53)]
   519      15.864766      15.864766      15.864766    6[6-(6,6),6-(6,7),7-(6,6)]
   520      14.329133      14.329133      14.329133    6[1-(0),1-(0),1-(0),7-(6,6)]
   521       18.08991       18.08991       18.08991    6[1-(0),1-(0),1-(0),7-(6,6)]
   522      18.609288      18.609288      18.609288    6[6-(1,6),6-(1,6),6-(6,6)]
   523      20.724687      20.724687      20.724687    6[1-(0),6-(1,6),6-(6,6)]
   524      18.271925      18.271925      18.271925    6[1-(0),6-(1,6),6-(6,6)]
   525       19.17535       19.17535       19.17535    6[1-(0),6-(1,6),6-(6,6)]
   526      20.372556      20.372556      20.372556    6[6-(1,6),6-(1,6),6-(8,8)]
   527      19.855866      19.855866      19.855866    6[1-(0),6-(1,6),6-(6,6)]
   528      17.007156      17.007156      17.007156    6[1-(0),6-(1,6),7-(6,46)]
   529      46.600566      46.600566      46.600566    6[1-(0),6-(1,6),6-(1,7)]
   530      45.396396      45.396396      45.396396    6[1-(0),6-(1,6),6-(1,6)]
   531      44.310975      44.310975      44.310975    6[1-(0),6-(1,6),6-(1,7)]
   532      44.425763      44.425763      44.425763    6[1-(0),6-(1,6),7-(6,46)]
   533      26.431279      26.431279      26.431279    6[6-(6,6),8-(30),8-(30)]
   534      28.538314      28.538314      28.538314    6[1-(0),6-(1,6),6-(6,6)]
   535      29.626352      29.626352      29.626352    6[1-(0),6-(1,6),6-(6,6)]
   536      29.678481      29.678481      29.678481    6[6-(1,6),6-(1,6),6-(6,6)]
   537      28.717769      28.717769      28.717769    6[1-(0),6-(1,6),6-(6,6)]
   538      27.651457      27.651457      27.651457    6[1-(0),6-(1,6),6-(6,6)]
   539      27.537141      27.537141      27.537141    6[6-(1,6),6-(1,6),6-(8,8)]
   540      30.800606      30.800606      30.800606    6[6-(1,6),6-(6,6),6-(6,7)]
   541      31.374414      31.374414      31.374414    6[1-(0),6-(1,6),6-(6,6)]
   542      30.459152      30.459152      30.459152    6[1-(0),6-(1,6),6-(6,6)]
   543      33.158371      33.158371      33.158371    6[6-(6,6),6-(6,7),7-(6,6)]
   544      36.433936      36.433936      36.433936    6[6-(6,6),8-(30),8-(30)]
   545      32.723115      32.723115      32.723115    6[6-(1,6),6-(6,6),6-(6,7)]
   546      34.251493      34.251493      34.251493    6[7-(6,6),7-(6,6),46-(7,53,53)]
   547      32.163814      32.163814      32.163814    6[6-(6,6),6-(6,7),7-(6,6)]
   548       32.36997       32.36997       32.36997    6[1-(0),1-(0),1-(0),7-(6,6)]
   549      35.737178      35.737178      35.737178    6[1-(0),1-(0),1-(0),7-(6,6)]
   550      33.742265      33.742265      33.742265    6[6-(1,6),6-(1,6),6-(6,6)]
   551      34.706229      34.706229      34.706229    6[1-(0),6-(1,6),6-(6,6)]
   552      34.548205      34.548205      34.548205    6[1-(0),6-(1,6),6-(6,6)]
   553      35.506925      35.506925      35.506925    6[1-(0),6-(1,6),6-(6,6)]
   554      35.554322      35.554322      35.554322    6[6-(1,6),6-(1,6),6-(8,8)]
   555      33.830904      33.830904      33.830904    6[1-(0),6-(1,6),6-(6,6)]
   556      38.573854      38.573854      38.573854    6[1-(0),6-(1,6),7-(6,46)]
   557       39.68213       39.68213       39.68213    6[1-(0),6-(1,6),6-(1,7)]
   558      39.522057      39.522057      39.522057    6[1-(0),6-(1,6),6-(1,6)]
   559      38.259367      38.259367      38.259367    6[1-(0),6-(1,6),6-(1,7)]
   560      37.154416      37.154416      37.154416    6[1-(0),6-(1,6),7-(6,46)]
   561      26.400379      26.400379      26.400379    6[6-(6,6),8-(30),8-(30)]
   562      28.541567      28.541567      28.541567    6[1-(0),6-(1,6),6-(6,6)]
   563      29.479983      29.479983      29.479983    6[1-(0),6-(1,6),6-(6,6)]
   564      29.323943      29.323943      29.323943    6[6-(1,6),6-(1,6),6-(6,6)]
   565      28.303058      28.303058      28.303058    6[1-(0),6-(1,6),6-(6,6)]
   566      27.370103      27.370103      27.370103    6[1-(0),6-(1,6),6-(6,6)]
   567      27.447693      27.447693      27.447693    6[6-(1,6),6-(1,6),6-(8,8)]
   568       30.34849       30.34849       30.34849    6[6-(1,6),6-(6,6),6-(6,7)]
   569      32.015184      32.015184      32.015184    6[1-(0),6-(1,6),6-(6,6)]
   570      30.981201      30.981201      30.981201    6[1-(0),6-(1,6),6-(6,6)]
   571      31.815031      31.815031      31.815031    6[6-(6,6),6-(6,7),7-(6,6)]
   572      36.385147      36.385147      36.385147    6[6-(6,6),8-(30),8-(30)]
   573      32.370204      32.370204      32.370204    6[6-(1,6),6-(6,6),6-(6,7)]
   574      30.989095      30.989095      30.989095    6[7-(6,6),7-(6,6),46-(7,53,53)]
   575      30.718016      30.718016      30.718016    6[6-(6,6),6-(6,7),7-(6,6)]
   576      29.182383      29.182383      29.182383    6[1-(0),1-(0),1-(0),7-(6,6)]
   577       32.94316       32.94316       32.94316    6[1-(0),1-(0),1-(0),7-(6,6)]
   578      33.462538      33.462538      33.462538    6[6-(1,6),6-(1,6),6-(6,6)]
   579      35.577937      35.577937      35.577937    6[1-(0),6-(1,6),6-(6,6)]
   580      33.125175      33.125175      33.125175    6[1-(0),6-(1,6),6-(6,6)]
   581        34.0286        34.0286        34.0286    6[1-(0),6-(1,6),6-(6,6)]
   582      35.225806      35.225806      35.225806    6[6-(1,6),6-(1,6),6-(8,8)]
   583      34.709116      34.709116      34.709116    6[1-(0),6-(1,6),6-(6,6)]
   584      31.860406      31.860406      31.860406    6[1-(0),6-(1,6),7-(6,46)]
   585      31.747316      31.747316      31.747316    6[1-(0),6-(1,6),6-(1,7)]
   586      30.543146      30.543146      30.543146    6[1-(0),6-(1,6),6-(1,6)]
   587      29.457725      29.457725      29.457725    6[1-(0),6-(1,6),6-(1,7)]
   588      29.572513      29.572513      29.572513    6[1-(0),6-(1,6),7-(6,46)]
   589       23.86332       23.86332       23.86332    6[6-(6,6),8-(30),8-(30)]
   590      25.014079      25.014079      25.014079    6[1-(0),6-(1,6),6-(6,6)]
   591       25.07591       25.07591       25.07591    6[1-(0),6-(1,6),6-(6,6)]
   592       23.87252       23.87252       23.87252    6[6-(1,6),6-(1,6),6-(6,6)]
   593      22.679244      22.679244      22.679244    6[1-(0),6-(1,6),6-(6,6)]
   594      22.709071      22.709071      22.709071    6[1-(0),6-(1,6),6-(6,6)]
   595      23.832385      23.832385      23.832385    6[6-(1,6),6-(1,6),6-(8,8)]
   596       23.84809       23.84809       23.84809    6[6-(1,6),6-(6,6),6-(6,7)]
   597      23.016757      23.016757      23.016757    6[1-(0),6-(1,6),6-(6,6)]
   598      23.098429      23.098429      23.098429    6[1-(0),6-(1,6),6-(6,6)]
   599      24.438045      24.438045      24.438045    6[6-(6,6),6-(6,7),7-(6,6)]
   600      22.823267      22.823267      22.823267    6[6-(6,6),8-(30),8-(30)]
   601      23.588078      23.588078      23.588078    6[6-(1,6),6-(6,6),6-(6,7)]
   602       25.73283       25.73283       25.73283    6[7-(6,6),7-(6,6),46-(7,53,53)]
   603      24.458311      24.458311      24.458311    6[6-(6,6),6-(6,7),7-(6,6)]
   604      25.567074      25.567074      25.567074    6[1-(0),1-(0),1-(0),7-(6,6)]
   605      25.637732      25.637732      25.637732    6[1-(0),1-(0),1-(0),7-(6,6)]
   606      23.446035      23.446035      23.446035    6[6-(1,6),6-(1,6),6-(6,6)]
   607      23.541545      23.541545      23.541545    6[1-(0),6-(1,6),6-(6,6)]
   608      22.926524      22.926524      22.926524    6[1-(0),6-(1,6),6-(6,6)]
   609      22.745194      22.745194      22.745194    6[1-(0),6-(1,6),6-(6,6)]
   610      23.062561      23.062561      23.062561    6[6-(1,6),6-(1,6),6-(8,8)]
   611      23.791632      23.791632      23.791632    6[1-(0),6-(1,6),6-(6,6)]
   612      28.739499      28.739499      28.739499    6[1-(0),6-(1,6),7-(6,46)]
   613      29.459084      29.459084      29.459084    6[1-(0),6-(1,6),6-(1,7)]
   614      29.499049      29.499049      29.499049    6[1-(0),6-(1,6),6-(1,6)]
   615      28.825087      28.825087      28.825087    6[1-(0),6-(1,6),6-(1,7)]
   616      28.105573      28.105573      28.105573    6[1-(0),6-(1,6),7-(6,46)]
   617      20.903079      20.903079      20.903079    53[46-(6,7,53)]
   618      21.029553      21.029553      21.029553    53[46-(6,7,53)]
   619      24.127258      24.127258      24.127258    53[46-(6,7,53)]
   620      27.344064      27.344064      27.344064    53[46-(6,7,53)]
   621      27.660112      27.660112      27.660112    53[46-(6,7,53)]
   622      31.877105      31.877105      31.877105    53[46-(6,7,53)]
   623      26.250165      26.250165      26.250165    53[46-(6,7,53)]
   624      17.023855      17.023855      17.023855    53[46-(6,7,53)]
   625      35.756329      35.756329      35.756329    53[46-(6,7,53)]
   626        22.4395        22.4395        22.4395    53[46-(6,7,53)]
   627      38.980508      38.980508      38.980508    53[46-(6,7,53)]
   628      12.490814      12.490814      12.490814    53[46-(6,7,53)]
   629      30.342941      30.342941      30.342941    53[46-(6,7,53)]
   630      39.569251      39.569251      39.569251    53[46-(6,7,53)]
   631      20.836777      20.836777      20.836777    53[46-(6,7,53)]
   632      34.153606      34.153606      34.153606    53[46-(6,7,53)]
   633      17.612598      17.612598      17.612598    53[46-(6,7,53)]
   634      44.102292      44.102292      44.102292    53[46-(6,7,53)]
   635      35.690027      35.690027      35.690027    53[46-(6,7,53)]
   636      35.563553      35.563553      35.563553    53[46-(6,7,53)]
   637      32.465848      32.465848      32.465848    53[46-(6,7,53)]
   638      29.249042      29.249042      29.249042    53[46-(6,7,53)]
   639      28.932994      28.932994      28.932994    53[46-(6,7,53)]
   640      24.716001      24.716001      24.716001    53[46-(6,7,53)]
   641      22.253084      22.253084      22.253084    7[6-(1,1,1),6-(6,6),6-(7,46)]
   642      23.698768      23.698768      23.698768    7[6-(1,1,1),6-(6,6),6-(7,46)]
   643      19.280315      19.280315      19.280315    7[6-(1,6),6-(1,6),46-(6,53,53)]
   644      24.707201      24.707201      24.707201    7[6-(1,1,1),6-(6,6),6-(7,46)]
   645      26.304132      26.304132      26.304132    7[6-(1,1,1),6-(6,6),6-(7,46)]
   646       25.81812       25.81812       25.81812    7[6-(1,6),6-(1,6),46-(6,53,53)]
   647      31.370233      31.370233      31.370233    7[6-(1,1,1),6-(6,6),6-(7,46)]
   648      31.332712      31.332712      31.332712    7[6-(1,1,1),6-(6,6),6-(7,46)]
   649      28.529195      28.529195      28.529195    7[6-(1,6),6-(1,6),46-(6,53,53)]
   650      29.960286      29.960286      29.960286    7[6-(1,1,1),6-(6,6),6-(7,46)]
   651      29.922765      29.922765      29.922765    7[6-(1,1,1),6-(6,6),6-(7,46)]
   652      13.675945      13.675945      13.675945    7[6-(1,6),6-(1,6),46-(6,53,53)]
   653      37.106334      37.106334      37.106334    7[6-(1,1,1),6-(6,6),6-(7,46)]
   654      38.552018      38.552018      38.552018    7[6-(1,1,1),6-(6,6),6-(7,46)]
   655      20.690262      20.690262      20.690262    7[6-(1,6),6-(1,6),46-(6,53,53)]
   656      39.560451      39.560451      39.560451    7[6-(1,1,1),6-(6,6),6-(7,46)]
   657      41.157382      41.157382      41.157382    7[6-(1,1,1),6-(6,6),6-(7,46)]
   658       10.96487       10.96487       10.96487    7[6-(1,6),6-(1,6),46-(6,53,53)]
   659       26.63282       26.63282       26.63282    7[6-(1,1,1),6-(6,6),6-(7,46)]
   660      26.670341      26.670341      26.670341    7[6-(1,1,1),6-(6,6),6-(7,46)]
   661      42.917161      42.917161      42.917161    7[6-(1,6),6-(1,6),46-(6,53,53)]
   662      19.486772      19.486772      19.486772    7[6-(1,1,1),6-(6,6),6-(7,46)]
   663      18.041088      18.041088      18.041088    7[6-(1,1,1),6-(6,6),6-(7,46)]
   664      35.902844      35.902844      35.902844    7[6-(1,6),6-(1,6),46-(6,53,53)]
   665      17.032655      17.032655      17.032655    7[6-(1,1,1),6-(6,6),6-(7,46)]
   666      15.435724      15.435724      15.435724    7[6-(1,1,1),6-(6,6),6-(7,46)]
   667      45.628236      45.628236      45.628236    7[6-(1,6),6-(1,6),46-(6,53,53)]
   668      34.340022      34.340022      34.340022    7[6-(1,1,1),6-(6,6),6-(7,46)]
   669      32.894338      32.894338      32.894338    7[6-(1,1,1),6-(6,6),6-(7,46)]
   670      37.312791      37.312791      37.312791    7[6-(1,6),6-(1,6),46-(6,53,53)]
   671      31.885905      31.885905      31.885905    7[6-(1,1,1),6-(6,6),6-(7,46)]
   672      30.288974      30.288974      30.288974    7[6-(1,1,1),6-(6,6),6-(7,46)]
   673      30.774986      30.774986      30.774986    7[6-(1,6),6-(1,6),46-(6,53,53)]
   674      25.222873      25.222873      25.222873    7[6-(1,1,1),6-(6,6),6-(7,46)]
   675      25.260394      25.260394      25.260394    7[6-(1,1,1),6-(6,6),6-(7,46)]
   676      28.063911      28.063911      28.063911    7[6-(1,6),6-(1,6),46-(6,53,53)]
   677      30.095343      30.095343      30.095343    8[6-(6,8),30-(8,8,8)]
   678      30.951789      30.951789      30.951789    8[6-(6,8),30-(8,8,8)]
   679        6.86287        6.86287        6.86287    8[6-(6,8),30-(8,8,8)]
   680       5.782635       5.782635       5.782635    8[6-(6,8),30-(8,8,8)]
   681      29.879042      29.879042      29.879042    8[6-(6,8),30-(8,8,8)]
   682      31.122552      31.122552      31.122552    8[6-(6,8),30-(8,8,8)]
   683       5.781367       5.781367       5.781367    8[6-(6,8),30-(8,8,8)]
   684       7.086943       7.086943       7.086943    8[6-(6,8),30-(8,8,8)]
   685      31.578546      31.578546      31.578546    8[6-(6,8),30-(8,8,8)]
   686      33.799474      33.799474      33.799474    8[6-(6,8),30-(8,8,8)]
   687       3.940373       3.940373       3.940373    8[6-(6,8),30-(8,8,8)]
   688       4.153062       4.153062       4.153062    8[6-(6,8),30-(8,8,8)]
   689       3.281993       3.281993       3.281993    8[6-(6,8),30-(8,8,8)]
   690       5.502921       5.502921       5.502921    8[6-(6,8),30-(8,8,8)]
   691      32.236926      32.236926      32.236926    8[6-(6,8),30-(8,8,8)]
   692      32.449615      32.449615      32.449615    8[6-(6,8),30-(8,8,8)]
   693        1.79879        1.79879        1.79879    8[6-(6,8),30-(8,8,8)]
   694       2.655236       2.655236       2.655236    8[6-(6,8),30-(8,8,8)]
   695      35.159423      35.159423      35.159423    8[6-(6,8),30-(8,8,8)]
   696      34.079188      34.079188      34.079188    8[6-(6,8),30-(8,8,8)]
   697       1.582489       1.582489       1.582489    8[6-(6,8),30-(8,8,8)]
   698       2.825999       2.825999       2.825999    8[6-(6,8),30-(8,8,8)]
   699       34.07792       34.07792       34.07792    8[6-(6,8),30-(8,8,8)]
   700      35.383496      35.383496      35.383496    8[6-(6,8),30-(8,8,8)]
   701      32.685914      32.685914      32.685914    8[30-(8,8,8),30-(8,8,8),30-(8,8,8),30-(8,8,8)]
   702       4.389361       4.389361       4.389361    8[30-(8,8,8),30-(8,8,8),30-(8,8,8),30-(8,8,8)]
   703       39.86781       39.86781       39.86781    8[6-(6,8),30-(8,8,8)]
   704      51.090185      51.090185      51.090185    8[6-(6,8),30-(8,8,8)]
   705       24.35618       24.35618       24.35618    8[6-(6,8),30-(8,8,8)]
   706      24.143491      24.143491      24.143491    8[6-(6,8),30-(8,8,8)]
   707      41.351013      41.351013      41.351013    8[6-(6,8),30-(8,8,8)]
   708       53.93787       53.93787       53.93787    8[6-(6,8),30-(8,8,8)]
   709      21.433683      21.433683      21.433683    8[6-(6,8),30-(8,8,8)]
   710      22.513918      22.513918      22.513918    8[6-(6,8),30-(8,8,8)]
   711      25.304117      25.304117      25.304117    8[6-(6,8),30-(8,8,8)]
   712      53.767107      53.767107      53.767107    8[6-(6,8),30-(8,8,8)]
   713      22.515186      22.515186      22.515186    8[6-(6,8),30-(8,8,8)]
   714       21.20961       21.20961       21.20961    8[6-(6,8),30-(8,8,8)]
   715      26.497763      26.497763      26.497763    8[6-(6,8),30-(8,8,8)]
   716      25.641317      25.641317      25.641317    8[6-(6,8),30-(8,8,8)]
   717      36.286933      36.286933      36.286933    8[6-(6,8),30-(8,8,8)]
   718      50.810471      50.810471      50.810471    8[6-(6,8),30-(8,8,8)]
   719      26.714064      26.714064      26.714064    8[6-(6,8),30-(8,8,8)]
   720      25.470554      25.470554      25.470554    8[6-(6,8),30-(8,8,8)]
   721      37.368436      37.368436      37.368436    8[6-(6,8),30-(8,8,8)]
   722      49.506163      49.506163      49.506163    8[6-(6,8),30-(8,8,8)]
   723       25.01456       25.01456       25.01456    8[6-(6,8),30-(8,8,8)]
   724      22.793632      22.793632      22.793632    8[6-(6,8),30-(8,8,8)]
   725      22.946233      22.946233      22.946233    8[6-(6,8),30-(8,8,8)]
   726      52.440044      52.440044      52.440044    8[6-(6,8),30-(8,8,8)]
   727      52.203745      52.203745      52.203745    8[30-(8,8,8),30-(8,8,8),30-(8,8,8),30-(8,8,8)]
   728      23.907192      23.907192      23.907192    8[30-(8,8,8),30-(8,8,8),30-(8,8,8),30-(8,8,8)]
