# Supplementary material for: A collection of forcefield precursors for metal–organic frameworks
Source: RSC Adv. 2019 Nov 13;9(63):36492–507. doi: 10.1039/c9ra07327b (PMC9075174; doi:10.1039/c9ra07327b)
Supplement: RA-009-C9RA07327B-s2232 [file RA-009-C9RA07327B-s2232.txt]

RUVKAV_clean

17.388400    0.000000    0.000000
7.251037    15.804395    0.000000
7.251037    4.651010    15.104536

     1      10.020169      10.020169      10.020169    29[8-(6),8-(6),8-(6),8-(6)]
     2        4.25059        4.25059        4.25059    29[8-(6),8-(6),8-(6),8-(6)]
     3        4.25059        4.25059        4.25059    29[8-(6),8-(6),8-(6),8-(6)]
     4      27.639884      27.639884      27.639884    29[8-(6),8-(6),8-(6),8-(6)]
     5      21.870305      21.870305      21.870305    29[8-(6),8-(6),8-(6),8-(6)]
     6      27.639884      27.639884      27.639884    29[8-(6),8-(6),8-(6),8-(6)]
     7      14.179954      14.179954      14.179954    1[6-(6,6)]
     8       9.251168       9.251168       9.251168    1[6-(6,6)]
     9      16.355432      16.355432      16.355432    1[6-(6,6)]
    10      15.535042      15.535042      15.535042    1[6-(6,6)]
    11       17.71052       17.71052       17.71052    1[6-(6,6)]
    12      22.639306      22.639306      22.639306    1[6-(6,6)]
    13       17.71052       17.71052       17.71052    1[6-(6,6)]
    14      22.639306      22.639306      22.639306    1[6-(6,6)]
    15      15.535042      15.535042      15.535042    1[6-(6,6)]
    16      16.355432      16.355432      16.355432    1[6-(6,6)]
    17      14.179954      14.179954      14.179954    1[6-(6,6)]
    18       9.251168       9.251168       9.251168    1[6-(6,6)]
    19      18.200688      18.200688      18.200688    1[6-(6,6)]
    20      11.077163      11.077163      11.077163    1[6-(6,6)]
    21      18.200688      18.200688      18.200688    1[6-(6,6)]
    22      13.689786      13.689786      13.689786    1[6-(6,6)]
    23      13.689786      13.689786      13.689786    1[6-(6,6)]
    24      20.813311      20.813311      20.813311    1[6-(6,6)]
    25      16.186572      16.186572      16.186572    6[6-(1,6),6-(1,6),6-(8,8)]
    26      15.007867      15.007867      15.007867    6[1-(0),6-(6,6),6-(6,6)]
    27      16.111677      16.111677      16.111677    6[6-(6,6),8-(29),8-(29)]
    28       10.23594       10.23594       10.23594    6[6-(1,6),6-(1,6),6-(8,8)]
    29        9.49821        9.49821        9.49821    6[1-(0),6-(6,6),6-(6,6)]
    30      10.556402      10.556402      10.556402    6[6-(6,6),8-(29),8-(29)]
    31      17.492265      17.492265      17.492265    6[6-(1,6),6-(1,6),6-(8,8)]
    32        16.3166        16.3166        16.3166    6[1-(0),6-(6,6),6-(6,6)]
    33      18.822407      18.822407      18.822407    6[6-(6,6),8-(29),8-(29)]
    34      14.398209      14.398209      14.398209    6[6-(1,6),6-(1,6),6-(8,8)]
    35      15.573874      15.573874      15.573874    6[1-(0),6-(6,6),6-(6,6)]
    36      13.068067      13.068067      13.068067    6[6-(6,6),8-(29),8-(29)]
    37      15.703902      15.703902      15.703902    6[6-(1,6),6-(1,6),6-(8,8)]
    38      16.882607      16.882607      16.882607    6[1-(0),6-(6,6),6-(6,6)]
    39      15.778797      15.778797      15.778797    6[6-(6,6),8-(29),8-(29)]
    40      21.654534      21.654534      21.654534    6[6-(1,6),6-(1,6),6-(8,8)]
    41      22.392264      22.392264      22.392264    6[1-(0),6-(6,6),6-(6,6)]
    42      21.334072      21.334072      21.334072    6[6-(6,6),8-(29),8-(29)]
    43      15.703902      15.703902      15.703902    6[6-(1,6),6-(1,6),6-(8,8)]
    44      16.882607      16.882607      16.882607    6[1-(0),6-(6,6),6-(6,6)]
    45      15.778797      15.778797      15.778797    6[6-(6,6),8-(29),8-(29)]
    46      21.654534      21.654534      21.654534    6[6-(1,6),6-(1,6),6-(8,8)]
    47      22.392264      22.392264      22.392264    6[1-(0),6-(6,6),6-(6,6)]
    48      21.334072      21.334072      21.334072    6[6-(6,6),8-(29),8-(29)]
    49      14.398209      14.398209      14.398209    6[6-(1,6),6-(1,6),6-(8,8)]
    50      15.573874      15.573874      15.573874    6[1-(0),6-(6,6),6-(6,6)]
    51      13.068067      13.068067      13.068067    6[6-(6,6),8-(29),8-(29)]
    52      17.492265      17.492265      17.492265    6[6-(1,6),6-(1,6),6-(8,8)]
    53        16.3166        16.3166        16.3166    6[1-(0),6-(6,6),6-(6,6)]
    54      18.822407      18.822407      18.822407    6[6-(6,6),8-(29),8-(29)]
    55      16.186572      16.186572      16.186572    6[6-(1,6),6-(1,6),6-(8,8)]
    56      15.007867      15.007867      15.007867    6[1-(0),6-(6,6),6-(6,6)]
    57      16.111677      16.111677      16.111677    6[6-(6,6),8-(29),8-(29)]
    58       10.23594       10.23594       10.23594    6[6-(1,6),6-(1,6),6-(8,8)]
    59        9.49821        9.49821        9.49821    6[1-(0),6-(6,6),6-(6,6)]
    60      10.556402      10.556402      10.556402    6[6-(6,6),8-(29),8-(29)]
    61      13.905252      13.905252      13.905252    6[6-(6),6-(6,6)]
    62       12.91065       12.91065       12.91065    6[6-(6),6-(6)]
    63      17.417422      17.417422      17.417422    6[1-(0),6-(6,6),6-(6,6)]
    64      15.083837      15.083837      15.083837    6[6-(1,6),6-(1,6),6-(6)]
    65       8.369238       8.369238       8.369238    6[6-(6),6-(6,6)]
    66       7.660509       7.660509       7.660509    6[6-(6),6-(6)]
    67      10.593456      10.593456      10.593456    6[1-(0),6-(6,6),6-(6,6)]
    68        9.13574        9.13574        9.13574    6[6-(1,6),6-(1,6),6-(6)]
    69      13.905252      13.905252      13.905252    6[6-(6),6-(6,6)]
    70       12.91065       12.91065       12.91065    6[6-(6),6-(6)]
    71      17.417422      17.417422      17.417422    6[1-(0),6-(6,6),6-(6,6)]
    72      15.083837      15.083837      15.083837    6[6-(1,6),6-(1,6),6-(6)]
    73      17.985222      17.985222      17.985222    6[6-(6),6-(6,6)]
    74      18.979824      18.979824      18.979824    6[6-(6),6-(6)]
    75      14.473052      14.473052      14.473052    6[1-(0),6-(6,6),6-(6,6)]
    76      16.806637      16.806637      16.806637    6[6-(1,6),6-(1,6),6-(6)]
    77      17.985222      17.985222      17.985222    6[6-(6),6-(6,6)]
    78      18.979824      18.979824      18.979824    6[6-(6),6-(6)]
    79      14.473052      14.473052      14.473052    6[1-(0),6-(6,6),6-(6,6)]
    80      16.806637      16.806637      16.806637    6[6-(1,6),6-(1,6),6-(6)]
    81      23.521236      23.521236      23.521236    6[6-(6),6-(6,6)]
    82      24.229965      24.229965      24.229965    6[6-(6),6-(6)]
    83      21.297018      21.297018      21.297018    6[1-(0),6-(6,6),6-(6,6)]
    84      22.754734      22.754734      22.754734    6[6-(1,6),6-(1,6),6-(6)]
    85      17.198542      17.198542      17.198542    8[6-(6,8),29-(8,8,8)]
    86      14.967552      14.967552      14.967552    8[6-(6,8),29-(8,8,8)]
    87       11.18222       11.18222       11.18222    8[6-(6,8),29-(8,8,8)]
    88      10.141458      10.141458      10.141458    8[6-(6,8),29-(8,8,8)]
    89       19.84784       19.84784       19.84784    8[6-(6,8),29-(8,8,8)]
    90       18.79907       18.79907       18.79907    8[6-(6,8),29-(8,8,8)]
    91      12.042634      12.042634      12.042634    8[6-(6,8),29-(8,8,8)]
    92      13.091404      13.091404      13.091404    8[6-(6,8),29-(8,8,8)]
    93      14.691932      14.691932      14.691932    8[6-(6,8),29-(8,8,8)]
    94      16.922922      16.922922      16.922922    8[6-(6,8),29-(8,8,8)]
    95      20.708254      20.708254      20.708254    8[6-(6,8),29-(8,8,8)]
    96      21.749016      21.749016      21.749016    8[6-(6,8),29-(8,8,8)]
    97      14.691932      14.691932      14.691932    8[6-(6,8),29-(8,8,8)]
    98      16.922922      16.922922      16.922922    8[6-(6,8),29-(8,8,8)]
    99      20.708254      20.708254      20.708254    8[6-(6,8),29-(8,8,8)]
   100      21.749016      21.749016      21.749016    8[6-(6,8),29-(8,8,8)]
   101      12.042634      12.042634      12.042634    8[6-(6,8),29-(8,8,8)]
   102      13.091404      13.091404      13.091404    8[6-(6,8),29-(8,8,8)]
   103       19.84784       19.84784       19.84784    8[6-(6,8),29-(8,8,8)]
   104       18.79907       18.79907       18.79907    8[6-(6,8),29-(8,8,8)]
   105      17.198542      17.198542      17.198542    8[6-(6,8),29-(8,8,8)]
   106      14.967552      14.967552      14.967552    8[6-(6,8),29-(8,8,8)]
   107       11.18222       11.18222       11.18222    8[6-(6,8),29-(8,8,8)]
   108      10.141458      10.141458      10.141458    8[6-(6,8),29-(8,8,8)]
