# Supplementary material for: A collection of forcefield precursors for metal–organic frameworks
Source: RSC Adv. 2019 Nov 13;9(63):36492–507. doi: 10.1039/c9ra07327b (PMC9075174; doi:10.1039/c9ra07327b)
Supplement: RA-009-C9RA07327B-s2233 [file RA-009-C9RA07327B-s2233.txt]

RUVKOJ_clean

8.876400    0.000000    0.000000
0.000000    9.190800    0.000000
0.000000    0.000000    15.820000

     1            0.0            0.0            0.0    63[8-(6),8-(6),8-(6),8-(6),8-(6)]
     2            0.0            0.0            0.0    63[8-(6),8-(6),8-(6),8-(6),8-(6)]
     3         4.4382         4.4382         4.4382    63[8-(6),8-(6),8-(6),8-(6),8-(6)]
     4         4.4382         4.4382         4.4382    63[8-(6),8-(6),8-(6),8-(6),8-(6)]
     5        5.75457        5.75457        5.75457    1[6-(6,6,6)]
     6        5.75457        5.75457        5.75457    1[6-(6,6,6)]
     7        7.56003        7.56003        7.56003    1[6-(6,6,6)]
     8        7.56003        7.56003        7.56003    1[6-(6,6,6)]
     9        3.12183        3.12183        3.12183    1[6-(6,6,6)]
    10        3.12183        3.12183        3.12183    1[6-(6,6,6)]
    11        1.31637        1.31637        1.31637    1[6-(6,6,6)]
    12        1.31637        1.31637        1.31637    1[6-(6,6,6)]
    13         4.4382         4.4382         4.4382    1[6-(6,6,6)]
    14         4.4382         4.4382         4.4382    1[6-(6,6,6)]
    15            0.0            0.0            0.0    1[6-(6,6,6)]
    16            0.0            0.0            0.0    1[6-(6,6,6)]
    17       6.908502       6.908502       6.908502    6[6-(1,6,6),8-(63),8-(63)]
    18       5.717289       5.717289       5.717289    6[1-(0),6-(1,6,6),6-(1,6,6),6-(8,8)]
    19       6.908502       6.908502       6.908502    6[6-(1,6,6),8-(63),8-(63)]
    20       5.717289       5.717289       5.717289    6[1-(0),6-(1,6,6),6-(1,6,6),6-(8,8)]
    21       6.406098       6.406098       6.406098    6[6-(1,6,6),8-(63),8-(63)]
    22       7.597311       7.597311       7.597311    6[1-(0),6-(1,6,6),6-(1,6,6),6-(8,8)]
    23       6.406098       6.406098       6.406098    6[6-(1,6,6),8-(63),8-(63)]
    24       7.597311       7.597311       7.597311    6[1-(0),6-(1,6,6),6-(1,6,6),6-(8,8)]
    25       1.967898       1.967898       1.967898    6[6-(1,6,6),8-(63),8-(63)]
    26       3.159111       3.159111       3.159111    6[1-(0),6-(1,6,6),6-(1,6,6),6-(8,8)]
    27       1.967898       1.967898       1.967898    6[6-(1,6,6),8-(63),8-(63)]
    28       3.159111       3.159111       3.159111    6[1-(0),6-(1,6,6),6-(1,6,6),6-(8,8)]
    29       2.470302       2.470302       2.470302    6[6-(1,6,6),8-(63),8-(63)]
    30       1.279089       1.279089       1.279089    6[1-(0),6-(1,6,6),6-(1,6,6),6-(8,8)]
    31       2.470302       2.470302       2.470302    6[6-(1,6,6),8-(63),8-(63)]
    32       1.279089       1.279089       1.279089    6[1-(0),6-(1,6,6),6-(1,6,6),6-(8,8)]
    33         4.4382         4.4382         4.4382    6[1-(0),6-(1,6,6),6-(1,6,6),6-(8,8)]
    34         4.4382         4.4382         4.4382    6[6-(1,6,6),8-(0),8-(63)]
    35         4.4382         4.4382         4.4382    6[1-(0),6-(1,6,6),6-(1,6,6),6-(8,8)]
    36         4.4382         4.4382         4.4382    6[6-(1,6,6),8-(0),8-(63)]
    37            0.0            0.0            0.0    6[1-(0),6-(1,6,6),6-(1,6,6),6-(8,8)]
    38            0.0            0.0            0.0    6[6-(1,6,6),8-(0),8-(63)]
    39            0.0            0.0            0.0    6[1-(0),6-(1,6,6),6-(1,6,6),6-(8,8)]
    40            0.0            0.0            0.0    6[6-(1,6,6),8-(0),8-(63)]
    41       7.407356       7.407356       7.407356    8[6-(6,8),63-(8,8,8,8)]
    42       7.349659       7.349659       7.349659    8[6-(6,8),63-(8,8,8,8)]
    43       7.407356       7.407356       7.407356    8[6-(6,8),63-(8,8,8,8)]
    44       7.349659       7.349659       7.349659    8[6-(6,8),63-(8,8,8,8)]
    45       5.907244       5.907244       5.907244    8[6-(6,8),63-(8,8,8,8)]
    46       5.964941       5.964941       5.964941    8[6-(6,8),63-(8,8,8,8)]
    47       5.907244       5.907244       5.907244    8[6-(6,8),63-(8,8,8,8)]
    48       5.964941       5.964941       5.964941    8[6-(6,8),63-(8,8,8,8)]
    49       1.469044       1.469044       1.469044    8[6-(6,8),63-(8,8,8,8)]
    50       1.526741       1.526741       1.526741    8[6-(6,8),63-(8,8,8,8)]
    51       1.469044       1.469044       1.469044    8[6-(6,8),63-(8,8,8,8)]
    52       1.526741       1.526741       1.526741    8[6-(6,8),63-(8,8,8,8)]
    53       2.969156       2.969156       2.969156    8[6-(6,8),63-(8,8,8,8)]
    54       2.911459       2.911459       2.911459    8[6-(6,8),63-(8,8,8,8)]
    55       2.969156       2.969156       2.969156    8[6-(6,8),63-(8,8,8,8)]
    56       2.911459       2.911459       2.911459    8[6-(6,8),63-(8,8,8,8)]
    57         4.4382         4.4382         4.4382    8[6-(6,8),63-(8,8,8,8)]
    58         4.4382         4.4382         4.4382    8[6-(6,8)]
    59         4.4382         4.4382         4.4382    8[6-(6,8),63-(8,8,8,8)]
    60         4.4382         4.4382         4.4382    8[6-(6,8)]
    61            0.0            0.0            0.0    8[6-(6,8),63-(8,8,8,8)]
    62            0.0            0.0            0.0    8[6-(6,8)]
    63            0.0            0.0            0.0    8[6-(6,8),63-(8,8,8,8)]
    64            0.0            0.0            0.0    8[6-(6,8)]
