# Supplementary material for: A collection of forcefield precursors for metal–organic frameworks
Source: RSC Adv. 2019 Nov 13;9(63):36492–507. doi: 10.1039/c9ra07327b (PMC9075174; doi:10.1039/c9ra07327b)
Supplement: RA-009-C9RA07327B-s2234 [file RA-009-C9RA07327B-s2234.txt]

RUVMAX_clean

12.914000    0.000000    0.000000
-0.080600    12.913748    0.000000
-0.392273    -0.394729    14.754509

     1       0.498986       0.498986       0.498986    30[7-(6,6),7-(6,6),7-(6,6),8-(6),8-(6)]
     2       4.949829       4.949829       4.949829    30[7-(6,6),7-(6,6),7-(6,6),8-(6),8-(6)]
     3      11.942141      11.942141      11.942141    30[7-(6,6),7-(6,6),7-(6,6),8-(6),8-(6)]
     4       7.491298       7.491298       7.491298    30[7-(6,6),7-(6,6),7-(6,6),8-(6),8-(6)]
     5       7.659237       7.659237       7.659237    30[7-(6,6),7-(6,6),7-(6,6),8-(6),8-(6)]
     6        4.78189        4.78189        4.78189    30[7-(6,6),7-(6,6),7-(6,6),8-(6),8-(6)]
     7      10.629107      10.629107      10.629107    1[8-(6)]
     8       9.841829       9.841829       9.841829    1[6-(6,7)]
     9       9.085451       9.085451       9.085451    1[6-(6,6)]
    10      -0.324098      -0.324098      -0.324098    1[6-(6,6)]
    11       0.355774       0.355774       0.355774    1[6-(6,7)]
    12       5.565803       5.565803       5.565803    1[6-(6,7)]
    13        3.84925        3.84925        3.84925    1[6-(6,6)]
    14       5.332339       5.332339       5.332339    1[8-(6)]
    15        6.58466        6.58466        6.58466    1[6-(6,7)]
    16       6.267848       6.267848       6.267848    1[6-(6,6)]
    17       7.932616       7.932616       7.932616    1[6-(6,6)]
    18       8.232372       8.232372       8.232372    1[6-(6,7)]
    19       6.473873       6.473873       6.473873    1[6-(6,7)]
    20       4.944374       4.944374       4.944374    1[6-(6,6)]
    21        1.81202        1.81202        1.81202    1[8-(6)]
    22       2.599298       2.599298       2.599298    1[6-(6,7)]
    23       3.355676       3.355676       3.355676    1[6-(6,6)]
    24      12.765225      12.765225      12.765225    1[6-(6,6)]
    25      12.085353      12.085353      12.085353    1[6-(6,7)]
    26       6.875324       6.875324       6.875324    1[6-(6,7)]
    27       8.591877       8.591877       8.591877    1[6-(6,6)]
    28       7.108788       7.108788       7.108788    1[8-(6)]
    29       5.856467       5.856467       5.856467    1[6-(6,7)]
    30       6.173279       6.173279       6.173279    1[6-(6,6)]
    31       4.508511       4.508511       4.508511    1[6-(6,6)]
    32       4.208755       4.208755       4.208755    1[6-(6,7)]
    33       5.967254       5.967254       5.967254    1[6-(6,7)]
    34       7.496753       7.496753       7.496753    1[6-(6,6)]
    35       0.105995       0.105995       0.105995    1[8-(6),8-(6)]
    36      12.335132      12.335132      12.335132    1[8-(6),8-(6)]
    37      10.659034      10.659034      10.659034    6[6-(6,6),7-(6,30),7-(6,30)]
    38      11.147946      11.147946      11.147946    6[6-(6,7),6-(8,8),7-(6,30)]
    39       9.902797       9.902797       9.902797    6[6-(6,7),6-(8,8),7-(6,30)]
    40      11.959441      11.959441      11.959441    6[6-(6,7),8-(1),8-(30)]
    41       8.931146       8.931146       8.931146    6[6-(6,7),8-(0),8-(30)]
    42       10.49255       10.49255       10.49255    6[1-(0),6-(1,6),7-(6,30)]
    43       9.879935       9.879935       9.879935    6[1-(0),6-(1,7),6-(6,6)]
    44      10.802567      10.802567      10.802567    6[6-(1,6),6-(1,6),6-(7,7)]
    45      11.944458      11.944458      11.944458    6[1-(0),6-(1,7),6-(6,6)]
    46       12.50941       12.50941       12.50941    6[1-(0),6-(1,6),7-(6,30)]
    47       1.241754       1.241754       1.241754    6[6-(6,7),6-(8,8),7-(6,30)]
    48      -0.200053      -0.200053      -0.200053    6[6-(6,7),8-(1),8-(30)]
    49       5.413031       5.413031       5.413031    6[1-(0),6-(1,6),7-(6,30)]
    50       4.399304       4.399304       4.399304    6[1-(0),6-(1,7),6-(6,6)]
    51       6.744812       6.744812       6.744812    6[6-(6,6),7-(6,30),7-(6,30)]
    52       5.983014       5.983014       5.983014    6[6-(6,7),6-(8,8),7-(6,30)]
    53       6.492668       6.492668       6.492668    6[6-(6,7),6-(8,8),7-(6,30)]
    54       5.278075       5.278075       5.278075    6[6-(6,7),8-(1),8-(30)]
    55       6.619671       6.619671       6.619671    6[6-(6,7),8-(0),8-(30)]
    56       6.856556       6.856556       6.856556    6[1-(0),6-(1,6),7-(6,30)]
    57       6.671466       6.671466       6.671466    6[1-(0),6-(1,7),6-(6,6)]
    58       7.066486       7.066486       7.066486    6[6-(1,6),6-(1,6),6-(7,7)]
    59       7.702257       7.702257       7.702257    6[1-(0),6-(1,7),6-(6,6)]
    60       7.870036       7.870036       7.870036    6[1-(0),6-(1,6),7-(6,30)]
    61       2.221486       2.221486       2.221486    6[6-(6,7),6-(8,8),7-(6,30)]
    62       2.127331       2.127331       2.127331    6[6-(6,7),8-(1),8-(30)]
    63       5.969118       5.969118       5.969118    6[1-(0),6-(1,6),7-(6,30)]
    64       5.031057       5.031057       5.031057    6[1-(0),6-(1,7),6-(6,6)]
    65       1.782093       1.782093       1.782093    6[6-(6,6),7-(6,30),7-(6,30)]
    66       1.293181       1.293181       1.293181    6[6-(6,7),6-(8,8),7-(6,30)]
    67        2.53833        2.53833        2.53833    6[6-(6,7),6-(8,8),7-(6,30)]
    68       0.481686       0.481686       0.481686    6[6-(6,7),8-(1),8-(30)]
    69       3.509981       3.509981       3.509981    6[6-(6,7),8-(0),8-(30)]
    70       1.948577       1.948577       1.948577    6[1-(0),6-(1,6),7-(6,30)]
    71       2.561192       2.561192       2.561192    6[1-(0),6-(1,7),6-(6,6)]
    72        1.63856        1.63856        1.63856    6[6-(1,6),6-(1,6),6-(7,7)]
    73       0.496669       0.496669       0.496669    6[1-(0),6-(1,7),6-(6,6)]
    74      -0.068283      -0.068283      -0.068283    6[1-(0),6-(1,6),7-(6,30)]
    75      11.199373      11.199373      11.199373    6[6-(6,7),6-(8,8),7-(6,30)]
    76       12.64118       12.64118       12.64118    6[6-(6,7),8-(1),8-(30)]
    77       7.028096       7.028096       7.028096    6[1-(0),6-(1,6),7-(6,30)]
    78       8.041823       8.041823       8.041823    6[1-(0),6-(1,7),6-(6,6)]
    79       5.696315       5.696315       5.696315    6[6-(6,6),7-(6,30),7-(6,30)]
    80       6.458113       6.458113       6.458113    6[6-(6,7),6-(8,8),7-(6,30)]
    81       5.948459       5.948459       5.948459    6[6-(6,7),6-(8,8),7-(6,30)]
    82       7.163052       7.163052       7.163052    6[6-(6,7),8-(1),8-(30)]
    83       5.821456       5.821456       5.821456    6[6-(6,7),8-(0),8-(30)]
    84       5.584571       5.584571       5.584571    6[1-(0),6-(1,6),7-(6,30)]
    85       5.769661       5.769661       5.769661    6[1-(0),6-(1,7),6-(6,6)]
    86       5.374641       5.374641       5.374641    6[6-(1,6),6-(1,6),6-(7,7)]
    87        4.73887        4.73887        4.73887    6[1-(0),6-(1,7),6-(6,6)]
    88       4.571091       4.571091       4.571091    6[1-(0),6-(1,6),7-(6,30)]
    89      10.219641      10.219641      10.219641    6[6-(6,7),6-(8,8),7-(6,30)]
    90      10.313796      10.313796      10.313796    6[6-(6,7),8-(1),8-(30)]
    91       6.472009       6.472009       6.472009    6[1-(0),6-(1,6),7-(6,30)]
    92        7.41007        7.41007        7.41007    6[1-(0),6-(1,7),6-(6,6)]
    93       3.167523       3.167523       3.167523    6[6-(6,6),7-(6,30),7-(6,30)]
    94       4.216187       4.216187       4.216187    6[6-(1,6),6-(1,6),6-(7,7)]
    95       9.273604       9.273604       9.273604    6[6-(6,6),7-(6,30),7-(6,30)]
    96        8.22494        8.22494        8.22494    6[6-(1,6),6-(1,6),6-(7,7)]
    97      11.654803      11.654803      11.654803    7[6-(6,6),6-(6,7),30-(7,7,8,8)]
    98       9.562378       9.562378       9.562378    7[6-(6,6),6-(6,7),30-(7,7,8,8)]
    99      11.620128      11.620128      11.620128    7[6-(1,6),6-(1,6),30-(7,7,8,8)]
   100       1.863437       1.863437       1.863437    7[6-(6,6),6-(6,7),30-(7,7,8,8)]
   101       6.133684       6.133684       6.133684    7[6-(6,6),6-(6,7),30-(7,7,8,8)]
   102       6.976028       6.976028       6.976028    7[6-(6,6),6-(6,7),30-(7,7,8,8)]
   103       7.418276       7.418276       7.418276    7[6-(1,6),6-(1,6),30-(7,7,8,8)]
   104       3.419047       3.419047       3.419047    7[6-(6,6),6-(6,7),30-(7,7,8,8)]
   105       0.786324       0.786324       0.786324    7[6-(6,6),6-(6,7),30-(7,7,8,8)]
   106       2.878749       2.878749       2.878749    7[6-(6,6),6-(6,7),30-(7,7,8,8)]
   107       0.820999       0.820999       0.820999    7[6-(1,6),6-(1,6),30-(7,7,8,8)]
   108       10.57769       10.57769       10.57769    7[6-(6,6),6-(6,7),30-(7,7,8,8)]
   109       6.307443       6.307443       6.307443    7[6-(6,6),6-(6,7),30-(7,7,8,8)]
   110       5.465099       5.465099       5.465099    7[6-(6,6),6-(6,7),30-(7,7,8,8)]
   111       5.022851       5.022851       5.022851    7[6-(1,6),6-(1,6),30-(7,7,8,8)]
   112        9.02208        9.02208        9.02208    7[6-(6,6),6-(6,7),30-(7,7,8,8)]
   113       6.197864       6.197864       6.197864    7[6-(1,6),6-(1,6),30-(7,7,8,8)]
   114       6.243263       6.243263       6.243263    7[6-(1,6),6-(1,6),30-(7,7,8,8)]
   115       0.181177       0.181177       0.181177    8[6-(6,8),30-(7,7,7,8)]
   116      11.465241      11.465241      11.465241    8[1-(0),6-(6,8)]
   117       7.882308       7.882308       7.882308    8[6-(6,8),30-(7,7,7,8)]
   118       9.205367       9.205367       9.205367    8[6-(6,8)]
   119      12.084529      12.084529      12.084529    8[6-(6,8),30-(7,7,7,8)]
   120      12.145708      12.145708      12.145708    8[1-(8),6-(6,8)]
   121       4.810227       4.810227       4.810227    8[6-(6,8),30-(7,7,7,8)]
   122       5.083561       5.083561       5.083561    8[1-(0),6-(6,8)]
   123        7.25788        7.25788        7.25788    8[6-(6,8),30-(7,7,7,8)]
   124       6.106349       6.106349       6.106349    8[6-(6,8)]
   125       3.253176       3.253176       3.253176    8[6-(6,8),30-(7,7,7,8)]
   126       1.050488       1.050488       1.050488    8[1-(8),6-(6,8)]
   127       12.25995       12.25995       12.25995    8[6-(6,8),30-(7,7,7,8)]
   128       0.975886       0.975886       0.975886    8[1-(0),6-(6,8)]
   129       4.558819       4.558819       4.558819    8[6-(6,8),30-(7,7,7,8)]
   130        3.23576        3.23576        3.23576    8[6-(6,8)]
   131       0.356598       0.356598       0.356598    8[6-(6,8),30-(7,7,7,8)]
   132       0.295419       0.295419       0.295419    8[1-(8),6-(6,8)]
   133         7.6309         7.6309         7.6309    8[6-(6,8),30-(7,7,7,8)]
   134       7.357566       7.357566       7.357566    8[1-(0),6-(6,8)]
   135       5.183247       5.183247       5.183247    8[6-(6,8),30-(7,7,7,8)]
   136       6.334778       6.334778       6.334778    8[6-(6,8)]
   137       9.187951       9.187951       9.187951    8[6-(6,8),30-(7,7,7,8)]
   138      11.390639      11.390639      11.390639    8[1-(8),6-(6,8)]
