# Supplementary material for: A collection of forcefield precursors for metal–organic frameworks
Source: RSC Adv. 2019 Nov 13;9(63):36492–507. doi: 10.1039/c9ra07327b (PMC9075174; doi:10.1039/c9ra07327b)
Supplement: RA-009-C9RA07327B-s2235 [file RA-009-C9RA07327B-s2235.txt]

RUWWOW_clean

9.376000    0.000000    0.000000
-3.453421    9.320809    0.000000
-1.551118    -1.205240    11.206139

     1       3.394405       3.394405       3.394405    57[8-(6),8-(6),8-(6),8-(6),8-(6),8-(6)]
     2       0.977056       0.977056       0.977056    57[8-(6),8-(6),8-(6),8-(6),8-(6),8-(6)]
     3       1.193347       1.193347       1.193347    1[6-(6,6)]
     4      -1.245119      -1.245119      -1.245119    1[6-(6,6)]
     5       7.054493       7.054493       7.054493    1[6-(6,6)]
     6      -1.131821      -1.131821      -1.131821    1[6-(6,6)]
     7      -1.004346      -1.004346      -1.004346    1[6-(6,6)]
     8       4.745603       4.745603       4.745603    1[6-(6,6)]
     9       4.619927       4.619927       4.619927    1[6-(6,6)]
    10       3.178114       3.178114       3.178114    1[6-(6,6)]
    11        5.61658        5.61658        5.61658    1[6-(6,6)]
    12      -2.683032      -2.683032      -2.683032    1[6-(6,6)]
    13       5.503282       5.503282       5.503282    1[6-(6,6)]
    14       5.375807       5.375807       5.375807    1[6-(6,6)]
    15      -0.374142      -0.374142      -0.374142    1[6-(6,6)]
    16      -0.248466      -0.248466      -0.248466    1[6-(6,6)]
    17      -0.245904      -0.245904      -0.245904    6[6-(6,6),8-(57),8-(57)]
    18      -0.539204      -0.539204      -0.539204    6[6-(1,6),6-(1,6),6-(8,8)]
    19       0.389017       0.389017       0.389017    6[1-(0),6-(6,6),6-(6,6)]
    20       0.145326       0.145326       0.145326    6[6-(1,6),6-(1,6),6-(8,8)]
    21       1.134432       1.134432       1.134432    6[6-(6,6),8-(57),8-(57)]
    22      -1.042083      -1.042083      -1.042083    6[1-(0),6-(6,6),6-(6,8)]
    23      -1.902896      -1.902896      -1.902896    6[6-(1,6),6-(1,6),8-(6)]
    24      -1.696097      -1.696097      -1.696097    6[1-(0),6-(6,6),6-(6,8)]
    25       -2.93507       -2.93507       -2.93507    6[6-(1,6),6-(1,6),8-(6)]
    26      -1.819483      -1.819483      -1.819483    6[1-(0),6-(1,6),6-(6,8)]
    27      -1.748513      -1.748513      -1.748513    6[1-(0),6-(1,6),6-(6,6)]
    28      -2.803833      -2.803833      -2.803833    6[6-(1,6),6-(1,6),6-(8,8)]
    29      -2.669302      -2.669302      -2.669302    6[6-(6,6),8-(57),8-(57)]
    30       5.452367       5.452367       5.452367    6[1-(0),6-(1,6),6-(6,6)]
    31       5.376357       5.376357       5.376357    6[1-(0),6-(1,6),6-(6,8)]
    32       4.617365       4.617365       4.617365    6[6-(6,6),8-(57),8-(57)]
    33       4.910665       4.910665       4.910665    6[6-(1,6),6-(1,6),6-(8,8)]
    34       3.982444       3.982444       3.982444    6[1-(0),6-(6,6),6-(6,6)]
    35       4.226135       4.226135       4.226135    6[6-(1,6),6-(1,6),6-(8,8)]
    36       3.237029       3.237029       3.237029    6[6-(6,6),8-(57),8-(57)]
    37       5.413544       5.413544       5.413544    6[1-(0),6-(6,6),6-(6,8)]
    38       6.274357       6.274357       6.274357    6[6-(1,6),6-(1,6),8-(6)]
    39       6.067558       6.067558       6.067558    6[1-(0),6-(6,6),6-(6,8)]
    40      -2.069469      -2.069469      -2.069469    6[6-(1,6),6-(1,6),8-(6)]
    41       6.190944       6.190944       6.190944    6[1-(0),6-(1,6),6-(6,8)]
    42       6.119974       6.119974       6.119974    6[1-(0),6-(1,6),6-(6,6)]
    43       7.175294       7.175294       7.175294    6[6-(1,6),6-(1,6),6-(8,8)]
    44       7.040763       7.040763       7.040763    6[6-(6,6),8-(57),8-(57)]
    45      -1.080906      -1.080906      -1.080906    6[1-(0),6-(1,6),6-(6,6)]
    46      -1.004896      -1.004896      -1.004896    6[1-(0),6-(1,6),6-(6,8)]
    47       8.204712       8.204712       8.204712    8[6-(6,8),57-(8,8,8,8,8)]
    48       -0.67104       -0.67104       -0.67104    8[6-(6,8),57-(8,8,8,8,8)]
    49       2.344208       2.344208       2.344208    8[6-(6,8),57-(8,8,8,8,8)]
    50       0.710336       0.710336       0.710336    8[6-(6,8),57-(8,8,8,8,8)]
    51       6.296984       6.296984       6.296984    8[6-(6,6),6-(6,6)]
    52      -1.652819      -1.652819      -1.652819    8[6-(6,8),57-(8,8,8,8,8)]
    53      -0.122439      -0.122439      -0.122439    8[6-(6,8),57-(8,8,8,8,8)]
    54      -3.833251      -3.833251      -3.833251    8[6-(6,8),57-(8,8,8,8,8)]
    55       5.042501       5.042501       5.042501    8[6-(6,8),57-(8,8,8,8,8)]
    56       2.027253       2.027253       2.027253    8[6-(6,8),57-(8,8,8,8,8)]
    57       3.661125       3.661125       3.661125    8[6-(6,8),57-(8,8,8,8,8)]
    58      -1.925523      -1.925523      -1.925523    8[6-(6,6),6-(6,6)]
    59        6.02428        6.02428        6.02428    8[6-(6,8),57-(8,8,8,8,8)]
    60       7.947321       7.947321       7.947321    8[6-(6,8),57-(8,8,8,8,8)]
