# Supplementary material for: A collection of forcefield precursors for metal–organic frameworks
Source: RSC Adv. 2019 Nov 13;9(63):36492–507. doi: 10.1039/c9ra07327b (PMC9075174; doi:10.1039/c9ra07327b)
Supplement: RA-009-C9RA07327B-s2236 [file RA-009-C9RA07327B-s2236.txt]

RUWWOW01_clean

9.360000    0.000000    0.000000
-3.442435    9.320608    0.000000
-1.508955    -1.230934    11.216208

     1       3.395429       3.395429       3.395429    57[8-(6),8-(6),8-(6),8-(6),8-(6),8-(6)]
     2       1.013181       1.013181       1.013181    57[8-(6),8-(6),8-(6),8-(6),8-(6),8-(6)]
     3       3.228937       3.228937       3.228937    1[6-(6,6)]
     4       5.657673       5.657673       5.657673    1[6-(6,6)]
     5      -2.644859      -2.644859      -2.644859    1[6-(6,6)]
     6       5.522284       5.522284       5.522284    1[6-(6,6)]
     7       5.405162       5.405162       5.405162    1[6-(6,6)]
     8      -0.353975      -0.353975      -0.353975    1[6-(6,6)]
     9      -0.213066      -0.213066      -0.213066    1[6-(6,6)]
    10       1.179673       1.179673       1.179673    1[6-(6,6)]
    11      -1.249063      -1.249063      -1.249063    1[6-(6,6)]
    12       7.053469       7.053469       7.053469    1[6-(6,6)]
    13      -1.113674      -1.113674      -1.113674    1[6-(6,6)]
    14      -0.996552      -0.996552      -0.996552    1[6-(6,6)]
    15       4.762585       4.762585       4.762585    1[6-(6,6)]
    16       4.621676       4.621676       4.621676    1[6-(6,6)]
    17        4.66972        4.66972        4.66972    6[6-(6,6),8-(57),8-(57)]
    18       4.933787       4.933787       4.933787    6[6-(1,6),6-(1,6),6-(8,8)]
    19       4.017534       4.017534       4.017534    6[1-(0),6-(6,6),6-(6,6)]
    20       4.271701       4.271701       4.271701    6[6-(1,6),6-(1,6),6-(8,8)]
    21       3.286736       3.286736       3.286736    6[6-(6,6),8-(57),8-(57)]
    22       5.452217       5.452217       5.452217    6[1-(0),6-(6,6),6-(6,8)]
    23       6.305523       6.305523       6.305523    6[6-(1,6),6-(1,6),8-(6)]
    24       6.096267       6.096267       6.096267    6[1-(0),6-(6,6),6-(6,8)]
    25      -1.997676      -1.997676      -1.997676    6[6-(1,6),6-(1,6),8-(6)]
    26       6.218427       6.218427       6.218427    6[1-(0),6-(1,6),6-(6,8)]
    27       6.149955       6.149955       6.149955    6[1-(0),6-(1,6),6-(6,6)]
    28        7.17152        7.17152        7.17152    6[6-(1,6),6-(1,6),6-(8,8)]
    29       7.050149       7.050149       7.050149    6[6-(6,6),8-(57),8-(57)]
    30      -1.061192      -1.061192      -1.061192    6[1-(0),6-(1,6),6-(6,6)]
    31      -0.969826      -0.969826      -0.969826    6[1-(0),6-(1,6),6-(6,8)]
    32       -0.26111       -0.26111       -0.26111    6[6-(6,6),8-(57),8-(57)]
    33      -0.525177      -0.525177      -0.525177    6[6-(1,6),6-(1,6),6-(8,8)]
    34       0.391076       0.391076       0.391076    6[1-(0),6-(6,6),6-(6,6)]
    35       0.136909       0.136909       0.136909    6[6-(1,6),6-(1,6),6-(8,8)]
    36       1.121874       1.121874       1.121874    6[6-(6,6),8-(57),8-(57)]
    37      -1.043607      -1.043607      -1.043607    6[1-(0),6-(6,6),6-(6,8)]
    38      -1.896913      -1.896913      -1.896913    6[6-(1,6),6-(1,6),8-(6)]
    39      -1.687657      -1.687657      -1.687657    6[1-(0),6-(6,6),6-(6,8)]
    40       6.406286       6.406286       6.406286    6[6-(1,6),6-(1,6),8-(6)]
    41      -1.809817      -1.809817      -1.809817    6[1-(0),6-(1,6),6-(6,8)]
    42      -1.741345      -1.741345      -1.741345    6[1-(0),6-(1,6),6-(6,6)]
    43       -2.76291       -2.76291       -2.76291    6[6-(1,6),6-(1,6),6-(8,8)]
    44      -2.641539      -2.641539      -2.641539    6[6-(6,6),8-(57),8-(57)]
    45       5.469802       5.469802       5.469802    6[1-(0),6-(1,6),6-(6,6)]
    46       5.378436       5.378436       5.378436    6[1-(0),6-(1,6),6-(6,8)]
    47      -3.799328      -3.799328      -3.799328    8[6-(6,8),57-(8,8,8,8,8)]
    48        5.03721        5.03721        5.03721    8[6-(6,8),57-(8,8,8,8,8)]
    49        2.05743        2.05743        2.05743    8[6-(6,8),57-(8,8,8,8,8)]
    50       3.704965       3.704965       3.704965    8[6-(6,8),57-(8,8,8,8,8)]
    51      -1.879963      -1.879963      -1.879963    8[6-(6,6),6-(6,6)]
    52       6.005774       6.005774       6.005774    8[6-(6,8),57-(8,8,8,8,8)]
    53       7.943924       7.943924       7.943924    8[6-(6,8),57-(8,8,8,8,8)]
    54       8.207938       8.207938       8.207938    8[6-(6,8),57-(8,8,8,8,8)]
    55        -0.6286        -0.6286        -0.6286    8[6-(6,8),57-(8,8,8,8,8)]
    56        2.35118        2.35118        2.35118    8[6-(6,8),57-(8,8,8,8,8)]
    57       0.703645       0.703645       0.703645    8[6-(6,8),57-(8,8,8,8,8)]
    58       6.288573       6.288573       6.288573    8[6-(6,6),6-(6,6)]
    59      -1.597164      -1.597164      -1.597164    8[6-(6,8),57-(8,8,8,8,8)]
    60      -0.092879      -0.092879      -0.092879    8[6-(6,8),57-(8,8,8,8,8)]
