# Supplementary material for: A collection of forcefield precursors for metal–organic frameworks
Source: RSC Adv. 2019 Nov 13;9(63):36492–507. doi: 10.1039/c9ra07327b (PMC9075174; doi:10.1039/c9ra07327b)
Supplement: RA-009-C9RA07327B-s2237 [file RA-009-C9RA07327B-s2237.txt]

RUWWUC_clean

9.480000    0.000000    0.000000
-3.539056    9.318589    0.000000
-1.722632    -1.143479    11.063454

     1       3.382348       3.382348       3.382348    57[8-(1,1),8-(6),8-(6),8-(6),8-(6),8-(6),8-(6)]
     2       0.835964       0.835964       0.835964    57[8-(1,1),8-(6),8-(6),8-(6),8-(6),8-(6),8-(6)]
     3       2.968842       2.968842       2.968842    1[6-(6,6)]
     4       5.483867       5.483867       5.483867    1[6-(6,6)]
     5      -2.944131      -2.944131      -2.944131    1[6-(6,6)]
     6       5.491678       5.491678       5.491678    1[6-(6,6)]
     7       5.427541       5.427541       5.427541    1[6-(6,6)]
     8      -0.535145      -0.535145      -0.535145    1[6-(6,6)]
     9       -0.44909       -0.44909       -0.44909    1[6-(6,6)]
    10       2.849677       2.849677       2.849677    1[8-(1,57)]
    11       3.724617       3.724617       3.724617    1[8-(1,57)]
    12        1.24947        1.24947        1.24947    1[6-(6,6)]
    13      -1.265555      -1.265555      -1.265555    1[6-(6,6)]
    14       7.162443       7.162443       7.162443    1[6-(6,6)]
    15      -1.273366      -1.273366      -1.273366    1[6-(6,6)]
    16      -1.209229      -1.209229      -1.209229    1[6-(6,6)]
    17       4.753457       4.753457       4.753457    1[6-(6,6)]
    18       4.667402       4.667402       4.667402    1[6-(6,6)]
    19       1.368635       1.368635       1.368635    1[8-(1,57)]
    20       0.493695       0.493695       0.493695    1[8-(1,57)]
    21        4.45571        4.45571        4.45571    6[6-(6,6),8-(57),8-(57)]
    22       4.720226       4.720226       4.720226    6[6-(1,6),6-(1,6),6-(8,8)]
    23       3.786942       3.786942       3.786942    6[1-(0),6-(6,6),6-(6,6)]
    24        4.07968        4.07968        4.07968    6[6-(1,6),6-(1,6),6-(8,8)]
    25       3.092883       3.092883       3.092883    6[6-(6,6),8-(57),8-(57)]
    26       5.271574       5.271574       5.271574    6[1-(0),6-(6,6),6-(6,8)]
    27       6.146946       6.146946       6.146946    6[6-(1,6),6-(1,6),8-(6)]
    28       5.910482       5.910482       5.910482    6[1-(0),6-(6,6),6-(6,8)]
    29       -2.22899       -2.22899       -2.22899    6[6-(1,6),6-(1,6),8-(6)]
    30       6.176873       6.176873       6.176873    6[1-(0),6-(1,6),6-(6,8)]
    31       6.142893       6.142893       6.142893    6[1-(0),6-(1,6),6-(6,6)]
    32       7.169134       7.169134       7.169134    6[6-(1,6),6-(1,6),6-(8,8)]
    33       7.085647       7.085647       7.085647    6[6-(6,6),8-(57),8-(57)]
    34      -1.231282      -1.231282      -1.231282    6[1-(0),6-(1,6),6-(6,6)]
    35      -1.178105      -1.178105      -1.178105    6[1-(0),6-(1,6),6-(6,8)]
    36      -0.237398      -0.237398      -0.237398    6[6-(6,6),8-(57),8-(57)]
    37      -0.501914      -0.501914      -0.501914    6[6-(1,6),6-(1,6),6-(8,8)]
    38        0.43137        0.43137        0.43137    6[1-(0),6-(6,6),6-(6,6)]
    39       0.138632       0.138632       0.138632    6[6-(1,6),6-(1,6),6-(8,8)]
    40       1.125429       1.125429       1.125429    6[6-(6,6),8-(57),8-(57)]
    41      -1.053262      -1.053262      -1.053262    6[1-(0),6-(6,6),6-(6,8)]
    42      -1.928634      -1.928634      -1.928634    6[6-(1,6),6-(1,6),8-(6)]
    43       -1.69217       -1.69217       -1.69217    6[1-(0),6-(6,6),6-(6,8)]
    44      -3.032698      -3.032698      -3.032698    6[6-(1,6),6-(1,6),8-(6)]
    45      -1.958561      -1.958561      -1.958561    6[1-(0),6-(1,6),6-(6,8)]
    46      -1.924581      -1.924581      -1.924581    6[1-(0),6-(1,6),6-(6,6)]
    47      -2.950822      -2.950822      -2.950822    6[6-(1,6),6-(1,6),6-(8,8)]
    48      -2.867335      -2.867335      -2.867335    6[6-(6,6),8-(57),8-(57)]
    49       5.449594       5.449594       5.449594    6[1-(0),6-(1,6),6-(6,6)]
    50       5.396417       5.396417       5.396417    6[1-(0),6-(1,6),6-(6,8)]
    51       5.014074       5.014074       5.014074    8[6-(6,8),57-(8,8,8,8,8,8)]
    52      -4.138695      -4.138695      -4.138695    8[6-(6,8),57-(8,8,8,8,8,8)]
    53        1.86569        1.86569        1.86569    8[6-(6,8),57-(8,8,8,8,8,8)]
    54       3.510974       3.510974       3.510974    8[6-(6,8),57-(8,8,8,8,8,8)]
    55      -2.132982      -2.132982      -2.132982    8[6-(6,6),6-(6,6)]
    56       6.087027       6.087027       6.087027    8[6-(6,8),57-(8,8,8,8,8,8)]
    57       7.983148       7.983148       7.983148    8[6-(6,8),57-(8,8,8,8,8,8)]
    58         2.9032         2.9032         2.9032    8[1-(0),1-(0),57-(8,8,8,8,8,8)]
    59      -0.795762      -0.795762      -0.795762    8[6-(6,8),57-(8,8,8,8,8,8)]
    60       8.357007       8.357007       8.357007    8[6-(6,8),57-(8,8,8,8,8,8)]
    61       2.352622       2.352622       2.352622    8[6-(6,8),57-(8,8,8,8,8,8)]
    62       0.707338       0.707338       0.707338    8[6-(6,8),57-(8,8,8,8,8,8)]
    63       6.351294       6.351294       6.351294    8[6-(6,6),6-(6,6)]
    64      -1.868715      -1.868715      -1.868715    8[6-(6,8),57-(8,8,8,8,8,8)]
    65      -3.764836      -3.764836      -3.764836    8[6-(6,8),57-(8,8,8,8,8,8)]
    66       1.315112       1.315112       1.315112    8[1-(0),1-(0),57-(8,8,8,8,8,8)]
