# Supplementary material for: A collection of forcefield precursors for metal–organic frameworks
Source: RSC Adv. 2019 Nov 13;9(63):36492–507. doi: 10.1039/c9ra07327b (PMC9075174; doi:10.1039/c9ra07327b)
Supplement: RA-009-C9RA07327B-s2238 [file RA-009-C9RA07327B-s2238.txt]

RUWXEN_clean

9.404000    0.000000    0.000000
-3.444983    9.342052    0.000000
-1.538519    -1.287629    11.282006

     1       4.750396       4.750396       4.750396    57[8-(6),8-(6),8-(6),8-(6),8-(6),8-(6)]
     2      -0.329898      -0.329898      -0.329898    57[8-(6),8-(6),8-(6),8-(6),8-(6),8-(6)]
     3       4.507208       4.507208       4.507208    1[6-(6,6)]
     4       -0.00438       -0.00438       -0.00438    1[6-(6,6)]
     5        1.01477        1.01477        1.01477    1[6-(6,6)]
     6       3.413497       3.413497       3.413497    1[6-(6,6)]
     7       1.765475       1.765475       1.765475    1[6-(6,6)]
     8      -1.805996      -1.805996      -1.805996    1[6-(6,6)]
     9       -0.10825       -0.10825       -0.10825    1[6-(6,6)]
    10       -0.08671       -0.08671       -0.08671    1[6-(6,6)]
    11       4.424878       4.424878       4.424878    1[6-(6,6)]
    12       3.405728       3.405728       3.405728    1[6-(6,6)]
    13       1.007001       1.007001       1.007001    1[6-(6,6)]
    14       2.655023       2.655023       2.655023    1[6-(6,6)]
    15       6.226494       6.226494       6.226494    1[6-(6,6)]
    16       4.528748       4.528748       4.528748    1[6-(6,6)]
    17       2.468656       2.468656       2.468656    6[6-(6,6),8-(57),8-(57)]
    18       2.721255       2.721255       2.721255    6[6-(1,6),6-(1,6),6-(8,8)]
    19        3.88738        3.88738        3.88738    6[1-(0),6-(6,6),6-(6,8)]
    20       0.654163       0.654163       0.654163    6[6-(1,6),6-(1,6),8-(6)]
    21      -0.198032      -0.198032      -0.198032    6[1-(0),6-(6,6),6-(6,8)]
    22      -1.380253      -1.380253      -1.380253    6[6-(1,6),6-(1,6),6-(8,8)]
    23      -2.363839      -2.363839      -2.363839    6[6-(6,6),8-(57),8-(57)]
    24      -1.641578      -1.641578      -1.641578    6[1-(0),6-(6,6),6-(6,6)]
    25       1.655382       1.655382       1.655382    6[6-(1,6),6-(1,6),8-(6)]
    26       2.678998       2.678998       2.678998    6[1-(0),6-(1,6),6-(6,8)]
    27       1.059631       1.059631       1.059631    6[1-(0),6-(1,6),6-(6,6)]
    28      -0.055767      -0.055767      -0.055767    6[6-(1,6),6-(1,6),6-(8,8)]
    29      -0.181194      -0.181194      -0.181194    6[6-(6,6),8-(57),8-(57)]
    30      -1.070351      -1.070351      -1.070351    6[1-(0),6-(1,6),6-(6,6)]
    31       0.558722       0.558722       0.558722    6[1-(0),6-(1,6),6-(6,8)]
    32       1.951842       1.951842       1.951842    6[6-(6,6),8-(57),8-(57)]
    33       1.699243       1.699243       1.699243    6[6-(1,6),6-(1,6),6-(8,8)]
    34       0.533118       0.533118       0.533118    6[1-(0),6-(6,6),6-(6,8)]
    35       3.766335       3.766335       3.766335    6[6-(1,6),6-(1,6),8-(6)]
    36        4.61853        4.61853        4.61853    6[1-(0),6-(6,6),6-(6,8)]
    37       5.800751       5.800751       5.800751    6[6-(1,6),6-(1,6),6-(8,8)]
    38       6.784337       6.784337       6.784337    6[6-(6,6),8-(57),8-(57)]
    39       6.062076       6.062076       6.062076    6[1-(0),6-(6,6),6-(6,6)]
    40       2.765116       2.765116       2.765116    6[6-(1,6),6-(1,6),8-(6)]
    41         1.7415         1.7415         1.7415    6[1-(0),6-(1,6),6-(6,8)]
    42       3.360867       3.360867       3.360867    6[1-(0),6-(1,6),6-(6,6)]
    43       4.476265       4.476265       4.476265    6[6-(1,6),6-(1,6),6-(8,8)]
    44       4.601692       4.601692       4.601692    6[6-(6,6),8-(57),8-(57)]
    45       5.490849       5.490849       5.490849    6[1-(0),6-(1,6),6-(6,6)]
    46       3.861776       3.861776       3.861776    6[1-(0),6-(1,6),6-(6,8)]
    47       3.359761       3.359761       3.359761    8[6-(6,8),57-(8,8,8,8,8)]
    48       1.336226       1.336226       1.336226    8[6-(6,8),57-(8,8,8,8,8)]
    49       5.829731       5.829731       5.829731    8[6-(6,8),57-(8,8,8,8,8)]
    50      -1.959791      -1.959791      -1.959791    8[6-(6,8),57-(8,8,8,8,8)]
    51       1.820062       1.820062       1.820062    8[6-(6,6),6-(6,6)]
    52      -1.187851      -1.187851      -1.187851    8[6-(6,8),57-(8,8,8,8,8)]
    53       0.715116       0.715116       0.715116    8[6-(6,8),57-(8,8,8,8,8)]
    54       1.060737       1.060737       1.060737    8[6-(6,8),57-(8,8,8,8,8)]
    55       3.084272       3.084272       3.084272    8[6-(6,8),57-(8,8,8,8,8)]
    56      -1.409233      -1.409233      -1.409233    8[6-(6,8),57-(8,8,8,8,8)]
    57       6.380289       6.380289       6.380289    8[6-(6,8),57-(8,8,8,8,8)]
    58       2.600436       2.600436       2.600436    8[6-(6,6),6-(6,6)]
    59       5.608349       5.608349       5.608349    8[6-(6,8),57-(8,8,8,8,8)]
    60       3.705382       3.705382       3.705382    8[6-(6,8),57-(8,8,8,8,8)]
