# Supplementary material for: A collection of forcefield precursors for metal–organic frameworks
Source: RSC Adv. 2019 Nov 13;9(63):36492–507. doi: 10.1039/c9ra07327b (PMC9075174; doi:10.1039/c9ra07327b)
Supplement: RA-009-C9RA07327B-s2239 [file RA-009-C9RA07327B-s2239.txt]

SABVOH_manual

17.129000    0.000000    0.000000
0.000000    6.628400    0.000000
0.000000    0.000000    12.181600

     1       1.420851       1.420851       1.420851    8[6-(6,8),13-(8,8,8,8,8)]
     2       7.418912       7.418912       7.418912    8[6-(6,8),13-(8,8,8,8,8)]
     3       7.186986       7.186986       7.186986    8[6-(6,8),13-(8,8,8,8,8)]
     4       1.203312       1.203312       1.203312    8[6-(6,8),13-(8,8,8,8,8)]
     5       15.73607       15.73607       15.73607    8[6-(6,8),13-(8,8,8,8,8)]
     6       9.757364       9.757364       9.757364    8[6-(6,8),13-(8,8,8,8,8)]
     7       9.995114       9.995114       9.995114    8[6-(6,8),13-(8,8,8,8,8)]
     8      15.972793      15.972793      15.972793    8[6-(6,8),13-(8,8,8,8,8)]
     9      15.729389      15.729389      15.729389    8[6-(6,8),13-(8,8,8,8,8)]
    10       9.792821       9.792821       9.792821    8[6-(6,8),13-(8,8,8,8,8)]
    11       9.985008       9.985008       9.985008    8[6-(6,8),13-(8,8,8,8,8)]
    12      15.987695      15.987695      15.987695    8[6-(6,8),13-(8,8,8,8,8)]
    13       1.429929       1.429929       1.429929    8[6-(6,8),13-(8,8,8,8,8)]
    14       7.388765       7.388765       7.388765    8[6-(6,8),13-(8,8,8,8,8)]
    15       7.193837       7.193837       7.193837    8[6-(6,8),13-(8,8,8,8,8)]
    16       1.184642       1.184642       1.184642    8[6-(6,8),13-(8,8,8,8,8)]
    17       0.005653       0.005653       0.005653    8[1-(0),13-(8,8,8,8,8),13-(8,8,8,8,8)]
    18        8.69331        8.69331        8.69331    8[1-(0),13-(8,8,8,8,8),13-(8,8,8,8,8)]
    19       0.154332       0.154332       0.154332    8[1-(0),13-(8,8,8,8,8),13-(8,8,8,8,8)]
    20       8.585226       8.585226       8.585226    8[1-(0),13-(8,8,8,8,8),13-(8,8,8,8,8)]
    21       3.917745       3.917745       3.917745    6[1-(0),6-(1,6),6-(6,6)]
    22       5.129108       5.129108       5.129108    6[1-(0),6-(1,6),6-(6,6)]
    23         4.6793         4.6793         4.6793    6[1-(0),6-(1,6),6-(6,6)]
    24       3.458688       3.458688       3.458688    6[1-(0),6-(1,6),6-(6,6)]
    25      13.213653      13.213653      13.213653    6[1-(0),6-(1,6),6-(6,6)]
    26      12.004346      12.004346      12.004346    6[1-(0),6-(1,6),6-(6,6)]
    27      12.501943      12.501943      12.501943    6[1-(0),6-(1,6),6-(6,6)]
    28      13.718102      13.718102      13.718102    6[1-(0),6-(1,6),6-(6,6)]
    29       13.21588       13.21588       13.21588    6[1-(0),6-(1,6),6-(6,6)]
    30      12.006915      12.006915      12.006915    6[1-(0),6-(1,6),6-(6,6)]
    31      12.503142      12.503142      12.503142    6[1-(0),6-(1,6),6-(6,6)]
    32      13.718616      13.718616      13.718616    6[1-(0),6-(1,6),6-(6,6)]
    33       3.915176       3.915176       3.915176    6[1-(0),6-(1,6),6-(6,6)]
    34       5.126025       5.126025       5.126025    6[1-(0),6-(1,6),6-(6,6)]
    35       4.678444       4.678444       4.678444    6[1-(0),6-(1,6),6-(6,6)]
    36       3.458516       3.458516       3.458516    6[1-(0),6-(1,6),6-(6,6)]
    37       6.937074       6.937074       6.937074    6[6-(6,6),8-(13),8-(13)]
    38       1.954419       1.954419       1.954419    6[6-(6,6),8-(13),8-(13)]
    39         5.7389         5.7389         5.7389    6[6-(1,6),6-(1,6),6-(8,8)]
    40       3.267014       3.267014       3.267014    6[6-(1,6),6-(1,6),6-(8,8)]
    41       1.652606       1.652606       1.652606    6[6-(6,6),8-(13),8-(13)]
    42       6.655816       6.655816       6.655816    6[6-(6,6),8-(13),8-(13)]
    43       2.839817       2.839817       2.839817    6[6-(1,6),6-(1,6),6-(8,8)]
    44        5.32986        5.32986        5.32986    6[6-(1,6),6-(1,6),6-(8,8)]
    45      10.230638      10.230638      10.230638    6[6-(6,6),8-(13),8-(13)]
    46      15.195136      15.195136      15.195136    6[6-(6,6),8-(13),8-(13)]
    47      11.398836      11.398836      11.398836    6[6-(1,6),6-(1,6),6-(8,8)]
    48      13.866953      13.866953      13.866953    6[6-(1,6),6-(1,6),6-(8,8)]
    49      15.519217      15.519217      15.519217    6[6-(6,6),8-(13),8-(13)]
    50      10.520118      10.520118      10.520118    6[6-(6,6),8-(13),8-(13)]
    51      14.329779      14.329779      14.329779    6[6-(1,6),6-(1,6),6-(8,8)]
    52      11.842305      11.842305      11.842305    6[6-(1,6),6-(1,6),6-(8,8)]
    53       3.484724       3.484724       3.484724    1[6-(6,6)]
    54       5.579429       5.579429       5.579429    1[6-(6,6)]
    55       5.122599       5.122599       5.122599    1[6-(6,6)]
    56       3.016417       3.016417       3.016417    1[6-(6,6)]
    57      13.647359      13.647359      13.647359    1[6-(6,6)]
    58      11.559677      11.559677      11.559677    1[6-(6,6)]
    59      12.072005      12.072005      12.072005    1[6-(6,6)]
    60      14.170993      14.170993      14.170993    1[6-(6,6)]
    61      13.653355      13.653355      13.653355    1[6-(6,6)]
    62      11.564473      11.564473      11.564473    1[6-(6,6)]
    63      12.074061      12.074061      12.074061    1[6-(6,6)]
    64      14.171507      14.171507      14.171507    1[6-(6,6)]
    65       3.479585       3.479585       3.479585    1[6-(6,6)]
    66       5.572749       5.572749       5.572749    1[6-(6,6)]
    67       5.121057       5.121057       5.121057    1[6-(6,6)]
    68       3.017616       3.017616       3.017616    1[6-(6,6)]
    69       8.807047       8.807047       8.807047    1[8-(13,13)]
    70       8.601327       8.601327       8.601327    1[8-(13,13)]
    71       0.315345       0.315345       0.315345    1[8-(13,13)]
    72      -0.005995      -0.005995      -0.005995    1[8-(13,13)]
    73       0.031517       0.031517       0.031517    13[8-(1,13),8-(1,13),8-(6),8-(6),8-(6),8-(6)]
    74       8.606637       8.606637       8.606637    13[8-(1,13),8-(1,13),8-(6),8-(6),8-(6),8-(6)]
    75       0.030832       0.030832       0.030832    13[8-(1,13),8-(1,13),8-(6),8-(6),8-(6),8-(6)]
    76       8.590022       8.590022       8.590022    13[8-(1,13),8-(1,13),8-(6),8-(6),8-(6),8-(6)]
