# Supplementary material for: A collection of forcefield precursors for metal–organic frameworks
Source: RSC Adv. 2019 Nov 13;9(63):36492–507. doi: 10.1039/c9ra07327b (PMC9075174; doi:10.1039/c9ra07327b)
Supplement: RA-009-C9RA07327B-s2240 [file RA-009-C9RA07327B-s2240.txt]

SABVOH01_manual

17.018999    0.000000    0.000000
0.000000    6.584400    0.000000
0.000000    0.000000    12.262000

     1       1.230474       1.230474       1.230474    8[6-(6,8),13-(8,8,8,8,8)]
     2      15.788525      15.788525      15.788525    8[6-(6,8),13-(8,8,8,8,8)]
     3       7.279026       7.279026       7.279026    8[6-(6,8),13-(8,8,8,8,8)]
     4       9.739973       9.739973       9.739973    8[6-(6,8),13-(8,8,8,8,8)]
     5      15.788525      15.788525      15.788525    8[6-(6,8),13-(8,8,8,8,8)]
     6       1.230474       1.230474       1.230474    8[6-(6,8),13-(8,8,8,8,8)]
     7       9.739973       9.739973       9.739973    8[6-(6,8),13-(8,8,8,8,8)]
     8       7.279026       7.279026       7.279026    8[6-(6,8),13-(8,8,8,8,8)]
     9       7.033101       7.033101       7.033101    8[6-(6,8),13-(8,8,8,8,8)]
    10       9.985898       9.985898       9.985898    8[6-(6,8),13-(8,8,8,8,8)]
    11       1.476398       1.476398       1.476398    8[6-(6,8),13-(8,8,8,8,8)]
    12      15.542601      15.542601      15.542601    8[6-(6,8),13-(8,8,8,8,8)]
    13       9.985898       9.985898       9.985898    8[6-(6,8),13-(8,8,8,8,8)]
    14       7.033101       7.033101       7.033101    8[6-(6,8),13-(8,8,8,8,8)]
    15      15.542601      15.542601      15.542601    8[6-(6,8),13-(8,8,8,8,8)]
    16       1.476398       1.476398       1.476398    8[6-(6,8),13-(8,8,8,8,8)]
    17       0.086967       0.086967       0.086967    8[1-(0),13-(8,8,8,8,8),13-(8,8,8,8,8)]
    18      16.932032      16.932032      16.932032    8[1-(0),13-(8,8,8,8,8),13-(8,8,8,8,8)]
    19       8.422532       8.422532       8.422532    8[1-(0),13-(8,8,8,8,8),13-(8,8,8,8,8)]
    20       8.596467       8.596467       8.596467    8[1-(0),13-(8,8,8,8,8),13-(8,8,8,8,8)]
    21       4.661674       4.661674       4.661674    6[1-(0),6-(1,6),6-(6,6)]
    22      12.357325      12.357325      12.357325    6[1-(0),6-(1,6),6-(6,6)]
    23       3.847825       3.847825       3.847825    6[1-(0),6-(1,6),6-(6,6)]
    24      13.171174      13.171174      13.171174    6[1-(0),6-(1,6),6-(6,6)]
    25      12.357325      12.357325      12.357325    6[1-(0),6-(1,6),6-(6,6)]
    26       4.661674       4.661674       4.661674    6[1-(0),6-(1,6),6-(6,6)]
    27      13.171174      13.171174      13.171174    6[1-(0),6-(1,6),6-(6,6)]
    28       3.847825       3.847825       3.847825    6[1-(0),6-(1,6),6-(6,6)]
    29        3.49349        3.49349        3.49349    6[1-(0),6-(1,6),6-(6,6)]
    30      13.525509      13.525509      13.525509    6[1-(0),6-(1,6),6-(6,6)]
    31        5.01601        5.01601        5.01601    6[1-(0),6-(1,6),6-(6,6)]
    32      12.002989      12.002989      12.002989    6[1-(0),6-(1,6),6-(6,6)]
    33      13.525509      13.525509      13.525509    6[1-(0),6-(1,6),6-(6,6)]
    34        3.49349        3.49349        3.49349    6[1-(0),6-(1,6),6-(6,6)]
    35      12.002989      12.002989      12.002989    6[1-(0),6-(1,6),6-(6,6)]
    36        5.01601        5.01601        5.01601    6[1-(0),6-(1,6),6-(6,6)]
    37       6.536827       6.536827       6.536827    6[6-(6,6),8-(13),8-(13)]
    38      10.482172      10.482172      10.482172    6[6-(6,6),8-(13),8-(13)]
    39       1.972672       1.972672       1.972672    6[6-(6,6),8-(13),8-(13)]
    40      15.046327      15.046327      15.046327    6[6-(6,6),8-(13),8-(13)]
    41       5.252914       5.252914       5.252914    6[6-(1,6),6-(1,6),6-(8,8)]
    42      11.766085      11.766085      11.766085    6[6-(1,6),6-(1,6),6-(8,8)]
    43       3.256585       3.256585       3.256585    6[6-(1,6),6-(1,6),6-(8,8)]
    44      13.762414      13.762414      13.762414    6[6-(1,6),6-(1,6),6-(8,8)]
    45       1.690667       1.690667       1.690667    6[6-(6,6),8-(13),8-(13)]
    46      15.328332      15.328332      15.328332    6[6-(6,6),8-(13),8-(13)]
    47       6.818832       6.818832       6.818832    6[6-(6,6),8-(13),8-(13)]
    48      10.200167      10.200167      10.200167    6[6-(6,6),8-(13),8-(13)]
    49       2.908036       2.908036       2.908036    6[6-(1,6),6-(1,6),6-(8,8)]
    50      14.110963      14.110963      14.110963    6[6-(1,6),6-(1,6),6-(8,8)]
    51       5.601463       5.601463       5.601463    6[6-(1,6),6-(1,6),6-(8,8)]
    52      11.417536      11.417536      11.417536    6[6-(1,6),6-(1,6),6-(8,8)]
    53       5.047835       5.047835       5.047835    1[6-(6,6)]
    54      11.971164      11.971164      11.971164    1[6-(6,6)]
    55       3.461664       3.461664       3.461664    1[6-(6,6)]
    56      13.557335      13.557335      13.557335    1[6-(6,6)]
    57      11.971164      11.971164      11.971164    1[6-(6,6)]
    58       5.047835       5.047835       5.047835    1[6-(6,6)]
    59      13.557335      13.557335      13.557335    1[6-(6,6)]
    60       3.461664       3.461664       3.461664    1[6-(6,6)]
    61       3.102564       3.102564       3.102564    1[6-(6,6)]
    62      13.916435      13.916435      13.916435    1[6-(6,6)]
    63       5.406936       5.406936       5.406936    1[6-(6,6)]
    64      11.612063      11.612063      11.612063    1[6-(6,6)]
    65      13.916435      13.916435      13.916435    1[6-(6,6)]
    66       3.102564       3.102564       3.102564    1[6-(6,6)]
    67      11.612063      11.612063      11.612063    1[6-(6,6)]
    68       5.406936       5.406936       5.406936    1[6-(6,6)]
    69       0.289323       0.289323       0.289323    1[8-(13,13)]
    70      16.729676      16.729676      16.729676    1[8-(13,13)]
    71       8.220177       8.220177       8.220177    1[8-(13,13)]
    72       8.798822       8.798822       8.798822    1[8-(13,13)]
    73            0.0            0.0            0.0    13[8-(1,13),8-(1,13),8-(6),8-(6),8-(6),8-(6)]
    74       8.509499       8.509499       8.509499    13[8-(1,13),8-(1,13),8-(6),8-(6),8-(6),8-(6)]
    75            0.0            0.0            0.0    13[8-(1,13),8-(1,13),8-(6),8-(6),8-(6),8-(6)]
    76       8.509499       8.509499       8.509499    13[8-(1,13),8-(1,13),8-(6),8-(6),8-(6),8-(6)]
