# Supplementary material for: A collection of forcefield precursors for metal–organic frameworks
Source: RSC Adv. 2019 Nov 13;9(63):36492–507. doi: 10.1039/c9ra07327b (PMC9075174; doi:10.1039/c9ra07327b)
Supplement: RA-009-C9RA07327B-s2241 [file RA-009-C9RA07327B-s2241.txt]

SABVUN_clean_h_min

13.217000    0.000000    0.000000
6.608518    21.029269    0.000000
6.608445    5.415461    20.320037

     1       5.010305       5.010305       5.010305    13[8-(1,13),8-(1,13),8-(6),8-(6),8-(6),8-(6)]
     2         1.7085         1.7085         1.7085    13[8-(1,13),8-(1,13),8-(6),8-(6),8-(6),8-(6)]
     3      11.618805      11.618805      11.618805    13[8-(1,13),8-(1,13),8-(6),8-(6),8-(6),8-(6)]
     4          8.317          8.317          8.317    13[8-(1,13),8-(1,13),8-(6),8-(6),8-(6),8-(6)]
     5       8.314564       8.314564       8.314564    13[8-(1,13),8-(1,13),8-(6),8-(6),8-(6),8-(6)]
     6       5.012759       5.012759       5.012759    13[8-(1,13),8-(1,13),8-(6),8-(6),8-(6),8-(6)]
     7      14.923064      14.923064      14.923064    13[8-(1,13),8-(1,13),8-(6),8-(6),8-(6),8-(6)]
     8      11.621259      11.621259      11.621259    13[8-(1,13),8-(1,13),8-(6),8-(6),8-(6),8-(6)]
     9       8.314527       8.314527       8.314527    13[8-(1,13),8-(1,13),8-(6),8-(6),8-(6),8-(6)]
    10       5.012723       5.012723       5.012723    13[8-(1,13),8-(1,13),8-(6),8-(6),8-(6),8-(6)]
    11      14.923027      14.923027      14.923027    13[8-(1,13),8-(1,13),8-(6),8-(6),8-(6),8-(6)]
    12      11.621223      11.621223      11.621223    13[8-(1,13),8-(1,13),8-(6),8-(6),8-(6),8-(6)]
    13      11.618786      11.618786      11.618786    13[8-(1,13),8-(1,13),8-(6),8-(6),8-(6),8-(6)]
    14       8.316982       8.316982       8.316982    13[8-(1,13),8-(1,13),8-(6),8-(6),8-(6),8-(6)]
    15      18.227286      18.227286      18.227286    13[8-(1,13),8-(1,13),8-(6),8-(6),8-(6),8-(6)]
    16      14.925482      14.925482      14.925482    13[8-(1,13),8-(1,13),8-(6),8-(6),8-(6),8-(6)]
    17       1.239755       1.239755       1.239755    6[1-(0),6-(1,6),6-(6,6)]
    18       5.447908       5.447908       5.447908    6[1-(0),6-(1,6),6-(6,6)]
    19       5.445723       5.445723       5.445723    6[1-(0),6-(1,6),6-(6,6)]
    20       7.848302       7.848302       7.848302    6[1-(0),6-(1,6),6-(6,6)]
    21      12.049656      12.049656      12.049656    6[1-(0),6-(1,6),6-(6,6)]
    22       7.855777       7.855777       7.855777    6[1-(0),6-(1,6),6-(6,6)]
    23       7.855516       7.855516       7.855516    6[1-(0),6-(1,6),6-(6,6)]
    24       5.440118       5.440118       5.440118    6[1-(0),6-(1,6),6-(6,6)]
    25       6.645178       6.645178       6.645178    6[6-(1,6),6-(1,6),6-(8,8)]
    26       6.653374       6.653374       6.653374    6[6-(6,6),8-(13),8-(13)]
    27        6.65297        6.65297        6.65297    6[6-(1,6),6-(1,6),6-(8,8)]
    28       6.652775       6.652775       6.652775    6[6-(6,6),8-(13),8-(13)]
    29       6.651112       6.651112       6.651112    6[6-(1,6),6-(1,6),6-(8,8)]
    30       6.653818       6.653818       6.653818    6[6-(6,6),8-(13),8-(13)]
    31       6.647471       6.647471       6.647471    6[6-(1,6),6-(1,6),6-(8,8)]
    32       6.660422       6.660422       6.660422    6[6-(6,6),8-(13),8-(13)]
    33       7.848255       7.848255       7.848255    6[1-(0),6-(1,6),6-(6,6)]
    34      12.056408      12.056408      12.056408    6[1-(0),6-(1,6),6-(6,6)]
    35      12.054223      12.054223      12.054223    6[1-(0),6-(1,6),6-(6,6)]
    36      14.456802      14.456802      14.456802    6[1-(0),6-(1,6),6-(6,6)]
    37      18.658156      18.658156      18.658156    6[1-(0),6-(1,6),6-(6,6)]
    38      14.464277      14.464277      14.464277    6[1-(0),6-(1,6),6-(6,6)]
    39      14.464016      14.464016      14.464016    6[1-(0),6-(1,6),6-(6,6)]
    40      12.048618      12.048618      12.048618    6[1-(0),6-(1,6),6-(6,6)]
    41      13.253678      13.253678      13.253678    6[6-(1,6),6-(1,6),6-(8,8)]
    42      13.261874      13.261874      13.261874    6[6-(6,6),8-(13),8-(13)]
    43       13.26147       13.26147       13.26147    6[6-(1,6),6-(1,6),6-(8,8)]
    44      13.261275      13.261275      13.261275    6[6-(6,6),8-(13),8-(13)]
    45      13.259612      13.259612      13.259612    6[6-(1,6),6-(1,6),6-(8,8)]
    46      13.262318      13.262318      13.262318    6[6-(6,6),8-(13),8-(13)]
    47      13.255971      13.255971      13.255971    6[6-(1,6),6-(1,6),6-(8,8)]
    48      13.268922      13.268922      13.268922    6[6-(6,6),8-(13),8-(13)]
    49       4.544014       4.544014       4.544014    6[1-(0),6-(1,6),6-(6,6)]
    50       8.752167       8.752167       8.752167    6[1-(0),6-(1,6),6-(6,6)]
    51       8.749982       8.749982       8.749982    6[1-(0),6-(1,6),6-(6,6)]
    52      11.152561      11.152561      11.152561    6[1-(0),6-(1,6),6-(6,6)]
    53      15.353915      15.353915      15.353915    6[1-(0),6-(1,6),6-(6,6)]
    54      11.160036      11.160036      11.160036    6[1-(0),6-(1,6),6-(6,6)]
    55      11.159775      11.159775      11.159775    6[1-(0),6-(1,6),6-(6,6)]
    56       8.744377       8.744377       8.744377    6[1-(0),6-(1,6),6-(6,6)]
    57       9.949437       9.949437       9.949437    6[6-(1,6),6-(1,6),6-(8,8)]
    58       9.957633       9.957633       9.957633    6[6-(6,6),8-(13),8-(13)]
    59       9.957229       9.957229       9.957229    6[6-(1,6),6-(1,6),6-(8,8)]
    60       9.957034       9.957034       9.957034    6[6-(6,6),8-(13),8-(13)]
    61       9.955371       9.955371       9.955371    6[6-(1,6),6-(1,6),6-(8,8)]
    62       9.958077       9.958077       9.958077    6[6-(6,6),8-(13),8-(13)]
    63        9.95173        9.95173        9.95173    6[6-(1,6),6-(1,6),6-(8,8)]
    64       9.964681       9.964681       9.964681    6[6-(6,6),8-(13),8-(13)]
    65      11.152514      11.152514      11.152514    6[1-(0),6-(1,6),6-(6,6)]
    66      15.360667      15.360667      15.360667    6[1-(0),6-(1,6),6-(6,6)]
    67      15.358482      15.358482      15.358482    6[1-(0),6-(1,6),6-(6,6)]
    68      17.761061      17.761061      17.761061    6[1-(0),6-(1,6),6-(6,6)]
    69      21.962415      21.962415      21.962415    6[1-(0),6-(1,6),6-(6,6)]
    70      17.768536      17.768536      17.768536    6[1-(0),6-(1,6),6-(6,6)]
    71      17.768275      17.768275      17.768275    6[1-(0),6-(1,6),6-(6,6)]
    72      15.352877      15.352877      15.352877    6[1-(0),6-(1,6),6-(6,6)]
    73      16.557937      16.557937      16.557937    6[6-(1,6),6-(1,6),6-(8,8)]
    74      16.566133      16.566133      16.566133    6[6-(6,6),8-(13),8-(13)]
    75      16.565729      16.565729      16.565729    6[6-(1,6),6-(1,6),6-(8,8)]
    76      16.565534      16.565534      16.565534    6[6-(6,6),8-(13),8-(13)]
    77      16.563871      16.563871      16.563871    6[6-(1,6),6-(1,6),6-(8,8)]
    78      16.566577      16.566577      16.566577    6[6-(6,6),8-(13),8-(13)]
    79       16.56023       16.56023       16.56023    6[6-(1,6),6-(1,6),6-(8,8)]
    80      16.573181      16.573181      16.573181    6[6-(6,6),8-(13),8-(13)]
    81       4.543978       4.543978       4.543978    6[1-(0),6-(1,6),6-(6,6)]
    82        8.75213        8.75213        8.75213    6[1-(0),6-(1,6),6-(6,6)]
    83       8.749946       8.749946       8.749946    6[1-(0),6-(1,6),6-(6,6)]
    84      11.152524      11.152524      11.152524    6[1-(0),6-(1,6),6-(6,6)]
    85      15.353878      15.353878      15.353878    6[1-(0),6-(1,6),6-(6,6)]
    86          11.16          11.16          11.16    6[1-(0),6-(1,6),6-(6,6)]
    87      11.159739      11.159739      11.159739    6[1-(0),6-(1,6),6-(6,6)]
    88        8.74434        8.74434        8.74434    6[1-(0),6-(1,6),6-(6,6)]
    89       9.949401       9.949401       9.949401    6[6-(1,6),6-(1,6),6-(8,8)]
    90       9.957596       9.957596       9.957596    6[6-(6,6),8-(13),8-(13)]
    91       9.957192       9.957192       9.957192    6[6-(1,6),6-(1,6),6-(8,8)]
    92       9.956998       9.956998       9.956998    6[6-(6,6),8-(13),8-(13)]
    93       9.955334       9.955334       9.955334    6[6-(1,6),6-(1,6),6-(8,8)]
    94        9.95804        9.95804        9.95804    6[6-(6,6),8-(13),8-(13)]
    95       9.951693       9.951693       9.951693    6[6-(1,6),6-(1,6),6-(8,8)]
    96       9.964645       9.964645       9.964645    6[6-(6,6),8-(13),8-(13)]
    97      11.152478      11.152478      11.152478    6[1-(0),6-(1,6),6-(6,6)]
    98       15.36063       15.36063       15.36063    6[1-(0),6-(1,6),6-(6,6)]
    99      15.358446      15.358446      15.358446    6[1-(0),6-(1,6),6-(6,6)]
   100      17.761024      17.761024      17.761024    6[1-(0),6-(1,6),6-(6,6)]
   101      21.962378      21.962378      21.962378    6[1-(0),6-(1,6),6-(6,6)]
   102        17.7685        17.7685        17.7685    6[1-(0),6-(1,6),6-(6,6)]
   103      17.768239      17.768239      17.768239    6[1-(0),6-(1,6),6-(6,6)]
   104       15.35284       15.35284       15.35284    6[1-(0),6-(1,6),6-(6,6)]
   105      16.557901      16.557901      16.557901    6[6-(1,6),6-(1,6),6-(8,8)]
   106      16.566096      16.566096      16.566096    6[6-(6,6),8-(13),8-(13)]
   107      16.565692      16.565692      16.565692    6[6-(1,6),6-(1,6),6-(8,8)]
   108      16.565498      16.565498      16.565498    6[6-(6,6),8-(13),8-(13)]
   109      16.563834      16.563834      16.563834    6[6-(1,6),6-(1,6),6-(8,8)]
   110       16.56654       16.56654       16.56654    6[6-(6,6),8-(13),8-(13)]
   111      16.560193      16.560193      16.560193    6[6-(1,6),6-(1,6),6-(8,8)]
   112      16.573145      16.573145      16.573145    6[6-(6,6),8-(13),8-(13)]
   113       7.848237       7.848237       7.848237    6[1-(0),6-(1,6),6-(6,6)]
   114      12.056389      12.056389      12.056389    6[1-(0),6-(1,6),6-(6,6)]
   115      12.054205      12.054205      12.054205    6[1-(0),6-(1,6),6-(6,6)]
   116      14.456783      14.456783      14.456783    6[1-(0),6-(1,6),6-(6,6)]
   117      18.658137      18.658137      18.658137    6[1-(0),6-(1,6),6-(6,6)]
   118      14.464259      14.464259      14.464259    6[1-(0),6-(1,6),6-(6,6)]
   119      14.463998      14.463998      14.463998    6[1-(0),6-(1,6),6-(6,6)]
   120      12.048599      12.048599      12.048599    6[1-(0),6-(1,6),6-(6,6)]
   121       13.25366       13.25366       13.25366    6[6-(1,6),6-(1,6),6-(8,8)]
   122      13.261855      13.261855      13.261855    6[6-(6,6),8-(13),8-(13)]
   123      13.261451      13.261451      13.261451    6[6-(1,6),6-(1,6),6-(8,8)]
   124      13.261257      13.261257      13.261257    6[6-(6,6),8-(13),8-(13)]
   125      13.259593      13.259593      13.259593    6[6-(1,6),6-(1,6),6-(8,8)]
   126      13.262299      13.262299      13.262299    6[6-(6,6),8-(13),8-(13)]
   127      13.255952      13.255952      13.255952    6[6-(1,6),6-(1,6),6-(8,8)]
   128      13.268904      13.268904      13.268904    6[6-(6,6),8-(13),8-(13)]
   129      14.456737      14.456737      14.456737    6[1-(0),6-(1,6),6-(6,6)]
   130      18.664889      18.664889      18.664889    6[1-(0),6-(1,6),6-(6,6)]
   131      18.662705      18.662705      18.662705    6[1-(0),6-(1,6),6-(6,6)]
   132      21.065283      21.065283      21.065283    6[1-(0),6-(1,6),6-(6,6)]
   133      25.266637      25.266637      25.266637    6[1-(0),6-(1,6),6-(6,6)]
   134      21.072759      21.072759      21.072759    6[1-(0),6-(1,6),6-(6,6)]
   135      21.072498      21.072498      21.072498    6[1-(0),6-(1,6),6-(6,6)]
   136      18.657099      18.657099      18.657099    6[1-(0),6-(1,6),6-(6,6)]
   137       19.86216       19.86216       19.86216    6[6-(1,6),6-(1,6),6-(8,8)]
   138      19.870355      19.870355      19.870355    6[6-(6,6),8-(13),8-(13)]
   139      19.869951      19.869951      19.869951    6[6-(1,6),6-(1,6),6-(8,8)]
   140      19.869757      19.869757      19.869757    6[6-(6,6),8-(13),8-(13)]
   141      19.868093      19.868093      19.868093    6[6-(1,6),6-(1,6),6-(8,8)]
   142      19.870799      19.870799      19.870799    6[6-(6,6),8-(13),8-(13)]
   143      19.864452      19.864452      19.864452    6[6-(1,6),6-(1,6),6-(8,8)]
   144      19.877404      19.877404      19.877404    6[6-(6,6),8-(13),8-(13)]
   145       5.521338       5.521338       5.521338    8[6-(6,8),13-(8,8,8,8,8)]
   146       7.788117       7.788117       7.788117    8[6-(6,8),13-(8,8,8,8,8)]
   147       7.787967       7.787967       7.787967    8[6-(6,8),13-(8,8,8,8,8)]
   148       5.527394       5.527394       5.527394    8[6-(6,8),13-(8,8,8,8,8)]
   149       7.802238       7.802238       7.802238    8[6-(6,8),13-(8,8,8,8,8)]
   150       5.516824       5.516824       5.516824    8[6-(6,8),13-(8,8,8,8,8)]
   151       5.516643       5.516643       5.516643    8[6-(6,8),13-(8,8,8,8,8)]
   152       1.183717       1.183717       1.183717    8[6-(6,8),13-(8,8,8,8,8)]
   153       9.969232       9.969232       9.969232    8[1-(0),13-(8,8,8,8,8),13-(8,8,8,8,8)]
   154        3.35864        3.35864        3.35864    8[1-(0),13-(8,8,8,8,8),13-(8,8,8,8,8)]
   155      12.129838      12.129838      12.129838    8[6-(6,8),13-(8,8,8,8,8)]
   156      14.396617      14.396617      14.396617    8[6-(6,8),13-(8,8,8,8,8)]
   157      14.396467      14.396467      14.396467    8[6-(6,8),13-(8,8,8,8,8)]
   158      12.135894      12.135894      12.135894    8[6-(6,8),13-(8,8,8,8,8)]
   159      14.410738      14.410738      14.410738    8[6-(6,8),13-(8,8,8,8,8)]
   160      12.125324      12.125324      12.125324    8[6-(6,8),13-(8,8,8,8,8)]
   161      12.125143      12.125143      12.125143    8[6-(6,8),13-(8,8,8,8,8)]
   162       7.792217       7.792217       7.792217    8[6-(6,8),13-(8,8,8,8,8)]
   163      16.577732      16.577732      16.577732    8[1-(0),13-(8,8,8,8,8),13-(8,8,8,8,8)]
   164        9.96714        9.96714        9.96714    8[1-(0),13-(8,8,8,8,8),13-(8,8,8,8,8)]
   165       8.825597       8.825597       8.825597    8[6-(6,8),13-(8,8,8,8,8)]
   166      11.092376      11.092376      11.092376    8[6-(6,8),13-(8,8,8,8,8)]
   167      11.092226      11.092226      11.092226    8[6-(6,8),13-(8,8,8,8,8)]
   168       8.831653       8.831653       8.831653    8[6-(6,8),13-(8,8,8,8,8)]
   169      11.106497      11.106497      11.106497    8[6-(6,8),13-(8,8,8,8,8)]
   170       8.821083       8.821083       8.821083    8[6-(6,8),13-(8,8,8,8,8)]
   171       8.820902       8.820902       8.820902    8[6-(6,8),13-(8,8,8,8,8)]
   172       4.487976       4.487976       4.487976    8[6-(6,8),13-(8,8,8,8,8)]
   173      13.273491      13.273491      13.273491    8[1-(0),13-(8,8,8,8,8),13-(8,8,8,8,8)]
   174       6.662899       6.662899       6.662899    8[1-(0),13-(8,8,8,8,8),13-(8,8,8,8,8)]
   175      15.434097      15.434097      15.434097    8[6-(6,8),13-(8,8,8,8,8)]
   176      17.700876      17.700876      17.700876    8[6-(6,8),13-(8,8,8,8,8)]
   177      17.700726      17.700726      17.700726    8[6-(6,8),13-(8,8,8,8,8)]
   178      15.440153      15.440153      15.440153    8[6-(6,8),13-(8,8,8,8,8)]
   179      17.714997      17.714997      17.714997    8[6-(6,8),13-(8,8,8,8,8)]
   180      15.429583      15.429583      15.429583    8[6-(6,8),13-(8,8,8,8,8)]
   181      15.429402      15.429402      15.429402    8[6-(6,8),13-(8,8,8,8,8)]
   182      11.096476      11.096476      11.096476    8[6-(6,8),13-(8,8,8,8,8)]
   183      19.881991      19.881991      19.881991    8[1-(0),13-(8,8,8,8,8),13-(8,8,8,8,8)]
   184      13.271399      13.271399      13.271399    8[1-(0),13-(8,8,8,8,8),13-(8,8,8,8,8)]
   185       8.825561       8.825561       8.825561    8[6-(6,8),13-(8,8,8,8,8)]
   186       11.09234       11.09234       11.09234    8[6-(6,8),13-(8,8,8,8,8)]
   187      11.092189      11.092189      11.092189    8[6-(6,8),13-(8,8,8,8,8)]
   188       8.831617       8.831617       8.831617    8[6-(6,8),13-(8,8,8,8,8)]
   189      11.106461      11.106461      11.106461    8[6-(6,8),13-(8,8,8,8,8)]
   190       8.821046       8.821046       8.821046    8[6-(6,8),13-(8,8,8,8,8)]
   191       8.820866       8.820866       8.820866    8[6-(6,8),13-(8,8,8,8,8)]
   192        4.48794        4.48794        4.48794    8[6-(6,8),13-(8,8,8,8,8)]
   193      13.273454      13.273454      13.273454    8[1-(0),13-(8,8,8,8,8),13-(8,8,8,8,8)]
   194       6.662863       6.662863       6.662863    8[1-(0),13-(8,8,8,8,8),13-(8,8,8,8,8)]
   195      15.434061      15.434061      15.434061    8[6-(6,8),13-(8,8,8,8,8)]
   196       17.70084       17.70084       17.70084    8[6-(6,8),13-(8,8,8,8,8)]
   197      17.700689      17.700689      17.700689    8[6-(6,8),13-(8,8,8,8,8)]
   198      15.440117      15.440117      15.440117    8[6-(6,8),13-(8,8,8,8,8)]
   199      17.714961      17.714961      17.714961    8[6-(6,8),13-(8,8,8,8,8)]
   200      15.429546      15.429546      15.429546    8[6-(6,8),13-(8,8,8,8,8)]
   201      15.429366      15.429366      15.429366    8[6-(6,8),13-(8,8,8,8,8)]
   202       11.09644       11.09644       11.09644    8[6-(6,8),13-(8,8,8,8,8)]
   203      19.881954      19.881954      19.881954    8[1-(0),13-(8,8,8,8,8),13-(8,8,8,8,8)]
   204      13.271363      13.271363      13.271363    8[1-(0),13-(8,8,8,8,8),13-(8,8,8,8,8)]
   205       12.12982       12.12982       12.12982    8[6-(6,8),13-(8,8,8,8,8)]
   206      14.396599      14.396599      14.396599    8[6-(6,8),13-(8,8,8,8,8)]
   207      14.396448      14.396448      14.396448    8[6-(6,8),13-(8,8,8,8,8)]
   208      12.135876      12.135876      12.135876    8[6-(6,8),13-(8,8,8,8,8)]
   209       14.41072       14.41072       14.41072    8[6-(6,8),13-(8,8,8,8,8)]
   210      12.125305      12.125305      12.125305    8[6-(6,8),13-(8,8,8,8,8)]
   211      12.125125      12.125125      12.125125    8[6-(6,8),13-(8,8,8,8,8)]
   212       7.792199       7.792199       7.792199    8[6-(6,8),13-(8,8,8,8,8)]
   213      16.577713      16.577713      16.577713    8[1-(0),13-(8,8,8,8,8),13-(8,8,8,8,8)]
   214       9.967122       9.967122       9.967122    8[1-(0),13-(8,8,8,8,8),13-(8,8,8,8,8)]
   215       18.73832       18.73832       18.73832    8[6-(6,8),13-(8,8,8,8,8)]
   216      21.005099      21.005099      21.005099    8[6-(6,8),13-(8,8,8,8,8)]
   217      21.004948      21.004948      21.004948    8[6-(6,8),13-(8,8,8,8,8)]
   218      18.744376      18.744376      18.744376    8[6-(6,8),13-(8,8,8,8,8)]
   219       21.01922       21.01922       21.01922    8[6-(6,8),13-(8,8,8,8,8)]
   220      18.733805      18.733805      18.733805    8[6-(6,8),13-(8,8,8,8,8)]
   221      18.733625      18.733625      18.733625    8[6-(6,8),13-(8,8,8,8,8)]
   222      14.400699      14.400699      14.400699    8[6-(6,8),13-(8,8,8,8,8)]
   223      23.186213      23.186213      23.186213    8[1-(0),13-(8,8,8,8,8),13-(8,8,8,8,8)]
   224      16.575622      16.575622      16.575622    8[1-(0),13-(8,8,8,8,8),13-(8,8,8,8,8)]
   225       2.187943       2.187943       2.187943    1[6-(6,6)]
   226       4.502034       4.502034       4.502034    1[6-(6,6)]
   227       4.494296       4.494296       4.494296    1[6-(6,6)]
   228       8.794837       8.794837       8.794837    1[6-(6,6)]
   229       11.10193       11.10193       11.10193    1[6-(6,6)]
   230       8.802642       8.802642       8.802642    1[6-(6,6)]
   231       8.800401       8.800401       8.800401    1[6-(6,6)]
   232       4.493781       4.493781       4.493781    1[6-(6,6)]
   233       9.971151       9.971151       9.971151    1[8-(13,13)]
   234       3.359034       3.359034       3.359034    1[8-(13,13)]
   235       8.796443       8.796443       8.796443    1[6-(6,6)]
   236      11.110534      11.110534      11.110534    1[6-(6,6)]
   237      11.102796      11.102796      11.102796    1[6-(6,6)]
   238      15.403337      15.403337      15.403337    1[6-(6,6)]
   239       17.71043       17.71043       17.71043    1[6-(6,6)]
   240      15.411142      15.411142      15.411142    1[6-(6,6)]
   241      15.408901      15.408901      15.408901    1[6-(6,6)]
   242      11.102281      11.102281      11.102281    1[6-(6,6)]
   243      16.579651      16.579651      16.579651    1[8-(13,13)]
   244       9.967534       9.967534       9.967534    1[8-(13,13)]
   245       5.492202       5.492202       5.492202    1[6-(6,6)]
   246       7.806293       7.806293       7.806293    1[6-(6,6)]
   247       7.798555       7.798555       7.798555    1[6-(6,6)]
   248      12.099096      12.099096      12.099096    1[6-(6,6)]
   249      14.406189      14.406189      14.406189    1[6-(6,6)]
   250      12.106901      12.106901      12.106901    1[6-(6,6)]
   251       12.10466       12.10466       12.10466    1[6-(6,6)]
   252        7.79804        7.79804        7.79804    1[6-(6,6)]
   253       13.27541       13.27541       13.27541    1[8-(13,13)]
   254       6.663293       6.663293       6.663293    1[8-(13,13)]
   255      12.100702      12.100702      12.100702    1[6-(6,6)]
   256      14.414793      14.414793      14.414793    1[6-(6,6)]
   257      14.407055      14.407055      14.407055    1[6-(6,6)]
   258      18.707596      18.707596      18.707596    1[6-(6,6)]
   259      21.014689      21.014689      21.014689    1[6-(6,6)]
   260      18.715401      18.715401      18.715401    1[6-(6,6)]
   261       18.71316       18.71316       18.71316    1[6-(6,6)]
   262       14.40654       14.40654       14.40654    1[6-(6,6)]
   263       19.88391       19.88391       19.88391    1[8-(13,13)]
   264      13.271793      13.271793      13.271793    1[8-(13,13)]
   265       5.492165       5.492165       5.492165    1[6-(6,6)]
   266       7.806257       7.806257       7.806257    1[6-(6,6)]
   267       7.798519       7.798519       7.798519    1[6-(6,6)]
   268      12.099059      12.099059      12.099059    1[6-(6,6)]
   269      14.406153      14.406153      14.406153    1[6-(6,6)]
   270      12.106864      12.106864      12.106864    1[6-(6,6)]
   271      12.104624      12.104624      12.104624    1[6-(6,6)]
   272       7.798003       7.798003       7.798003    1[6-(6,6)]
   273      13.275373      13.275373      13.275373    1[8-(13,13)]
   274       6.663257       6.663257       6.663257    1[8-(13,13)]
   275      12.100665      12.100665      12.100665    1[6-(6,6)]
   276      14.414757      14.414757      14.414757    1[6-(6,6)]
   277      14.407019      14.407019      14.407019    1[6-(6,6)]
   278      18.707559      18.707559      18.707559    1[6-(6,6)]
   279      21.014653      21.014653      21.014653    1[6-(6,6)]
   280      18.715364      18.715364      18.715364    1[6-(6,6)]
   281      18.713124      18.713124      18.713124    1[6-(6,6)]
   282      14.406503      14.406503      14.406503    1[6-(6,6)]
   283      19.883873      19.883873      19.883873    1[8-(13,13)]
   284      13.271757      13.271757      13.271757    1[8-(13,13)]
   285       8.796424       8.796424       8.796424    1[6-(6,6)]
   286      11.110516      11.110516      11.110516    1[6-(6,6)]
   287      11.102778      11.102778      11.102778    1[6-(6,6)]
   288      15.403318      15.403318      15.403318    1[6-(6,6)]
   289      17.710412      17.710412      17.710412    1[6-(6,6)]
   290      15.411123      15.411123      15.411123    1[6-(6,6)]
   291      15.408883      15.408883      15.408883    1[6-(6,6)]
   292      11.102262      11.102262      11.102262    1[6-(6,6)]
   293      16.579632      16.579632      16.579632    1[8-(13,13)]
   294       9.967516       9.967516       9.967516    1[8-(13,13)]
   295      15.404924      15.404924      15.404924    1[6-(6,6)]
   296      17.719016      17.719016      17.719016    1[6-(6,6)]
   297      17.711278      17.711278      17.711278    1[6-(6,6)]
   298      22.011818      22.011818      22.011818    1[6-(6,6)]
   299      24.318912      24.318912      24.318912    1[6-(6,6)]
   300      22.019623      22.019623      22.019623    1[6-(6,6)]
   301      22.017383      22.017383      22.017383    1[6-(6,6)]
   302      17.710762      17.710762      17.710762    1[6-(6,6)]
   303      23.188132      23.188132      23.188132    1[8-(13,13)]
   304      16.576016      16.576016      16.576016    1[8-(13,13)]
