# Supplementary material for: A collection of forcefield precursors for metal–organic frameworks
Source: RSC Adv. 2019 Nov 13;9(63):36492–507. doi: 10.1039/c9ra07327b (PMC9075174; doi:10.1039/c9ra07327b)
Supplement: RA-009-C9RA07327B-s2242 [file RA-009-C9RA07327B-s2242.txt]

SACDOR_clean

13.737700    0.000000    0.000000
0.000000    27.394000    0.000000
0.000000    0.000000    45.072000

     1      11.388553      11.388553      11.388553    30[7-(6,6),7-(6,6),53-(0),53-(0)]
     2      11.712626      11.712626      11.712626    30[7-(6,6),7-(6,6),53-(0),53-(0)]
     3       1.704436       1.704436       1.704436    30[7-(6,6),7-(6,6),53-(0),53-(0)]
     4       2.349147       2.349147       2.349147    30[7-(6,6),7-(6,6),53-(0),53-(0)]
     5       2.025074       2.025074       2.025074    30[7-(6,6),7-(6,6),53-(0),53-(0)]
     6      12.033264      12.033264      12.033264    30[7-(6,6),7-(6,6),53-(0),53-(0)]
     7       4.519703       4.519703       4.519703    30[7-(6,6),7-(6,6),53-(0),53-(0)]
     8       4.843776       4.843776       4.843776    30[7-(6,6),7-(6,6),53-(0),53-(0)]
     9       8.573286       8.573286       8.573286    30[7-(6,6),7-(6,6),53-(0),53-(0)]
    10       9.217997       9.217997       9.217997    30[7-(6,6),7-(6,6),53-(0),53-(0)]
    11       8.893924       8.893924       8.893924    30[7-(6,6),7-(6,6),53-(0),53-(0)]
    12       5.164414       5.164414       5.164414    30[7-(6,6),7-(6,6),53-(0),53-(0)]
    13       2.349147       2.349147       2.349147    30[7-(6,6),7-(6,6),53-(0),53-(0)]
    14       2.025074       2.025074       2.025074    30[7-(6,6),7-(6,6),53-(0),53-(0)]
    15      12.033264      12.033264      12.033264    30[7-(6,6),7-(6,6),53-(0),53-(0)]
    16      11.388553      11.388553      11.388553    30[7-(6,6),7-(6,6),53-(0),53-(0)]
    17      11.712626      11.712626      11.712626    30[7-(6,6),7-(6,6),53-(0),53-(0)]
    18       1.704436       1.704436       1.704436    30[7-(6,6),7-(6,6),53-(0),53-(0)]
    19       9.217997       9.217997       9.217997    30[7-(6,6),7-(6,6),53-(0),53-(0)]
    20       8.893924       8.893924       8.893924    30[7-(6,6),7-(6,6),53-(0),53-(0)]
    21       5.164414       5.164414       5.164414    30[7-(6,6),7-(6,6),53-(0),53-(0)]
    22       4.519703       4.519703       4.519703    30[7-(6,6),7-(6,6),53-(0),53-(0)]
    23       4.843776       4.843776       4.843776    30[7-(6,6),7-(6,6),53-(0),53-(0)]
    24       8.573286       8.573286       8.573286    30[7-(6,6),7-(6,6),53-(0),53-(0)]
    25       0.522033       0.522033       0.522033    1[6-(6,7)]
    26       1.737819       1.737819       1.737819    1[6-(6,6)]
    27      12.023235      12.023235      12.023235    1[6-(6,6)]
    28      10.892622      10.892622      10.892622    1[6-(6,7)]
    29      10.984665      10.984665      10.984665    1[6-(6,7)]
    30      12.042468      12.042468      12.042468    1[6-(6,6)]
    31       1.677373       1.677373       1.677373    1[6-(6,6)]
    32       0.574236       0.574236       0.574236    1[6-(6,7)]
    33       6.629814       6.629814       6.629814    1[6-(6,7)]
    34        4.48948        4.48948        4.48948    1[6-(6,6)]
    35       4.342487       4.342487       4.342487    1[6-(6,6)]
    36       6.473204       6.473204       6.473204    1[6-(6,7)]
    37       0.839373       0.839373       0.839373    1[6-(6,7)]
    38       0.443728       0.443728       0.443728    1[6-(6,6)]
    39       1.417731       1.417731       1.417731    1[6-(6,6)]
    40       1.816124       1.816124       1.816124    1[6-(6,7)]
    41       1.445206       1.445206       1.445206    1[6-(6,7)]
    42       1.178695       1.178695       1.178695    1[6-(6,6)]
    43       0.585226       0.585226       0.585226    1[6-(6,6)]
    44       0.934164       0.934164       0.934164    1[6-(6,7)]
    45      12.383163      12.383163      12.383163    1[6-(6,7)]
    46      13.168959      13.168959      13.168959    1[6-(6,6)]
    47      -0.002748      -0.002748      -0.002748    1[6-(6,6)]
    48       12.96152       12.96152       12.96152    1[6-(6,7)]
    49      13.215667      13.215667      13.215667    1[6-(6,7)]
    50      11.999881      11.999881      11.999881    1[6-(6,6)]
    51       1.714465       1.714465       1.714465    1[6-(6,6)]
    52       2.845078       2.845078       2.845078    1[6-(6,7)]
    53       2.753035       2.753035       2.753035    1[6-(6,7)]
    54       1.695232       1.695232       1.695232    1[6-(6,6)]
    55      12.060327      12.060327      12.060327    1[6-(6,6)]
    56      13.163464      13.163464      13.163464    1[6-(6,7)]
    57       7.107886       7.107886       7.107886    1[6-(6,7)]
    58        9.24822        9.24822        9.24822    1[6-(6,6)]
    59       9.395213       9.395213       9.395213    1[6-(6,6)]
    60       7.264496       7.264496       7.264496    1[6-(6,7)]
    61      12.898327      12.898327      12.898327    1[6-(6,7)]
    62      13.293972      13.293972      13.293972    1[6-(6,6)]
    63      12.319969      12.319969      12.319969    1[6-(6,6)]
    64      11.921576      11.921576      11.921576    1[6-(6,7)]
    65      12.292494      12.292494      12.292494    1[6-(6,7)]
    66      12.559005      12.559005      12.559005    1[6-(6,6)]
    67      13.152474      13.152474      13.152474    1[6-(6,6)]
    68      12.803536      12.803536      12.803536    1[6-(6,7)]
    69       1.354537       1.354537       1.354537    1[6-(6,7)]
    70       0.568741       0.568741       0.568741    1[6-(6,6)]
    71       0.002748       0.002748       0.002748    1[6-(6,6)]
    72        0.77618        0.77618        0.77618    1[6-(6,7)]
    73       7.390883       7.390883       7.390883    1[6-(6,7)]
    74       8.606669       8.606669       8.606669    1[6-(6,6)]
    75       5.154385       5.154385       5.154385    1[6-(6,6)]
    76       4.023772       4.023772       4.023772    1[6-(6,7)]
    77       4.115815       4.115815       4.115815    1[6-(6,7)]
    78       5.173618       5.173618       5.173618    1[6-(6,6)]
    79       8.546223       8.546223       8.546223    1[6-(6,6)]
    80       7.443086       7.443086       7.443086    1[6-(6,7)]
    81      13.498664      13.498664      13.498664    1[6-(6,7)]
    82       11.35833       11.35833       11.35833    1[6-(6,6)]
    83      11.211337      11.211337      11.211337    1[6-(6,6)]
    84      13.342054      13.342054      13.342054    1[6-(6,7)]
    85       7.708223       7.708223       7.708223    1[6-(6,7)]
    86       7.312578       7.312578       7.312578    1[6-(6,6)]
    87       8.286581       8.286581       8.286581    1[6-(6,6)]
    88       8.684974       8.684974       8.684974    1[6-(6,7)]
    89       8.314056       8.314056       8.314056    1[6-(6,7)]
    90       8.047545       8.047545       8.047545    1[6-(6,6)]
    91       7.454076       7.454076       7.454076    1[6-(6,6)]
    92       7.803014       7.803014       7.803014    1[6-(6,7)]
    93       5.514313       5.514313       5.514313    1[6-(6,7)]
    94       6.300109       6.300109       6.300109    1[6-(6,6)]
    95       6.866102       6.866102       6.866102    1[6-(6,6)]
    96        6.09267        6.09267        6.09267    1[6-(6,7)]
    97       6.346817       6.346817       6.346817    1[6-(6,7)]
    98       5.131031       5.131031       5.131031    1[6-(6,6)]
    99       8.583315       8.583315       8.583315    1[6-(6,6)]
   100       9.713928       9.713928       9.713928    1[6-(6,7)]
   101       9.621885       9.621885       9.621885    1[6-(6,7)]
   102       8.564082       8.564082       8.564082    1[6-(6,6)]
   103       5.191477       5.191477       5.191477    1[6-(6,6)]
   104       6.294614       6.294614       6.294614    1[6-(6,7)]
   105       0.239036       0.239036       0.239036    1[6-(6,7)]
   106        2.37937        2.37937        2.37937    1[6-(6,6)]
   107       2.526363       2.526363       2.526363    1[6-(6,6)]
   108       0.395646       0.395646       0.395646    1[6-(6,7)]
   109       6.029477       6.029477       6.029477    1[6-(6,7)]
   110       6.425122       6.425122       6.425122    1[6-(6,6)]
   111       5.451119       5.451119       5.451119    1[6-(6,6)]
   112       5.052726       5.052726       5.052726    1[6-(6,7)]
   113       5.423644       5.423644       5.423644    1[6-(6,7)]
   114       5.690155       5.690155       5.690155    1[6-(6,6)]
   115       6.283624       6.283624       6.283624    1[6-(6,6)]
   116       5.934686       5.934686       5.934686    1[6-(6,7)]
   117       8.223387       8.223387       8.223387    1[6-(6,7)]
   118       7.437591       7.437591       7.437591    1[6-(6,6)]
   119       6.871598       6.871598       6.871598    1[6-(6,6)]
   120        7.64503        7.64503        7.64503    1[6-(6,7)]
   121      13.215667      13.215667      13.215667    1[6-(6,7)]
   122      11.999881      11.999881      11.999881    1[6-(6,6)]
   123       1.714465       1.714465       1.714465    1[6-(6,6)]
   124       2.845078       2.845078       2.845078    1[6-(6,7)]
   125       2.753035       2.753035       2.753035    1[6-(6,7)]
   126       1.695232       1.695232       1.695232    1[6-(6,6)]
   127      12.060327      12.060327      12.060327    1[6-(6,6)]
   128      13.163464      13.163464      13.163464    1[6-(6,7)]
   129       7.107886       7.107886       7.107886    1[6-(6,7)]
   130        9.24822        9.24822        9.24822    1[6-(6,6)]
   131       9.395213       9.395213       9.395213    1[6-(6,6)]
   132       7.264496       7.264496       7.264496    1[6-(6,7)]
   133      12.898327      12.898327      12.898327    1[6-(6,7)]
   134      13.293972      13.293972      13.293972    1[6-(6,6)]
   135      12.319969      12.319969      12.319969    1[6-(6,6)]
   136      11.921576      11.921576      11.921576    1[6-(6,7)]
   137      12.292494      12.292494      12.292494    1[6-(6,7)]
   138      12.559005      12.559005      12.559005    1[6-(6,6)]
   139      13.152474      13.152474      13.152474    1[6-(6,6)]
   140      12.803536      12.803536      12.803536    1[6-(6,7)]
   141       1.354537       1.354537       1.354537    1[6-(6,7)]
   142       0.568741       0.568741       0.568741    1[6-(6,6)]
   143       0.002748       0.002748       0.002748    1[6-(6,6)]
   144        0.77618        0.77618        0.77618    1[6-(6,7)]
   145       0.522033       0.522033       0.522033    1[6-(6,7)]
   146       1.737819       1.737819       1.737819    1[6-(6,6)]
   147      12.023235      12.023235      12.023235    1[6-(6,6)]
   148      10.892622      10.892622      10.892622    1[6-(6,7)]
   149      10.984665      10.984665      10.984665    1[6-(6,7)]
   150      12.042468      12.042468      12.042468    1[6-(6,6)]
   151       1.677373       1.677373       1.677373    1[6-(6,6)]
   152       0.574236       0.574236       0.574236    1[6-(6,7)]
   153       6.629814       6.629814       6.629814    1[6-(6,7)]
   154        4.48948        4.48948        4.48948    1[6-(6,6)]
   155       4.342487       4.342487       4.342487    1[6-(6,6)]
   156       6.473204       6.473204       6.473204    1[6-(6,7)]
   157       0.839373       0.839373       0.839373    1[6-(6,7)]
   158       0.443728       0.443728       0.443728    1[6-(6,6)]
   159       1.417731       1.417731       1.417731    1[6-(6,6)]
   160       1.816124       1.816124       1.816124    1[6-(6,7)]
   161       1.445206       1.445206       1.445206    1[6-(6,7)]
   162       1.178695       1.178695       1.178695    1[6-(6,6)]
   163       0.585226       0.585226       0.585226    1[6-(6,6)]
   164       0.934164       0.934164       0.934164    1[6-(6,7)]
   165      12.383163      12.383163      12.383163    1[6-(6,7)]
   166      13.168959      13.168959      13.168959    1[6-(6,6)]
   167      -0.002748      -0.002748      -0.002748    1[6-(6,6)]
   168       12.96152       12.96152       12.96152    1[6-(6,7)]
   169       6.346817       6.346817       6.346817    1[6-(6,7)]
   170       5.131031       5.131031       5.131031    1[6-(6,6)]
   171       8.583315       8.583315       8.583315    1[6-(6,6)]
   172       9.713928       9.713928       9.713928    1[6-(6,7)]
   173       9.621885       9.621885       9.621885    1[6-(6,7)]
   174       8.564082       8.564082       8.564082    1[6-(6,6)]
   175       5.191477       5.191477       5.191477    1[6-(6,6)]
   176       6.294614       6.294614       6.294614    1[6-(6,7)]
   177       0.239036       0.239036       0.239036    1[6-(6,7)]
   178        2.37937        2.37937        2.37937    1[6-(6,6)]
   179       2.526363       2.526363       2.526363    1[6-(6,6)]
   180       0.395646       0.395646       0.395646    1[6-(6,7)]
   181       6.029477       6.029477       6.029477    1[6-(6,7)]
   182       6.425122       6.425122       6.425122    1[6-(6,6)]
   183       5.451119       5.451119       5.451119    1[6-(6,6)]
   184       5.052726       5.052726       5.052726    1[6-(6,7)]
   185       5.423644       5.423644       5.423644    1[6-(6,7)]
   186       5.690155       5.690155       5.690155    1[6-(6,6)]
   187       6.283624       6.283624       6.283624    1[6-(6,6)]
   188       5.934686       5.934686       5.934686    1[6-(6,7)]
   189       8.223387       8.223387       8.223387    1[6-(6,7)]
   190       7.437591       7.437591       7.437591    1[6-(6,6)]
   191       6.871598       6.871598       6.871598    1[6-(6,6)]
   192        7.64503        7.64503        7.64503    1[6-(6,7)]
   193       7.390883       7.390883       7.390883    1[6-(6,7)]
   194       8.606669       8.606669       8.606669    1[6-(6,6)]
   195       5.154385       5.154385       5.154385    1[6-(6,6)]
   196       4.023772       4.023772       4.023772    1[6-(6,7)]
   197       4.115815       4.115815       4.115815    1[6-(6,7)]
   198       5.173618       5.173618       5.173618    1[6-(6,6)]
   199       8.546223       8.546223       8.546223    1[6-(6,6)]
   200       7.443086       7.443086       7.443086    1[6-(6,7)]
   201      13.498664      13.498664      13.498664    1[6-(6,7)]
   202       11.35833       11.35833       11.35833    1[6-(6,6)]
   203      11.211337      11.211337      11.211337    1[6-(6,6)]
   204      13.342054      13.342054      13.342054    1[6-(6,7)]
   205       7.708223       7.708223       7.708223    1[6-(6,7)]
   206       7.312578       7.312578       7.312578    1[6-(6,6)]
   207       8.286581       8.286581       8.286581    1[6-(6,6)]
   208       8.684974       8.684974       8.684974    1[6-(6,7)]
   209       8.314056       8.314056       8.314056    1[6-(6,7)]
   210       8.047545       8.047545       8.047545    1[6-(6,6)]
   211       7.454076       7.454076       7.454076    1[6-(6,6)]
   212       7.803014       7.803014       7.803014    1[6-(6,7)]
   213       5.514313       5.514313       5.514313    1[6-(6,7)]
   214       6.300109       6.300109       6.300109    1[6-(6,6)]
   215       6.866102       6.866102       6.866102    1[6-(6,6)]
   216        6.09267        6.09267        6.09267    1[6-(6,7)]
   217       0.060446       0.060446       0.060446    6[1-(0),6-(1,6),7-(6,30)]
   218       0.788544       0.788544       0.788544    6[1-(0),6-(1,7),6-(6,6)]
   219       0.136003       0.136003       0.136003    6[6-(1,6),6-(1,6),6-(7,7)]
   220      12.512297      12.512297      12.512297    6[1-(0),6-(1,7),6-(6,6)]
   221      11.841897      11.841897      11.841897    6[1-(0),6-(1,6),7-(6,30)]
   222      11.914707      11.914707      11.914707    6[1-(0),6-(1,6),7-(6,30)]
   223      12.532904      12.532904      12.532904    6[1-(0),6-(1,7),6-(6,6)]
   224       0.123639       0.123639       0.123639    6[6-(1,6),6-(1,6),6-(7,7)]
   225       0.767937       0.767937       0.767937    6[1-(0),6-(1,7),6-(6,6)]
   226       0.098911       0.098911       0.098911    6[1-(0),6-(1,6),7-(6,30)]
   227        6.15449        6.15449        6.15449    6[1-(0),6-(1,6),7-(6,30)]
   228       4.878257       4.878257       4.878257    6[1-(0),6-(1,7),6-(6,6)]
   229       4.165271       4.165271       4.165271    6[6-(1,6),6-(1,6),6-(7,7)]
   230       4.795831       4.795831       4.795831    6[1-(0),6-(1,7),6-(6,6)]
   231       6.062447       6.062447       6.062447    6[1-(0),6-(1,6),7-(6,30)]
   232       0.891577       0.891577       0.891577    6[6-(6,6),7-(6),7-(6)]
   233       0.844869       0.844869       0.844869    6[6-(6,6),7-(6),7-(6)]
   234        2.74754        2.74754        2.74754    6[6-(6,6),7-(6),7-(6)]
   235       0.974003       0.974003       0.974003    6[1-(0),6-(1,6),7-(6,30)]
   236       0.736341       0.736341       0.736341    6[1-(0),6-(1,7),6-(6,6)]
   237       0.927295       0.927295       0.927295    6[6-(1,6),6-(1,6),6-(7,7)]
   238        1.31195        1.31195        1.31195    6[1-(0),6-(1,7),6-(6,6)]
   239       1.539996       1.539996       1.539996    6[1-(0),6-(1,6),7-(6,30)]
   240       1.292718       1.292718       1.292718    6[1-(0),6-(1,6),7-(6,30)]
   241        1.11138        1.11138        1.11138    6[1-(0),6-(1,7),6-(6,6)]
   242       0.836626       0.836626       0.836626    6[6-(1,6),6-(1,6),6-(7,7)]
   243       0.773433       0.773433       0.773433    6[1-(0),6-(1,7),6-(6,6)]
   244       0.986367       0.986367       0.986367    6[1-(0),6-(1,6),7-(6,30)]
   245      12.640058      12.640058      12.640058    6[1-(0),6-(1,6),7-(6,30)]
   246      13.111261      13.111261      13.111261    6[1-(0),6-(1,7),6-(6,6)]
   247      13.502785      13.502785      13.502785    6[6-(1,6),6-(1,6),6-(7,7)]
   248      13.443713      13.443713      13.443713    6[1-(0),6-(1,7),6-(6,6)]
   249      12.968389      12.968389      12.968389    6[1-(0),6-(1,6),7-(6,30)]
   250       0.711613       0.711613       0.711613    6[6-(6,6),7-(6),7-(6)]
   251        0.68139        0.68139        0.68139    6[6-(6,6),7-(6),7-(6)]
   252       0.186833       0.186833       0.186833    6[6-(6,6),7-(6),7-(6)]
   253      13.677254      13.677254      13.677254    6[1-(0),6-(1,6),7-(6,30)]
   254      12.949156      12.949156      12.949156    6[1-(0),6-(1,7),6-(6,6)]
   255      13.601697      13.601697      13.601697    6[6-(1,6),6-(1,6),6-(7,7)]
   256       1.225403       1.225403       1.225403    6[1-(0),6-(1,7),6-(6,6)]
   257       1.895803       1.895803       1.895803    6[1-(0),6-(1,6),7-(6,30)]
   258       1.822993       1.822993       1.822993    6[1-(0),6-(1,6),7-(6,30)]
   259       1.204796       1.204796       1.204796    6[1-(0),6-(1,7),6-(6,6)]
   260      13.614061      13.614061      13.614061    6[6-(1,6),6-(1,6),6-(7,7)]
   261      12.969763      12.969763      12.969763    6[1-(0),6-(1,7),6-(6,6)]
   262      13.638789      13.638789      13.638789    6[1-(0),6-(1,6),7-(6,30)]
   263        7.58321        7.58321        7.58321    6[1-(0),6-(1,6),7-(6,30)]
   264       8.859443       8.859443       8.859443    6[1-(0),6-(1,7),6-(6,6)]
   265       9.572429       9.572429       9.572429    6[6-(1,6),6-(1,6),6-(7,7)]
   266       8.941869       8.941869       8.941869    6[1-(0),6-(1,7),6-(6,6)]
   267       7.675253       7.675253       7.675253    6[1-(0),6-(1,6),7-(6,30)]
   268      12.846123      12.846123      12.846123    6[6-(6,6),7-(6),7-(6)]
   269      12.892831      12.892831      12.892831    6[6-(6,6),7-(6),7-(6)]
   270       10.99016       10.99016       10.99016    6[6-(6,6),7-(6),7-(6)]
   271      12.763697      12.763697      12.763697    6[1-(0),6-(1,6),7-(6,30)]
   272      13.001359      13.001359      13.001359    6[1-(0),6-(1,7),6-(6,6)]
   273      12.810405      12.810405      12.810405    6[6-(1,6),6-(1,6),6-(7,7)]
   274       12.42575       12.42575       12.42575    6[1-(0),6-(1,7),6-(6,6)]
   275      12.197704      12.197704      12.197704    6[1-(0),6-(1,6),7-(6,30)]
   276      12.444982      12.444982      12.444982    6[1-(0),6-(1,6),7-(6,30)]
   277       12.62632       12.62632       12.62632    6[1-(0),6-(1,7),6-(6,6)]
   278      12.901074      12.901074      12.901074    6[6-(1,6),6-(1,6),6-(7,7)]
   279      12.964267      12.964267      12.964267    6[1-(0),6-(1,7),6-(6,6)]
   280      12.751333      12.751333      12.751333    6[1-(0),6-(1,6),7-(6,30)]
   281       1.097642       1.097642       1.097642    6[1-(0),6-(1,6),7-(6,30)]
   282       0.626439       0.626439       0.626439    6[1-(0),6-(1,7),6-(6,6)]
   283       0.234915       0.234915       0.234915    6[6-(1,6),6-(1,6),6-(7,7)]
   284       0.293987       0.293987       0.293987    6[1-(0),6-(1,7),6-(6,6)]
   285       0.769311       0.769311       0.769311    6[1-(0),6-(1,6),7-(6,30)]
   286      13.026087      13.026087      13.026087    6[6-(6,6),7-(6),7-(6)]
   287       13.05631       13.05631       13.05631    6[6-(6,6),7-(6),7-(6)]
   288      13.550867      13.550867      13.550867    6[6-(6,6),7-(6),7-(6)]
   289       6.929296       6.929296       6.929296    6[1-(0),6-(1,6),7-(6,30)]
   290       7.657394       7.657394       7.657394    6[1-(0),6-(1,7),6-(6,6)]
   291       7.004853       7.004853       7.004853    6[6-(1,6),6-(1,6),6-(7,7)]
   292       5.643447       5.643447       5.643447    6[1-(0),6-(1,7),6-(6,6)]
   293       4.973047       4.973047       4.973047    6[1-(0),6-(1,6),7-(6,30)]
   294       5.045857       5.045857       5.045857    6[1-(0),6-(1,6),7-(6,30)]
   295       5.664054       5.664054       5.664054    6[1-(0),6-(1,7),6-(6,6)]
   296       6.992489       6.992489       6.992489    6[6-(1,6),6-(1,6),6-(7,7)]
   297       7.636787       7.636787       7.636787    6[1-(0),6-(1,7),6-(6,6)]
   298       6.967761       6.967761       6.967761    6[1-(0),6-(1,6),7-(6,30)]
   299       13.02334       13.02334       13.02334    6[1-(0),6-(1,6),7-(6,30)]
   300      11.747107      11.747107      11.747107    6[1-(0),6-(1,7),6-(6,6)]
   301      11.034121      11.034121      11.034121    6[6-(1,6),6-(1,6),6-(7,7)]
   302      11.664681      11.664681      11.664681    6[1-(0),6-(1,7),6-(6,6)]
   303      12.931297      12.931297      12.931297    6[1-(0),6-(1,6),7-(6,30)]
   304       7.760427       7.760427       7.760427    6[6-(6,6),7-(6),7-(6)]
   305       7.713719       7.713719       7.713719    6[6-(6,6),7-(6),7-(6)]
   306        9.61639        9.61639        9.61639    6[6-(6,6),7-(6),7-(6)]
   307       7.842853       7.842853       7.842853    6[1-(0),6-(1,6),7-(6,30)]
   308       7.605191       7.605191       7.605191    6[1-(0),6-(1,7),6-(6,6)]
   309       7.796145       7.796145       7.796145    6[6-(1,6),6-(1,6),6-(7,7)]
   310         8.1808         8.1808         8.1808    6[1-(0),6-(1,7),6-(6,6)]
   311       8.408846       8.408846       8.408846    6[1-(0),6-(1,6),7-(6,30)]
   312       8.161568       8.161568       8.161568    6[1-(0),6-(1,6),7-(6,30)]
   313        7.98023        7.98023        7.98023    6[1-(0),6-(1,7),6-(6,6)]
   314       7.705476       7.705476       7.705476    6[6-(1,6),6-(1,6),6-(7,7)]
   315       7.642283       7.642283       7.642283    6[1-(0),6-(1,7),6-(6,6)]
   316       7.855217       7.855217       7.855217    6[1-(0),6-(1,6),7-(6,30)]
   317       5.771208       5.771208       5.771208    6[1-(0),6-(1,6),7-(6,30)]
   318       6.242411       6.242411       6.242411    6[1-(0),6-(1,7),6-(6,6)]
   319       6.633935       6.633935       6.633935    6[6-(1,6),6-(1,6),6-(7,7)]
   320       6.574863       6.574863       6.574863    6[1-(0),6-(1,7),6-(6,6)]
   321       6.099539       6.099539       6.099539    6[1-(0),6-(1,6),7-(6,30)]
   322       7.580463       7.580463       7.580463    6[6-(6,6),7-(6),7-(6)]
   323        7.55024        7.55024        7.55024    6[6-(6,6),7-(6),7-(6)]
   324       7.055683       7.055683       7.055683    6[6-(6,6),7-(6),7-(6)]
   325       6.808404       6.808404       6.808404    6[1-(0),6-(1,6),7-(6,30)]
   326       6.080306       6.080306       6.080306    6[1-(0),6-(1,7),6-(6,6)]
   327       6.732847       6.732847       6.732847    6[6-(1,6),6-(1,6),6-(7,7)]
   328       8.094253       8.094253       8.094253    6[1-(0),6-(1,7),6-(6,6)]
   329       8.764653       8.764653       8.764653    6[1-(0),6-(1,6),7-(6,30)]
   330       8.691843       8.691843       8.691843    6[1-(0),6-(1,6),7-(6,30)]
   331       8.073646       8.073646       8.073646    6[1-(0),6-(1,7),6-(6,6)]
   332       6.745211       6.745211       6.745211    6[6-(1,6),6-(1,6),6-(7,7)]
   333       6.100913       6.100913       6.100913    6[1-(0),6-(1,7),6-(6,6)]
   334       6.769939       6.769939       6.769939    6[1-(0),6-(1,6),7-(6,30)]
   335        0.71436        0.71436        0.71436    6[1-(0),6-(1,6),7-(6,30)]
   336       1.990593       1.990593       1.990593    6[1-(0),6-(1,7),6-(6,6)]
   337       2.703579       2.703579       2.703579    6[6-(1,6),6-(1,6),6-(7,7)]
   338       2.073019       2.073019       2.073019    6[1-(0),6-(1,7),6-(6,6)]
   339       0.806403       0.806403       0.806403    6[1-(0),6-(1,6),7-(6,30)]
   340       5.977273       5.977273       5.977273    6[6-(6,6),7-(6),7-(6)]
   341       6.023981       6.023981       6.023981    6[6-(6,6),7-(6),7-(6)]
   342        4.12131        4.12131        4.12131    6[6-(6,6),7-(6),7-(6)]
   343       5.894847       5.894847       5.894847    6[1-(0),6-(1,6),7-(6,30)]
   344       6.132509       6.132509       6.132509    6[1-(0),6-(1,7),6-(6,6)]
   345       5.941555       5.941555       5.941555    6[6-(1,6),6-(1,6),6-(7,7)]
   346         5.5569         5.5569         5.5569    6[1-(0),6-(1,7),6-(6,6)]
   347       5.328854       5.328854       5.328854    6[1-(0),6-(1,6),7-(6,30)]
   348       5.576132       5.576132       5.576132    6[1-(0),6-(1,6),7-(6,30)]
   349        5.75747        5.75747        5.75747    6[1-(0),6-(1,7),6-(6,6)]
   350       6.032224       6.032224       6.032224    6[6-(1,6),6-(1,6),6-(7,7)]
   351       6.095417       6.095417       6.095417    6[1-(0),6-(1,7),6-(6,6)]
   352       5.882483       5.882483       5.882483    6[1-(0),6-(1,6),7-(6,30)]
   353       7.966492       7.966492       7.966492    6[1-(0),6-(1,6),7-(6,30)]
   354       7.495289       7.495289       7.495289    6[1-(0),6-(1,7),6-(6,6)]
   355       7.103765       7.103765       7.103765    6[6-(1,6),6-(1,6),6-(7,7)]
   356       7.162837       7.162837       7.162837    6[1-(0),6-(1,7),6-(6,6)]
   357       7.638161       7.638161       7.638161    6[1-(0),6-(1,6),7-(6,30)]
   358       6.157237       6.157237       6.157237    6[6-(6,6),7-(6),7-(6)]
   359        6.18746        6.18746        6.18746    6[6-(6,6),7-(6),7-(6)]
   360       6.682017       6.682017       6.682017    6[6-(6,6),7-(6),7-(6)]
   361      13.677254      13.677254      13.677254    6[1-(0),6-(1,6),7-(6,30)]
   362      12.949156      12.949156      12.949156    6[1-(0),6-(1,7),6-(6,6)]
   363      13.601697      13.601697      13.601697    6[6-(1,6),6-(1,6),6-(7,7)]
   364       1.225403       1.225403       1.225403    6[1-(0),6-(1,7),6-(6,6)]
   365       1.895803       1.895803       1.895803    6[1-(0),6-(1,6),7-(6,30)]
   366       1.822993       1.822993       1.822993    6[1-(0),6-(1,6),7-(6,30)]
   367       1.204796       1.204796       1.204796    6[1-(0),6-(1,7),6-(6,6)]
   368      13.614061      13.614061      13.614061    6[6-(1,6),6-(1,6),6-(7,7)]
   369      12.969763      12.969763      12.969763    6[1-(0),6-(1,7),6-(6,6)]
   370      13.638789      13.638789      13.638789    6[1-(0),6-(1,6),7-(6,30)]
   371        7.58321        7.58321        7.58321    6[1-(0),6-(1,6),7-(6,30)]
   372       8.859443       8.859443       8.859443    6[1-(0),6-(1,7),6-(6,6)]
   373       9.572429       9.572429       9.572429    6[6-(1,6),6-(1,6),6-(7,7)]
   374       8.941869       8.941869       8.941869    6[1-(0),6-(1,7),6-(6,6)]
   375       7.675253       7.675253       7.675253    6[1-(0),6-(1,6),7-(6,30)]
   376      12.846123      12.846123      12.846123    6[6-(6,6),7-(6),7-(6)]
   377      12.892831      12.892831      12.892831    6[6-(6,6),7-(6),7-(6)]
   378       10.99016       10.99016       10.99016    6[6-(6,6),7-(6),7-(6)]
   379      12.763697      12.763697      12.763697    6[1-(0),6-(1,6),7-(6,30)]
   380      13.001359      13.001359      13.001359    6[1-(0),6-(1,7),6-(6,6)]
   381      12.810405      12.810405      12.810405    6[6-(1,6),6-(1,6),6-(7,7)]
   382       12.42575       12.42575       12.42575    6[1-(0),6-(1,7),6-(6,6)]
   383      12.197704      12.197704      12.197704    6[1-(0),6-(1,6),7-(6,30)]
   384      12.444982      12.444982      12.444982    6[1-(0),6-(1,6),7-(6,30)]
   385       12.62632       12.62632       12.62632    6[1-(0),6-(1,7),6-(6,6)]
   386      12.901074      12.901074      12.901074    6[6-(1,6),6-(1,6),6-(7,7)]
   387      12.964267      12.964267      12.964267    6[1-(0),6-(1,7),6-(6,6)]
   388      12.751333      12.751333      12.751333    6[1-(0),6-(1,6),7-(6,30)]
   389       1.097642       1.097642       1.097642    6[1-(0),6-(1,6),7-(6,30)]
   390       0.626439       0.626439       0.626439    6[1-(0),6-(1,7),6-(6,6)]
   391       0.234915       0.234915       0.234915    6[6-(1,6),6-(1,6),6-(7,7)]
   392       0.293987       0.293987       0.293987    6[1-(0),6-(1,7),6-(6,6)]
   393       0.769311       0.769311       0.769311    6[1-(0),6-(1,6),7-(6,30)]
   394      13.026087      13.026087      13.026087    6[6-(6,6),7-(6),7-(6)]
   395       13.05631       13.05631       13.05631    6[6-(6,6),7-(6),7-(6)]
   396      13.550867      13.550867      13.550867    6[6-(6,6),7-(6),7-(6)]
   397       0.060446       0.060446       0.060446    6[1-(0),6-(1,6),7-(6,30)]
   398       0.788544       0.788544       0.788544    6[1-(0),6-(1,7),6-(6,6)]
   399       0.136003       0.136003       0.136003    6[6-(1,6),6-(1,6),6-(7,7)]
   400      12.512297      12.512297      12.512297    6[1-(0),6-(1,7),6-(6,6)]
   401      11.841897      11.841897      11.841897    6[1-(0),6-(1,6),7-(6,30)]
   402      11.914707      11.914707      11.914707    6[1-(0),6-(1,6),7-(6,30)]
   403      12.532904      12.532904      12.532904    6[1-(0),6-(1,7),6-(6,6)]
   404       0.123639       0.123639       0.123639    6[6-(1,6),6-(1,6),6-(7,7)]
   405       0.767937       0.767937       0.767937    6[1-(0),6-(1,7),6-(6,6)]
   406       0.098911       0.098911       0.098911    6[1-(0),6-(1,6),7-(6,30)]
   407        6.15449        6.15449        6.15449    6[1-(0),6-(1,6),7-(6,30)]
   408       4.878257       4.878257       4.878257    6[1-(0),6-(1,7),6-(6,6)]
   409       4.165271       4.165271       4.165271    6[6-(1,6),6-(1,6),6-(7,7)]
   410       4.795831       4.795831       4.795831    6[1-(0),6-(1,7),6-(6,6)]
   411       6.062447       6.062447       6.062447    6[1-(0),6-(1,6),7-(6,30)]
   412       0.891577       0.891577       0.891577    6[6-(6,6),7-(6),7-(6)]
   413       0.844869       0.844869       0.844869    6[6-(6,6),7-(6),7-(6)]
   414        2.74754        2.74754        2.74754    6[6-(6,6),7-(6),7-(6)]
   415       0.974003       0.974003       0.974003    6[1-(0),6-(1,6),7-(6,30)]
   416       0.736341       0.736341       0.736341    6[1-(0),6-(1,7),6-(6,6)]
   417       0.927295       0.927295       0.927295    6[6-(1,6),6-(1,6),6-(7,7)]
   418        1.31195        1.31195        1.31195    6[1-(0),6-(1,7),6-(6,6)]
   419       1.539996       1.539996       1.539996    6[1-(0),6-(1,6),7-(6,30)]
   420       1.292718       1.292718       1.292718    6[1-(0),6-(1,6),7-(6,30)]
   421        1.11138        1.11138        1.11138    6[1-(0),6-(1,7),6-(6,6)]
   422       0.836626       0.836626       0.836626    6[6-(1,6),6-(1,6),6-(7,7)]
   423       0.773433       0.773433       0.773433    6[1-(0),6-(1,7),6-(6,6)]
   424       0.986367       0.986367       0.986367    6[1-(0),6-(1,6),7-(6,30)]
   425      12.640058      12.640058      12.640058    6[1-(0),6-(1,6),7-(6,30)]
   426      13.111261      13.111261      13.111261    6[1-(0),6-(1,7),6-(6,6)]
   427      13.502785      13.502785      13.502785    6[6-(1,6),6-(1,6),6-(7,7)]
   428      13.443713      13.443713      13.443713    6[1-(0),6-(1,7),6-(6,6)]
   429      12.968389      12.968389      12.968389    6[1-(0),6-(1,6),7-(6,30)]
   430       0.711613       0.711613       0.711613    6[6-(6,6),7-(6),7-(6)]
   431        0.68139        0.68139        0.68139    6[6-(6,6),7-(6),7-(6)]
   432       0.186833       0.186833       0.186833    6[6-(6,6),7-(6),7-(6)]
   433       6.808404       6.808404       6.808404    6[1-(0),6-(1,6),7-(6,30)]
   434       6.080306       6.080306       6.080306    6[1-(0),6-(1,7),6-(6,6)]
   435       6.732847       6.732847       6.732847    6[6-(1,6),6-(1,6),6-(7,7)]
   436       8.094253       8.094253       8.094253    6[1-(0),6-(1,7),6-(6,6)]
   437       8.764653       8.764653       8.764653    6[1-(0),6-(1,6),7-(6,30)]
   438       8.691843       8.691843       8.691843    6[1-(0),6-(1,6),7-(6,30)]
   439       8.073646       8.073646       8.073646    6[1-(0),6-(1,7),6-(6,6)]
   440       6.745211       6.745211       6.745211    6[6-(1,6),6-(1,6),6-(7,7)]
   441       6.100913       6.100913       6.100913    6[1-(0),6-(1,7),6-(6,6)]
   442       6.769939       6.769939       6.769939    6[1-(0),6-(1,6),7-(6,30)]
   443        0.71436        0.71436        0.71436    6[1-(0),6-(1,6),7-(6,30)]
   444       1.990593       1.990593       1.990593    6[1-(0),6-(1,7),6-(6,6)]
   445       2.703579       2.703579       2.703579    6[6-(1,6),6-(1,6),6-(7,7)]
   446       2.073019       2.073019       2.073019    6[1-(0),6-(1,7),6-(6,6)]
   447       0.806403       0.806403       0.806403    6[1-(0),6-(1,6),7-(6,30)]
   448       5.977273       5.977273       5.977273    6[6-(6,6),7-(6),7-(6)]
   449       6.023981       6.023981       6.023981    6[6-(6,6),7-(6),7-(6)]
   450        4.12131        4.12131        4.12131    6[6-(6,6),7-(6),7-(6)]
   451       5.894847       5.894847       5.894847    6[1-(0),6-(1,6),7-(6,30)]
   452       6.132509       6.132509       6.132509    6[1-(0),6-(1,7),6-(6,6)]
   453       5.941555       5.941555       5.941555    6[6-(1,6),6-(1,6),6-(7,7)]
   454         5.5569         5.5569         5.5569    6[1-(0),6-(1,7),6-(6,6)]
   455       5.328854       5.328854       5.328854    6[1-(0),6-(1,6),7-(6,30)]
   456       5.576132       5.576132       5.576132    6[1-(0),6-(1,6),7-(6,30)]
   457        5.75747        5.75747        5.75747    6[1-(0),6-(1,7),6-(6,6)]
   458       6.032224       6.032224       6.032224    6[6-(1,6),6-(1,6),6-(7,7)]
   459       6.095417       6.095417       6.095417    6[1-(0),6-(1,7),6-(6,6)]
   460       5.882483       5.882483       5.882483    6[1-(0),6-(1,6),7-(6,30)]
   461       7.966492       7.966492       7.966492    6[1-(0),6-(1,6),7-(6,30)]
   462       7.495289       7.495289       7.495289    6[1-(0),6-(1,7),6-(6,6)]
   463       7.103765       7.103765       7.103765    6[6-(1,6),6-(1,6),6-(7,7)]
   464       7.162837       7.162837       7.162837    6[1-(0),6-(1,7),6-(6,6)]
   465       7.638161       7.638161       7.638161    6[1-(0),6-(1,6),7-(6,30)]
   466       6.157237       6.157237       6.157237    6[6-(6,6),7-(6),7-(6)]
   467        6.18746        6.18746        6.18746    6[6-(6,6),7-(6),7-(6)]
   468       6.682017       6.682017       6.682017    6[6-(6,6),7-(6),7-(6)]
   469       6.929296       6.929296       6.929296    6[1-(0),6-(1,6),7-(6,30)]
   470       7.657394       7.657394       7.657394    6[1-(0),6-(1,7),6-(6,6)]
   471       7.004853       7.004853       7.004853    6[6-(1,6),6-(1,6),6-(7,7)]
   472       5.643447       5.643447       5.643447    6[1-(0),6-(1,7),6-(6,6)]
   473       4.973047       4.973047       4.973047    6[1-(0),6-(1,6),7-(6,30)]
   474       5.045857       5.045857       5.045857    6[1-(0),6-(1,6),7-(6,30)]
   475       5.664054       5.664054       5.664054    6[1-(0),6-(1,7),6-(6,6)]
   476       6.992489       6.992489       6.992489    6[6-(1,6),6-(1,6),6-(7,7)]
   477       7.636787       7.636787       7.636787    6[1-(0),6-(1,7),6-(6,6)]
   478       6.967761       6.967761       6.967761    6[1-(0),6-(1,6),7-(6,30)]
   479       13.02334       13.02334       13.02334    6[1-(0),6-(1,6),7-(6,30)]
   480      11.747107      11.747107      11.747107    6[1-(0),6-(1,7),6-(6,6)]
   481      11.034121      11.034121      11.034121    6[6-(1,6),6-(1,6),6-(7,7)]
   482      11.664681      11.664681      11.664681    6[1-(0),6-(1,7),6-(6,6)]
   483      12.931297      12.931297      12.931297    6[1-(0),6-(1,6),7-(6,30)]
   484       7.760427       7.760427       7.760427    6[6-(6,6),7-(6),7-(6)]
   485       7.713719       7.713719       7.713719    6[6-(6,6),7-(6),7-(6)]
   486        9.61639        9.61639        9.61639    6[6-(6,6),7-(6),7-(6)]
   487       7.842853       7.842853       7.842853    6[1-(0),6-(1,6),7-(6,30)]
   488       7.605191       7.605191       7.605191    6[1-(0),6-(1,7),6-(6,6)]
   489       7.796145       7.796145       7.796145    6[6-(1,6),6-(1,6),6-(7,7)]
   490         8.1808         8.1808         8.1808    6[1-(0),6-(1,7),6-(6,6)]
   491       8.408846       8.408846       8.408846    6[1-(0),6-(1,6),7-(6,30)]
   492       8.161568       8.161568       8.161568    6[1-(0),6-(1,6),7-(6,30)]
   493        7.98023        7.98023        7.98023    6[1-(0),6-(1,7),6-(6,6)]
   494       7.705476       7.705476       7.705476    6[6-(1,6),6-(1,6),6-(7,7)]
   495       7.642283       7.642283       7.642283    6[1-(0),6-(1,7),6-(6,6)]
   496       7.855217       7.855217       7.855217    6[1-(0),6-(1,6),7-(6,30)]
   497       5.771208       5.771208       5.771208    6[1-(0),6-(1,6),7-(6,30)]
   498       6.242411       6.242411       6.242411    6[1-(0),6-(1,7),6-(6,6)]
   499       6.633935       6.633935       6.633935    6[6-(1,6),6-(1,6),6-(7,7)]
   500       6.574863       6.574863       6.574863    6[1-(0),6-(1,7),6-(6,6)]
   501       6.099539       6.099539       6.099539    6[1-(0),6-(1,6),7-(6,30)]
   502       7.580463       7.580463       7.580463    6[6-(6,6),7-(6),7-(6)]
   503        7.55024        7.55024        7.55024    6[6-(6,6),7-(6),7-(6)]
   504       7.055683       7.055683       7.055683    6[6-(6,6),7-(6),7-(6)]
   505      11.195539      11.195539      11.195539    53[30-(7,7,53)]
   506       9.263606       9.263606       9.263606    53[30-(7,7,53)]
   507       9.204671       9.204671       9.204671    53[30-(7,7,53)]
   508      12.935418      12.935418      12.935418    53[30-(7,7,53)]
   509        2.75647        2.75647        2.75647    53[30-(7,7,53)]
   510       2.879697       2.879697       2.879697    53[30-(7,7,53)]
   511       2.542161       2.542161       2.542161    53[30-(7,7,53)]
   512       4.474094       4.474094       4.474094    53[30-(7,7,53)]
   513       4.533029       4.533029       4.533029    53[30-(7,7,53)]
   514       0.802282       0.802282       0.802282    53[30-(7,7,53)]
   515       10.98123       10.98123       10.98123    53[30-(7,7,53)]
   516      10.858003      10.858003      10.858003    53[30-(7,7,53)]
   517       4.326689       4.326689       4.326689    53[30-(7,7,53)]
   518       2.394756       2.394756       2.394756    53[30-(7,7,53)]
   519       2.335821       2.335821       2.335821    53[30-(7,7,53)]
   520       6.066568       6.066568       6.066568    53[30-(7,7,53)]
   521        9.62532        9.62532        9.62532    53[30-(7,7,53)]
   522       9.748547       9.748547       9.748547    53[30-(7,7,53)]
   523       9.411011       9.411011       9.411011    53[30-(7,7,53)]
   524      11.342944      11.342944      11.342944    53[30-(7,7,53)]
   525      11.401879      11.401879      11.401879    53[30-(7,7,53)]
   526       7.671132       7.671132       7.671132    53[30-(7,7,53)]
   527        4.11238        4.11238        4.11238    53[30-(7,7,53)]
   528       3.989153       3.989153       3.989153    53[30-(7,7,53)]
   529       2.542161       2.542161       2.542161    53[30-(7,7,53)]
   530       4.474094       4.474094       4.474094    53[30-(7,7,53)]
   531       4.533029       4.533029       4.533029    53[30-(7,7,53)]
   532       0.802282       0.802282       0.802282    53[30-(7,7,53)]
   533       10.98123       10.98123       10.98123    53[30-(7,7,53)]
   534      10.858003      10.858003      10.858003    53[30-(7,7,53)]
   535      11.195539      11.195539      11.195539    53[30-(7,7,53)]
   536       9.263606       9.263606       9.263606    53[30-(7,7,53)]
   537       9.204671       9.204671       9.204671    53[30-(7,7,53)]
   538      12.935418      12.935418      12.935418    53[30-(7,7,53)]
   539        2.75647        2.75647        2.75647    53[30-(7,7,53)]
   540       2.879697       2.879697       2.879697    53[30-(7,7,53)]
   541       9.411011       9.411011       9.411011    53[30-(7,7,53)]
   542      11.342944      11.342944      11.342944    53[30-(7,7,53)]
   543      11.401879      11.401879      11.401879    53[30-(7,7,53)]
   544       7.671132       7.671132       7.671132    53[30-(7,7,53)]
   545        4.11238        4.11238        4.11238    53[30-(7,7,53)]
   546       3.989153       3.989153       3.989153    53[30-(7,7,53)]
   547       4.326689       4.326689       4.326689    53[30-(7,7,53)]
   548       2.394756       2.394756       2.394756    53[30-(7,7,53)]
   549       2.335821       2.335821       2.335821    53[30-(7,7,53)]
   550       6.066568       6.066568       6.066568    53[30-(7,7,53)]
   551        9.62532        9.62532        9.62532    53[30-(7,7,53)]
   552       9.748547       9.748547       9.748547    53[30-(7,7,53)]
   553      12.472458      12.472458      12.472458    7[6-(1,6),6-(1,6),30-(7,53,53)]
   554      12.538399      12.538399      12.538399    7[6-(1,6),6-(1,6),30-(7,53,53)]
   555        6.76307        6.76307        6.76307    7[6-(1,6),6-(1,6),30-(7,53,53)]
   556       2.187042       2.187042       2.187042    7[6-(6,7),6-(6,7)]
   557       0.151115       0.151115       0.151115    7[6-(6,7),6-(6,7)]
   558       2.136212       2.136212       2.136212    7[6-(6,7),6-(6,7)]
   559       1.397124       1.397124       1.397124    7[6-(1,6),6-(1,6),30-(7,53,53)]
   560       1.259747       1.259747       1.259747    7[6-(1,6),6-(1,6),30-(7,53,53)]
   561      12.521914      12.521914      12.521914    7[6-(1,6),6-(1,6),30-(7,53,53)]
   562       0.361302       0.361302       0.361302    7[6-(6,7),6-(6,7)]
   563       0.851737       0.851737       0.851737    7[6-(6,7),6-(6,7)]
   564       0.321462       0.321462       0.321462    7[6-(6,7),6-(6,7)]
   565       1.265242       1.265242       1.265242    7[6-(1,6),6-(1,6),30-(7,53,53)]
   566       1.199301       1.199301       1.199301    7[6-(1,6),6-(1,6),30-(7,53,53)]
   567        6.97463        6.97463        6.97463    7[6-(1,6),6-(1,6),30-(7,53,53)]
   568      11.550658      11.550658      11.550658    7[6-(6,7),6-(6,7)]
   569      13.586585      13.586585      13.586585    7[6-(6,7),6-(6,7)]
   570      11.601488      11.601488      11.601488    7[6-(6,7),6-(6,7)]
   571      12.340576      12.340576      12.340576    7[6-(1,6),6-(1,6),30-(7,53,53)]
   572      12.477953      12.477953      12.477953    7[6-(1,6),6-(1,6),30-(7,53,53)]
   573       1.215786       1.215786       1.215786    7[6-(1,6),6-(1,6),30-(7,53,53)]
   574      13.376398      13.376398      13.376398    7[6-(6,7),6-(6,7)]
   575      12.885963      12.885963      12.885963    7[6-(6,7),6-(6,7)]
   576      13.416238      13.416238      13.416238    7[6-(6,7),6-(6,7)]
   577       5.603608       5.603608       5.603608    7[6-(1,6),6-(1,6),30-(7,53,53)]
   578       5.669549       5.669549       5.669549    7[6-(1,6),6-(1,6),30-(7,53,53)]
   579       13.63192       13.63192       13.63192    7[6-(1,6),6-(1,6),30-(7,53,53)]
   580       9.055892       9.055892       9.055892    7[6-(6,7),6-(6,7)]
   581       7.019965       7.019965       7.019965    7[6-(6,7),6-(6,7)]
   582       9.005062       9.005062       9.005062    7[6-(6,7),6-(6,7)]
   583       8.265974       8.265974       8.265974    7[6-(1,6),6-(1,6),30-(7,53,53)]
   584       8.128597       8.128597       8.128597    7[6-(1,6),6-(1,6),30-(7,53,53)]
   585       5.653064       5.653064       5.653064    7[6-(1,6),6-(1,6),30-(7,53,53)]
   586       7.230152       7.230152       7.230152    7[6-(6,7),6-(6,7)]
   587       7.720587       7.720587       7.720587    7[6-(6,7),6-(6,7)]
   588       7.190312       7.190312       7.190312    7[6-(6,7),6-(6,7)]
   589       8.134092       8.134092       8.134092    7[6-(1,6),6-(1,6),30-(7,53,53)]
   590       8.068151       8.068151       8.068151    7[6-(1,6),6-(1,6),30-(7,53,53)]
   591        0.10578        0.10578        0.10578    7[6-(1,6),6-(1,6),30-(7,53,53)]
   592       4.681808       4.681808       4.681808    7[6-(6,7),6-(6,7)]
   593       6.717735       6.717735       6.717735    7[6-(6,7),6-(6,7)]
   594       4.732638       4.732638       4.732638    7[6-(6,7),6-(6,7)]
   595       5.471726       5.471726       5.471726    7[6-(1,6),6-(1,6),30-(7,53,53)]
   596       5.609103       5.609103       5.609103    7[6-(1,6),6-(1,6),30-(7,53,53)]
   597       8.084636       8.084636       8.084636    7[6-(1,6),6-(1,6),30-(7,53,53)]
   598       6.507548       6.507548       6.507548    7[6-(6,7),6-(6,7)]
   599       6.017113       6.017113       6.017113    7[6-(6,7),6-(6,7)]
   600       6.547388       6.547388       6.547388    7[6-(6,7),6-(6,7)]
   601       1.265242       1.265242       1.265242    7[6-(1,6),6-(1,6),30-(7,53,53)]
   602       1.199301       1.199301       1.199301    7[6-(1,6),6-(1,6),30-(7,53,53)]
   603        6.97463        6.97463        6.97463    7[6-(1,6),6-(1,6),30-(7,53,53)]
   604      11.550658      11.550658      11.550658    7[6-(6,7),6-(6,7)]
   605      13.586585      13.586585      13.586585    7[6-(6,7),6-(6,7)]
   606      11.601488      11.601488      11.601488    7[6-(6,7),6-(6,7)]
   607      12.340576      12.340576      12.340576    7[6-(1,6),6-(1,6),30-(7,53,53)]
   608      12.477953      12.477953      12.477953    7[6-(1,6),6-(1,6),30-(7,53,53)]
   609       1.215786       1.215786       1.215786    7[6-(1,6),6-(1,6),30-(7,53,53)]
   610      13.376398      13.376398      13.376398    7[6-(6,7),6-(6,7)]
   611      12.885963      12.885963      12.885963    7[6-(6,7),6-(6,7)]
   612      13.416238      13.416238      13.416238    7[6-(6,7),6-(6,7)]
   613      12.472458      12.472458      12.472458    7[6-(1,6),6-(1,6),30-(7,53,53)]
   614      12.538399      12.538399      12.538399    7[6-(1,6),6-(1,6),30-(7,53,53)]
   615        6.76307        6.76307        6.76307    7[6-(1,6),6-(1,6),30-(7,53,53)]
   616       2.187042       2.187042       2.187042    7[6-(6,7),6-(6,7)]
   617       0.151115       0.151115       0.151115    7[6-(6,7),6-(6,7)]
   618       2.136212       2.136212       2.136212    7[6-(6,7),6-(6,7)]
   619       1.397124       1.397124       1.397124    7[6-(1,6),6-(1,6),30-(7,53,53)]
   620       1.259747       1.259747       1.259747    7[6-(1,6),6-(1,6),30-(7,53,53)]
   621      12.521914      12.521914      12.521914    7[6-(1,6),6-(1,6),30-(7,53,53)]
   622       0.361302       0.361302       0.361302    7[6-(6,7),6-(6,7)]
   623       0.851737       0.851737       0.851737    7[6-(6,7),6-(6,7)]
   624       0.321462       0.321462       0.321462    7[6-(6,7),6-(6,7)]
   625       8.134092       8.134092       8.134092    7[6-(1,6),6-(1,6),30-(7,53,53)]
   626       8.068151       8.068151       8.068151    7[6-(1,6),6-(1,6),30-(7,53,53)]
   627        0.10578        0.10578        0.10578    7[6-(1,6),6-(1,6),30-(7,53,53)]
   628       4.681808       4.681808       4.681808    7[6-(6,7),6-(6,7)]
   629       6.717735       6.717735       6.717735    7[6-(6,7),6-(6,7)]
   630       4.732638       4.732638       4.732638    7[6-(6,7),6-(6,7)]
   631       5.471726       5.471726       5.471726    7[6-(1,6),6-(1,6),30-(7,53,53)]
   632       5.609103       5.609103       5.609103    7[6-(1,6),6-(1,6),30-(7,53,53)]
   633       8.084636       8.084636       8.084636    7[6-(1,6),6-(1,6),30-(7,53,53)]
   634       6.507548       6.507548       6.507548    7[6-(6,7),6-(6,7)]
   635       6.017113       6.017113       6.017113    7[6-(6,7),6-(6,7)]
   636       6.547388       6.547388       6.547388    7[6-(6,7),6-(6,7)]
   637       5.603608       5.603608       5.603608    7[6-(1,6),6-(1,6),30-(7,53,53)]
   638       5.669549       5.669549       5.669549    7[6-(1,6),6-(1,6),30-(7,53,53)]
   639       13.63192       13.63192       13.63192    7[6-(1,6),6-(1,6),30-(7,53,53)]
   640       9.055892       9.055892       9.055892    7[6-(6,7),6-(6,7)]
   641       7.019965       7.019965       7.019965    7[6-(6,7),6-(6,7)]
   642       9.005062       9.005062       9.005062    7[6-(6,7),6-(6,7)]
   643       8.265974       8.265974       8.265974    7[6-(1,6),6-(1,6),30-(7,53,53)]
   644       8.128597       8.128597       8.128597    7[6-(1,6),6-(1,6),30-(7,53,53)]
   645       5.653064       5.653064       5.653064    7[6-(1,6),6-(1,6),30-(7,53,53)]
   646       7.230152       7.230152       7.230152    7[6-(6,7),6-(6,7)]
   647       7.720587       7.720587       7.720587    7[6-(6,7),6-(6,7)]
   648       7.190312       7.190312       7.190312    7[6-(6,7),6-(6,7)]
