# Supplementary material for: A collection of forcefield precursors for metal–organic frameworks
Source: RSC Adv. 2019 Nov 13;9(63):36492–507. doi: 10.1039/c9ra07327b (PMC9075174; doi:10.1039/c9ra07327b)
Supplement: RA-009-C9RA07327B-s2243 [file RA-009-C9RA07327B-s2243.txt]

SACDUX_clean

13.812000    0.000000    0.000000
0.000000    27.540000    0.000000
0.000000    0.000000    45.022000

     1       2.070281       2.070281       2.070281    30[7-(6,6),7-(6,6),53-(0),53-(0)]
     2       5.211544       5.211544       5.211544    30[7-(6,6),7-(6,6),53-(0),53-(0)]
     3       9.300448       9.300448       9.300448    30[7-(6,6),7-(6,6),53-(0),53-(0)]
     4      11.741719      11.741719      11.741719    30[7-(6,6),7-(6,6),53-(0),53-(0)]
     5       8.600456       8.600456       8.600456    30[7-(6,6),7-(6,6),53-(0),53-(0)]
     6       4.511552       4.511552       4.511552    30[7-(6,6),7-(6,6),53-(0),53-(0)]
     7       8.976281       8.976281       8.976281    30[7-(6,6),7-(6,6),53-(0),53-(0)]
     8      12.117544      12.117544      12.117544    30[7-(6,6),7-(6,6),53-(0),53-(0)]
     9       2.394448       2.394448       2.394448    30[7-(6,6),7-(6,6),53-(0),53-(0)]
    10       4.835719       4.835719       4.835719    30[7-(6,6),7-(6,6),53-(0),53-(0)]
    11       1.694456       1.694456       1.694456    30[7-(6,6),7-(6,6),53-(0),53-(0)]
    12      11.417552      11.417552      11.417552    30[7-(6,6),7-(6,6),53-(0),53-(0)]
    13      11.741719      11.741719      11.741719    30[7-(6,6),7-(6,6),53-(0),53-(0)]
    14       8.600456       8.600456       8.600456    30[7-(6,6),7-(6,6),53-(0),53-(0)]
    15       4.511552       4.511552       4.511552    30[7-(6,6),7-(6,6),53-(0),53-(0)]
    16       2.070281       2.070281       2.070281    30[7-(6,6),7-(6,6),53-(0),53-(0)]
    17       5.211544       5.211544       5.211544    30[7-(6,6),7-(6,6),53-(0),53-(0)]
    18       9.300448       9.300448       9.300448    30[7-(6,6),7-(6,6),53-(0),53-(0)]
    19       4.835719       4.835719       4.835719    30[7-(6,6),7-(6,6),53-(0),53-(0)]
    20       1.694456       1.694456       1.694456    30[7-(6,6),7-(6,6),53-(0),53-(0)]
    21      11.417552      11.417552      11.417552    30[7-(6,6),7-(6,6),53-(0),53-(0)]
    22       8.976281       8.976281       8.976281    30[7-(6,6),7-(6,6),53-(0),53-(0)]
    23      12.117544      12.117544      12.117544    30[7-(6,6),7-(6,6),53-(0),53-(0)]
    24       2.394448       2.394448       2.394448    30[7-(6,6),7-(6,6),53-(0),53-(0)]
    25      13.253995      13.253995      13.253995    1[6-(6,7)]
    26      12.095168      12.095168      12.095168    1[6-(6,6)]
    27       1.752743       1.752743       1.752743    1[6-(6,6)]
    28       2.794168       2.794168       2.794168    1[6-(6,7)]
    29       7.294117       7.294117       7.294117    1[6-(6,7)]
    30       9.501275       9.501275       9.501275    1[6-(6,6)]
    31       9.301001       9.301001       9.301001    1[6-(6,6)]
    32       7.153235       7.153235       7.153235    1[6-(6,7)]
    33       2.886708       2.886708       2.886708    1[6-(6,7)]
    34       1.744456       1.744456       1.744456    1[6-(6,6)]
    35      12.084119      12.084119      12.084119    1[6-(6,6)]
    36       13.32858       13.32858       13.32858    1[6-(6,7)]
    37       5.488889       5.488889       5.488889    1[6-(6,7)]
    38       5.704356       5.704356       5.704356    1[6-(6,6)]
    39       6.345233       6.345233       6.345233    1[6-(6,6)]
    40       6.052418       6.052418       6.052418    1[6-(6,7)]
    41       6.016507       6.016507       6.016507    1[6-(6,7)]
    42       6.436392       6.436392       6.436392    1[6-(6,6)]
    43       5.546899       5.546899       5.546899    1[6-(6,6)]
    44       5.158782       5.158782       5.158782    1[6-(6,7)]
    45       8.361785       8.361785       8.361785    1[6-(6,7)]
    46       7.542733       7.542733       7.542733    1[6-(6,6)]
    47       6.900475       6.900475       6.900475    1[6-(6,6)]
    48       7.705715       7.705715       7.705715    1[6-(6,7)]
    49       0.558005       0.558005       0.558005    1[6-(6,7)]
    50       1.716832       1.716832       1.716832    1[6-(6,6)]
    51      12.059257      12.059257      12.059257    1[6-(6,6)]
    52      11.017832      11.017832      11.017832    1[6-(6,7)]
    53       6.517883       6.517883       6.517883    1[6-(6,7)]
    54       4.310725       4.310725       4.310725    1[6-(6,6)]
    55       4.510999       4.510999       4.510999    1[6-(6,6)]
    56       6.658765       6.658765       6.658765    1[6-(6,7)]
    57      10.925292      10.925292      10.925292    1[6-(6,7)]
    58      12.067544      12.067544      12.067544    1[6-(6,6)]
    59       1.727881       1.727881       1.727881    1[6-(6,6)]
    60        0.48342        0.48342        0.48342    1[6-(6,7)]
    61       8.323111       8.323111       8.323111    1[6-(6,7)]
    62       8.107644       8.107644       8.107644    1[6-(6,6)]
    63       7.466767       7.466767       7.466767    1[6-(6,6)]
    64       7.759582       7.759582       7.759582    1[6-(6,7)]
    65       7.795493       7.795493       7.795493    1[6-(6,7)]
    66       7.375608       7.375608       7.375608    1[6-(6,6)]
    67       8.265101       8.265101       8.265101    1[6-(6,6)]
    68       8.653218       8.653218       8.653218    1[6-(6,7)]
    69       5.450215       5.450215       5.450215    1[6-(6,7)]
    70       6.269267       6.269267       6.269267    1[6-(6,6)]
    71       6.911525       6.911525       6.911525    1[6-(6,6)]
    72       6.106285       6.106285       6.106285    1[6-(6,7)]
    73       6.347995       6.347995       6.347995    1[6-(6,7)]
    74       5.189168       5.189168       5.189168    1[6-(6,6)]
    75       8.658743       8.658743       8.658743    1[6-(6,6)]
    76       9.700168       9.700168       9.700168    1[6-(6,7)]
    77       0.388117       0.388117       0.388117    1[6-(6,7)]
    78       2.595275       2.595275       2.595275    1[6-(6,6)]
    79       2.395001       2.395001       2.395001    1[6-(6,6)]
    80       0.247235       0.247235       0.247235    1[6-(6,7)]
    81       9.792708       9.792708       9.792708    1[6-(6,7)]
    82       8.650456       8.650456       8.650456    1[6-(6,6)]
    83       5.178119       5.178119       5.178119    1[6-(6,6)]
    84        6.42258        6.42258        6.42258    1[6-(6,7)]
    85      12.394889      12.394889      12.394889    1[6-(6,7)]
    86      12.610356      12.610356      12.610356    1[6-(6,6)]
    87      13.251233      13.251233      13.251233    1[6-(6,6)]
    88      12.958418      12.958418      12.958418    1[6-(6,7)]
    89      12.922507      12.922507      12.922507    1[6-(6,7)]
    90      13.342392      13.342392      13.342392    1[6-(6,6)]
    91      12.452899      12.452899      12.452899    1[6-(6,6)]
    92      12.064782      12.064782      12.064782    1[6-(6,7)]
    93       1.455785       1.455785       1.455785    1[6-(6,7)]
    94       0.636733       0.636733       0.636733    1[6-(6,6)]
    95      -0.005525      -0.005525      -0.005525    1[6-(6,6)]
    96       0.799715       0.799715       0.799715    1[6-(6,7)]
    97       7.464005       7.464005       7.464005    1[6-(6,7)]
    98       8.622832       8.622832       8.622832    1[6-(6,6)]
    99       5.153257       5.153257       5.153257    1[6-(6,6)]
   100       4.111832       4.111832       4.111832    1[6-(6,7)]
   101      13.423883      13.423883      13.423883    1[6-(6,7)]
   102      11.216725      11.216725      11.216725    1[6-(6,6)]
   103      11.416999      11.416999      11.416999    1[6-(6,6)]
   104      13.564765      13.564765      13.564765    1[6-(6,7)]
   105       4.019292       4.019292       4.019292    1[6-(6,7)]
   106       5.161544       5.161544       5.161544    1[6-(6,6)]
   107       8.633881       8.633881       8.633881    1[6-(6,6)]
   108        7.38942        7.38942        7.38942    1[6-(6,7)]
   109       1.417111       1.417111       1.417111    1[6-(6,7)]
   110       1.201644       1.201644       1.201644    1[6-(6,6)]
   111       0.560767       0.560767       0.560767    1[6-(6,6)]
   112       0.853582       0.853582       0.853582    1[6-(6,7)]
   113       0.889493       0.889493       0.889493    1[6-(6,7)]
   114       0.469608       0.469608       0.469608    1[6-(6,6)]
   115       1.359101       1.359101       1.359101    1[6-(6,6)]
   116       1.747218       1.747218       1.747218    1[6-(6,7)]
   117      12.356215      12.356215      12.356215    1[6-(6,7)]
   118      13.175267      13.175267      13.175267    1[6-(6,6)]
   119       0.005525       0.005525       0.005525    1[6-(6,6)]
   120      13.012285      13.012285      13.012285    1[6-(6,7)]
   121       0.558005       0.558005       0.558005    1[6-(6,7)]
   122       1.716832       1.716832       1.716832    1[6-(6,6)]
   123      12.059257      12.059257      12.059257    1[6-(6,6)]
   124      11.017832      11.017832      11.017832    1[6-(6,7)]
   125       6.517883       6.517883       6.517883    1[6-(6,7)]
   126       4.310725       4.310725       4.310725    1[6-(6,6)]
   127       4.510999       4.510999       4.510999    1[6-(6,6)]
   128       6.658765       6.658765       6.658765    1[6-(6,7)]
   129      10.925292      10.925292      10.925292    1[6-(6,7)]
   130      12.067544      12.067544      12.067544    1[6-(6,6)]
   131       1.727881       1.727881       1.727881    1[6-(6,6)]
   132        0.48342        0.48342        0.48342    1[6-(6,7)]
   133       8.323111       8.323111       8.323111    1[6-(6,7)]
   134       8.107644       8.107644       8.107644    1[6-(6,6)]
   135       7.466767       7.466767       7.466767    1[6-(6,6)]
   136       7.759582       7.759582       7.759582    1[6-(6,7)]
   137       7.795493       7.795493       7.795493    1[6-(6,7)]
   138       7.375608       7.375608       7.375608    1[6-(6,6)]
   139       8.265101       8.265101       8.265101    1[6-(6,6)]
   140       8.653218       8.653218       8.653218    1[6-(6,7)]
   141       5.450215       5.450215       5.450215    1[6-(6,7)]
   142       6.269267       6.269267       6.269267    1[6-(6,6)]
   143       6.911525       6.911525       6.911525    1[6-(6,6)]
   144       6.106285       6.106285       6.106285    1[6-(6,7)]
   145      13.253995      13.253995      13.253995    1[6-(6,7)]
   146      12.095168      12.095168      12.095168    1[6-(6,6)]
   147       1.752743       1.752743       1.752743    1[6-(6,6)]
   148       2.794168       2.794168       2.794168    1[6-(6,7)]
   149       7.294117       7.294117       7.294117    1[6-(6,7)]
   150       9.501275       9.501275       9.501275    1[6-(6,6)]
   151       9.301001       9.301001       9.301001    1[6-(6,6)]
   152       7.153235       7.153235       7.153235    1[6-(6,7)]
   153       2.886708       2.886708       2.886708    1[6-(6,7)]
   154       1.744456       1.744456       1.744456    1[6-(6,6)]
   155      12.084119      12.084119      12.084119    1[6-(6,6)]
   156       13.32858       13.32858       13.32858    1[6-(6,7)]
   157       5.488889       5.488889       5.488889    1[6-(6,7)]
   158       5.704356       5.704356       5.704356    1[6-(6,6)]
   159       6.345233       6.345233       6.345233    1[6-(6,6)]
   160       6.052418       6.052418       6.052418    1[6-(6,7)]
   161       6.016507       6.016507       6.016507    1[6-(6,7)]
   162       6.436392       6.436392       6.436392    1[6-(6,6)]
   163       5.546899       5.546899       5.546899    1[6-(6,6)]
   164       5.158782       5.158782       5.158782    1[6-(6,7)]
   165       8.361785       8.361785       8.361785    1[6-(6,7)]
   166       7.542733       7.542733       7.542733    1[6-(6,6)]
   167       6.900475       6.900475       6.900475    1[6-(6,6)]
   168       7.705715       7.705715       7.705715    1[6-(6,7)]
   169       7.464005       7.464005       7.464005    1[6-(6,7)]
   170       8.622832       8.622832       8.622832    1[6-(6,6)]
   171       5.153257       5.153257       5.153257    1[6-(6,6)]
   172       4.111832       4.111832       4.111832    1[6-(6,7)]
   173      13.423883      13.423883      13.423883    1[6-(6,7)]
   174      11.216725      11.216725      11.216725    1[6-(6,6)]
   175      11.416999      11.416999      11.416999    1[6-(6,6)]
   176      13.564765      13.564765      13.564765    1[6-(6,7)]
   177       4.019292       4.019292       4.019292    1[6-(6,7)]
   178       5.161544       5.161544       5.161544    1[6-(6,6)]
   179       8.633881       8.633881       8.633881    1[6-(6,6)]
   180        7.38942        7.38942        7.38942    1[6-(6,7)]
   181       1.417111       1.417111       1.417111    1[6-(6,7)]
   182       1.201644       1.201644       1.201644    1[6-(6,6)]
   183       0.560767       0.560767       0.560767    1[6-(6,6)]
   184       0.853582       0.853582       0.853582    1[6-(6,7)]
   185       0.889493       0.889493       0.889493    1[6-(6,7)]
   186       0.469608       0.469608       0.469608    1[6-(6,6)]
   187       1.359101       1.359101       1.359101    1[6-(6,6)]
   188       1.747218       1.747218       1.747218    1[6-(6,7)]
   189      12.356215      12.356215      12.356215    1[6-(6,7)]
   190      13.175267      13.175267      13.175267    1[6-(6,6)]
   191       0.005525       0.005525       0.005525    1[6-(6,6)]
   192      13.012285      13.012285      13.012285    1[6-(6,7)]
   193       6.347995       6.347995       6.347995    1[6-(6,7)]
   194       5.189168       5.189168       5.189168    1[6-(6,6)]
   195       8.658743       8.658743       8.658743    1[6-(6,6)]
   196       9.700168       9.700168       9.700168    1[6-(6,7)]
   197       0.388117       0.388117       0.388117    1[6-(6,7)]
   198       2.595275       2.595275       2.595275    1[6-(6,6)]
   199       2.395001       2.395001       2.395001    1[6-(6,6)]
   200       0.247235       0.247235       0.247235    1[6-(6,7)]
   201       9.792708       9.792708       9.792708    1[6-(6,7)]
   202       8.650456       8.650456       8.650456    1[6-(6,6)]
   203       5.178119       5.178119       5.178119    1[6-(6,6)]
   204        6.42258        6.42258        6.42258    1[6-(6,7)]
   205      12.394889      12.394889      12.394889    1[6-(6,7)]
   206      12.610356      12.610356      12.610356    1[6-(6,6)]
   207      13.251233      13.251233      13.251233    1[6-(6,6)]
   208      12.958418      12.958418      12.958418    1[6-(6,7)]
   209      12.922507      12.922507      12.922507    1[6-(6,7)]
   210      13.342392      13.342392      13.342392    1[6-(6,6)]
   211      12.452899      12.452899      12.452899    1[6-(6,6)]
   212      12.064782      12.064782      12.064782    1[6-(6,7)]
   213       1.455785       1.455785       1.455785    1[6-(6,7)]
   214       0.636733       0.636733       0.636733    1[6-(6,6)]
   215      -0.005525      -0.005525      -0.005525    1[6-(6,6)]
   216       0.799715       0.799715       0.799715    1[6-(6,7)]
   217       13.71946       13.71946       13.71946    6[1-(0),6-(1,6),7-(6,30)]
   218      13.016429      13.016429      13.016429    6[1-(0),6-(1,7),6-(6,6)]
   219      13.701504      13.701504      13.701504    6[6-(1,6),6-(1,6),6-(7,7)]
   220       1.251367       1.251367       1.251367    6[1-(0),6-(1,7),6-(6,6)]
   221       1.857714       1.857714       1.857714    6[1-(0),6-(1,6),7-(6,30)]
   222       7.722289       7.722289       7.722289    6[1-(0),6-(1,6),7-(6,30)]
   223       9.033048       9.033048       9.033048    6[1-(0),6-(1,7),6-(6,6)]
   224       9.643538       9.643538       9.643538    6[6-(1,6),6-(1,6),6-(7,7)]
   225       8.918408       8.918408       8.918408    6[1-(0),6-(1,7),6-(6,6)]
   226        7.64218        7.64218        7.64218    6[1-(0),6-(1,6),7-(6,30)]
   227       1.937824       1.937824       1.937824    6[1-(0),6-(1,6),7-(6,30)]
   228       1.258273       1.258273       1.258273    6[1-(0),6-(1,7),6-(6,6)]
   229      13.704266      13.704266      13.704266    6[6-(1,6),6-(1,6),6-(7,7)]
   230      13.033003      13.033003      13.033003    6[1-(0),6-(1,7),6-(6,6)]
   231      -0.026243      -0.026243      -0.026243    6[1-(0),6-(1,6),7-(6,30)]
   232      12.965324      12.965324      12.965324    6[6-(6,6),7-(6),7-(6)]
   233      11.064793      11.064793      11.064793    6[6-(6,6),7-(6),7-(6)]
   234      12.939082      12.939082      12.939082    6[6-(6,6),7-(6),7-(6)]
   235       5.631152       5.631152       5.631152    6[1-(0),6-(1,6),7-(6,30)]
   236       5.792753       5.792753       5.792753    6[1-(0),6-(1,7),6-(6,6)]
   237       6.078661       6.078661       6.078661    6[6-(1,6),6-(1,6),6-(7,7)]
   238       6.158771       6.158771       6.158771    6[1-(0),6-(1,7),6-(6,6)]
   239       5.968165       5.968165       5.968165    6[1-(0),6-(1,6),7-(6,30)]
   240       5.907392       5.907392       5.907392    6[1-(0),6-(1,6),7-(6,30)]
   241       6.165677       6.165677       6.165677    6[1-(0),6-(1,7),6-(6,6)]
   242         6.0317         6.0317         6.0317    6[6-(1,6),6-(1,6),6-(7,7)]
   243       5.643583       5.643583       5.643583    6[1-(0),6-(1,7),6-(6,6)]
   244       5.406017       5.406017       5.406017    6[1-(0),6-(1,6),7-(6,30)]
   245       8.084164       8.084164       8.084164    6[1-(0),6-(1,6),7-(6,30)]
   246       7.593838       7.593838       7.593838    6[1-(0),6-(1,7),6-(6,6)]
   247       7.183621       7.183621       7.183621    6[6-(1,6),6-(1,6),6-(7,7)]
   248       7.211245       7.211245       7.211245    6[1-(0),6-(1,7),6-(6,6)]
   249       7.704334       7.704334       7.704334    6[1-(0),6-(1,6),7-(6,30)]
   250        6.26098        6.26098        6.26098    6[6-(6,6),7-(6),7-(6)]
   251       6.241643       6.241643       6.241643    6[6-(6,6),7-(6),7-(6)]
   252       6.751306       6.751306       6.751306    6[6-(6,6),7-(6),7-(6)]
   253        0.09254        0.09254        0.09254    6[1-(0),6-(1,6),7-(6,30)]
   254       0.795571       0.795571       0.795571    6[1-(0),6-(1,7),6-(6,6)]
   255       0.110496       0.110496       0.110496    6[6-(1,6),6-(1,6),6-(7,7)]
   256      12.560633      12.560633      12.560633    6[1-(0),6-(1,7),6-(6,6)]
   257      11.954286      11.954286      11.954286    6[1-(0),6-(1,6),7-(6,30)]
   258       6.089711       6.089711       6.089711    6[1-(0),6-(1,6),7-(6,30)]
   259       4.778952       4.778952       4.778952    6[1-(0),6-(1,7),6-(6,6)]
   260       4.168462       4.168462       4.168462    6[6-(1,6),6-(1,6),6-(7,7)]
   261       4.893592       4.893592       4.893592    6[1-(0),6-(1,7),6-(6,6)]
   262        6.16982        6.16982        6.16982    6[1-(0),6-(1,6),7-(6,30)]
   263      11.874176      11.874176      11.874176    6[1-(0),6-(1,6),7-(6,30)]
   264      12.553727      12.553727      12.553727    6[1-(0),6-(1,7),6-(6,6)]
   265       0.107734       0.107734       0.107734    6[6-(1,6),6-(1,6),6-(7,7)]
   266       0.778997       0.778997       0.778997    6[1-(0),6-(1,7),6-(6,6)]
   267       0.026243       0.026243       0.026243    6[1-(0),6-(1,6),7-(6,30)]
   268       0.846676       0.846676       0.846676    6[6-(6,6),7-(6),7-(6)]
   269       2.747207       2.747207       2.747207    6[6-(6,6),7-(6),7-(6)]
   270       0.872918       0.872918       0.872918    6[6-(6,6),7-(6),7-(6)]
   271       8.180848       8.180848       8.180848    6[1-(0),6-(1,6),7-(6,30)]
   272       8.019247       8.019247       8.019247    6[1-(0),6-(1,7),6-(6,6)]
   273       7.733339       7.733339       7.733339    6[6-(1,6),6-(1,6),6-(7,7)]
   274       7.653229       7.653229       7.653229    6[1-(0),6-(1,7),6-(6,6)]
   275       7.843835       7.843835       7.843835    6[1-(0),6-(1,6),7-(6,30)]
   276       7.904608       7.904608       7.904608    6[1-(0),6-(1,6),7-(6,30)]
   277       7.646323       7.646323       7.646323    6[1-(0),6-(1,7),6-(6,6)]
   278         7.7803         7.7803         7.7803    6[6-(1,6),6-(1,6),6-(7,7)]
   279       8.168417       8.168417       8.168417    6[1-(0),6-(1,7),6-(6,6)]
   280       8.405983       8.405983       8.405983    6[1-(0),6-(1,6),7-(6,30)]
   281       5.727836       5.727836       5.727836    6[1-(0),6-(1,6),7-(6,30)]
   282       6.218162       6.218162       6.218162    6[1-(0),6-(1,7),6-(6,6)]
   283       6.628379       6.628379       6.628379    6[6-(1,6),6-(1,6),6-(7,7)]
   284       6.600755       6.600755       6.600755    6[1-(0),6-(1,7),6-(6,6)]
   285       6.107666       6.107666       6.107666    6[1-(0),6-(1,6),7-(6,30)]
   286        7.55102        7.55102        7.55102    6[6-(6,6),7-(6),7-(6)]
   287       7.570357       7.570357       7.570357    6[6-(6,6),7-(6),7-(6)]
   288       7.060694       7.060694       7.060694    6[6-(6,6),7-(6),7-(6)]
   289        6.81346        6.81346        6.81346    6[1-(0),6-(1,6),7-(6,30)]
   290       6.110429       6.110429       6.110429    6[1-(0),6-(1,7),6-(6,6)]
   291       6.795504       6.795504       6.795504    6[6-(1,6),6-(1,6),6-(7,7)]
   292       8.157367       8.157367       8.157367    6[1-(0),6-(1,7),6-(6,6)]
   293       8.763714       8.763714       8.763714    6[1-(0),6-(1,6),7-(6,30)]
   294       0.816289       0.816289       0.816289    6[1-(0),6-(1,6),7-(6,30)]
   295       2.127048       2.127048       2.127048    6[1-(0),6-(1,7),6-(6,6)]
   296       2.737538       2.737538       2.737538    6[6-(1,6),6-(1,6),6-(7,7)]
   297       2.012408       2.012408       2.012408    6[1-(0),6-(1,7),6-(6,6)]
   298        0.73618        0.73618        0.73618    6[1-(0),6-(1,6),7-(6,30)]
   299       8.843824       8.843824       8.843824    6[1-(0),6-(1,6),7-(6,30)]
   300       8.164273       8.164273       8.164273    6[1-(0),6-(1,7),6-(6,6)]
   301       6.798266       6.798266       6.798266    6[6-(1,6),6-(1,6),6-(7,7)]
   302       6.127003       6.127003       6.127003    6[1-(0),6-(1,7),6-(6,6)]
   303       6.879757       6.879757       6.879757    6[1-(0),6-(1,6),7-(6,30)]
   304       6.059324       6.059324       6.059324    6[6-(6,6),7-(6),7-(6)]
   305       4.158793       4.158793       4.158793    6[6-(6,6),7-(6),7-(6)]
   306       6.033082       6.033082       6.033082    6[6-(6,6),7-(6),7-(6)]
   307      12.537152      12.537152      12.537152    6[1-(0),6-(1,6),7-(6,30)]
   308      12.698753      12.698753      12.698753    6[1-(0),6-(1,7),6-(6,6)]
   309      12.984661      12.984661      12.984661    6[6-(1,6),6-(1,6),6-(7,7)]
   310      13.064771      13.064771      13.064771    6[1-(0),6-(1,7),6-(6,6)]
   311      12.874165      12.874165      12.874165    6[1-(0),6-(1,6),7-(6,30)]
   312      12.813392      12.813392      12.813392    6[1-(0),6-(1,6),7-(6,30)]
   313      13.071677      13.071677      13.071677    6[1-(0),6-(1,7),6-(6,6)]
   314        12.9377        12.9377        12.9377    6[6-(1,6),6-(1,6),6-(7,7)]
   315      12.549583      12.549583      12.549583    6[1-(0),6-(1,7),6-(6,6)]
   316      12.312017      12.312017      12.312017    6[1-(0),6-(1,6),7-(6,30)]
   317       1.178164       1.178164       1.178164    6[1-(0),6-(1,6),7-(6,30)]
   318       0.687838       0.687838       0.687838    6[1-(0),6-(1,7),6-(6,6)]
   319       0.277621       0.277621       0.277621    6[6-(1,6),6-(1,6),6-(7,7)]
   320       0.305245       0.305245       0.305245    6[1-(0),6-(1,7),6-(6,6)]
   321       0.798334       0.798334       0.798334    6[1-(0),6-(1,6),7-(6,30)]
   322       13.16698       13.16698       13.16698    6[6-(6,6),7-(6),7-(6)]
   323      13.147643      13.147643      13.147643    6[6-(6,6),7-(6),7-(6)]
   324      13.657306      13.657306      13.657306    6[6-(6,6),7-(6),7-(6)]
   325        6.99854        6.99854        6.99854    6[1-(0),6-(1,6),7-(6,30)]
   326       7.701571       7.701571       7.701571    6[1-(0),6-(1,7),6-(6,6)]
   327       7.016496       7.016496       7.016496    6[6-(1,6),6-(1,6),6-(7,7)]
   328       5.654633       5.654633       5.654633    6[1-(0),6-(1,7),6-(6,6)]
   329       5.048286       5.048286       5.048286    6[1-(0),6-(1,6),7-(6,30)]
   330      12.995711      12.995711      12.995711    6[1-(0),6-(1,6),7-(6,30)]
   331      11.684952      11.684952      11.684952    6[1-(0),6-(1,7),6-(6,6)]
   332      11.074462      11.074462      11.074462    6[6-(1,6),6-(1,6),6-(7,7)]
   333      11.799592      11.799592      11.799592    6[1-(0),6-(1,7),6-(6,6)]
   334       13.07582       13.07582       13.07582    6[1-(0),6-(1,6),7-(6,30)]
   335       4.968176       4.968176       4.968176    6[1-(0),6-(1,6),7-(6,30)]
   336       5.647727       5.647727       5.647727    6[1-(0),6-(1,7),6-(6,6)]
   337       7.013734       7.013734       7.013734    6[6-(1,6),6-(1,6),6-(7,7)]
   338       7.684997       7.684997       7.684997    6[1-(0),6-(1,7),6-(6,6)]
   339       6.932243       6.932243       6.932243    6[1-(0),6-(1,6),7-(6,30)]
   340       7.752676       7.752676       7.752676    6[6-(6,6),7-(6),7-(6)]
   341       9.653207       9.653207       9.653207    6[6-(6,6),7-(6),7-(6)]
   342       7.778918       7.778918       7.778918    6[6-(6,6),7-(6),7-(6)]
   343       1.274848       1.274848       1.274848    6[1-(0),6-(1,6),7-(6,30)]
   344       1.113247       1.113247       1.113247    6[1-(0),6-(1,7),6-(6,6)]
   345       0.827339       0.827339       0.827339    6[6-(1,6),6-(1,6),6-(7,7)]
   346       0.747229       0.747229       0.747229    6[1-(0),6-(1,7),6-(6,6)]
   347       0.937835       0.937835       0.937835    6[1-(0),6-(1,6),7-(6,30)]
   348       0.998608       0.998608       0.998608    6[1-(0),6-(1,6),7-(6,30)]
   349       0.740323       0.740323       0.740323    6[1-(0),6-(1,7),6-(6,6)]
   350         0.8743         0.8743         0.8743    6[6-(1,6),6-(1,6),6-(7,7)]
   351       1.262417       1.262417       1.262417    6[1-(0),6-(1,7),6-(6,6)]
   352       1.499983       1.499983       1.499983    6[1-(0),6-(1,6),7-(6,30)]
   353      12.633836      12.633836      12.633836    6[1-(0),6-(1,6),7-(6,30)]
   354      13.124162      13.124162      13.124162    6[1-(0),6-(1,7),6-(6,6)]
   355      13.534379      13.534379      13.534379    6[6-(1,6),6-(1,6),6-(7,7)]
   356      13.506755      13.506755      13.506755    6[1-(0),6-(1,7),6-(6,6)]
   357      13.013666      13.013666      13.013666    6[1-(0),6-(1,6),7-(6,30)]
   358        0.64502        0.64502        0.64502    6[6-(6,6),7-(6),7-(6)]
   359       0.664357       0.664357       0.664357    6[6-(6,6),7-(6),7-(6)]
   360       0.154694       0.154694       0.154694    6[6-(6,6),7-(6),7-(6)]
   361        0.09254        0.09254        0.09254    6[1-(0),6-(1,6),7-(6,30)]
   362       0.795571       0.795571       0.795571    6[1-(0),6-(1,7),6-(6,6)]
   363       0.110496       0.110496       0.110496    6[6-(1,6),6-(1,6),6-(7,7)]
   364      12.560633      12.560633      12.560633    6[1-(0),6-(1,7),6-(6,6)]
   365      11.954286      11.954286      11.954286    6[1-(0),6-(1,6),7-(6,30)]
   366       6.089711       6.089711       6.089711    6[1-(0),6-(1,6),7-(6,30)]
   367       4.778952       4.778952       4.778952    6[1-(0),6-(1,7),6-(6,6)]
   368       4.168462       4.168462       4.168462    6[6-(1,6),6-(1,6),6-(7,7)]
   369       4.893592       4.893592       4.893592    6[1-(0),6-(1,7),6-(6,6)]
   370        6.16982        6.16982        6.16982    6[1-(0),6-(1,6),7-(6,30)]
   371      11.874176      11.874176      11.874176    6[1-(0),6-(1,6),7-(6,30)]
   372      12.553727      12.553727      12.553727    6[1-(0),6-(1,7),6-(6,6)]
   373       0.107734       0.107734       0.107734    6[6-(1,6),6-(1,6),6-(7,7)]
   374       0.778997       0.778997       0.778997    6[1-(0),6-(1,7),6-(6,6)]
   375       0.026243       0.026243       0.026243    6[1-(0),6-(1,6),7-(6,30)]
   376       0.846676       0.846676       0.846676    6[6-(6,6),7-(6),7-(6)]
   377       2.747207       2.747207       2.747207    6[6-(6,6),7-(6),7-(6)]
   378       0.872918       0.872918       0.872918    6[6-(6,6),7-(6),7-(6)]
   379       8.180848       8.180848       8.180848    6[1-(0),6-(1,6),7-(6,30)]
   380       8.019247       8.019247       8.019247    6[1-(0),6-(1,7),6-(6,6)]
   381       7.733339       7.733339       7.733339    6[6-(1,6),6-(1,6),6-(7,7)]
   382       7.653229       7.653229       7.653229    6[1-(0),6-(1,7),6-(6,6)]
   383       7.843835       7.843835       7.843835    6[1-(0),6-(1,6),7-(6,30)]
   384       7.904608       7.904608       7.904608    6[1-(0),6-(1,6),7-(6,30)]
   385       7.646323       7.646323       7.646323    6[1-(0),6-(1,7),6-(6,6)]
   386         7.7803         7.7803         7.7803    6[6-(1,6),6-(1,6),6-(7,7)]
   387       8.168417       8.168417       8.168417    6[1-(0),6-(1,7),6-(6,6)]
   388       8.405983       8.405983       8.405983    6[1-(0),6-(1,6),7-(6,30)]
   389       5.727836       5.727836       5.727836    6[1-(0),6-(1,6),7-(6,30)]
   390       6.218162       6.218162       6.218162    6[1-(0),6-(1,7),6-(6,6)]
   391       6.628379       6.628379       6.628379    6[6-(1,6),6-(1,6),6-(7,7)]
   392       6.600755       6.600755       6.600755    6[1-(0),6-(1,7),6-(6,6)]
   393       6.107666       6.107666       6.107666    6[1-(0),6-(1,6),7-(6,30)]
   394        7.55102        7.55102        7.55102    6[6-(6,6),7-(6),7-(6)]
   395       7.570357       7.570357       7.570357    6[6-(6,6),7-(6),7-(6)]
   396       7.060694       7.060694       7.060694    6[6-(6,6),7-(6),7-(6)]
   397       13.71946       13.71946       13.71946    6[1-(0),6-(1,6),7-(6,30)]
   398      13.016429      13.016429      13.016429    6[1-(0),6-(1,7),6-(6,6)]
   399      13.701504      13.701504      13.701504    6[6-(1,6),6-(1,6),6-(7,7)]
   400       1.251367       1.251367       1.251367    6[1-(0),6-(1,7),6-(6,6)]
   401       1.857714       1.857714       1.857714    6[1-(0),6-(1,6),7-(6,30)]
   402       7.722289       7.722289       7.722289    6[1-(0),6-(1,6),7-(6,30)]
   403       9.033048       9.033048       9.033048    6[1-(0),6-(1,7),6-(6,6)]
   404       9.643538       9.643538       9.643538    6[6-(1,6),6-(1,6),6-(7,7)]
   405       8.918408       8.918408       8.918408    6[1-(0),6-(1,7),6-(6,6)]
   406        7.64218        7.64218        7.64218    6[1-(0),6-(1,6),7-(6,30)]
   407       1.937824       1.937824       1.937824    6[1-(0),6-(1,6),7-(6,30)]
   408       1.258273       1.258273       1.258273    6[1-(0),6-(1,7),6-(6,6)]
   409      13.704266      13.704266      13.704266    6[6-(1,6),6-(1,6),6-(7,7)]
   410      13.033003      13.033003      13.033003    6[1-(0),6-(1,7),6-(6,6)]
   411      -0.026243      -0.026243      -0.026243    6[1-(0),6-(1,6),7-(6,30)]
   412      12.965324      12.965324      12.965324    6[6-(6,6),7-(6),7-(6)]
   413      11.064793      11.064793      11.064793    6[6-(6,6),7-(6),7-(6)]
   414      12.939082      12.939082      12.939082    6[6-(6,6),7-(6),7-(6)]
   415       5.631152       5.631152       5.631152    6[1-(0),6-(1,6),7-(6,30)]
   416       5.792753       5.792753       5.792753    6[1-(0),6-(1,7),6-(6,6)]
   417       6.078661       6.078661       6.078661    6[6-(1,6),6-(1,6),6-(7,7)]
   418       6.158771       6.158771       6.158771    6[1-(0),6-(1,7),6-(6,6)]
   419       5.968165       5.968165       5.968165    6[1-(0),6-(1,6),7-(6,30)]
   420       5.907392       5.907392       5.907392    6[1-(0),6-(1,6),7-(6,30)]
   421       6.165677       6.165677       6.165677    6[1-(0),6-(1,7),6-(6,6)]
   422         6.0317         6.0317         6.0317    6[6-(1,6),6-(1,6),6-(7,7)]
   423       5.643583       5.643583       5.643583    6[1-(0),6-(1,7),6-(6,6)]
   424       5.406017       5.406017       5.406017    6[1-(0),6-(1,6),7-(6,30)]
   425       8.084164       8.084164       8.084164    6[1-(0),6-(1,6),7-(6,30)]
   426       7.593838       7.593838       7.593838    6[1-(0),6-(1,7),6-(6,6)]
   427       7.183621       7.183621       7.183621    6[6-(1,6),6-(1,6),6-(7,7)]
   428       7.211245       7.211245       7.211245    6[1-(0),6-(1,7),6-(6,6)]
   429       7.704334       7.704334       7.704334    6[1-(0),6-(1,6),7-(6,30)]
   430        6.26098        6.26098        6.26098    6[6-(6,6),7-(6),7-(6)]
   431       6.241643       6.241643       6.241643    6[6-(6,6),7-(6),7-(6)]
   432       6.751306       6.751306       6.751306    6[6-(6,6),7-(6),7-(6)]
   433        6.99854        6.99854        6.99854    6[1-(0),6-(1,6),7-(6,30)]
   434       7.701571       7.701571       7.701571    6[1-(0),6-(1,7),6-(6,6)]
   435       7.016496       7.016496       7.016496    6[6-(1,6),6-(1,6),6-(7,7)]
   436       5.654633       5.654633       5.654633    6[1-(0),6-(1,7),6-(6,6)]
   437       5.048286       5.048286       5.048286    6[1-(0),6-(1,6),7-(6,30)]
   438      12.995711      12.995711      12.995711    6[1-(0),6-(1,6),7-(6,30)]
   439      11.684952      11.684952      11.684952    6[1-(0),6-(1,7),6-(6,6)]
   440      11.074462      11.074462      11.074462    6[6-(1,6),6-(1,6),6-(7,7)]
   441      11.799592      11.799592      11.799592    6[1-(0),6-(1,7),6-(6,6)]
   442       13.07582       13.07582       13.07582    6[1-(0),6-(1,6),7-(6,30)]
   443       4.968176       4.968176       4.968176    6[1-(0),6-(1,6),7-(6,30)]
   444       5.647727       5.647727       5.647727    6[1-(0),6-(1,7),6-(6,6)]
   445       7.013734       7.013734       7.013734    6[6-(1,6),6-(1,6),6-(7,7)]
   446       7.684997       7.684997       7.684997    6[1-(0),6-(1,7),6-(6,6)]
   447       6.932243       6.932243       6.932243    6[1-(0),6-(1,6),7-(6,30)]
   448       7.752676       7.752676       7.752676    6[6-(6,6),7-(6),7-(6)]
   449       9.653207       9.653207       9.653207    6[6-(6,6),7-(6),7-(6)]
   450       7.778918       7.778918       7.778918    6[6-(6,6),7-(6),7-(6)]
   451       1.274848       1.274848       1.274848    6[1-(0),6-(1,6),7-(6,30)]
   452       1.113247       1.113247       1.113247    6[1-(0),6-(1,7),6-(6,6)]
   453       0.827339       0.827339       0.827339    6[6-(1,6),6-(1,6),6-(7,7)]
   454       0.747229       0.747229       0.747229    6[1-(0),6-(1,7),6-(6,6)]
   455       0.937835       0.937835       0.937835    6[1-(0),6-(1,6),7-(6,30)]
   456       0.998608       0.998608       0.998608    6[1-(0),6-(1,6),7-(6,30)]
   457       0.740323       0.740323       0.740323    6[1-(0),6-(1,7),6-(6,6)]
   458         0.8743         0.8743         0.8743    6[6-(1,6),6-(1,6),6-(7,7)]
   459       1.262417       1.262417       1.262417    6[1-(0),6-(1,7),6-(6,6)]
   460       1.499983       1.499983       1.499983    6[1-(0),6-(1,6),7-(6,30)]
   461      12.633836      12.633836      12.633836    6[1-(0),6-(1,6),7-(6,30)]
   462      13.124162      13.124162      13.124162    6[1-(0),6-(1,7),6-(6,6)]
   463      13.534379      13.534379      13.534379    6[6-(1,6),6-(1,6),6-(7,7)]
   464      13.506755      13.506755      13.506755    6[1-(0),6-(1,7),6-(6,6)]
   465      13.013666      13.013666      13.013666    6[1-(0),6-(1,6),7-(6,30)]
   466        0.64502        0.64502        0.64502    6[6-(6,6),7-(6),7-(6)]
   467       0.664357       0.664357       0.664357    6[6-(6,6),7-(6),7-(6)]
   468       0.154694       0.154694       0.154694    6[6-(6,6),7-(6),7-(6)]
   469        6.81346        6.81346        6.81346    6[1-(0),6-(1,6),7-(6,30)]
   470       6.110429       6.110429       6.110429    6[1-(0),6-(1,7),6-(6,6)]
   471       6.795504       6.795504       6.795504    6[6-(1,6),6-(1,6),6-(7,7)]
   472       8.157367       8.157367       8.157367    6[1-(0),6-(1,7),6-(6,6)]
   473       8.763714       8.763714       8.763714    6[1-(0),6-(1,6),7-(6,30)]
   474       0.816289       0.816289       0.816289    6[1-(0),6-(1,6),7-(6,30)]
   475       2.127048       2.127048       2.127048    6[1-(0),6-(1,7),6-(6,6)]
   476       2.737538       2.737538       2.737538    6[6-(1,6),6-(1,6),6-(7,7)]
   477       2.012408       2.012408       2.012408    6[1-(0),6-(1,7),6-(6,6)]
   478        0.73618        0.73618        0.73618    6[1-(0),6-(1,6),7-(6,30)]
   479       8.843824       8.843824       8.843824    6[1-(0),6-(1,6),7-(6,30)]
   480       8.164273       8.164273       8.164273    6[1-(0),6-(1,7),6-(6,6)]
   481       6.798266       6.798266       6.798266    6[6-(1,6),6-(1,6),6-(7,7)]
   482       6.127003       6.127003       6.127003    6[1-(0),6-(1,7),6-(6,6)]
   483       6.879757       6.879757       6.879757    6[1-(0),6-(1,6),7-(6,30)]
   484       6.059324       6.059324       6.059324    6[6-(6,6),7-(6),7-(6)]
   485       4.158793       4.158793       4.158793    6[6-(6,6),7-(6),7-(6)]
   486       6.033082       6.033082       6.033082    6[6-(6,6),7-(6),7-(6)]
   487      12.537152      12.537152      12.537152    6[1-(0),6-(1,6),7-(6,30)]
   488      12.698753      12.698753      12.698753    6[1-(0),6-(1,7),6-(6,6)]
   489      12.984661      12.984661      12.984661    6[6-(1,6),6-(1,6),6-(7,7)]
   490      13.064771      13.064771      13.064771    6[1-(0),6-(1,7),6-(6,6)]
   491      12.874165      12.874165      12.874165    6[1-(0),6-(1,6),7-(6,30)]
   492      12.813392      12.813392      12.813392    6[1-(0),6-(1,6),7-(6,30)]
   493      13.071677      13.071677      13.071677    6[1-(0),6-(1,7),6-(6,6)]
   494        12.9377        12.9377        12.9377    6[6-(1,6),6-(1,6),6-(7,7)]
   495      12.549583      12.549583      12.549583    6[1-(0),6-(1,7),6-(6,6)]
   496      12.312017      12.312017      12.312017    6[1-(0),6-(1,6),7-(6,30)]
   497       1.178164       1.178164       1.178164    6[1-(0),6-(1,6),7-(6,30)]
   498       0.687838       0.687838       0.687838    6[1-(0),6-(1,7),6-(6,6)]
   499       0.277621       0.277621       0.277621    6[6-(1,6),6-(1,6),6-(7,7)]
   500       0.305245       0.305245       0.305245    6[1-(0),6-(1,7),6-(6,6)]
   501       0.798334       0.798334       0.798334    6[1-(0),6-(1,6),7-(6,30)]
   502       13.16698       13.16698       13.16698    6[6-(6,6),7-(6),7-(6)]
   503      13.147643      13.147643      13.147643    6[6-(6,6),7-(6),7-(6)]
   504      13.657306      13.657306      13.657306    6[6-(6,6),7-(6),7-(6)]
   505       0.897228       0.897228       0.897228    53[30-(7,7,53)]
   506       4.573015       4.573015       4.573015    53[30-(7,7,53)]
   507       4.146915       4.146915       4.146915    53[30-(7,7,53)]
   508       4.042772       4.042772       4.042772    53[30-(7,7,53)]
   509       9.463292       9.463292       9.463292    53[30-(7,7,53)]
   510      11.469485      11.469485      11.469485    53[30-(7,7,53)]
   511      12.914772      12.914772      12.914772    53[30-(7,7,53)]
   512       9.238985       9.238985       9.238985    53[30-(7,7,53)]
   513       9.665085       9.665085       9.665085    53[30-(7,7,53)]
   514       9.769228       9.769228       9.769228    53[30-(7,7,53)]
   515       4.348708       4.348708       4.348708    53[30-(7,7,53)]
   516       2.342515       2.342515       2.342515    53[30-(7,7,53)]
   517       7.803228       7.803228       7.803228    53[30-(7,7,53)]
   518      11.479015      11.479015      11.479015    53[30-(7,7,53)]
   519      11.052915      11.052915      11.052915    53[30-(7,7,53)]
   520      10.948772      10.948772      10.948772    53[30-(7,7,53)]
   521       2.557292       2.557292       2.557292    53[30-(7,7,53)]
   522       4.563485       4.563485       4.563485    53[30-(7,7,53)]
   523       6.008772       6.008772       6.008772    53[30-(7,7,53)]
   524       2.332985       2.332985       2.332985    53[30-(7,7,53)]
   525       2.759085       2.759085       2.759085    53[30-(7,7,53)]
   526       2.863228       2.863228       2.863228    53[30-(7,7,53)]
   527      11.254708      11.254708      11.254708    53[30-(7,7,53)]
   528       9.248515       9.248515       9.248515    53[30-(7,7,53)]
   529      12.914772      12.914772      12.914772    53[30-(7,7,53)]
   530       9.238985       9.238985       9.238985    53[30-(7,7,53)]
   531       9.665085       9.665085       9.665085    53[30-(7,7,53)]
   532       9.769228       9.769228       9.769228    53[30-(7,7,53)]
   533       4.348708       4.348708       4.348708    53[30-(7,7,53)]
   534       2.342515       2.342515       2.342515    53[30-(7,7,53)]
   535       0.897228       0.897228       0.897228    53[30-(7,7,53)]
   536       4.573015       4.573015       4.573015    53[30-(7,7,53)]
   537       4.146915       4.146915       4.146915    53[30-(7,7,53)]
   538       4.042772       4.042772       4.042772    53[30-(7,7,53)]
   539       9.463292       9.463292       9.463292    53[30-(7,7,53)]
   540      11.469485      11.469485      11.469485    53[30-(7,7,53)]
   541       6.008772       6.008772       6.008772    53[30-(7,7,53)]
   542       2.332985       2.332985       2.332985    53[30-(7,7,53)]
   543       2.759085       2.759085       2.759085    53[30-(7,7,53)]
   544       2.863228       2.863228       2.863228    53[30-(7,7,53)]
   545      11.254708      11.254708      11.254708    53[30-(7,7,53)]
   546       9.248515       9.248515       9.248515    53[30-(7,7,53)]
   547       7.803228       7.803228       7.803228    53[30-(7,7,53)]
   548      11.479015      11.479015      11.479015    53[30-(7,7,53)]
   549      11.052915      11.052915      11.052915    53[30-(7,7,53)]
   550      10.948772      10.948772      10.948772    53[30-(7,7,53)]
   551       2.557292       2.557292       2.557292    53[30-(7,7,53)]
   552       4.563485       4.563485       4.563485    53[30-(7,7,53)]
   553         1.2196         1.2196         1.2196    7[6-(1,6),6-(1,6),30-(7,53,53)]
   554       7.051026       7.051026       7.051026    7[6-(1,6),6-(1,6),30-(7,53,53)]
   555       1.292803       1.292803       1.292803    7[6-(1,6),6-(1,6),30-(7,53,53)]
   556      11.669759      11.669759      11.669759    7[6-(6,7),6-(6,7)]
   557      11.629704      11.629704      11.629704    7[6-(6,7),6-(6,7)]
   558      13.672499      13.672499      13.672499    7[6-(6,7),6-(6,7)]
   559       5.669826       5.669826       5.669826    7[6-(1,6),6-(1,6),30-(7,53,53)]
   560       5.506844       5.506844       5.506844    7[6-(1,6),6-(1,6),30-(7,53,53)]
   561       8.179466       8.179466       8.179466    7[6-(1,6),6-(1,6),30-(7,53,53)]
   562        6.60628        6.60628        6.60628    7[6-(6,7),6-(6,7)]
   563       6.081424       6.081424       6.081424    7[6-(6,7),6-(6,7)]
   564       6.577274       6.577274       6.577274    7[6-(6,7),6-(6,7)]
   565        12.5924        12.5924        12.5924    7[6-(1,6),6-(1,6),30-(7,53,53)]
   566       6.760974       6.760974       6.760974    7[6-(1,6),6-(1,6),30-(7,53,53)]
   567      12.519197      12.519197      12.519197    7[6-(1,6),6-(1,6),30-(7,53,53)]
   568       2.142241       2.142241       2.142241    7[6-(6,7),6-(6,7)]
   569       2.182296       2.182296       2.182296    7[6-(6,7),6-(6,7)]
   570       0.139501       0.139501       0.139501    7[6-(6,7),6-(6,7)]
   571       8.142174       8.142174       8.142174    7[6-(1,6),6-(1,6),30-(7,53,53)]
   572       8.305156       8.305156       8.305156    7[6-(1,6),6-(1,6),30-(7,53,53)]
   573       5.632534       5.632534       5.632534    7[6-(1,6),6-(1,6),30-(7,53,53)]
   574        7.20572        7.20572        7.20572    7[6-(6,7),6-(6,7)]
   575       7.730576       7.730576       7.730576    7[6-(6,7),6-(6,7)]
   576       7.234726       7.234726       7.234726    7[6-(6,7),6-(6,7)]
   577         8.1256         8.1256         8.1256    7[6-(1,6),6-(1,6),30-(7,53,53)]
   578       0.145026       0.145026       0.145026    7[6-(1,6),6-(1,6),30-(7,53,53)]
   579       8.198803       8.198803       8.198803    7[6-(1,6),6-(1,6),30-(7,53,53)]
   580       4.763759       4.763759       4.763759    7[6-(6,7),6-(6,7)]
   581       4.723704       4.723704       4.723704    7[6-(6,7),6-(6,7)]
   582       6.766499       6.766499       6.766499    7[6-(6,7),6-(6,7)]
   583      12.575826      12.575826      12.575826    7[6-(1,6),6-(1,6),30-(7,53,53)]
   584      12.412844      12.412844      12.412844    7[6-(1,6),6-(1,6),30-(7,53,53)]
   585       1.273466       1.273466       1.273466    7[6-(1,6),6-(1,6),30-(7,53,53)]
   586       13.51228       13.51228       13.51228    7[6-(6,7),6-(6,7)]
   587      12.987424      12.987424      12.987424    7[6-(6,7),6-(6,7)]
   588      13.483274      13.483274      13.483274    7[6-(6,7),6-(6,7)]
   589         5.6864         5.6864         5.6864    7[6-(1,6),6-(1,6),30-(7,53,53)]
   590      13.666974      13.666974      13.666974    7[6-(1,6),6-(1,6),30-(7,53,53)]
   591       5.613197       5.613197       5.613197    7[6-(1,6),6-(1,6),30-(7,53,53)]
   592       9.048241       9.048241       9.048241    7[6-(6,7),6-(6,7)]
   593       9.088296       9.088296       9.088296    7[6-(6,7),6-(6,7)]
   594       7.045501       7.045501       7.045501    7[6-(6,7),6-(6,7)]
   595       1.236174       1.236174       1.236174    7[6-(1,6),6-(1,6),30-(7,53,53)]
   596       1.399156       1.399156       1.399156    7[6-(1,6),6-(1,6),30-(7,53,53)]
   597      12.538534      12.538534      12.538534    7[6-(1,6),6-(1,6),30-(7,53,53)]
   598        0.29972        0.29972        0.29972    7[6-(6,7),6-(6,7)]
   599       0.824576       0.824576       0.824576    7[6-(6,7),6-(6,7)]
   600       0.328726       0.328726       0.328726    7[6-(6,7),6-(6,7)]
   601        12.5924        12.5924        12.5924    7[6-(1,6),6-(1,6),30-(7,53,53)]
   602       6.760974       6.760974       6.760974    7[6-(1,6),6-(1,6),30-(7,53,53)]
   603      12.519197      12.519197      12.519197    7[6-(1,6),6-(1,6),30-(7,53,53)]
   604       2.142241       2.142241       2.142241    7[6-(6,7),6-(6,7)]
   605       2.182296       2.182296       2.182296    7[6-(6,7),6-(6,7)]
   606       0.139501       0.139501       0.139501    7[6-(6,7),6-(6,7)]
   607       8.142174       8.142174       8.142174    7[6-(1,6),6-(1,6),30-(7,53,53)]
   608       8.305156       8.305156       8.305156    7[6-(1,6),6-(1,6),30-(7,53,53)]
   609       5.632534       5.632534       5.632534    7[6-(1,6),6-(1,6),30-(7,53,53)]
   610        7.20572        7.20572        7.20572    7[6-(6,7),6-(6,7)]
   611       7.730576       7.730576       7.730576    7[6-(6,7),6-(6,7)]
   612       7.234726       7.234726       7.234726    7[6-(6,7),6-(6,7)]
   613         1.2196         1.2196         1.2196    7[6-(1,6),6-(1,6),30-(7,53,53)]
   614       7.051026       7.051026       7.051026    7[6-(1,6),6-(1,6),30-(7,53,53)]
   615       1.292803       1.292803       1.292803    7[6-(1,6),6-(1,6),30-(7,53,53)]
   616      11.669759      11.669759      11.669759    7[6-(6,7),6-(6,7)]
   617      11.629704      11.629704      11.629704    7[6-(6,7),6-(6,7)]
   618      13.672499      13.672499      13.672499    7[6-(6,7),6-(6,7)]
   619       5.669826       5.669826       5.669826    7[6-(1,6),6-(1,6),30-(7,53,53)]
   620       5.506844       5.506844       5.506844    7[6-(1,6),6-(1,6),30-(7,53,53)]
   621       8.179466       8.179466       8.179466    7[6-(1,6),6-(1,6),30-(7,53,53)]
   622        6.60628        6.60628        6.60628    7[6-(6,7),6-(6,7)]
   623       6.081424       6.081424       6.081424    7[6-(6,7),6-(6,7)]
   624       6.577274       6.577274       6.577274    7[6-(6,7),6-(6,7)]
   625         5.6864         5.6864         5.6864    7[6-(1,6),6-(1,6),30-(7,53,53)]
   626      13.666974      13.666974      13.666974    7[6-(1,6),6-(1,6),30-(7,53,53)]
   627       5.613197       5.613197       5.613197    7[6-(1,6),6-(1,6),30-(7,53,53)]
   628       9.048241       9.048241       9.048241    7[6-(6,7),6-(6,7)]
   629       9.088296       9.088296       9.088296    7[6-(6,7),6-(6,7)]
   630       7.045501       7.045501       7.045501    7[6-(6,7),6-(6,7)]
   631       1.236174       1.236174       1.236174    7[6-(1,6),6-(1,6),30-(7,53,53)]
   632       1.399156       1.399156       1.399156    7[6-(1,6),6-(1,6),30-(7,53,53)]
   633      12.538534      12.538534      12.538534    7[6-(1,6),6-(1,6),30-(7,53,53)]
   634        0.29972        0.29972        0.29972    7[6-(6,7),6-(6,7)]
   635       0.824576       0.824576       0.824576    7[6-(6,7),6-(6,7)]
   636       0.328726       0.328726       0.328726    7[6-(6,7),6-(6,7)]
   637         8.1256         8.1256         8.1256    7[6-(1,6),6-(1,6),30-(7,53,53)]
   638       0.145026       0.145026       0.145026    7[6-(1,6),6-(1,6),30-(7,53,53)]
   639       8.198803       8.198803       8.198803    7[6-(1,6),6-(1,6),30-(7,53,53)]
   640       4.763759       4.763759       4.763759    7[6-(6,7),6-(6,7)]
   641       4.723704       4.723704       4.723704    7[6-(6,7),6-(6,7)]
   642       6.766499       6.766499       6.766499    7[6-(6,7),6-(6,7)]
   643      12.575826      12.575826      12.575826    7[6-(1,6),6-(1,6),30-(7,53,53)]
   644      12.412844      12.412844      12.412844    7[6-(1,6),6-(1,6),30-(7,53,53)]
   645       1.273466       1.273466       1.273466    7[6-(1,6),6-(1,6),30-(7,53,53)]
   646       13.51228       13.51228       13.51228    7[6-(6,7),6-(6,7)]
   647      12.987424      12.987424      12.987424    7[6-(6,7),6-(6,7)]
   648      13.483274      13.483274      13.483274    7[6-(6,7),6-(6,7)]
