# Supplementary material for: A collection of forcefield precursors for metal–organic frameworks
Source: RSC Adv. 2019 Nov 13;9(63):36492–507. doi: 10.1039/c9ra07327b (PMC9075174; doi:10.1039/c9ra07327b)
Supplement: RA-009-C9RA07327B-s2244 [file RA-009-C9RA07327B-s2244.txt]

SADLEQ_clean

10.427800    0.000000    0.000000
0.000000    10.427800    0.000000
0.000000    0.000000    14.260200

     1       9.060298       9.060298       9.060298    60[8-(6),8-(6),8-(6),8-(6),8-(6),8-(6)]
     2       1.367502       1.367502       1.367502    60[8-(6),8-(6),8-(6),8-(6),8-(6),8-(6)]
     3       9.029953       9.029953       9.029953    60[8-(6),8-(6),8-(6),8-(6),8-(6),8-(6)]
     4       1.397847       1.397847       1.397847    60[8-(6),8-(6),8-(6),8-(6),8-(6),8-(6)]
     5      10.365233      10.365233      10.365233    1[6-(6,6)]
     6       0.862379       0.862379       0.862379    1[6-(6,6)]
     7      10.059699      10.059699      10.059699    1[6-(6,6)]
     8       0.062567       0.062567       0.062567    1[6-(6,6)]
     9       9.565421       9.565421       9.565421    1[6-(6,6)]
    10       0.368101       0.368101       0.368101    1[6-(6,6)]
    11       1.274277       1.274277       1.274277    1[6-(6,6)]
    12       4.719622       4.719622       4.719622    1[6-(6,6)]
    13       4.678954       4.678954       4.678954    1[6-(6,6)]
    14       9.153523       9.153523       9.153523    1[6-(6,6)]
    15       5.708178       5.708178       5.708178    1[6-(6,6)]
    16       5.748846       5.748846       5.748846    1[6-(6,6)]
    17         9.8428         9.8428         9.8428    6[6-(6,6),8-(60),8-(60)]
    18      10.203602      10.203602      10.203602    6[6-(1,6),6-(1,6),6-(8,8)]
    19       0.035455       0.035455       0.035455    6[1-(0),6-(6,6),6-(6,6)]
    20       0.424411       0.424411       0.424411    6[6-(1,6),6-(1,6),6-(8,8)]
    21       0.553716       0.553716       0.553716    6[1-(0),6-(6,6),6-(6,6)]
    22        0.22524        0.22524        0.22524    6[6-(1,6),6-(1,6),6-(8,8)]
    23      10.273469      10.273469      10.273469    6[1-(0),6-(6,6),6-(6,6)]
    24       0.750802       0.750802       0.750802    6[6-(6,6),8-(60),8-(60)]
    25        0.29615        0.29615        0.29615    6[6-(6,6),8-(60),8-(60)]
    26          0.585          0.585          0.585    6[6-(6,6),8-(60),8-(60)]
    27       0.224198       0.224198       0.224198    6[6-(1,6),6-(1,6),6-(8,8)]
    28      -0.035455      -0.035455      -0.035455    6[1-(0),6-(6,6),6-(6,6)]
    29      10.003389      10.003389      10.003389    6[6-(1,6),6-(1,6),6-(8,8)]
    30       9.874084       9.874084       9.874084    6[1-(0),6-(6,6),6-(6,6)]
    31       10.20256       10.20256       10.20256    6[6-(1,6),6-(1,6),6-(8,8)]
    32       0.154331       0.154331       0.154331    6[1-(0),6-(6,6),6-(6,6)]
    33       9.676998       9.676998       9.676998    6[6-(6,6),8-(60),8-(60)]
    34       10.13165       10.13165       10.13165    6[6-(6,6),8-(60),8-(60)]
    35       2.084517       2.084517       2.084517    6[6-(6,6),8-(60),8-(60)]
    36       2.823848       2.823848       2.823848    6[6-(1,6),6-(1,6),6-(8,8)]
    37       2.197137       2.197137       2.197137    6[1-(0),6-(6,6),6-(6,6)]
    38       2.862431       2.862431       2.862431    6[6-(1,6),6-(1,6),6-(8,8)]
    39       4.248286       4.248286       4.248286    6[1-(0),6-(6,6),6-(6,6)]
    40       4.916708       4.916708       4.916708    6[6-(1,6),6-(1,6),6-(8,8)]
    41       4.214917       4.214917       4.214917    6[1-(0),6-(6,6),6-(6,6)]
    42       2.129357       2.129357       2.129357    6[6-(6,6),8-(60),8-(60)]
    43       6.474621       6.474621       6.474621    6[6-(6,6),8-(60),8-(60)]
    44       8.343283       8.343283       8.343283    6[6-(6,6),8-(60),8-(60)]
    45       7.603952       7.603952       7.603952    6[6-(1,6),6-(1,6),6-(8,8)]
    46       8.230663       8.230663       8.230663    6[1-(0),6-(6,6),6-(6,6)]
    47       7.565369       7.565369       7.565369    6[6-(1,6),6-(1,6),6-(8,8)]
    48       6.179514       6.179514       6.179514    6[1-(0),6-(6,6),6-(6,6)]
    49       5.511092       5.511092       5.511092    6[6-(1,6),6-(1,6),6-(8,8)]
    50       6.212883       6.212883       6.212883    6[1-(0),6-(6,6),6-(6,6)]
    51       8.298443       8.298443       8.298443    6[6-(6,6),8-(60),8-(60)]
    52       3.953179       3.953179       3.953179    6[6-(6,6),8-(60),8-(60)]
    53       9.370421       9.370421       9.370421    8[6-(6,8),60-(8,8,8,8,8)]
    54      10.008602      10.008602      10.008602    8[6-(6,8),60-(8,8,8,8,8)]
    55       0.789384       0.789384       0.789384    8[6-(6,8),60-(8,8,8,8,8)]
    56       0.991684       0.991684       0.991684    8[6-(6,8),60-(8,8,8,8,8)]
    57       0.923903       0.923903       0.923903    8[6-(6,8),60-(8,8,8,8,8)]
    58      10.135822      10.135822      10.135822    8[6-(6,8),60-(8,8,8,8,8)]
    59       1.057379       1.057379       1.057379    8[6-(6,8),60-(8,8,8,8,8)]
    60       0.419198       0.419198       0.419198    8[6-(6,8),60-(8,8,8,8,8)]
    61       9.638416       9.638416       9.638416    8[6-(6,8),60-(8,8,8,8,8)]
    62       9.436116       9.436116       9.436116    8[6-(6,8),60-(8,8,8,8,8)]
    63       9.503897       9.503897       9.503897    8[6-(6,8),60-(8,8,8,8,8)]
    64       0.291978       0.291978       0.291978    8[6-(6,8),60-(8,8,8,8,8)]
    65       0.944759       0.944759       0.944759    8[6-(6,8),60-(8,8,8,8,8)]
    66       2.695586       2.695586       2.695586    8[6-(6,8),60-(8,8,8,8,8)]
    67       0.860294       0.860294       0.860294    8[6-(6,8),60-(8,8,8,8,8)]
    68        2.79465        2.79465        2.79465    8[6-(6,8),60-(8,8,8,8,8)]
    69       7.019995       7.019995       7.019995    8[6-(6,8),60-(8,8,8,8,8)]
    70       7.017909       7.017909       7.017909    8[6-(6,8),60-(8,8,8,8,8)]
    71       9.483041       9.483041       9.483041    8[6-(6,8),60-(8,8,8,8,8)]
    72       7.732214       7.732214       7.732214    8[6-(6,8),60-(8,8,8,8,8)]
    73       9.567507       9.567507       9.567507    8[6-(6,8),60-(8,8,8,8,8)]
    74        7.63315        7.63315        7.63315    8[6-(6,8),60-(8,8,8,8,8)]
    75       3.407805       3.407805       3.407805    8[6-(6,8),60-(8,8,8,8,8)]
    76       3.409891       3.409891       3.409891    8[6-(6,8),60-(8,8,8,8,8)]
