# Supplementary material for: A collection of forcefield precursors for metal–organic frameworks
Source: RSC Adv. 2019 Nov 13;9(63):36492–507. doi: 10.1039/c9ra07327b (PMC9075174; doi:10.1039/c9ra07327b)
Supplement: RA-009-C9RA07327B-s2245 [file RA-009-C9RA07327B-s2245.txt]

SADLIU_clean

10.241000    0.000000    0.000000
0.000000    10.241000    0.000000
0.000000    0.000000    14.402600

     1       8.734242       8.734242       8.734242    70[8-(6),8-(6),8-(6),8-(6),8-(6),8-(6)]
     2       1.506758       1.506758       1.506758    70[8-(6),8-(6),8-(6),8-(6),8-(6),8-(6)]
     3       1.506758       1.506758       1.506758    70[8-(6),8-(6),8-(6),8-(6),8-(6),8-(6)]
     4       8.734242       8.734242       8.734242    70[8-(6),8-(6),8-(6),8-(6),8-(6),8-(6)]
     5       4.541884       4.541884       4.541884    1[6-(6,6)]
     6       5.699117       5.699117       5.699117    1[6-(6,6)]
     7       0.750665       0.750665       0.750665    1[6-(6,6)]
     8       9.490335       9.490335       9.490335    1[6-(6,6)]
     9       5.699117       5.699117       5.699117    1[6-(6,6)]
    10       4.541884       4.541884       4.541884    1[6-(6,6)]
    11       9.490335       9.490335       9.490335    1[6-(6,6)]
    12       0.750665       0.750665       0.750665    1[6-(6,6)]
    13       1.076329       1.076329       1.076329    1[6-(6,6)]
    14       9.164671       9.164671       9.164671    1[6-(6,6)]
    15            0.0            0.0            0.0    1[6-(6,6)]
    16            0.0            0.0            0.0    1[6-(6,6)]
    17       4.076942       4.076942       4.076942    6[1-(0),6-(6,6),6-(6,6)]
    18        2.68007        2.68007        2.68007    6[6-(1,6),6-(1,6),6-(8,8)]
    19       1.886392       1.886392       1.886392    6[6-(6,6),8-(70),8-(70)]
    20       6.164058       6.164058       6.164058    6[1-(0),6-(6,6),6-(6,6)]
    21        7.56093        7.56093        7.56093    6[6-(1,6),6-(1,6),6-(8,8)]
    22       8.354608       8.354608       8.354608    6[6-(6,6),8-(70),8-(70)]
    23       0.443435       0.443435       0.443435    6[1-(0),6-(6,6),6-(6,6)]
    24       0.423977       0.423977       0.423977    6[6-(1,6),6-(1,6),6-(8,8)]
    25       0.869461       0.869461       0.869461    6[6-(6,6),8-(70),8-(70)]
    26       9.797565       9.797565       9.797565    6[1-(0),6-(6,6),6-(6,6)]
    27       9.817023       9.817023       9.817023    6[6-(1,6),6-(1,6),6-(8,8)]
    28       9.371539       9.371539       9.371539    6[6-(6,6),8-(70),8-(70)]
    29       6.164058       6.164058       6.164058    6[1-(0),6-(6,6),6-(6,6)]
    30        7.56093        7.56093        7.56093    6[6-(1,6),6-(1,6),6-(8,8)]
    31       8.354608       8.354608       8.354608    6[6-(6,6),8-(70),8-(70)]
    32       4.076942       4.076942       4.076942    6[1-(0),6-(6,6),6-(6,6)]
    33        2.68007        2.68007        2.68007    6[6-(1,6),6-(1,6),6-(8,8)]
    34       1.886392       1.886392       1.886392    6[6-(6,6),8-(70),8-(70)]
    35       9.797565       9.797565       9.797565    6[1-(0),6-(6,6),6-(6,6)]
    36       9.817023       9.817023       9.817023    6[6-(1,6),6-(1,6),6-(8,8)]
    37       9.371539       9.371539       9.371539    6[6-(6,6),8-(70),8-(70)]
    38       0.443435       0.443435       0.443435    6[1-(0),6-(6,6),6-(6,6)]
    39       0.423977       0.423977       0.423977    6[6-(1,6),6-(1,6),6-(8,8)]
    40       0.869461       0.869461       0.869461    6[6-(6,6),8-(70),8-(70)]
    41       6.283878       6.283878       6.283878    6[6-(6,6),8-(70),8-(70)]
    42       4.770258       4.770258       4.770258    6[6-(1,6),6-(1,6),6-(8,8)]
    43       2.006212       2.006212       2.006212    6[1-(0),6-(6,6),6-(6,6)]
    44       3.957122       3.957122       3.957122    6[6-(6,6),8-(70),8-(70)]
    45       5.470742       5.470742       5.470742    6[6-(1,6),6-(1,6),6-(8,8)]
    46       8.234788       8.234788       8.234788    6[1-(0),6-(6,6),6-(6,6)]
    47            0.0            0.0            0.0    6[6-(6,6),8-(70),8-(70)]
    48            0.0            0.0            0.0    6[6-(1,6),6-(1,6),6-(8,8)]
    49            0.0            0.0            0.0    6[1-(0),6-(6,6),6-(6,6)]
    50            0.0            0.0            0.0    6[6-(6,6),8-(70),8-(70)]
    51            0.0            0.0            0.0    6[6-(1,6),6-(1,6),6-(8,8)]
    52            0.0            0.0            0.0    6[1-(0),6-(6,6),6-(6,6)]
    53       6.837916       6.837916       6.837916    8[6-(6,8),70-(8,8,8,8,8)]
    54       0.697412       0.697412       0.697412    8[6-(6,8),70-(8,8,8,8,8)]
    55       2.474226       2.474226       2.474226    8[6-(6,8),70-(8,8,8,8,8)]
    56       3.403084       3.403084       3.403084    8[6-(6,8),70-(8,8,8,8,8)]
    57       9.543588       9.543588       9.543588    8[6-(6,8),70-(8,8,8,8,8)]
    58       7.766774       7.766774       7.766774    8[6-(6,8),70-(8,8,8,8,8)]
    59         0.7394         0.7394         0.7394    8[6-(6,8),70-(8,8,8,8,8)]
    60       1.139823       1.139823       1.139823    8[6-(6,8),70-(8,8,8,8,8)]
    61        0.94422        0.94422        0.94422    8[6-(6,8),70-(8,8,8,8,8)]
    62         9.5016         9.5016         9.5016    8[6-(6,8),70-(8,8,8,8,8)]
    63       9.101177       9.101177       9.101177    8[6-(6,8),70-(8,8,8,8,8)]
    64        9.29678        9.29678        9.29678    8[6-(6,8),70-(8,8,8,8,8)]
    65       3.403084       3.403084       3.403084    8[6-(6,8),70-(8,8,8,8,8)]
    66       9.543588       9.543588       9.543588    8[6-(6,8),70-(8,8,8,8,8)]
    67       7.766774       7.766774       7.766774    8[6-(6,8),70-(8,8,8,8,8)]
    68       6.837916       6.837916       6.837916    8[6-(6,8),70-(8,8,8,8,8)]
    69       0.697412       0.697412       0.697412    8[6-(6,8),70-(8,8,8,8,8)]
    70       2.474226       2.474226       2.474226    8[6-(6,8),70-(8,8,8,8,8)]
    71         9.5016         9.5016         9.5016    8[6-(6,8),70-(8,8,8,8,8)]
    72       9.101177       9.101177       9.101177    8[6-(6,8),70-(8,8,8,8,8)]
    73        9.29678        9.29678        9.29678    8[6-(6,8),70-(8,8,8,8,8)]
    74         0.7394         0.7394         0.7394    8[6-(6,8),70-(8,8,8,8,8)]
    75       1.139823       1.139823       1.139823    8[6-(6,8),70-(8,8,8,8,8)]
    76        0.94422        0.94422        0.94422    8[6-(6,8),70-(8,8,8,8,8)]
