# Supplementary material for: A collection of forcefield precursors for metal–organic frameworks
Source: RSC Adv. 2019 Nov 13;9(63):36492–507. doi: 10.1039/c9ra07327b (PMC9075174; doi:10.1039/c9ra07327b)
Supplement: RA-009-C9RA07327B-s2246 [file RA-009-C9RA07327B-s2246.txt]

SADLOA_clean

10.452000    0.000000    0.000000
0.000000    10.452000    0.000000
0.000000    0.000000    13.848600

     1       9.177901       9.177901       9.177901    60[8-(6),8-(6),8-(6),8-(6),8-(6),8-(6)]
     2       1.274099       1.274099       1.274099    60[8-(6),8-(6),8-(6),8-(6),8-(6),8-(6)]
     3       9.177901       9.177901       9.177901    60[8-(6),8-(6),8-(6),8-(6),8-(6),8-(6)]
     4       1.274099       1.274099       1.274099    60[8-(6),8-(6),8-(6),8-(6),8-(6),8-(6)]
     5        9.79666        9.79666        9.79666    1[6-(6,6)]
     6        0.65534        0.65534        0.65534    1[6-(6,6)]
     7       5.613769       5.613769       5.613769    1[6-(6,6)]
     8       4.838231       4.838231       4.838231    1[6-(6,6)]
     9        0.65534        0.65534        0.65534    1[6-(6,6)]
    10        9.79666        9.79666        9.79666    1[6-(6,6)]
    11       4.838231       4.838231       4.838231    1[6-(6,6)]
    12       5.613769       5.613769       5.613769    1[6-(6,6)]
    13            0.0            0.0            0.0    1[6-(6,6)]
    14            0.0            0.0            0.0    1[6-(6,6)]
    15        9.06711        9.06711        9.06711    1[6-(6,6)]
    16        1.38489        1.38489        1.38489    1[6-(6,6)]
    17       9.719315       9.719315       9.719315    6[6-(6,6),8-(60),8-(60)]
    18      10.098722      10.098722      10.098722    6[6-(1,6),6-(1,6),6-(8,8)]
    19      10.072592      10.072592      10.072592    6[1-(0),6-(6,6),6-(6,6)]
    20       0.732685       0.732685       0.732685    6[6-(6,6),8-(60),8-(60)]
    21       0.353278       0.353278       0.353278    6[6-(1,6),6-(1,6),6-(8,8)]
    22       0.379408       0.379408       0.379408    6[1-(0),6-(6,6),6-(6,6)]
    23        8.23095        8.23095        8.23095    6[6-(6,6),8-(60),8-(60)]
    24       7.494084       7.494084       7.494084    6[6-(1,6),6-(1,6),6-(8,8)]
    25         6.0862         6.0862         6.0862    6[1-(0),6-(6,6),6-(6,6)]
    26        2.22105        2.22105        2.22105    6[6-(6,6),8-(60),8-(60)]
    27       2.957916       2.957916       2.957916    6[6-(1,6),6-(1,6),6-(8,8)]
    28         4.3658         4.3658         4.3658    6[1-(0),6-(6,6),6-(6,6)]
    29       0.732685       0.732685       0.732685    6[6-(6,6),8-(60),8-(60)]
    30       0.353278       0.353278       0.353278    6[6-(1,6),6-(1,6),6-(8,8)]
    31       0.379408       0.379408       0.379408    6[1-(0),6-(6,6),6-(6,6)]
    32       9.719315       9.719315       9.719315    6[6-(6,6),8-(60),8-(60)]
    33      10.098722      10.098722      10.098722    6[6-(1,6),6-(1,6),6-(8,8)]
    34      10.072592      10.072592      10.072592    6[1-(0),6-(6,6),6-(6,6)]
    35        2.22105        2.22105        2.22105    6[6-(6,6),8-(60),8-(60)]
    36       2.957916       2.957916       2.957916    6[6-(1,6),6-(1,6),6-(8,8)]
    37         4.3658         4.3658         4.3658    6[1-(0),6-(6,6),6-(6,6)]
    38        8.23095        8.23095        8.23095    6[6-(6,6),8-(60),8-(60)]
    39       7.494084       7.494084       7.494084    6[6-(1,6),6-(1,6),6-(8,8)]
    40         6.0862         6.0862         6.0862    6[1-(0),6-(6,6),6-(6,6)]
    41            0.0            0.0            0.0    6[1-(0),6-(6,6),6-(6,6)]
    42            0.0            0.0            0.0    6[6-(1,6),6-(1,6),6-(8,8)]
    43            0.0            0.0            0.0    6[6-(6,6),8-(60),8-(60)]
    44            0.0            0.0            0.0    6[1-(0),6-(6,6),6-(6,6)]
    45            0.0            0.0            0.0    6[6-(1,6),6-(1,6),6-(8,8)]
    46            0.0            0.0            0.0    6[6-(6,6),8-(60),8-(60)]
    47       8.136882       8.136882       8.136882    6[1-(0),6-(6,6),6-(6,6)]
    48       5.412046       5.412046       5.412046    6[6-(1,6),6-(1,6),6-(8,8)]
    49       3.885008       3.885008       3.885008    6[6-(6,6),8-(60),8-(60)]
    50       2.315118       2.315118       2.315118    6[1-(0),6-(6,6),6-(6,6)]
    51       5.039954       5.039954       5.039954    6[6-(1,6),6-(1,6),6-(8,8)]
    52       6.566992       6.566992       6.566992    6[6-(6,6),8-(60),8-(60)]
    53       9.581348       9.581348       9.581348    8[6-(6,8),60-(8,8,8,8,8)]
    54       9.597026       9.597026       9.597026    8[6-(6,8),60-(8,8,8,8,8)]
    55       9.595981       9.595981       9.595981    8[6-(6,8),60-(8,8,8,8,8)]
    56       0.870652       0.870652       0.870652    8[6-(6,8),60-(8,8,8,8,8)]
    57       0.854974       0.854974       0.854974    8[6-(6,8),60-(8,8,8,8,8)]
    58       0.856019       0.856019       0.856019    8[6-(6,8),60-(8,8,8,8,8)]
    59       9.444427       9.444427       9.444427    8[6-(6,8),60-(8,8,8,8,8)]
    60       7.581881       7.581881       7.581881    8[6-(6,8),60-(8,8,8,8,8)]
    61       3.354047       3.354047       3.354047    8[6-(6,8),60-(8,8,8,8,8)]
    62       1.007573       1.007573       1.007573    8[6-(6,8),60-(8,8,8,8,8)]
    63       2.870119       2.870119       2.870119    8[6-(6,8),60-(8,8,8,8,8)]
    64       7.097953       7.097953       7.097953    8[6-(6,8),60-(8,8,8,8,8)]
    65       0.870652       0.870652       0.870652    8[6-(6,8),60-(8,8,8,8,8)]
    66       0.854974       0.854974       0.854974    8[6-(6,8),60-(8,8,8,8,8)]
    67       0.856019       0.856019       0.856019    8[6-(6,8),60-(8,8,8,8,8)]
    68       9.581348       9.581348       9.581348    8[6-(6,8),60-(8,8,8,8,8)]
    69       9.597026       9.597026       9.597026    8[6-(6,8),60-(8,8,8,8,8)]
    70       9.595981       9.595981       9.595981    8[6-(6,8),60-(8,8,8,8,8)]
    71       1.007573       1.007573       1.007573    8[6-(6,8),60-(8,8,8,8,8)]
    72       2.870119       2.870119       2.870119    8[6-(6,8),60-(8,8,8,8,8)]
    73       7.097953       7.097953       7.097953    8[6-(6,8),60-(8,8,8,8,8)]
    74       9.444427       9.444427       9.444427    8[6-(6,8),60-(8,8,8,8,8)]
    75       7.581881       7.581881       7.581881    8[6-(6,8),60-(8,8,8,8,8)]
    76       3.354047       3.354047       3.354047    8[6-(6,8),60-(8,8,8,8,8)]
