# Supplementary material for: A collection of forcefield precursors for metal–organic frameworks
Source: RSC Adv. 2019 Nov 13;9(63):36492–507. doi: 10.1039/c9ra07327b (PMC9075174; doi:10.1039/c9ra07327b)
Supplement: RA-009-C9RA07327B-s2247 [file RA-009-C9RA07327B-s2247.txt]

SAKRAZ_clean

10.334000    0.000000    0.000000
0.000000    11.672000    0.000000
0.000000    0.000000    20.341000

     1       1.577898       1.577898       1.577898    30[8-(6),8-(6),8-(6),8-(6,30),8-(6,30)]
     2       4.811717       4.811717       4.811717    30[8-(6),8-(6),8-(6,30),8-(6,30)]
     3       3.589102       3.589102       3.589102    30[8-(6),8-(6),8-(6),8-(6,30),8-(6,30)]
     4       0.355283       0.355283       0.355283    30[8-(6),8-(6),8-(6,30),8-(6,30)]
     5       8.756102       8.756102       8.756102    30[8-(6),8-(6),8-(6),8-(6,30),8-(6,30)]
     6       5.522283       5.522283       5.522283    30[8-(6),8-(6),8-(6,30),8-(6,30)]
     7       6.744898       6.744898       6.744898    30[8-(6),8-(6),8-(6),8-(6,30),8-(6,30)]
     8       9.978717       9.978717       9.978717    30[8-(6),8-(6),8-(6,30),8-(6,30)]
     9       0.662409       0.662409       0.662409    1[6-(6,6)]
    10        4.54696        4.54696        4.54696    1[6-(6,6)]
    11       0.359623       0.359623       0.359623    1[6-(6,6)]
    12       4.256575       4.256575       4.256575    1[6-(6,6)]
    13       2.522529       2.522529       2.522529    1[6-(6,6,8)]
    14       1.619338       1.619338       1.619338    1[6-(1,1,6)]
    15       3.184939       3.184939       3.184939    1[6-(1,1,6)]
    16       2.396455       2.396455       2.396455    1[6-(1,1,6)]
    17       4.504591       4.504591       4.504591    1[6-(6,6)]
    18        0.62004        0.62004        0.62004    1[6-(6,6)]
    19       4.807377       4.807377       4.807377    1[6-(6,6)]
    20       0.910425       0.910425       0.910425    1[6-(6,6)]
    21       2.644471       2.644471       2.644471    1[6-(6,6,8)]
    22       3.547662       3.547662       3.547662    1[6-(1,1,6)]
    23       1.982061       1.982061       1.982061    1[6-(1,1,6)]
    24       2.770545       2.770545       2.770545    1[6-(1,1,6)]
    25       9.671591       9.671591       9.671591    1[6-(6,6)]
    26        5.78704        5.78704        5.78704    1[6-(6,6)]
    27       9.974377       9.974377       9.974377    1[6-(6,6)]
    28       6.077425       6.077425       6.077425    1[6-(6,6)]
    29       7.811471       7.811471       7.811471    1[6-(6,6,8)]
    30       8.714662       8.714662       8.714662    1[6-(1,1,6)]
    31       7.149061       7.149061       7.149061    1[6-(1,1,6)]
    32       7.937545       7.937545       7.937545    1[6-(1,1,6)]
    33       5.829409       5.829409       5.829409    1[6-(6,6)]
    34        9.71396        9.71396        9.71396    1[6-(6,6)]
    35       5.526623       5.526623       5.526623    1[6-(6,6)]
    36       9.423575       9.423575       9.423575    1[6-(6,6)]
    37       7.689529       7.689529       7.689529    1[6-(6,6,8)]
    38       6.786338       6.786338       6.786338    1[6-(1,1,6)]
    39       8.351939       8.351939       8.351939    1[6-(1,1,6)]
    40       7.563455       7.563455       7.563455    1[6-(1,1,6)]
    41       2.855284       2.855284       2.855284    6[6-(6,6),8-(30),8-(30)]
    42       2.646537       2.646537       2.646537    6[6-(1,6),6-(1,6),6-(8,8)]
    43       1.381656       1.381656       1.381656    6[1-(0),6-(1,6),6-(6,6)]
    44       3.715073       3.715073       3.715073    6[1-(0),6-(1,6),6-(6,6)]
    45       1.199777       1.199777       1.199777    6[1-(0),6-(1,6),6-(6,6)]
    46       3.538362       3.538362       3.538362    6[1-(0),6-(1,6),6-(6,6)]
    47       2.283814       2.283814       2.283814    6[6-(1,6),6-(1,6),6-(8,8)]
    48       2.120537       2.120537       2.120537    6[6-(6,6),8-(30),8-(30)]
    49       3.746075       3.746075       3.746075    6[6-(1,6,8),8-(30),8-(30,30)]
    50        2.48016        2.48016        2.48016    6[1-(0),6-(1,1,1),6-(8,8),8-(30,30)]
    51       2.414022       2.414022       2.414022    6[1-(0),1-(0),1-(0),6-(1,6,8)]
    52       2.311716       2.311716       2.311716    6[6-(6,6),8-(30),8-(30)]
    53       2.520463       2.520463       2.520463    6[6-(1,6),6-(1,6),6-(8,8)]
    54       3.785344       3.785344       3.785344    6[1-(0),6-(1,6),6-(6,6)]
    55       1.451927       1.451927       1.451927    6[1-(0),6-(1,6),6-(6,6)]
    56       3.967223       3.967223       3.967223    6[1-(0),6-(1,6),6-(6,6)]
    57       1.628638       1.628638       1.628638    6[1-(0),6-(1,6),6-(6,6)]
    58       2.883186       2.883186       2.883186    6[6-(1,6),6-(1,6),6-(8,8)]
    59       3.046463       3.046463       3.046463    6[6-(6,6),8-(30),8-(30)]
    60       1.420925       1.420925       1.420925    6[6-(1,6,8),8-(30),8-(30,30)]
    61        2.68684        2.68684        2.68684    6[1-(0),6-(1,1,1),6-(8,8),8-(30,30)]
    62       2.752978       2.752978       2.752978    6[1-(0),1-(0),1-(0),6-(1,6,8)]
    63       7.478716       7.478716       7.478716    6[6-(6,6),8-(30),8-(30)]
    64       7.687463       7.687463       7.687463    6[6-(1,6),6-(1,6),6-(8,8)]
    65       8.952344       8.952344       8.952344    6[1-(0),6-(1,6),6-(6,6)]
    66       6.618927       6.618927       6.618927    6[1-(0),6-(1,6),6-(6,6)]
    67       9.134223       9.134223       9.134223    6[1-(0),6-(1,6),6-(6,6)]
    68       6.795638       6.795638       6.795638    6[1-(0),6-(1,6),6-(6,6)]
    69       8.050186       8.050186       8.050186    6[6-(1,6),6-(1,6),6-(8,8)]
    70       8.213463       8.213463       8.213463    6[6-(6,6),8-(30),8-(30)]
    71       6.587925       6.587925       6.587925    6[6-(1,6,8),8-(30),8-(30,30)]
    72        7.85384        7.85384        7.85384    6[1-(0),6-(1,1,1),6-(8,8),8-(30,30)]
    73       7.919978       7.919978       7.919978    6[1-(0),1-(0),1-(0),6-(1,6,8)]
    74       8.022284       8.022284       8.022284    6[6-(6,6),8-(30),8-(30)]
    75       7.813537       7.813537       7.813537    6[6-(1,6),6-(1,6),6-(8,8)]
    76       6.548656       6.548656       6.548656    6[1-(0),6-(1,6),6-(6,6)]
    77       8.882073       8.882073       8.882073    6[1-(0),6-(1,6),6-(6,6)]
    78       6.366777       6.366777       6.366777    6[1-(0),6-(1,6),6-(6,6)]
    79       8.705362       8.705362       8.705362    6[1-(0),6-(1,6),6-(6,6)]
    80       7.450814       7.450814       7.450814    6[6-(1,6),6-(1,6),6-(8,8)]
    81       7.287537       7.287537       7.287537    6[6-(6,6),8-(30),8-(30)]
    82       8.913075       8.913075       8.913075    6[6-(1,6,8),8-(30),8-(30,30)]
    83        7.64716        7.64716        7.64716    6[1-(0),6-(1,1,1),6-(8,8),8-(30,30)]
    84       7.581022       7.581022       7.581022    6[1-(0),1-(0),1-(0),6-(1,6,8)]
    85       1.824984       1.824984       1.824984    8[6-(6,8),30-(8,8,8,8)]
    86       4.039561       4.039561       4.039561    8[6-(6,8),30-(8,8,8)]
    87       0.979663       0.979663       0.979663    8[6-(6,8),30-(8,8,8)]
    88        3.15807        3.15807        3.15807    8[6-(6,8),30-(8,8,8,8)]
    89       3.621034       3.621034       3.621034    8[6-(6,8),30-(8,8,8),30-(8,8,8,8)]
    90       4.843546       4.843546       4.843546    8[6-(6,8),30-(8,8,8,8)]
    91       1.336186       1.336186       1.336186    8[6-(1,6,6),30-(8,8,8),30-(8,8,8,8)]
    92       3.342016       3.342016       3.342016    8[6-(6,8),30-(8,8,8,8)]
    93       1.127439       1.127439       1.127439    8[6-(6,8),30-(8,8,8)]
    94       4.187337       4.187337       4.187337    8[6-(6,8),30-(8,8,8)]
    95        2.00893        2.00893        2.00893    8[6-(6,8),30-(8,8,8,8)]
    96       1.545966       1.545966       1.545966    8[6-(6,8),30-(8,8,8),30-(8,8,8,8)]
    97       0.323454       0.323454       0.323454    8[6-(6,8),30-(8,8,8,8)]
    98       3.830814       3.830814       3.830814    8[6-(1,6,6),30-(8,8,8),30-(8,8,8,8)]
    99       8.509016       8.509016       8.509016    8[6-(6,8),30-(8,8,8,8)]
   100       6.294439       6.294439       6.294439    8[6-(6,8),30-(8,8,8)]
   101       9.354337       9.354337       9.354337    8[6-(6,8),30-(8,8,8)]
   102        7.17593        7.17593        7.17593    8[6-(6,8),30-(8,8,8,8)]
   103       6.712966       6.712966       6.712966    8[6-(6,8),30-(8,8,8),30-(8,8,8,8)]
   104       5.490454       5.490454       5.490454    8[6-(6,8),30-(8,8,8,8)]
   105       8.997814       8.997814       8.997814    8[6-(1,6,6),30-(8,8,8),30-(8,8,8,8)]
   106       6.991984       6.991984       6.991984    8[6-(6,8),30-(8,8,8,8)]
   107       9.206561       9.206561       9.206561    8[6-(6,8),30-(8,8,8)]
   108       6.146663       6.146663       6.146663    8[6-(6,8),30-(8,8,8)]
   109        8.32507        8.32507        8.32507    8[6-(6,8),30-(8,8,8,8)]
   110       8.788034       8.788034       8.788034    8[6-(6,8),30-(8,8,8),30-(8,8,8,8)]
   111      10.010546      10.010546      10.010546    8[6-(6,8),30-(8,8,8,8)]
   112       6.503186       6.503186       6.503186    8[6-(1,6,6),30-(8,8,8),30-(8,8,8,8)]
