# Supplementary material for: A collection of forcefield precursors for metal–organic frameworks
Source: RSC Adv. 2019 Nov 13;9(63):36492–507. doi: 10.1039/c9ra07327b (PMC9075174; doi:10.1039/c9ra07327b)
Supplement: RA-009-C9RA07327B-s2248 [file RA-009-C9RA07327B-s2248.txt]

SAKRED_clean

10.337000    0.000000    0.000000
0.000000    11.649000    0.000000
0.000000    0.000000    20.464000

     1       9.886927       9.886927       9.886927    30[8-(6),8-(6),8-(6,30),8-(6,30)]
     2       6.646691       6.646691       6.646691    30[8-(6),8-(6),8-(6),8-(6,30),8-(6,30)]
     3       5.618573       5.618573       5.618573    30[8-(6),8-(6),8-(6,30),8-(6,30)]
     4       8.858809       8.858809       8.858809    30[8-(6),8-(6),8-(6),8-(6,30),8-(6,30)]
     5       0.450073       0.450073       0.450073    30[8-(6),8-(6),8-(6,30),8-(6,30)]
     6       3.690309       3.690309       3.690309    30[8-(6),8-(6),8-(6),8-(6,30),8-(6,30)]
     7       4.718427       4.718427       4.718427    30[8-(6),8-(6),8-(6,30),8-(6,30)]
     8       1.478191       1.478191       1.478191    30[8-(6),8-(6),8-(6),8-(6,30),8-(6,30)]
     9       9.720915       9.720915       9.720915    1[6-(6,6)]
    10        5.84454        5.84454        5.84454    1[6-(6,6)]
    11        9.53795        9.53795        9.53795    1[6-(6,6)]
    12       5.653305       5.653305       5.653305    1[6-(6,6)]
    13       7.612167       7.612167       7.612167    1[6-(6,6,8)]
    14       6.718016       6.718016       6.718016    1[6-(1,1,6)]
    15       8.284072       8.284072       8.284072    1[6-(1,1,6)]
    16       7.501561       7.501561       7.501561    1[6-(1,1,6)]
    17       5.784585       5.784585       5.784585    1[6-(6,6)]
    18        9.66096        9.66096        9.66096    1[6-(6,6)]
    19        5.96755        5.96755        5.96755    1[6-(6,6)]
    20       9.852195       9.852195       9.852195    1[6-(6,6)]
    21       7.893333       7.893333       7.893333    1[6-(6,6,8)]
    22       8.787484       8.787484       8.787484    1[6-(1,1,6)]
    23       7.221428       7.221428       7.221428    1[6-(1,1,6)]
    24       8.003939       8.003939       8.003939    1[6-(1,1,6)]
    25       0.616085       0.616085       0.616085    1[6-(6,6)]
    26        4.49246        4.49246        4.49246    1[6-(6,6)]
    27        0.79905        0.79905        0.79905    1[6-(6,6)]
    28       4.683695       4.683695       4.683695    1[6-(6,6)]
    29       2.724833       2.724833       2.724833    1[6-(6,6,8)]
    30       3.618984       3.618984       3.618984    1[6-(1,1,6)]
    31       2.052928       2.052928       2.052928    1[6-(1,1,6)]
    32       2.835439       2.835439       2.835439    1[6-(1,1,6)]
    33       4.552415       4.552415       4.552415    1[6-(6,6)]
    34        0.67604        0.67604        0.67604    1[6-(6,6)]
    35        4.36945        4.36945        4.36945    1[6-(6,6)]
    36       0.484805       0.484805       0.484805    1[6-(6,6)]
    37       2.443667       2.443667       2.443667    1[6-(6,6,8)]
    38       1.549516       1.549516       1.549516    1[6-(1,1,6)]
    39       3.115572       3.115572       3.115572    1[6-(1,1,6)]
    40       2.333061       2.333061       2.333061    1[6-(1,1,6)]
    41       7.929513       7.929513       7.929513    6[6-(6,6),8-(30),8-(30)]
    42         7.8003         7.8003         7.8003    6[6-(1,6),6-(1,6),6-(8,8)]
    43       8.906359       8.906359       8.906359    6[1-(0),6-(1,6),6-(6,6)]
    44       6.585703       6.585703       6.585703    6[1-(0),6-(1,6),6-(6,6)]
    45       8.797821       8.797821       8.797821    6[1-(0),6-(1,6),6-(6,6)]
    46       6.470962       6.470962       6.470962    6[1-(0),6-(1,6),6-(6,6)]
    47       7.581156       7.581156       7.581156    6[6-(1,6),6-(1,6),6-(8,8)]
    48       7.471584       7.471584       7.471584    6[6-(6,6),8-(30),8-(30)]
    49       8.827798       8.827798       8.827798    6[6-(1,6,8),8-(30),8-(30,30)]
    50       7.570819       7.570819       7.570819    6[1-(0),6-(1,1,1),6-(8,8),8-(30,30)]
    51       7.512932       7.512932       7.512932    6[1-(0),1-(0),1-(0),6-(1,6,8)]
    52       7.575987       7.575987       7.575987    6[6-(6,6),8-(30),8-(30)]
    53         7.7052         7.7052         7.7052    6[6-(1,6),6-(1,6),6-(8,8)]
    54       6.599141       6.599141       6.599141    6[1-(0),6-(1,6),6-(6,6)]
    55       8.919797       8.919797       8.919797    6[1-(0),6-(1,6),6-(6,6)]
    56       6.707679       6.707679       6.707679    6[1-(0),6-(1,6),6-(6,6)]
    57       9.034538       9.034538       9.034538    6[1-(0),6-(1,6),6-(6,6)]
    58       7.924344       7.924344       7.924344    6[6-(1,6),6-(1,6),6-(8,8)]
    59       8.033916       8.033916       8.033916    6[6-(6,6),8-(30),8-(30)]
    60       6.677702       6.677702       6.677702    6[6-(1,6,8),8-(30),8-(30,30)]
    61       7.934681       7.934681       7.934681    6[1-(0),6-(1,1,1),6-(8,8),8-(30,30)]
    62       7.992568       7.992568       7.992568    6[1-(0),1-(0),1-(0),6-(1,6,8)]
    63       2.407487       2.407487       2.407487    6[6-(6,6),8-(30),8-(30)]
    64         2.5367         2.5367         2.5367    6[6-(1,6),6-(1,6),6-(8,8)]
    65       1.430641       1.430641       1.430641    6[1-(0),6-(1,6),6-(6,6)]
    66       3.751297       3.751297       3.751297    6[1-(0),6-(1,6),6-(6,6)]
    67       1.539179       1.539179       1.539179    6[1-(0),6-(1,6),6-(6,6)]
    68       3.866038       3.866038       3.866038    6[1-(0),6-(1,6),6-(6,6)]
    69       2.755844       2.755844       2.755844    6[6-(1,6),6-(1,6),6-(8,8)]
    70       2.865416       2.865416       2.865416    6[6-(6,6),8-(30),8-(30)]
    71       1.509202       1.509202       1.509202    6[6-(1,6,8),8-(30),8-(30,30)]
    72       2.766181       2.766181       2.766181    6[1-(0),6-(1,1,1),6-(8,8),8-(30,30)]
    73       2.824068       2.824068       2.824068    6[1-(0),1-(0),1-(0),6-(1,6,8)]
    74       2.761013       2.761013       2.761013    6[6-(6,6),8-(30),8-(30)]
    75         2.6318         2.6318         2.6318    6[6-(1,6),6-(1,6),6-(8,8)]
    76       3.737859       3.737859       3.737859    6[1-(0),6-(1,6),6-(6,6)]
    77       1.417203       1.417203       1.417203    6[1-(0),6-(1,6),6-(6,6)]
    78       3.629321       3.629321       3.629321    6[1-(0),6-(1,6),6-(6,6)]
    79       1.302462       1.302462       1.302462    6[1-(0),6-(1,6),6-(6,6)]
    80       2.412656       2.412656       2.412656    6[6-(1,6),6-(1,6),6-(8,8)]
    81       2.303084       2.303084       2.303084    6[6-(6,6),8-(30),8-(30)]
    82       3.659298       3.659298       3.659298    6[6-(1,6,8),8-(30),8-(30,30)]
    83       2.402319       2.402319       2.402319    6[1-(0),6-(1,1,1),6-(8,8),8-(30,30)]
    84       2.344432       2.344432       2.344432    6[1-(0),1-(0),1-(0),6-(1,6,8)]
    85       6.895813       6.895813       6.895813    8[6-(6,8),30-(8,8,8,8)]
    86        9.07692        9.07692        9.07692    8[6-(6,8),30-(8,8,8)]
    87       6.390333       6.390333       6.390333    8[6-(6,8),30-(8,8,8)]
    88        8.47634        8.47634        8.47634    8[6-(6,8),30-(8,8,8,8)]
    89       8.697552       8.697552       8.697552    8[6-(6,8),30-(8,8,8),30-(8,8,8,8)]
    90       9.920419       9.920419       9.920419    8[6-(6,8),30-(8,8,8,8)]
    91       6.407906       6.407906       6.407906    8[6-(1,6,6),30-(8,8,8),30-(8,8,8,8)]
    92       8.609687       8.609687       8.609687    8[6-(6,8),30-(8,8,8,8)]
    93        6.42858        6.42858        6.42858    8[6-(6,8),30-(8,8,8)]
    94       9.115167       9.115167       9.115167    8[6-(6,8),30-(8,8,8)]
    95        7.02916        7.02916        7.02916    8[6-(6,8),30-(8,8,8,8)]
    96       6.807948       6.807948       6.807948    8[6-(6,8),30-(8,8,8),30-(8,8,8,8)]
    97       5.585081       5.585081       5.585081    8[6-(6,8),30-(8,8,8,8)]
    98       9.097594       9.097594       9.097594    8[6-(1,6,6),30-(8,8,8),30-(8,8,8,8)]
    99       3.441187       3.441187       3.441187    8[6-(6,8),30-(8,8,8,8)]
   100        1.26008        1.26008        1.26008    8[6-(6,8),30-(8,8,8)]
   101       3.946667       3.946667       3.946667    8[6-(6,8),30-(8,8,8)]
   102        1.86066        1.86066        1.86066    8[6-(6,8),30-(8,8,8,8)]
   103       1.639448       1.639448       1.639448    8[6-(6,8),30-(8,8,8),30-(8,8,8,8)]
   104       0.416581       0.416581       0.416581    8[6-(6,8),30-(8,8,8,8)]
   105       3.929094       3.929094       3.929094    8[6-(1,6,6),30-(8,8,8),30-(8,8,8,8)]
   106       1.727313       1.727313       1.727313    8[6-(6,8),30-(8,8,8,8)]
   107        3.90842        3.90842        3.90842    8[6-(6,8),30-(8,8,8)]
   108       1.221833       1.221833       1.221833    8[6-(6,8),30-(8,8,8)]
   109        3.30784        3.30784        3.30784    8[6-(6,8),30-(8,8,8,8)]
   110       3.529052       3.529052       3.529052    8[6-(6,8),30-(8,8,8),30-(8,8,8,8)]
   111       4.751919       4.751919       4.751919    8[6-(6,8),30-(8,8,8,8)]
   112       1.239406       1.239406       1.239406    8[6-(1,6,6),30-(8,8,8),30-(8,8,8,8)]
