# Supplementary material for: A collection of forcefield precursors for metal–organic frameworks
Source: RSC Adv. 2019 Nov 13;9(63):36492–507. doi: 10.1039/c9ra07327b (PMC9075174; doi:10.1039/c9ra07327b)
Supplement: RA-009-C9RA07327B-s2249 [file RA-009-C9RA07327B-s2249.txt]

SALLAT_clean

8.165000    0.000000    0.000000
4.082489    7.842989    0.000000
4.082477    1.415984    11.436826

     1       7.555953       7.555953       7.555953    48[7-(6),7-(6),7-(6),7-(6),8-(6),8-(6)]
     2       8.774013       8.774013       8.774013    48[7-(6),7-(6),7-(6),7-(6),8-(6),8-(6)]
     3       6.577716       6.577716       6.577716    1[7-(1,6)]
     4       6.389106       6.389106       6.389106    1[7-(1,6)]
     5       6.577704       6.577704       6.577704    1[7-(1,6)]
     6       2.306602       2.306602       2.306602    1[7-(1,6)]
     7        9.75225        9.75225        9.75225    1[7-(1,6)]
     8        9.94086        9.94086        9.94086    1[7-(1,6)]
     9       9.752262       9.752262       9.752262    1[7-(1,6)]
    10      14.023364      14.023364      14.023364    1[7-(1,6)]
    11       6.861855       6.861855       6.861855    6[6-(6,6),7-(1,1),8-(48)]
    12        6.83981        6.83981        6.83981    6[6-(7),6-(7),6-(7,8)]
    13        7.18682        7.18682        7.18682    6[6-(6,6),7-(48)]
    14       6.444627       6.444627       6.444627    6[6-(6,6),7-(48)]
    15        2.77936        2.77936        2.77936    6[6-(6,6),7-(1,1),8-(48)]
    16       2.757314       2.757314       2.757314    6[6-(7),6-(7),6-(7,8)]
    17       3.104329       3.104329       3.104329    6[6-(6,6),7-(48)]
    18      10.527125      10.527125      10.527125    6[6-(6,6),7-(48)]
    19       9.468111       9.468111       9.468111    6[6-(6,6),7-(1,1),8-(48)]
    20       9.490156       9.490156       9.490156    6[6-(7),6-(7),6-(7,8)]
    21       9.143146       9.143146       9.143146    6[6-(6,6),7-(48)]
    22       9.885339       9.885339       9.885339    6[6-(6,6),7-(48)]
    23      13.550606      13.550606      13.550606    6[6-(6,6),7-(1,1),8-(48)]
    24      13.572652      13.572652      13.572652    6[6-(7),6-(7),6-(7,8)]
    25      13.225637      13.225637      13.225637    6[6-(6,6),7-(48)]
    26       5.802841       5.802841       5.802841    6[6-(6,6),7-(48)]
    27       6.576083       6.576083       6.576083    7[1-(0),1-(0),6-(6,8)]
    28       7.459529       7.459529       7.459529    7[6-(6),48-(7,7,7,8,8)]
    29      10.211949      10.211949      10.211949    7[6-(6),48-(7,7,7,8,8)]
    30       2.493582       2.493582       2.493582    7[1-(0),1-(0),6-(6,8)]
    31       7.459519       7.459519       7.459519    7[6-(6),48-(7,7,7,8,8)]
    32      10.211954      10.211954      10.211954    7[6-(6),48-(7,7,7,8,8)]
    33       9.753883       9.753883       9.753883    7[1-(0),1-(0),6-(6,8)]
    34       8.870437       8.870437       8.870437    7[6-(6),48-(7,7,7,8,8)]
    35       6.118017       6.118017       6.118017    7[6-(6),48-(7,7,7,8,8)]
    36      13.836384      13.836384      13.836384    7[1-(0),1-(0),6-(6,8)]
    37       8.870447       8.870447       8.870447    7[6-(6),48-(7,7,7,8,8)]
    38       6.118012       6.118012       6.118012    7[6-(6),48-(7,7,7,8,8)]
    39       7.137013       7.137013       7.137013    8[6-(6,7),48-(7,7,7,7,8)]
    40       7.137012       7.137012       7.137012    8[6-(6,7),48-(7,7,7,7,8)]
    41       9.192953       9.192953       9.192953    8[6-(6,7),48-(7,7,7,7,8)]
    42       9.192954       9.192954       9.192954    8[6-(6,7),48-(7,7,7,7,8)]
