# Supplementary material for: A collection of forcefield precursors for metal–organic frameworks
Source: RSC Adv. 2019 Nov 13;9(63):36492–507. doi: 10.1039/c9ra07327b (PMC9075174; doi:10.1039/c9ra07327b)
Supplement: RA-009-C9RA07327B-s2250 [file RA-009-C9RA07327B-s2250.txt]

SALRON_clean

8.197000    0.000000    0.000000
4.098520    7.689536    0.000000
4.098510    1.446001    11.330670

     1       4.734277       4.734277       4.734277    25[7-(6),7-(6),7-(6),7-(6),8-(6),8-(6)]
     2      11.659753      11.659753      11.659753    25[7-(6),7-(6),7-(6),7-(6),8-(6),8-(6)]
     3       9.983969       9.983969       9.983969    1[7-(1,6)]
     4       5.614952       5.614952       5.614952    1[7-(1,6)]
     5      14.082468      14.082468      14.082468    1[7-(1,6)]
     6       5.614963       5.614963       5.614963    1[7-(1,6)]
     7       6.410061       6.410061       6.410061    1[7-(1,6)]
     8      10.779078      10.779078      10.779078    1[7-(1,6)]
     9       2.311562       2.311562       2.311562    1[7-(1,6)]
    10       2.582067       2.582067       2.582067    1[7-(1,6)]
    11       9.407723       9.407723       9.407723    6[6-(6,6),7-(1,1),8-(25)]
    12        9.49051        9.49051        9.49051    6[6-(7),6-(7),6-(7,8)]
    13       9.183124       9.183124       9.183124    6[6-(6,6),7-(25)]
    14       9.910193       9.910193       9.910193    6[6-(6,6),7-(25)]
    15      13.506216      13.506216      13.506216    6[6-(6,6),7-(1,1),8-(25)]
    16      13.589008      13.589008      13.589008    6[6-(7),6-(7),6-(7,8)]
    17       13.28162       13.28162       13.28162    6[6-(6,6),7-(25)]
    18      14.008698      14.008698      14.008698    6[6-(6,6),7-(25)]
    19       6.986307       6.986307       6.986307    6[6-(6,6),7-(1,1),8-(25)]
    20        6.90352        6.90352        6.90352    6[6-(7),6-(7),6-(7,8)]
    21       7.210906       7.210906       7.210906    6[6-(6,6),7-(25)]
    22       6.483837       6.483837       6.483837    6[6-(6,6),7-(25)]
    23       2.887814       2.887814       2.887814    6[6-(6,6),7-(1,1),8-(25)]
    24       2.805022       2.805022       2.805022    6[6-(7),6-(7),6-(7,8)]
    25        3.11241        3.11241        3.11241    6[6-(6,6),7-(25)]
    26       2.385332       2.385332       2.385332    6[6-(6,6),7-(25)]
    27        9.68642        9.68642        9.68642    7[1-(0),1-(0),6-(6,8)]
    28       4.842803       4.842803       4.842803    7[6-(6),25-(7,7,7,8,8)]
    29      10.249546      10.249546      10.249546    7[6-(6),25-(7,7,7,8,8)]
    30      13.784915      13.784915      13.784915    7[1-(0),1-(0),6-(6,8)]
    31      13.039807      13.039807      13.039807    7[6-(6),25-(7,7,7,8,8)]
    32      10.249537      10.249537      10.249537    7[6-(6),25-(7,7,7,8,8)]
    33        6.70761        6.70761        6.70761    7[1-(0),1-(0),6-(6,8)]
    34      11.551227      11.551227      11.551227    7[6-(6),25-(7,7,7,8,8)]
    35       6.144484       6.144484       6.144484    7[6-(6),25-(7,7,7,8,8)]
    36       2.609115       2.609115       2.609115    7[1-(0),1-(0),6-(6,8)]
    37       3.354223       3.354223       3.354223    7[6-(6),25-(7,7,7,8,8)]
    38       6.144493       6.144493       6.144493    7[6-(6),25-(7,7,7,8,8)]
    39       4.986244       4.986244       4.986244    8[6-(6,7),25-(7,7,7,7,8)]
    40       4.986251       4.986251       4.986251    8[6-(6,7),25-(7,7,7,7,8)]
    41      11.407786      11.407786      11.407786    8[6-(6,7),25-(7,7,7,7,8)]
    42      11.407779      11.407779      11.407779    8[6-(6,7),25-(7,7,7,7,8)]
