# Supplementary material for: A collection of forcefield precursors for metal–organic frameworks
Source: RSC Adv. 2019 Nov 13;9(63):36492–507. doi: 10.1039/c9ra07327b (PMC9075174; doi:10.1039/c9ra07327b)
Supplement: RA-009-C9RA07327B-s2251 [file RA-009-C9RA07327B-s2251.txt]

SAMLAV_clean5b

7.446600    0.000000    0.000000
0.000000    14.382100    0.000000
0.000000    0.000000    20.914000

     1       3.648908       3.648908       3.648908    48[7-(6,6),7-(6,6),8-(6),8-(6),8-(6),8-(6)]
     2       3.626271       3.626271       3.626271    48[7-(6,6),7-(6,6),8-(6),8-(6),8-(6),8-(6)]
     3       3.668865       3.668865       3.668865    48[7-(6,6),7-(6,6),8-(6),8-(6),8-(6),8-(6)]
     4       3.711981       3.711981       3.711981    48[7-(6,6),7-(6,6),8-(6),8-(6),8-(6),8-(6)]
     5       6.130413       6.130413       6.130413    1[6-(6,7)]
     6       6.126318       6.126318       6.126318    1[6-(6,7)]
     7       6.108818       6.108818       6.108818    1[6-(6,7)]
     8       6.110233       6.110233       6.110233    1[6-(6,7)]
     9       1.191754       1.191754       1.191754    1[6-(6,7)]
    10        1.17068        1.17068        1.17068    1[6-(6,7)]
    11       1.230029       1.230029       1.230029    1[6-(6,7)]
    12       1.229955       1.229955       1.229955    1[6-(6,7)]
    13        1.14633        1.14633        1.14633    1[6-(6,7)]
    14       1.131958       1.131958       1.131958    1[6-(6,7)]
    15       1.169861       1.169861       1.169861    1[6-(6,7)]
    16         1.1505         1.1505         1.1505    1[6-(6,7)]
    17       6.189763       6.189763       6.189763    1[6-(6,7)]
    18       6.207113       6.207113       6.207113    1[6-(6,7)]
    19       6.151636       6.151636       6.151636    1[6-(6,7)]
    20       6.147243       6.147243       6.147243    1[6-(6,7)]
    21       4.449269       4.449269       4.449269    1[6-(6,6)]
    22       2.930088       2.930088       2.930088    1[6-(6,6)]
    23       2.995023       2.995023       2.995023    1[6-(6,6)]
    24       2.832165       2.832165       2.832165    1[6-(6,6)]
    25       4.476524       4.476524       4.476524    1[6-(6,6)]
    26        4.39409        4.39409        4.39409    1[6-(6,6)]
    27       4.390441       4.390441       4.390441    1[6-(6,6)]
    28       2.925471       2.925471       2.925471    1[6-(6,6)]
    29       3.013639       3.013639       3.013639    1[6-(6,6)]
    30       4.509512       4.509512       4.509512    1[6-(6,6)]
    31       2.835814       2.835814       2.835814    1[6-(6,6)]
    32       2.923684       2.923684       2.923684    1[6-(6,6)]
    33       6.656069       6.656069       6.656069    6[1-(0),6-(1,7),7-(6,48)]
    34       6.652792       6.652792       6.652792    6[1-(0),6-(1,7),7-(6,48)]
    35       6.635516       6.635516       6.635516    6[1-(0),6-(1,7),7-(6,48)]
    36       6.632761       6.632761       6.632761    6[1-(0),6-(1,7),7-(6,48)]
    37        0.66163        0.66163        0.66163    6[1-(0),6-(1,7),7-(6,48)]
    38       0.652769       0.652769       0.652769    6[1-(0),6-(1,7),7-(6,48)]
    39       0.703629       0.703629       0.703629    6[1-(0),6-(1,7),7-(6,48)]
    40       0.705267       0.705267       0.705267    6[1-(0),6-(1,7),7-(6,48)]
    41       0.617472       0.617472       0.617472    6[1-(0),6-(1,7),7-(6,48)]
    42       0.614047       0.614047       0.614047    6[1-(0),6-(1,7),7-(6,48)]
    43       0.640408       0.640408       0.640408    6[1-(0),6-(1,7),7-(6,48)]
    44       0.632365       0.632365       0.632365    6[1-(0),6-(1,7),7-(6,48)]
    45       6.719142       6.719142       6.719142    6[1-(0),6-(1,7),7-(6,48)]
    46       6.725918       6.725918       6.725918    6[1-(0),6-(1,7),7-(6,48)]
    47       6.677143       6.677143       6.677143    6[1-(0),6-(1,7),7-(6,48)]
    48       6.673345       6.673345       6.673345    6[1-(0),6-(1,7),7-(6,48)]
    49        3.75465        3.75465        3.75465    6[6-(1,6),6-(6,7),6-(8,8)]
    50       4.170692       4.170692       4.170692    6[6-(1,6),6-(6,6),7-(8,8)]
    51       4.117746       4.117746       4.117746    6[1-(0),6-(6,6),6-(6,7)]
    52       3.698801       3.698801       3.698801    6[6-(1,6),6-(1,6),6-(8,8)]
    53        3.30145        3.30145        3.30145    6[1-(0),6-(1,6),6-(6,6)]
    54       3.331237       3.331237       3.331237    6[1-(0),6-(1,6),6-(6,6)]
    55       3.705577       3.705577       3.705577    6[6-(6,6),8-(48),8-(48)]
    56       3.687631       3.687631       3.687631    6[6-(6,6),8-(48),8-(48)]
    57        3.56506        3.56506        3.56506    6[6-(1,6),6-(6,7),6-(8,8)]
    58       3.116179       3.116179       3.116179    6[6-(1,6),6-(6,6),7-(8,8)]
    59       3.188634       3.188634       3.188634    6[1-(0),6-(6,6),6-(6,7)]
    60       3.653674       3.653674       3.653674    6[6-(1,6),6-(1,6),6-(8,8)]
    61       4.076269       4.076269       4.076269    6[1-(0),6-(1,6),6-(6,6)]
    62       4.033079       4.033079       4.033079    6[1-(0),6-(1,6),6-(6,6)]
    63       3.599984       3.599984       3.599984    6[6-(6,6),8-(48),8-(48)]
    64       3.681227       3.681227       3.681227    6[6-(6,6),8-(48),8-(48)]
    65       3.748767       3.748767       3.748767    6[6-(1,6),6-(6,7),6-(8,8)]
    66       4.142395       4.142395       4.142395    6[6-(1,6),6-(6,6),7-(8,8)]
    67       4.075822       4.075822       4.075822    6[1-(0),6-(6,6),6-(6,7)]
    68       3.665068       3.665068       3.665068    6[6-(1,6),6-(1,6),6-(8,8)]
    69       3.289982       3.289982       3.289982    6[1-(0),6-(1,6),6-(6,6)]
    70       3.333173       3.333173       3.333173    6[1-(0),6-(1,6),6-(6,6)]
    71       3.713024       3.713024       3.713024    6[6-(6,6),8-(48),8-(48)]
    72       3.640717       3.640717       3.640717    6[6-(6,6),8-(48),8-(48)]
    73       3.767533       3.767533       3.767533    6[6-(1,6),6-(6,7),6-(8,8)]
    74       4.222669       4.222669       4.222669    6[6-(1,6),6-(6,6),7-(8,8)]
    75       4.147905       4.147905       4.147905    6[1-(0),6-(6,6),6-(6,7)]
    76       3.674227       3.674227       3.674227    6[6-(1,6),6-(1,6),6-(8,8)]
    77       3.244484       3.244484       3.244484    6[1-(0),6-(1,6),6-(6,6)]
    78       3.290206       3.290206       3.290206    6[1-(0),6-(1,6),6-(6,6)]
    79       3.735885       3.735885       3.735885    6[6-(6,6),8-(48),8-(48)]
    80       3.644962       3.644962       3.644962    6[6-(6,6),8-(48),8-(48)]
    81       5.937323       5.937323       5.937323    7[6-(1,6),6-(1,6),48-(7,8,8,8,8)]
    82        5.91677        5.91677        5.91677    7[6-(1,6),6-(1,6),48-(7,8,8,8,8)]
    83       1.375238       1.375238       1.375238    7[6-(1,6),6-(1,6),48-(7,8,8,8,8)]
    84       1.421705       1.421705       1.421705    7[6-(1,6),6-(1,6),48-(7,8,8,8,8)]
    85       1.333835       1.333835       1.333835    7[6-(1,6),6-(1,6),48-(7,8,8,8,8)]
    86       1.354537       1.354537       1.354537    7[6-(1,6),6-(1,6),48-(7,8,8,8,8)]
    87       6.004566       6.004566       6.004566    7[6-(1,6),6-(1,6),48-(7,8,8,8,8)]
    88       5.958025       5.958025       5.958025    7[6-(1,6),6-(1,6),48-(7,8,8,8,8)]
    89       4.701858       4.701858       4.701858    7[6-(6,6),8-(0),8-(0)]
    90        2.52328        2.52328        2.52328    7[6-(6,6),8-(0),8-(0)]
    91       4.664178       4.664178       4.664178    7[6-(6,6),8-(0),8-(0)]
    92       4.823982       4.823982       4.823982    7[6-(6,6),8-(0),8-(0)]
    93       3.703343       3.703343       3.703343    8[6-(6,8),48-(7,7,8,8,8)]
    94       3.649355       3.649355       3.649355    8[6-(6,8),48-(7,7,8,8,8)]
    95       5.661799       5.661799       5.661799    8[7-(6,8)]
    96        2.73387        2.73387        2.73387    8[7-(6,8)]
    97        4.35291        4.35291        4.35291    8[7-(6,8)]
    98       4.622551       4.622551       4.622551    8[7-(6,8)]
    99       3.629771       3.629771       3.629771    8[6-(6,8),48-(7,7,8,8,8)]
   100       3.613909       3.613909       3.613909    8[6-(6,8),48-(7,7,8,8,8)]
   101       1.580392       1.580392       1.580392    8[7-(6,8)]
   102       4.410621       4.410621       4.410621    8[7-(6,8)]
   103       3.710641       3.710641       3.710641    8[6-(6,8),48-(7,7,8,8,8)]
   104       3.720172       3.720172       3.720172    8[6-(6,8),48-(7,7,8,8,8)]
   105       5.765083       5.765083       5.765083    8[7-(6,8)]
   106       3.710566       3.710566       3.710566    8[6-(6,8),48-(7,7,8,8,8)]
   107       3.667897       3.667897       3.667897    8[6-(6,8),48-(7,7,8,8,8)]
   108       5.634544       5.634544       5.634544    8[7-(6,8)]
   109       3.679067       3.679067       3.679067    8[6-(6,8),48-(7,7,8,8,8)]
   110       3.710194       3.710194       3.710194    8[6-(6,8),48-(7,7,8,8,8)]
   111       3.695599       3.695599       3.695599    8[6-(6,8),48-(7,7,8,8,8)]
   112       3.664844       3.664844       3.664844    8[6-(6,8),48-(7,7,8,8,8)]
   113        3.64109        3.64109        3.64109    8[6-(6,8),48-(7,7,8,8,8)]
   114       3.638334       3.638334       3.638334    8[6-(6,8),48-(7,7,8,8,8)]
   115        3.63476        3.63476        3.63476    8[6-(6,8),48-(7,7,8,8,8)]
   116       3.657621       3.657621       3.657621    8[6-(6,8),48-(7,7,8,8,8)]
