# Supplementary material for: A collection of forcefield precursors for metal–organic frameworks
Source: RSC Adv. 2019 Nov 13;9(63):36492–507. doi: 10.1039/c9ra07327b (PMC9075174; doi:10.1039/c9ra07327b)
Supplement: RA-009-C9RA07327B-s2252 [file RA-009-C9RA07327B-s2252.txt]

SAMLAV01_clean

7.405800    0.000000    0.000000
-2.258944    14.052799    0.000000
0.000000    0.000000    20.775700

     1       2.519374       2.519374       2.519374    48[7-(6,6),7-(6,6),8-(6),8-(6),8-(6),8-(6)]
     2       3.756954       3.756954       3.756954    48[7-(6,6),7-(6,6),8-(6),8-(6),8-(6),8-(6)]
     3       2.627482       2.627482       2.627482    48[7-(6,6),7-(6,6),8-(6),8-(6),8-(6),8-(6)]
     4       1.389902       1.389902       1.389902    48[7-(6,6),7-(6,6),8-(6),8-(6),8-(6),8-(6)]
     5       3.096678       3.096678       3.096678    1[6-(6,6)]
     6       3.473578       3.473578       3.473578    1[6-(6,6)]
     7       3.104412       3.104412       3.104412    1[6-(6,6)]
     8       5.022537       5.022537       5.022537    1[6-(6,7)]
     9      -0.043242      -0.043242      -0.043242    1[6-(6,7)]
    10       0.009581       0.009581       0.009581    1[6-(6,7)]
    11       5.081436       5.081436       5.081436    1[6-(6,7)]
    12        3.17965        3.17965        3.17965    1[6-(6,6)]
    13        2.80275        2.80275        2.80275    1[6-(6,6)]
    14       3.171916       3.171916       3.171916    1[6-(6,6)]
    15      -1.005153      -1.005153      -1.005153    1[6-(6,7)]
    16       4.060626       4.060626       4.060626    1[6-(6,7)]
    17       6.266747       6.266747       6.266747    1[6-(6,7)]
    18       1.194892       1.194892       1.194892    1[6-(6,7)]
    19       2.050178       2.050178       2.050178    1[6-(6,6)]
    20       1.673278       1.673278       1.673278    1[6-(6,6)]
    21       2.042444       2.042444       2.042444    1[6-(6,6)]
    22       0.124319       0.124319       0.124319    1[6-(6,7)]
    23       5.190098       5.190098       5.190098    1[6-(6,7)]
    24       5.137275       5.137275       5.137275    1[6-(6,7)]
    25        0.06542        0.06542        0.06542    1[6-(6,7)]
    26       1.967206       1.967206       1.967206    1[6-(6,6)]
    27       2.344106       2.344106       2.344106    1[6-(6,6)]
    28        1.97494        1.97494        1.97494    1[6-(6,6)]
    29       6.152009       6.152009       6.152009    1[6-(6,7)]
    30        1.08623        1.08623        1.08623    1[6-(6,7)]
    31      -1.119891      -1.119891      -1.119891    1[6-(6,7)]
    32       3.951964       3.951964       3.951964    1[6-(6,7)]
    33       2.820969       2.820969       2.820969    6[6-(1,6),6-(6,7),6-(8,8)]
    34        2.81832        2.81832        2.81832    6[6-(1,6),6-(6,6),7-(8,8)]
    35       3.087246       3.087246       3.087246    6[1-(0),6-(6,6),6-(6,7)]
    36       3.344811       3.344811       3.344811    6[6-(1,6),6-(1,6),6-(8,8)]
    37       3.325354       3.325354       3.325354    6[1-(0),6-(1,6),6-(6,6)]
    38       3.084258       3.084258       3.084258    6[1-(0),6-(1,6),6-(6,6)]
    39       2.655664       2.655664       2.655664    6[6-(6,6),8-(48),8-(48)]
    40       3.599677       3.599677       3.599677    6[6-(6,6),8-(48),8-(48)]
    41       5.519682       5.519682       5.519682    6[1-(0),6-(1,7),7-(6,48)]
    42      -0.491643      -0.491643      -0.491643    6[1-(0),6-(1,7),7-(6,48)]
    43      -0.461707      -0.461707      -0.461707    6[1-(0),6-(1,7),7-(6,48)]
    44       5.554288       5.554288       5.554288    6[1-(0),6-(1,7),7-(6,48)]
    45       3.455359       3.455359       3.455359    6[6-(1,6),6-(6,7),6-(8,8)]
    46       3.458008       3.458008       3.458008    6[6-(1,6),6-(6,6),7-(8,8)]
    47       3.189082       3.189082       3.189082    6[1-(0),6-(6,6),6-(6,7)]
    48       2.931517       2.931517       2.931517    6[6-(1,6),6-(1,6),6-(8,8)]
    49       2.950974       2.950974       2.950974    6[1-(0),6-(1,6),6-(6,6)]
    50        3.19207        3.19207        3.19207    6[1-(0),6-(1,6),6-(6,6)]
    51       3.620664       3.620664       3.620664    6[6-(6,6),8-(48),8-(48)]
    52       2.676651       2.676651       2.676651    6[6-(6,6),8-(48),8-(48)]
    53       0.756646       0.756646       0.756646    6[1-(0),6-(1,7),7-(6,48)]
    54       6.767971       6.767971       6.767971    6[1-(0),6-(1,7),7-(6,48)]
    55       6.738035       6.738035       6.738035    6[1-(0),6-(1,7),7-(6,48)]
    56        0.72204        0.72204        0.72204    6[1-(0),6-(1,7),7-(6,48)]
    57       2.325887       2.325887       2.325887    6[6-(1,6),6-(6,7),6-(8,8)]
    58       2.328536       2.328536       2.328536    6[6-(1,6),6-(6,6),7-(8,8)]
    59        2.05961        2.05961        2.05961    6[1-(0),6-(6,6),6-(6,7)]
    60       1.802045       1.802045       1.802045    6[6-(1,6),6-(1,6),6-(8,8)]
    61       1.821502       1.821502       1.821502    6[1-(0),6-(1,6),6-(6,6)]
    62       2.062598       2.062598       2.062598    6[1-(0),6-(1,6),6-(6,6)]
    63       2.491192       2.491192       2.491192    6[6-(6,6),8-(48),8-(48)]
    64       1.547179       1.547179       1.547179    6[6-(6,6),8-(48),8-(48)]
    65      -0.372826      -0.372826      -0.372826    6[1-(0),6-(1,7),7-(6,48)]
    66       5.638499       5.638499       5.638499    6[1-(0),6-(1,7),7-(6,48)]
    67       5.608563       5.608563       5.608563    6[1-(0),6-(1,7),7-(6,48)]
    68      -0.407432      -0.407432      -0.407432    6[1-(0),6-(1,7),7-(6,48)]
    69       1.691497       1.691497       1.691497    6[6-(1,6),6-(6,7),6-(8,8)]
    70       1.688848       1.688848       1.688848    6[6-(1,6),6-(6,6),7-(8,8)]
    71       1.957774       1.957774       1.957774    6[1-(0),6-(6,6),6-(6,7)]
    72       2.215339       2.215339       2.215339    6[6-(1,6),6-(1,6),6-(8,8)]
    73       2.195882       2.195882       2.195882    6[1-(0),6-(1,6),6-(6,6)]
    74       1.954786       1.954786       1.954786    6[1-(0),6-(1,6),6-(6,6)]
    75       1.526192       1.526192       1.526192    6[6-(6,6),8-(48),8-(48)]
    76       2.470205       2.470205       2.470205    6[6-(6,6),8-(48),8-(48)]
    77        4.39021        4.39021        4.39021    6[1-(0),6-(1,7),7-(6,48)]
    78      -1.621115      -1.621115      -1.621115    6[1-(0),6-(1,7),7-(6,48)]
    79      -1.591179      -1.591179      -1.591179    6[1-(0),6-(1,7),7-(6,48)]
    80       4.424816       4.424816       4.424816    6[1-(0),6-(1,7),7-(6,48)]
    81       2.325691       2.325691       2.325691    7[6-(6,6),8-(0),8-(0)]
    82       4.915085       4.915085       4.915085    7[6-(1,6),6-(1,6),48-(7,8,8,8,8)]
    83       0.242428       0.242428       0.242428    7[6-(1,6),6-(1,6),48-(7,8,8,8,8)]
    84       3.950637       3.950637       3.950637    7[6-(6,6),8-(0),8-(0)]
    85       1.361243       1.361243       1.361243    7[6-(1,6),6-(1,6),48-(7,8,8,8,8)]
    86         6.0339         6.0339         6.0339    7[6-(1,6),6-(1,6),48-(7,8,8,8,8)]
    87       2.821165       2.821165       2.821165    7[6-(6,6),8-(0),8-(0)]
    88       0.231771       0.231771       0.231771    7[6-(1,6),6-(1,6),48-(7,8,8,8,8)]
    89       4.904428       4.904428       4.904428    7[6-(1,6),6-(1,6),48-(7,8,8,8,8)]
    90       1.196219       1.196219       1.196219    7[6-(6,6),8-(0),8-(0)]
    91       3.785613       3.785613       3.785613    7[6-(1,6),6-(1,6),48-(7,8,8,8,8)]
    92      -0.887044      -0.887044      -0.887044    7[6-(1,6),6-(1,6),48-(7,8,8,8,8)]
    93       2.769565       2.769565       2.769565    8[6-(6,8),48-(7,7,8,8,8)]
    94       2.402198       2.402198       2.402198    8[6-(6,8),48-(7,7,8,8,8)]
    95       3.668774       3.668774       3.668774    8[6-(6,8),48-(7,7,8,8,8)]
    96       3.706748       3.706748       3.706748    8[6-(6,8),48-(7,7,8,8,8)]
    97       3.152442       3.152442       3.152442    8[7-(6,8)]
    98       1.168009       1.168009       1.168009    8[7-(6,8)]
    99       3.506763       3.506763       3.506763    8[6-(6,8),48-(7,7,8,8,8)]
   100        3.87413        3.87413        3.87413    8[6-(6,8),48-(7,7,8,8,8)]
   101       2.607554       2.607554       2.607554    8[6-(6,8),48-(7,7,8,8,8)]
   102        2.56958        2.56958        2.56958    8[6-(6,8),48-(7,7,8,8,8)]
   103       3.123886       3.123886       3.123886    8[7-(6,8)]
   104       5.108319       5.108319       5.108319    8[7-(6,8)]
   105       2.377291       2.377291       2.377291    8[6-(6,8),48-(7,7,8,8,8)]
   106       2.744658       2.744658       2.744658    8[6-(6,8),48-(7,7,8,8,8)]
   107       1.478082       1.478082       1.478082    8[6-(6,8),48-(7,7,8,8,8)]
   108       1.440108       1.440108       1.440108    8[6-(6,8),48-(7,7,8,8,8)]
   109       1.994414       1.994414       1.994414    8[7-(6,8)]
   110       3.978847       3.978847       3.978847    8[7-(6,8)]
   111       1.640093       1.640093       1.640093    8[6-(6,8),48-(7,7,8,8,8)]
   112       1.272726       1.272726       1.272726    8[6-(6,8),48-(7,7,8,8,8)]
   113       2.539302       2.539302       2.539302    8[6-(6,8),48-(7,7,8,8,8)]
   114       2.577276       2.577276       2.577276    8[6-(6,8),48-(7,7,8,8,8)]
   115        2.02297        2.02297        2.02297    8[7-(6,8)]
   116       0.038537       0.038537       0.038537    8[7-(6,8)]
