# Supplementary material for: A collection of forcefield precursors for metal–organic frameworks
Source: RSC Adv. 2019 Nov 13;9(63):36492–507. doi: 10.1039/c9ra07327b (PMC9075174; doi:10.1039/c9ra07327b)
Supplement: RA-009-C9RA07327B-s2253 [file RA-009-C9RA07327B-s2253.txt]

SAMLAV02_clean

7.437800    0.000000    0.000000
-0.662345    14.310380    0.000000
0.000000    0.000000    20.910800

     1       3.369008       3.369008       3.369008    48[7-(6,6),7-(6,6),8-(6),8-(6),8-(6),8-(6)]
     2       3.737619       3.737619       3.737619    48[7-(6,6),7-(6,6),8-(6),8-(6),8-(6),8-(6)]
     3       3.406447       3.406447       3.406447    48[7-(6,6),7-(6,6),8-(6),8-(6),8-(6),8-(6)]
     4       3.037836       3.037836       3.037836    48[7-(6,6),7-(6,6),8-(6),8-(6),8-(6),8-(6)]
     5       3.553426       3.553426       3.553426    1[6-(6,6)]
     6        3.55079        3.55079        3.55079    1[6-(6,6)]
     7       3.563399       3.563399       3.563399    1[6-(6,6)]
     8       5.946492       5.946492       5.946492    1[6-(6,7)]
     9       0.807319       0.807319       0.807319    1[6-(6,7)]
    10       0.804763       0.804763       0.804763    1[6-(6,7)]
    11       5.943427       5.943427       5.943427    1[6-(6,7)]
    12       3.553202       3.553202       3.553202    1[6-(6,6)]
    13       3.555837       3.555837       3.555837    1[6-(6,6)]
    14       3.543229       3.543229       3.543229    1[6-(6,6)]
    15        0.49779        0.49779        0.49779    1[6-(6,7)]
    16       5.636963       5.636963       5.636963    1[6-(6,7)]
    17       6.301864       6.301864       6.301864    1[6-(6,7)]
    18         1.1632         1.1632         1.1632    1[6-(6,7)]
    19       3.222029       3.222029       3.222029    1[6-(6,6)]
    20       3.224665       3.224665       3.224665    1[6-(6,6)]
    21       3.212056       3.212056       3.212056    1[6-(6,6)]
    22       0.828963       0.828963       0.828963    1[6-(6,7)]
    23       5.968136       5.968136       5.968136    1[6-(6,7)]
    24       5.970692       5.970692       5.970692    1[6-(6,7)]
    25       0.832028       0.832028       0.832028    1[6-(6,7)]
    26       3.222253       3.222253       3.222253    1[6-(6,6)]
    27       3.219618       3.219618       3.219618    1[6-(6,6)]
    28       3.232226       3.232226       3.232226    1[6-(6,6)]
    29       6.277665       6.277665       6.277665    1[6-(6,7)]
    30       1.138492       1.138492       1.138492    1[6-(6,7)]
    31       0.473591       0.473591       0.473591    1[6-(6,7)]
    32       5.612255       5.612255       5.612255    1[6-(6,7)]
    33       3.462678       3.462678       3.462678    6[6-(1,6),6-(6,7),6-(8,8)]
    34       3.466597       3.466597       3.466597    6[6-(1,6),6-(6,6),7-(8,8)]
    35       3.546413       3.546413       3.546413    6[1-(0),6-(6,6),6-(6,7)]
    36       3.615964       3.615964       3.615964    6[6-(1,6),6-(1,6),6-(8,8)]
    37       3.564214       3.564214       3.564214    6[1-(0),6-(1,6),6-(6,6)]
    38         3.5339         3.5339         3.5339    6[1-(0),6-(1,6),6-(6,6)]
    39        3.38418        3.38418        3.38418    6[6-(6,6),8-(48),8-(48)]
    40        3.68522        3.68522        3.68522    6[6-(6,6),8-(48),8-(48)]
    41       6.413396       6.413396       6.413396    6[1-(0),6-(1,7),7-(6,48)]
    42       0.350249       0.350249       0.350249    6[1-(0),6-(1,7),7-(6,48)]
    43       0.339199       0.339199       0.339199    6[1-(0),6-(1,7),7-(6,48)]
    44       6.400578       6.400578       6.400578    6[1-(0),6-(1,7),7-(6,48)]
    45        3.64395        3.64395        3.64395    6[6-(1,6),6-(6,7),6-(8,8)]
    46       3.640031       3.640031       3.640031    6[6-(1,6),6-(6,6),7-(8,8)]
    47       3.560214       3.560214       3.560214    6[1-(0),6-(6,6),6-(6,7)]
    48       3.490664       3.490664       3.490664    6[6-(1,6),6-(1,6),6-(8,8)]
    49       3.542413       3.542413       3.542413    6[1-(0),6-(1,6),6-(6,6)]
    50       3.572728       3.572728       3.572728    6[1-(0),6-(1,6),6-(6,6)]
    51       3.722447       3.722447       3.722447    6[6-(6,6),8-(48),8-(48)]
    52       3.421407       3.421407       3.421407    6[6-(6,6),8-(48),8-(48)]
    53       0.693231       0.693231       0.693231    6[1-(0),6-(1,7),7-(6,48)]
    54       6.756378       6.756378       6.756378    6[1-(0),6-(1,7),7-(6,48)]
    55       6.767428       6.767428       6.767428    6[1-(0),6-(1,7),7-(6,48)]
    56       0.706049       0.706049       0.706049    6[1-(0),6-(1,7),7-(6,48)]
    57       3.312777       3.312777       3.312777    6[6-(1,6),6-(6,7),6-(8,8)]
    58       3.308858       3.308858       3.308858    6[6-(1,6),6-(6,6),7-(8,8)]
    59       3.229042       3.229042       3.229042    6[1-(0),6-(6,6),6-(6,7)]
    60       3.159491       3.159491       3.159491    6[6-(1,6),6-(1,6),6-(8,8)]
    61       3.211241       3.211241       3.211241    6[1-(0),6-(1,6),6-(6,6)]
    62       3.241555       3.241555       3.241555    6[1-(0),6-(1,6),6-(6,6)]
    63       3.391275       3.391275       3.391275    6[6-(6,6),8-(48),8-(48)]
    64       3.090235       3.090235       3.090235    6[6-(6,6),8-(48),8-(48)]
    65       0.362059       0.362059       0.362059    6[1-(0),6-(1,7),7-(6,48)]
    66       6.425206       6.425206       6.425206    6[1-(0),6-(1,7),7-(6,48)]
    67       6.436256       6.436256       6.436256    6[1-(0),6-(1,7),7-(6,48)]
    68       0.374877       0.374877       0.374877    6[1-(0),6-(1,7),7-(6,48)]
    69       3.131505       3.131505       3.131505    6[6-(1,6),6-(6,7),6-(8,8)]
    70       3.135424       3.135424       3.135424    6[6-(1,6),6-(6,6),7-(8,8)]
    71       3.215241       3.215241       3.215241    6[1-(0),6-(6,6),6-(6,7)]
    72       3.284791       3.284791       3.284791    6[6-(1,6),6-(1,6),6-(8,8)]
    73       3.233042       3.233042       3.233042    6[1-(0),6-(1,6),6-(6,6)]
    74       3.202727       3.202727       3.202727    6[1-(0),6-(1,6),6-(6,6)]
    75       3.053008       3.053008       3.053008    6[6-(6,6),8-(48),8-(48)]
    76       3.354048       3.354048       3.354048    6[6-(6,6),8-(48),8-(48)]
    77       6.082224       6.082224       6.082224    6[1-(0),6-(1,7),7-(6,48)]
    78       0.019077       0.019077       0.019077    6[1-(0),6-(1,7),7-(6,48)]
    79       0.008027       0.008027       0.008027    6[1-(0),6-(1,7),7-(6,48)]
    80       6.069406       6.069406       6.069406    6[1-(0),6-(1,7),7-(6,48)]
    81       3.341195       3.341195       3.341195    7[6-(6,6),8-(0),8-(0)]
    82       5.710702       5.710702       5.710702    7[6-(1,6),6-(1,6),48-(7,8,8,8,8)]
    83       1.042224       1.042224       1.042224    7[6-(1,6),6-(1,6),48-(7,8,8,8,8)]
    84       3.765432       3.765432       3.765432    7[6-(6,6),8-(0),8-(0)]
    85       1.395925       1.395925       1.395925    7[6-(1,6),6-(1,6),48-(7,8,8,8,8)]
    86       6.064403       6.064403       6.064403    7[6-(1,6),6-(1,6),48-(7,8,8,8,8)]
    87        3.43426        3.43426        3.43426    7[6-(6,6),8-(0),8-(0)]
    88       1.064753       1.064753       1.064753    7[6-(1,6),6-(1,6),48-(7,8,8,8,8)]
    89       5.733231       5.733231       5.733231    7[6-(1,6),6-(1,6),48-(7,8,8,8,8)]
    90       3.010023       3.010023       3.010023    7[6-(6,6),8-(0),8-(0)]
    91        5.37953        5.37953        5.37953    7[6-(1,6),6-(1,6),48-(7,8,8,8,8)]
    92       0.711052       0.711052       0.711052    7[6-(1,6),6-(1,6),48-(7,8,8,8,8)]
    93        3.43606        3.43606        3.43606    8[6-(6,8),48-(7,7,8,8,8)]
    94       3.332293       3.332293       3.332293    8[6-(6,8),48-(7,7,8,8,8)]
    95       3.707555       3.707555       3.707555    8[6-(6,8),48-(7,7,8,8,8)]
    96       3.725069       3.725069       3.725069    8[6-(6,8),48-(7,7,8,8,8)]
    97       4.490252       4.490252       4.490252    8[7-(6,8)]
    98       2.175222       2.175222       2.175222    8[7-(6,8)]
    99       3.670567       3.670567       3.670567    8[6-(6,8),48-(7,7,8,8,8)]
   100       3.774335       3.774335       3.774335    8[6-(6,8),48-(7,7,8,8,8)]
   101       3.399072       3.399072       3.399072    8[6-(6,8),48-(7,7,8,8,8)]
   102       3.381558       3.381558       3.381558    8[6-(6,8),48-(7,7,8,8,8)]
   103       2.616376       2.616376       2.616376    8[7-(6,8)]
   104       4.931406       4.931406       4.931406    8[7-(6,8)]
   105       3.339395       3.339395       3.339395    8[6-(6,8),48-(7,7,8,8,8)]
   106       3.443162       3.443162       3.443162    8[6-(6,8),48-(7,7,8,8,8)]
   107         3.0679         3.0679         3.0679    8[6-(6,8),48-(7,7,8,8,8)]
   108       3.050386       3.050386       3.050386    8[6-(6,8),48-(7,7,8,8,8)]
   109       2.285203       2.285203       2.285203    8[7-(6,8)]
   110       4.600233       4.600233       4.600233    8[7-(6,8)]
   111       3.104888       3.104888       3.104888    8[6-(6,8),48-(7,7,8,8,8)]
   112        3.00112        3.00112        3.00112    8[6-(6,8),48-(7,7,8,8,8)]
   113       3.376383       3.376383       3.376383    8[6-(6,8),48-(7,7,8,8,8)]
   114       3.393897       3.393897       3.393897    8[6-(6,8),48-(7,7,8,8,8)]
   115       4.159079       4.159079       4.159079    8[7-(6,8)]
   116       1.844049       1.844049       1.844049    8[7-(6,8)]
