# Supplementary material for: A collection of forcefield precursors for metal–organic frameworks
Source: RSC Adv. 2019 Nov 13;9(63):36492–507. doi: 10.1039/c9ra07327b (PMC9075174; doi:10.1039/c9ra07327b)
Supplement: RA-009-C9RA07327B-s2254 [file RA-009-C9RA07327B-s2254.txt]

SAMLAV03_clean

7.447100    0.000000    0.000000
0.000000    14.236000    0.000000
0.000000    0.000000    20.993000

     1        3.72355        3.72355        3.72355    48[7-(6,6),7-(6,6),8-(6),8-(6),8-(6),8-(6)]
     2        3.72355        3.72355        3.72355    48[7-(6,6),7-(6,6),8-(6),8-(6),8-(6),8-(6)]
     3        3.72355        3.72355        3.72355    48[7-(6,6),7-(6,6),8-(6),8-(6),8-(6),8-(6)]
     4        3.72355        3.72355        3.72355    48[7-(6,6),7-(6,6),8-(6),8-(6),8-(6),8-(6)]
     5       1.147598       1.147598       1.147598    1[6-(6,7)]
     6       1.151322       1.151322       1.151322    1[6-(6,7)]
     7       1.147598       1.147598       1.147598    1[6-(6,7)]
     8       1.151322       1.151322       1.151322    1[6-(6,7)]
     9       6.299502       6.299502       6.299502    1[6-(6,7)]
    10       6.295778       6.295778       6.295778    1[6-(6,7)]
    11       6.299502       6.299502       6.299502    1[6-(6,7)]
    12       6.295778       6.295778       6.295778    1[6-(6,7)]
    13       6.299502       6.299502       6.299502    1[6-(6,7)]
    14       6.295778       6.295778       6.295778    1[6-(6,7)]
    15       6.299502       6.299502       6.299502    1[6-(6,7)]
    16       6.295778       6.295778       6.295778    1[6-(6,7)]
    17       1.147598       1.147598       1.147598    1[6-(6,7)]
    18       1.151322       1.151322       1.151322    1[6-(6,7)]
    19       1.147598       1.147598       1.147598    1[6-(6,7)]
    20       1.151322       1.151322       1.151322    1[6-(6,7)]
    21        3.72355        3.72355        3.72355    1[6-(6,6)]
    22        3.72355        3.72355        3.72355    1[6-(6,6)]
    23        3.72355        3.72355        3.72355    1[6-(6,6)]
    24        3.72355        3.72355        3.72355    1[6-(6,6)]
    25        3.72355        3.72355        3.72355    1[6-(6,6)]
    26        3.72355        3.72355        3.72355    1[6-(6,6)]
    27        3.72355        3.72355        3.72355    1[6-(6,6)]
    28        3.72355        3.72355        3.72355    1[6-(6,6)]
    29        3.72355        3.72355        3.72355    1[6-(6,6)]
    30        3.72355        3.72355        3.72355    1[6-(6,6)]
    31        3.72355        3.72355        3.72355    1[6-(6,6)]
    32        3.72355        3.72355        3.72355    1[6-(6,6)]
    33       0.699283       0.699283       0.699283    6[1-(0),6-(1,7),7-(6,48)]
    34       0.702262       0.702262       0.702262    6[1-(0),6-(1,7),7-(6,48)]
    35       0.699283       0.699283       0.699283    6[1-(0),6-(1,7),7-(6,48)]
    36       0.702262       0.702262       0.702262    6[1-(0),6-(1,7),7-(6,48)]
    37       6.747817       6.747817       6.747817    6[1-(0),6-(1,7),7-(6,48)]
    38       6.744838       6.744838       6.744838    6[1-(0),6-(1,7),7-(6,48)]
    39       6.747817       6.747817       6.747817    6[1-(0),6-(1,7),7-(6,48)]
    40       6.744838       6.744838       6.744838    6[1-(0),6-(1,7),7-(6,48)]
    41       6.747817       6.747817       6.747817    6[1-(0),6-(1,7),7-(6,48)]
    42       6.744838       6.744838       6.744838    6[1-(0),6-(1,7),7-(6,48)]
    43       6.747817       6.747817       6.747817    6[1-(0),6-(1,7),7-(6,48)]
    44       6.744838       6.744838       6.744838    6[1-(0),6-(1,7),7-(6,48)]
    45       0.699283       0.699283       0.699283    6[1-(0),6-(1,7),7-(6,48)]
    46       0.702262       0.702262       0.702262    6[1-(0),6-(1,7),7-(6,48)]
    47       0.699283       0.699283       0.699283    6[1-(0),6-(1,7),7-(6,48)]
    48       0.702262       0.702262       0.702262    6[1-(0),6-(1,7),7-(6,48)]
    49        3.72355        3.72355        3.72355    6[6-(1,6),6-(6,7),6-(8,8)]
    50        3.72355        3.72355        3.72355    6[6-(1,6),6-(6,6),7-(8,8)]
    51        3.72355        3.72355        3.72355    6[1-(0),6-(6,6),6-(6,7)]
    52        3.72355        3.72355        3.72355    6[6-(1,6),6-(1,6),6-(8,8)]
    53        3.72355        3.72355        3.72355    6[1-(0),6-(1,6),6-(6,6)]
    54        3.72355        3.72355        3.72355    6[1-(0),6-(1,6),6-(6,6)]
    55        3.72355        3.72355        3.72355    6[6-(6,6),8-(48),8-(48)]
    56        3.72355        3.72355        3.72355    6[6-(6,6),8-(48),8-(48)]
    57        3.72355        3.72355        3.72355    6[6-(1,6),6-(6,7),6-(8,8)]
    58        3.72355        3.72355        3.72355    6[6-(1,6),6-(6,6),7-(8,8)]
    59        3.72355        3.72355        3.72355    6[1-(0),6-(6,6),6-(6,7)]
    60        3.72355        3.72355        3.72355    6[6-(1,6),6-(1,6),6-(8,8)]
    61        3.72355        3.72355        3.72355    6[1-(0),6-(1,6),6-(6,6)]
    62        3.72355        3.72355        3.72355    6[1-(0),6-(1,6),6-(6,6)]
    63        3.72355        3.72355        3.72355    6[6-(6,6),8-(48),8-(48)]
    64        3.72355        3.72355        3.72355    6[6-(6,6),8-(48),8-(48)]
    65        3.72355        3.72355        3.72355    6[6-(1,6),6-(6,7),6-(8,8)]
    66        3.72355        3.72355        3.72355    6[6-(1,6),6-(6,6),7-(8,8)]
    67        3.72355        3.72355        3.72355    6[1-(0),6-(6,6),6-(6,7)]
    68        3.72355        3.72355        3.72355    6[6-(1,6),6-(1,6),6-(8,8)]
    69        3.72355        3.72355        3.72355    6[1-(0),6-(1,6),6-(6,6)]
    70        3.72355        3.72355        3.72355    6[1-(0),6-(1,6),6-(6,6)]
    71        3.72355        3.72355        3.72355    6[6-(6,6),8-(48),8-(48)]
    72        3.72355        3.72355        3.72355    6[6-(6,6),8-(48),8-(48)]
    73        3.72355        3.72355        3.72355    6[6-(1,6),6-(6,7),6-(8,8)]
    74        3.72355        3.72355        3.72355    6[6-(1,6),6-(6,6),7-(8,8)]
    75        3.72355        3.72355        3.72355    6[1-(0),6-(6,6),6-(6,7)]
    76        3.72355        3.72355        3.72355    6[6-(1,6),6-(1,6),6-(8,8)]
    77        3.72355        3.72355        3.72355    6[1-(0),6-(1,6),6-(6,6)]
    78        3.72355        3.72355        3.72355    6[1-(0),6-(1,6),6-(6,6)]
    79        3.72355        3.72355        3.72355    6[6-(6,6),8-(48),8-(48)]
    80        3.72355        3.72355        3.72355    6[6-(6,6),8-(48),8-(48)]
    81       1.403778       1.403778       1.403778    7[6-(1,6),6-(1,6),48-(7,8,8,8,8)]
    82       1.403778       1.403778       1.403778    7[6-(1,6),6-(1,6),48-(7,8,8,8,8)]
    83       6.043322       6.043322       6.043322    7[6-(1,6),6-(1,6),48-(7,8,8,8,8)]
    84       6.043322       6.043322       6.043322    7[6-(1,6),6-(1,6),48-(7,8,8,8,8)]
    85       6.043322       6.043322       6.043322    7[6-(1,6),6-(1,6),48-(7,8,8,8,8)]
    86       6.043322       6.043322       6.043322    7[6-(1,6),6-(1,6),48-(7,8,8,8,8)]
    87       1.403778       1.403778       1.403778    7[6-(1,6),6-(1,6),48-(7,8,8,8,8)]
    88       1.403778       1.403778       1.403778    7[6-(1,6),6-(1,6),48-(7,8,8,8,8)]
    89        3.72355        3.72355        3.72355    7[6-(6,6),8-(0),8-(0)]
    90        3.72355        3.72355        3.72355    7[6-(6,6),8-(0),8-(0)]
    91        3.72355        3.72355        3.72355    7[6-(6,6),8-(0),8-(0)]
    92        3.72355        3.72355        3.72355    7[6-(6,6),8-(0),8-(0)]
    93       4.900192       4.900192       4.900192    8[7-(6,8)]
    94       4.900192       4.900192       4.900192    8[7-(6,8)]
    95       2.546908       2.546908       2.546908    8[7-(6,8)]
    96       2.546908       2.546908       2.546908    8[7-(6,8)]
    97       2.546908       2.546908       2.546908    8[7-(6,8)]
    98       2.546908       2.546908       2.546908    8[7-(6,8)]
    99       4.900192       4.900192       4.900192    8[7-(6,8)]
   100       4.900192       4.900192       4.900192    8[7-(6,8)]
   101        3.72355        3.72355        3.72355    8[6-(6,8),48-(7,7,8,8,8)]
   102        3.72355        3.72355        3.72355    8[6-(6,8),48-(7,7,8,8,8)]
   103        3.72355        3.72355        3.72355    8[6-(6,8),48-(7,7,8,8,8)]
   104        3.72355        3.72355        3.72355    8[6-(6,8),48-(7,7,8,8,8)]
   105        3.72355        3.72355        3.72355    8[6-(6,8),48-(7,7,8,8,8)]
   106        3.72355        3.72355        3.72355    8[6-(6,8),48-(7,7,8,8,8)]
   107        3.72355        3.72355        3.72355    8[6-(6,8),48-(7,7,8,8,8)]
   108        3.72355        3.72355        3.72355    8[6-(6,8),48-(7,7,8,8,8)]
   109        3.72355        3.72355        3.72355    8[6-(6,8),48-(7,7,8,8,8)]
   110        3.72355        3.72355        3.72355    8[6-(6,8),48-(7,7,8,8,8)]
   111        3.72355        3.72355        3.72355    8[6-(6,8),48-(7,7,8,8,8)]
   112        3.72355        3.72355        3.72355    8[6-(6,8),48-(7,7,8,8,8)]
   113        3.72355        3.72355        3.72355    8[6-(6,8),48-(7,7,8,8,8)]
   114        3.72355        3.72355        3.72355    8[6-(6,8),48-(7,7,8,8,8)]
   115        3.72355        3.72355        3.72355    8[6-(6,8),48-(7,7,8,8,8)]
   116        3.72355        3.72355        3.72355    8[6-(6,8),48-(7,7,8,8,8)]
