# Supplementary material for: A collection of forcefield precursors for metal–organic frameworks
Source: RSC Adv. 2019 Nov 13;9(63):36492–507. doi: 10.1039/c9ra07327b (PMC9075174; doi:10.1039/c9ra07327b)
Supplement: RA-009-C9RA07327B-s2255 [file RA-009-C9RA07327B-s2255.txt]

SAQQAD_clean

15.299400    0.000000    0.000000
5.698461    14.198563    0.000000
4.561356    3.084348    17.651508

     1      15.431824      15.431824      15.431824    65[8-(6),8-(6),8-(6),8-(6),8-(6),8-(6)]
     2      16.659225      16.659225      16.659225    65[8-(6),8-(6),8-(6),8-(6),8-(6),8-(6)]
     3      10.127393      10.127393      10.127393    65[8-(6),8-(6),8-(6),8-(6),8-(6),8-(6)]
     4       8.899992       8.899992       8.899992    65[8-(6),8-(6),8-(6),8-(6),8-(6),8-(6)]
     5       5.285833       5.285833       5.285833    1[6-(6,6)]
     6       4.589882       4.589882       4.589882    1[6-(6,6)]
     7       3.826249       3.826249       3.826249    1[6-(6,6)]
     8       9.068857       9.068857       9.068857    1[6-(6,6)]
     9       14.73018       14.73018       14.73018    1[6-(6,6)]
    10      17.015301      17.015301      17.015301    1[6-(6,6)]
    11       6.543188       6.543188       6.543188    1[6-(6,6)]
    12        4.26581        4.26581        4.26581    1[6-(6,6)]
    13       3.408244       3.408244       3.408244    1[6-(6,6)]
    14         4.2741         4.2741         4.2741    1[6-(6,6)]
    15      18.333217      18.333217      18.333217    1[6-(6,6)]
    16      17.437058      17.437058      17.437058    1[6-(6,6)]
    17      11.297011      11.297011      11.297011    1[6-(6,6)]
    18      13.517591      13.517591      13.517591    1[6-(6,6)]
    19      14.450201      14.450201      14.450201    1[6-(6,6)]
    20       12.24432       12.24432       12.24432    1[6-(6,6)]
    21       7.627579       7.627579       7.627579    1[6-(6,6)]
    22       6.648186       6.648186       6.648186    1[6-(6,6)]
    23      19.942064      19.942064      19.942064    1[6-(6,6)]
    24      21.021245      21.021245      21.021245    1[6-(6,6)]
    25       18.59337       18.59337       18.59337    1[6-(6,6)]
    26      16.329617      16.329617      16.329617    1[6-(6,6)]
    27        9.82644        9.82644        9.82644    1[6-(6,6)]
    28       12.06865       12.06865       12.06865    1[6-(6,6)]
    29      20.273384      20.273384      20.273384    1[6-(6,6)]
    30      20.969335      20.969335      20.969335    1[6-(6,6)]
    31      21.732968      21.732968      21.732968    1[6-(6,6)]
    32       16.49036       16.49036       16.49036    1[6-(6,6)]
    33      10.829037      10.829037      10.829037    1[6-(6,6)]
    34       8.543916       8.543916       8.543916    1[6-(6,6)]
    35      19.016029      19.016029      19.016029    1[6-(6,6)]
    36      21.293407      21.293407      21.293407    1[6-(6,6)]
    37      22.150973      22.150973      22.150973    1[6-(6,6)]
    38      21.285117      21.285117      21.285117    1[6-(6,6)]
    39          7.226          7.226          7.226    1[6-(6,6)]
    40       8.122159       8.122159       8.122159    1[6-(6,6)]
    41      14.262206      14.262206      14.262206    1[6-(6,6)]
    42      12.041626      12.041626      12.041626    1[6-(6,6)]
    43      11.109016      11.109016      11.109016    1[6-(6,6)]
    44      13.314897      13.314897      13.314897    1[6-(6,6)]
    45      17.931638      17.931638      17.931638    1[6-(6,6)]
    46      18.911031      18.911031      18.911031    1[6-(6,6)]
    47       5.617153       5.617153       5.617153    1[6-(6,6)]
    48       4.537972       4.537972       4.537972    1[6-(6,6)]
    49       6.965847       6.965847       6.965847    1[6-(6,6)]
    50         9.2296         9.2296         9.2296    1[6-(6,6)]
    51      15.732777      15.732777      15.732777    1[6-(6,6)]
    52      13.490567      13.490567      13.490567    1[6-(6,6)]
    53       5.260947       5.260947       5.260947    6[6-(6,6),8-(65),8-(65)]
    54       4.895581       4.895581       4.895581    6[6-(1,6),6-(1,6),6-(8,8)]
    55       4.968368       4.968368       4.968368    6[1-(0),6-(1,6),6-(6,6)]
    56       4.570398       4.570398       4.570398    6[1-(0),6-(1,6),6-(6,6)]
    57       4.144121       4.144121       4.144121    6[6-(1,6),6-(1,6),6-(6,6)]
    58       4.117039       4.117039       4.117039    6[1-(0),6-(1,6),6-(6,6)]
    59       4.505746       4.505746       4.505746    6[1-(0),6-(1,6),6-(6,6)]
    60       8.306979       8.306979       8.306979    6[6-(6,6),8-(65),8-(65)]
    61       9.796333       9.796333       9.796333    6[6-(1,6),6-(1,6),6-(8,8)]
    62      15.145569      15.145569      15.145569    6[1-(0),6-(1,6),6-(6,6)]
    63      16.519794      16.519794      16.519794    6[1-(0),6-(1,6),6-(6,6)]
    64      12.609646      12.609646      12.609646    6[6-(1,6),6-(1,6),6-(6,6)]
    65       6.131543       6.131543       6.131543    6[1-(0),6-(1,6),6-(6,6)]
    66        4.75881        4.75881        4.75881    6[1-(0),6-(1,6),6-(6,6)]
    67       2.066013       2.066013       2.066013    6[6-(6,6),8-(65),8-(65)]
    68        2.67985        2.67985        2.67985    6[6-(1,6),6-(1,6),6-(8,8)]
    69       3.322038       3.322038       3.322038    6[1-(0),6-(1,6),6-(6,6)]
    70       3.840953       3.840953       3.840953    6[1-(0),6-(1,6),6-(6,6)]
    71       3.713932       3.713932       3.713932    6[6-(1,6),6-(1,6),6-(6,6)]
    72      18.393022      18.393022      18.393022    6[1-(0),6-(1,6),6-(6,6)]
    73      17.869569      17.869569      17.869569    6[1-(0),6-(1,6),6-(6,6)]
    74      10.096817      10.096817      10.096817    6[6-(6,6),8-(65),8-(65)]
    75      11.535568      11.535568      11.535568    6[6-(1,6),6-(1,6),6-(8,8)]
    76      11.935147      11.935147      11.935147    6[1-(0),6-(1,6),6-(6,6)]
    77      13.268249      13.268249      13.268249    6[1-(0),6-(1,6),6-(6,6)]
    78       14.25138       14.25138       14.25138    6[6-(1,6),6-(1,6),6-(6,6)]
    79      13.819538      13.819538      13.819538    6[1-(0),6-(1,6),6-(6,6)]
    80       12.49762       12.49762       12.49762    6[1-(0),6-(1,6),6-(6,6)]
    81       7.421382       7.421382       7.421382    6[6-(6,6),8-(65),8-(65)]
    82       6.759629       6.759629       6.759629    6[6-(1,6),6-(1,6),6-(8,8)]
    83       7.024012       7.024012       7.024012    6[1-(0),6-(1,6),6-(6,6)]
    84       6.421702       6.421702       6.421702    6[1-(0),6-(1,6),6-(6,6)]
    85       5.480546       5.480546       5.480546    6[6-(1,6),6-(1,6),6-(6,6)]
    86      20.541888      20.541888      20.541888    6[1-(0),6-(1,6),6-(6,6)]
    87       21.18495       21.18495       21.18495    6[1-(0),6-(1,6),6-(6,6)]
    88      19.885677      19.885677      19.885677    6[6-(6,6),8-(65),8-(65)]
    89      18.430797      18.430797      18.430797    6[6-(1,6),6-(1,6),6-(8,8)]
    90      17.980627      17.980627      17.980627    6[1-(0),6-(1,6),6-(6,6)]
    91       16.61491       16.61491       16.61491    6[1-(0),6-(1,6),6-(6,6)]
    92      15.691588      15.691588      15.691588    6[6-(1,6),6-(1,6),6-(6,6)]
    93      10.442541      10.442541      10.442541    6[1-(0),6-(1,6),6-(6,6)]
    94      11.787834      11.787834      11.787834    6[1-(0),6-(1,6),6-(6,6)]
    95       20.29827       20.29827       20.29827    6[6-(6,6),8-(65),8-(65)]
    96      20.663636      20.663636      20.663636    6[6-(1,6),6-(1,6),6-(8,8)]
    97      20.590849      20.590849      20.590849    6[1-(0),6-(1,6),6-(6,6)]
    98      20.988819      20.988819      20.988819    6[1-(0),6-(1,6),6-(6,6)]
    99      21.415096      21.415096      21.415096    6[6-(1,6),6-(1,6),6-(6,6)]
   100      21.442178      21.442178      21.442178    6[1-(0),6-(1,6),6-(6,6)]
   101      21.053471      21.053471      21.053471    6[1-(0),6-(1,6),6-(6,6)]
   102      12.690882      12.690882      12.690882    6[6-(6,6),8-(65),8-(65)]
   103      11.201528      11.201528      11.201528    6[6-(1,6),6-(1,6),6-(8,8)]
   104      10.413648      10.413648      10.413648    6[1-(0),6-(1,6),6-(6,6)]
   105       9.039423       9.039423       9.039423    6[1-(0),6-(1,6),6-(6,6)]
   106       8.388215       8.388215       8.388215    6[6-(1,6),6-(1,6),6-(6,6)]
   107      19.427674      19.427674      19.427674    6[1-(0),6-(1,6),6-(6,6)]
   108      20.800407      20.800407      20.800407    6[1-(0),6-(1,6),6-(6,6)]
   109      23.493204      23.493204      23.493204    6[6-(6,6),8-(65),8-(65)]
   110      22.879367      22.879367      22.879367    6[6-(1,6),6-(1,6),6-(8,8)]
   111      22.237179      22.237179      22.237179    6[1-(0),6-(1,6),6-(6,6)]
   112      21.718264      21.718264      21.718264    6[1-(0),6-(1,6),6-(6,6)]
   113      21.845285      21.845285      21.845285    6[6-(1,6),6-(1,6),6-(6,6)]
   114       7.166195       7.166195       7.166195    6[1-(0),6-(1,6),6-(6,6)]
   115       7.689648       7.689648       7.689648    6[1-(0),6-(1,6),6-(6,6)]
   116        15.4624        15.4624        15.4624    6[6-(6,6),8-(65),8-(65)]
   117      14.023649      14.023649      14.023649    6[6-(1,6),6-(1,6),6-(8,8)]
   118       13.62407       13.62407       13.62407    6[1-(0),6-(1,6),6-(6,6)]
   119      12.290968      12.290968      12.290968    6[1-(0),6-(1,6),6-(6,6)]
   120      11.307837      11.307837      11.307837    6[6-(1,6),6-(1,6),6-(6,6)]
   121      11.739679      11.739679      11.739679    6[1-(0),6-(1,6),6-(6,6)]
   122      13.061597      13.061597      13.061597    6[1-(0),6-(1,6),6-(6,6)]
   123      18.137835      18.137835      18.137835    6[6-(6,6),8-(65),8-(65)]
   124      18.799588      18.799588      18.799588    6[6-(1,6),6-(1,6),6-(8,8)]
   125      18.535205      18.535205      18.535205    6[1-(0),6-(1,6),6-(6,6)]
   126      19.137515      19.137515      19.137515    6[1-(0),6-(1,6),6-(6,6)]
   127      20.078671      20.078671      20.078671    6[6-(1,6),6-(1,6),6-(6,6)]
   128       5.017329       5.017329       5.017329    6[1-(0),6-(1,6),6-(6,6)]
   129       4.374267       4.374267       4.374267    6[1-(0),6-(1,6),6-(6,6)]
   130        5.67354        5.67354        5.67354    6[6-(6,6),8-(65),8-(65)]
   131        7.12842        7.12842        7.12842    6[6-(1,6),6-(1,6),6-(8,8)]
   132        7.57859        7.57859        7.57859    6[1-(0),6-(1,6),6-(6,6)]
   133       8.944307       8.944307       8.944307    6[1-(0),6-(1,6),6-(6,6)]
   134       9.867629       9.867629       9.867629    6[6-(1,6),6-(1,6),6-(6,6)]
   135      15.116676      15.116676      15.116676    6[1-(0),6-(1,6),6-(6,6)]
   136      13.771383      13.771383      13.771383    6[1-(0),6-(1,6),6-(6,6)]
   137      20.780989      20.780989      20.780989    8[6-(6,8),65-(8,8,8,8,8)]
   138       5.236069       5.236069       5.236069    8[6-(6,8),65-(8,8,8,8,8)]
   139       7.706035       7.706035       7.706035    8[6-(6,8),65-(8,8,8,8,8)]
   140      12.326838      12.326838      12.326838    8[6-(6,8),65-(8,8,8,8,8)]
   141       1.945327       1.945327       1.945327    8[6-(6,8),65-(8,8,8,8,8)]
   142      16.948702      16.948702      16.948702    8[6-(6,8),65-(8,8,8,8,8)]
   143       3.588217       3.588217       3.588217    8[6-(6,8),65-(8,8,8,8,8)]
   144       9.745338       9.745338       9.745338    8[6-(6,8),65-(8,8,8,8,8)]
   145       7.386744       7.386744       7.386744    8[6-(6,8),65-(8,8,8,8,8)]
   146       7.957118       7.957118       7.957118    8[6-(6,8),65-(8,8,8,8,8)]
   147      20.720672      20.720672      20.720672    8[6-(6,8),65-(8,8,8,8,8)]
   148      14.490635      14.490635      14.490635    8[6-(6,8),65-(8,8,8,8,8)]
   149       4.778228       4.778228       4.778228    8[6-(6,8),65-(8,8,8,8,8)]
   150      20.323148      20.323148      20.323148    8[6-(6,8),65-(8,8,8,8,8)]
   151      17.853182      17.853182      17.853182    8[6-(6,8),65-(8,8,8,8,8)]
   152      13.232379      13.232379      13.232379    8[6-(6,8),65-(8,8,8,8,8)]
   153       23.61389       23.61389       23.61389    8[6-(6,8),65-(8,8,8,8,8)]
   154       8.610515       8.610515       8.610515    8[6-(6,8),65-(8,8,8,8,8)]
   155         21.971         21.971         21.971    8[6-(6,8),65-(8,8,8,8,8)]
   156      15.813879      15.813879      15.813879    8[6-(6,8),65-(8,8,8,8,8)]
   157      18.172473      18.172473      18.172473    8[6-(6,8),65-(8,8,8,8,8)]
   158      17.602099      17.602099      17.602099    8[6-(6,8),65-(8,8,8,8,8)]
   159       4.838545       4.838545       4.838545    8[6-(6,8),65-(8,8,8,8,8)]
   160      11.068582      11.068582      11.068582    8[6-(6,8),65-(8,8,8,8,8)]
