# Supplementary material for: A collection of forcefield precursors for metal–organic frameworks
Source: RSC Adv. 2019 Nov 13;9(63):36492–507. doi: 10.1039/c9ra07327b (PMC9075174; doi:10.1039/c9ra07327b)
Supplement: RA-009-C9RA07327B-s2256 [file RA-009-C9RA07327B-s2256.txt]

SAQQEH_clean

15.229900    0.000000    0.000000
5.654834    14.141171    0.000000
4.453252    3.015322    17.715764

     1      15.360269      15.360269      15.360269    67[8-(6),8-(6),8-(6),8-(6),8-(6),8-(6)]
     2      16.542725      16.542725      16.542725    67[8-(6),8-(6),8-(6),8-(6),8-(6),8-(6)]
     3       9.977717       9.977717       9.977717    67[8-(6),8-(6),8-(6),8-(6),8-(6),8-(6)]
     4       8.795261       8.795261       8.795261    67[8-(6),8-(6),8-(6),8-(6),8-(6),8-(6)]
     5      20.148662      20.148662      20.148662    1[6-(6,6)]
     6      20.766978      20.766978      20.766978    1[6-(6,6)]
     7      21.481031      21.481031      21.481031    1[6-(6,6)]
     8      16.406725      16.406725      16.406725    1[6-(6,6)]
     9      10.796307      10.796307      10.796307    1[6-(6,6)]
    10       8.505069       8.505069       8.505069    1[6-(6,6)]
    11       18.83636       18.83636       18.83636    1[6-(6,6)]
    12      21.110887      21.110887      21.110887    1[6-(6,6)]
    13      21.981858      21.981858      21.981858    1[6-(6,6)]
    14      21.089117      21.089117      21.089117    1[6-(6,6)]
    15       7.159734       7.159734       7.159734    1[6-(6,6)]
    16       7.923417       7.923417       7.923417    1[6-(6,6)]
    17      14.131901      14.131901      14.131901    1[6-(6,6)]
    18       11.96434       11.96434       11.96434    1[6-(6,6)]
    19       10.96878       10.96878       10.96878    1[6-(6,6)]
    20      13.142909      13.142909      13.142909    1[6-(6,6)]
    21      17.834121      17.834121      17.834121    1[6-(6,6)]
    22      18.809745      18.809745      18.809745    1[6-(6,6)]
    23       5.453579       5.453579       5.453579    1[6-(6,6)]
    24       4.498497       4.498497       4.498497    1[6-(6,6)]
    25       6.852408       6.852408       6.852408    1[6-(6,6)]
    26       9.079913       9.079913       9.079913    1[6-(6,6)]
    27      15.540744      15.540744      15.540744    1[6-(6,6)]
    28      13.354206      13.354206      13.354206    1[6-(6,6)]
    29       5.189324       5.189324       5.189324    1[6-(6,6)]
    30       4.571008       4.571008       4.571008    1[6-(6,6)]
    31       3.856955       3.856955       3.856955    1[6-(6,6)]
    32       8.931261       8.931261       8.931261    1[6-(6,6)]
    33      14.541679      14.541679      14.541679    1[6-(6,6)]
    34      16.832917      16.832917      16.832917    1[6-(6,6)]
    35       6.501626       6.501626       6.501626    1[6-(6,6)]
    36       4.227099       4.227099       4.227099    1[6-(6,6)]
    37       3.356128       3.356128       3.356128    1[6-(6,6)]
    38       4.248869       4.248869       4.248869    1[6-(6,6)]
    39      18.178252      18.178252      18.178252    1[6-(6,6)]
    40      17.414569      17.414569      17.414569    1[6-(6,6)]
    41      11.206085      11.206085      11.206085    1[6-(6,6)]
    42      13.373646      13.373646      13.373646    1[6-(6,6)]
    43      14.369206      14.369206      14.369206    1[6-(6,6)]
    44      12.195077      12.195077      12.195077    1[6-(6,6)]
    45       7.503865       7.503865       7.503865    1[6-(6,6)]
    46       6.528241       6.528241       6.528241    1[6-(6,6)]
    47      19.884407      19.884407      19.884407    1[6-(6,6)]
    48      20.839489      20.839489      20.839489    1[6-(6,6)]
    49      18.485578      18.485578      18.485578    1[6-(6,6)]
    50      16.258073      16.258073      16.258073    1[6-(6,6)]
    51       9.797242       9.797242       9.797242    1[6-(6,6)]
    52       11.98378       11.98378       11.98378    1[6-(6,6)]
    53      20.148239      20.148239      20.148239    6[6-(6,6),8-(67),8-(67)]
    54      20.494355      20.494355      20.494355    6[6-(1,6),6-(1,6),6-(8,8)]
    55      20.440423      20.440423      20.440423    6[1-(0),6-(1,6),6-(6,6)]
    56      20.805664      20.805664      20.805664    6[1-(0),6-(1,6),6-(6,6)]
    57      21.231541      21.231541      21.231541    6[6-(1,6),6-(1,6),6-(6,6)]
    58      21.223694      21.223694      21.223694    6[1-(0),6-(1,6),6-(6,6)]
    59      20.859032      20.859032      20.859032    6[1-(0),6-(1,6),6-(6,6)]
    60      12.650061      12.650061      12.650061    6[6-(6,6),8-(67),8-(67)]
    61      15.610851      15.610851      15.610851    6[6-(1,6),6-(1,6),6-(8,8)]
    62      10.378043      10.378043      10.378043    6[1-(0),6-(1,6),6-(6,6)]
    63       9.001648       9.001648       9.001648    6[1-(0),6-(1,6),6-(6,6)]
    64       8.357012       8.357012       8.357012    6[6-(1,6),6-(1,6),6-(6,6)]
    65      19.253174      19.253174      19.253174    6[1-(0),6-(1,6),6-(6,6)]
    66      20.620525      20.620525      20.620525    6[1-(0),6-(1,6),6-(6,6)]
    67      23.295415      23.295415      23.295415    6[6-(6,6),8-(67),8-(67)]
    68      22.697989      22.697989      22.697989    6[6-(1,6),6-(1,6),6-(8,8)]
    69       22.06117       22.06117       22.06117    6[1-(0),6-(1,6),6-(6,6)]
    70      21.538472      21.538472      21.538472    6[1-(0),6-(1,6),6-(6,6)]
    71       21.67363       21.67363       21.67363    6[6-(1,6),6-(1,6),6-(6,6)]
    72       7.070358       7.070358       7.070358    6[1-(0),6-(1,6),6-(6,6)]
    73       7.540892       7.540892       7.540892    6[1-(0),6-(1,6),6-(6,6)]
    74      15.325377      15.325377      15.325377    6[6-(6,6),8-(67),8-(67)]
    75      13.901109      13.901109      13.901109    6[6-(1,6),6-(1,6),6-(8,8)]
    76      13.489693      13.489693      13.489693    6[1-(0),6-(1,6),6-(6,6)]
    77      12.189925      12.189925      12.189925    6[1-(0),6-(1,6),6-(6,6)]
    78       11.17231       11.17231       11.17231    6[6-(1,6),6-(1,6),6-(6,6)]
    79      11.607205      11.607205      11.607205    6[1-(0),6-(1,6),6-(6,6)]
    80      12.915968      12.915968      12.915968    6[1-(0),6-(1,6),6-(6,6)]
    81      18.000706      18.000706      18.000706    6[6-(6,6),8-(67),8-(67)]
    82      18.665882      18.665882      18.665882    6[6-(1,6),6-(1,6),6-(8,8)]
    83      18.418991      18.418991      18.418991    6[1-(0),6-(1,6),6-(6,6)]
    84      19.023636      19.023636      19.023636    6[1-(0),6-(1,6),6-(6,6)]
    85      19.936374      19.936374      19.936374    6[6-(1,6),6-(1,6),6-(6,6)]
    86       4.895054       4.895054       4.895054    6[1-(0),6-(1,6),6-(6,6)]
    87       4.305199       4.305199       4.305199    6[1-(0),6-(1,6),6-(6,6)]
    88        5.55034        5.55034        5.55034    6[6-(6,6),8-(67),8-(67)]
    89       7.007608       7.007608       7.007608    6[6-(1,6),6-(1,6),6-(8,8)]
    90       7.466331       7.466331       7.466331    6[1-(0),6-(1,6),6-(6,6)]
    91       8.806739       8.806739       8.806739    6[1-(0),6-(1,6),6-(6,6)]
    92       9.759309       9.759309       9.759309    6[6-(1,6),6-(1,6),6-(6,6)]
    93       14.93497       14.93497       14.93497    6[1-(0),6-(1,6),6-(6,6)]
    94       13.62566       13.62566       13.62566    6[1-(0),6-(1,6),6-(6,6)]
    95       5.189747       5.189747       5.189747    6[6-(6,6),8-(67),8-(67)]
    96       4.843631       4.843631       4.843631    6[6-(1,6),6-(1,6),6-(8,8)]
    97       4.897563       4.897563       4.897563    6[1-(0),6-(1,6),6-(6,6)]
    98       4.532322       4.532322       4.532322    6[1-(0),6-(1,6),6-(6,6)]
    99       4.106445       4.106445       4.106445    6[6-(1,6),6-(1,6),6-(6,6)]
   100       4.114292       4.114292       4.114292    6[1-(0),6-(1,6),6-(6,6)]
   101       4.478954       4.478954       4.478954    6[1-(0),6-(1,6),6-(6,6)]
   102       8.234673       8.234673       8.234673    6[6-(6,6),8-(67),8-(67)]
   103       9.727135       9.727135       9.727135    6[6-(1,6),6-(1,6),6-(8,8)]
   104      14.959943      14.959943      14.959943    6[1-(0),6-(1,6),6-(6,6)]
   105      16.336338      16.336338      16.336338    6[1-(0),6-(1,6),6-(6,6)]
   106      12.527722      12.527722      12.527722    6[6-(1,6),6-(1,6),6-(6,6)]
   107       6.084812       6.084812       6.084812    6[1-(0),6-(1,6),6-(6,6)]
   108       4.717461       4.717461       4.717461    6[1-(0),6-(1,6),6-(6,6)]
   109       2.042571       2.042571       2.042571    6[6-(6,6),8-(67),8-(67)]
   110       2.639997       2.639997       2.639997    6[6-(1,6),6-(1,6),6-(8,8)]
   111       3.276816       3.276816       3.276816    6[1-(0),6-(1,6),6-(6,6)]
   112       3.799514       3.799514       3.799514    6[1-(0),6-(1,6),6-(6,6)]
   113       3.664356       3.664356       3.664356    6[6-(1,6),6-(1,6),6-(6,6)]
   114      18.267628      18.267628      18.267628    6[1-(0),6-(1,6),6-(6,6)]
   115      17.797094      17.797094      17.797094    6[1-(0),6-(1,6),6-(6,6)]
   116      10.012609      10.012609      10.012609    6[6-(6,6),8-(67),8-(67)]
   117      11.436877      11.436877      11.436877    6[6-(1,6),6-(1,6),6-(8,8)]
   118      11.848293      11.848293      11.848293    6[1-(0),6-(1,6),6-(6,6)]
   119      13.148061      13.148061      13.148061    6[1-(0),6-(1,6),6-(6,6)]
   120      14.165676      14.165676      14.165676    6[6-(1,6),6-(1,6),6-(6,6)]
   121      13.730781      13.730781      13.730781    6[1-(0),6-(1,6),6-(6,6)]
   122      12.422018      12.422018      12.422018    6[1-(0),6-(1,6),6-(6,6)]
   123        7.33728        7.33728        7.33728    6[6-(6,6),8-(67),8-(67)]
   124       6.672104       6.672104       6.672104    6[6-(1,6),6-(1,6),6-(8,8)]
   125       6.918995       6.918995       6.918995    6[1-(0),6-(1,6),6-(6,6)]
   126        6.31435        6.31435        6.31435    6[1-(0),6-(1,6),6-(6,6)]
   127       5.401612       5.401612       5.401612    6[6-(1,6),6-(1,6),6-(6,6)]
   128      20.442932      20.442932      20.442932    6[1-(0),6-(1,6),6-(6,6)]
   129      21.032787      21.032787      21.032787    6[1-(0),6-(1,6),6-(6,6)]
   130      19.787646      19.787646      19.787646    6[6-(6,6),8-(67),8-(67)]
   131      18.330378      18.330378      18.330378    6[6-(1,6),6-(1,6),6-(8,8)]
   132      17.871655      17.871655      17.871655    6[1-(0),6-(1,6),6-(6,6)]
   133      16.531247      16.531247      16.531247    6[1-(0),6-(1,6),6-(6,6)]
   134      15.578677      15.578677      15.578677    6[6-(1,6),6-(1,6),6-(6,6)]
   135      10.403016      10.403016      10.403016    6[1-(0),6-(1,6),6-(6,6)]
   136      11.712326      11.712326      11.712326    6[1-(0),6-(1,6),6-(6,6)]
   137      20.155035      20.155035      20.155035    8[6-(6,8),67-(8,8,8,8,8)]
   138      23.438455      23.438455      23.438455    8[6-(6,8),67-(8,8,8,8,8)]
   139      13.197759      13.197759      13.197759    8[6-(6,8),67-(8,8,8,8,8)]
   140       8.460402       8.460402       8.460402    8[6-(6,8),67-(8,8,8,8,8)]
   141      20.640869      20.640869      20.640869    8[6-(6,8),67-(8,8,8,8,8)]
   142       17.69411       17.69411       17.69411    8[6-(6,8),67-(8,8,8,8,8)]
   143      15.623069      15.623069      15.623069    8[6-(6,8),67-(8,8,8,8,8)]
   144       4.740876       4.740876       4.740876    8[6-(6,8),67-(8,8,8,8,8)]
   145      17.464499      17.464499      17.464499    8[6-(6,8),67-(8,8,8,8,8)]
   146      10.904124      10.904124      10.904124    8[6-(6,8),67-(8,8,8,8,8)]
   147       3.518003       3.518003       3.518003    8[6-(6,8),67-(8,8,8,8,8)]
   148      18.039948      18.039948      18.039948    8[6-(6,8),67-(8,8,8,8,8)]
   149       5.182951       5.182951       5.182951    8[6-(6,8),67-(8,8,8,8,8)]
   150       1.899531       1.899531       1.899531    8[6-(6,8),67-(8,8,8,8,8)]
   151      12.140227      12.140227      12.140227    8[6-(6,8),67-(8,8,8,8,8)]
   152      16.877584      16.877584      16.877584    8[6-(6,8),67-(8,8,8,8,8)]
   153       4.697117       4.697117       4.697117    8[6-(6,8),67-(8,8,8,8,8)]
   154       7.643876       7.643876       7.643876    8[6-(6,8),67-(8,8,8,8,8)]
   155       9.714917       9.714917       9.714917    8[6-(6,8),67-(8,8,8,8,8)]
   156       20.59711       20.59711       20.59711    8[6-(6,8),67-(8,8,8,8,8)]
   157       7.873487       7.873487       7.873487    8[6-(6,8),67-(8,8,8,8,8)]
   158      14.433862      14.433862      14.433862    8[6-(6,8),67-(8,8,8,8,8)]
   159      21.819983      21.819983      21.819983    8[6-(6,8),67-(8,8,8,8,8)]
   160       7.298038       7.298038       7.298038    8[6-(6,8),67-(8,8,8,8,8)]
