# Supplementary material for: A collection of forcefield precursors for metal–organic frameworks
Source: RSC Adv. 2019 Nov 13;9(63):36492–507. doi: 10.1039/c9ra07327b (PMC9075174; doi:10.1039/c9ra07327b)
Supplement: RA-009-C9RA07327B-s2257 [file RA-009-C9RA07327B-s2257.txt]

SAQQIL_clean

15.204000    0.000000    0.000000
5.598643    14.135657    0.000000
4.398564    2.988879    17.756134

     1       6.506914       6.506914       6.506914    68[8-(6),8-(6),8-(6),8-(6),8-(6),8-(6)]
     2       7.670377       7.670377       7.670377    68[8-(6),8-(6),8-(6),8-(6),8-(6),8-(6)]
     3      18.694293      18.694293      18.694293    68[8-(6),8-(6),8-(6),8-(6),8-(6),8-(6)]
     4       17.53083       17.53083       17.53083    68[8-(6),8-(6),8-(6),8-(6),8-(6),8-(6)]
     5       5.251888       5.251888       5.251888    1[6-(6,6)]
     6       4.283095       4.283095       4.283095    1[6-(6,6)]
     7      21.925638      21.925638      21.925638    1[6-(6,6)]
     8      23.030446      23.030446      23.030446    1[6-(6,6)]
     9       9.906488       9.906488       9.906488    1[6-(6,6)]
    10      16.534163      16.534163      16.534163    1[6-(6,6)]
    11      15.509427      15.509427      15.509427    1[6-(6,6)]
    12      13.294778      13.294778      13.294778    1[6-(6,6)]
    13      20.626151      20.626151      20.626151    1[6-(6,6)]
    14      18.389427      18.389427      18.389427    1[6-(6,6)]
    15      11.925543      11.925543      11.925543    1[6-(6,6)]
    16      14.184445      14.184445      14.184445    1[6-(6,6)]
    17      12.209667      12.209667      12.209667    1[6-(6,6)]
    18      14.507841      14.507841      14.507841    1[6-(6,6)]
    19       8.704173       8.704173       8.704173    1[6-(6,6)]
    20       6.414063       6.414063       6.414063    1[6-(6,6)]
    21       6.590689       6.590689       6.590689    1[6-(6,6)]
    22       6.044437       6.044437       6.044437    1[6-(6,6)]
    23       6.721459       6.721459       6.721459    1[6-(6,6)]
    24       7.335856       7.335856       7.335856    1[6-(6,6)]
    25       5.562142       5.562142       5.562142    1[6-(6,6)]
    26       6.404168       6.404168       6.404168    1[6-(6,6)]
    27      20.371757      20.371757      20.371757    1[6-(6,6)]
    28      19.578632      19.578632      19.578632    1[6-(6,6)]
    29      19.949319      19.949319      19.949319    1[6-(6,6)]
    30      20.918112      20.918112      20.918112    1[6-(6,6)]
    31       3.275569       3.275569       3.275569    1[6-(6,6)]
    32       2.170761       2.170761       2.170761    1[6-(6,6)]
    33      15.294719      15.294719      15.294719    1[6-(6,6)]
    34       8.667044       8.667044       8.667044    1[6-(6,6)]
    35        9.69178        9.69178        9.69178    1[6-(6,6)]
    36      11.906429      11.906429      11.906429    1[6-(6,6)]
    37       4.575056       4.575056       4.575056    1[6-(6,6)]
    38        6.81178        6.81178        6.81178    1[6-(6,6)]
    39      13.275664      13.275664      13.275664    1[6-(6,6)]
    40      11.016762      11.016762      11.016762    1[6-(6,6)]
    41       12.99154       12.99154       12.99154    1[6-(6,6)]
    42      10.693366      10.693366      10.693366    1[6-(6,6)]
    43      16.497034      16.497034      16.497034    1[6-(6,6)]
    44      18.787144      18.787144      18.787144    1[6-(6,6)]
    45      18.610518      18.610518      18.610518    1[6-(6,6)]
    46       19.15677       19.15677       19.15677    1[6-(6,6)]
    47      18.479748      18.479748      18.479748    1[6-(6,6)]
    48      17.865351      17.865351      17.865351    1[6-(6,6)]
    49      19.639065      19.639065      19.639065    1[6-(6,6)]
    50      18.797039      18.797039      18.797039    1[6-(6,6)]
    51        4.82945        4.82945        4.82945    1[6-(6,6)]
    52       5.622575       5.622575       5.622575    1[6-(6,6)]
    53       5.060892       5.060892       5.060892    6[6-(6,6),8-(68),8-(68)]
    54       4.428239       4.428239       4.428239    6[6-(1,6),6-(1,6),6-(8,8)]
    55       4.669496       4.669496       4.669496    6[1-(0),6-(1,6),6-(6,6)]
    56       4.065709       4.065709       4.065709    6[1-(0),6-(1,6),6-(6,6)]
    57       3.146124       3.146124       3.146124    6[6-(1,6),6-(1,6),6-(6,6)]
    58      22.522637      22.522637      22.522637    6[1-(0),6-(1,6),6-(6,6)]
    59      23.177524      23.177524      23.177524    6[1-(0),6-(1,6),6-(6,6)]
    60       12.14312       12.14312       12.14312    6[6-(6,6),8-(68),8-(68)]
    61      13.565856      13.565856      13.565856    6[6-(1,6),6-(1,6),6-(8,8)]
    62      14.539239      14.539239      14.539239    6[1-(0),6-(1,6),6-(6,6)]
    63      15.887667      15.887667      15.887667    6[1-(0),6-(1,6),6-(6,6)]
    64      16.275028      16.275028      16.275028    6[6-(1,6),6-(1,6),6-(6,6)]
    65      15.280801      15.280801      15.280801    6[1-(0),6-(1,6),6-(6,6)]
    66      13.944385      13.944385      13.944385    6[1-(0),6-(1,6),6-(6,6)]
    67      21.903704      21.903704      21.903704    6[6-(6,6),8-(68),8-(68)]
    68       20.44582       20.44582       20.44582    6[6-(1,6),6-(1,6),6-(8,8)]
    69      20.007149      20.007149      20.007149    6[1-(0),6-(1,6),6-(6,6)]
    70       18.66264       18.66264       18.66264    6[1-(0),6-(1,6),6-(6,6)]
    71      17.714707      17.714707      17.714707    6[6-(1,6),6-(1,6),6-(6,6)]
    72      12.543062      12.543062      12.543062    6[1-(0),6-(1,6),6-(6,6)]
    73      13.905219      13.905219      13.905219    6[1-(0),6-(1,6),6-(6,6)]
    74      10.362407      10.362407      10.362407    6[6-(6,6),8-(68),8-(68)]
    75      11.859541      11.859541      11.859541    6[6-(1,6),6-(1,6),6-(8,8)]
    76      12.626847      12.626847      12.626847    6[1-(0),6-(1,6),6-(6,6)]
    77      14.014431      14.014431      14.014431    6[1-(0),6-(1,6),6-(6,6)]
    78      14.666987      14.666987      14.666987    6[6-(1,6),6-(1,6),6-(6,6)]
    79       8.293517       8.293517       8.293517    6[1-(0),6-(1,6),6-(6,6)]
    80       6.906702       6.906702       6.906702    6[1-(0),6-(1,6),6-(6,6)]
    81        7.33295        7.33295        7.33295    6[6-(6,6),8-(68),8-(68)]
    82       7.001382       7.001382       7.001382    6[6-(1,6),6-(1,6),6-(8,8)]
    83        6.62161        6.62161        6.62161    6[1-(0),6-(1,6),6-(6,6)]
    84       6.277903       6.277903       6.277903    6[1-(0),6-(1,6),6-(6,6)]
    85       6.280519       6.280519       6.280519    6[6-(1,6),6-(1,6),6-(6,6)]
    86       6.686898       6.686898       6.686898    6[1-(0),6-(1,6),6-(6,6)]
    87       7.053173       7.053173       7.053173    6[1-(0),6-(1,6),6-(6,6)]
    88       4.228878       4.228878       4.228878    6[6-(6,6),8-(68),8-(68)]
    89       4.837649       4.837649       4.837649    6[6-(1,6),6-(1,6),6-(8,8)]
    90       5.476111       5.476111       5.476111    6[1-(0),6-(1,6),6-(6,6)]
    91       5.975348       5.975348       5.975348    6[1-(0),6-(1,6),6-(6,6)]
    92       5.851323       5.851323       5.851323    6[6-(1,6),6-(1,6),6-(6,6)]
    93      20.447745      20.447745      20.447745    6[1-(0),6-(1,6),6-(6,6)]
    94      19.963518      19.963518      19.963518    6[1-(0),6-(1,6),6-(6,6)]
    95      15.741751      15.741751      15.741751    6[6-(6,6),8-(68),8-(68)]
    96      16.374404      16.374404      16.374404    6[6-(1,6),6-(1,6),6-(8,8)]
    97      20.531711      20.531711      20.531711    6[1-(0),6-(1,6),6-(6,6)]
    98      21.135498      21.135498      21.135498    6[1-(0),6-(1,6),6-(6,6)]
    99      17.656519      17.656519      17.656519    6[6-(1,6),6-(1,6),6-(6,6)]
   100        2.67857        2.67857        2.67857    6[1-(0),6-(1,6),6-(6,6)]
   101       2.023683       2.023683       2.023683    6[1-(0),6-(1,6),6-(6,6)]
   102      13.058087      13.058087      13.058087    6[6-(6,6),8-(68),8-(68)]
   103      11.635351      11.635351      11.635351    6[6-(1,6),6-(1,6),6-(8,8)]
   104      10.661968      10.661968      10.661968    6[1-(0),6-(1,6),6-(6,6)]
   105        9.31354        9.31354        9.31354    6[1-(0),6-(1,6),6-(6,6)]
   106       8.926179       8.926179       8.926179    6[6-(1,6),6-(1,6),6-(6,6)]
   107       9.920406       9.920406       9.920406    6[1-(0),6-(1,6),6-(6,6)]
   108      11.256822      11.256822      11.256822    6[1-(0),6-(1,6),6-(6,6)]
   109       3.297503       3.297503       3.297503    6[6-(6,6),8-(68),8-(68)]
   110       4.755387       4.755387       4.755387    6[6-(1,6),6-(1,6),6-(8,8)]
   111       5.194058       5.194058       5.194058    6[1-(0),6-(1,6),6-(6,6)]
   112       6.538567       6.538567       6.538567    6[1-(0),6-(1,6),6-(6,6)]
   113         7.4865         7.4865         7.4865    6[6-(1,6),6-(1,6),6-(6,6)]
   114      12.658145      12.658145      12.658145    6[1-(0),6-(1,6),6-(6,6)]
   115      11.295988      11.295988      11.295988    6[1-(0),6-(1,6),6-(6,6)]
   116        14.8388        14.8388        14.8388    6[6-(6,6),8-(68),8-(68)]
   117      13.341666      13.341666      13.341666    6[6-(1,6),6-(1,6),6-(8,8)]
   118       12.57436       12.57436       12.57436    6[1-(0),6-(1,6),6-(6,6)]
   119      11.186776      11.186776      11.186776    6[1-(0),6-(1,6),6-(6,6)]
   120       10.53422       10.53422       10.53422    6[6-(1,6),6-(1,6),6-(6,6)]
   121       16.90769       16.90769       16.90769    6[1-(0),6-(1,6),6-(6,6)]
   122      18.294505      18.294505      18.294505    6[1-(0),6-(1,6),6-(6,6)]
   123      17.868257      17.868257      17.868257    6[6-(6,6),8-(68),8-(68)]
   124      18.199825      18.199825      18.199825    6[6-(1,6),6-(1,6),6-(8,8)]
   125      18.579597      18.579597      18.579597    6[1-(0),6-(1,6),6-(6,6)]
   126      18.923304      18.923304      18.923304    6[1-(0),6-(1,6),6-(6,6)]
   127      18.920688      18.920688      18.920688    6[6-(1,6),6-(1,6),6-(6,6)]
   128      18.514309      18.514309      18.514309    6[1-(0),6-(1,6),6-(6,6)]
   129      18.148034      18.148034      18.148034    6[1-(0),6-(1,6),6-(6,6)]
   130      20.972329      20.972329      20.972329    6[6-(6,6),8-(68),8-(68)]
   131      20.363558      20.363558      20.363558    6[6-(1,6),6-(1,6),6-(8,8)]
   132      19.725096      19.725096      19.725096    6[1-(0),6-(1,6),6-(6,6)]
   133      19.225859      19.225859      19.225859    6[1-(0),6-(1,6),6-(6,6)]
   134      19.349884      19.349884      19.349884    6[6-(1,6),6-(1,6),6-(6,6)]
   135       4.753462       4.753462       4.753462    6[1-(0),6-(1,6),6-(6,6)]
   136       5.237689       5.237689       5.237689    6[1-(0),6-(1,6),6-(6,6)]
   137       5.583433       5.583433       5.583433    8[6-(6,8),68-(8,8,8,8,8)]
   138      15.776614      15.776614      15.776614    8[6-(6,8),68-(8,8,8,8,8)]
   139      11.840316      11.840316      11.840316    8[6-(6,8),68-(8,8,8,8,8)]
   140       5.721225       5.721225       5.721225    8[6-(6,8),68-(8,8,8,8,8)]
   141      22.737074      22.737074      22.737074    8[6-(6,8),68-(8,8,8,8,8)]
   142      16.616138      16.616138      16.616138    8[6-(6,8),68-(8,8,8,8,8)]
   143       9.822575       9.822575       9.822575    8[6-(6,8),68-(8,8,8,8,8)]
   144      15.437891      15.437891      15.437891    8[6-(6,8),68-(8,8,8,8,8)]
   145       7.318776       7.318776       7.318776    8[6-(6,8),68-(8,8,8,8,8)]
   146      22.751222      22.751222      22.751222    8[6-(6,8),68-(8,8,8,8,8)]
   147       4.110146       4.110146       4.110146    8[6-(6,8),68-(8,8,8,8,8)]
   148      19.056484      19.056484      19.056484    8[6-(6,8),68-(8,8,8,8,8)]
   149      19.617774      19.617774      19.617774    8[6-(6,8),68-(8,8,8,8,8)]
   150       9.424593       9.424593       9.424593    8[6-(6,8),68-(8,8,8,8,8)]
   151      13.360891      13.360891      13.360891    8[6-(6,8),68-(8,8,8,8,8)]
   152      19.479982      19.479982      19.479982    8[6-(6,8),68-(8,8,8,8,8)]
   153       2.464133       2.464133       2.464133    8[6-(6,8),68-(8,8,8,8,8)]
   154       8.585069       8.585069       8.585069    8[6-(6,8),68-(8,8,8,8,8)]
   155      15.378632      15.378632      15.378632    8[6-(6,8),68-(8,8,8,8,8)]
   156       9.763316       9.763316       9.763316    8[6-(6,8),68-(8,8,8,8,8)]
   157      17.882431      17.882431      17.882431    8[6-(6,8),68-(8,8,8,8,8)]
   158       2.449985       2.449985       2.449985    8[6-(6,8),68-(8,8,8,8,8)]
   159      21.091061      21.091061      21.091061    8[6-(6,8),68-(8,8,8,8,8)]
   160       6.144723       6.144723       6.144723    8[6-(6,8),68-(8,8,8,8,8)]
