# Supplementary material for: A collection of forcefield precursors for metal–organic frameworks
Source: RSC Adv. 2019 Nov 13;9(63):36492–507. doi: 10.1039/c9ra07327b (PMC9075174; doi:10.1039/c9ra07327b)
Supplement: RA-009-C9RA07327B-s2258 [file RA-009-C9RA07327B-s2258.txt]

SAQQOR_clean_h

15.226500    0.000000    0.000000
5.610758    14.155059    0.000000
4.439328    3.015701    17.787934

     1      10.547771      10.547771      10.547771    39[8-(6),8-(6),8-(6),8-(6),8-(6),8-(6)]
     2      11.724122      11.724122      11.724122    39[8-(6),8-(6),8-(6),8-(6),8-(6),8-(6)]
     3      14.728815      14.728815      14.728815    39[8-(6),8-(6),8-(6),8-(6),8-(6),8-(6)]
     4      13.552464      13.552464      13.552464    39[8-(6),8-(6),8-(6),8-(6),8-(6),8-(6)]
     5      15.959397      15.959397      15.959397    6[1-(0),6-(1,6),6-(6,6)]
     6      16.370621      16.370621      16.370621    6[6-(1,6),6-(1,6),6-(6,6)]
     7      11.188337      11.188337      11.188337    6[6-(1,6),6-(1,6),6-(6,6)]
     8      11.811473      11.811473      11.811473    6[1-(0),6-(1,6),6-(6,6)]
     9      12.255659      12.255659      12.255659    6[1-(0),6-(1,6),6-(6,6)]
    10      12.199358      12.199358      12.199358    6[6-(1,6),6-(1,6),6-(8,8)]
    11      11.589486      11.589486      11.589486    6[1-(0),6-(1,6),6-(6,6)]
    12      11.090166      11.090166      11.090166    6[1-(0),6-(1,6),6-(6,6)]
    13      12.801804      12.801804      12.801804    6[6-(6,6),8-(39),8-(39)]
    14      17.312111      17.312111      17.312111    6[6-(1,6),6-(1,6),6-(6,6)]
    15      16.522279      16.522279      16.522279    6[1-(0),6-(1,6),6-(6,6)]
    16       15.14334       15.14334       15.14334    6[1-(0),6-(1,6),6-(6,6)]
    17      14.487151      14.487151      14.487151    6[6-(1,6),6-(1,6),6-(8,8)]
    18       19.70992       19.70992       19.70992    6[1-(0),6-(1,6),6-(6,6)]
    19       21.06779       21.06779       21.06779    6[1-(0),6-(1,6),6-(6,6)]
    20      12.992283      12.992283      12.992283    6[6-(6,6),8-(39),8-(39)]
    21       16.40501       16.40501       16.40501    6[1-(0),6-(1,6),6-(6,6)]
    22      16.026687      16.026687      16.026687    6[1-(0),6-(1,6),6-(6,6)]
    23      15.639527      15.639527      15.639527    6[6-(1,6),6-(1,6),6-(8,8)]
    24      15.580367      15.580367      15.580367    6[1-(0),6-(1,6),6-(6,6)]
    25       9.966591       9.966591       9.966591    6[6-(6,6),8-(39),8-(39)]
    26       7.348236       7.348236       7.348236    6[1-(0),6-(1,6),6-(6,6)]
    27       6.365837       6.365837       6.365837    6[6-(1,6),6-(1,6),6-(6,6)]
    28      20.142671      20.142671      20.142671    6[6-(1,6),6-(1,6),6-(6,6)]
    29      19.700311      19.700311      19.700311    6[1-(0),6-(1,6),6-(6,6)]
    30      18.363784      18.363784      18.363784    6[1-(0),6-(1,6),6-(6,6)]
    31      17.416201      17.416201      17.416201    6[6-(1,6),6-(1,6),6-(8,8)]
    32      17.860683      17.860683      17.860683    6[1-(0),6-(1,6),6-(6,6)]
    33      19.200419      19.200419      19.200419    6[1-(0),6-(1,6),6-(6,6)]
    34      15.957954      15.957954      15.957954    6[6-(6,6),8-(39),8-(39)]
    35      10.156513      10.156513      10.156513    6[6-(1,6),6-(1,6),6-(6,6)]
    36       9.975155       9.975155       9.975155    6[1-(0),6-(1,6),6-(6,6)]
    37      10.611759      10.611759      10.611759    6[1-(0),6-(1,6),6-(6,6)]
    38      11.462186      11.462186      11.462186    6[6-(1,6),6-(1,6),6-(8,8)]
    39      11.726861      11.726861      11.726861    6[1-(0),6-(1,6),6-(6,6)]
    40      11.074787      11.074787      11.074787    6[1-(0),6-(1,6),6-(6,6)]
    41      12.101253      12.101253      12.101253    6[6-(6,6),8-(39),8-(39)]
    42       6.752617       6.752617       6.752617    6[1-(0),6-(1,6),6-(6,6)]
    43       8.077129       8.077129       8.077129    6[1-(0),6-(1,6),6-(6,6)]
    44       9.079697       9.079697       9.079697    6[6-(1,6),6-(1,6),6-(8,8)]
    45       8.702302       8.702302       8.702302    6[1-(0),6-(1,6),6-(6,6)]
    46      14.788471      14.788471      14.788471    6[6-(6,6),8-(39),8-(39)]
    47       9.317189       9.317189       9.317189    6[1-(0),6-(1,6),6-(6,6)]
    48       8.905965       8.905965       8.905965    6[6-(1,6),6-(1,6),6-(6,6)]
    49      14.088249      14.088249      14.088249    6[6-(1,6),6-(1,6),6-(6,6)]
    50      13.465113      13.465113      13.465113    6[1-(0),6-(1,6),6-(6,6)]
    51      13.020927      13.020927      13.020927    6[1-(0),6-(1,6),6-(6,6)]
    52      13.077228      13.077228      13.077228    6[6-(1,6),6-(1,6),6-(8,8)]
    53        13.6871        13.6871        13.6871    6[1-(0),6-(1,6),6-(6,6)]
    54       14.18642       14.18642       14.18642    6[1-(0),6-(1,6),6-(6,6)]
    55      12.474782      12.474782      12.474782    6[6-(6,6),8-(39),8-(39)]
    56       3.525147       3.525147       3.525147    6[6-(1,6),6-(1,6),6-(6,6)]
    57       8.754307       8.754307       8.754307    6[1-(0),6-(1,6),6-(6,6)]
    58      10.133246      10.133246      10.133246    6[1-(0),6-(1,6),6-(6,6)]
    59      10.789435      10.789435      10.789435    6[6-(1,6),6-(1,6),6-(8,8)]
    60       5.566666       5.566666       5.566666    6[1-(0),6-(1,6),6-(6,6)]
    61       4.208796       4.208796       4.208796    6[1-(0),6-(1,6),6-(6,6)]
    62       7.844975       7.844975       7.844975    6[6-(6,6),8-(39),8-(39)]
    63       8.871576       8.871576       8.871576    6[1-(0),6-(1,6),6-(6,6)]
    64       9.249899       9.249899       9.249899    6[1-(0),6-(1,6),6-(6,6)]
    65       9.637059       9.637059       9.637059    6[6-(1,6),6-(1,6),6-(8,8)]
    66       9.696219       9.696219       9.696219    6[1-(0),6-(1,6),6-(6,6)]
    67      15.309995      15.309995      15.309995    6[6-(6,6),8-(39),8-(39)]
    68       17.92835       17.92835       17.92835    6[1-(0),6-(1,6),6-(6,6)]
    69      18.910749      18.910749      18.910749    6[6-(1,6),6-(1,6),6-(6,6)]
    70       5.133915       5.133915       5.133915    6[6-(1,6),6-(1,6),6-(6,6)]
    71       5.576275       5.576275       5.576275    6[1-(0),6-(1,6),6-(6,6)]
    72       6.912802       6.912802       6.912802    6[1-(0),6-(1,6),6-(6,6)]
    73       7.860385       7.860385       7.860385    6[6-(1,6),6-(1,6),6-(8,8)]
    74       7.415903       7.415903       7.415903    6[1-(0),6-(1,6),6-(6,6)]
    75       6.076167       6.076167       6.076167    6[1-(0),6-(1,6),6-(6,6)]
    76       9.318632       9.318632       9.318632    6[6-(6,6),8-(39),8-(39)]
    77      15.120073      15.120073      15.120073    6[6-(1,6),6-(1,6),6-(6,6)]
    78      15.301431      15.301431      15.301431    6[1-(0),6-(1,6),6-(6,6)]
    79      14.664827      14.664827      14.664827    6[1-(0),6-(1,6),6-(6,6)]
    80        13.8144        13.8144        13.8144    6[6-(1,6),6-(1,6),6-(8,8)]
    81      13.549725      13.549725      13.549725    6[1-(0),6-(1,6),6-(6,6)]
    82      14.201799      14.201799      14.201799    6[1-(0),6-(1,6),6-(6,6)]
    83      13.175333      13.175333      13.175333    6[6-(6,6),8-(39),8-(39)]
    84      18.523969      18.523969      18.523969    6[1-(0),6-(1,6),6-(6,6)]
    85      17.199457      17.199457      17.199457    6[1-(0),6-(1,6),6-(6,6)]
    86      16.196889      16.196889      16.196889    6[6-(1,6),6-(1,6),6-(8,8)]
    87      16.574284      16.574284      16.574284    6[1-(0),6-(1,6),6-(6,6)]
    88      10.488115      10.488115      10.488115    6[6-(6,6),8-(39),8-(39)]
    89       10.18549       10.18549       10.18549    8[6-(6,8),39-(8,8,8,8,8)]
    90      13.193276      13.193276      13.193276    8[6-(6,8),39-(8,8,8,8,8)]
    91      12.396787      12.396787      12.396787    8[6-(6,8),39-(8,8,8,8,8)]
    92      12.958249      12.958249      12.958249    8[6-(6,8),39-(8,8,8,8,8)]
    93      15.302783      15.302783      15.302783    8[6-(6,8),39-(8,8,8,8,8)]
    94      16.901249      16.901249      16.901249    8[6-(6,8),39-(8,8,8,8,8)]
    95      13.946472      13.946472      13.946472    8[6-(6,8),39-(8,8,8,8,8)]
    96      15.649178      15.649178      15.649178    8[6-(6,8),39-(8,8,8,8,8)]
    97      12.054418      12.054418      12.054418    8[6-(6,8),39-(8,8,8,8,8)]
    98       15.14187       15.14187       15.14187    8[6-(6,8),39-(8,8,8,8,8)]
    99      10.793415      10.793415      10.793415    8[6-(6,8),39-(8,8,8,8,8)]
   100      12.639308      12.639308      12.639308    8[6-(6,8),39-(8,8,8,8,8)]
   101      15.091096      15.091096      15.091096    8[6-(6,8),39-(8,8,8,8,8)]
   102       12.08331       12.08331       12.08331    8[6-(6,8),39-(8,8,8,8,8)]
   103      12.879799      12.879799      12.879799    8[6-(6,8),39-(8,8,8,8,8)]
   104      12.318337      12.318337      12.318337    8[6-(6,8),39-(8,8,8,8,8)]
   105       9.973803       9.973803       9.973803    8[6-(6,8),39-(8,8,8,8,8)]
   106       8.375337       8.375337       8.375337    8[6-(6,8),39-(8,8,8,8,8)]
   107      11.330114      11.330114      11.330114    8[6-(6,8),39-(8,8,8,8,8)]
   108       9.627408       9.627408       9.627408    8[6-(6,8),39-(8,8,8,8,8)]
   109      13.222168      13.222168      13.222168    8[6-(6,8),39-(8,8,8,8,8)]
   110      10.134716      10.134716      10.134716    8[6-(6,8),39-(8,8,8,8,8)]
   111      14.483171      14.483171      14.483171    8[6-(6,8),39-(8,8,8,8,8)]
   112      12.637278      12.637278      12.637278    8[6-(6,8),39-(8,8,8,8,8)]
   113      15.918752      15.918752      15.918752    1[6-(6,6)]
   114      11.933948      11.933948      11.933948    1[6-(6,6)]
   115      12.685356      12.685356      12.685356    1[6-(6,6)]
   116      11.497427      11.497427      11.497427    1[6-(6,6)]
   117        10.5787        10.5787        10.5787    1[6-(6,6)]
   118      17.010496      17.010496      17.010496    1[6-(6,6)]
   119      14.522997      14.522997      14.522997    1[6-(6,6)]
   120      19.216467      19.216467      19.216467    1[6-(6,6)]
   121       6.461966       6.461966       6.461966    1[6-(6,6)]
   122      16.753321      16.753321      16.753321    1[6-(6,6)]
   123      11.588266      11.588266      11.588266    1[6-(6,6)]
   124      15.225822      15.225822      15.225822    1[6-(6,6)]
   125       7.070888       7.070888       7.070888    1[6-(6,6)]
   126       20.45508       20.45508       20.45508    1[6-(6,6)]
   127      18.008993      18.008993      18.008993    1[6-(6,6)]
   128      17.111365      17.111365      17.111365    1[6-(6,6)]
   129      19.515971      19.515971      19.515971    1[6-(6,6)]
   130       9.290393       9.290393       9.290393    1[6-(6,6)]
   131      10.430149      10.430149      10.430149    1[6-(6,6)]
   132      12.493401      12.493401      12.493401    1[6-(6,6)]
   133      16.884514      16.884514      16.884514    1[6-(6,6)]
   134        5.96554        5.96554        5.96554    1[6-(6,6)]
   135       8.365944       8.365944       8.365944    1[6-(6,6)]
   136       9.489903       9.489903       9.489903    1[6-(6,6)]
   137       9.357834       9.357834       9.357834    1[6-(6,6)]
   138      13.342638      13.342638      13.342638    1[6-(6,6)]
   139       12.59123       12.59123       12.59123    1[6-(6,6)]
   140      13.779159      13.779159      13.779159    1[6-(6,6)]
   141      14.697886      14.697886      14.697886    1[6-(6,6)]
   142        8.26609        8.26609        8.26609    1[6-(6,6)]
   143      10.753589      10.753589      10.753589    1[6-(6,6)]
   144       6.060119       6.060119       6.060119    1[6-(6,6)]
   145       3.634496       3.634496       3.634496    1[6-(6,6)]
   146       8.523265       8.523265       8.523265    1[6-(6,6)]
   147       13.68832       13.68832       13.68832    1[6-(6,6)]
   148      10.049188      10.049188      10.049188    1[6-(6,6)]
   149      18.205698      18.205698      18.205698    1[6-(6,6)]
   150       4.821506       4.821506       4.821506    1[6-(6,6)]
   151       7.267593       7.267593       7.267593    1[6-(6,6)]
   152       8.165221       8.165221       8.165221    1[6-(6,6)]
   153       5.760615       5.760615       5.760615    1[6-(6,6)]
   154      15.986193      15.986193      15.986193    1[6-(6,6)]
   155      14.846437      14.846437      14.846437    1[6-(6,6)]
   156      12.783185      12.783185      12.783185    1[6-(6,6)]
   157       8.356561       8.356561       8.356561    1[6-(6,6)]
   158      19.311046      19.311046      19.311046    1[6-(6,6)]
   159      16.910642      16.910642      16.910642    1[6-(6,6)]
   160      15.786683      15.786683      15.786683    1[6-(6,6)]
