# Supplementary material for: A collection of forcefield precursors for metal–organic frameworks
Source: RSC Adv. 2019 Nov 13;9(63):36492–507. doi: 10.1039/c9ra07327b (PMC9075174; doi:10.1039/c9ra07327b)
Supplement: RA-009-C9RA07327B-s2259 [file RA-009-C9RA07327B-s2259.txt]

SAQZOB_clean

15.550000    0.000000    0.000000
0.000000    24.921000    0.000000
-0.002206    0.000000    25.282000

     1       1.063901       1.063901       1.063901    48[8-(6),8-(6),8-(6),8-(6,48)]
     2       2.379837       2.379837       2.379837    48[8-(6),8-(6),8-(6),8-(6),8-(6,48)]
     3      14.484996      14.484996      14.484996    48[8-(6),8-(6),8-(6),8-(6,48)]
     4      13.166854      13.166854      13.166854    48[8-(6),8-(6),8-(6),8-(6),8-(6,48)]
     5      14.483893      14.483893      14.483893    48[8-(6),8-(6),8-(6),8-(6,48)]
     6      13.167957      13.167957      13.167957    48[8-(6),8-(6),8-(6),8-(6),8-(6,48)]
     7       1.062798       1.062798       1.062798    48[8-(6),8-(6),8-(6),8-(6,48)]
     8        2.38094        2.38094        2.38094    48[8-(6),8-(6),8-(6),8-(6),8-(6,48)]
     9       3.084665       3.084665       3.084665    1[6-(6,6)]
    10       4.471892       4.471892       4.471892    1[6-(1,6,8)]
    11       5.862089       5.862089       5.862089    1[6-(1,6,8)]
    12       5.547813       5.547813       5.547813    1[6-(1,6,6)]
    13       4.168499       4.168499       4.168499    1[6-(1,6,6)]
    14       3.733193       3.733193       3.733193    1[6-(1,1,6)]
    15        3.22168        3.22168        3.22168    1[6-(1,1,6)]
    16       4.602549       4.602549       4.602549    1[6-(1,1,6)]
    17       4.128438       4.128438       4.128438    1[6-(6,6)]
    18       6.150983       6.150983       6.150983    1[6-(1,6,6)]
    19       5.579269       5.579269       5.579269    1[6-(1,6,6)]
    20       6.600823       6.600823       6.600823    1[6-(6,6)]
    21       8.606729       8.606729       8.606729    1[6-(6,6)]
    22      10.460407      10.460407      10.460407    1[6-(6,6)]
    23       9.797424       9.797424       9.797424    1[6-(1,6,8)]
    24       8.269477       8.269477       8.269477    1[6-(1,6,8)]
    25       7.962678       7.962678       7.962678    1[6-(1,6,6)]
    26       9.509931       9.509931       9.509931    1[6-(1,6,6)]
    27       8.464804       8.464804       8.464804    1[6-(1,1,6)]
    28       9.379254       9.379254       9.379254    1[6-(1,1,6)]
    29      10.013585      10.013585      10.013585    1[6-(1,1,6)]
    30      10.746105      10.746105      10.746105    1[6-(1,6,6)]
    31        11.6759        11.6759        11.6759    1[6-(1,6,6)]
    32      12.273048      12.273048      12.273048    1[6-(6,6)]
    33      11.133522      11.133522      11.133522    1[6-(6,6)]
    34      10.365441      10.365441      10.365441    1[6-(1,6,8)]
    35       10.80384       10.80384       10.80384    1[6-(1,6,8)]
    36       8.171328       8.171328       8.171328    1[6-(1,6,6)]
    37       8.718586       8.718586       8.718586    1[6-(1,6,6)]
    38      10.290815      10.290815      10.290815    1[6-(1,1,6)]
    39       8.894494       8.894494       8.894494    1[6-(1,1,6)]
    40       9.981471       9.981471       9.981471    1[6-(1,1,6)]
    41       9.871014       9.871014       9.871014    1[6-(1,6,6)]
    42       9.357842       9.357842       9.357842    1[6-(1,6,6)]
    43       8.661101       8.661101       8.661101    1[6-(6,6)]
    44       6.623984       6.623984       6.623984    1[6-(6,6)]
    45       4.841921       4.841921       4.841921    1[6-(6,6)]
    46        7.56041        7.56041        7.56041    1[6-(1,6,8)]
    47       6.546525       6.546525       6.546525    1[6-(1,6,8)]
    48       5.840551       5.840551       5.840551    1[6-(1,6,6)]
    49       4.916885       4.916885       4.916885    1[6-(1,6,6)]
    50       6.543602       6.543602       6.543602    1[6-(1,1,6)]
    51       5.938705       5.938705       5.938705    1[6-(1,1,6)]
    52       4.959059       4.959059       4.959059    1[6-(1,1,6)]
    53       4.686526       4.686526       4.686526    1[6-(1,6,6)]
    54       3.728628       3.728628       3.728628    1[6-(1,6,6)]
    55       1.081881       1.081881       1.081881    1[6-(6,6)]
    56      15.343808      15.343808      15.343808    1[6-(1,6,8)]
    57       14.64572       14.64572       14.64572    1[6-(1,6,8)]
    58        1.87133        1.87133        1.87133    1[6-(1,6,6)]
    59       1.417397       1.417397       1.417397    1[6-(1,6,6)]
    60       0.055129       0.055129       0.055129    1[6-(1,1,6)]
    61       1.619436       1.619436       1.619436    1[6-(1,1,6)]
    62       0.689445       0.689445       0.689445    1[6-(1,1,6)]
    63      12.755171      12.755171      12.755171    1[6-(6,6)]
    64      12.136086      12.136086      12.136086    1[6-(1,6,6)]
    65      13.148289      13.148289      13.148289    1[6-(1,6,6)]
    66      13.019432      13.019432      13.019432    1[6-(6,6)]
    67      13.442356      13.442356      13.442356    1[6-(6,6)]
    68      14.029961      14.029961      14.029961    1[6-(6,6)]
    69      12.651941      12.651941      12.651941    1[6-(1,6,8)]
    70      11.719054      11.719054      11.719054    1[6-(1,6,8)]
    71      11.831005      11.831005      11.831005    1[6-(1,6,6)]
    72      12.393784      12.393784      12.393784    1[6-(1,6,6)]
    73       9.988194       9.988194       9.988194    1[6-(1,1,6)]
    74      10.474868      10.474868      10.474868    1[6-(1,1,6)]
    75       9.916753       9.916753       9.916753    1[6-(1,1,6)]
    76      14.516427      14.516427      14.516427    1[6-(1,6,6)]
    77      13.866457      13.866457      13.866457    1[6-(1,6,6)]
    78      15.303303      15.303303      15.303303    1[6-(6,6)]
    79       3.566278       3.566278       3.566278    1[6-(6,6)]
    80       0.700177       0.700177       0.700177    1[6-(1,6,8)]
    81       0.722001       0.722001       0.722001    1[6-(1,6,8)]
    82       3.133814       3.133814       3.133814    1[6-(1,6,6)]
    83       3.083994       3.083994       3.083994    1[6-(1,6,6)]
    84        2.05292        2.05292        2.05292    1[6-(1,1,6)]
    85       3.444609       3.444609       3.444609    1[6-(1,1,6)]
    86       2.066855       2.066855       2.066855    1[6-(1,1,6)]
    87       3.916126       3.916126       3.916126    1[6-(1,6,6)]
    88        4.57084        4.57084        4.57084    1[6-(1,6,6)]
    89       3.093778       3.093778       3.093778    1[6-(6,6)]
    90       2.355332       2.355332       2.355332    1[6-(6,6)]
    91       1.993049       1.993049       1.993049    1[6-(6,6)]
    92       4.956636       4.956636       4.956636    1[6-(1,6,8)]
    93       5.538108       5.538108       5.538108    1[6-(1,6,8)]
    94       4.373358       4.373358       4.373358    1[6-(1,6,6)]
    95       5.003038       5.003038       5.003038    1[6-(1,6,6)]
    96       7.156783       7.156783       7.156783    1[6-(1,1,6)]
    97       6.491231       6.491231       6.491231    1[6-(1,1,6)]
    98       6.609536       6.609536       6.609536    1[6-(1,1,6)]
    99       2.857556       2.857556       2.857556    1[6-(1,6,6)]
   100       2.535535       2.535535       2.535535    1[6-(1,6,6)]
   101      12.462026      12.462026      12.462026    1[6-(6,6)]
   102      11.074799      11.074799      11.074799    1[6-(1,6,8)]
   103       9.684602       9.684602       9.684602    1[6-(1,6,8)]
   104       9.998878       9.998878       9.998878    1[6-(1,6,6)]
   105      11.378192      11.378192      11.378192    1[6-(1,6,6)]
   106      11.813498      11.813498      11.813498    1[6-(1,1,6)]
   107      12.325011      12.325011      12.325011    1[6-(1,1,6)]
   108      10.944142      10.944142      10.944142    1[6-(1,1,6)]
   109      11.420459      11.420459      11.420459    1[6-(6,6)]
   110       9.395708       9.395708       9.395708    1[6-(1,6,6)]
   111       9.969628       9.969628       9.969628    1[6-(1,6,6)]
   112       8.948074       8.948074       8.948074    1[6-(6,6)]
   113       6.942168       6.942168       6.942168    1[6-(6,6)]
   114        5.08849        5.08849        5.08849    1[6-(6,6)]
   115       5.749267       5.749267       5.749267    1[6-(1,6,8)]
   116        7.27942        7.27942        7.27942    1[6-(1,6,8)]
   117       7.584013       7.584013       7.584013    1[6-(1,6,6)]
   118        6.03676        6.03676        6.03676    1[6-(1,6,6)]
   119       7.081887       7.081887       7.081887    1[6-(1,1,6)]
   120       6.167437       6.167437       6.167437    1[6-(1,1,6)]
   121       5.533106       5.533106       5.533106    1[6-(1,1,6)]
   122       4.800586       4.800586       4.800586    1[6-(1,6,6)]
   123       3.870791       3.870791       3.870791    1[6-(1,6,6)]
   124       3.273643       3.273643       3.273643    1[6-(6,6)]
   125       4.413169       4.413169       4.413169    1[6-(6,6)]
   126        5.18125        5.18125        5.18125    1[6-(1,6,8)]
   127       4.742851       4.742851       4.742851    1[6-(1,6,8)]
   128       7.375363       7.375363       7.375363    1[6-(1,6,6)]
   129       6.828105       6.828105       6.828105    1[6-(1,6,6)]
   130       5.255876       5.255876       5.255876    1[6-(1,1,6)]
   131       6.652197       6.652197       6.652197    1[6-(1,1,6)]
   132        5.56522        5.56522        5.56522    1[6-(1,1,6)]
   133       5.675677       5.675677       5.675677    1[6-(1,6,6)]
   134       6.188849       6.188849       6.188849    1[6-(1,6,6)]
   135        6.88559        6.88559        6.88559    1[6-(6,6)]
   136       8.922707       8.922707       8.922707    1[6-(6,6)]
   137       10.70477       10.70477       10.70477    1[6-(6,6)]
   138       7.986281       7.986281       7.986281    1[6-(1,6,8)]
   139       9.000166       9.000166       9.000166    1[6-(1,6,8)]
   140        9.70614        9.70614        9.70614    1[6-(1,6,6)]
   141      10.629806      10.629806      10.629806    1[6-(1,6,6)]
   142       9.003089       9.003089       9.003089    1[6-(1,1,6)]
   143       9.607986       9.607986       9.607986    1[6-(1,1,6)]
   144      10.587632      10.587632      10.587632    1[6-(1,1,6)]
   145      10.860165      10.860165      10.860165    1[6-(1,6,6)]
   146      11.818063      11.818063      11.818063    1[6-(1,6,6)]
   147      14.467016      14.467016      14.467016    1[6-(6,6)]
   148       0.205089       0.205089       0.205089    1[6-(1,6,8)]
   149       0.903177       0.903177       0.903177    1[6-(1,6,8)]
   150      13.677567      13.677567      13.677567    1[6-(1,6,6)]
   151        14.1315        14.1315        14.1315    1[6-(1,6,6)]
   152      15.493768      15.493768      15.493768    1[6-(1,1,6)]
   153      13.929461      13.929461      13.929461    1[6-(1,1,6)]
   154      14.859452      14.859452      14.859452    1[6-(1,1,6)]
   155       2.793726       2.793726       2.793726    1[6-(6,6)]
   156       3.412811       3.412811       3.412811    1[6-(1,6,6)]
   157       2.400608       2.400608       2.400608    1[6-(1,6,6)]
   158       2.529465       2.529465       2.529465    1[6-(6,6)]
   159       2.106541       2.106541       2.106541    1[6-(6,6)]
   160       1.518936       1.518936       1.518936    1[6-(6,6)]
   161       2.896956       2.896956       2.896956    1[6-(1,6,8)]
   162       3.829843       3.829843       3.829843    1[6-(1,6,8)]
   163       3.717892       3.717892       3.717892    1[6-(1,6,6)]
   164       3.152907       3.152907       3.152907    1[6-(1,6,6)]
   165       5.558497       5.558497       5.558497    1[6-(1,1,6)]
   166       5.071823       5.071823       5.071823    1[6-(1,1,6)]
   167       5.632144       5.632144       5.632144    1[6-(1,1,6)]
   168        1.03247        1.03247        1.03247    1[6-(1,6,6)]
   169        1.68244        1.68244        1.68244    1[6-(1,6,6)]
   170       0.245594       0.245594       0.245594    1[6-(6,6)]
   171      11.982619      11.982619      11.982619    1[6-(6,6)]
   172      14.846514      14.846514      14.846514    1[6-(1,6,8)]
   173      14.826896      14.826896      14.826896    1[6-(1,6,8)]
   174      12.415083      12.415083      12.415083    1[6-(1,6,6)]
   175      12.462697      12.462697      12.462697    1[6-(1,6,6)]
   176      13.493771      13.493771      13.493771    1[6-(1,1,6)]
   177      12.102082      12.102082      12.102082    1[6-(1,1,6)]
   178      13.479836      13.479836      13.479836    1[6-(1,1,6)]
   179      11.632771      11.632771      11.632771    1[6-(1,6,6)]
   180      10.978057      10.978057      10.978057    1[6-(1,6,6)]
   181      12.455119      12.455119      12.455119    1[6-(6,6)]
   182      13.193565      13.193565      13.193565    1[6-(6,6)]
   183      13.555848      13.555848      13.555848    1[6-(6,6)]
   184      10.592261      10.592261      10.592261    1[6-(1,6,8)]
   185      10.010789      10.010789      10.010789    1[6-(1,6,8)]
   186      11.175539      11.175539      11.175539    1[6-(1,6,6)]
   187      10.545859      10.545859      10.545859    1[6-(1,6,6)]
   188       8.392114       8.392114       8.392114    1[6-(1,1,6)]
   189       9.057666       9.057666       9.057666    1[6-(1,1,6)]
   190       8.939361       8.939361       8.939361    1[6-(1,1,6)]
   191      12.691341      12.691341      12.691341    1[6-(1,6,6)]
   192      13.013362      13.013362      13.013362    1[6-(1,6,6)]
   193      12.463129      12.463129      12.463129    1[6-(6,6)]
   194      11.075902      11.075902      11.075902    1[6-(1,6,8)]
   195       9.685705       9.685705       9.685705    1[6-(1,6,8)]
   196       9.999981       9.999981       9.999981    1[6-(1,6,6)]
   197      11.379295      11.379295      11.379295    1[6-(1,6,6)]
   198      11.814601      11.814601      11.814601    1[6-(1,1,6)]
   199      12.326114      12.326114      12.326114    1[6-(1,1,6)]
   200      10.945245      10.945245      10.945245    1[6-(1,1,6)]
   201      11.419356      11.419356      11.419356    1[6-(6,6)]
   202       9.396811       9.396811       9.396811    1[6-(1,6,6)]
   203       9.968525       9.968525       9.968525    1[6-(1,6,6)]
   204       8.946971       8.946971       8.946971    1[6-(6,6)]
   205       6.941065       6.941065       6.941065    1[6-(6,6)]
   206       5.087387       5.087387       5.087387    1[6-(6,6)]
   207        5.75037        5.75037        5.75037    1[6-(1,6,8)]
   208       7.278317       7.278317       7.278317    1[6-(1,6,8)]
   209       7.585116       7.585116       7.585116    1[6-(1,6,6)]
   210       6.037863       6.037863       6.037863    1[6-(1,6,6)]
   211        7.08299        7.08299        7.08299    1[6-(1,1,6)]
   212        6.16854        6.16854        6.16854    1[6-(1,1,6)]
   213       5.534209       5.534209       5.534209    1[6-(1,1,6)]
   214       4.801689       4.801689       4.801689    1[6-(1,6,6)]
   215       3.871894       3.871894       3.871894    1[6-(1,6,6)]
   216       3.274746       3.274746       3.274746    1[6-(6,6)]
   217       4.414272       4.414272       4.414272    1[6-(6,6)]
   218       5.182353       5.182353       5.182353    1[6-(1,6,8)]
   219       4.743954       4.743954       4.743954    1[6-(1,6,8)]
   220       7.376466       7.376466       7.376466    1[6-(1,6,6)]
   221       6.829208       6.829208       6.829208    1[6-(1,6,6)]
   222       5.256979       5.256979       5.256979    1[6-(1,1,6)]
   223         6.6533         6.6533         6.6533    1[6-(1,1,6)]
   224       5.566323       5.566323       5.566323    1[6-(1,1,6)]
   225        5.67678        5.67678        5.67678    1[6-(1,6,6)]
   226       6.189952       6.189952       6.189952    1[6-(1,6,6)]
   227       6.886693       6.886693       6.886693    1[6-(6,6)]
   228        8.92381        8.92381        8.92381    1[6-(6,6)]
   229      10.705873      10.705873      10.705873    1[6-(6,6)]
   230       7.987384       7.987384       7.987384    1[6-(1,6,8)]
   231       9.001269       9.001269       9.001269    1[6-(1,6,8)]
   232       9.707243       9.707243       9.707243    1[6-(1,6,6)]
   233      10.630909      10.630909      10.630909    1[6-(1,6,6)]
   234       9.004192       9.004192       9.004192    1[6-(1,1,6)]
   235       9.609089       9.609089       9.609089    1[6-(1,1,6)]
   236      10.588735      10.588735      10.588735    1[6-(1,1,6)]
   237      10.861268      10.861268      10.861268    1[6-(1,6,6)]
   238      11.819166      11.819166      11.819166    1[6-(1,6,6)]
   239      14.465913      14.465913      14.465913    1[6-(6,6)]
   240       0.203986       0.203986       0.203986    1[6-(1,6,8)]
   241       0.902074       0.902074       0.902074    1[6-(1,6,8)]
   242      13.676464      13.676464      13.676464    1[6-(1,6,6)]
   243      14.130397      14.130397      14.130397    1[6-(1,6,6)]
   244      15.492665      15.492665      15.492665    1[6-(1,1,6)]
   245      13.928358      13.928358      13.928358    1[6-(1,1,6)]
   246      14.858349      14.858349      14.858349    1[6-(1,1,6)]
   247       2.792623       2.792623       2.792623    1[6-(6,6)]
   248       3.411708       3.411708       3.411708    1[6-(1,6,6)]
   249       2.399505       2.399505       2.399505    1[6-(1,6,6)]
   250       2.528362       2.528362       2.528362    1[6-(6,6)]
   251       2.105438       2.105438       2.105438    1[6-(6,6)]
   252       1.517833       1.517833       1.517833    1[6-(6,6)]
   253       2.895853       2.895853       2.895853    1[6-(1,6,8)]
   254        3.82874        3.82874        3.82874    1[6-(1,6,8)]
   255       3.716789       3.716789       3.716789    1[6-(1,6,6)]
   256        3.15401        3.15401        3.15401    1[6-(1,6,6)]
   257         5.5596         5.5596         5.5596    1[6-(1,1,6)]
   258       5.072926       5.072926       5.072926    1[6-(1,1,6)]
   259       5.631041       5.631041       5.631041    1[6-(1,1,6)]
   260       1.031367       1.031367       1.031367    1[6-(1,6,6)]
   261       1.681337       1.681337       1.681337    1[6-(1,6,6)]
   262       0.244491       0.244491       0.244491    1[6-(6,6)]
   263      11.981516      11.981516      11.981516    1[6-(6,6)]
   264      14.847617      14.847617      14.847617    1[6-(1,6,8)]
   265      14.825793      14.825793      14.825793    1[6-(1,6,8)]
   266       12.41398       12.41398       12.41398    1[6-(1,6,6)]
   267        12.4638        12.4638        12.4638    1[6-(1,6,6)]
   268      13.494874      13.494874      13.494874    1[6-(1,1,6)]
   269      12.103185      12.103185      12.103185    1[6-(1,1,6)]
   270      13.480939      13.480939      13.480939    1[6-(1,1,6)]
   271      11.631668      11.631668      11.631668    1[6-(1,6,6)]
   272      10.976954      10.976954      10.976954    1[6-(1,6,6)]
   273      12.454016      12.454016      12.454016    1[6-(6,6)]
   274      13.192462      13.192462      13.192462    1[6-(6,6)]
   275      13.554745      13.554745      13.554745    1[6-(6,6)]
   276      10.591158      10.591158      10.591158    1[6-(1,6,8)]
   277      10.009686      10.009686      10.009686    1[6-(1,6,8)]
   278      11.174436      11.174436      11.174436    1[6-(1,6,6)]
   279      10.544756      10.544756      10.544756    1[6-(1,6,6)]
   280       8.391011       8.391011       8.391011    1[6-(1,1,6)]
   281       9.056563       9.056563       9.056563    1[6-(1,1,6)]
   282       8.938258       8.938258       8.938258    1[6-(1,1,6)]
   283      12.690238      12.690238      12.690238    1[6-(1,6,6)]
   284      13.012259      13.012259      13.012259    1[6-(1,6,6)]
   285       3.085768       3.085768       3.085768    1[6-(6,6)]
   286       4.472995       4.472995       4.472995    1[6-(1,6,8)]
   287       5.863192       5.863192       5.863192    1[6-(1,6,8)]
   288       5.548916       5.548916       5.548916    1[6-(1,6,6)]
   289       4.169602       4.169602       4.169602    1[6-(1,6,6)]
   290       3.734296       3.734296       3.734296    1[6-(1,1,6)]
   291       3.222783       3.222783       3.222783    1[6-(1,1,6)]
   292       4.603652       4.603652       4.603652    1[6-(1,1,6)]
   293       4.127335       4.127335       4.127335    1[6-(6,6)]
   294       6.152086       6.152086       6.152086    1[6-(1,6,6)]
   295       5.578166       5.578166       5.578166    1[6-(1,6,6)]
   296        6.59972        6.59972        6.59972    1[6-(6,6)]
   297       8.605626       8.605626       8.605626    1[6-(6,6)]
   298      10.459304      10.459304      10.459304    1[6-(6,6)]
   299       9.798527       9.798527       9.798527    1[6-(1,6,8)]
   300       8.268374       8.268374       8.268374    1[6-(1,6,8)]
   301       7.963781       7.963781       7.963781    1[6-(1,6,6)]
   302       9.511034       9.511034       9.511034    1[6-(1,6,6)]
   303       8.465907       8.465907       8.465907    1[6-(1,1,6)]
   304       9.380357       9.380357       9.380357    1[6-(1,1,6)]
   305      10.014688      10.014688      10.014688    1[6-(1,1,6)]
   306      10.747208      10.747208      10.747208    1[6-(1,6,6)]
   307      11.677003      11.677003      11.677003    1[6-(1,6,6)]
   308      12.274151      12.274151      12.274151    1[6-(6,6)]
   309      11.134625      11.134625      11.134625    1[6-(6,6)]
   310      10.366544      10.366544      10.366544    1[6-(1,6,8)]
   311      10.804943      10.804943      10.804943    1[6-(1,6,8)]
   312       8.172431       8.172431       8.172431    1[6-(1,6,6)]
   313       8.719689       8.719689       8.719689    1[6-(1,6,6)]
   314      10.291918      10.291918      10.291918    1[6-(1,1,6)]
   315       8.895597       8.895597       8.895597    1[6-(1,1,6)]
   316       9.982574       9.982574       9.982574    1[6-(1,1,6)]
   317       9.872117       9.872117       9.872117    1[6-(1,6,6)]
   318       9.358945       9.358945       9.358945    1[6-(1,6,6)]
   319       8.662204       8.662204       8.662204    1[6-(6,6)]
   320       6.625087       6.625087       6.625087    1[6-(6,6)]
   321       4.843024       4.843024       4.843024    1[6-(6,6)]
   322       7.561513       7.561513       7.561513    1[6-(1,6,8)]
   323       6.547628       6.547628       6.547628    1[6-(1,6,8)]
   324       5.841654       5.841654       5.841654    1[6-(1,6,6)]
   325       4.917988       4.917988       4.917988    1[6-(1,6,6)]
   326       6.544705       6.544705       6.544705    1[6-(1,1,6)]
   327       5.939808       5.939808       5.939808    1[6-(1,1,6)]
   328       4.960162       4.960162       4.960162    1[6-(1,1,6)]
   329       4.687629       4.687629       4.687629    1[6-(1,6,6)]
   330       3.729731       3.729731       3.729731    1[6-(1,6,6)]
   331       1.080778       1.080778       1.080778    1[6-(6,6)]
   332      15.342705      15.342705      15.342705    1[6-(1,6,8)]
   333      14.644617      14.644617      14.644617    1[6-(1,6,8)]
   334       1.870227       1.870227       1.870227    1[6-(1,6,6)]
   335       1.416294       1.416294       1.416294    1[6-(1,6,6)]
   336       0.054026       0.054026       0.054026    1[6-(1,1,6)]
   337       1.618333       1.618333       1.618333    1[6-(1,1,6)]
   338       0.688342       0.688342       0.688342    1[6-(1,1,6)]
   339      12.754068      12.754068      12.754068    1[6-(6,6)]
   340      12.134983      12.134983      12.134983    1[6-(1,6,6)]
   341      13.147186      13.147186      13.147186    1[6-(1,6,6)]
   342      13.018329      13.018329      13.018329    1[6-(6,6)]
   343      13.441253      13.441253      13.441253    1[6-(6,6)]
   344      14.028858      14.028858      14.028858    1[6-(6,6)]
   345      12.650838      12.650838      12.650838    1[6-(1,6,8)]
   346      11.717951      11.717951      11.717951    1[6-(1,6,8)]
   347      11.829902      11.829902      11.829902    1[6-(1,6,6)]
   348      12.394887      12.394887      12.394887    1[6-(1,6,6)]
   349       9.989297       9.989297       9.989297    1[6-(1,1,6)]
   350      10.475971      10.475971      10.475971    1[6-(1,1,6)]
   351        9.91565        9.91565        9.91565    1[6-(1,1,6)]
   352      14.515324      14.515324      14.515324    1[6-(1,6,6)]
   353      13.865354      13.865354      13.865354    1[6-(1,6,6)]
   354        15.3022        15.3022        15.3022    1[6-(6,6)]
   355       3.565175       3.565175       3.565175    1[6-(6,6)]
   356        0.70128        0.70128        0.70128    1[6-(1,6,8)]
   357       0.720898       0.720898       0.720898    1[6-(1,6,8)]
   358       3.132711       3.132711       3.132711    1[6-(1,6,6)]
   359       3.085097       3.085097       3.085097    1[6-(1,6,6)]
   360       2.054023       2.054023       2.054023    1[6-(1,1,6)]
   361       3.445712       3.445712       3.445712    1[6-(1,1,6)]
   362       2.067958       2.067958       2.067958    1[6-(1,1,6)]
   363       3.915023       3.915023       3.915023    1[6-(1,6,6)]
   364       4.569737       4.569737       4.569737    1[6-(1,6,6)]
   365       3.092675       3.092675       3.092675    1[6-(6,6)]
   366       2.354229       2.354229       2.354229    1[6-(6,6)]
   367       1.991946       1.991946       1.991946    1[6-(6,6)]
   368       4.955533       4.955533       4.955533    1[6-(1,6,8)]
   369       5.537005       5.537005       5.537005    1[6-(1,6,8)]
   370       4.372255       4.372255       4.372255    1[6-(1,6,6)]
   371       5.001935       5.001935       5.001935    1[6-(1,6,6)]
   372        7.15568        7.15568        7.15568    1[6-(1,1,6)]
   373       6.490128       6.490128       6.490128    1[6-(1,1,6)]
   374       6.608433       6.608433       6.608433    1[6-(1,1,6)]
   375       2.856453       2.856453       2.856453    1[6-(1,6,6)]
   376       2.534432       2.534432       2.534432    1[6-(1,6,6)]
   377       2.547058       2.547058       2.547058    6[6-(6,6),8-(48),8-(48)]
   378       3.449936       3.449936       3.449936    6[6-(1,6),6-(1,6),6-(8,8)]
   379       3.572901       3.572901       3.572901    6[1-(0),6-(6,6),6-(6,6)]
   380       4.390901       4.390901       4.390901    6[6-(1,1,6),6-(1,6),6-(6,8)]
   381        5.10926        5.10926        5.10926    6[6-(6,6),6-(6,6),8-(6)]
   382       5.247801       5.247801       5.247801    6[1-(0),1-(0),6-(1,1,6),8-(6)]
   383       4.765683       4.765683       4.765683    6[1-(0),1-(0),6-(1,1,1),6-(1,1,8)]
   384       4.010031       4.010031       4.010031    6[1-(0),1-(0),1-(0),6-(1,1,6)]
   385       5.054715       5.054715       5.054715    6[6-(1,1,6),6-(1,6),6-(6,8)]
   386       4.203159       4.203159       4.203159    6[1-(0),6-(6,6),6-(6,6)]
   387       5.996082       5.996082       5.996082    6[1-(0),1-(0),6-(6,6),6-(6,6)]
   388       7.322468       7.322468       7.322468    6[6-(1,1,6),6-(1,6),6-(6,8)]
   389        7.38614        7.38614        7.38614    6[1-(0),6-(1,6),6-(6,6)]
   390       8.563252       8.563252       8.563252    6[1-(0),6-(1,6),6-(1,6)]
   391       9.665814       9.665814       9.665814    6[1-(0),6-(1,6),6-(6,6)]
   392       9.648146       9.648146       9.648146    6[6-(1,1,6),6-(1,6),6-(6,8)]
   393        8.48191        8.48191        8.48191    6[6-(6,6),6-(6,6),8-(6)]
   394       8.884672       8.884672       8.884672    6[1-(0),1-(0),6-(1,1,6),8-(6)]
   395       8.864542       8.864542       8.864542    6[1-(0),1-(0),6-(1,1,1),6-(1,1,8)]
   396       9.211253       9.211253       9.211253    6[1-(0),1-(0),1-(0),6-(1,1,6)]
   397      10.850242      10.850242      10.850242    6[1-(0),1-(0),6-(6,6),6-(6,6)]
   398      10.977831      10.977831      10.977831    6[6-(1,1,6),6-(1,6),6-(6,8)]
   399      11.769298      11.769298      11.769298    6[1-(0),6-(6,6),6-(6,6)]
   400      11.844008      11.844008      11.844008    6[6-(1,6),6-(1,6),6-(8,8)]
   401      12.714776      12.714776      12.714776    6[6-(6,6),8-(48),8-(48)]
   402       11.09771       11.09771       11.09771    6[1-(0),6-(6,6),6-(6,6)]
   403      10.301584      10.301584      10.301584    6[6-(1,1,6),6-(1,6),6-(6,8)]
   404      10.251752      10.251752      10.251752    6[6-(6,6),6-(6,6),8-(6)]
   405      10.035709      10.035709      10.035709    6[1-(0),1-(0),6-(1,1,6),8-(6)]
   406       8.979896       8.979896       8.979896    6[1-(0),1-(0),6-(1,1,1),6-(1,1,8)]
   407       9.592657       9.592657       9.592657    6[1-(0),1-(0),1-(0),6-(1,1,6)]
   408       9.444886       9.444886       9.444886    6[1-(0),1-(0),6-(6,6),6-(6,6)]
   409       8.046909       8.046909       8.046909    6[6-(1,1,6),6-(1,6),6-(6,8)]
   410       7.913142       7.913142       7.913142    6[1-(0),6-(1,6),6-(6,6)]
   411       6.718859       6.718859       6.718859    6[1-(0),6-(1,6),6-(1,6)]
   412       5.639674       5.639674       5.639674    6[1-(0),6-(1,6),6-(6,6)]
   413       5.748563       5.748563       5.748563    6[6-(1,1,6),6-(1,6),6-(6,8)]
   414       6.927306       6.927306       6.927306    6[6-(6,6),6-(6,6),8-(6)]
   415       6.729998       6.729998       6.729998    6[1-(0),1-(0),6-(1,1,6),8-(6)]
   416       5.781491       5.781491       5.781491    6[1-(0),1-(0),6-(1,1,1),6-(1,1,8)]
   417       5.808058       5.808058       5.808058    6[1-(0),1-(0),1-(0),6-(1,1,6)]
   418       4.554305       4.554305       4.554305    6[1-(0),1-(0),6-(6,6),6-(6,6)]
   419      14.210836      14.210836      14.210836    6[6-(6,6),8-(48),8-(48)]
   420      14.636786      14.636786      14.636786    6[6-(1,6),6-(1,6),6-(8,8)]
   421       0.430277       0.430277       0.430277    6[1-(0),6-(6,6),6-(6,6)]
   422       0.837574       0.837574       0.837574    6[6-(1,1,6),6-(1,6),6-(6,8)]
   423      15.403173      15.403173      15.403173    6[6-(6,6),6-(6,6),8-(6)]
   424      15.474508      15.474508      15.474508    6[1-(0),1-(0),6-(1,1,6),8-(6)]
   425        1.12342        1.12342        1.12342    6[1-(0),1-(0),6-(1,1,1),6-(1,1,8)]
   426        0.85436        0.85436        0.85436    6[1-(0),1-(0),1-(0),6-(1,1,6)]
   427      14.056571      14.056571      14.056571    6[6-(1,1,6),6-(1,6),6-(6,8)]
   428      13.675711      13.675711      13.675711    6[1-(0),6-(6,6),6-(6,6)]
   429      13.053506      13.053506      13.053506    6[1-(0),1-(0),6-(6,6),6-(6,6)]
   430      13.271178      13.271178      13.271178    6[6-(1,1,6),6-(1,6),6-(6,8)]
   431      13.233945      13.233945      13.233945    6[1-(0),6-(1,6),6-(6,6)]
   432      13.501385      13.501385      13.501385    6[1-(0),6-(1,6),6-(1,6)]
   433      13.846485      13.846485      13.846485    6[1-(0),6-(1,6),6-(6,6)]
   434      13.931918      13.931918      13.931918    6[6-(1,1,6),6-(1,6),6-(6,8)]
   435        13.5774        13.5774        13.5774    6[6-(6,6),6-(6,6),8-(6)]
   436      12.421873      12.421873      12.421873    6[1-(0),1-(0),6-(1,1,6),8-(6)]
   437      11.852707      11.852707      11.852707    6[1-(0),1-(0),6-(1,1,1),6-(1,1,8)]
   438      10.428284      10.428284      10.428284    6[1-(0),1-(0),1-(0),6-(1,1,6)]
   439      14.474496      14.474496      14.474496    6[1-(0),1-(0),6-(6,6),6-(6,6)]
   440       0.297576       0.297576       0.297576    6[6-(1,1,6),6-(1,6),6-(6,8)]
   441       0.477954       0.477954       0.477954    6[1-(0),6-(6,6),6-(6,6)]
   442       1.712652       1.712652       1.712652    6[6-(1,6),6-(1,6),6-(8,8)]
   443       1.922566       1.922566       1.922566    6[6-(6,6),8-(48),8-(48,48)]
   444       2.756097       2.756097       2.756097    6[1-(0),6-(6,6),6-(6,6)]
   445       2.606818       2.606818       2.606818    6[6-(1,1,6),6-(1,6),6-(6,8)]
   446       1.407875       1.407875       1.407875    6[6-(6,6),6-(6,6),8-(6)]
   447       1.196274       1.196274       1.196274    6[1-(0),1-(0),6-(1,1,6),8-(6)]
   448        2.62372        2.62372        2.62372    6[1-(0),1-(0),6-(1,1,1),6-(1,1,8)]
   449       2.539628       2.539628       2.539628    6[1-(0),1-(0),1-(0),6-(1,1,6)]
   450       3.738909       3.738909       3.738909    6[1-(0),1-(0),6-(6,6),6-(6,6)]
   451       3.334727       3.334727       3.334727    6[6-(1,1,6),6-(1,6),6-(6,8)]
   452       3.000491       3.000491       3.000491    6[1-(0),6-(1,6),6-(6,6)]
   453       2.538761       2.538761       2.538761    6[1-(0),6-(1,6),6-(1,6)]
   454       2.336631       2.336631       2.336631    6[1-(0),6-(1,6),6-(6,6)]
   455        2.63355        2.63355        2.63355    6[6-(1,1,6),6-(1,6),6-(6,8)]
   456       3.187026       3.187026       3.187026    6[6-(6,6),6-(6,6),8-(6)]
   457       4.871029       4.871029       4.871029    6[1-(0),1-(0),6-(1,1,6),8-(6)]
   458        5.08087        5.08087        5.08087    6[1-(0),1-(0),6-(1,1,1),6-(1,1,8)]
   459       6.460173       6.460173       6.460173    6[1-(0),1-(0),1-(0),6-(1,1,6)]
   460       2.313241       2.313241       2.313241    6[1-(0),1-(0),6-(6,6),6-(6,6)]
   461      13.001839      13.001839      13.001839    6[6-(6,6),8-(48),8-(48)]
   462      12.096755      12.096755      12.096755    6[6-(1,6),6-(1,6),6-(8,8)]
   463       11.97379       11.97379       11.97379    6[1-(0),6-(6,6),6-(6,6)]
   464       11.15579       11.15579       11.15579    6[6-(1,1,6),6-(1,6),6-(6,8)]
   465      10.437431      10.437431      10.437431    6[6-(6,6),6-(6,6),8-(6)]
   466       10.29889       10.29889       10.29889    6[1-(0),1-(0),6-(1,1,6),8-(6)]
   467      10.781008      10.781008      10.781008    6[1-(0),1-(0),6-(1,1,1),6-(1,1,8)]
   468       11.53666       11.53666       11.53666    6[1-(0),1-(0),1-(0),6-(1,1,6)]
   469      10.491976      10.491976      10.491976    6[6-(1,1,6),6-(1,6),6-(6,8)]
   470      11.345738      11.345738      11.345738    6[1-(0),6-(6,6),6-(6,6)]
   471       9.552815       9.552815       9.552815    6[1-(0),1-(0),6-(6,6),6-(6,6)]
   472       8.226429       8.226429       8.226429    6[6-(1,1,6),6-(1,6),6-(6,8)]
   473       8.162757       8.162757       8.162757    6[1-(0),6-(1,6),6-(6,6)]
   474       6.985645       6.985645       6.985645    6[1-(0),6-(1,6),6-(1,6)]
   475       5.883083       5.883083       5.883083    6[1-(0),6-(1,6),6-(6,6)]
   476       5.898545       5.898545       5.898545    6[6-(1,1,6),6-(1,6),6-(6,8)]
   477       7.064781       7.064781       7.064781    6[6-(6,6),6-(6,6),8-(6)]
   478       6.662019       6.662019       6.662019    6[1-(0),1-(0),6-(1,1,6),8-(6)]
   479       6.682149       6.682149       6.682149    6[1-(0),1-(0),6-(1,1,1),6-(1,1,8)]
   480       6.335438       6.335438       6.335438    6[1-(0),1-(0),1-(0),6-(1,1,6)]
   481       4.696449       4.696449       4.696449    6[1-(0),1-(0),6-(6,6),6-(6,6)]
   482        4.56886        4.56886        4.56886    6[6-(1,1,6),6-(1,6),6-(6,8)]
   483       3.777393       3.777393       3.777393    6[1-(0),6-(6,6),6-(6,6)]
   484       3.702683       3.702683       3.702683    6[6-(1,6),6-(1,6),6-(8,8)]
   485       2.831915       2.831915       2.831915    6[6-(6,6),8-(48),8-(48)]
   486       4.448981       4.448981       4.448981    6[1-(0),6-(6,6),6-(6,6)]
   487       5.245107       5.245107       5.245107    6[6-(1,1,6),6-(1,6),6-(6,8)]
   488       5.294939       5.294939       5.294939    6[6-(6,6),6-(6,6),8-(6)]
   489       5.510982       5.510982       5.510982    6[1-(0),1-(0),6-(1,1,6),8-(6)]
   490       6.566795       6.566795       6.566795    6[1-(0),1-(0),6-(1,1,1),6-(1,1,8)]
   491       5.954034       5.954034       5.954034    6[1-(0),1-(0),1-(0),6-(1,1,6)]
   492       6.101805       6.101805       6.101805    6[1-(0),1-(0),6-(6,6),6-(6,6)]
   493       7.499782       7.499782       7.499782    6[6-(1,1,6),6-(1,6),6-(6,8)]
   494       7.633549       7.633549       7.633549    6[1-(0),6-(1,6),6-(6,6)]
   495       8.827832       8.827832       8.827832    6[1-(0),6-(1,6),6-(1,6)]
   496       9.907017       9.907017       9.907017    6[1-(0),6-(1,6),6-(6,6)]
   497       9.798128       9.798128       9.798128    6[6-(1,1,6),6-(1,6),6-(6,8)]
   498       8.619385       8.619385       8.619385    6[6-(6,6),6-(6,6),8-(6)]
   499       8.816693       8.816693       8.816693    6[1-(0),1-(0),6-(1,1,6),8-(6)]
   500         9.7652         9.7652         9.7652    6[1-(0),1-(0),6-(1,1,1),6-(1,1,8)]
   501       9.738633       9.738633       9.738633    6[1-(0),1-(0),1-(0),6-(1,1,6)]
   502      10.992386      10.992386      10.992386    6[1-(0),1-(0),6-(6,6),6-(6,6)]
   503       1.338061       1.338061       1.338061    6[6-(6,6),8-(48),8-(48)]
   504       0.912111       0.912111       0.912111    6[6-(1,6),6-(1,6),6-(8,8)]
   505       15.11862       15.11862       15.11862    6[1-(0),6-(6,6),6-(6,6)]
   506      14.711323      14.711323      14.711323    6[6-(1,1,6),6-(1,6),6-(6,8)]
   507       0.145724       0.145724       0.145724    6[6-(6,6),6-(6,6),8-(6)]
   508       0.074389       0.074389       0.074389    6[1-(0),1-(0),6-(1,1,6),8-(6)]
   509      14.425477      14.425477      14.425477    6[1-(0),1-(0),6-(1,1,1),6-(1,1,8)]
   510      14.694537      14.694537      14.694537    6[1-(0),1-(0),1-(0),6-(1,1,6)]
   511       1.492326       1.492326       1.492326    6[6-(1,1,6),6-(1,6),6-(6,8)]
   512       1.873186       1.873186       1.873186    6[1-(0),6-(6,6),6-(6,6)]
   513       2.495391       2.495391       2.495391    6[1-(0),1-(0),6-(6,6),6-(6,6)]
   514       2.277719       2.277719       2.277719    6[6-(1,1,6),6-(1,6),6-(6,8)]
   515       2.314952       2.314952       2.314952    6[1-(0),6-(1,6),6-(6,6)]
   516       2.047512       2.047512       2.047512    6[1-(0),6-(1,6),6-(1,6)]
   517       1.702412       1.702412       1.702412    6[1-(0),6-(1,6),6-(6,6)]
   518       1.616979       1.616979       1.616979    6[6-(1,1,6),6-(1,6),6-(6,8)]
   519       1.971497       1.971497       1.971497    6[6-(6,6),6-(6,6),8-(6)]
   520       3.127024       3.127024       3.127024    6[1-(0),1-(0),6-(1,1,6),8-(6)]
   521        3.69619        3.69619        3.69619    6[1-(0),1-(0),6-(1,1,1),6-(1,1,8)]
   522       5.120613       5.120613       5.120613    6[1-(0),1-(0),1-(0),6-(1,1,6)]
   523       1.074401       1.074401       1.074401    6[1-(0),1-(0),6-(6,6),6-(6,6)]
   524      15.251321      15.251321      15.251321    6[6-(1,1,6),6-(1,6),6-(6,8)]
   525      15.070943      15.070943      15.070943    6[1-(0),6-(6,6),6-(6,6)]
   526      13.836245      13.836245      13.836245    6[6-(1,6),6-(1,6),6-(8,8)]
   527      13.626331      13.626331      13.626331    6[6-(6,6),8-(48),8-(48,48)]
   528        12.7928        12.7928        12.7928    6[1-(0),6-(6,6),6-(6,6)]
   529      12.942079      12.942079      12.942079    6[6-(1,1,6),6-(1,6),6-(6,8)]
   530      14.141022      14.141022      14.141022    6[6-(6,6),6-(6,6),8-(6)]
   531      14.352623      14.352623      14.352623    6[1-(0),1-(0),6-(1,1,6),8-(6)]
   532      12.922971      12.922971      12.922971    6[1-(0),1-(0),6-(1,1,1),6-(1,1,8)]
   533      13.007063      13.007063      13.007063    6[1-(0),1-(0),1-(0),6-(1,1,6)]
   534      11.809988      11.809988      11.809988    6[1-(0),1-(0),6-(6,6),6-(6,6)]
   535       12.21417       12.21417       12.21417    6[6-(1,1,6),6-(1,6),6-(6,8)]
   536      12.548406      12.548406      12.548406    6[1-(0),6-(1,6),6-(6,6)]
   537      13.010136      13.010136      13.010136    6[1-(0),6-(1,6),6-(1,6)]
   538      13.212266      13.212266      13.212266    6[1-(0),6-(1,6),6-(6,6)]
   539      12.915347      12.915347      12.915347    6[6-(1,1,6),6-(1,6),6-(6,8)]
   540      12.361871      12.361871      12.361871    6[6-(6,6),6-(6,6),8-(6)]
   541      10.677868      10.677868      10.677868    6[1-(0),1-(0),6-(1,1,6),8-(6)]
   542      10.468027      10.468027      10.468027    6[1-(0),1-(0),6-(1,1,1),6-(1,1,8)]
   543       9.088724       9.088724       9.088724    6[1-(0),1-(0),1-(0),6-(1,1,6)]
   544      13.235656      13.235656      13.235656    6[1-(0),1-(0),6-(6,6),6-(6,6)]
   545      13.000736      13.000736      13.000736    6[6-(6,6),8-(48),8-(48)]
   546      12.097858      12.097858      12.097858    6[6-(1,6),6-(1,6),6-(8,8)]
   547      11.974893      11.974893      11.974893    6[1-(0),6-(6,6),6-(6,6)]
   548      11.156893      11.156893      11.156893    6[6-(1,1,6),6-(1,6),6-(6,8)]
   549      10.438534      10.438534      10.438534    6[6-(6,6),6-(6,6),8-(6)]
   550      10.299993      10.299993      10.299993    6[1-(0),1-(0),6-(1,1,6),8-(6)]
   551      10.782111      10.782111      10.782111    6[1-(0),1-(0),6-(1,1,1),6-(1,1,8)]
   552      11.537763      11.537763      11.537763    6[1-(0),1-(0),1-(0),6-(1,1,6)]
   553      10.493079      10.493079      10.493079    6[6-(1,1,6),6-(1,6),6-(6,8)]
   554      11.344635      11.344635      11.344635    6[1-(0),6-(6,6),6-(6,6)]
   555       9.553918       9.553918       9.553918    6[1-(0),1-(0),6-(6,6),6-(6,6)]
   556       8.225326       8.225326       8.225326    6[6-(1,1,6),6-(1,6),6-(6,8)]
   557       8.161654       8.161654       8.161654    6[1-(0),6-(1,6),6-(6,6)]
   558       6.984542       6.984542       6.984542    6[1-(0),6-(1,6),6-(1,6)]
   559        5.88198        5.88198        5.88198    6[1-(0),6-(1,6),6-(6,6)]
   560       5.899648       5.899648       5.899648    6[6-(1,1,6),6-(1,6),6-(6,8)]
   561       7.065884       7.065884       7.065884    6[6-(6,6),6-(6,6),8-(6)]
   562       6.663122       6.663122       6.663122    6[1-(0),1-(0),6-(1,1,6),8-(6)]
   563       6.683252       6.683252       6.683252    6[1-(0),1-(0),6-(1,1,1),6-(1,1,8)]
   564       6.336541       6.336541       6.336541    6[1-(0),1-(0),1-(0),6-(1,1,6)]
   565       4.697552       4.697552       4.697552    6[1-(0),1-(0),6-(6,6),6-(6,6)]
   566       4.569963       4.569963       4.569963    6[6-(1,1,6),6-(1,6),6-(6,8)]
   567       3.778496       3.778496       3.778496    6[1-(0),6-(6,6),6-(6,6)]
   568       3.703786       3.703786       3.703786    6[6-(1,6),6-(1,6),6-(8,8)]
   569       2.833018       2.833018       2.833018    6[6-(6,6),8-(48),8-(48)]
   570       4.450084       4.450084       4.450084    6[1-(0),6-(6,6),6-(6,6)]
   571        5.24621        5.24621        5.24621    6[6-(1,1,6),6-(1,6),6-(6,8)]
   572       5.296042       5.296042       5.296042    6[6-(6,6),6-(6,6),8-(6)]
   573       5.512085       5.512085       5.512085    6[1-(0),1-(0),6-(1,1,6),8-(6)]
   574       6.567898       6.567898       6.567898    6[1-(0),1-(0),6-(1,1,1),6-(1,1,8)]
   575       5.955137       5.955137       5.955137    6[1-(0),1-(0),1-(0),6-(1,1,6)]
   576       6.102908       6.102908       6.102908    6[1-(0),1-(0),6-(6,6),6-(6,6)]
   577       7.500885       7.500885       7.500885    6[6-(1,1,6),6-(1,6),6-(6,8)]
   578       7.634652       7.634652       7.634652    6[1-(0),6-(1,6),6-(6,6)]
   579       8.828935       8.828935       8.828935    6[1-(0),6-(1,6),6-(1,6)]
   580        9.90812        9.90812        9.90812    6[1-(0),6-(1,6),6-(6,6)]
   581       9.799231       9.799231       9.799231    6[6-(1,1,6),6-(1,6),6-(6,8)]
   582       8.620488       8.620488       8.620488    6[6-(6,6),6-(6,6),8-(6)]
   583       8.817796       8.817796       8.817796    6[1-(0),1-(0),6-(1,1,6),8-(6)]
   584       9.766303       9.766303       9.766303    6[1-(0),1-(0),6-(1,1,1),6-(1,1,8)]
   585       9.739736       9.739736       9.739736    6[1-(0),1-(0),1-(0),6-(1,1,6)]
   586      10.993489      10.993489      10.993489    6[1-(0),1-(0),6-(6,6),6-(6,6)]
   587       1.336958       1.336958       1.336958    6[6-(6,6),8-(48),8-(48)]
   588       0.911008       0.911008       0.911008    6[6-(1,6),6-(1,6),6-(8,8)]
   589      15.117517      15.117517      15.117517    6[1-(0),6-(6,6),6-(6,6)]
   590       14.71022       14.71022       14.71022    6[6-(1,1,6),6-(1,6),6-(6,8)]
   591       0.144621       0.144621       0.144621    6[6-(6,6),6-(6,6),8-(6)]
   592       0.073286       0.073286       0.073286    6[1-(0),1-(0),6-(1,1,6),8-(6)]
   593      14.424374      14.424374      14.424374    6[1-(0),1-(0),6-(1,1,1),6-(1,1,8)]
   594      14.693434      14.693434      14.693434    6[1-(0),1-(0),1-(0),6-(1,1,6)]
   595       1.491223       1.491223       1.491223    6[6-(1,1,6),6-(1,6),6-(6,8)]
   596       1.872083       1.872083       1.872083    6[1-(0),6-(6,6),6-(6,6)]
   597       2.494288       2.494288       2.494288    6[1-(0),1-(0),6-(6,6),6-(6,6)]
   598       2.276616       2.276616       2.276616    6[6-(1,1,6),6-(1,6),6-(6,8)]
   599       2.313849       2.313849       2.313849    6[1-(0),6-(1,6),6-(6,6)]
   600       2.046409       2.046409       2.046409    6[1-(0),6-(1,6),6-(1,6)]
   601       1.701309       1.701309       1.701309    6[1-(0),6-(1,6),6-(6,6)]
   602       1.615876       1.615876       1.615876    6[6-(1,1,6),6-(1,6),6-(6,8)]
   603       1.970394       1.970394       1.970394    6[6-(6,6),6-(6,6),8-(6)]
   604       3.125921       3.125921       3.125921    6[1-(0),1-(0),6-(1,1,6),8-(6)]
   605       3.695087       3.695087       3.695087    6[1-(0),1-(0),6-(1,1,1),6-(1,1,8)]
   606        5.11951        5.11951        5.11951    6[1-(0),1-(0),1-(0),6-(1,1,6)]
   607       1.073298       1.073298       1.073298    6[1-(0),1-(0),6-(6,6),6-(6,6)]
   608      15.250218      15.250218      15.250218    6[6-(1,1,6),6-(1,6),6-(6,8)]
   609       15.06984       15.06984       15.06984    6[1-(0),6-(6,6),6-(6,6)]
   610      13.835142      13.835142      13.835142    6[6-(1,6),6-(1,6),6-(8,8)]
   611      13.625228      13.625228      13.625228    6[6-(6,6),8-(48),8-(48,48)]
   612      12.791697      12.791697      12.791697    6[1-(0),6-(6,6),6-(6,6)]
   613      12.940976      12.940976      12.940976    6[6-(1,1,6),6-(1,6),6-(6,8)]
   614      14.139919      14.139919      14.139919    6[6-(6,6),6-(6,6),8-(6)]
   615       14.35152       14.35152       14.35152    6[1-(0),1-(0),6-(1,1,6),8-(6)]
   616      12.924074      12.924074      12.924074    6[1-(0),1-(0),6-(1,1,1),6-(1,1,8)]
   617      13.008166      13.008166      13.008166    6[1-(0),1-(0),1-(0),6-(1,1,6)]
   618      11.808885      11.808885      11.808885    6[1-(0),1-(0),6-(6,6),6-(6,6)]
   619      12.213067      12.213067      12.213067    6[6-(1,1,6),6-(1,6),6-(6,8)]
   620      12.547303      12.547303      12.547303    6[1-(0),6-(1,6),6-(6,6)]
   621      13.009033      13.009033      13.009033    6[1-(0),6-(1,6),6-(1,6)]
   622      13.211163      13.211163      13.211163    6[1-(0),6-(1,6),6-(6,6)]
   623      12.914244      12.914244      12.914244    6[6-(1,1,6),6-(1,6),6-(6,8)]
   624      12.360768      12.360768      12.360768    6[6-(6,6),6-(6,6),8-(6)]
   625      10.676765      10.676765      10.676765    6[1-(0),1-(0),6-(1,1,6),8-(6)]
   626      10.466924      10.466924      10.466924    6[1-(0),1-(0),6-(1,1,1),6-(1,1,8)]
   627       9.087621       9.087621       9.087621    6[1-(0),1-(0),1-(0),6-(1,1,6)]
   628      13.234553      13.234553      13.234553    6[1-(0),1-(0),6-(6,6),6-(6,6)]
   629       2.545955       2.545955       2.545955    6[6-(6,6),8-(48),8-(48)]
   630       3.451039       3.451039       3.451039    6[6-(1,6),6-(1,6),6-(8,8)]
   631       3.574004       3.574004       3.574004    6[1-(0),6-(6,6),6-(6,6)]
   632       4.392004       4.392004       4.392004    6[6-(1,1,6),6-(1,6),6-(6,8)]
   633       5.110363       5.110363       5.110363    6[6-(6,6),6-(6,6),8-(6)]
   634       5.248904       5.248904       5.248904    6[1-(0),1-(0),6-(1,1,6),8-(6)]
   635       4.766786       4.766786       4.766786    6[1-(0),1-(0),6-(1,1,1),6-(1,1,8)]
   636       4.011134       4.011134       4.011134    6[1-(0),1-(0),1-(0),6-(1,1,6)]
   637       5.055818       5.055818       5.055818    6[6-(1,1,6),6-(1,6),6-(6,8)]
   638       4.202056       4.202056       4.202056    6[1-(0),6-(6,6),6-(6,6)]
   639       5.994979       5.994979       5.994979    6[1-(0),1-(0),6-(6,6),6-(6,6)]
   640       7.321365       7.321365       7.321365    6[6-(1,1,6),6-(1,6),6-(6,8)]
   641       7.385037       7.385037       7.385037    6[1-(0),6-(1,6),6-(6,6)]
   642       8.562149       8.562149       8.562149    6[1-(0),6-(1,6),6-(1,6)]
   643       9.664711       9.664711       9.664711    6[1-(0),6-(1,6),6-(6,6)]
   644       9.649249       9.649249       9.649249    6[6-(1,1,6),6-(1,6),6-(6,8)]
   645       8.483013       8.483013       8.483013    6[6-(6,6),6-(6,6),8-(6)]
   646       8.885775       8.885775       8.885775    6[1-(0),1-(0),6-(1,1,6),8-(6)]
   647       8.865645       8.865645       8.865645    6[1-(0),1-(0),6-(1,1,1),6-(1,1,8)]
   648       9.212356       9.212356       9.212356    6[1-(0),1-(0),1-(0),6-(1,1,6)]
   649      10.851345      10.851345      10.851345    6[1-(0),1-(0),6-(6,6),6-(6,6)]
   650      10.978934      10.978934      10.978934    6[6-(1,1,6),6-(1,6),6-(6,8)]
   651      11.770401      11.770401      11.770401    6[1-(0),6-(6,6),6-(6,6)]
   652      11.845111      11.845111      11.845111    6[6-(1,6),6-(1,6),6-(8,8)]
   653      12.715879      12.715879      12.715879    6[6-(6,6),8-(48),8-(48)]
   654      11.098813      11.098813      11.098813    6[1-(0),6-(6,6),6-(6,6)]
   655      10.302687      10.302687      10.302687    6[6-(1,1,6),6-(1,6),6-(6,8)]
   656      10.252855      10.252855      10.252855    6[6-(6,6),6-(6,6),8-(6)]
   657      10.036812      10.036812      10.036812    6[1-(0),1-(0),6-(1,1,6),8-(6)]
   658       8.980999       8.980999       8.980999    6[1-(0),1-(0),6-(1,1,1),6-(1,1,8)]
   659        9.59376        9.59376        9.59376    6[1-(0),1-(0),1-(0),6-(1,1,6)]
   660       9.445989       9.445989       9.445989    6[1-(0),1-(0),6-(6,6),6-(6,6)]
   661       8.048012       8.048012       8.048012    6[6-(1,1,6),6-(1,6),6-(6,8)]
   662       7.914245       7.914245       7.914245    6[1-(0),6-(1,6),6-(6,6)]
   663       6.719962       6.719962       6.719962    6[1-(0),6-(1,6),6-(1,6)]
   664       5.640777       5.640777       5.640777    6[1-(0),6-(1,6),6-(6,6)]
   665       5.749666       5.749666       5.749666    6[6-(1,1,6),6-(1,6),6-(6,8)]
   666       6.928409       6.928409       6.928409    6[6-(6,6),6-(6,6),8-(6)]
   667       6.731101       6.731101       6.731101    6[1-(0),1-(0),6-(1,1,6),8-(6)]
   668       5.782594       5.782594       5.782594    6[1-(0),1-(0),6-(1,1,1),6-(1,1,8)]
   669       5.809161       5.809161       5.809161    6[1-(0),1-(0),1-(0),6-(1,1,6)]
   670       4.555408       4.555408       4.555408    6[1-(0),1-(0),6-(6,6),6-(6,6)]
   671      14.209733      14.209733      14.209733    6[6-(6,6),8-(48),8-(48)]
   672      14.635683      14.635683      14.635683    6[6-(1,6),6-(1,6),6-(8,8)]
   673       0.429174       0.429174       0.429174    6[1-(0),6-(6,6),6-(6,6)]
   674       0.836471       0.836471       0.836471    6[6-(1,1,6),6-(1,6),6-(6,8)]
   675       15.40207       15.40207       15.40207    6[6-(6,6),6-(6,6),8-(6)]
   676      15.473405      15.473405      15.473405    6[1-(0),1-(0),6-(1,1,6),8-(6)]
   677       1.122317       1.122317       1.122317    6[1-(0),1-(0),6-(1,1,1),6-(1,1,8)]
   678       0.853257       0.853257       0.853257    6[1-(0),1-(0),1-(0),6-(1,1,6)]
   679      14.055468      14.055468      14.055468    6[6-(1,1,6),6-(1,6),6-(6,8)]
   680      13.674608      13.674608      13.674608    6[1-(0),6-(6,6),6-(6,6)]
   681      13.052403      13.052403      13.052403    6[1-(0),1-(0),6-(6,6),6-(6,6)]
   682      13.270075      13.270075      13.270075    6[6-(1,1,6),6-(1,6),6-(6,8)]
   683      13.232842      13.232842      13.232842    6[1-(0),6-(1,6),6-(6,6)]
   684      13.500282      13.500282      13.500282    6[1-(0),6-(1,6),6-(1,6)]
   685      13.845382      13.845382      13.845382    6[1-(0),6-(1,6),6-(6,6)]
   686      13.930815      13.930815      13.930815    6[6-(1,1,6),6-(1,6),6-(6,8)]
   687      13.576297      13.576297      13.576297    6[6-(6,6),6-(6,6),8-(6)]
   688       12.42077       12.42077       12.42077    6[1-(0),1-(0),6-(1,1,6),8-(6)]
   689      11.851604      11.851604      11.851604    6[1-(0),1-(0),6-(1,1,1),6-(1,1,8)]
   690      10.429387      10.429387      10.429387    6[1-(0),1-(0),1-(0),6-(1,1,6)]
   691      14.473393      14.473393      14.473393    6[1-(0),1-(0),6-(6,6),6-(6,6)]
   692       0.296473       0.296473       0.296473    6[6-(1,1,6),6-(1,6),6-(6,8)]
   693       0.476851       0.476851       0.476851    6[1-(0),6-(6,6),6-(6,6)]
   694       1.711549       1.711549       1.711549    6[6-(1,6),6-(1,6),6-(8,8)]
   695       1.921463       1.921463       1.921463    6[6-(6,6),8-(48),8-(48,48)]
   696       2.754994       2.754994       2.754994    6[1-(0),6-(6,6),6-(6,6)]
   697       2.605715       2.605715       2.605715    6[6-(1,1,6),6-(1,6),6-(6,8)]
   698       1.406772       1.406772       1.406772    6[6-(6,6),6-(6,6),8-(6)]
   699       1.195171       1.195171       1.195171    6[1-(0),1-(0),6-(1,1,6),8-(6)]
   700       2.624823       2.624823       2.624823    6[1-(0),1-(0),6-(1,1,1),6-(1,1,8)]
   701       2.540731       2.540731       2.540731    6[1-(0),1-(0),1-(0),6-(1,1,6)]
   702       3.737806       3.737806       3.737806    6[1-(0),1-(0),6-(6,6),6-(6,6)]
   703       3.333624       3.333624       3.333624    6[6-(1,1,6),6-(1,6),6-(6,8)]
   704       2.999388       2.999388       2.999388    6[1-(0),6-(1,6),6-(6,6)]
   705       2.537658       2.537658       2.537658    6[1-(0),6-(1,6),6-(1,6)]
   706       2.335528       2.335528       2.335528    6[1-(0),6-(1,6),6-(6,6)]
   707       2.632447       2.632447       2.632447    6[6-(1,1,6),6-(1,6),6-(6,8)]
   708       3.185923       3.185923       3.185923    6[6-(6,6),6-(6,6),8-(6)]
   709       4.869926       4.869926       4.869926    6[1-(0),1-(0),6-(1,1,6),8-(6)]
   710       5.079767       5.079767       5.079767    6[1-(0),1-(0),6-(1,1,1),6-(1,1,8)]
   711        6.45907        6.45907        6.45907    6[1-(0),1-(0),1-(0),6-(1,1,6)]
   712       2.312138       2.312138       2.312138    6[1-(0),1-(0),6-(6,6),6-(6,6)]
   713       1.891795       1.891795       1.891795    8[6-(6,8),48-(8,8,8,8)]
   714       2.422553       2.422553       2.422553    8[6-(6,8),48-(8,8,8)]
   715       5.936588       5.936588       5.936588    8[6-(1,1,6),6-(6,6)]
   716       8.480429       8.480429       8.480429    8[6-(1,1,6),6-(6,6)]
   717        9.42452        9.42452        9.42452    8[6-(1,1,6),6-(6,6)]
   718      12.794152      12.794152      12.794152    8[6-(6,8),48-(8,8,8)]
   719      13.360007      13.360007      13.360007    8[6-(6,8),48-(8,8,8,8)]
   720       7.001993       7.001993       7.001993    8[6-(1,1,6),6-(6,6)]
   721      15.087935      15.087935      15.087935    8[6-(6,8),48-(8,8,8)]
   722      12.983963      12.983963      12.983963    8[6-(6,8),48-(8,8,8,8)]
   723       0.252694       0.252694       0.252694    8[6-(1,1,6),6-(6,6)]
   724       13.57731       13.57731       13.57731    8[6-(1,1,6),6-(6,6)]
   725       1.272592       1.272592       1.272592    8[6-(1,1,6),6-(6,6)]
   726       0.927345       0.927345       0.927345    8[6-(6,8),48-(8,8,8),48-(8,8,8,8)]
   727       3.076386       3.076386       3.076386    8[6-(6,8),48-(8,8,8,8)]
   728       3.543036       3.543036       3.543036    8[6-(1,1,6),6-(6,6)]
   729      13.654896      13.654896      13.654896    8[6-(6,8),48-(8,8,8,8)]
   730      13.126344      13.126344      13.126344    8[6-(6,8),48-(8,8,8)]
   731       9.610103       9.610103       9.610103    8[6-(1,1,6),6-(6,6)]
   732       7.066262       7.066262       7.066262    8[6-(1,1,6),6-(6,6)]
   733       6.122171       6.122171       6.122171    8[6-(1,1,6),6-(6,6)]
   734       2.752539       2.752539       2.752539    8[6-(6,8),48-(8,8,8)]
   735       2.186684       2.186684       2.186684    8[6-(6,8),48-(8,8,8,8)]
   736       8.544698       8.544698       8.544698    8[6-(1,1,6),6-(6,6)]
   737       0.460962       0.460962       0.460962    8[6-(6,8),48-(8,8,8)]
   738       2.564934       2.564934       2.564934    8[6-(6,8),48-(8,8,8,8)]
   739      15.296203      15.296203      15.296203    8[6-(1,1,6),6-(6,6)]
   740       1.971587       1.971587       1.971587    8[6-(1,1,6),6-(6,6)]
   741      14.276305      14.276305      14.276305    8[6-(1,1,6),6-(6,6)]
   742      14.621552      14.621552      14.621552    8[6-(6,8),48-(8,8,8),48-(8,8,8,8)]
   743      12.472511      12.472511      12.472511    8[6-(6,8),48-(8,8,8,8)]
   744      12.005861      12.005861      12.005861    8[6-(1,1,6),6-(6,6)]
   745      13.655999      13.655999      13.655999    8[6-(6,8),48-(8,8,8,8)]
   746      13.125241      13.125241      13.125241    8[6-(6,8),48-(8,8,8)]
   747       9.611206       9.611206       9.611206    8[6-(1,1,6),6-(6,6)]
   748       7.067365       7.067365       7.067365    8[6-(1,1,6),6-(6,6)]
   749       6.123274       6.123274       6.123274    8[6-(1,1,6),6-(6,6)]
   750       2.753642       2.753642       2.753642    8[6-(6,8),48-(8,8,8)]
   751       2.187787       2.187787       2.187787    8[6-(6,8),48-(8,8,8,8)]
   752       8.545801       8.545801       8.545801    8[6-(1,1,6),6-(6,6)]
   753       0.459859       0.459859       0.459859    8[6-(6,8),48-(8,8,8)]
   754       2.563831       2.563831       2.563831    8[6-(6,8),48-(8,8,8,8)]
   755        15.2951        15.2951        15.2951    8[6-(1,1,6),6-(6,6)]
   756       1.970484       1.970484       1.970484    8[6-(1,1,6),6-(6,6)]
   757      14.275202      14.275202      14.275202    8[6-(1,1,6),6-(6,6)]
   758      14.620449      14.620449      14.620449    8[6-(6,8),48-(8,8,8),48-(8,8,8,8)]
   759      12.471408      12.471408      12.471408    8[6-(6,8),48-(8,8,8,8)]
   760      12.004758      12.004758      12.004758    8[6-(1,1,6),6-(6,6)]
   761       1.892898       1.892898       1.892898    8[6-(6,8),48-(8,8,8,8)]
   762        2.42145        2.42145        2.42145    8[6-(6,8),48-(8,8,8)]
   763       5.937691       5.937691       5.937691    8[6-(1,1,6),6-(6,6)]
   764       8.481532       8.481532       8.481532    8[6-(1,1,6),6-(6,6)]
   765       9.425623       9.425623       9.425623    8[6-(1,1,6),6-(6,6)]
   766      12.795255      12.795255      12.795255    8[6-(6,8),48-(8,8,8)]
   767       13.36111       13.36111       13.36111    8[6-(6,8),48-(8,8,8,8)]
   768       7.003096       7.003096       7.003096    8[6-(1,1,6),6-(6,6)]
   769      15.086832      15.086832      15.086832    8[6-(6,8),48-(8,8,8)]
   770       12.98286       12.98286       12.98286    8[6-(6,8),48-(8,8,8,8)]
   771       0.251591       0.251591       0.251591    8[6-(1,1,6),6-(6,6)]
   772      13.576207      13.576207      13.576207    8[6-(1,1,6),6-(6,6)]
   773       1.271489       1.271489       1.271489    8[6-(1,1,6),6-(6,6)]
   774       0.926242       0.926242       0.926242    8[6-(6,8),48-(8,8,8),48-(8,8,8,8)]
   775       3.075283       3.075283       3.075283    8[6-(6,8),48-(8,8,8,8)]
   776       3.541933       3.541933       3.541933    8[6-(1,1,6),6-(6,6)]
