# Supplementary material for: A collection of forcefield precursors for metal–organic frameworks
Source: RSC Adv. 2019 Nov 13;9(63):36492–507. doi: 10.1039/c9ra07327b (PMC9075174; doi:10.1039/c9ra07327b)
Supplement: RA-009-C9RA07327B-s2260 [file RA-009-C9RA07327B-s2260.txt]

SARGUP_clean

6.855100    0.000000    0.000000
-2.285037    15.059326    0.000000
2.285037    7.529660    13.041760

     1       5.872078       5.872078       5.872078    26[8-(6),8-(6,26),8-(6,26),8-(6,26),8-(6,26)]
     2       3.587046       3.587046       3.587046    26[8-(6),8-(6,26),8-(6,26),8-(6,26),8-(6,26)]
     3       1.302012       1.302012       1.302012    26[8-(6),8-(6,26),8-(6,26),8-(6,26),8-(6,26)]
     4       0.983022       0.983022       0.983022    26[8-(6),8-(6,26),8-(6,26),8-(6,26),8-(6,26)]
     5       3.268054       3.268054       3.268054    26[8-(6),8-(6,26),8-(6,26),8-(6,26),8-(6,26)]
     6       5.553088       5.553088       5.553088    26[8-(6),8-(6,26),8-(6,26),8-(6,26),8-(6,26)]
     7       5.685165       5.685165       5.685165    1[6-(6,6)]
     8       1.115096       1.115096       1.115096    1[6-(6,6)]
     9       3.400128       3.400128       3.400128    1[6-(6,6)]
    10       1.169935       1.169935       1.169935    1[6-(6,6)]
    11       5.740004       5.740004       5.740004    1[6-(6,6)]
    12       3.454972       3.454972       3.454972    1[6-(6,6)]
    13       3.978699       3.978699       3.978699    6[6-(6,6),8-(26),8-(26,26)]
    14       4.889056       4.889056       4.889056    6[6-(1,6),6-(6,8),6-(8,8)]
    15      -0.586798      -0.586798      -0.586798    6[6-(1,6),6-(6,6),8-(26,26)]
    16       6.652419       6.652419       6.652419    6[1-(0),6-(6,6),6-(6,8)]
    17       1.693667       1.693667       1.693667    6[6-(6,6),8-(26),8-(26,26)]
    18       2.604024       2.604024       2.604024    6[6-(1,6),6-(6,8),6-(8,8)]
    19        3.98327        3.98327        3.98327    6[6-(1,6),6-(6,6),8-(26,26)]
    20       2.082351       2.082351       2.082351    6[1-(0),6-(6,6),6-(6,8)]
    21       6.263734       6.263734       6.263734    6[6-(6,6),8-(26),8-(26,26)]
    22       7.174092       7.174092       7.174092    6[6-(1,6),6-(6,8),6-(8,8)]
    23       1.698238       1.698238       1.698238    6[6-(1,6),6-(6,6),8-(26,26)]
    24       4.367383       4.367383       4.367383    6[1-(0),6-(6,6),6-(6,8)]
    25       2.876401       2.876401       2.876401    6[6-(6,6),8-(26),8-(26,26)]
    26       1.966044       1.966044       1.966044    6[6-(1,6),6-(6,8),6-(8,8)]
    27       7.441898       7.441898       7.441898    6[6-(1,6),6-(6,6),8-(26,26)]
    28       0.202681       0.202681       0.202681    6[1-(0),6-(6,6),6-(6,8)]
    29       5.161433       5.161433       5.161433    6[6-(6,6),8-(26),8-(26,26)]
    30       4.251076       4.251076       4.251076    6[6-(1,6),6-(6,8),6-(8,8)]
    31        2.87183        2.87183        2.87183    6[6-(1,6),6-(6,6),8-(26,26)]
    32       4.772749       4.772749       4.772749    6[1-(0),6-(6,6),6-(6,8)]
    33       0.591366       0.591366       0.591366    6[6-(6,6),8-(26),8-(26,26)]
    34      -0.318992      -0.318992      -0.318992    6[6-(1,6),6-(6,8),6-(8,8)]
    35       5.156862       5.156862       5.156862    6[6-(1,6),6-(6,6),8-(26,26)]
    36       2.487717       2.487717       2.487717    6[1-(0),6-(6,6),6-(6,8)]
    37       4.430451       4.430451       4.430451    8[6-(6,8),26-(8,8,8,8),26-(8,8,8,8)]
    38       2.804421       2.804421       2.804421    8[6-(6,8),26-(8,8,8,8)]
    39      -0.061697      -0.061697      -0.061697    8[6-(6,6),26-(8,8,8,8),26-(8,8,8,8)]
    40       2.145418       2.145418       2.145418    8[6-(6,8),26-(8,8,8,8),26-(8,8,8,8)]
    41       0.519388       0.519388       0.519388    8[6-(6,8),26-(8,8,8,8)]
    42       4.508371       4.508371       4.508371    8[6-(6,6),26-(8,8,8,8),26-(8,8,8,8)]
    43       6.715485       6.715485       6.715485    8[6-(6,8),26-(8,8,8,8),26-(8,8,8,8)]
    44       5.089456       5.089456       5.089456    8[6-(6,8),26-(8,8,8,8)]
    45       2.223338       2.223338       2.223338    8[6-(6,6),26-(8,8,8,8),26-(8,8,8,8)]
    46       2.424649       2.424649       2.424649    8[6-(6,8),26-(8,8,8,8),26-(8,8,8,8)]
    47       4.050679       4.050679       4.050679    8[6-(6,8),26-(8,8,8,8)]
    48       6.916797       6.916797       6.916797    8[6-(6,6),26-(8,8,8,8),26-(8,8,8,8)]
    49       4.709682       4.709682       4.709682    8[6-(6,8),26-(8,8,8,8),26-(8,8,8,8)]
    50       6.335712       6.335712       6.335712    8[6-(6,8),26-(8,8,8,8)]
    51       2.346729       2.346729       2.346729    8[6-(6,6),26-(8,8,8,8),26-(8,8,8,8)]
    52       0.139615       0.139615       0.139615    8[6-(6,8),26-(8,8,8,8),26-(8,8,8,8)]
    53       1.765644       1.765644       1.765644    8[6-(6,8),26-(8,8,8,8)]
    54       4.631762       4.631762       4.631762    8[6-(6,6),26-(8,8,8,8),26-(8,8,8,8)]
