# Supplementary material for: A collection of forcefield precursors for metal–organic frameworks
Source: RSC Adv. 2019 Nov 13;9(63):36492–507. doi: 10.1039/c9ra07327b (PMC9075174; doi:10.1039/c9ra07327b)
Supplement: RA-009-C9RA07327B-s2261 [file RA-009-C9RA07327B-s2261.txt]

SARHAW_clean

6.944800    0.000000    0.000000
-2.314946    14.952258    0.000000
2.314946    7.476132    12.949034

     1       5.853771       5.853771       5.853771    26[8-(6),8-(6,26),8-(6,26),8-(6,26),8-(6,26)]
     2       3.538841       3.538841       3.538841    26[8-(6),8-(6,26),8-(6,26),8-(6,26),8-(6,26)]
     3       1.223905       1.223905       1.223905    26[8-(6),8-(6,26),8-(6,26),8-(6,26),8-(6,26)]
     4       1.091029       1.091029       1.091029    26[8-(6),8-(6,26),8-(6,26),8-(6,26),8-(6,26)]
     5       3.405959       3.405959       3.405959    26[8-(6),8-(6,26),8-(6,26),8-(6,26),8-(6,26)]
     6       5.720895       5.720895       5.720895    26[8-(6),8-(6,26),8-(6,26),8-(6,26),8-(6,26)]
     7       5.717892       5.717892       5.717892    1[6-(6,6)]
     8       1.088017       1.088017       1.088017    1[6-(6,6)]
     9       3.402946       3.402946       3.402946    1[6-(6,6)]
    10       1.226908       1.226908       1.226908    1[6-(6,6)]
    11       5.856783       5.856783       5.856783    1[6-(6,6)]
    12       3.541854       3.541854       3.541854    1[6-(6,6)]
    13       4.052288       4.052288       4.052288    6[6-(6,6),8-(26),8-(26,26)]
    14       4.985667       4.985667       4.985667    6[6-(1,6),6-(6,8),6-(8,8)]
    15      -0.625731      -0.625731      -0.625731    6[6-(1,6),6-(6,6),8-(26,26)]
    16       6.832532       6.832532       6.832532    6[1-(0),6-(6,6),6-(6,8)]
    17       1.737357       1.737357       1.737357    6[6-(6,6),8-(26),8-(26,26)]
    18       2.670738       2.670738       2.670738    6[6-(1,6),6-(6,8),6-(8,8)]
    19        4.00414        4.00414        4.00414    6[6-(1,6),6-(6,6),8-(26,26)]
    20       2.202658       2.202658       2.202658    6[1-(0),6-(6,6),6-(6,8)]
    21       6.367227       6.367227       6.367227    6[6-(6,6),8-(26),8-(26,26)]
    22        7.30061        7.30061        7.30061    6[6-(1,6),6-(6,8),6-(8,8)]
    23       1.689211       1.689211       1.689211    6[6-(1,6),6-(6,6),8-(26,26)]
    24       4.517587       4.517587       4.517587    6[1-(0),6-(6,6),6-(6,8)]
    25       2.892512       2.892512       2.892512    6[6-(6,6),8-(26),8-(26,26)]
    26       1.959133       1.959133       1.959133    6[6-(1,6),6-(6,8),6-(8,8)]
    27       7.570531       7.570531       7.570531    6[6-(1,6),6-(6,6),8-(26,26)]
    28       0.112268       0.112268       0.112268    6[1-(0),6-(6,6),6-(6,8)]
    29       5.207443       5.207443       5.207443    6[6-(6,6),8-(26),8-(26,26)]
    30       4.274062       4.274062       4.274062    6[6-(1,6),6-(6,8),6-(8,8)]
    31        2.94066        2.94066        2.94066    6[6-(1,6),6-(6,6),8-(26,26)]
    32       4.742142       4.742142       4.742142    6[1-(0),6-(6,6),6-(6,8)]
    33       0.577573       0.577573       0.577573    6[6-(6,6),8-(26),8-(26,26)]
    34       -0.35581       -0.35581       -0.35581    6[6-(1,6),6-(6,8),6-(8,8)]
    35       5.255589       5.255589       5.255589    6[6-(1,6),6-(6,6),8-(26,26)]
    36       2.427213       2.427213       2.427213    6[1-(0),6-(6,6),6-(6,8)]
    37       4.475228       4.475228       4.475228    8[6-(6,8),26-(8,8,8,8),26-(8,8,8,8)]
    38       2.839726       2.839726       2.839726    8[6-(6,8),26-(8,8,8,8)]
    39      -0.011809      -0.011809      -0.011809    8[6-(6,6),26-(8,8,8,8),26-(8,8,8,8)]
    40       2.160295       2.160295       2.160295    8[6-(6,8),26-(8,8,8,8),26-(8,8,8,8)]
    41       0.524794       0.524794       0.524794    8[6-(6,8),26-(8,8,8,8)]
    42       4.618061       4.618061       4.618061    8[6-(6,6),26-(8,8,8,8),26-(8,8,8,8)]
    43       6.790164       6.790164       6.790164    8[6-(6,8),26-(8,8,8,8),26-(8,8,8,8)]
    44       5.154666       5.154666       5.154666    8[6-(6,8),26-(8,8,8,8)]
    45       2.303129       2.303129       2.303129    8[6-(6,6),26-(8,8,8,8),26-(8,8,8,8)]
    46       2.469572       2.469572       2.469572    8[6-(6,8),26-(8,8,8,8),26-(8,8,8,8)]
    47       4.105074       4.105074       4.105074    8[6-(6,8),26-(8,8,8,8)]
    48       6.956609       6.956609       6.956609    8[6-(6,6),26-(8,8,8,8),26-(8,8,8,8)]
    49       4.784505       4.784505       4.784505    8[6-(6,8),26-(8,8,8,8),26-(8,8,8,8)]
    50       6.420006       6.420006       6.420006    8[6-(6,8),26-(8,8,8,8)]
    51       2.326739       2.326739       2.326739    8[6-(6,6),26-(8,8,8,8),26-(8,8,8,8)]
    52       0.154636       0.154636       0.154636    8[6-(6,8),26-(8,8,8,8),26-(8,8,8,8)]
    53       1.790134       1.790134       1.790134    8[6-(6,8),26-(8,8,8,8)]
    54       4.641671       4.641671       4.641671    8[6-(6,6),26-(8,8,8,8),26-(8,8,8,8)]
