# Supplementary material for: A collection of forcefield precursors for metal–organic frameworks
Source: RSC Adv. 2019 Nov 13;9(63):36492–507. doi: 10.1039/c9ra07327b (PMC9075174; doi:10.1039/c9ra07327b)
Supplement: RA-009-C9RA07327B-s2262 [file RA-009-C9RA07327B-s2262.txt]

SARHEA_clean

6.828200    0.000000    0.000000
-2.276049    15.038133    0.000000
2.276049    7.519064    13.023407

     1       5.834699       5.834699       5.834699    26[8-(6,26),8-(6,26),8-(6,26),8-(6,26)]
     2       3.558628       3.558628       3.558628    26[8-(6,26),8-(6,26),8-(6,26),8-(6,26)]
     3       1.282564       1.282564       1.282564    26[8-(6,26),8-(6,26),8-(6,26),8-(6,26)]
     4       0.993501       0.993501       0.993501    26[8-(6,26),8-(6,26),8-(6,26),8-(6,26)]
     5       3.269572       3.269572       3.269572    26[8-(6,26),8-(6,26),8-(6,26),8-(6,26)]
     6       5.545636       5.545636       5.545636    26[8-(6,26),8-(6,26),8-(6,26),8-(6,26)]
     7       5.716105       5.716105       5.716105    1[6-(6,6)]
     8       1.163982       1.163982       1.163982    1[6-(6,6)]
     9       3.440054       3.440054       3.440054    1[6-(6,6)]
    10       1.112095       1.112095       1.112095    1[6-(6,6)]
    11       5.664218       5.664218       5.664218    1[6-(6,6)]
    12       3.388146       3.388146       3.388146    1[6-(6,6)]
    13       3.985624       3.985624       3.985624    6[6-(6,6),8-(0),8-(26,26)]
    14       4.777015       4.777015       4.777015    6[6-(1,6),6-(6,8),6-(8,8)]
    15      -0.618629      -0.618629      -0.618629    6[6-(1,6),6-(6,6),8-(26,26)]
    16       6.657031       6.657031       6.657031    6[1-(0),6-(6,6),6-(6,8)]
    17       1.709555       1.709555       1.709555    6[6-(6,6),8-(0),8-(26,26)]
    18       2.500942       2.500942       2.500942    6[6-(1,6),6-(6,8),6-(8,8)]
    19       3.933498       3.933498       3.933498    6[6-(1,6),6-(6,6),8-(26,26)]
    20       2.104907       2.104907       2.104907    6[1-(0),6-(6,6),6-(6,8)]
    21       6.261682       6.261682       6.261682    6[6-(6,6),8-(0),8-(26,26)]
    22       7.053069       7.053069       7.053069    6[6-(1,6),6-(6,8),6-(8,8)]
    23       1.657426       1.657426       1.657426    6[6-(1,6),6-(6,6),8-(26,26)]
    24       4.380981       4.380981       4.380981    6[1-(0),6-(6,6),6-(6,8)]
    25       2.842576       2.842576       2.842576    6[6-(6,6),8-(0),8-(26,26)]
    26       2.051185       2.051185       2.051185    6[6-(1,6),6-(6,8),6-(8,8)]
    27       7.446829       7.446829       7.446829    6[6-(1,6),6-(6,6),8-(26,26)]
    28       0.171169       0.171169       0.171169    6[1-(0),6-(6,6),6-(6,8)]
    29       5.118645       5.118645       5.118645    6[6-(6,6),8-(0),8-(26,26)]
    30       4.327258       4.327258       4.327258    6[6-(1,6),6-(6,8),6-(8,8)]
    31       2.894702       2.894702       2.894702    6[6-(1,6),6-(6,6),8-(26,26)]
    32       4.723293       4.723293       4.723293    6[1-(0),6-(6,6),6-(6,8)]
    33       0.566518       0.566518       0.566518    6[6-(6,6),8-(0),8-(26,26)]
    34      -0.224869      -0.224869      -0.224869    6[6-(1,6),6-(6,8),6-(8,8)]
    35       5.170774       5.170774       5.170774    6[6-(1,6),6-(6,6),8-(26,26)]
    36       2.447219       2.447219       2.447219    6[1-(0),6-(6,6),6-(6,8)]
    37       4.434918       4.434918       4.434918    8[6-(6,8),26-(8,8,8),26-(8,8,8)]
    38       2.958663       2.958663       2.958663    8[6-(6,8)]
    39      -0.049159      -0.049159      -0.049159    8[6-(6,6),26-(8,8,8),26-(8,8,8)]
    40        2.15885        2.15885        2.15885    8[6-(6,8),26-(8,8,8),26-(8,8,8)]
    41       0.682594       0.682594       0.682594    8[6-(6,8)]
    42        4.50297        4.50297        4.50297    8[6-(6,6),26-(8,8,8),26-(8,8,8)]
    43       6.710981       6.710981       6.710981    8[6-(6,8),26-(8,8,8),26-(8,8,8)]
    44        5.23472        5.23472        5.23472    8[6-(6,8)]
    45         2.2269         2.2269         2.2269    8[6-(6,6),26-(8,8,8),26-(8,8,8)]
    46       2.393282       2.393282       2.393282    8[6-(6,8),26-(8,8,8),26-(8,8,8)]
    47       3.869537       3.869537       3.869537    8[6-(6,8)]
    48       6.877359       6.877359       6.877359    8[6-(6,6),26-(8,8,8),26-(8,8,8)]
    49        4.66935        4.66935        4.66935    8[6-(6,8),26-(8,8,8),26-(8,8,8)]
    50       6.145606       6.145606       6.145606    8[6-(6,8)]
    51        2.32523        2.32523        2.32523    8[6-(6,6),26-(8,8,8),26-(8,8,8)]
    52       0.117219       0.117219       0.117219    8[6-(6,8),26-(8,8,8),26-(8,8,8)]
    53        1.59348        1.59348        1.59348    8[6-(6,8)]
    54         4.6013         4.6013         4.6013    8[6-(6,6),26-(8,8,8),26-(8,8,8)]
