# Supplementary material for: A collection of forcefield precursors for metal–organic frameworks
Source: RSC Adv. 2019 Nov 13;9(63):36492–507. doi: 10.1039/c9ra07327b (PMC9075174; doi:10.1039/c9ra07327b)
Supplement: RA-009-C9RA07327B-s2263 [file RA-009-C9RA07327B-s2263.txt]

SARMEE_clean

15.737000    0.000000    0.000000
7.868497    21.490404    0.000000
7.868497    0.000008    21.490404

     1      12.862163      12.862163      12.862163    63[8-(6),8-(6),8-(6),8-(6,63),8-(6,63),8-(6,63),8-(6,63)]
     2       8.881332       8.881332       8.881332    63[8-(6),8-(6),8-(6),8-(6),8-(6),8-(6,63),8-(6,63),8-(6,63),8-(6,63)]
     3       12.86216       12.86216       12.86216    63[8-(6),8-(6),8-(6),8-(6,63),8-(6,63),8-(6,63),8-(6,63)]
     4      24.618329      24.618329      24.618329    63[8-(6),8-(6),8-(6),8-(6),8-(6),8-(6,63),8-(6,63),8-(6,63),8-(6,63)]
     5       8.927912       8.927912       8.927912    63[8-(6),8-(6),8-(6),8-(6,63),8-(6,63),8-(6,63),8-(6,63)]
     6      20.684001      20.684001      20.684001    63[8-(6),8-(6),8-(6),8-(6),8-(6),8-(6,63),8-(6,63),8-(6,63),8-(6,63)]
     7       8.927912       8.927912       8.927912    63[8-(6),8-(6),8-(6),8-(6,63),8-(6,63),8-(6,63),8-(6,63)]
     8      20.684159      20.684159      20.684159    63[8-(6),8-(6),8-(6),8-(6),8-(6),8-(6,63),8-(6,63),8-(6,63),8-(6,63)]
     9       20.73066       20.73066       20.73066    63[8-(6),8-(6),8-(6),8-(6,63),8-(6,63),8-(6,63),8-(6,63)]
    10       16.74975       16.74975       16.74975    63[8-(6),8-(6),8-(6),8-(6),8-(6),8-(6,63),8-(6,63),8-(6,63),8-(6,63)]
    11       4.993663       4.993663       4.993663    63[8-(6),8-(6),8-(6),8-(6,63),8-(6,63),8-(6,63),8-(6,63)]
    12      16.749911      16.749911      16.749911    63[8-(6),8-(6),8-(6),8-(6),8-(6),8-(6,63),8-(6,63),8-(6,63),8-(6,63)]
    13      16.796412      16.796412      16.796412    63[8-(6),8-(6),8-(6),8-(6,63),8-(6,63),8-(6,63),8-(6,63)]
    14       12.81558       12.81558       12.81558    63[8-(6),8-(6),8-(6),8-(6),8-(6),8-(6,63),8-(6,63),8-(6,63),8-(6,63)]
    15      16.796412      16.796412      16.796412    63[8-(6),8-(6),8-(6),8-(6,63),8-(6,63),8-(6,63),8-(6,63)]
    16       12.81558       12.81558       12.81558    63[8-(6),8-(6),8-(6),8-(6),8-(6),8-(6,63),8-(6,63),8-(6,63),8-(6,63)]
    17      19.685409      19.685409      19.685409    1[6-(6,6)]
    18      19.093698      19.093698      19.093698    1[6-(6,6)]
    19      16.728428      16.728428      16.728428    1[6-(6,6)]
    20      16.141438      16.141438      16.141438    1[6-(6,6)]
    21         8.9874         8.9874         8.9874    1[6-(6,6)]
    22      10.235344      10.235344      10.235344    1[6-(6,6)]
    23      10.460381      10.460381      10.460381    1[6-(6,6)]
    24        9.76638        9.76638        9.76638    1[6-(6,6)]
    25      11.599741      11.599741      11.599741    1[6-(6,6)]
    26      12.847686      12.847686      12.847686    1[6-(6,6)]
    27      13.343401      13.343401      13.343401    1[6-(6,6)]
    28      12.835095      12.835095      12.835095    1[6-(6,6)]
    29      12.100177      12.100177      12.100177    1[6-(6,6)]
    30      12.594319      12.594319      12.594319    1[6-(6,6)]
    31      10.436775      10.436775      10.436775    1[6-(6,6)]
    32       9.056641       9.056641       9.056641    1[6-(6,6)]
    33        8.42244        8.42244        8.42244    1[6-(6,6)]
    34       9.328891       9.328891       9.328891    1[6-(6,6)]
    35      19.685411      19.685411      19.685411    1[6-(6,6)]
    36        19.0937        19.0937        19.0937    1[6-(6,6)]
    37      16.728428      16.728428      16.728428    1[6-(6,6)]
    38      16.141438      16.141438      16.141438    1[6-(6,6)]
    39      24.724395      24.724395      24.724395    1[6-(6,6)]
    40      25.972339      25.972339      25.972339    1[6-(6,6)]
    41       10.46038       10.46038       10.46038    1[6-(6,6)]
    42      25.503378      25.503378      25.503378    1[6-(6,6)]
    43      27.336738      27.336738      27.336738    1[6-(6,6)]
    44      12.847682      12.847682      12.847682    1[6-(6,6)]
    45      13.343398      13.343398      13.343398    1[6-(6,6)]
    46      12.835093      12.835093      12.835093    1[6-(6,6)]
    47      12.100175      12.100175      12.100175    1[6-(6,6)]
    48      12.594317      12.594317      12.594317    1[6-(6,6)]
    49      10.436775      10.436775      10.436775    1[6-(6,6)]
    50        9.05664        9.05664        9.05664    1[6-(6,6)]
    51      24.159439      24.159439      24.159439    1[6-(6,6)]
    52       25.06589       25.06589       25.06589    1[6-(6,6)]
    53      23.619659      23.619659      23.619659    1[6-(6,6)]
    54      23.027948      23.027948      23.027948    1[6-(6,6)]
    55      20.662677      20.662677      20.662677    1[6-(6,6)]
    56      20.075688      20.075688      20.075688    1[6-(6,6)]
    57      20.790148      20.790148      20.790148    1[6-(6,6)]
    58      22.038092      22.038092      22.038092    1[6-(6,6)]
    59      14.394629      14.394629      14.394629    1[6-(6,6)]
    60       21.56913       21.56913       21.56913    1[6-(6,6)]
    61        7.66549        7.66549        7.66549    1[6-(6,6)]
    62       8.913435       8.913435       8.913435    1[6-(6,6)]
    63       9.409151       9.409151       9.409151    1[6-(6,6)]
    64      16.769342      16.769342      16.769342    1[6-(6,6)]
    65      23.902926      23.902926      23.902926    1[6-(6,6)]
    66       16.52857       16.52857       16.52857    1[6-(6,6)]
    67      14.371028      14.371028      14.371028    1[6-(6,6)]
    68      12.990893      12.990893      12.990893    1[6-(6,6)]
    69      20.225189      20.225189      20.225189    1[6-(6,6)]
    70       21.13164       21.13164       21.13164    1[6-(6,6)]
    71       7.882661       7.882661       7.882661    1[6-(6,6)]
    72        7.29095        7.29095        7.29095    1[6-(6,6)]
    73      20.662679      20.662679      20.662679    1[6-(6,6)]
    74      20.075688      20.075688      20.075688    1[6-(6,6)]
    75      20.790148      20.790148      20.790148    1[6-(6,6)]
    76      22.038092      22.038092      22.038092    1[6-(6,6)]
    77      14.394633      14.394633      14.394633    1[6-(6,6)]
    78      21.569129      21.569129      21.569129    1[6-(6,6)]
    79      23.402489      23.402489      23.402489    1[6-(6,6)]
    80      24.650433      24.650433      24.650433    1[6-(6,6)]
    81      25.146148      25.146148      25.146148    1[6-(6,6)]
    82      16.769346      16.769346      16.769346    1[6-(6,6)]
    83       8.165927       8.165927       8.165927    1[6-(6,6)]
    84      16.528566      16.528566      16.528566    1[6-(6,6)]
    85      14.371023      14.371023      14.371023    1[6-(6,6)]
    86      28.727888      28.727888      28.727888    1[6-(6,6)]
    87      20.225189      20.225189      20.225189    1[6-(6,6)]
    88      21.131641      21.131641      21.131641    1[6-(6,6)]
    89      11.816911      11.816911      11.816911    1[6-(6,6)]
    90        11.2252        11.2252        11.2252    1[6-(6,6)]
    91       8.859928       8.859928       8.859928    1[6-(6,6)]
    92       8.272938       8.272938       8.272938    1[6-(6,6)]
    93      16.855895      16.855895      16.855895    1[6-(6,6)]
    94      18.103839      18.103839      18.103839    1[6-(6,6)]
    95       18.32888       18.32888       18.32888    1[6-(6,6)]
    96      17.634878      17.634878      17.634878    1[6-(6,6)]
    97      19.468238      19.468238      19.468238    1[6-(6,6)]
    98      20.716182      20.716182      20.716182    1[6-(6,6)]
    99      21.211898      21.211898      21.211898    1[6-(6,6)]
   100      20.703593      20.703593      20.703593    1[6-(6,6)]
   101      19.968675      19.968675      19.968675    1[6-(6,6)]
   102      20.462817      20.462817      20.462817    1[6-(6,6)]
   103      18.305275      18.305275      18.305275    1[6-(6,6)]
   104       16.92514       16.92514       16.92514    1[6-(6,6)]
   105      16.290939      16.290939      16.290939    1[6-(6,6)]
   106       17.19739       17.19739       17.19739    1[6-(6,6)]
   107      11.816909      11.816909      11.816909    1[6-(6,6)]
   108      11.225198      11.225198      11.225198    1[6-(6,6)]
   109       8.859928       8.859928       8.859928    1[6-(6,6)]
   110       8.272938       8.272938       8.272938    1[6-(6,6)]
   111         1.1189         1.1189         1.1189    1[6-(6,6)]
   112       2.366844       2.366844       2.366844    1[6-(6,6)]
   113      18.328881      18.328881      18.328881    1[6-(6,6)]
   114       17.63488       17.63488       17.63488    1[6-(6,6)]
   115       3.731241       3.731241       3.731241    1[6-(6,6)]
   116       4.979186       4.979186       4.979186    1[6-(6,6)]
   117       5.474901       5.474901       5.474901    1[6-(6,6)]
   118      20.703595      20.703595      20.703595    1[6-(6,6)]
   119      19.968677      19.968677      19.968677    1[6-(6,6)]
   120      20.462819      20.462819      20.462819    1[6-(6,6)]
   121      18.305275      18.305275      18.305275    1[6-(6,6)]
   122      16.925141      16.925141      16.925141    1[6-(6,6)]
   123       16.29094       16.29094       16.29094    1[6-(6,6)]
   124      17.197391      17.197391      17.197391    1[6-(6,6)]
   125      15.751161      15.751161      15.751161    1[6-(6,6)]
   126       15.15945       15.15945       15.15945    1[6-(6,6)]
   127      12.794179      12.794179      12.794179    1[6-(6,6)]
   128      12.207188      12.207188      12.207188    1[6-(6,6)]
   129      12.921648      12.921648      12.921648    1[6-(6,6)]
   130      14.169592      14.169592      14.169592    1[6-(6,6)]
   131       6.526133       6.526133       6.526133    1[6-(6,6)]
   132      13.700629      13.700629      13.700629    1[6-(6,6)]
   133      15.533989      15.533989      15.533989    1[6-(6,6)]
   134      16.781933      16.781933      16.781933    1[6-(6,6)]
   135      17.277648      17.277648      17.277648    1[6-(6,6)]
   136       8.900846       8.900846       8.900846    1[6-(6,6)]
   137      16.034427      16.034427      16.034427    1[6-(6,6)]
   138      24.397066      24.397066      24.397066    1[6-(6,6)]
   139      22.239523      22.239523      22.239523    1[6-(6,6)]
   140      20.859388      20.859388      20.859388    1[6-(6,6)]
   141      12.356689      12.356689      12.356689    1[6-(6,6)]
   142      13.263141      13.263141      13.263141    1[6-(6,6)]
   143      15.751159      15.751159      15.751159    1[6-(6,6)]
   144      15.159448      15.159448      15.159448    1[6-(6,6)]
   145      12.794177      12.794177      12.794177    1[6-(6,6)]
   146      12.207188      12.207188      12.207188    1[6-(6,6)]
   147      12.921648      12.921648      12.921648    1[6-(6,6)]
   148      14.169592      14.169592      14.169592    1[6-(6,6)]
   149      22.263129      22.263129      22.263129    1[6-(6,6)]
   150       13.70063       13.70063       13.70063    1[6-(6,6)]
   151       15.53399       15.53399       15.53399    1[6-(6,6)]
   152      16.781935      16.781935      16.781935    1[6-(6,6)]
   153      17.277651      17.277651      17.277651    1[6-(6,6)]
   154      24.637842      24.637842      24.637842    1[6-(6,6)]
   155      16.034426      16.034426      16.034426    1[6-(6,6)]
   156        8.66007        8.66007        8.66007    1[6-(6,6)]
   157       6.502528       6.502528       6.502528    1[6-(6,6)]
   158       5.122393       5.122393       5.122393    1[6-(6,6)]
   159      12.356689      12.356689      12.356689    1[6-(6,6)]
   160       13.26314       13.26314       13.26314    1[6-(6,6)]
   161      11.036357      11.036357      11.036357    6[6-(1,6),6-(6,6),6-(8,8)]
   162      19.224315      19.224315      19.224315    6[1-(0),6-(1,6),6-(6,6)]
   163      18.862365      18.862365      18.862365    6[1-(0),6-(1,6),6-(6,6)]
   164      18.179379      18.179379      18.179379    6[6-(1,6),6-(6,6),6-(8,8)]
   165      17.770217      17.770217      17.770217    6[6-(1,6),6-(6,6),6-(6,6)]
   166      17.003825      17.003825      17.003825    6[1-(0),6-(1,6),6-(6,6)]
   167      16.660759      16.660759      16.660759    6[1-(0),6-(1,6),6-(1,6)]
   168       9.215587       9.215587       9.215587    6[1-(0),6-(1,6),6-(1,6)]
   169       9.953652       9.953652       9.953652    6[1-(0),6-(1,6),6-(6,6)]
   170      10.312456      10.312456      10.312456    6[6-(1,6),6-(6,6),6-(6,6)]
   171      11.539941      11.539941      11.539941    6[6-(6,6),8-(63),8-(63,63)]
   172      17.896113      17.896113      17.896113    6[6-(6,6),8-(63),8-(63,63)]
   173      11.442371      11.442371      11.442371    6[6-(1,6),6-(6,6),6-(8,8)]
   174       10.69801       10.69801       10.69801    6[1-(0),6-(1,6),6-(6,6)]
   175      10.288849      10.288849      10.288849    6[1-(0),6-(1,6),6-(6,6)]
   176      10.649226      10.649226      10.649226    6[6-(1,6),6-(6,6),6-(8,8)]
   177      11.423487      11.423487      11.423487    6[6-(1,6),6-(6,6),6-(6,6)]
   178      11.834223      11.834223      11.834223    6[1-(0),6-(1,6),6-(6,6)]
   179      12.562846      12.562846      12.562846    6[1-(0),6-(1,6),6-(1,6)]
   180      12.894896      12.894896      12.894896    6[1-(0),6-(1,6),6-(1,6)]
   181      12.562845      12.562845      12.562845    6[1-(0),6-(1,6),6-(6,6)]
   182      11.816911      11.816911      11.816911    6[6-(1,6),6-(6,6),6-(6,6)]
   183      11.867269      11.867269      11.867269    6[6-(6,6),8-(63),8-(63)]
   184      10.158232      10.158232      10.158232    6[6-(6,6),8-(63),8-(63,63)]
   185      10.883707      10.883707      10.883707    6[6-(1,6),6-(6,6),6-(8,8)]
   186      11.717768      11.717768      11.717768    6[1-(0),6-(1,6),6-(6,6)]
   187      12.051392      12.051392      12.051392    6[1-(0),6-(1,6),6-(6,6)]
   188      11.555677      11.555677      11.555677    6[6-(1,6),6-(6,6),6-(8,8)]
   189      10.688568      10.688568      10.688568    6[6-(1,6),6-(6,6),6-(6,6)]
   190         10.196         10.196         10.196    6[1-(0),6-(1,6),6-(6,6)]
   191       9.377675       9.377675       9.377675    6[1-(0),6-(1,6),6-(1,6)]
   192       9.011004       9.011004       9.011004    6[1-(0),6-(1,6),6-(1,6)]
   193       9.541341       9.541341       9.541341    6[1-(0),6-(1,6),6-(6,6)]
   194      10.380123      10.380123      10.380123    6[6-(1,6),6-(6,6),6-(6,6)]
   195      10.556378      10.556378      10.556378    6[6-(6,6),8-(63),8-(63)]
   196      11.909759      11.909759      11.909759    6[6-(6,6),8-(63),8-(63,63)]
   197      26.773353      26.773353      26.773353    6[6-(1,6),6-(6,6),6-(8,8)]
   198      19.224317      19.224317      19.224317    6[1-(0),6-(1,6),6-(6,6)]
   199      18.862366      18.862366      18.862366    6[1-(0),6-(1,6),6-(6,6)]
   200       18.17938       18.17938       18.17938    6[6-(1,6),6-(6,6),6-(8,8)]
   201      17.770218      17.770218      17.770218    6[6-(1,6),6-(6,6),6-(6,6)]
   202      17.003826      17.003826      17.003826    6[1-(0),6-(1,6),6-(6,6)]
   203      16.660759      16.660759      16.660759    6[1-(0),6-(1,6),6-(1,6)]
   204      24.952582      24.952582      24.952582    6[1-(0),6-(1,6),6-(1,6)]
   205      25.690647      25.690647      25.690647    6[1-(0),6-(1,6),6-(6,6)]
   206      18.180954      18.180954      18.180954    6[6-(1,6),6-(6,6),6-(6,6)]
   207      27.276937      27.276937      27.276937    6[6-(6,6),8-(63),8-(63,63)]
   208      17.896114      17.896114      17.896114    6[6-(6,6),8-(63),8-(63,63)]
   209      11.442369      11.442369      11.442369    6[6-(1,6),6-(6,6),6-(8,8)]
   210      10.698009      10.698009      10.698009    6[1-(0),6-(1,6),6-(6,6)]
   211      26.025847      26.025847      26.025847    6[1-(0),6-(1,6),6-(6,6)]
   212      26.386224      26.386224      26.386224    6[6-(1,6),6-(6,6),6-(8,8)]
   213      11.423484      11.423484      11.423484    6[6-(1,6),6-(6,6),6-(6,6)]
   214      27.571219      27.571219      27.571219    6[1-(0),6-(1,6),6-(6,6)]
   215      12.562842      12.562842      12.562842    6[1-(0),6-(1,6),6-(1,6)]
   216      12.894893      12.894893      12.894893    6[1-(0),6-(1,6),6-(1,6)]
   217      12.562843      12.562843      12.562843    6[1-(0),6-(1,6),6-(6,6)]
   218      11.816909      11.816909      11.816909    6[6-(1,6),6-(6,6),6-(6,6)]
   219      11.867268      11.867268      11.867268    6[6-(6,6),8-(63),8-(63)]
   220      25.895229      25.895229      25.895229    6[6-(6,6),8-(63),8-(63,63)]
   221      10.883705      10.883705      10.883705    6[6-(1,6),6-(6,6),6-(8,8)]
   222      11.717766      11.717766      11.717766    6[1-(0),6-(1,6),6-(6,6)]
   223      12.051391      12.051391      12.051391    6[1-(0),6-(1,6),6-(6,6)]
   224      11.555676      11.555676      11.555676    6[6-(1,6),6-(6,6),6-(8,8)]
   225      10.688567      10.688567      10.688567    6[6-(1,6),6-(6,6),6-(6,6)]
   226      10.195999      10.195999      10.195999    6[1-(0),6-(1,6),6-(6,6)]
   227       9.377675       9.377675       9.377675    6[1-(0),6-(1,6),6-(1,6)]
   228       9.011003       9.011003       9.011003    6[1-(0),6-(1,6),6-(1,6)]
   229      25.278339      25.278339      25.278339    6[1-(0),6-(1,6),6-(6,6)]
   230      10.380121      10.380121      10.380121    6[6-(1,6),6-(6,6),6-(6,6)]
   231      26.293375      26.293375      26.293375    6[6-(6,6),8-(63),8-(63)]
   232      11.909758      11.909758      11.909758    6[6-(6,6),8-(63),8-(63,63)]
   233      22.839104      22.839104      22.839104    6[6-(1,6),6-(6,6),6-(8,8)]
   234      23.158565      23.158565      23.158565    6[1-(0),6-(1,6),6-(6,6)]
   235      22.796614      22.796614      22.796614    6[1-(0),6-(1,6),6-(6,6)]
   236      22.113628      22.113628      22.113628    6[6-(1,6),6-(6,6),6-(8,8)]
   237      21.704467      21.704467      21.704467    6[6-(1,6),6-(6,6),6-(6,6)]
   238      20.938075      20.938075      20.938075    6[1-(0),6-(1,6),6-(6,6)]
   239      20.595009      20.595009      20.595009    6[1-(0),6-(1,6),6-(1,6)]
   240      21.018334      21.018334      21.018334    6[1-(0),6-(1,6),6-(1,6)]
   241      21.756399      21.756399      21.756399    6[1-(0),6-(1,6),6-(6,6)]
   242      22.115203      22.115203      22.115203    6[6-(1,6),6-(6,6),6-(6,6)]
   243      23.342689      23.342689      23.342689    6[6-(6,6),8-(63),8-(63,63)]
   244      21.830362      21.830362      21.830362    6[6-(6,6),8-(63),8-(63,63)]
   245      15.376618      15.376618      15.376618    6[6-(1,6),6-(6,6),6-(8,8)]
   246        6.76376        6.76376        6.76376    6[1-(0),6-(1,6),6-(6,6)]
   247      22.091598      22.091598      22.091598    6[1-(0),6-(1,6),6-(6,6)]
   248       6.714975       6.714975       6.714975    6[6-(1,6),6-(6,6),6-(8,8)]
   249       7.489236       7.489236       7.489236    6[6-(1,6),6-(6,6),6-(6,6)]
   250       7.899972       7.899972       7.899972    6[1-(0),6-(1,6),6-(6,6)]
   251       8.628595       8.628595       8.628595    6[1-(0),6-(1,6),6-(1,6)]
   252       8.960646       8.960646       8.960646    6[1-(0),6-(1,6),6-(1,6)]
   253       8.628595       8.628595       8.628595    6[1-(0),6-(1,6),6-(6,6)]
   254       7.882661       7.882661       7.882661    6[6-(1,6),6-(6,6),6-(6,6)]
   255      15.801517      15.801517      15.801517    6[6-(6,6),8-(63),8-(63)]
   256      21.960981      21.960981      21.960981    6[6-(6,6),8-(63),8-(63,63)]
   257      22.686456      22.686456      22.686456    6[6-(1,6),6-(6,6),6-(8,8)]
   258      23.520516      23.520516      23.520516    6[1-(0),6-(1,6),6-(6,6)]
   259      15.985644      15.985644      15.985644    6[1-(0),6-(1,6),6-(6,6)]
   260      15.489928      15.489928      15.489928    6[6-(1,6),6-(6,6),6-(8,8)]
   261       14.62282       14.62282       14.62282    6[6-(1,6),6-(6,6),6-(6,6)]
   262      14.130252      14.130252      14.130252    6[1-(0),6-(1,6),6-(6,6)]
   263      13.311928      13.311928      13.311928    6[1-(0),6-(1,6),6-(1,6)]
   264      20.813753      20.813753      20.813753    6[1-(0),6-(1,6),6-(1,6)]
   265       21.34409       21.34409       21.34409    6[1-(0),6-(1,6),6-(6,6)]
   266      22.182872      22.182872      22.182872    6[6-(1,6),6-(6,6),6-(6,6)]
   267      22.359126      22.359126      22.359126    6[6-(6,6),8-(63),8-(63)]
   268      15.844011      15.844011      15.844011    6[6-(6,6),8-(63),8-(63,63)]
   269       7.102106       7.102106       7.102106    6[6-(1,6),6-(6,6),6-(8,8)]
   270       7.421567       7.421567       7.421567    6[1-(0),6-(1,6),6-(6,6)]
   271       7.059616       7.059616       7.059616    6[1-(0),6-(1,6),6-(6,6)]
   272        6.37663        6.37663        6.37663    6[6-(1,6),6-(6,6),6-(8,8)]
   273       5.967468       5.967468       5.967468    6[6-(1,6),6-(6,6),6-(6,6)]
   274      20.938076      20.938076      20.938076    6[1-(0),6-(1,6),6-(6,6)]
   275      20.595009      20.595009      20.595009    6[1-(0),6-(1,6),6-(1,6)]
   276      21.018334      21.018334      21.018334    6[1-(0),6-(1,6),6-(1,6)]
   277        21.7564        21.7564        21.7564    6[1-(0),6-(1,6),6-(6,6)]
   278       6.378204       6.378204       6.378204    6[6-(1,6),6-(6,6),6-(6,6)]
   279        7.60569        7.60569        7.60569    6[6-(6,6),8-(63),8-(63,63)]
   280       6.093365       6.093365       6.093365    6[6-(6,6),8-(63),8-(63,63)]
   281      15.376622      15.376622      15.376622    6[6-(1,6),6-(6,6),6-(8,8)]
   282      22.500759      22.500759      22.500759    6[1-(0),6-(1,6),6-(6,6)]
   283      22.091597      22.091597      22.091597    6[1-(0),6-(1,6),6-(6,6)]
   284      22.451974      22.451974      22.451974    6[6-(1,6),6-(6,6),6-(8,8)]
   285      23.226235      23.226235      23.226235    6[6-(1,6),6-(6,6),6-(6,6)]
   286       23.63697       23.63697       23.63697    6[1-(0),6-(1,6),6-(6,6)]
   287      24.365593      24.365593      24.365593    6[1-(0),6-(1,6),6-(1,6)]
   288      24.697644      24.697644      24.697644    6[1-(0),6-(1,6),6-(1,6)]
   289      24.365593      24.365593      24.365593    6[1-(0),6-(1,6),6-(6,6)]
   290      23.619659      23.619659      23.619659    6[6-(1,6),6-(6,6),6-(6,6)]
   291      15.801521      15.801521      15.801521    6[6-(6,6),8-(63),8-(63)]
   292       21.96098       21.96098       21.96098    6[6-(6,6),8-(63),8-(63,63)]
   293       6.949457       6.949457       6.949457    6[6-(1,6),6-(6,6),6-(8,8)]
   294       7.783518       7.783518       7.783518    6[1-(0),6-(1,6),6-(6,6)]
   295      15.985639      15.985639      15.985639    6[1-(0),6-(1,6),6-(6,6)]
   296      15.489924      15.489924      15.489924    6[6-(1,6),6-(6,6),6-(8,8)]
   297      14.622815      14.622815      14.622815    6[6-(1,6),6-(6,6),6-(6,6)]
   298      29.867247      29.867247      29.867247    6[1-(0),6-(1,6),6-(6,6)]
   299      29.048923      29.048923      29.048923    6[1-(0),6-(1,6),6-(1,6)]
   300      20.813753      20.813753      20.813753    6[1-(0),6-(1,6),6-(1,6)]
   301       21.34409       21.34409       21.34409    6[1-(0),6-(1,6),6-(6,6)]
   302      22.182873      22.182873      22.182873    6[6-(1,6),6-(6,6),6-(6,6)]
   303      22.359127      22.359127      22.359127    6[6-(6,6),8-(63),8-(63)]
   304      15.844007      15.844007      15.844007    6[6-(6,6),8-(63),8-(63,63)]
   305      18.904853      18.904853      18.904853    6[6-(1,6),6-(6,6),6-(8,8)]
   306      11.355817      11.355817      11.355817    6[1-(0),6-(1,6),6-(6,6)]
   307      10.993866      10.993866      10.993866    6[1-(0),6-(1,6),6-(6,6)]
   308       10.31088       10.31088       10.31088    6[6-(1,6),6-(6,6),6-(8,8)]
   309       9.901718       9.901718       9.901718    6[6-(1,6),6-(6,6),6-(6,6)]
   310       9.135326       9.135326       9.135326    6[1-(0),6-(1,6),6-(6,6)]
   311       8.792259       8.792259       8.792259    6[1-(0),6-(1,6),6-(1,6)]
   312      17.084082      17.084082      17.084082    6[1-(0),6-(1,6),6-(1,6)]
   313      17.822147      17.822147      17.822147    6[1-(0),6-(1,6),6-(6,6)]
   314      10.312454      10.312454      10.312454    6[6-(1,6),6-(6,6),6-(6,6)]
   315      19.408437      19.408437      19.408437    6[6-(6,6),8-(63),8-(63,63)]
   316      10.027614      10.027614      10.027614    6[6-(6,6),8-(63),8-(63,63)]
   317      19.310869      19.310869      19.310869    6[6-(1,6),6-(6,6),6-(8,8)]
   318      18.566509      18.566509      18.566509    6[1-(0),6-(1,6),6-(6,6)]
   319      18.157347      18.157347      18.157347    6[1-(0),6-(1,6),6-(6,6)]
   320      18.517724      18.517724      18.517724    6[6-(1,6),6-(6,6),6-(8,8)]
   321      19.291984      19.291984      19.291984    6[6-(1,6),6-(6,6),6-(6,6)]
   322      19.702719      19.702719      19.702719    6[1-(0),6-(1,6),6-(6,6)]
   323      20.431342      20.431342      20.431342    6[1-(0),6-(1,6),6-(1,6)]
   324      20.763393      20.763393      20.763393    6[1-(0),6-(1,6),6-(1,6)]
   325      20.431343      20.431343      20.431343    6[1-(0),6-(1,6),6-(6,6)]
   326      19.685409      19.685409      19.685409    6[6-(1,6),6-(6,6),6-(6,6)]
   327      19.735768      19.735768      19.735768    6[6-(6,6),8-(63),8-(63)]
   328      18.026729      18.026729      18.026729    6[6-(6,6),8-(63),8-(63,63)]
   329      18.752205      18.752205      18.752205    6[6-(1,6),6-(6,6),6-(8,8)]
   330      19.586266      19.586266      19.586266    6[1-(0),6-(1,6),6-(6,6)]
   331      19.919891      19.919891      19.919891    6[1-(0),6-(1,6),6-(6,6)]
   332      19.424176      19.424176      19.424176    6[6-(1,6),6-(6,6),6-(8,8)]
   333      18.557067      18.557067      18.557067    6[6-(1,6),6-(6,6),6-(6,6)]
   334      18.064499      18.064499      18.064499    6[1-(0),6-(1,6),6-(6,6)]
   335      17.246175      17.246175      17.246175    6[1-(0),6-(1,6),6-(1,6)]
   336      16.879503      16.879503      16.879503    6[1-(0),6-(1,6),6-(1,6)]
   337      17.409839      17.409839      17.409839    6[1-(0),6-(1,6),6-(6,6)]
   338      18.248621      18.248621      18.248621    6[6-(1,6),6-(6,6),6-(6,6)]
   339      18.424875      18.424875      18.424875    6[6-(6,6),8-(63),8-(63)]
   340      19.778258      19.778258      19.778258    6[6-(6,6),8-(63),8-(63,63)]
   341       3.167857       3.167857       3.167857    6[6-(1,6),6-(6,6),6-(8,8)]
   342      11.355815      11.355815      11.355815    6[1-(0),6-(1,6),6-(6,6)]
   343      10.993865      10.993865      10.993865    6[1-(0),6-(1,6),6-(6,6)]
   344      10.310879      10.310879      10.310879    6[6-(1,6),6-(6,6),6-(8,8)]
   345       9.901717       9.901717       9.901717    6[6-(1,6),6-(6,6),6-(6,6)]
   346       9.135325       9.135325       9.135325    6[1-(0),6-(1,6),6-(6,6)]
   347       8.792259       8.792259       8.792259    6[1-(0),6-(1,6),6-(1,6)]
   348       1.347087       1.347087       1.347087    6[1-(0),6-(1,6),6-(1,6)]
   349       2.085152       2.085152       2.085152    6[1-(0),6-(1,6),6-(6,6)]
   350       2.443956       2.443956       2.443956    6[6-(1,6),6-(6,6),6-(6,6)]
   351       3.671441       3.671441       3.671441    6[6-(6,6),8-(63),8-(63,63)]
   352      10.027613      10.027613      10.027613    6[6-(6,6),8-(63),8-(63,63)]
   353      19.310871      19.310871      19.310871    6[6-(1,6),6-(6,6),6-(8,8)]
   354       18.56651       18.56651       18.56651    6[1-(0),6-(1,6),6-(6,6)]
   355      18.157349      18.157349      18.157349    6[1-(0),6-(1,6),6-(6,6)]
   356      18.517726      18.517726      18.517726    6[6-(1,6),6-(6,6),6-(8,8)]
   357      19.291987      19.291987      19.291987    6[6-(1,6),6-(6,6),6-(6,6)]
   358       3.965723       3.965723       3.965723    6[1-(0),6-(1,6),6-(6,6)]
   359       4.694346       4.694346       4.694346    6[1-(0),6-(1,6),6-(1,6)]
   360       5.026396       5.026396       5.026396    6[1-(0),6-(1,6),6-(1,6)]
   361       4.694345       4.694345       4.694345    6[1-(0),6-(1,6),6-(6,6)]
   362      19.685411      19.685411      19.685411    6[6-(1,6),6-(6,6),6-(6,6)]
   363      19.735769      19.735769      19.735769    6[6-(6,6),8-(63),8-(63)]
   364      18.026732      18.026732      18.026732    6[6-(6,6),8-(63),8-(63,63)]
   365      18.752207      18.752207      18.752207    6[6-(1,6),6-(6,6),6-(8,8)]
   366      19.586268      19.586268      19.586268    6[1-(0),6-(1,6),6-(6,6)]
   367      19.919892      19.919892      19.919892    6[1-(0),6-(1,6),6-(6,6)]
   368      19.424177      19.424177      19.424177    6[6-(1,6),6-(6,6),6-(8,8)]
   369      18.557068      18.557068      18.557068    6[6-(1,6),6-(6,6),6-(6,6)]
   370        18.0645        18.0645        18.0645    6[1-(0),6-(1,6),6-(6,6)]
   371      17.246175      17.246175      17.246175    6[1-(0),6-(1,6),6-(1,6)]
   372      16.879504      16.879504      16.879504    6[1-(0),6-(1,6),6-(1,6)]
   373      17.409841      17.409841      17.409841    6[1-(0),6-(1,6),6-(6,6)]
   374      18.248623      18.248623      18.248623    6[6-(1,6),6-(6,6),6-(6,6)]
   375      18.424878      18.424878      18.424878    6[6-(6,6),8-(63),8-(63)]
   376      19.778259      19.778259      19.778259    6[6-(6,6),8-(63),8-(63,63)]
   377      14.970606      14.970606      14.970606    6[6-(1,6),6-(6,6),6-(8,8)]
   378      15.290067      15.290067      15.290067    6[1-(0),6-(1,6),6-(6,6)]
   379      14.928116      14.928116      14.928116    6[1-(0),6-(1,6),6-(6,6)]
   380       14.24513       14.24513       14.24513    6[6-(1,6),6-(6,6),6-(8,8)]
   381      13.835968      13.835968      13.835968    6[6-(1,6),6-(6,6),6-(6,6)]
   382      13.069576      13.069576      13.069576    6[1-(0),6-(1,6),6-(6,6)]
   383      12.726509      12.726509      12.726509    6[1-(0),6-(1,6),6-(1,6)]
   384      13.149834      13.149834      13.149834    6[1-(0),6-(1,6),6-(1,6)]
   385        13.8879        13.8879        13.8879    6[1-(0),6-(1,6),6-(6,6)]
   386      14.246704      14.246704      14.246704    6[6-(1,6),6-(6,6),6-(6,6)]
   387       15.47419       15.47419       15.47419    6[6-(6,6),8-(63),8-(63,63)]
   388      13.961865      13.961865      13.961865    6[6-(6,6),8-(63),8-(63,63)]
   389       7.508122       7.508122       7.508122    6[6-(1,6),6-(6,6),6-(8,8)]
   390      14.632259      14.632259      14.632259    6[1-(0),6-(1,6),6-(6,6)]
   391      14.223097      14.223097      14.223097    6[1-(0),6-(1,6),6-(6,6)]
   392      14.583474      14.583474      14.583474    6[6-(1,6),6-(6,6),6-(8,8)]
   393      15.357735      15.357735      15.357735    6[6-(1,6),6-(6,6),6-(6,6)]
   394       15.76847       15.76847       15.76847    6[1-(0),6-(1,6),6-(6,6)]
   395      16.497093      16.497093      16.497093    6[1-(0),6-(1,6),6-(1,6)]
   396      16.829144      16.829144      16.829144    6[1-(0),6-(1,6),6-(1,6)]
   397      16.497093      16.497093      16.497093    6[1-(0),6-(1,6),6-(6,6)]
   398      15.751159      15.751159      15.751159    6[6-(1,6),6-(6,6),6-(6,6)]
   399       7.933021       7.933021       7.933021    6[6-(6,6),8-(63),8-(63)]
   400       14.09248       14.09248       14.09248    6[6-(6,6),8-(63),8-(63,63)]
   401      14.817957      14.817957      14.817957    6[6-(1,6),6-(6,6),6-(8,8)]
   402      15.652018      15.652018      15.652018    6[1-(0),6-(1,6),6-(6,6)]
   403      23.854139      23.854139      23.854139    6[1-(0),6-(1,6),6-(6,6)]
   404      23.358424      23.358424      23.358424    6[6-(1,6),6-(6,6),6-(8,8)]
   405      22.491315      22.491315      22.491315    6[6-(1,6),6-(6,6),6-(6,6)]
   406      21.998747      21.998747      21.998747    6[1-(0),6-(1,6),6-(6,6)]
   407      21.180423      21.180423      21.180423    6[1-(0),6-(1,6),6-(1,6)]
   408      12.945253      12.945253      12.945253    6[1-(0),6-(1,6),6-(1,6)]
   409       13.47559       13.47559       13.47559    6[1-(0),6-(1,6),6-(6,6)]
   410      14.314373      14.314373      14.314373    6[6-(1,6),6-(6,6),6-(6,6)]
   411      14.490627      14.490627      14.490627    6[6-(6,6),8-(63),8-(63)]
   412      23.712507      23.712507      23.712507    6[6-(6,6),8-(63),8-(63,63)]
   413      14.970604      14.970604      14.970604    6[6-(1,6),6-(6,6),6-(8,8)]
   414      15.290065      15.290065      15.290065    6[1-(0),6-(1,6),6-(6,6)]
   415      14.928114      14.928114      14.928114    6[1-(0),6-(1,6),6-(6,6)]
   416      14.245128      14.245128      14.245128    6[6-(1,6),6-(6,6),6-(8,8)]
   417      13.835967      13.835967      13.835967    6[6-(1,6),6-(6,6),6-(6,6)]
   418      13.069575      13.069575      13.069575    6[1-(0),6-(1,6),6-(6,6)]
   419      12.726509      12.726509      12.726509    6[1-(0),6-(1,6),6-(1,6)]
   420      13.149834      13.149834      13.149834    6[1-(0),6-(1,6),6-(1,6)]
   421      13.887899      13.887899      13.887899    6[1-(0),6-(1,6),6-(6,6)]
   422      14.246703      14.246703      14.246703    6[6-(1,6),6-(6,6),6-(6,6)]
   423      15.474189      15.474189      15.474189    6[6-(6,6),8-(63),8-(63,63)]
   424      13.961862      13.961862      13.961862    6[6-(6,6),8-(63),8-(63,63)]
   425      23.245118      23.245118      23.245118    6[6-(1,6),6-(6,6),6-(8,8)]
   426       14.63226       14.63226       14.63226    6[1-(0),6-(1,6),6-(6,6)]
   427      14.223098      14.223098      14.223098    6[1-(0),6-(1,6),6-(6,6)]
   428      14.583475      14.583475      14.583475    6[6-(1,6),6-(6,6),6-(8,8)]
   429      15.357736      15.357736      15.357736    6[6-(1,6),6-(6,6),6-(6,6)]
   430      15.768472      15.768472      15.768472    6[1-(0),6-(1,6),6-(6,6)]
   431      16.497095      16.497095      16.497095    6[1-(0),6-(1,6),6-(1,6)]
   432      16.829146      16.829146      16.829146    6[1-(0),6-(1,6),6-(1,6)]
   433      16.497095      16.497095      16.497095    6[1-(0),6-(1,6),6-(6,6)]
   434      15.751161      15.751161      15.751161    6[6-(1,6),6-(6,6),6-(6,6)]
   435      23.670017      23.670017      23.670017    6[6-(6,6),8-(63),8-(63)]
   436      14.092481      14.092481      14.092481    6[6-(6,6),8-(63),8-(63,63)]
   437      14.817956      14.817956      14.817956    6[6-(1,6),6-(6,6),6-(8,8)]
   438      15.652016      15.652016      15.652016    6[1-(0),6-(1,6),6-(6,6)]
   439       8.117144       8.117144       8.117144    6[1-(0),6-(1,6),6-(6,6)]
   440       7.621428       7.621428       7.621428    6[6-(1,6),6-(6,6),6-(8,8)]
   441        6.75432        6.75432        6.75432    6[6-(1,6),6-(6,6),6-(6,6)]
   442       6.261752       6.261752       6.261752    6[1-(0),6-(1,6),6-(6,6)]
   443       5.443428       5.443428       5.443428    6[1-(0),6-(1,6),6-(1,6)]
   444      12.945253      12.945253      12.945253    6[1-(0),6-(1,6),6-(1,6)]
   445       13.47559       13.47559       13.47559    6[1-(0),6-(1,6),6-(6,6)]
   446      14.314372      14.314372      14.314372    6[6-(1,6),6-(6,6),6-(6,6)]
   447      14.490626      14.490626      14.490626    6[6-(6,6),8-(63),8-(63)]
   448       7.975511       7.975511       7.975511    6[6-(6,6),8-(63),8-(63,63)]
   449      10.860103      10.860103      10.860103    8[6-(6,8),63-(8,8,8,8,8,8),63-(8,8,8,8,8,8,8,8)]
   450      12.633662      12.633662      12.633662    8[6-(6,8),63-(8,8,8,8,8,8)]
   451       18.51143       18.51143       18.51143    8[6-(6,8),63-(8,8,8,8,8,8),63-(8,8,8,8,8,8,8,8)]
   452      17.029005      17.029005      17.029005    8[6-(6,8),63-(8,8,8,8,8,8)]
   453      12.592745      12.592745      12.592745    8[6-(6,8),63-(8,8,8,8,8,8,8,8)]
   454      11.511613      11.511613      11.511613    8[6-(6,8),63-(8,8,8,8,8,8,8,8)]
   455      10.943508      10.943508      10.943508    8[6-(6,8),63-(8,8,8,8,8,8),63-(8,8,8,8,8,8,8,8)]
   456       8.930746       8.930746       8.930746    8[6-(6,8),63-(8,8,8,8,8,8,8,8)]
   457      11.393586      11.393586      11.393586    8[6-(6,8),63-(8,8,8,8,8,8)]
   458       9.456362       9.456362       9.456362    8[6-(6,8),63-(8,8,8,8,8,8,8,8)]
   459      13.074297      13.074297      13.074297    8[6-(6,8),63-(8,8,8,8,8,8,8,8)]
   460      11.069403      11.069403      11.069403    8[6-(6,8),63-(8,8,8,8,8,8),63-(8,8,8,8,8,8,8,8)]
   461      26.597099      26.597099      26.597099    8[6-(6,8),63-(8,8,8,8,8,8),63-(8,8,8,8,8,8,8,8)]
   462      28.370659      28.370659      28.370659    8[6-(6,8),63-(8,8,8,8,8,8)]
   463       18.51143       18.51143       18.51143    8[6-(6,8),63-(8,8,8,8,8,8),63-(8,8,8,8,8,8,8,8)]
   464      17.029005      17.029005      17.029005    8[6-(6,8),63-(8,8,8,8,8,8)]
   465      12.592744      12.592744      12.592744    8[6-(6,8),63-(8,8,8,8,8,8,8,8)]
   466      11.511612      11.511612      11.511612    8[6-(6,8),63-(8,8,8,8,8,8,8,8)]
   467      26.680505      26.680505      26.680505    8[6-(6,8),63-(8,8,8,8,8,8),63-(8,8,8,8,8,8,8,8)]
   468      24.667743      24.667743      24.667743    8[6-(6,8),63-(8,8,8,8,8,8,8,8)]
   469      27.130584      27.130584      27.130584    8[6-(6,8),63-(8,8,8,8,8,8)]
   470      25.193359      25.193359      25.193359    8[6-(6,8),63-(8,8,8,8,8,8,8,8)]
   471      13.074296      13.074296      13.074296    8[6-(6,8),63-(8,8,8,8,8,8,8,8)]
   472      11.069403      11.069403      11.069403    8[6-(6,8),63-(8,8,8,8,8,8),63-(8,8,8,8,8,8,8,8)]
   473       22.66285       22.66285       22.66285    8[6-(6,8),63-(8,8,8,8,8,8),63-(8,8,8,8,8,8,8,8)]
   474       24.43641       24.43641       24.43641    8[6-(6,8),63-(8,8,8,8,8,8)]
   475      22.445679      22.445679      22.445679    8[6-(6,8),63-(8,8,8,8,8,8),63-(8,8,8,8,8,8,8,8)]
   476      20.963254      20.963254      20.963254    8[6-(6,8),63-(8,8,8,8,8,8)]
   477      16.526993      16.526993      16.526993    8[6-(6,8),63-(8,8,8,8,8,8,8,8)]
   478      15.445861      15.445861      15.445861    8[6-(6,8),63-(8,8,8,8,8,8,8,8)]
   479      22.746257      22.746257      22.746257    8[6-(6,8),63-(8,8,8,8,8,8),63-(8,8,8,8,8,8,8,8)]
   480      20.733495      20.733495      20.733495    8[6-(6,8),63-(8,8,8,8,8,8,8,8)]
   481      23.196335      23.196335      23.196335    8[6-(6,8),63-(8,8,8,8,8,8)]
   482       21.25911       21.25911       21.25911    8[6-(6,8),63-(8,8,8,8,8,8,8,8)]
   483      17.008549      17.008549      17.008549    8[6-(6,8),63-(8,8,8,8,8,8,8,8)]
   484      15.003655      15.003655      15.003655    8[6-(6,8),63-(8,8,8,8,8,8),63-(8,8,8,8,8,8,8,8)]
   485      22.662851      22.662851      22.662851    8[6-(6,8),63-(8,8,8,8,8,8),63-(8,8,8,8,8,8,8,8)]
   486       8.699411       8.699411       8.699411    8[6-(6,8),63-(8,8,8,8,8,8)]
   487       6.708682       6.708682       6.708682    8[6-(6,8),63-(8,8,8,8,8,8),63-(8,8,8,8,8,8,8,8)]
   488       5.226256       5.226256       5.226256    8[6-(6,8),63-(8,8,8,8,8,8)]
   489      16.526996      16.526996      16.526996    8[6-(6,8),63-(8,8,8,8,8,8,8,8)]
   490      15.445864      15.445864      15.445864    8[6-(6,8),63-(8,8,8,8,8,8,8,8)]
   491      22.746257      22.746257      22.746257    8[6-(6,8),63-(8,8,8,8,8,8),63-(8,8,8,8,8,8,8,8)]
   492      20.733494      20.733494      20.733494    8[6-(6,8),63-(8,8,8,8,8,8,8,8)]
   493       7.459335       7.459335       7.459335    8[6-(6,8),63-(8,8,8,8,8,8)]
   494      21.259111      21.259111      21.259111    8[6-(6,8),63-(8,8,8,8,8,8,8,8)]
   495      17.008545      17.008545      17.008545    8[6-(6,8),63-(8,8,8,8,8,8,8,8)]
   496      15.003651      15.003651      15.003651    8[6-(6,8),63-(8,8,8,8,8,8),63-(8,8,8,8,8,8,8,8)]
   497      18.728599      18.728599      18.728599    8[6-(6,8),63-(8,8,8,8,8,8),63-(8,8,8,8,8,8,8,8)]
   498      20.502159      20.502159      20.502159    8[6-(6,8),63-(8,8,8,8,8,8)]
   499       10.64293       10.64293       10.64293    8[6-(6,8),63-(8,8,8,8,8,8),63-(8,8,8,8,8,8,8,8)]
   500       9.160505       9.160505       9.160505    8[6-(6,8),63-(8,8,8,8,8,8)]
   501      20.461244      20.461244      20.461244    8[6-(6,8),63-(8,8,8,8,8,8,8,8)]
   502      19.380112      19.380112      19.380112    8[6-(6,8),63-(8,8,8,8,8,8,8,8)]
   503      18.812005      18.812005      18.812005    8[6-(6,8),63-(8,8,8,8,8,8),63-(8,8,8,8,8,8,8,8)]
   504      16.799243      16.799243      16.799243    8[6-(6,8),63-(8,8,8,8,8,8,8,8)]
   505      19.262084      19.262084      19.262084    8[6-(6,8),63-(8,8,8,8,8,8)]
   506      17.324859      17.324859      17.324859    8[6-(6,8),63-(8,8,8,8,8,8,8,8)]
   507      20.942796      20.942796      20.942796    8[6-(6,8),63-(8,8,8,8,8,8,8,8)]
   508      18.937903      18.937903      18.937903    8[6-(6,8),63-(8,8,8,8,8,8),63-(8,8,8,8,8,8,8,8)]
   509       2.991603       2.991603       2.991603    8[6-(6,8),63-(8,8,8,8,8,8),63-(8,8,8,8,8,8,8,8)]
   510       4.765162       4.765162       4.765162    8[6-(6,8),63-(8,8,8,8,8,8)]
   511       10.64293       10.64293       10.64293    8[6-(6,8),63-(8,8,8,8,8,8),63-(8,8,8,8,8,8,8,8)]
   512       9.160505       9.160505       9.160505    8[6-(6,8),63-(8,8,8,8,8,8)]
   513      20.461245      20.461245      20.461245    8[6-(6,8),63-(8,8,8,8,8,8,8,8)]
   514      19.380113      19.380113      19.380113    8[6-(6,8),63-(8,8,8,8,8,8,8,8)]
   515      18.812008      18.812008      18.812008    8[6-(6,8),63-(8,8,8,8,8,8),63-(8,8,8,8,8,8,8,8)]
   516      16.799246      16.799246      16.799246    8[6-(6,8),63-(8,8,8,8,8,8,8,8)]
   517      19.262086      19.262086      19.262086    8[6-(6,8),63-(8,8,8,8,8,8)]
   518      17.324862      17.324862      17.324862    8[6-(6,8),63-(8,8,8,8,8,8,8,8)]
   519      20.942797      20.942797      20.942797    8[6-(6,8),63-(8,8,8,8,8,8,8,8)]
   520      18.937903      18.937903      18.937903    8[6-(6,8),63-(8,8,8,8,8,8),63-(8,8,8,8,8,8,8,8)]
   521      14.794351      14.794351      14.794351    8[6-(6,8),63-(8,8,8,8,8,8),63-(8,8,8,8,8,8,8,8)]
   522      16.567911      16.567911      16.567911    8[6-(6,8),63-(8,8,8,8,8,8)]
   523      14.577182      14.577182      14.577182    8[6-(6,8),63-(8,8,8,8,8,8),63-(8,8,8,8,8,8,8,8)]
   524      13.094756      13.094756      13.094756    8[6-(6,8),63-(8,8,8,8,8,8)]
   525       8.658496       8.658496       8.658496    8[6-(6,8),63-(8,8,8,8,8,8,8,8)]
   526       7.577364       7.577364       7.577364    8[6-(6,8),63-(8,8,8,8,8,8,8,8)]
   527      14.877757      14.877757      14.877757    8[6-(6,8),63-(8,8,8,8,8,8),63-(8,8,8,8,8,8,8,8)]
   528      12.864994      12.864994      12.864994    8[6-(6,8),63-(8,8,8,8,8,8,8,8)]
   529      15.327835      15.327835      15.327835    8[6-(6,8),63-(8,8,8,8,8,8)]
   530      13.390611      13.390611      13.390611    8[6-(6,8),63-(8,8,8,8,8,8,8,8)]
   531      24.877045      24.877045      24.877045    8[6-(6,8),63-(8,8,8,8,8,8,8,8)]
   532      22.872151      22.872151      22.872151    8[6-(6,8),63-(8,8,8,8,8,8),63-(8,8,8,8,8,8,8,8)]
   533       14.79435       14.79435       14.79435    8[6-(6,8),63-(8,8,8,8,8,8),63-(8,8,8,8,8,8,8,8)]
   534       16.56791       16.56791       16.56791    8[6-(6,8),63-(8,8,8,8,8,8)]
   535      14.577179      14.577179      14.577179    8[6-(6,8),63-(8,8,8,8,8,8),63-(8,8,8,8,8,8,8,8)]
   536      13.094754      13.094754      13.094754    8[6-(6,8),63-(8,8,8,8,8,8)]
   537      24.395493      24.395493      24.395493    8[6-(6,8),63-(8,8,8,8,8,8,8,8)]
   538      23.314361      23.314361      23.314361    8[6-(6,8),63-(8,8,8,8,8,8,8,8)]
   539      14.877757      14.877757      14.877757    8[6-(6,8),63-(8,8,8,8,8,8),63-(8,8,8,8,8,8,8,8)]
   540      12.864995      12.864995      12.864995    8[6-(6,8),63-(8,8,8,8,8,8,8,8)]
   541      15.327835      15.327835      15.327835    8[6-(6,8),63-(8,8,8,8,8,8)]
   542       13.39061       13.39061       13.39061    8[6-(6,8),63-(8,8,8,8,8,8,8,8)]
   543       9.140049       9.140049       9.140049    8[6-(6,8),63-(8,8,8,8,8,8,8,8)]
   544       7.135155       7.135155       7.135155    8[6-(6,8),63-(8,8,8,8,8,8),63-(8,8,8,8,8,8,8,8)]
