# Supplementary material for: A collection of forcefield precursors for metal–organic frameworks
Source: RSC Adv. 2019 Nov 13;9(63):36492–507. doi: 10.1039/c9ra07327b (PMC9075174; doi:10.1039/c9ra07327b)
Supplement: RA-009-C9RA07327B-s2264 [file RA-009-C9RA07327B-s2264.txt]

SARMII_clean

15.747000    0.000000    0.000000
7.873514    21.501665    0.000000
7.873514    -0.000020    21.501665

     1      12.885698      12.885698      12.885698    64[8-(6),8-(6),8-(6),8-(6),8-(6,64),8-(6,64),8-(6,64)]
     2       8.868087       8.868087       8.868087    64[8-(6),8-(6),8-(6),8-(6),8-(6),8-(6,64),8-(6,64),8-(6,64)]
     3      12.885713      12.885713      12.885713    64[8-(6),8-(6),8-(6),8-(6),8-(6,64),8-(6,64),8-(6,64)]
     4      24.615102      24.615102      24.615102    64[8-(6),8-(6),8-(6),8-(6),8-(6),8-(6,64),8-(6,64),8-(6,64)]
     5       8.948956       8.948956       8.948956    64[8-(6),8-(6),8-(6),8-(6),8-(6,64),8-(6,64),8-(6,64)]
     6      20.678345      20.678345      20.678345    64[8-(6),8-(6),8-(6),8-(6),8-(6),8-(6,64),8-(6,64),8-(6,64)]
     7       8.948955       8.948955       8.948955    64[8-(6),8-(6),8-(6),8-(6),8-(6,64),8-(6,64),8-(6,64)]
     8      20.678344      20.678344      20.678344    64[8-(6),8-(6),8-(6),8-(6),8-(6),8-(6,64),8-(6,64),8-(6,64)]
     9      20.759213      20.759213      20.759213    64[8-(6),8-(6),8-(6),8-(6),8-(6,64),8-(6,64),8-(6,64)]
    10      16.741602      16.741602      16.741602    64[8-(6),8-(6),8-(6),8-(6),8-(6),8-(6,64),8-(6,64),8-(6,64)]
    11       5.012198       5.012198       5.012198    64[8-(6),8-(6),8-(6),8-(6),8-(6,64),8-(6,64),8-(6,64)]
    12      16.741587      16.741587      16.741587    64[8-(6),8-(6),8-(6),8-(6),8-(6),8-(6,64),8-(6,64),8-(6,64)]
    13      16.822455      16.822455      16.822455    64[8-(6),8-(6),8-(6),8-(6),8-(6,64),8-(6,64),8-(6,64)]
    14      12.804844      12.804844      12.804844    64[8-(6),8-(6),8-(6),8-(6),8-(6),8-(6,64),8-(6,64),8-(6,64)]
    15      16.822456      16.822456      16.822456    64[8-(6),8-(6),8-(6),8-(6),8-(6,64),8-(6,64),8-(6,64)]
    16      12.804845      12.804845      12.804845    64[8-(6),8-(6),8-(6),8-(6),8-(6),8-(6,64),8-(6,64),8-(6,64)]
    17      11.866944      11.866944      11.866944    1[6-(6,6)]
    18      19.151518      19.151518      19.151518    1[6-(6,6)]
    19      16.783167      16.783167      16.783167    1[6-(6,6)]
    20      16.175332      16.175332      16.175332    1[6-(6,6)]
    21       9.026182       9.026182       9.026182    1[6-(6,6)]
    22      10.240277      10.240277      10.240277    1[6-(6,6)]
    23      10.481214      10.481214      10.481214    1[6-(6,6)]
    24       9.750552       9.750552       9.750552    1[6-(6,6)]
    25      11.531534      11.531534      11.531534    1[6-(6,6)]
    26      12.764524      12.764524      12.764524    1[6-(6,6)]
    27      13.361336      13.361336      13.361336    1[6-(6,6)]
    28      12.824366      12.824366      12.824366    1[6-(6,6)]
    29       12.06851       12.06851       12.06851    1[6-(6,6)]
    30      12.540921      12.540921      12.540921    1[6-(6,6)]
    31      10.474918      10.474918      10.474918    1[6-(6,6)]
    32       9.163193       9.163193       9.163193    1[6-(6,6)]
    33       8.560081       8.560081       8.560081    1[6-(6,6)]
    34       9.378923       9.378923       9.378923    1[6-(6,6)]
    35      19.740449      19.740449      19.740449    1[6-(6,6)]
    36      19.151512      19.151512      19.151512    1[6-(6,6)]
    37      16.783167      16.783167      16.783167    1[6-(6,6)]
    38      16.175332      16.175332      16.175332    1[6-(6,6)]
    39      24.773207      24.773207      24.773207    1[6-(6,6)]
    40      25.987299      25.987299      25.987299    1[6-(6,6)]
    41       10.48122       10.48122       10.48122    1[6-(6,6)]
    42      25.497561      25.497561      25.497561    1[6-(6,6)]
    43       27.27855       27.27855       27.27855    1[6-(6,6)]
    44      12.764541      12.764541      12.764541    1[6-(6,6)]
    45      13.361351      13.361351      13.361351    1[6-(6,6)]
    46      12.824376      12.824376      12.824376    1[6-(6,6)]
    47       12.06852       12.06852       12.06852    1[6-(6,6)]
    48      12.540928      12.540928      12.540928    1[6-(6,6)]
    49      10.474919      10.474919      10.474919    1[6-(6,6)]
    50       9.163193       9.163193       9.163193    1[6-(6,6)]
    51      24.307085      24.307085      24.307085    1[6-(6,6)]
    52      25.125931      25.125931      25.125931    1[6-(6,6)]
    53      23.677208      23.677208      23.677208    1[6-(6,6)]
    54      23.088271      23.088271      23.088271    1[6-(6,6)]
    55       20.71992       20.71992       20.71992    1[6-(6,6)]
    56      20.112084      20.112084      20.112084    1[6-(6,6)]
    57      20.836445      20.836445      20.836445    1[6-(6,6)]
    58      22.050539      22.050539      22.050539    1[6-(6,6)]
    59      14.417978      14.417978      14.417978    1[6-(6,6)]
    60      21.560805      21.560805      21.560805    1[6-(6,6)]
    61       7.594789       7.594789       7.594789    1[6-(6,6)]
    62       8.827778       8.827778       8.827778    1[6-(6,6)]
    63       9.424587       9.424587       9.424587    1[6-(6,6)]
    64      16.761129      16.761129      16.761129    1[6-(6,6)]
    65      23.878769      23.878769      23.878769    1[6-(6,6)]
    66      16.477666      16.477666      16.477666    1[6-(6,6)]
    67      14.411657      14.411657      14.411657    1[6-(6,6)]
    68      13.099931      13.099931      13.099931    1[6-(6,6)]
    69      20.370333      20.370333      20.370333    1[6-(6,6)]
    70      21.189178      21.189178      21.189178    1[6-(6,6)]
    71       7.930199       7.930199       7.930199    1[6-(6,6)]
    72       7.341259       7.341259       7.341259    1[6-(6,6)]
    73      20.719913      20.719913      20.719913    1[6-(6,6)]
    74      20.112081      20.112081      20.112081    1[6-(6,6)]
    75      20.836444      20.836444      20.836444    1[6-(6,6)]
    76      22.050537      22.050537      22.050537    1[6-(6,6)]
    77      14.417956      14.417956      14.417956    1[6-(6,6)]
    78      21.560808      21.560808      21.560808    1[6-(6,6)]
    79      23.341795      23.341795      23.341795    1[6-(6,6)]
    80      24.574787      24.574787      24.574787    1[6-(6,6)]
    81        25.1716        25.1716        25.1716    1[6-(6,6)]
    82      16.761113      16.761113      16.761113    1[6-(6,6)]
    83       8.131761       8.131761       8.131761    1[6-(6,6)]
    84      16.477684      16.477684      16.477684    1[6-(6,6)]
    85      14.411679      14.411679      14.411679    1[6-(6,6)]
    86      28.846956      28.846956      28.846956    1[6-(6,6)]
    87      20.370333      20.370333      20.370333    1[6-(6,6)]
    88      21.189177      21.189177      21.189177    1[6-(6,6)]
    89      11.866949      11.866949      11.866949    1[6-(6,6)]
    90      11.278012      11.278012      11.278012    1[6-(6,6)]
    91       8.909667       8.909667       8.909667    1[6-(6,6)]
    92       8.301832       8.301832       8.301832    1[6-(6,6)]
    93      16.899707      16.899707      16.899707    1[6-(6,6)]
    94      18.113799      18.113799      18.113799    1[6-(6,6)]
    95       18.35472       18.35472       18.35472    1[6-(6,6)]
    96      17.624061      17.624061      17.624061    1[6-(6,6)]
    97       19.40505       19.40505       19.40505    1[6-(6,6)]
    98      20.638041      20.638041      20.638041    1[6-(6,6)]
    99      21.234851      21.234851      21.234851    1[6-(6,6)]
   100      20.697876      20.697876      20.697876    1[6-(6,6)]
   101       19.94202       19.94202       19.94202    1[6-(6,6)]
   102      20.414428      20.414428      20.414428    1[6-(6,6)]
   103      18.348419      18.348419      18.348419    1[6-(6,6)]
   104      17.036693      17.036693      17.036693    1[6-(6,6)]
   105      16.433585      16.433585      16.433585    1[6-(6,6)]
   106      17.252431      17.252431      17.252431    1[6-(6,6)]
   107       3.993444       3.993444       3.993444    1[6-(6,6)]
   108      11.278018      11.278018      11.278018    1[6-(6,6)]
   109       8.909667       8.909667       8.909667    1[6-(6,6)]
   110       8.301832       8.301832       8.301832    1[6-(6,6)]
   111       1.152682       1.152682       1.152682    1[6-(6,6)]
   112       2.366777       2.366777       2.366777    1[6-(6,6)]
   113      18.354714      18.354714      18.354714    1[6-(6,6)]
   114      17.624052      17.624052      17.624052    1[6-(6,6)]
   115       3.658034       3.658034       3.658034    1[6-(6,6)]
   116       4.891024       4.891024       4.891024    1[6-(6,6)]
   117       5.487836       5.487836       5.487836    1[6-(6,6)]
   118      20.697866      20.697866      20.697866    1[6-(6,6)]
   119       19.94201       19.94201       19.94201    1[6-(6,6)]
   120      20.414421      20.414421      20.414421    1[6-(6,6)]
   121      18.348418      18.348418      18.348418    1[6-(6,6)]
   122      17.036693      17.036693      17.036693    1[6-(6,6)]
   123      16.433581      16.433581      16.433581    1[6-(6,6)]
   124      17.252423      17.252423      17.252423    1[6-(6,6)]
   125      15.803699      15.803699      15.803699    1[6-(6,6)]
   126      15.214759      15.214759      15.214759    1[6-(6,6)]
   127      12.846413      12.846413      12.846413    1[6-(6,6)]
   128      12.238581      12.238581      12.238581    1[6-(6,6)]
   129      12.962944      12.962944      12.962944    1[6-(6,6)]
   130      14.177037      14.177037      14.177037    1[6-(6,6)]
   131       6.544456       6.544456       6.544456    1[6-(6,6)]
   132      13.687308      13.687308      13.687308    1[6-(6,6)]
   133      15.468295      15.468295      15.468295    1[6-(6,6)]
   134      16.701287      16.701287      16.701287    1[6-(6,6)]
   135        17.2981        17.2981        17.2981    1[6-(6,6)]
   136       8.887613       8.887613       8.887613    1[6-(6,6)]
   137      16.005261      16.005261      16.005261    1[6-(6,6)]
   138      24.351184      24.351184      24.351184    1[6-(6,6)]
   139      22.285179      22.285179      22.285179    1[6-(6,6)]
   140      20.973456      20.973456      20.973456    1[6-(6,6)]
   141      12.496833      12.496833      12.496833    1[6-(6,6)]
   142      13.315677      13.315677      13.315677    1[6-(6,6)]
   143      15.803708      15.803708      15.803708    1[6-(6,6)]
   144      15.214771      15.214771      15.214771    1[6-(6,6)]
   145       12.84642       12.84642       12.84642    1[6-(6,6)]
   146      12.238584      12.238584      12.238584    1[6-(6,6)]
   147      12.962945      12.962945      12.962945    1[6-(6,6)]
   148      14.177039      14.177039      14.177039    1[6-(6,6)]
   149      22.291478      22.291478      22.291478    1[6-(6,6)]
   150      13.687305      13.687305      13.687305    1[6-(6,6)]
   151      15.468289      15.468289      15.468289    1[6-(6,6)]
   152      16.701278      16.701278      16.701278    1[6-(6,6)]
   153      17.298087      17.298087      17.298087    1[6-(6,6)]
   154      24.634629      24.634629      24.634629    1[6-(6,6)]
   155      16.005269      16.005269      16.005269    1[6-(6,6)]
   156       8.604166       8.604166       8.604166    1[6-(6,6)]
   157       6.538157       6.538157       6.538157    1[6-(6,6)]
   158       5.226431       5.226431       5.226431    1[6-(6,6)]
   159      12.496833      12.496833      12.496833    1[6-(6,6)]
   160      13.315678      13.315678      13.315678    1[6-(6,6)]
   161      11.048099      11.048099      11.048099    6[6-(1,6),6-(6,6),6-(8,8)]
   162      19.271196      19.271196      19.271196    6[1-(0),6-(1,6),6-(6,6)]
   163      18.913739      18.913739      18.913739    6[1-(0),6-(1,6),6-(6,6)]
   164      18.236617      18.236617      18.236617    6[6-(1,6),6-(6,6),6-(8,8)]
   165      17.830344      17.830344      17.830344    6[6-(1,6),6-(6,6),6-(6,6)]
   166      17.054016      17.054016      17.054016    6[1-(0),6-(1,6),6-(6,6)]
   167      16.696559      16.696559      16.696559    6[1-(0),6-(1,6),6-(1,6)]
   168        9.24664        9.24664        9.24664    6[1-(0),6-(1,6),6-(1,6)]
   169       9.971003       9.971003       9.971003    6[1-(0),6-(1,6),6-(6,6)]
   170      10.334759      10.334759      10.334759    6[6-(1,6),6-(6,6),6-(6,6)]
   171      11.553579      11.553579      11.553579    6[6-(6,6),8-(64),8-(64,64)]
   172      17.913802      17.913802      17.913802    6[6-(6,6),8-(64),8-(64,64)]
   173      11.470125      11.470125      11.470125    6[6-(1,6),6-(6,6),6-(8,8)]
   174      10.712695      10.712695      10.712695    6[1-(0),6-(1,6),6-(6,6)]
   175      10.295398      10.295398      10.295398    6[1-(0),6-(1,6),6-(6,6)]
   176      10.673325      10.673325      10.673325    6[6-(1,6),6-(6,6),6-(8,8)]
   177      11.416583      11.416583      11.416583    6[6-(1,6),6-(6,6),6-(6,6)]
   178      11.786636      11.786636      11.786636    6[1-(0),6-(1,6),6-(6,6)]
   179      12.509423      12.509423      12.509423    6[1-(0),6-(1,6),6-(1,6)]
   180      12.892076      12.892076      12.892076    6[1-(0),6-(1,6),6-(1,6)]
   181      12.555091      12.555091      12.555091    6[1-(0),6-(1,6),6-(6,6)]
   182      11.816558      11.816558      11.816558    6[6-(1,6),6-(6,6),6-(6,6)]
   183      11.862226      11.862226      11.862226    6[6-(6,6),8-(64),8-(64)]
   184      10.170995      10.170995      10.170995    6[6-(6,6),8-(64),8-(64)]
   185      10.918979      10.918979      10.918979    6[6-(1,6),6-(6,6),6-(8,8)]
   186      11.714203      11.714203      11.714203    6[1-(0),6-(1,6),6-(6,6)]
   187      12.022845      12.022845      12.022845    6[1-(0),6-(1,6),6-(6,6)]
   188      11.550436      11.550436      11.550436    6[6-(1,6),6-(6,6),6-(8,8)]
   189      10.745765      10.745765      10.745765    6[6-(1,6),6-(6,6),6-(6,6)]
   190      10.254459      10.254459      10.254459    6[1-(0),6-(1,6),6-(6,6)]
   191       9.467109       9.467109       9.467109    6[1-(0),6-(1,6),6-(1,6)]
   192        9.11595        9.11595        9.11595    6[1-(0),6-(1,6),6-(1,6)]
   193       9.597807       9.597807       9.597807    6[1-(0),6-(1,6),6-(6,6)]
   194      10.410352      10.410352      10.410352    6[6-(1,6),6-(6,6),6-(6,6)]
   195      10.632383      10.632383      10.632383    6[6-(6,6),8-(64),8-(64)]
   196      11.911044      11.911044      11.911044    6[6-(6,6),8-(64),8-(64,64)]
   197      26.795119      26.795119      26.795119    6[6-(1,6),6-(6,6),6-(8,8)]
   198      19.271189      19.271189      19.271189    6[1-(0),6-(1,6),6-(6,6)]
   199      18.913733      18.913733      18.913733    6[1-(0),6-(1,6),6-(6,6)]
   200      18.236613      18.236613      18.236613    6[6-(1,6),6-(6,6),6-(8,8)]
   201       17.83034       17.83034       17.83034    6[6-(1,6),6-(6,6),6-(6,6)]
   202      17.054014      17.054014      17.054014    6[1-(0),6-(1,6),6-(6,6)]
   203      16.696557      16.696557      16.696557    6[1-(0),6-(1,6),6-(1,6)]
   204      24.993665      24.993665      24.993665    6[1-(0),6-(1,6),6-(1,6)]
   205      25.718026      25.718026      25.718026    6[1-(0),6-(1,6),6-(6,6)]
   206      26.081781      26.081781      26.081781    6[6-(1,6),6-(6,6),6-(6,6)]
   207      27.300597      27.300597      27.300597    6[6-(6,6),8-(64),8-(64,64)]
   208        17.9138        17.9138        17.9138    6[6-(6,6),8-(64),8-(64,64)]
   209      11.470133      11.470133      11.470133    6[6-(1,6),6-(6,6),6-(8,8)]
   210      10.712702      10.712702      10.712702    6[1-(0),6-(1,6),6-(6,6)]
   211      26.042407      26.042407      26.042407    6[1-(0),6-(1,6),6-(6,6)]
   212      26.420336      26.420336      26.420336    6[6-(1,6),6-(6,6),6-(8,8)]
   213      11.416595      11.416595      11.416595    6[6-(1,6),6-(6,6),6-(6,6)]
   214      27.533651      27.533651      27.533651    6[1-(0),6-(1,6),6-(6,6)]
   215      12.509438      12.509438      12.509438    6[1-(0),6-(1,6),6-(1,6)]
   216       12.89209       12.89209       12.89209    6[1-(0),6-(1,6),6-(1,6)]
   217      12.555103      12.555103      12.555103    6[1-(0),6-(1,6),6-(6,6)]
   218      11.816568      11.816568      11.816568    6[6-(1,6),6-(6,6),6-(6,6)]
   219      11.862232      11.862232      11.862232    6[6-(6,6),8-(64),8-(64)]
   220      25.918008      25.918008      25.918008    6[6-(6,6),8-(64),8-(64)]
   221      10.918988      10.918988      10.918988    6[6-(1,6),6-(6,6),6-(8,8)]
   222      11.714212      11.714212      11.714212    6[1-(0),6-(1,6),6-(6,6)]
   223      12.022852      12.022852      12.022852    6[1-(0),6-(1,6),6-(6,6)]
   224      11.550441      11.550441      11.550441    6[6-(1,6),6-(6,6),6-(8,8)]
   225      10.745769      10.745769      10.745769    6[6-(1,6),6-(6,6),6-(6,6)]
   226      10.254461      10.254461      10.254461    6[1-(0),6-(1,6),6-(6,6)]
   227       9.467111       9.467111       9.467111    6[1-(0),6-(1,6),6-(1,6)]
   228       9.115954       9.115954       9.115954    6[1-(0),6-(1,6),6-(1,6)]
   229      25.344814      25.344814      25.344814    6[1-(0),6-(1,6),6-(6,6)]
   230      10.410359      10.410359      10.410359    6[6-(1,6),6-(6,6),6-(6,6)]
   231      26.379394      26.379394      26.379394    6[6-(6,6),8-(64),8-(64)]
   232      11.911046      11.911046      11.911046    6[6-(6,6),8-(64),8-(64,64)]
   233      22.858362      22.858362      22.858362    6[6-(1,6),6-(6,6),6-(8,8)]
   234      23.207947      23.207947      23.207947    6[1-(0),6-(1,6),6-(6,6)]
   235      22.850491      22.850491      22.850491    6[1-(0),6-(1,6),6-(6,6)]
   236      22.173369      22.173369      22.173369    6[6-(1,6),6-(6,6),6-(8,8)]
   237      21.767096      21.767096      21.767096    6[6-(1,6),6-(6,6),6-(6,6)]
   238      20.990768      20.990768      20.990768    6[1-(0),6-(1,6),6-(6,6)]
   239       20.63331       20.63331       20.63331    6[1-(0),6-(1,6),6-(1,6)]
   240      21.056903      21.056903      21.056903    6[1-(0),6-(1,6),6-(1,6)]
   241      21.781266      21.781266      21.781266    6[1-(0),6-(1,6),6-(6,6)]
   242      22.145023      22.145023      22.145023    6[6-(1,6),6-(6,6),6-(6,6)]
   243       23.36384       23.36384       23.36384    6[6-(6,6),8-(64),8-(64,64)]
   244      21.850557      21.850557      21.850557    6[6-(6,6),8-(64),8-(64,64)]
   245      15.406889      15.406889      15.406889    6[6-(1,6),6-(6,6),6-(8,8)]
   246       6.775945       6.775945       6.775945    6[1-(0),6-(1,6),6-(6,6)]
   247       22.10565       22.10565       22.10565    6[1-(0),6-(1,6),6-(6,6)]
   248       6.736578       6.736578       6.736578    6[6-(1,6),6-(6,6),6-(8,8)]
   249       7.479836       7.479836       7.479836    6[6-(1,6),6-(6,6),6-(6,6)]
   250        7.84989        7.84989        7.84989    6[1-(0),6-(1,6),6-(6,6)]
   251       8.572676       8.572676       8.572676    6[1-(0),6-(1,6),6-(1,6)]
   252       8.955328       8.955328       8.955328    6[1-(0),6-(1,6),6-(1,6)]
   253       8.618342       8.618342       8.618342    6[1-(0),6-(1,6),6-(6,6)]
   254       7.879809       7.879809       7.879809    6[6-(1,6),6-(6,6),6-(6,6)]
   255      15.798988      15.798988      15.798988    6[6-(6,6),8-(64),8-(64)]
   256       21.98125       21.98125       21.98125    6[6-(6,6),8-(64),8-(64)]
   257      22.729236      22.729236      22.729236    6[6-(1,6),6-(6,6),6-(8,8)]
   258      23.524461      23.524461      23.524461    6[1-(0),6-(1,6),6-(6,6)]
   259      15.959589      15.959589      15.959589    6[1-(0),6-(1,6),6-(6,6)]
   260      15.487178      15.487178      15.487178    6[6-(1,6),6-(6,6),6-(8,8)]
   261      14.682506      14.682506      14.682506    6[6-(1,6),6-(6,6),6-(6,6)]
   262      14.191199      14.191199      14.191199    6[1-(0),6-(1,6),6-(6,6)]
   263      13.403848      13.403848      13.403848    6[1-(0),6-(1,6),6-(1,6)]
   264      20.926203      20.926203      20.926203    6[1-(0),6-(1,6),6-(1,6)]
   265      21.408062      21.408062      21.408062    6[1-(0),6-(1,6),6-(6,6)]
   266      22.220608      22.220608      22.220608    6[6-(1,6),6-(6,6),6-(6,6)]
   267       22.44264       22.44264       22.44264    6[6-(6,6),8-(64),8-(64)]
   268      15.847785      15.847785      15.847785    6[6-(6,6),8-(64),8-(64,64)]
   269       7.111356       7.111356       7.111356    6[6-(1,6),6-(6,6),6-(8,8)]
   270       7.460938       7.460938       7.460938    6[1-(0),6-(1,6),6-(6,6)]
   271       7.103481       7.103481       7.103481    6[1-(0),6-(1,6),6-(6,6)]
   272        6.42636        6.42636        6.42636    6[6-(1,6),6-(6,6),6-(8,8)]
   273       6.020089       6.020089       6.020089    6[6-(1,6),6-(6,6),6-(6,6)]
   274      20.990762      20.990762      20.990762    6[1-(0),6-(1,6),6-(6,6)]
   275      20.633306      20.633306      20.633306    6[1-(0),6-(1,6),6-(1,6)]
   276      21.056901      21.056901      21.056901    6[1-(0),6-(1,6),6-(1,6)]
   277      21.781263      21.781263      21.781263    6[1-(0),6-(1,6),6-(6,6)]
   278       6.398017       6.398017       6.398017    6[6-(1,6),6-(6,6),6-(6,6)]
   279       7.616836       7.616836       7.616836    6[6-(6,6),8-(64),8-(64,64)]
   280       6.103546       6.103546       6.103546    6[6-(6,6),8-(64),8-(64,64)]
   281      15.406869      15.406869      15.406869    6[6-(1,6),6-(6,6),6-(8,8)]
   282      22.522951      22.522951      22.522951    6[1-(0),6-(1,6),6-(6,6)]
   283      22.105655      22.105655      22.105655    6[1-(0),6-(1,6),6-(6,6)]
   284      22.483583      22.483583      22.483583    6[6-(1,6),6-(6,6),6-(8,8)]
   285      23.226842      23.226842      23.226842    6[6-(1,6),6-(6,6),6-(6,6)]
   286      23.596897      23.596897      23.596897    6[1-(0),6-(1,6),6-(6,6)]
   287      24.319685      24.319685      24.319685    6[1-(0),6-(1,6),6-(1,6)]
   288      24.702338      24.702338      24.702338    6[1-(0),6-(1,6),6-(1,6)]
   289      24.365352      24.365352      24.365352    6[1-(0),6-(1,6),6-(6,6)]
   290      23.626817      23.626817      23.626817    6[6-(1,6),6-(6,6),6-(6,6)]
   291       15.79897       15.79897       15.79897    6[6-(6,6),8-(64),8-(64)]
   292      21.981253      21.981253      21.981253    6[6-(6,6),8-(64),8-(64)]
   293       6.982231       6.982231       6.982231    6[6-(1,6),6-(6,6),6-(8,8)]
   294       7.777454       7.777454       7.777454    6[1-(0),6-(1,6),6-(6,6)]
   295      15.959608      15.959608      15.959608    6[1-(0),6-(1,6),6-(6,6)]
   296      15.487199      15.487199      15.487199    6[6-(1,6),6-(6,6),6-(8,8)]
   297      14.682528      14.682528      14.682528    6[6-(1,6),6-(6,6),6-(6,6)]
   298      29.938222      29.938222      29.938222    6[1-(0),6-(1,6),6-(6,6)]
   299      29.150873      29.150873      29.150873    6[1-(0),6-(1,6),6-(1,6)]
   300      20.926202      20.926202      20.926202    6[1-(0),6-(1,6),6-(1,6)]
   301      21.408059      21.408059      21.408059    6[1-(0),6-(1,6),6-(6,6)]
   302      22.220603      22.220603      22.220603    6[6-(1,6),6-(6,6),6-(6,6)]
   303      22.442636      22.442636      22.442636    6[6-(6,6),8-(64),8-(64)]
   304      15.847804      15.847804      15.847804    6[6-(6,6),8-(64),8-(64,64)]
   305      18.921619      18.921619      18.921619    6[6-(1,6),6-(6,6),6-(8,8)]
   306      11.397689      11.397689      11.397689    6[1-(0),6-(1,6),6-(6,6)]
   307      11.040233      11.040233      11.040233    6[1-(0),6-(1,6),6-(6,6)]
   308      10.363113      10.363113      10.363113    6[6-(1,6),6-(6,6),6-(8,8)]
   309        9.95684        9.95684        9.95684    6[6-(1,6),6-(6,6),6-(6,6)]
   310       9.180514       9.180514       9.180514    6[1-(0),6-(1,6),6-(6,6)]
   311       8.823057       8.823057       8.823057    6[1-(0),6-(1,6),6-(1,6)]
   312      17.120165      17.120165      17.120165    6[1-(0),6-(1,6),6-(1,6)]
   313      17.844526      17.844526      17.844526    6[1-(0),6-(1,6),6-(6,6)]
   314      18.208281      18.208281      18.208281    6[6-(1,6),6-(6,6),6-(6,6)]
   315      19.427097      19.427097      19.427097    6[6-(6,6),8-(64),8-(64,64)]
   316        10.0403        10.0403        10.0403    6[6-(6,6),8-(64),8-(64,64)]
   317      19.343633      19.343633      19.343633    6[6-(1,6),6-(6,6),6-(8,8)]
   318      18.586202      18.586202      18.586202    6[1-(0),6-(1,6),6-(6,6)]
   319      18.168907      18.168907      18.168907    6[1-(0),6-(1,6),6-(6,6)]
   320      18.546836      18.546836      18.546836    6[6-(1,6),6-(6,6),6-(8,8)]
   321      19.290095      19.290095      19.290095    6[6-(1,6),6-(6,6),6-(6,6)]
   322      19.660151      19.660151      19.660151    6[1-(0),6-(1,6),6-(6,6)]
   323      20.382938      20.382938      20.382938    6[1-(0),6-(1,6),6-(1,6)]
   324       20.76559       20.76559       20.76559    6[1-(0),6-(1,6),6-(1,6)]
   325      20.428603      20.428603      20.428603    6[1-(0),6-(1,6),6-(6,6)]
   326      19.690068      19.690068      19.690068    6[6-(1,6),6-(6,6),6-(6,6)]
   327      19.735732      19.735732      19.735732    6[6-(6,6),8-(64),8-(64)]
   328      18.044508      18.044508      18.044508    6[6-(6,6),8-(64),8-(64)]
   329      18.792488      18.792488      18.792488    6[6-(1,6),6-(6,6),6-(8,8)]
   330      19.587712      19.587712      19.587712    6[1-(0),6-(1,6),6-(6,6)]
   331      19.896352      19.896352      19.896352    6[1-(0),6-(1,6),6-(6,6)]
   332      19.423941      19.423941      19.423941    6[6-(1,6),6-(6,6),6-(8,8)]
   333      18.619269      18.619269      18.619269    6[6-(1,6),6-(6,6),6-(6,6)]
   334      18.127961      18.127961      18.127961    6[1-(0),6-(1,6),6-(6,6)]
   335      17.340611      17.340611      17.340611    6[1-(0),6-(1,6),6-(1,6)]
   336      16.989454      16.989454      16.989454    6[1-(0),6-(1,6),6-(1,6)]
   337      17.471314      17.471314      17.471314    6[1-(0),6-(1,6),6-(6,6)]
   338      18.283859      18.283859      18.283859    6[6-(1,6),6-(6,6),6-(6,6)]
   339      18.505894      18.505894      18.505894    6[6-(6,6),8-(64),8-(64)]
   340      19.784546      19.784546      19.784546    6[6-(6,6),8-(64),8-(64,64)]
   341       3.174599       3.174599       3.174599    6[6-(1,6),6-(6,6),6-(8,8)]
   342      11.397696      11.397696      11.397696    6[1-(0),6-(1,6),6-(6,6)]
   343      11.040239      11.040239      11.040239    6[1-(0),6-(1,6),6-(6,6)]
   344      10.363117      10.363117      10.363117    6[6-(1,6),6-(6,6),6-(8,8)]
   345       9.956844       9.956844       9.956844    6[6-(1,6),6-(6,6),6-(6,6)]
   346       9.180516       9.180516       9.180516    6[1-(0),6-(1,6),6-(6,6)]
   347       8.823059       8.823059       8.823059    6[1-(0),6-(1,6),6-(1,6)]
   348        1.37314        1.37314        1.37314    6[1-(0),6-(1,6),6-(1,6)]
   349       2.097503       2.097503       2.097503    6[1-(0),6-(1,6),6-(6,6)]
   350       2.461259       2.461259       2.461259    6[6-(1,6),6-(6,6),6-(6,6)]
   351       3.680079       3.680079       3.680079    6[6-(6,6),8-(64),8-(64,64)]
   352      10.040302      10.040302      10.040302    6[6-(6,6),8-(64),8-(64,64)]
   353      19.343625      19.343625      19.343625    6[6-(1,6),6-(6,6),6-(8,8)]
   354      18.586195      18.586195      18.586195    6[1-(0),6-(1,6),6-(6,6)]
   355      18.168898      18.168898      18.168898    6[1-(0),6-(1,6),6-(6,6)]
   356      18.546825      18.546825      18.546825    6[6-(1,6),6-(6,6),6-(8,8)]
   357      19.290083      19.290083      19.290083    6[6-(1,6),6-(6,6),6-(6,6)]
   358       3.913136       3.913136       3.913136    6[1-(0),6-(1,6),6-(6,6)]
   359       4.635923       4.635923       4.635923    6[1-(0),6-(1,6),6-(1,6)]
   360       5.018576       5.018576       5.018576    6[1-(0),6-(1,6),6-(1,6)]
   361       4.681591       4.681591       4.681591    6[1-(0),6-(1,6),6-(6,6)]
   362      19.690058      19.690058      19.690058    6[6-(1,6),6-(6,6),6-(6,6)]
   363      19.735726      19.735726      19.735726    6[6-(6,6),8-(64),8-(64)]
   364      18.044495      18.044495      18.044495    6[6-(6,6),8-(64),8-(64)]
   365      18.792479      18.792479      18.792479    6[6-(1,6),6-(6,6),6-(8,8)]
   366      19.587703      19.587703      19.587703    6[1-(0),6-(1,6),6-(6,6)]
   367      19.896345      19.896345      19.896345    6[1-(0),6-(1,6),6-(6,6)]
   368      19.423936      19.423936      19.423936    6[6-(1,6),6-(6,6),6-(8,8)]
   369      18.619265      18.619265      18.619265    6[6-(1,6),6-(6,6),6-(6,6)]
   370      18.127959      18.127959      18.127959    6[1-(0),6-(1,6),6-(6,6)]
   371      17.340609      17.340609      17.340609    6[1-(0),6-(1,6),6-(1,6)]
   372       16.98945       16.98945       16.98945    6[1-(0),6-(1,6),6-(1,6)]
   373      17.471307      17.471307      17.471307    6[1-(0),6-(1,6),6-(6,6)]
   374      18.283852      18.283852      18.283852    6[6-(1,6),6-(6,6),6-(6,6)]
   375      18.505883      18.505883      18.505883    6[6-(6,6),8-(64),8-(64)]
   376      19.784544      19.784544      19.784544    6[6-(6,6),8-(64),8-(64,64)]
   377      14.984856      14.984856      14.984856    6[6-(1,6),6-(6,6),6-(8,8)]
   378      15.334438      15.334438      15.334438    6[1-(0),6-(1,6),6-(6,6)]
   379      14.976981      14.976981      14.976981    6[1-(0),6-(1,6),6-(6,6)]
   380       14.29986       14.29986       14.29986    6[6-(1,6),6-(6,6),6-(8,8)]
   381      13.893589      13.893589      13.893589    6[6-(1,6),6-(6,6),6-(6,6)]
   382      13.117262      13.117262      13.117262    6[1-(0),6-(1,6),6-(6,6)]
   383      12.759806      12.759806      12.759806    6[1-(0),6-(1,6),6-(1,6)]
   384      13.183401      13.183401      13.183401    6[1-(0),6-(1,6),6-(1,6)]
   385      13.907763      13.907763      13.907763    6[1-(0),6-(1,6),6-(6,6)]
   386      14.271517      14.271517      14.271517    6[6-(1,6),6-(6,6),6-(6,6)]
   387      15.490336      15.490336      15.490336    6[6-(6,6),8-(64),8-(64,64)]
   388      13.977046      13.977046      13.977046    6[6-(6,6),8-(64),8-(64,64)]
   389       7.533369       7.533369       7.533369    6[6-(1,6),6-(6,6),6-(8,8)]
   390      14.649451      14.649451      14.649451    6[1-(0),6-(1,6),6-(6,6)]
   391      14.232155      14.232155      14.232155    6[1-(0),6-(1,6),6-(6,6)]
   392      14.610083      14.610083      14.610083    6[6-(1,6),6-(6,6),6-(8,8)]
   393      15.353342      15.353342      15.353342    6[6-(1,6),6-(6,6),6-(6,6)]
   394      15.723397      15.723397      15.723397    6[1-(0),6-(1,6),6-(6,6)]
   395      16.446185      16.446185      16.446185    6[1-(0),6-(1,6),6-(1,6)]
   396      16.828838      16.828838      16.828838    6[1-(0),6-(1,6),6-(1,6)]
   397      16.491852      16.491852      16.491852    6[1-(0),6-(1,6),6-(6,6)]
   398      15.753317      15.753317      15.753317    6[6-(1,6),6-(6,6),6-(6,6)]
   399        7.92547        7.92547        7.92547    6[6-(6,6),8-(64),8-(64)]
   400      14.107753      14.107753      14.107753    6[6-(6,6),8-(64),8-(64)]
   401      14.855731      14.855731      14.855731    6[6-(1,6),6-(6,6),6-(8,8)]
   402      15.650954      15.650954      15.650954    6[1-(0),6-(1,6),6-(6,6)]
   403      23.833108      23.833108      23.833108    6[1-(0),6-(1,6),6-(6,6)]
   404      23.360699      23.360699      23.360699    6[6-(1,6),6-(6,6),6-(8,8)]
   405      22.556028      22.556028      22.556028    6[6-(1,6),6-(6,6),6-(6,6)]
   406      22.064722      22.064722      22.064722    6[1-(0),6-(1,6),6-(6,6)]
   407      21.277373      21.277373      21.277373    6[1-(0),6-(1,6),6-(1,6)]
   408      13.052702      13.052702      13.052702    6[1-(0),6-(1,6),6-(1,6)]
   409      13.534559      13.534559      13.534559    6[1-(0),6-(1,6),6-(6,6)]
   410      14.347103      14.347103      14.347103    6[6-(1,6),6-(6,6),6-(6,6)]
   411      14.569136      14.569136      14.569136    6[6-(6,6),8-(64),8-(64)]
   412      23.721304      23.721304      23.721304    6[6-(6,6),8-(64),8-(64,64)]
   413      14.984862      14.984862      14.984862    6[6-(1,6),6-(6,6),6-(8,8)]
   414      15.334447      15.334447      15.334447    6[1-(0),6-(1,6),6-(6,6)]
   415      14.976991      14.976991      14.976991    6[1-(0),6-(1,6),6-(6,6)]
   416      14.299869      14.299869      14.299869    6[6-(1,6),6-(6,6),6-(8,8)]
   417      13.893596      13.893596      13.893596    6[6-(1,6),6-(6,6),6-(6,6)]
   418      13.117268      13.117268      13.117268    6[1-(0),6-(1,6),6-(6,6)]
   419       12.75981       12.75981       12.75981    6[1-(0),6-(1,6),6-(1,6)]
   420      13.183403      13.183403      13.183403    6[1-(0),6-(1,6),6-(1,6)]
   421      13.907766      13.907766      13.907766    6[1-(0),6-(1,6),6-(6,6)]
   422      14.271523      14.271523      14.271523    6[6-(1,6),6-(6,6),6-(6,6)]
   423       15.49034       15.49034       15.49034    6[6-(6,6),8-(64),8-(64,64)]
   424      13.977057      13.977057      13.977057    6[6-(6,6),8-(64),8-(64,64)]
   425      23.280389      23.280389      23.280389    6[6-(1,6),6-(6,6),6-(8,8)]
   426      14.649445      14.649445      14.649445    6[1-(0),6-(1,6),6-(6,6)]
   427       14.23215       14.23215       14.23215    6[1-(0),6-(1,6),6-(6,6)]
   428      14.610078      14.610078      14.610078    6[6-(1,6),6-(6,6),6-(8,8)]
   429      15.353336      15.353336      15.353336    6[6-(1,6),6-(6,6),6-(6,6)]
   430       15.72339       15.72339       15.72339    6[1-(0),6-(1,6),6-(6,6)]
   431      16.446176      16.446176      16.446176    6[1-(0),6-(1,6),6-(1,6)]
   432      16.828828      16.828828      16.828828    6[1-(0),6-(1,6),6-(1,6)]
   433      16.491842      16.491842      16.491842    6[1-(0),6-(1,6),6-(6,6)]
   434      15.753309      15.753309      15.753309    6[6-(1,6),6-(6,6),6-(6,6)]
   435      23.672488      23.672488      23.672488    6[6-(6,6),8-(64),8-(64)]
   436       14.10775       14.10775       14.10775    6[6-(6,6),8-(64),8-(64)]
   437      14.855736      14.855736      14.855736    6[6-(1,6),6-(6,6),6-(8,8)]
   438      15.650961      15.650961      15.650961    6[1-(0),6-(1,6),6-(6,6)]
   439       8.086089       8.086089       8.086089    6[1-(0),6-(1,6),6-(6,6)]
   440       7.613678       7.613678       7.613678    6[6-(1,6),6-(6,6),6-(8,8)]
   441       6.809006       6.809006       6.809006    6[6-(1,6),6-(6,6),6-(6,6)]
   442       6.317699       6.317699       6.317699    6[1-(0),6-(1,6),6-(6,6)]
   443       5.530348       5.530348       5.530348    6[1-(0),6-(1,6),6-(1,6)]
   444      13.052703      13.052703      13.052703    6[1-(0),6-(1,6),6-(1,6)]
   445      13.534562      13.534562      13.534562    6[1-(0),6-(1,6),6-(6,6)]
   446      14.347108      14.347108      14.347108    6[6-(1,6),6-(6,6),6-(6,6)]
   447       14.56914       14.56914       14.56914    6[6-(6,6),8-(64),8-(64)]
   448       7.974285       7.974285       7.974285    6[6-(6,6),8-(64),8-(64,64)]
   449      10.848113      10.848113      10.848113    8[6-(6,8),64-(8,8,8,8,8,8),64-(8,8,8,8,8,8,8)]
   450      12.670041      12.670041      12.670041    8[6-(6,8),64-(8,8,8,8,8,8)]
   451      18.538958      18.538958      18.538958    8[6-(6,8),64-(8,8,8,8,8,8),64-(8,8,8,8,8,8,8)]
   452      17.047716      17.047716      17.047716    8[6-(6,8),64-(8,8,8,8,8,8)]
   453      12.570841      12.570841      12.570841    8[6-(6,8),64-(8,8,8,8,8,8,8)]
   454      11.503196      11.503196      11.503196    8[6-(6,8),64-(8,8,8,8,8,8,8)]
   455      10.966218      10.966218      10.966218    8[6-(6,8),64-(8,8,8,8,8,8)]
   456       8.947453       8.947453       8.947453    8[6-(6,8),64-(8,8,8,8,8,8,8)]
   457       11.56303       11.56303       11.56303    8[6-(6,8),64-(8,8,8,8,8,8)]
   458        9.54269        9.54269        9.54269    8[6-(6,8),64-(8,8,8,8,8,8,8)]
   459      13.077897      13.077897      13.077897    8[6-(6,8),64-(8,8,8,8,8,8,8)]
   460      11.071729      11.071729      11.071729    8[6-(6,8),64-(8,8,8,8,8,8),64-(8,8,8,8,8,8,8)]
   461      26.595131      26.595131      26.595131    8[6-(6,8),64-(8,8,8,8,8,8),64-(8,8,8,8,8,8,8)]
   462      28.417059      28.417059      28.417059    8[6-(6,8),64-(8,8,8,8,8,8)]
   463      18.538956      18.538956      18.538956    8[6-(6,8),64-(8,8,8,8,8,8),64-(8,8,8,8,8,8,8)]
   464      17.047716      17.047716      17.047716    8[6-(6,8),64-(8,8,8,8,8,8)]
   465      12.570847      12.570847      12.570847    8[6-(6,8),64-(8,8,8,8,8,8,8)]
   466      11.503199      11.503199      11.503199    8[6-(6,8),64-(8,8,8,8,8,8,8)]
   467      26.713232      26.713232      26.713232    8[6-(6,8),64-(8,8,8,8,8,8)]
   468      24.694466      24.694466      24.694466    8[6-(6,8),64-(8,8,8,8,8,8,8)]
   469      11.563043      11.563043      11.563043    8[6-(6,8),64-(8,8,8,8,8,8)]
   470      25.289702      25.289702      25.289702    8[6-(6,8),64-(8,8,8,8,8,8,8)]
   471      13.077898      13.077898      13.077898    8[6-(6,8),64-(8,8,8,8,8,8,8)]
   472       11.07173       11.07173       11.07173    8[6-(6,8),64-(8,8,8,8,8,8),64-(8,8,8,8,8,8,8)]
   473      22.658374      22.658374      22.658374    8[6-(6,8),64-(8,8,8,8,8,8),64-(8,8,8,8,8,8,8)]
   474      24.480303      24.480303      24.480303    8[6-(6,8),64-(8,8,8,8,8,8)]
   475      22.475714      22.475714      22.475714    8[6-(6,8),64-(8,8,8,8,8,8),64-(8,8,8,8,8,8,8)]
   476      20.984472      20.984472      20.984472    8[6-(6,8),64-(8,8,8,8,8,8)]
   477      16.507602      16.507602      16.507602    8[6-(6,8),64-(8,8,8,8,8,8,8)]
   478      15.439957      15.439957      15.439957    8[6-(6,8),64-(8,8,8,8,8,8,8)]
   479      22.776474      22.776474      22.776474    8[6-(6,8),64-(8,8,8,8,8,8)]
   480      20.757708      20.757708      20.757708    8[6-(6,8),64-(8,8,8,8,8,8,8)]
   481      23.373288      23.373288      23.373288    8[6-(6,8),64-(8,8,8,8,8,8)]
   482      21.352947      21.352947      21.352947    8[6-(6,8),64-(8,8,8,8,8,8,8)]
   483      17.014638      17.014638      17.014638    8[6-(6,8),64-(8,8,8,8,8,8,8)]
   484      15.008471      15.008471      15.008471    8[6-(6,8),64-(8,8,8,8,8,8),64-(8,8,8,8,8,8,8)]
   485      22.658371      22.658371      22.658371    8[6-(6,8),64-(8,8,8,8,8,8),64-(8,8,8,8,8,8,8)]
   486       8.733298       8.733298       8.733298    8[6-(6,8),64-(8,8,8,8,8,8)]
   487         6.7287         6.7287         6.7287    8[6-(6,8),64-(8,8,8,8,8,8),64-(8,8,8,8,8,8,8)]
   488       5.237461       5.237461       5.237461    8[6-(6,8),64-(8,8,8,8,8,8)]
   489      16.507586      16.507586      16.507586    8[6-(6,8),64-(8,8,8,8,8,8,8)]
   490      15.439938      15.439938      15.439938    8[6-(6,8),64-(8,8,8,8,8,8,8)]
   491      22.776475      22.776475      22.776475    8[6-(6,8),64-(8,8,8,8,8,8)]
   492       20.75771       20.75771       20.75771    8[6-(6,8),64-(8,8,8,8,8,8,8)]
   493       7.626284       7.626284       7.626284    8[6-(6,8),64-(8,8,8,8,8,8)]
   494      21.352945      21.352945      21.352945    8[6-(6,8),64-(8,8,8,8,8,8,8)]
   495      17.014657      17.014657      17.014657    8[6-(6,8),64-(8,8,8,8,8,8,8)]
   496      15.008488      15.008488      15.008488    8[6-(6,8),64-(8,8,8,8,8,8),64-(8,8,8,8,8,8,8)]
   497      18.721631      18.721631      18.721631    8[6-(6,8),64-(8,8,8,8,8,8),64-(8,8,8,8,8,8,8)]
   498      20.543559      20.543559      20.543559    8[6-(6,8),64-(8,8,8,8,8,8)]
   499      10.665456      10.665456      10.665456    8[6-(6,8),64-(8,8,8,8,8,8),64-(8,8,8,8,8,8,8)]
   500       9.174216       9.174216       9.174216    8[6-(6,8),64-(8,8,8,8,8,8)]
   501      20.444347      20.444347      20.444347    8[6-(6,8),64-(8,8,8,8,8,8,8)]
   502      19.376699      19.376699      19.376699    8[6-(6,8),64-(8,8,8,8,8,8,8)]
   503      18.839732      18.839732      18.839732    8[6-(6,8),64-(8,8,8,8,8,8)]
   504      16.820966      16.820966      16.820966    8[6-(6,8),64-(8,8,8,8,8,8,8)]
   505      19.436543      19.436543      19.436543    8[6-(6,8),64-(8,8,8,8,8,8)]
   506      17.416202      17.416202      17.416202    8[6-(6,8),64-(8,8,8,8,8,8,8)]
   507      20.951398      20.951398      20.951398    8[6-(6,8),64-(8,8,8,8,8,8,8)]
   508       18.94523       18.94523       18.94523    8[6-(6,8),64-(8,8,8,8,8,8),64-(8,8,8,8,8,8,8)]
   509       2.974613       2.974613       2.974613    8[6-(6,8),64-(8,8,8,8,8,8),64-(8,8,8,8,8,8,8)]
   510       4.796541       4.796541       4.796541    8[6-(6,8),64-(8,8,8,8,8,8)]
   511      10.665458      10.665458      10.665458    8[6-(6,8),64-(8,8,8,8,8,8),64-(8,8,8,8,8,8,8)]
   512       9.174216       9.174216       9.174216    8[6-(6,8),64-(8,8,8,8,8,8)]
   513      20.444341      20.444341      20.444341    8[6-(6,8),64-(8,8,8,8,8,8,8)]
   514      19.376696      19.376696      19.376696    8[6-(6,8),64-(8,8,8,8,8,8,8)]
   515      18.839718      18.839718      18.839718    8[6-(6,8),64-(8,8,8,8,8,8)]
   516      16.820953      16.820953      16.820953    8[6-(6,8),64-(8,8,8,8,8,8,8)]
   517       19.43653       19.43653       19.43653    8[6-(6,8),64-(8,8,8,8,8,8)]
   518       17.41619       17.41619       17.41619    8[6-(6,8),64-(8,8,8,8,8,8,8)]
   519      20.951397      20.951397      20.951397    8[6-(6,8),64-(8,8,8,8,8,8,8)]
   520      18.945229      18.945229      18.945229    8[6-(6,8),64-(8,8,8,8,8,8),64-(8,8,8,8,8,8,8)]
   521      14.784871      14.784871      14.784871    8[6-(6,8),64-(8,8,8,8,8,8),64-(8,8,8,8,8,8,8)]
   522      16.606798      16.606798      16.606798    8[6-(6,8),64-(8,8,8,8,8,8)]
   523        14.6022        14.6022        14.6022    8[6-(6,8),64-(8,8,8,8,8,8),64-(8,8,8,8,8,8,8)]
   524      13.110961      13.110961      13.110961    8[6-(6,8),64-(8,8,8,8,8,8)]
   525       8.634086       8.634086       8.634086    8[6-(6,8),64-(8,8,8,8,8,8,8)]
   526       7.566438       7.566438       7.566438    8[6-(6,8),64-(8,8,8,8,8,8,8)]
   527      14.902975      14.902975      14.902975    8[6-(6,8),64-(8,8,8,8,8,8)]
   528       12.88421       12.88421       12.88421    8[6-(6,8),64-(8,8,8,8,8,8,8)]
   529      15.499784      15.499784      15.499784    8[6-(6,8),64-(8,8,8,8,8,8)]
   530      13.479445      13.479445      13.479445    8[6-(6,8),64-(8,8,8,8,8,8,8)]
   531      24.888157      24.888157      24.888157    8[6-(6,8),64-(8,8,8,8,8,8,8)]
   532      22.881988      22.881988      22.881988    8[6-(6,8),64-(8,8,8,8,8,8),64-(8,8,8,8,8,8,8)]
   533      14.784874      14.784874      14.784874    8[6-(6,8),64-(8,8,8,8,8,8),64-(8,8,8,8,8,8,8)]
   534      16.606803      16.606803      16.606803    8[6-(6,8),64-(8,8,8,8,8,8)]
   535      14.602214      14.602214      14.602214    8[6-(6,8),64-(8,8,8,8,8,8),64-(8,8,8,8,8,8,8)]
   536      13.110972      13.110972      13.110972    8[6-(6,8),64-(8,8,8,8,8,8)]
   537      24.381102      24.381102      24.381102    8[6-(6,8),64-(8,8,8,8,8,8,8)]
   538      23.313457      23.313457      23.313457    8[6-(6,8),64-(8,8,8,8,8,8,8)]
   539      14.902974      14.902974      14.902974    8[6-(6,8),64-(8,8,8,8,8,8)]
   540      12.884208      12.884208      12.884208    8[6-(6,8),64-(8,8,8,8,8,8,8)]
   541      15.499788      15.499788      15.499788    8[6-(6,8),64-(8,8,8,8,8,8)]
   542      13.479447      13.479447      13.479447    8[6-(6,8),64-(8,8,8,8,8,8,8)]
   543       9.141138       9.141138       9.141138    8[6-(6,8),64-(8,8,8,8,8,8,8)]
   544       7.134971       7.134971       7.134971    8[6-(6,8),64-(8,8,8,8,8,8),64-(8,8,8,8,8,8,8)]
