# Supplementary material for: A collection of forcefield precursors for metal–organic frameworks
Source: RSC Adv. 2019 Nov 13;9(63):36492–507. doi: 10.1039/c9ra07327b (PMC9075174; doi:10.1039/c9ra07327b)
Supplement: RA-009-C9RA07327B-s2265 [file RA-009-C9RA07327B-s2265.txt]

SARMOO_clean

14.240000    0.000000    0.000000
-3.410717    14.797001    0.000000
0.000000    0.000000    22.191000

     1       5.655346       5.655346       5.655346    63[7-(6,6),8-(6),8-(6),8-(6),8-(6),8-(6)]
     2       1.738951       1.738951       1.738951    63[8-(6),8-(6),8-(6),8-(6),8-(6),8-(6),8-(6)]
     3      -0.240705      -0.240705      -0.240705    63[7-(6,6),8-(6),8-(6),8-(6),8-(6),8-(6)]
     4       3.675691       3.675691       3.675691    63[8-(6),8-(6),8-(6),8-(6),8-(6),8-(6),8-(6)]
     5       5.173937       5.173937       5.173937    63[7-(6,6),8-(6),8-(6),8-(6),8-(6),8-(6)]
     6       9.090332       9.090332       9.090332    63[8-(6),8-(6),8-(6),8-(6),8-(6),8-(6),8-(6)]
     7      -3.170012      -3.170012      -3.170012    63[7-(6,6),8-(6),8-(6),8-(6),8-(6),8-(6)]
     8       7.153592       7.153592       7.153592    63[8-(6),8-(6),8-(6),8-(6),8-(6),8-(6),8-(6)]
     9       5.255575       5.255575       5.255575    1[6-(6,6)]
    10        5.34091        5.34091        5.34091    1[6-(6,6)]
    11       0.916842       0.916842       0.916842    1[6-(6,6)]
    12      -0.820966      -0.820966      -0.820966    1[6-(6,6)]
    13       -0.64284       -0.64284       -0.64284    1[6-(6,6)]
    14       1.239744       1.239744       1.239744    1[6-(6,6)]
    15       2.802756       2.802756       2.802756    1[6-(6,6)]
    16       1.031187       1.031187       1.031187    1[6-(6,6)]
    17       2.236163       2.236163       2.236163    1[6-(6,6)]
    18       0.772563       0.772563       0.772563    1[6-(6,6)]
    19        -0.9448        -0.9448        -0.9448    1[6-(6,6)]
    20      -1.263539      -1.263539      -1.263539    1[6-(6,6)]
    21        6.29115        6.29115        6.29115    1[6-(6,6)]
    22       7.894124       7.894124       7.894124    1[6-(6,6)]
    23       3.704455       3.704455       3.704455    1[6-(6,6)]
    24       3.609355       3.609355       3.609355    1[6-(6,6)]
    25       1.765031       1.765031       1.765031    1[6-(6,6)]
    26        3.35378        3.35378        3.35378    1[6-(6,6)]
    27       5.126029       5.126029       5.126029    1[6-(6,7)]
    28       4.866197       4.866197       4.866197    1[6-(6,6)]
    29       6.217486       6.217486       6.217486    1[6-(6,6)]
    30       6.337834       6.337834       6.337834    1[6-(6,7)]
    31       0.159066       0.159066       0.159066    1[6-(6,6)]
    32       0.073731       0.073731       0.073731    1[6-(6,6)]
    33         4.4978         4.4978         4.4978    1[6-(6,6)]
    34       6.235607       6.235607       6.235607    1[6-(6,6)]
    35       6.057482       6.057482       6.057482    1[6-(6,6)]
    36       4.174898       4.174898       4.174898    1[6-(6,6)]
    37      -0.798832      -0.798832      -0.798832    1[6-(6,6)]
    38       0.972737       0.972737       0.972737    1[6-(6,6)]
    39      -0.232239      -0.232239      -0.232239    1[6-(6,6)]
    40       4.642078       4.642078       4.642078    1[6-(6,6)]
    41       2.948724       2.948724       2.948724    1[6-(6,6)]
    42       3.267463       3.267463       3.267463    1[6-(6,6)]
    43      -0.876509      -0.876509      -0.876509    1[6-(6,6)]
    44      11.760518      11.760518      11.760518    1[6-(6,6)]
    45       1.710187       1.710187       1.710187    1[6-(6,6)]
    46       1.805286       1.805286       1.805286    1[6-(6,6)]
    47       0.238893       0.238893       0.238893    1[6-(6,6)]
    48      -1.349855      -1.349855      -1.349855    1[6-(6,6)]
    49       0.288613       0.288613       0.288613    1[6-(6,7)]
    50       0.548445       0.548445       0.548445    1[6-(6,6)]
    51      10.026438      10.026438      10.026438    1[6-(6,6)]
    52       9.906091       9.906091       9.906091    1[6-(6,7)]
    53       5.573708       5.573708       5.573708    1[6-(6,6)]
    54       5.488373       5.488373       5.488373    1[6-(6,6)]
    55       9.912441       9.912441       9.912441    1[6-(6,6)]
    56      11.650249      11.650249      11.650249    1[6-(6,6)]
    57      11.472123      11.472123      11.472123    1[6-(6,6)]
    58       9.589539       9.589539       9.589539    1[6-(6,6)]
    59       8.026527       8.026527       8.026527    1[6-(6,6)]
    60       9.798096       9.798096       9.798096    1[6-(6,6)]
    61        8.59312        8.59312        8.59312    1[6-(6,6)]
    62       10.05672       10.05672       10.05672    1[6-(6,6)]
    63      11.774083      11.774083      11.774083    1[6-(6,6)]
    64      12.092822      12.092822      12.092822    1[6-(6,6)]
    65       4.538133       4.538133       4.538133    1[6-(6,6)]
    66       2.935159       2.935159       2.935159    1[6-(6,6)]
    67       7.124828       7.124828       7.124828    1[6-(6,6)]
    68       7.219928       7.219928       7.219928    1[6-(6,6)]
    69       9.064252       9.064252       9.064252    1[6-(6,6)]
    70       7.475503       7.475503       7.475503    1[6-(6,6)]
    71       5.703254       5.703254       5.703254    1[6-(6,7)]
    72       5.963086       5.963086       5.963086    1[6-(6,6)]
    73       4.611797       4.611797       4.611797    1[6-(6,6)]
    74       4.491449       4.491449       4.491449    1[6-(6,7)]
    75      10.670217      10.670217      10.670217    1[6-(6,6)]
    76      10.755552      10.755552      10.755552    1[6-(6,6)]
    77       6.331483       6.331483       6.331483    1[6-(6,6)]
    78       4.593676       4.593676       4.593676    1[6-(6,6)]
    79       4.771801       4.771801       4.771801    1[6-(6,6)]
    80       6.654385       6.654385       6.654385    1[6-(6,6)]
    81      11.628115      11.628115      11.628115    1[6-(6,6)]
    82       9.856546       9.856546       9.856546    1[6-(6,6)]
    83      11.061522      11.061522      11.061522    1[6-(6,6)]
    84       9.597922       9.597922       9.597922    1[6-(6,6)]
    85       7.880559       7.880559       7.880559    1[6-(6,6)]
    86        7.56182        7.56182        7.56182    1[6-(6,6)]
    87      11.705792      11.705792      11.705792    1[6-(6,6)]
    88      -0.931235      -0.931235      -0.931235    1[6-(6,6)]
    89       9.119096       9.119096       9.119096    1[6-(6,6)]
    90       9.023997       9.023997       9.023997    1[6-(6,6)]
    91       10.59039       10.59039       10.59039    1[6-(6,6)]
    92      12.179138      12.179138      12.179138    1[6-(6,6)]
    93       10.54067       10.54067       10.54067    1[6-(6,7)]
    94      10.280838      10.280838      10.280838    1[6-(6,6)]
    95       0.802845       0.802845       0.802845    1[6-(6,6)]
    96       0.923192       0.923192       0.923192    1[6-(6,7)]
    97       3.366213       3.366213       3.366213    6[6-(6,6),8-(63),8-(63)]
    98       3.352824       3.352824       3.352824    6[6-(1,6),6-(6,6),6-(8,8)]
    99       4.504198       4.504198       4.504198    6[1-(0),6-(1,6),6-(6,6)]
   100        4.56125        4.56125        4.56125    6[1-(0),6-(1,6),6-(6,6)]
   101       3.498393       3.498393       3.498393    6[6-(1,6),6-(6,6),6-(8,8)]
   102       2.297153       2.297153       2.297153    6[6-(1,6),6-(6,6),6-(6,6)]
   103       2.211826       2.211826       2.211826    6[6-(1,6),6-(6,6),6-(6,6)]
   104       0.995783       0.995783       0.995783    6[1-(0),6-(1,6),6-(6,6)]
   105      -0.035951      -0.035951      -0.035951    6[1-(0),6-(1,6),6-(1,6)]
   106       0.067548       0.067548       0.067548    6[1-(0),6-(1,6),6-(1,6)]
   107       1.189905       1.189905       1.189905    6[1-(0),6-(1,6),6-(6,6)]
   108       3.579559       3.579559       3.579559    6[6-(6,6),8-(63),8-(63)]
   109       3.341838       3.341838       3.341838    6[6-(6,6),8-(63),8-(63)]
   110       2.273279       2.273279       2.273279    6[6-(1,6),6-(6,6),6-(8,8)]
   111       2.162928       2.162928       2.162928    6[1-(0),6-(1,6),6-(6,6)]
   112       1.105488       1.105488       1.105488    6[1-(0),6-(1,6),6-(6,6)]
   113       0.179052       0.179052       0.179052    6[6-(1,6),6-(6,6),6-(8,8)]
   114       0.322471       0.322471       0.322471    6[6-(1,6),6-(6,6),6-(6,6)]
   115       1.382443       1.382443       1.382443    6[6-(1,6),6-(6,6),6-(6,6)]
   116       1.529171       1.529171       1.529171    6[1-(0),6-(1,6),6-(6,6)]
   117       0.673253       0.673253       0.673253    6[1-(0),6-(1,6),6-(1,6)]
   118      -0.368284      -0.368284      -0.368284    6[1-(0),6-(1,6),6-(1,6)]
   119      -0.550731      -0.550731      -0.550731    6[1-(0),6-(1,6),6-(6,6)]
   120      -0.966803      -0.966803      -0.966803    6[6-(6,6),8-(63),8-(63)]
   121       4.212623       4.212623       4.212623    6[6-(6,6),8-(63),8-(63)]
   122       5.288285       5.288285       5.288285    6[6-(1,6),6-(6,6),6-(8,8)]
   123        6.25831        6.25831        6.25831    6[1-(0),6-(1,6),6-(6,6)]
   124        7.23766        7.23766        7.23766    6[1-(0),6-(1,6),6-(6,6)]
   125       7.215955       7.215955       7.215955    6[6-(1,6),6-(6,6),6-(8,8)]
   126         6.2351         6.2351         6.2351    6[6-(1,6),6-(6,6),6-(6,6)]
   127       5.250455       5.250455       5.250455    6[6-(1,6),6-(6,6),6-(6,6)]
   128       4.307503       4.307503       4.307503    6[1-(0),6-(1,6),6-(6,6)]
   129       4.255612       4.255612       4.255612    6[1-(0),6-(1,6),6-(1,6)]
   130       1.792798       1.792798       1.792798    6[1-(0),6-(1,6),6-(1,6)]
   131       2.739962       2.739962       2.739962    6[1-(0),6-(1,6),6-(6,6)]
   132       4.955945       4.955945       4.955945    6[6-(6,6),8-(63),8-(63)]
   133       5.310342       5.310342       5.310342    6[1-(0),6-(1,6),7-(6,63)]
   134       5.168813       5.168813       5.168813    6[1-(0),6-(1,7),6-(6,6)]
   135       5.484426       5.484426       5.484426    6[6-(1,6),6-(1,6),6-(6,6)]
   136       5.953548       5.953548       5.953548    6[1-(0),6-(1,7),6-(6,6)]
   137       6.028678       6.028678       6.028678    6[1-(0),6-(1,6),7-(6,63)]
   138       2.048429       2.048429       2.048429    6[6-(6,6),8-(63),8-(63)]
   139       2.061818       2.061818       2.061818    6[6-(1,6),6-(6,6),6-(8,8)]
   140       0.910443       0.910443       0.910443    6[1-(0),6-(1,6),6-(6,6)]
   141       0.853391       0.853391       0.853391    6[1-(0),6-(1,6),6-(6,6)]
   142       1.916249       1.916249       1.916249    6[6-(1,6),6-(6,6),6-(8,8)]
   143       3.117488       3.117488       3.117488    6[6-(1,6),6-(6,6),6-(6,6)]
   144       3.202816       3.202816       3.202816    6[6-(1,6),6-(6,6),6-(6,6)]
   145       4.418858       4.418858       4.418858    6[1-(0),6-(1,6),6-(6,6)]
   146       5.450592       5.450592       5.450592    6[1-(0),6-(1,6),6-(1,6)]
   147       5.347094       5.347094       5.347094    6[1-(0),6-(1,6),6-(1,6)]
   148       4.224737       4.224737       4.224737    6[1-(0),6-(1,6),6-(6,6)]
   149       1.835083       1.835083       1.835083    6[6-(6,6),8-(63),8-(63)]
   150      -1.337913      -1.337913      -1.337913    6[6-(6,6),8-(63),8-(63)]
   151      -0.269355      -0.269355      -0.269355    6[6-(1,6),6-(6,6),6-(8,8)]
   152      -0.159004      -0.159004      -0.159004    6[1-(0),6-(1,6),6-(6,6)]
   153       0.898436       0.898436       0.898436    6[1-(0),6-(1,6),6-(6,6)]
   154       1.824872       1.824872       1.824872    6[6-(1,6),6-(6,6),6-(8,8)]
   155       1.681453       1.681453       1.681453    6[6-(1,6),6-(6,6),6-(6,6)]
   156       0.621481       0.621481       0.621481    6[6-(1,6),6-(6,6),6-(6,6)]
   157       0.474753       0.474753       0.474753    6[1-(0),6-(1,6),6-(6,6)]
   158       1.330672       1.330672       1.330672    6[1-(0),6-(1,6),6-(1,6)]
   159       2.372209       2.372209       2.372209    6[1-(0),6-(1,6),6-(1,6)]
   160       2.554656       2.554656       2.554656    6[1-(0),6-(1,6),6-(6,6)]
   161       2.970728       2.970728       2.970728    6[6-(6,6),8-(63),8-(63)]
   162       1.202018       1.202018       1.202018    6[6-(6,6),8-(63),8-(63)]
   163       0.126357       0.126357       0.126357    6[6-(1,6),6-(6,6),6-(8,8)]
   164      -0.843669      -0.843669      -0.843669    6[1-(0),6-(1,6),6-(6,6)]
   165      12.416982      12.416982      12.416982    6[1-(0),6-(1,6),6-(6,6)]
   166      12.438687      12.438687      12.438687    6[6-(1,6),6-(6,6),6-(8,8)]
   167      -0.820458      -0.820458      -0.820458    6[6-(1,6),6-(6,6),6-(6,6)]
   168       0.164186       0.164186       0.164186    6[6-(1,6),6-(6,6),6-(6,6)]
   169       1.107139       1.107139       1.107139    6[1-(0),6-(1,6),6-(6,6)]
   170       1.159029       1.159029       1.159029    6[1-(0),6-(1,6),6-(1,6)]
   171       0.211127       0.211127       0.211127    6[1-(0),6-(1,6),6-(1,6)]
   172      -0.736038      -0.736038      -0.736038    6[1-(0),6-(1,6),6-(6,6)]
   173       11.28798       11.28798       11.28798    6[6-(6,6),8-(63),8-(63)]
   174       0.104299       0.104299       0.104299    6[1-(0),6-(1,6),7-(6,63)]
   175       0.245829       0.245829       0.245829    6[1-(0),6-(1,7),6-(6,6)]
   176      14.170216      14.170216      14.170216    6[6-(1,6),6-(1,6),6-(6,6)]
   177      10.290376      10.290376      10.290376    6[1-(0),6-(1,7),6-(6,6)]
   178      10.215246      10.215246      10.215246    6[1-(0),6-(1,6),7-(6,63)]
   179        7.46307        7.46307        7.46307    6[6-(6,6),8-(63),8-(63)]
   180       7.476459       7.476459       7.476459    6[6-(1,6),6-(6,6),6-(8,8)]
   181       6.325085       6.325085       6.325085    6[1-(0),6-(1,6),6-(6,6)]
   182       6.268033       6.268033       6.268033    6[1-(0),6-(1,6),6-(6,6)]
   183        7.33089        7.33089        7.33089    6[6-(1,6),6-(6,6),6-(8,8)]
   184        8.53213        8.53213        8.53213    6[6-(1,6),6-(6,6),6-(6,6)]
   185       8.617457       8.617457       8.617457    6[6-(1,6),6-(6,6),6-(6,6)]
   186         9.8335         9.8335         9.8335    6[1-(0),6-(1,6),6-(6,6)]
   187      10.865234      10.865234      10.865234    6[1-(0),6-(1,6),6-(1,6)]
   188      10.761735      10.761735      10.761735    6[1-(0),6-(1,6),6-(1,6)]
   189       9.639378       9.639378       9.639378    6[1-(0),6-(1,6),6-(6,6)]
   190       7.249724       7.249724       7.249724    6[6-(6,6),8-(63),8-(63)]
   191       7.487445       7.487445       7.487445    6[6-(6,6),8-(63),8-(63)]
   192       8.556004       8.556004       8.556004    6[6-(1,6),6-(6,6),6-(8,8)]
   193       8.666355       8.666355       8.666355    6[1-(0),6-(1,6),6-(6,6)]
   194       9.723795       9.723795       9.723795    6[1-(0),6-(1,6),6-(6,6)]
   195      10.650231      10.650231      10.650231    6[6-(1,6),6-(6,6),6-(8,8)]
   196      10.506812      10.506812      10.506812    6[6-(1,6),6-(6,6),6-(6,6)]
   197        9.44684        9.44684        9.44684    6[6-(1,6),6-(6,6),6-(6,6)]
   198       9.300112       9.300112       9.300112    6[1-(0),6-(1,6),6-(6,6)]
   199       10.15603       10.15603       10.15603    6[1-(0),6-(1,6),6-(1,6)]
   200      11.197567      11.197567      11.197567    6[1-(0),6-(1,6),6-(1,6)]
   201      11.380014      11.380014      11.380014    6[1-(0),6-(1,6),6-(6,6)]
   202      11.796086      11.796086      11.796086    6[6-(6,6),8-(63),8-(63)]
   203        6.61666        6.61666        6.61666    6[6-(6,6),8-(63),8-(63)]
   204       5.540998       5.540998       5.540998    6[6-(1,6),6-(6,6),6-(8,8)]
   205       4.570973       4.570973       4.570973    6[1-(0),6-(1,6),6-(6,6)]
   206       3.591623       3.591623       3.591623    6[1-(0),6-(1,6),6-(6,6)]
   207       3.613328       3.613328       3.613328    6[6-(1,6),6-(6,6),6-(8,8)]
   208       4.594183       4.594183       4.594183    6[6-(1,6),6-(6,6),6-(6,6)]
   209       5.578828       5.578828       5.578828    6[6-(1,6),6-(6,6),6-(6,6)]
   210        6.52178        6.52178        6.52178    6[1-(0),6-(1,6),6-(6,6)]
   211       6.573671       6.573671       6.573671    6[1-(0),6-(1,6),6-(1,6)]
   212       9.036485       9.036485       9.036485    6[1-(0),6-(1,6),6-(1,6)]
   213       8.089321       8.089321       8.089321    6[1-(0),6-(1,6),6-(6,6)]
   214       5.873338       5.873338       5.873338    6[6-(6,6),8-(63),8-(63)]
   215       5.518941       5.518941       5.518941    6[1-(0),6-(1,6),7-(6,63)]
   216        5.66047        5.66047        5.66047    6[1-(0),6-(1,7),6-(6,6)]
   217       5.344857       5.344857       5.344857    6[6-(1,6),6-(1,6),6-(6,6)]
   218       4.875735       4.875735       4.875735    6[1-(0),6-(1,7),6-(6,6)]
   219       4.800605       4.800605       4.800605    6[1-(0),6-(1,6),7-(6,63)]
   220       8.780854       8.780854       8.780854    6[6-(6,6),8-(63),8-(63)]
   221       8.767465       8.767465       8.767465    6[6-(1,6),6-(6,6),6-(8,8)]
   222        9.91884        9.91884        9.91884    6[1-(0),6-(1,6),6-(6,6)]
   223       9.975892       9.975892       9.975892    6[1-(0),6-(1,6),6-(6,6)]
   224       8.913034       8.913034       8.913034    6[6-(1,6),6-(6,6),6-(8,8)]
   225       7.711795       7.711795       7.711795    6[6-(1,6),6-(6,6),6-(6,6)]
   226       7.626467       7.626467       7.626467    6[6-(1,6),6-(6,6),6-(6,6)]
   227       6.410425       6.410425       6.410425    6[1-(0),6-(1,6),6-(6,6)]
   228       5.378691       5.378691       5.378691    6[1-(0),6-(1,6),6-(1,6)]
   229       5.482189       5.482189       5.482189    6[1-(0),6-(1,6),6-(1,6)]
   230       6.604546       6.604546       6.604546    6[1-(0),6-(1,6),6-(6,6)]
   231         8.9942         8.9942         8.9942    6[6-(6,6),8-(63),8-(63)]
   232      12.167196      12.167196      12.167196    6[6-(6,6),8-(63),8-(63)]
   233      11.098638      11.098638      11.098638    6[6-(1,6),6-(6,6),6-(8,8)]
   234      10.988287      10.988287      10.988287    6[1-(0),6-(1,6),6-(6,6)]
   235       9.930847       9.930847       9.930847    6[1-(0),6-(1,6),6-(6,6)]
   236       9.004411       9.004411       9.004411    6[6-(1,6),6-(6,6),6-(8,8)]
   237        9.14783        9.14783        9.14783    6[6-(1,6),6-(6,6),6-(6,6)]
   238      10.207802      10.207802      10.207802    6[6-(1,6),6-(6,6),6-(6,6)]
   239       10.35453       10.35453       10.35453    6[1-(0),6-(1,6),6-(6,6)]
   240       9.498611       9.498611       9.498611    6[1-(0),6-(1,6),6-(1,6)]
   241       8.457074       8.457074       8.457074    6[1-(0),6-(1,6),6-(1,6)]
   242       8.274627       8.274627       8.274627    6[1-(0),6-(1,6),6-(6,6)]
   243       7.858555       7.858555       7.858555    6[6-(6,6),8-(63),8-(63)]
   244       9.627265       9.627265       9.627265    6[6-(6,6),8-(63),8-(63)]
   245      10.702926      10.702926      10.702926    6[6-(1,6),6-(6,6),6-(8,8)]
   246      11.672952      11.672952      11.672952    6[1-(0),6-(1,6),6-(6,6)]
   247      -1.587699      -1.587699      -1.587699    6[1-(0),6-(1,6),6-(6,6)]
   248      -1.609404      -1.609404      -1.609404    6[6-(1,6),6-(6,6),6-(8,8)]
   249      11.649741      11.649741      11.649741    6[6-(1,6),6-(6,6),6-(6,6)]
   250      10.665097      10.665097      10.665097    6[6-(1,6),6-(6,6),6-(6,6)]
   251       9.722144       9.722144       9.722144    6[1-(0),6-(1,6),6-(6,6)]
   252       9.670254       9.670254       9.670254    6[1-(0),6-(1,6),6-(1,6)]
   253      10.618156      10.618156      10.618156    6[1-(0),6-(1,6),6-(1,6)]
   254      11.565321      11.565321      11.565321    6[1-(0),6-(1,6),6-(6,6)]
   255      -0.458697      -0.458697      -0.458697    6[6-(6,6),8-(63),8-(63)]
   256      10.724984      10.724984      10.724984    6[1-(0),6-(1,6),7-(6,63)]
   257      10.583454      10.583454      10.583454    6[1-(0),6-(1,7),6-(6,6)]
   258      -3.340933      -3.340933      -3.340933    6[6-(1,6),6-(1,6),6-(6,6)]
   259       0.538907       0.538907       0.538907    6[1-(0),6-(1,7),6-(6,6)]
   260       0.614037       0.614037       0.614037    6[1-(0),6-(1,6),7-(6,63)]
   261       5.683699       5.683699       5.683699    7[6-(1,6),6-(1,6),63-(8,8,8,8,8)]
   262      13.970943      13.970943      13.970943    7[6-(1,6),6-(1,6),63-(8,8,8,8,8)]
   263       5.145584       5.145584       5.145584    7[6-(1,6),6-(1,6),63-(8,8,8,8,8)]
   264       -3.14166       -3.14166       -3.14166    7[6-(1,6),6-(1,6),63-(8,8,8,8,8)]
   265       4.425611       4.425611       4.425611    8[6-(6,8),63-(7,8,8,8,8)]
   266       2.341188       2.341188       2.341188    8[6-(6,8),63-(8,8,8,8,8,8)]
   267       4.299696       4.299696       4.299696    8[6-(6,8),63-(8,8,8,8,8,8)]
   268       2.915271       2.915271       2.915271    8[6-(6,8),63-(8,8,8,8,8,8)]
   269       3.096044       3.096044       3.096044    8[6-(6,8),63-(8,8,8,8,8,8)]
   270       4.476273       4.476273       4.476273    8[6-(6,8),63-(7,8,8,8,8)]
   271      -1.266242      -1.266242      -1.266242    8[6-(6,8),63-(7,8,8,8,8)]
   272      -1.591725      -1.591725      -1.591725    8[6-(6,8),63-(7,8,8,8,8)]
   273       4.517629       4.517629       4.517629    8[6-(6,8),63-(7,8,8,8,8)]
   274       3.020401       3.020401       3.020401    8[6-(6,8),63-(8,8,8,8,8,8)]
   275       5.227064       5.227064       5.227064    8[6-(6,8),63-(8,8,8,8,8,8)]
   276       5.637521       5.637521       5.637521    8[6-(6,8),63-(8,8,8,8,8,8)]
   277        0.98903        0.98903        0.98903    8[6-(6,8),63-(7,8,8,8,8)]
   278       3.073454       3.073454       3.073454    8[6-(6,8),63-(8,8,8,8,8,8)]
   279       1.114946       1.114946       1.114946    8[6-(6,8),63-(8,8,8,8,8,8)]
   280        2.49937        2.49937        2.49937    8[6-(6,8),63-(8,8,8,8,8,8)]
   281       2.318598       2.318598       2.318598    8[6-(6,8),63-(8,8,8,8,8,8)]
   282      -2.472349      -2.472349      -2.472349    8[6-(6,8),63-(7,8,8,8,8)]
   283       3.270166       3.270166       3.270166    8[6-(6,8),63-(7,8,8,8,8)]
   284       3.595649       3.595649       3.595649    8[6-(6,8),63-(7,8,8,8,8)]
   285       0.897013       0.897013       0.897013    8[6-(6,8),63-(7,8,8,8,8)]
   286        2.39424        2.39424        2.39424    8[6-(6,8),63-(8,8,8,8,8,8)]
   287       11.01686       11.01686       11.01686    8[6-(6,8),63-(8,8,8,8,8,8)]
   288      10.606404      10.606404      10.606404    8[6-(6,8),63-(8,8,8,8,8,8)]
   289       6.403672       6.403672       6.403672    8[6-(6,8),63-(7,8,8,8,8)]
   290       8.488095       8.488095       8.488095    8[6-(6,8),63-(8,8,8,8,8,8)]
   291       6.529587       6.529587       6.529587    8[6-(6,8),63-(8,8,8,8,8,8)]
   292       7.914012       7.914012       7.914012    8[6-(6,8),63-(8,8,8,8,8,8)]
   293       7.733239       7.733239       7.733239    8[6-(6,8),63-(8,8,8,8,8,8)]
   294        6.35301        6.35301        6.35301    8[6-(6,8),63-(7,8,8,8,8)]
   295      12.095525      12.095525      12.095525    8[6-(6,8),63-(7,8,8,8,8)]
   296      12.421008      12.421008      12.421008    8[6-(6,8),63-(7,8,8,8,8)]
   297       6.311654       6.311654       6.311654    8[6-(6,8),63-(7,8,8,8,8)]
   298       7.808882       7.808882       7.808882    8[6-(6,8),63-(8,8,8,8,8,8)]
   299       5.602219       5.602219       5.602219    8[6-(6,8),63-(8,8,8,8,8,8)]
   300       5.191762       5.191762       5.191762    8[6-(6,8),63-(8,8,8,8,8,8)]
   301       9.840253       9.840253       9.840253    8[6-(6,8),63-(7,8,8,8,8)]
   302       7.755829       7.755829       7.755829    8[6-(6,8),63-(8,8,8,8,8,8)]
   303       9.714337       9.714337       9.714337    8[6-(6,8),63-(8,8,8,8,8,8)]
   304       8.329913       8.329913       8.329913    8[6-(6,8),63-(8,8,8,8,8,8)]
   305       8.510685       8.510685       8.510685    8[6-(6,8),63-(8,8,8,8,8,8)]
   306      13.301632      13.301632      13.301632    8[6-(6,8),63-(7,8,8,8,8)]
   307       7.559117       7.559117       7.559117    8[6-(6,8),63-(7,8,8,8,8)]
   308       7.233634       7.233634       7.233634    8[6-(6,8),63-(7,8,8,8,8)]
   309        9.93227        9.93227        9.93227    8[6-(6,8),63-(7,8,8,8,8)]
   310       8.435043       8.435043       8.435043    8[6-(6,8),63-(8,8,8,8,8,8)]
   311      -0.187577      -0.187577      -0.187577    8[6-(6,8),63-(8,8,8,8,8,8)]
   312       0.222879       0.222879       0.222879    8[6-(6,8),63-(8,8,8,8,8,8)]
