# Supplementary material for: A collection of forcefield precursors for metal–organic frameworks
Source: RSC Adv. 2019 Nov 13;9(63):36492–507. doi: 10.1039/c9ra07327b (PMC9075174; doi:10.1039/c9ra07327b)
Supplement: RA-009-C9RA07327B-s2266 [file RA-009-C9RA07327B-s2266.txt]

SATBEW_clean

13.697000    0.000000    0.000000
0.000000    20.648200    0.000000
0.000000    4.391933    20.175705

     1       2.319176       2.319176       2.319176    29[7-(6,6),16-(29,74),16-(29,74),35-(0)]
     2       2.410809       2.410809       2.410809    29[7-(6,6),7-(6,6),16-(29,74),16-(29,74)]
     3       2.319176       2.319176       2.319176    29[7-(6,6),16-(29,74),16-(29,74),35-(0)]
     4       2.410809       2.410809       2.410809    29[7-(6,6),7-(6,6),16-(29,74),16-(29,74)]
     5       4.529324       4.529324       4.529324    29[7-(6,6),16-(29,74),16-(29,74),35-(0)]
     6       4.437691       4.437691       4.437691    29[7-(6,6),7-(6,6),16-(29,74),16-(29,74)]
     7       4.529324       4.529324       4.529324    29[7-(6,6),16-(29,74),16-(29,74),35-(0)]
     8       4.437691       4.437691       4.437691    29[7-(6,6),7-(6,6),16-(29,74),16-(29,74)]
     9      11.377824      11.377824      11.377824    29[7-(6,6),16-(29,74),16-(29,74),35-(0)]
    10      11.286191      11.286191      11.286191    29[7-(6,6),7-(6,6),16-(29,74),16-(29,74)]
    11      11.377824      11.377824      11.377824    29[7-(6,6),16-(29,74),16-(29,74),35-(0)]
    12      11.286191      11.286191      11.286191    29[7-(6,6),7-(6,6),16-(29,74),16-(29,74)]
    13       9.167676       9.167676       9.167676    29[7-(6,6),16-(29,74),16-(29,74),35-(0)]
    14       9.259309       9.259309       9.259309    29[7-(6,6),7-(6,6),16-(29,74),16-(29,74)]
    15       9.167676       9.167676       9.167676    29[7-(6,6),16-(29,74),16-(29,74),35-(0)]
    16       9.259309       9.259309       9.259309    29[7-(6,6),7-(6,6),16-(29,74),16-(29,74)]
    17      11.363031      11.363031      11.363031    1[6-(6,7)]
    18      10.072774      10.072774      10.072774    1[6-(6,6)]
    19       7.049846       7.049846       7.049846    1[6-(6,6)]
    20       8.463376       8.463376       8.463376    1[6-(6,7)]
    21       6.449917       6.449917       6.449917    1[6-(6,6)]
    22       5.093914       5.093914       5.093914    1[6-(6,7)]
    23       2.405193       2.405193       2.405193    1[6-(6,7)]
    24       3.655729       3.655729       3.655729    1[6-(6,6)]
    25       1.213554       1.213554       1.213554    1[6-(6,7)]
    26      13.028586      13.028586      13.028586    1[6-(6,6)]
    27      12.457422      12.457422      12.457422    1[6-(6,6)]
    28       0.506789       0.506789       0.506789    1[6-(6,7)]
    29      11.363031      11.363031      11.363031    1[6-(6,7)]
    30      10.072774      10.072774      10.072774    1[6-(6,6)]
    31       7.049846       7.049846       7.049846    1[6-(6,6)]
    32       8.463376       8.463376       8.463376    1[6-(6,7)]
    33       6.449917       6.449917       6.449917    1[6-(6,6)]
    34       5.093914       5.093914       5.093914    1[6-(6,7)]
    35       2.405193       2.405193       2.405193    1[6-(6,7)]
    36       3.655729       3.655729       3.655729    1[6-(6,6)]
    37       1.213554       1.213554       1.213554    1[6-(6,7)]
    38      13.028586      13.028586      13.028586    1[6-(6,6)]
    39      12.457422      12.457422      12.457422    1[6-(6,6)]
    40       0.506789       0.506789       0.506789    1[6-(6,7)]
    41       9.182469       9.182469       9.182469    1[6-(6,7)]
    42      10.472726      10.472726      10.472726    1[6-(6,6)]
    43      13.495654      13.495654      13.495654    1[6-(6,6)]
    44      12.082124      12.082124      12.082124    1[6-(6,7)]
    45       0.398583       0.398583       0.398583    1[6-(6,6)]
    46       1.754586       1.754586       1.754586    1[6-(6,7)]
    47       4.443307       4.443307       4.443307    1[6-(6,7)]
    48       3.192771       3.192771       3.192771    1[6-(6,6)]
    49       5.634946       5.634946       5.634946    1[6-(6,7)]
    50       7.516914       7.516914       7.516914    1[6-(6,6)]
    51       8.088079       8.088079       8.088079    1[6-(6,6)]
    52       6.341711       6.341711       6.341711    1[6-(6,7)]
    53       9.182469       9.182469       9.182469    1[6-(6,7)]
    54      10.472726      10.472726      10.472726    1[6-(6,6)]
    55      13.495654      13.495654      13.495654    1[6-(6,6)]
    56      12.082124      12.082124      12.082124    1[6-(6,7)]
    57       0.398583       0.398583       0.398583    1[6-(6,6)]
    58       1.754586       1.754586       1.754586    1[6-(6,7)]
    59       4.443307       4.443307       4.443307    1[6-(6,7)]
    60       3.192771       3.192771       3.192771    1[6-(6,6)]
    61       5.634946       5.634946       5.634946    1[6-(6,7)]
    62       7.516914       7.516914       7.516914    1[6-(6,6)]
    63       8.088079       8.088079       8.088079    1[6-(6,6)]
    64       6.341711       6.341711       6.341711    1[6-(6,7)]
    65       2.333969       2.333969       2.333969    1[6-(6,7)]
    66       3.624226       3.624226       3.624226    1[6-(6,6)]
    67       6.647154       6.647154       6.647154    1[6-(6,6)]
    68       5.233624       5.233624       5.233624    1[6-(6,7)]
    69       7.247083       7.247083       7.247083    1[6-(6,6)]
    70       8.603086       8.603086       8.603086    1[6-(6,7)]
    71      11.291807      11.291807      11.291807    1[6-(6,7)]
    72      10.041271      10.041271      10.041271    1[6-(6,6)]
    73      12.483446      12.483446      12.483446    1[6-(6,7)]
    74       0.668414       0.668414       0.668414    1[6-(6,6)]
    75       1.239579       1.239579       1.239579    1[6-(6,6)]
    76      13.190211      13.190211      13.190211    1[6-(6,7)]
    77       2.333969       2.333969       2.333969    1[6-(6,7)]
    78       3.624226       3.624226       3.624226    1[6-(6,6)]
    79       6.647154       6.647154       6.647154    1[6-(6,6)]
    80       5.233624       5.233624       5.233624    1[6-(6,7)]
    81       7.247083       7.247083       7.247083    1[6-(6,6)]
    82       8.603086       8.603086       8.603086    1[6-(6,7)]
    83      11.291807      11.291807      11.291807    1[6-(6,7)]
    84      10.041271      10.041271      10.041271    1[6-(6,6)]
    85      12.483446      12.483446      12.483446    1[6-(6,7)]
    86       0.668414       0.668414       0.668414    1[6-(6,6)]
    87       1.239579       1.239579       1.239579    1[6-(6,6)]
    88      13.190211      13.190211      13.190211    1[6-(6,7)]
    89       4.514531       4.514531       4.514531    1[6-(6,7)]
    90       3.224274       3.224274       3.224274    1[6-(6,6)]
    91       0.201346       0.201346       0.201346    1[6-(6,6)]
    92       1.614876       1.614876       1.614876    1[6-(6,7)]
    93      13.298417      13.298417      13.298417    1[6-(6,6)]
    94      11.942414      11.942414      11.942414    1[6-(6,7)]
    95       9.253693       9.253693       9.253693    1[6-(6,7)]
    96      10.504229      10.504229      10.504229    1[6-(6,6)]
    97       8.062054       8.062054       8.062054    1[6-(6,7)]
    98       6.180086       6.180086       6.180086    1[6-(6,6)]
    99       5.608922       5.608922       5.608922    1[6-(6,6)]
   100       7.355289       7.355289       7.355289    1[6-(6,7)]
   101       4.514531       4.514531       4.514531    1[6-(6,7)]
   102       3.224274       3.224274       3.224274    1[6-(6,6)]
   103       0.201346       0.201346       0.201346    1[6-(6,6)]
   104       1.614876       1.614876       1.614876    1[6-(6,7)]
   105      13.298417      13.298417      13.298417    1[6-(6,6)]
   106      11.942414      11.942414      11.942414    1[6-(6,7)]
   107       9.253693       9.253693       9.253693    1[6-(6,7)]
   108      10.504229      10.504229      10.504229    1[6-(6,6)]
   109       8.062054       8.062054       8.062054    1[6-(6,7)]
   110       6.180086       6.180086       6.180086    1[6-(6,6)]
   111       5.608922       5.608922       5.608922    1[6-(6,6)]
   112       7.355289       7.355289       7.355289    1[6-(6,7)]
   113       2.341639       2.341639       2.341639    74[16-(29,29),16-(29,29),16-(29,29),16-(29,29)]
   114       4.506861       4.506861       4.506861    74[16-(29,29),16-(29,29),16-(29,29),16-(29,29)]
   115      11.355361      11.355361      11.355361    74[16-(29,29),16-(29,29),16-(29,29),16-(29,29)]
   116       9.190139       9.190139       9.190139    74[16-(29,29),16-(29,29),16-(29,29),16-(29,29)]
   117      10.487793      10.487793      10.487793    6[1-(0),6-(1,6),7-(6,29)]
   118       9.718022       9.718022       9.718022    6[1-(0),6-(1,7),6-(6,6)]
   119       8.383934       8.383934       8.383934    6[6-(1,6),6-(1,6),6-(7,7)]
   120       7.926454       7.926454       7.926454    6[1-(0),6-(1,7),6-(6,6)]
   121       8.785256       8.785256       8.785256    6[1-(0),6-(1,6),7-(6,29)]
   122       7.516914       7.516914       7.516914    6[6-(6,6),7-(7),7-(7)]
   123       6.043116       6.043116       6.043116    6[6-(6,6),7-(7),7-(7)]
   124       5.196642       5.196642       5.196642    6[6-(1,6),6-(1,6),6-(7,7)]
   125       5.623988       5.623988       5.623988    6[1-(0),6-(1,7),6-(6,6)]
   126       4.807647       4.807647       4.807647    6[1-(0),6-(1,6),7-(6,29)]
   127       3.227013       3.227013       3.227013    6[1-(0),6-(1,6),7-(6,29)]
   128        3.97076        3.97076        3.97076    6[1-(0),6-(1,7),6-(6,6)]
   129       0.697177       0.697177       0.697177    6[1-(0),6-(1,6),7-(6,29)]
   130      13.276502      13.276502      13.276502    6[1-(0),6-(1,7),6-(6,6)]
   131      12.542343      12.542343      12.542343    6[6-(1,6),6-(1,6),6-(7,7)]
   132      12.927229      12.927229      12.927229    6[1-(0),6-(1,7),6-(6,6)]
   133       0.298595       0.298595       0.298595    6[1-(0),6-(1,6),7-(6,29)]
   134      11.313722      11.313722      11.313722    6[6-(6,6),7-(7),7-(7)]
   135      10.487793      10.487793      10.487793    6[1-(0),6-(1,6),7-(6,29)]
   136       9.718022       9.718022       9.718022    6[1-(0),6-(1,7),6-(6,6)]
   137       8.383934       8.383934       8.383934    6[6-(1,6),6-(1,6),6-(7,7)]
   138       7.926454       7.926454       7.926454    6[1-(0),6-(1,7),6-(6,6)]
   139       8.785256       8.785256       8.785256    6[1-(0),6-(1,6),7-(6,29)]
   140       7.516914       7.516914       7.516914    6[6-(6,6),7-(7),7-(7)]
   141       6.043116       6.043116       6.043116    6[6-(6,6),7-(7),7-(7)]
   142       5.196642       5.196642       5.196642    6[6-(1,6),6-(1,6),6-(7,7)]
   143       5.623988       5.623988       5.623988    6[1-(0),6-(1,7),6-(6,6)]
   144       4.807647       4.807647       4.807647    6[1-(0),6-(1,6),7-(6,29)]
   145       3.227013       3.227013       3.227013    6[1-(0),6-(1,6),7-(6,29)]
   146        3.97076        3.97076        3.97076    6[1-(0),6-(1,7),6-(6,6)]
   147       0.697177       0.697177       0.697177    6[1-(0),6-(1,6),7-(6,29)]
   148      13.276502      13.276502      13.276502    6[1-(0),6-(1,7),6-(6,6)]
   149      12.542343      12.542343      12.542343    6[6-(1,6),6-(1,6),6-(7,7)]
   150      12.927229      12.927229      12.927229    6[1-(0),6-(1,7),6-(6,6)]
   151       0.298595       0.298595       0.298595    6[1-(0),6-(1,6),7-(6,29)]
   152      11.313722      11.313722      11.313722    6[6-(6,6),7-(7),7-(7)]
   153      10.057707      10.057707      10.057707    6[1-(0),6-(1,6),7-(6,29)]
   154      10.827479      10.827479      10.827479    6[1-(0),6-(1,7),6-(6,6)]
   155      12.161566      12.161566      12.161566    6[6-(1,6),6-(1,6),6-(7,7)]
   156      12.619046      12.619046      12.619046    6[1-(0),6-(1,7),6-(6,6)]
   157      11.760244      11.760244      11.760244    6[1-(0),6-(1,6),7-(6,29)]
   158      13.028586      13.028586      13.028586    6[6-(6,6),7-(7),7-(7)]
   159       0.805384       0.805384       0.805384    6[6-(6,6),7-(7),7-(7)]
   160       1.651858       1.651858       1.651858    6[6-(1,6),6-(1,6),6-(7,7)]
   161       1.224512       1.224512       1.224512    6[1-(0),6-(1,7),6-(6,6)]
   162       2.040853       2.040853       2.040853    6[1-(0),6-(1,6),7-(6,29)]
   163       3.621487       3.621487       3.621487    6[1-(0),6-(1,6),7-(6,29)]
   164        2.87774        2.87774        2.87774    6[1-(0),6-(1,7),6-(6,6)]
   165       6.151323       6.151323       6.151323    6[1-(0),6-(1,6),7-(6,29)]
   166       7.268998       7.268998       7.268998    6[1-(0),6-(1,7),6-(6,6)]
   167       8.003157       8.003157       8.003157    6[6-(1,6),6-(1,6),6-(7,7)]
   168       7.618271       7.618271       7.618271    6[1-(0),6-(1,7),6-(6,6)]
   169       6.549905       6.549905       6.549905    6[1-(0),6-(1,6),7-(6,29)]
   170       9.231778       9.231778       9.231778    6[6-(6,6),7-(7),7-(7)]
   171      10.057707      10.057707      10.057707    6[1-(0),6-(1,6),7-(6,29)]
   172      10.827479      10.827479      10.827479    6[1-(0),6-(1,7),6-(6,6)]
   173      12.161566      12.161566      12.161566    6[6-(1,6),6-(1,6),6-(7,7)]
   174      12.619046      12.619046      12.619046    6[1-(0),6-(1,7),6-(6,6)]
   175      11.760244      11.760244      11.760244    6[1-(0),6-(1,6),7-(6,29)]
   176      13.028586      13.028586      13.028586    6[6-(6,6),7-(7),7-(7)]
   177       0.805384       0.805384       0.805384    6[6-(6,6),7-(7),7-(7)]
   178       1.651858       1.651858       1.651858    6[6-(1,6),6-(1,6),6-(7,7)]
   179       1.224512       1.224512       1.224512    6[1-(0),6-(1,7),6-(6,6)]
   180       2.040853       2.040853       2.040853    6[1-(0),6-(1,6),7-(6,29)]
   181       3.621487       3.621487       3.621487    6[1-(0),6-(1,6),7-(6,29)]
   182        2.87774        2.87774        2.87774    6[1-(0),6-(1,7),6-(6,6)]
   183       6.151323       6.151323       6.151323    6[1-(0),6-(1,6),7-(6,29)]
   184       7.268998       7.268998       7.268998    6[1-(0),6-(1,7),6-(6,6)]
   185       8.003157       8.003157       8.003157    6[6-(1,6),6-(1,6),6-(7,7)]
   186       7.618271       7.618271       7.618271    6[1-(0),6-(1,7),6-(6,6)]
   187       6.549905       6.549905       6.549905    6[1-(0),6-(1,6),7-(6,29)]
   188       9.231778       9.231778       9.231778    6[6-(6,6),7-(7),7-(7)]
   189       3.209207       3.209207       3.209207    6[1-(0),6-(1,6),7-(6,29)]
   190       3.978978       3.978978       3.978978    6[1-(0),6-(1,7),6-(6,6)]
   191       5.313066       5.313066       5.313066    6[6-(1,6),6-(1,6),6-(7,7)]
   192       5.770546       5.770546       5.770546    6[1-(0),6-(1,7),6-(6,6)]
   193       4.911744       4.911744       4.911744    6[1-(0),6-(1,6),7-(6,29)]
   194       6.180086       6.180086       6.180086    6[6-(6,6),7-(7),7-(7)]
   195       7.653884       7.653884       7.653884    6[6-(6,6),7-(7),7-(7)]
   196       8.500358       8.500358       8.500358    6[6-(1,6),6-(1,6),6-(7,7)]
   197       8.073012       8.073012       8.073012    6[1-(0),6-(1,7),6-(6,6)]
   198       8.889353       8.889353       8.889353    6[1-(0),6-(1,6),7-(6,29)]
   199      10.469987      10.469987      10.469987    6[1-(0),6-(1,6),7-(6,29)]
   200        9.72624        9.72624        9.72624    6[1-(0),6-(1,7),6-(6,6)]
   201      12.999823      12.999823      12.999823    6[1-(0),6-(1,6),7-(6,29)]
   202       0.420498       0.420498       0.420498    6[1-(0),6-(1,7),6-(6,6)]
   203       1.154657       1.154657       1.154657    6[6-(1,6),6-(1,6),6-(7,7)]
   204       0.769771       0.769771       0.769771    6[1-(0),6-(1,7),6-(6,6)]
   205      13.398405      13.398405      13.398405    6[1-(0),6-(1,6),7-(6,29)]
   206       2.383278       2.383278       2.383278    6[6-(6,6),7-(7),7-(7)]
   207       3.209207       3.209207       3.209207    6[1-(0),6-(1,6),7-(6,29)]
   208       3.978978       3.978978       3.978978    6[1-(0),6-(1,7),6-(6,6)]
   209       5.313066       5.313066       5.313066    6[6-(1,6),6-(1,6),6-(7,7)]
   210       5.770546       5.770546       5.770546    6[1-(0),6-(1,7),6-(6,6)]
   211       4.911744       4.911744       4.911744    6[1-(0),6-(1,6),7-(6,29)]
   212       6.180086       6.180086       6.180086    6[6-(6,6),7-(7),7-(7)]
   213       7.653884       7.653884       7.653884    6[6-(6,6),7-(7),7-(7)]
   214       8.500358       8.500358       8.500358    6[6-(1,6),6-(1,6),6-(7,7)]
   215       8.073012       8.073012       8.073012    6[1-(0),6-(1,7),6-(6,6)]
   216       8.889353       8.889353       8.889353    6[1-(0),6-(1,6),7-(6,29)]
   217      10.469987      10.469987      10.469987    6[1-(0),6-(1,6),7-(6,29)]
   218        9.72624        9.72624        9.72624    6[1-(0),6-(1,7),6-(6,6)]
   219      12.999823      12.999823      12.999823    6[1-(0),6-(1,6),7-(6,29)]
   220       0.420498       0.420498       0.420498    6[1-(0),6-(1,7),6-(6,6)]
   221       1.154657       1.154657       1.154657    6[6-(1,6),6-(1,6),6-(7,7)]
   222       0.769771       0.769771       0.769771    6[1-(0),6-(1,7),6-(6,6)]
   223      13.398405      13.398405      13.398405    6[1-(0),6-(1,6),7-(6,29)]
   224       2.383278       2.383278       2.383278    6[6-(6,6),7-(7),7-(7)]
   225       3.639293       3.639293       3.639293    6[1-(0),6-(1,6),7-(6,29)]
   226       2.869521       2.869521       2.869521    6[1-(0),6-(1,7),6-(6,6)]
   227       1.535434       1.535434       1.535434    6[6-(1,6),6-(1,6),6-(7,7)]
   228       1.077954       1.077954       1.077954    6[1-(0),6-(1,7),6-(6,6)]
   229       1.936756       1.936756       1.936756    6[1-(0),6-(1,6),7-(6,29)]
   230       0.668414       0.668414       0.668414    6[6-(6,6),7-(7),7-(7)]
   231      12.891616      12.891616      12.891616    6[6-(6,6),7-(7),7-(7)]
   232      12.045142      12.045142      12.045142    6[6-(1,6),6-(1,6),6-(7,7)]
   233      12.472488      12.472488      12.472488    6[1-(0),6-(1,7),6-(6,6)]
   234      11.656147      11.656147      11.656147    6[1-(0),6-(1,6),7-(6,29)]
   235      10.075513      10.075513      10.075513    6[1-(0),6-(1,6),7-(6,29)]
   236       10.81926       10.81926       10.81926    6[1-(0),6-(1,7),6-(6,6)]
   237       7.545677       7.545677       7.545677    6[1-(0),6-(1,6),7-(6,29)]
   238       6.428002       6.428002       6.428002    6[1-(0),6-(1,7),6-(6,6)]
   239       5.693843       5.693843       5.693843    6[6-(1,6),6-(1,6),6-(7,7)]
   240       6.078729       6.078729       6.078729    6[1-(0),6-(1,7),6-(6,6)]
   241       7.147095       7.147095       7.147095    6[1-(0),6-(1,6),7-(6,29)]
   242       4.465222       4.465222       4.465222    6[6-(6,6),7-(7),7-(7)]
   243       3.639293       3.639293       3.639293    6[1-(0),6-(1,6),7-(6,29)]
   244       2.869521       2.869521       2.869521    6[1-(0),6-(1,7),6-(6,6)]
   245       1.535434       1.535434       1.535434    6[6-(1,6),6-(1,6),6-(7,7)]
   246       1.077954       1.077954       1.077954    6[1-(0),6-(1,7),6-(6,6)]
   247       1.936756       1.936756       1.936756    6[1-(0),6-(1,6),7-(6,29)]
   248       0.668414       0.668414       0.668414    6[6-(6,6),7-(7),7-(7)]
   249      12.891616      12.891616      12.891616    6[6-(6,6),7-(7),7-(7)]
   250      12.045142      12.045142      12.045142    6[6-(1,6),6-(1,6),6-(7,7)]
   251      12.472488      12.472488      12.472488    6[1-(0),6-(1,7),6-(6,6)]
   252      11.656147      11.656147      11.656147    6[1-(0),6-(1,6),7-(6,29)]
   253      10.075513      10.075513      10.075513    6[1-(0),6-(1,6),7-(6,29)]
   254       10.81926       10.81926       10.81926    6[1-(0),6-(1,7),6-(6,6)]
   255       7.545677       7.545677       7.545677    6[1-(0),6-(1,6),7-(6,29)]
   256       6.428002       6.428002       6.428002    6[1-(0),6-(1,7),6-(6,6)]
   257       5.693843       5.693843       5.693843    6[6-(1,6),6-(1,6),6-(7,7)]
   258       6.078729       6.078729       6.078729    6[1-(0),6-(1,7),6-(6,6)]
   259       7.147095       7.147095       7.147095    6[1-(0),6-(1,6),7-(6,29)]
   260       4.465222       4.465222       4.465222    6[6-(6,6),7-(7),7-(7)]
   261         3.6182         3.6182         3.6182    16[29-(7,16,35),29-(7,7,16),74-(16,16,16)]
   262       1.065216       1.065216       1.065216    16[29-(7,16,35),29-(7,7,16),74-(16,16,16)]
   263         3.6182         3.6182         3.6182    16[29-(7,16,35),29-(7,7,16),74-(16,16,16)]
   264       1.065216       1.065216       1.065216    16[29-(7,16,35),29-(7,7,16),74-(16,16,16)]
   265         3.2303         3.2303         3.2303    16[29-(7,16,35),29-(7,7,16),74-(16,16,16)]
   266       5.783284       5.783284       5.783284    16[29-(7,16,35),29-(7,7,16),74-(16,16,16)]
   267         3.2303         3.2303         3.2303    16[29-(7,16,35),29-(7,7,16),74-(16,16,16)]
   268       5.783284       5.783284       5.783284    16[29-(7,16,35),29-(7,7,16),74-(16,16,16)]
   269        10.0788        10.0788        10.0788    16[29-(7,16,35),29-(7,7,16),74-(16,16,16)]
   270      12.631784      12.631784      12.631784    16[29-(7,16,35),29-(7,7,16),74-(16,16,16)]
   271        10.0788        10.0788        10.0788    16[29-(7,16,35),29-(7,7,16),74-(16,16,16)]
   272      12.631784      12.631784      12.631784    16[29-(7,16,35),29-(7,7,16),74-(16,16,16)]
   273        10.4667        10.4667        10.4667    16[29-(7,16,35),29-(7,7,16),74-(16,16,16)]
   274       7.913716       7.913716       7.913716    16[29-(7,16,35),29-(7,7,16),74-(16,16,16)]
   275        10.4667        10.4667        10.4667    16[29-(7,16,35),29-(7,7,16),74-(16,16,16)]
   276       7.913716       7.913716       7.913716    16[29-(7,16,35),29-(7,7,16),74-(16,16,16)]
   277       0.984266       0.984266       0.984266    35[29-(7,16,16)]
   278       0.984266       0.984266       0.984266    35[29-(7,16,16)]
   279       5.864234       5.864234       5.864234    35[29-(7,16,16)]
   280       5.864234       5.864234       5.864234    35[29-(7,16,16)]
   281      12.712734      12.712734      12.712734    35[29-(7,16,16)]
   282      12.712734      12.712734      12.712734    35[29-(7,16,16)]
   283       7.832766       7.832766       7.832766    35[29-(7,16,16)]
   284       7.832766       7.832766       7.832766    35[29-(7,16,16)]
   285      10.057707      10.057707      10.057707    7[6-(1,6),6-(1,6),29-(7,16,16)]
   286       8.007266       8.007266       8.007266    7[6-(6,7),7-(6)]
   287       7.245713       7.245713       7.245713    7[6-(6,7),7-(6)]
   288          5.524          5.524          5.524    7[6-(6,7),7-(6)]
   289       6.282814       6.282814       6.282814    7[6-(6,7),7-(6)]
   290       3.616008       3.616008       3.616008    7[6-(1,6),6-(1,6),29-(16,16,35)]
   291       1.071105       1.071105       1.071105    7[6-(1,6),6-(1,6),29-(7,16,16)]
   292      10.827479      10.827479      10.827479    7[6-(6,7),7-(6)]
   293      10.813782      10.813782      10.813782    7[6-(6,7),7-(6)]
   294      10.057707      10.057707      10.057707    7[6-(1,6),6-(1,6),29-(7,16,16)]
   295       8.007266       8.007266       8.007266    7[6-(6,7),7-(6)]
   296       7.245713       7.245713       7.245713    7[6-(6,7),7-(6)]
   297          5.524          5.524          5.524    7[6-(6,7),7-(6)]
   298       6.282814       6.282814       6.282814    7[6-(6,7),7-(6)]
   299       3.616008       3.616008       3.616008    7[6-(1,6),6-(1,6),29-(16,16,35)]
   300       1.071105       1.071105       1.071105    7[6-(1,6),6-(1,6),29-(7,16,16)]
   301      10.827479      10.827479      10.827479    7[6-(6,7),7-(6)]
   302      10.813782      10.813782      10.813782    7[6-(6,7),7-(6)]
   303      10.487793      10.487793      10.487793    7[6-(1,6),6-(1,6),29-(7,16,16)]
   304      12.538234      12.538234      12.538234    7[6-(6,7),7-(6)]
   305      13.299787      13.299787      13.299787    7[6-(6,7),7-(6)]
   306         1.3245         1.3245         1.3245    7[6-(6,7),7-(6)]
   307       0.565686       0.565686       0.565686    7[6-(6,7),7-(6)]
   308       3.232492       3.232492       3.232492    7[6-(1,6),6-(1,6),29-(16,16,35)]
   309       5.777395       5.777395       5.777395    7[6-(1,6),6-(1,6),29-(7,16,16)]
   310       9.718022       9.718022       9.718022    7[6-(6,7),7-(6)]
   311       9.731719       9.731719       9.731719    7[6-(6,7),7-(6)]
   312      10.487793      10.487793      10.487793    7[6-(1,6),6-(1,6),29-(7,16,16)]
   313      12.538234      12.538234      12.538234    7[6-(6,7),7-(6)]
   314      13.299787      13.299787      13.299787    7[6-(6,7),7-(6)]
   315         1.3245         1.3245         1.3245    7[6-(6,7),7-(6)]
   316       0.565686       0.565686       0.565686    7[6-(6,7),7-(6)]
   317       3.232492       3.232492       3.232492    7[6-(1,6),6-(1,6),29-(16,16,35)]
   318       5.777395       5.777395       5.777395    7[6-(1,6),6-(1,6),29-(7,16,16)]
   319       9.718022       9.718022       9.718022    7[6-(6,7),7-(6)]
   320       9.731719       9.731719       9.731719    7[6-(6,7),7-(6)]
   321       3.639293       3.639293       3.639293    7[6-(1,6),6-(1,6),29-(7,16,16)]
   322       5.689734       5.689734       5.689734    7[6-(6,7),7-(6)]
   323       6.451287       6.451287       6.451287    7[6-(6,7),7-(6)]
   324          8.173          8.173          8.173    7[6-(6,7),7-(6)]
   325       7.414186       7.414186       7.414186    7[6-(6,7),7-(6)]
   326      10.080992      10.080992      10.080992    7[6-(1,6),6-(1,6),29-(16,16,35)]
   327      12.625895      12.625895      12.625895    7[6-(1,6),6-(1,6),29-(7,16,16)]
   328       2.869521       2.869521       2.869521    7[6-(6,7),7-(6)]
   329       2.883219       2.883219       2.883219    7[6-(6,7),7-(6)]
   330       3.639293       3.639293       3.639293    7[6-(1,6),6-(1,6),29-(7,16,16)]
   331       5.689734       5.689734       5.689734    7[6-(6,7),7-(6)]
   332       6.451287       6.451287       6.451287    7[6-(6,7),7-(6)]
   333          8.173          8.173          8.173    7[6-(6,7),7-(6)]
   334       7.414186       7.414186       7.414186    7[6-(6,7),7-(6)]
   335      10.080992      10.080992      10.080992    7[6-(1,6),6-(1,6),29-(16,16,35)]
   336      12.625895      12.625895      12.625895    7[6-(1,6),6-(1,6),29-(7,16,16)]
   337       2.869521       2.869521       2.869521    7[6-(6,7),7-(6)]
   338       2.883219       2.883219       2.883219    7[6-(6,7),7-(6)]
   339       3.209207       3.209207       3.209207    7[6-(1,6),6-(1,6),29-(7,16,16)]
   340       1.158766       1.158766       1.158766    7[6-(6,7),7-(6)]
   341       0.397213       0.397213       0.397213    7[6-(6,7),7-(6)]
   342        12.3725        12.3725        12.3725    7[6-(6,7),7-(6)]
   343      13.131314      13.131314      13.131314    7[6-(6,7),7-(6)]
   344      10.464508      10.464508      10.464508    7[6-(1,6),6-(1,6),29-(16,16,35)]
   345       7.919605       7.919605       7.919605    7[6-(1,6),6-(1,6),29-(7,16,16)]
   346       3.978978       3.978978       3.978978    7[6-(6,7),7-(6)]
   347       3.965281       3.965281       3.965281    7[6-(6,7),7-(6)]
   348       3.209207       3.209207       3.209207    7[6-(1,6),6-(1,6),29-(7,16,16)]
   349       1.158766       1.158766       1.158766    7[6-(6,7),7-(6)]
   350       0.397213       0.397213       0.397213    7[6-(6,7),7-(6)]
   351        12.3725        12.3725        12.3725    7[6-(6,7),7-(6)]
   352      13.131314      13.131314      13.131314    7[6-(6,7),7-(6)]
   353      10.464508      10.464508      10.464508    7[6-(1,6),6-(1,6),29-(16,16,35)]
   354       7.919605       7.919605       7.919605    7[6-(1,6),6-(1,6),29-(7,16,16)]
   355       3.978978       3.978978       3.978978    7[6-(6,7),7-(6)]
   356       3.965281       3.965281       3.965281    7[6-(6,7),7-(6)]
