# Supplementary material for: A collection of forcefield precursors for metal–organic frameworks
Source: RSC Adv. 2019 Nov 13;9(63):36492–507. doi: 10.1039/c9ra07327b (PMC9075174; doi:10.1039/c9ra07327b)
Supplement: RA-009-C9RA07327B-s2267 [file RA-009-C9RA07327B-s2267.txt]

SATCAT_clean

13.739000    0.000000    0.000000
0.000000    20.713000    0.000000
0.000000    3.647069    20.389391

     1       2.215276       2.215276       2.215276    29[7-(6,6),16-(29,74),16-(29,74),53-(0)]
     2       2.330821       2.330821       2.330821    29[7-(6,6),7-(6,6),16-(29,74),16-(29,74)]
     3       2.215276       2.215276       2.215276    29[7-(6,6),16-(29,74),16-(29,74),53-(0)]
     4       2.330821       2.330821       2.330821    29[7-(6,6),7-(6,6),16-(29,74),16-(29,74)]
     5       4.654224       4.654224       4.654224    29[7-(6,6),16-(29,74),16-(29,74),53-(0)]
     6       4.538679       4.538679       4.538679    29[7-(6,6),7-(6,6),16-(29,74),16-(29,74)]
     7       4.654224       4.654224       4.654224    29[7-(6,6),16-(29,74),16-(29,74),53-(0)]
     8       4.538679       4.538679       4.538679    29[7-(6,6),7-(6,6),16-(29,74),16-(29,74)]
     9      11.523724      11.523724      11.523724    29[7-(6,6),16-(29,74),16-(29,74),53-(0)]
    10      11.408179      11.408179      11.408179    29[7-(6,6),7-(6,6),16-(29,74),16-(29,74)]
    11      11.523724      11.523724      11.523724    29[7-(6,6),16-(29,74),16-(29,74),53-(0)]
    12      11.408179      11.408179      11.408179    29[7-(6,6),7-(6,6),16-(29,74),16-(29,74)]
    13       9.084776       9.084776       9.084776    29[7-(6,6),16-(29,74),16-(29,74),53-(0)]
    14       9.200321       9.200321       9.200321    29[7-(6,6),7-(6,6),16-(29,74),16-(29,74)]
    15       9.084776       9.084776       9.084776    29[7-(6,6),16-(29,74),16-(29,74),53-(0)]
    16       9.200321       9.200321       9.200321    29[7-(6,6),7-(6,6),16-(29,74),16-(29,74)]
    17       5.079308       5.079308       5.079308    1[6-(6,7)]
    18       6.384513       6.384513       6.384513    1[6-(6,6)]
    19       3.638087       3.638087       3.638087    1[6-(6,6)]
    20       2.320517       2.320517       2.320517    1[6-(6,7)]
    21      10.106408      10.106408      10.106408    1[6-(6,6)]
    22      11.527021      11.527021      11.527021    1[6-(6,7)]
    23       8.585501       8.585501       8.585501    1[6-(6,7)]
    24       7.184123       7.184123       7.184123    1[6-(6,6)]
    25       0.206085       0.206085       0.206085    1[6-(6,7)]
    26      12.079329      12.079329      12.079329    1[6-(6,6)]
    27      13.146849      13.146849      13.146849    1[6-(6,6)]
    28       1.247501       1.247501       1.247501    1[6-(6,7)]
    29       5.079308       5.079308       5.079308    1[6-(6,7)]
    30       6.384513       6.384513       6.384513    1[6-(6,6)]
    31       3.638087       3.638087       3.638087    1[6-(6,6)]
    32       2.320517       2.320517       2.320517    1[6-(6,7)]
    33      10.106408      10.106408      10.106408    1[6-(6,6)]
    34      11.527021      11.527021      11.527021    1[6-(6,7)]
    35       8.585501       8.585501       8.585501    1[6-(6,7)]
    36       7.184123       7.184123       7.184123    1[6-(6,6)]
    37       0.206085       0.206085       0.206085    1[6-(6,7)]
    38      12.079329      12.079329      12.079329    1[6-(6,6)]
    39      13.146849      13.146849      13.146849    1[6-(6,6)]
    40       1.247501       1.247501       1.247501    1[6-(6,7)]
    41       1.790192       1.790192       1.790192    1[6-(6,7)]
    42       0.484987       0.484987       0.484987    1[6-(6,6)]
    43       3.231413       3.231413       3.231413    1[6-(6,6)]
    44       4.548983       4.548983       4.548983    1[6-(6,7)]
    45      10.502092      10.502092      10.502092    1[6-(6,6)]
    46       9.081479       9.081479       9.081479    1[6-(6,7)]
    47      12.022999      12.022999      12.022999    1[6-(6,7)]
    48      13.424377      13.424377      13.424377    1[6-(6,6)]
    49       6.663415       6.663415       6.663415    1[6-(6,7)]
    50       8.529171       8.529171       8.529171    1[6-(6,6)]
    51       7.461651       7.461651       7.461651    1[6-(6,6)]
    52       5.621999       5.621999       5.621999    1[6-(6,7)]
    53       1.790192       1.790192       1.790192    1[6-(6,7)]
    54       0.484987       0.484987       0.484987    1[6-(6,6)]
    55       3.231413       3.231413       3.231413    1[6-(6,6)]
    56       4.548983       4.548983       4.548983    1[6-(6,7)]
    57      10.502092      10.502092      10.502092    1[6-(6,6)]
    58       9.081479       9.081479       9.081479    1[6-(6,7)]
    59      12.022999      12.022999      12.022999    1[6-(6,7)]
    60      13.424377      13.424377      13.424377    1[6-(6,6)]
    61       6.663415       6.663415       6.663415    1[6-(6,7)]
    62       8.529171       8.529171       8.529171    1[6-(6,6)]
    63       7.461651       7.461651       7.461651    1[6-(6,6)]
    64       5.621999       5.621999       5.621999    1[6-(6,7)]
    65       8.659692       8.659692       8.659692    1[6-(6,7)]
    66       7.354487       7.354487       7.354487    1[6-(6,6)]
    67      10.100913      10.100913      10.100913    1[6-(6,6)]
    68      11.418483      11.418483      11.418483    1[6-(6,7)]
    69       3.632592       3.632592       3.632592    1[6-(6,6)]
    70       2.211979       2.211979       2.211979    1[6-(6,7)]
    71       5.153499       5.153499       5.153499    1[6-(6,7)]
    72       6.554877       6.554877       6.554877    1[6-(6,6)]
    73      13.532915      13.532915      13.532915    1[6-(6,7)]
    74       1.659671       1.659671       1.659671    1[6-(6,6)]
    75       0.592151       0.592151       0.592151    1[6-(6,6)]
    76      12.491499      12.491499      12.491499    1[6-(6,7)]
    77       8.659692       8.659692       8.659692    1[6-(6,7)]
    78       7.354487       7.354487       7.354487    1[6-(6,6)]
    79      10.100913      10.100913      10.100913    1[6-(6,6)]
    80      11.418483      11.418483      11.418483    1[6-(6,7)]
    81       3.632592       3.632592       3.632592    1[6-(6,6)]
    82       2.211979       2.211979       2.211979    1[6-(6,7)]
    83       5.153499       5.153499       5.153499    1[6-(6,7)]
    84       6.554877       6.554877       6.554877    1[6-(6,6)]
    85      13.532915      13.532915      13.532915    1[6-(6,7)]
    86       1.659671       1.659671       1.659671    1[6-(6,6)]
    87       0.592151       0.592151       0.592151    1[6-(6,6)]
    88      12.491499      12.491499      12.491499    1[6-(6,7)]
    89      11.948808      11.948808      11.948808    1[6-(6,7)]
    90      13.254013      13.254013      13.254013    1[6-(6,6)]
    91      10.507587      10.507587      10.507587    1[6-(6,6)]
    92       9.190017       9.190017       9.190017    1[6-(6,7)]
    93       3.236908       3.236908       3.236908    1[6-(6,6)]
    94       4.657521       4.657521       4.657521    1[6-(6,7)]
    95       1.716001       1.716001       1.716001    1[6-(6,7)]
    96       0.314623       0.314623       0.314623    1[6-(6,6)]
    97       7.075585       7.075585       7.075585    1[6-(6,7)]
    98       5.209829       5.209829       5.209829    1[6-(6,6)]
    99       6.277349       6.277349       6.277349    1[6-(6,6)]
   100       8.117001       8.117001       8.117001    1[6-(6,7)]
   101      11.948808      11.948808      11.948808    1[6-(6,7)]
   102      13.254013      13.254013      13.254013    1[6-(6,6)]
   103      10.507587      10.507587      10.507587    1[6-(6,6)]
   104       9.190017       9.190017       9.190017    1[6-(6,7)]
   105       3.236908       3.236908       3.236908    1[6-(6,6)]
   106       4.657521       4.657521       4.657521    1[6-(6,7)]
   107       1.716001       1.716001       1.716001    1[6-(6,7)]
   108       0.314623       0.314623       0.314623    1[6-(6,6)]
   109       7.075585       7.075585       7.075585    1[6-(6,7)]
   110       5.209829       5.209829       5.209829    1[6-(6,6)]
   111       6.277349       6.277349       6.277349    1[6-(6,6)]
   112       8.117001       8.117001       8.117001    1[6-(6,7)]
   113       2.221459       2.221459       2.221459    74[16-(29,29),16-(29,29),16-(29,29),16-(29,29)]
   114       4.648041       4.648041       4.648041    74[16-(29,29),16-(29,29),16-(29,29),16-(29,29)]
   115      11.517541      11.517541      11.517541    74[16-(29,29),16-(29,29),16-(29,29),16-(29,29)]
   116       9.090959       9.090959       9.090959    74[16-(29,29),16-(29,29),16-(29,29),16-(29,29)]
   117       4.786668       4.786668       4.786668    6[1-(0),6-(1,6),7-(6,29)]
   118        5.57666        5.57666        5.57666    6[1-(0),6-(1,7),6-(6,6)]
   119       5.135638       5.135638       5.135638    6[6-(1,6),6-(1,6),6-(7,7)]
   120       3.919737       3.919737       3.919737    6[1-(0),6-(1,7),6-(6,6)]
   121       3.122875       3.122875       3.122875    6[1-(0),6-(1,6),7-(6,29)]
   122       5.983335       5.983335       5.983335    6[6-(6,6),7-(7),7-(7)]
   123       7.601789       7.601789       7.601789    6[6-(6,6),7-(7),7-(7)]
   124       8.496198       8.496198       8.496198    6[6-(1,6),6-(1,6),6-(7,7)]
   125       9.801403       9.801403       9.801403    6[1-(0),6-(1,7),6-(6,6)]
   126       10.66009       10.66009       10.66009    6[1-(0),6-(1,6),7-(6,29)]
   127       8.897376       8.897376       8.897376    6[1-(0),6-(1,6),7-(6,29)]
   128       8.063419       8.063419       8.063419    6[1-(0),6-(1,7),6-(6,6)]
   129         0.0316         0.0316         0.0316    6[1-(0),6-(1,6),7-(6,29)]
   130      12.645376      12.645376      12.645376    6[1-(0),6-(1,7),6-(6,6)]
   131      12.433795      12.433795      12.433795    6[6-(1,6),6-(1,6),6-(7,7)]
   132       13.29523       13.29523       13.29523    6[1-(0),6-(1,7),6-(6,6)]
   133       0.663594       0.663594       0.663594    6[1-(0),6-(1,6),7-(6,29)]
   134      11.296206      11.296206      11.296206    6[6-(6,6),7-(7),7-(7)]
   135       4.786668       4.786668       4.786668    6[1-(0),6-(1,6),7-(6,29)]
   136        5.57666        5.57666        5.57666    6[1-(0),6-(1,7),6-(6,6)]
   137       5.135638       5.135638       5.135638    6[6-(1,6),6-(1,6),6-(7,7)]
   138       3.919737       3.919737       3.919737    6[1-(0),6-(1,7),6-(6,6)]
   139       3.122875       3.122875       3.122875    6[1-(0),6-(1,6),7-(6,29)]
   140       5.983335       5.983335       5.983335    6[6-(6,6),7-(7),7-(7)]
   141       7.601789       7.601789       7.601789    6[6-(6,6),7-(7),7-(7)]
   142       8.496198       8.496198       8.496198    6[6-(1,6),6-(1,6),6-(7,7)]
   143       9.801403       9.801403       9.801403    6[1-(0),6-(1,7),6-(6,6)]
   144       10.66009       10.66009       10.66009    6[1-(0),6-(1,6),7-(6,29)]
   145       8.897376       8.897376       8.897376    6[1-(0),6-(1,6),7-(6,29)]
   146       8.063419       8.063419       8.063419    6[1-(0),6-(1,7),6-(6,6)]
   147         0.0316         0.0316         0.0316    6[1-(0),6-(1,6),7-(6,29)]
   148      12.645376      12.645376      12.645376    6[1-(0),6-(1,7),6-(6,6)]
   149      12.433795      12.433795      12.433795    6[6-(1,6),6-(1,6),6-(7,7)]
   150       13.29523       13.29523       13.29523    6[1-(0),6-(1,7),6-(6,6)]
   151       0.663594       0.663594       0.663594    6[1-(0),6-(1,6),7-(6,29)]
   152      11.296206      11.296206      11.296206    6[6-(6,6),7-(7),7-(7)]
   153       2.082832       2.082832       2.082832    6[1-(0),6-(1,6),7-(6,29)]
   154        1.29284        1.29284        1.29284    6[1-(0),6-(1,7),6-(6,6)]
   155       1.733862       1.733862       1.733862    6[6-(1,6),6-(1,6),6-(7,7)]
   156       2.949763       2.949763       2.949763    6[1-(0),6-(1,7),6-(6,6)]
   157       3.746625       3.746625       3.746625    6[1-(0),6-(1,6),7-(6,29)]
   158       0.886166       0.886166       0.886166    6[6-(6,6),7-(7),7-(7)]
   159      13.006711      13.006711      13.006711    6[6-(6,6),7-(7),7-(7)]
   160      12.112302      12.112302      12.112302    6[6-(1,6),6-(1,6),6-(7,7)]
   161      10.807097      10.807097      10.807097    6[1-(0),6-(1,7),6-(6,6)]
   162        9.94841        9.94841        9.94841    6[1-(0),6-(1,6),7-(6,29)]
   163      11.711124      11.711124      11.711124    6[1-(0),6-(1,6),7-(6,29)]
   164      12.545081      12.545081      12.545081    6[1-(0),6-(1,7),6-(6,6)]
   165         6.8379         6.8379         6.8379    6[1-(0),6-(1,6),7-(6,29)]
   166       7.963124       7.963124       7.963124    6[1-(0),6-(1,7),6-(6,6)]
   167       8.174705       8.174705       8.174705    6[6-(1,6),6-(1,6),6-(7,7)]
   168        7.31327        7.31327        7.31327    6[1-(0),6-(1,7),6-(6,6)]
   169       6.205906       6.205906       6.205906    6[1-(0),6-(1,6),7-(6,29)]
   170       9.312294       9.312294       9.312294    6[6-(6,6),7-(7),7-(7)]
   171       2.082832       2.082832       2.082832    6[1-(0),6-(1,6),7-(6,29)]
   172        1.29284        1.29284        1.29284    6[1-(0),6-(1,7),6-(6,6)]
   173       1.733862       1.733862       1.733862    6[6-(1,6),6-(1,6),6-(7,7)]
   174       2.949763       2.949763       2.949763    6[1-(0),6-(1,7),6-(6,6)]
   175       3.746625       3.746625       3.746625    6[1-(0),6-(1,6),7-(6,29)]
   176       0.886166       0.886166       0.886166    6[6-(6,6),7-(7),7-(7)]
   177      13.006711      13.006711      13.006711    6[6-(6,6),7-(7),7-(7)]
   178      12.112302      12.112302      12.112302    6[6-(1,6),6-(1,6),6-(7,7)]
   179      10.807097      10.807097      10.807097    6[1-(0),6-(1,7),6-(6,6)]
   180        9.94841        9.94841        9.94841    6[1-(0),6-(1,6),7-(6,29)]
   181      11.711124      11.711124      11.711124    6[1-(0),6-(1,6),7-(6,29)]
   182      12.545081      12.545081      12.545081    6[1-(0),6-(1,7),6-(6,6)]
   183         6.8379         6.8379         6.8379    6[1-(0),6-(1,6),7-(6,29)]
   184       7.963124       7.963124       7.963124    6[1-(0),6-(1,7),6-(6,6)]
   185       8.174705       8.174705       8.174705    6[6-(1,6),6-(1,6),6-(7,7)]
   186        7.31327        7.31327        7.31327    6[1-(0),6-(1,7),6-(6,6)]
   187       6.205906       6.205906       6.205906    6[1-(0),6-(1,6),7-(6,29)]
   188       9.312294       9.312294       9.312294    6[6-(6,6),7-(7),7-(7)]
   189       8.952332       8.952332       8.952332    6[1-(0),6-(1,6),7-(6,29)]
   190        8.16234        8.16234        8.16234    6[1-(0),6-(1,7),6-(6,6)]
   191       8.603362       8.603362       8.603362    6[6-(1,6),6-(1,6),6-(7,7)]
   192       9.819263       9.819263       9.819263    6[1-(0),6-(1,7),6-(6,6)]
   193      10.616125      10.616125      10.616125    6[1-(0),6-(1,6),7-(6,29)]
   194       7.755665       7.755665       7.755665    6[6-(6,6),7-(7),7-(7)]
   195       6.137211       6.137211       6.137211    6[6-(6,6),7-(7),7-(7)]
   196       5.242802       5.242802       5.242802    6[6-(1,6),6-(1,6),6-(7,7)]
   197       3.937597       3.937597       3.937597    6[1-(0),6-(1,7),6-(6,6)]
   198        3.07891        3.07891        3.07891    6[1-(0),6-(1,6),7-(6,29)]
   199       4.841624       4.841624       4.841624    6[1-(0),6-(1,6),7-(6,29)]
   200       5.675581       5.675581       5.675581    6[1-(0),6-(1,7),6-(6,6)]
   201        -0.0316        -0.0316        -0.0316    6[1-(0),6-(1,6),7-(6,29)]
   202       1.093624       1.093624       1.093624    6[1-(0),6-(1,7),6-(6,6)]
   203       1.305205       1.305205       1.305205    6[6-(1,6),6-(1,6),6-(7,7)]
   204        0.44377        0.44377        0.44377    6[1-(0),6-(1,7),6-(6,6)]
   205      13.075406      13.075406      13.075406    6[1-(0),6-(1,6),7-(6,29)]
   206       2.442794       2.442794       2.442794    6[6-(6,6),7-(7),7-(7)]
   207       8.952332       8.952332       8.952332    6[1-(0),6-(1,6),7-(6,29)]
   208        8.16234        8.16234        8.16234    6[1-(0),6-(1,7),6-(6,6)]
   209       8.603362       8.603362       8.603362    6[6-(1,6),6-(1,6),6-(7,7)]
   210       9.819263       9.819263       9.819263    6[1-(0),6-(1,7),6-(6,6)]
   211      10.616125      10.616125      10.616125    6[1-(0),6-(1,6),7-(6,29)]
   212       7.755665       7.755665       7.755665    6[6-(6,6),7-(7),7-(7)]
   213       6.137211       6.137211       6.137211    6[6-(6,6),7-(7),7-(7)]
   214       5.242802       5.242802       5.242802    6[6-(1,6),6-(1,6),6-(7,7)]
   215       3.937597       3.937597       3.937597    6[1-(0),6-(1,7),6-(6,6)]
   216        3.07891        3.07891        3.07891    6[1-(0),6-(1,6),7-(6,29)]
   217       4.841624       4.841624       4.841624    6[1-(0),6-(1,6),7-(6,29)]
   218       5.675581       5.675581       5.675581    6[1-(0),6-(1,7),6-(6,6)]
   219        -0.0316        -0.0316        -0.0316    6[1-(0),6-(1,6),7-(6,29)]
   220       1.093624       1.093624       1.093624    6[1-(0),6-(1,7),6-(6,6)]
   221       1.305205       1.305205       1.305205    6[6-(1,6),6-(1,6),6-(7,7)]
   222        0.44377        0.44377        0.44377    6[1-(0),6-(1,7),6-(6,6)]
   223      13.075406      13.075406      13.075406    6[1-(0),6-(1,6),7-(6,29)]
   224       2.442794       2.442794       2.442794    6[6-(6,6),7-(7),7-(7)]
   225      11.656168      11.656168      11.656168    6[1-(0),6-(1,6),7-(6,29)]
   226       12.44616       12.44616       12.44616    6[1-(0),6-(1,7),6-(6,6)]
   227      12.005138      12.005138      12.005138    6[6-(1,6),6-(1,6),6-(7,7)]
   228      10.789237      10.789237      10.789237    6[1-(0),6-(1,7),6-(6,6)]
   229       9.992375       9.992375       9.992375    6[1-(0),6-(1,6),7-(6,29)]
   230      12.852835      12.852835      12.852835    6[6-(6,6),7-(7),7-(7)]
   231       0.732289       0.732289       0.732289    6[6-(6,6),7-(7),7-(7)]
   232       1.626698       1.626698       1.626698    6[6-(1,6),6-(1,6),6-(7,7)]
   233       2.931903       2.931903       2.931903    6[1-(0),6-(1,7),6-(6,6)]
   234        3.79059        3.79059        3.79059    6[1-(0),6-(1,6),7-(6,29)]
   235       2.027876       2.027876       2.027876    6[1-(0),6-(1,6),7-(6,29)]
   236       1.193919       1.193919       1.193919    6[1-(0),6-(1,7),6-(6,6)]
   237         6.9011         6.9011         6.9011    6[1-(0),6-(1,6),7-(6,29)]
   238       5.775876       5.775876       5.775876    6[1-(0),6-(1,7),6-(6,6)]
   239       5.564295       5.564295       5.564295    6[6-(1,6),6-(1,6),6-(7,7)]
   240        6.42573        6.42573        6.42573    6[1-(0),6-(1,7),6-(6,6)]
   241       7.533094       7.533094       7.533094    6[1-(0),6-(1,6),7-(6,29)]
   242       4.426706       4.426706       4.426706    6[6-(6,6),7-(7),7-(7)]
   243      11.656168      11.656168      11.656168    6[1-(0),6-(1,6),7-(6,29)]
   244       12.44616       12.44616       12.44616    6[1-(0),6-(1,7),6-(6,6)]
   245      12.005138      12.005138      12.005138    6[6-(1,6),6-(1,6),6-(7,7)]
   246      10.789237      10.789237      10.789237    6[1-(0),6-(1,7),6-(6,6)]
   247       9.992375       9.992375       9.992375    6[1-(0),6-(1,6),7-(6,29)]
   248      12.852835      12.852835      12.852835    6[6-(6,6),7-(7),7-(7)]
   249       0.732289       0.732289       0.732289    6[6-(6,6),7-(7),7-(7)]
   250       1.626698       1.626698       1.626698    6[6-(1,6),6-(1,6),6-(7,7)]
   251       2.931903       2.931903       2.931903    6[1-(0),6-(1,7),6-(6,6)]
   252        3.79059        3.79059        3.79059    6[1-(0),6-(1,6),7-(6,29)]
   253       2.027876       2.027876       2.027876    6[1-(0),6-(1,6),7-(6,29)]
   254       1.193919       1.193919       1.193919    6[1-(0),6-(1,7),6-(6,6)]
   255         6.9011         6.9011         6.9011    6[1-(0),6-(1,6),7-(6,29)]
   256       5.775876       5.775876       5.775876    6[1-(0),6-(1,7),6-(6,6)]
   257       5.564295       5.564295       5.564295    6[6-(1,6),6-(1,6),6-(7,7)]
   258        6.42573        6.42573        6.42573    6[1-(0),6-(1,7),6-(6,6)]
   259       7.533094       7.533094       7.533094    6[1-(0),6-(1,6),7-(6,29)]
   260       4.426706       4.426706       4.426706    6[6-(6,6),7-(7),7-(7)]
   261       3.497125       3.497125       3.497125    16[29-(7,16,53),29-(7,7,16),74-(16,16,16)]
   262       0.978354       0.978354       0.978354    16[29-(7,16,53),29-(7,7,16),74-(16,16,16)]
   263       3.497125       3.497125       3.497125    16[29-(7,16,53),29-(7,7,16),74-(16,16,16)]
   264       0.978354       0.978354       0.978354    16[29-(7,16,53),29-(7,7,16),74-(16,16,16)]
   265       3.372375       3.372375       3.372375    16[29-(7,16,53),29-(7,7,16),74-(16,16,16)]
   266       5.891146       5.891146       5.891146    16[29-(7,16,53),29-(7,7,16),74-(16,16,16)]
   267       3.372375       3.372375       3.372375    16[29-(7,16,53),29-(7,7,16),74-(16,16,16)]
   268       5.891146       5.891146       5.891146    16[29-(7,16,53),29-(7,7,16),74-(16,16,16)]
   269      10.241875      10.241875      10.241875    16[29-(7,16,53),29-(7,7,16),74-(16,16,16)]
   270      12.760646      12.760646      12.760646    16[29-(7,16,53),29-(7,7,16),74-(16,16,16)]
   271      10.241875      10.241875      10.241875    16[29-(7,16,53),29-(7,7,16),74-(16,16,16)]
   272      12.760646      12.760646      12.760646    16[29-(7,16,53),29-(7,7,16),74-(16,16,16)]
   273      10.366625      10.366625      10.366625    16[29-(7,16,53),29-(7,7,16),74-(16,16,16)]
   274       7.847854       7.847854       7.847854    16[29-(7,16,53),29-(7,7,16),74-(16,16,16)]
   275      10.366625      10.366625      10.366625    16[29-(7,16,53),29-(7,7,16),74-(16,16,16)]
   276       7.847854       7.847854       7.847854    16[29-(7,16,53),29-(7,7,16),74-(16,16,16)]
   277       0.873113       0.873113       0.873113    53[29-(7,16,16)]
   278       0.873113       0.873113       0.873113    53[29-(7,16,16)]
   279       5.996387       5.996387       5.996387    53[29-(7,16,16)]
   280       5.996387       5.996387       5.996387    53[29-(7,16,16)]
   281      12.865887      12.865887      12.865887    53[29-(7,16,16)]
   282      12.865887      12.865887      12.865887    53[29-(7,16,16)]
   283       7.742613       7.742613       7.742613    53[29-(7,16,16)]
   284       7.742613       7.742613       7.742613    53[29-(7,16,16)]
   285        3.52268        3.52268        3.52268    7[6-(1,6),6-(1,6),29-(16,16,53)]
   286       5.595895       5.595895       5.595895    7[6-(6,7),7-(6)]
   287        6.40787        6.40787        6.40787    7[6-(6,7),7-(6)]
   288       8.053802       8.053802       8.053802    7[6-(6,7),7-(6)]
   289       7.228088       7.228088       7.228088    7[6-(6,7),7-(6)]
   290      10.225938      10.225938      10.225938    7[6-(1,6),6-(1,6),29-(7,16,16)]
   291       0.843575       0.843575       0.843575    7[6-(1,6),6-(1,6),29-(7,16,16)]
   292      10.857932      10.857932      10.857932    7[6-(6,7),7-(6)]
   293      10.851062      10.851062      10.851062    7[6-(6,7),7-(6)]
   294        3.52268        3.52268        3.52268    7[6-(1,6),6-(1,6),29-(16,16,53)]
   295       5.595895       5.595895       5.595895    7[6-(6,7),7-(6)]
   296        6.40787        6.40787        6.40787    7[6-(6,7),7-(6)]
   297       8.053802       8.053802       8.053802    7[6-(6,7),7-(6)]
   298       7.228088       7.228088       7.228088    7[6-(6,7),7-(6)]
   299      10.225938      10.225938      10.225938    7[6-(1,6),6-(1,6),29-(7,16,16)]
   300       0.843575       0.843575       0.843575    7[6-(1,6),6-(1,6),29-(7,16,16)]
   301      10.857932      10.857932      10.857932    7[6-(6,7),7-(6)]
   302      10.851062      10.851062      10.851062    7[6-(6,7),7-(6)]
   303        3.34682        3.34682        3.34682    7[6-(1,6),6-(1,6),29-(16,16,53)]
   304       1.273605       1.273605       1.273605    7[6-(6,7),7-(6)]
   305        0.46163        0.46163        0.46163    7[6-(6,7),7-(6)]
   306      12.554698      12.554698      12.554698    7[6-(6,7),7-(6)]
   307      13.380412      13.380412      13.380412    7[6-(6,7),7-(6)]
   308      10.382562      10.382562      10.382562    7[6-(1,6),6-(1,6),29-(7,16,16)]
   309       6.025925       6.025925       6.025925    7[6-(1,6),6-(1,6),29-(7,16,16)]
   310       9.750568       9.750568       9.750568    7[6-(6,7),7-(6)]
   311       9.757438       9.757438       9.757438    7[6-(6,7),7-(6)]
   312        3.34682        3.34682        3.34682    7[6-(1,6),6-(1,6),29-(16,16,53)]
   313       1.273605       1.273605       1.273605    7[6-(6,7),7-(6)]
   314        0.46163        0.46163        0.46163    7[6-(6,7),7-(6)]
   315      12.554698      12.554698      12.554698    7[6-(6,7),7-(6)]
   316      13.380412      13.380412      13.380412    7[6-(6,7),7-(6)]
   317      10.382562      10.382562      10.382562    7[6-(1,6),6-(1,6),29-(7,16,16)]
   318       6.025925       6.025925       6.025925    7[6-(1,6),6-(1,6),29-(7,16,16)]
   319       9.750568       9.750568       9.750568    7[6-(6,7),7-(6)]
   320       9.757438       9.757438       9.757438    7[6-(6,7),7-(6)]
   321       10.21632       10.21632       10.21632    7[6-(1,6),6-(1,6),29-(16,16,53)]
   322       8.143105       8.143105       8.143105    7[6-(6,7),7-(6)]
   323        7.33113        7.33113        7.33113    7[6-(6,7),7-(6)]
   324       5.685198       5.685198       5.685198    7[6-(6,7),7-(6)]
   325       6.510912       6.510912       6.510912    7[6-(6,7),7-(6)]
   326       3.513062       3.513062       3.513062    7[6-(1,6),6-(1,6),29-(7,16,16)]
   327      12.895425      12.895425      12.895425    7[6-(1,6),6-(1,6),29-(7,16,16)]
   328       2.881068       2.881068       2.881068    7[6-(6,7),7-(6)]
   329       2.887938       2.887938       2.887938    7[6-(6,7),7-(6)]
   330       10.21632       10.21632       10.21632    7[6-(1,6),6-(1,6),29-(16,16,53)]
   331       8.143105       8.143105       8.143105    7[6-(6,7),7-(6)]
   332        7.33113        7.33113        7.33113    7[6-(6,7),7-(6)]
   333       5.685198       5.685198       5.685198    7[6-(6,7),7-(6)]
   334       6.510912       6.510912       6.510912    7[6-(6,7),7-(6)]
   335       3.513062       3.513062       3.513062    7[6-(1,6),6-(1,6),29-(7,16,16)]
   336      12.895425      12.895425      12.895425    7[6-(1,6),6-(1,6),29-(7,16,16)]
   337       2.881068       2.881068       2.881068    7[6-(6,7),7-(6)]
   338       2.887938       2.887938       2.887938    7[6-(6,7),7-(6)]
   339       10.39218       10.39218       10.39218    7[6-(1,6),6-(1,6),29-(16,16,53)]
   340      12.465395      12.465395      12.465395    7[6-(6,7),7-(6)]
   341       13.27737       13.27737       13.27737    7[6-(6,7),7-(6)]
   342       1.184302       1.184302       1.184302    7[6-(6,7),7-(6)]
   343       0.358588       0.358588       0.358588    7[6-(6,7),7-(6)]
   344       3.356438       3.356438       3.356438    7[6-(1,6),6-(1,6),29-(7,16,16)]
   345       7.713075       7.713075       7.713075    7[6-(1,6),6-(1,6),29-(7,16,16)]
   346       3.988432       3.988432       3.988432    7[6-(6,7),7-(6)]
   347       3.981562       3.981562       3.981562    7[6-(6,7),7-(6)]
   348       10.39218       10.39218       10.39218    7[6-(1,6),6-(1,6),29-(16,16,53)]
   349      12.465395      12.465395      12.465395    7[6-(6,7),7-(6)]
   350       13.27737       13.27737       13.27737    7[6-(6,7),7-(6)]
   351       1.184302       1.184302       1.184302    7[6-(6,7),7-(6)]
   352       0.358588       0.358588       0.358588    7[6-(6,7),7-(6)]
   353       3.356438       3.356438       3.356438    7[6-(1,6),6-(1,6),29-(7,16,16)]
   354       7.713075       7.713075       7.713075    7[6-(1,6),6-(1,6),29-(7,16,16)]
   355       3.988432       3.988432       3.988432    7[6-(6,7),7-(6)]
   356       3.981562       3.981562       3.981562    7[6-(6,7),7-(6)]
