# Supplementary material for: A collection of forcefield precursors for metal–organic frameworks
Source: RSC Adv. 2019 Nov 13;9(63):36492–507. doi: 10.1039/c9ra07327b (PMC9075174; doi:10.1039/c9ra07327b)
Supplement: RA-009-C9RA07327B-s2268 [file RA-009-C9RA07327B-s2268.txt]

SATCEX_clean

13.829400    0.000000    0.000000
0.000000    20.403200    0.000000
0.000000    4.945689    19.794715

     1      11.468168      11.468168      11.468168    29[7-(6,6),16-(29,74),16-(29,74),17-(0)]
     2      11.311343      11.311343      11.311343    29[7-(6,6),7-(6,6),16-(29,74),16-(29,74)]
     3      11.468168      11.468168      11.468168    29[7-(6,6),16-(29,74),16-(29,74),17-(0)]
     4      11.311343      11.311343      11.311343    29[7-(6,6),7-(6,6),16-(29,74),16-(29,74)]
     5       9.275932       9.275932       9.275932    29[7-(6,6),16-(29,74),16-(29,74),17-(0)]
     6       9.432757       9.432757       9.432757    29[7-(6,6),7-(6,6),16-(29,74),16-(29,74)]
     7       9.275932       9.275932       9.275932    29[7-(6,6),16-(29,74),16-(29,74),17-(0)]
     8       9.432757       9.432757       9.432757    29[7-(6,6),7-(6,6),16-(29,74),16-(29,74)]
     9       2.361232       2.361232       2.361232    29[7-(6,6),16-(29,74),16-(29,74),17-(0)]
    10       2.518057       2.518057       2.518057    29[7-(6,6),7-(6,6),16-(29,74),16-(29,74)]
    11       2.361232       2.361232       2.361232    29[7-(6,6),16-(29,74),16-(29,74),17-(0)]
    12       2.518057       2.518057       2.518057    29[7-(6,6),7-(6,6),16-(29,74),16-(29,74)]
    13       4.553468       4.553468       4.553468    29[7-(6,6),16-(29,74),16-(29,74),17-(0)]
    14       4.396643       4.396643       4.396643    29[7-(6,6),7-(6,6),16-(29,74),16-(29,74)]
    15       4.553468       4.553468       4.553468    29[7-(6,6),16-(29,74),16-(29,74),17-(0)]
    16       4.396643       4.396643       4.396643    29[7-(6,6),7-(6,6),16-(29,74),16-(29,74)]
    17      11.376064      11.376064      11.376064    1[6-(6,7)]
    18      10.123121      10.123121      10.123121    1[6-(6,6)]
    19        7.29086        7.29086        7.29086    1[6-(6,6)]
    20       8.637843       8.637843       8.637843    1[6-(6,7)]
    21       6.775023       6.775023       6.775023    1[6-(6,6)]
    22       5.374105       5.374105       5.374105    1[6-(6,7)]
    23       2.402167       2.402167       2.402167    1[6-(6,7)]
    24       3.684152       3.684152       3.684152    1[6-(6,6)]
    25      12.588903      12.588903      12.588903    1[6-(6,7)]
    26       0.656896       0.656896       0.656896    1[6-(6,6)]
    27       1.070396       1.070396       1.070396    1[6-(6,6)]
    28      13.005168      13.005168      13.005168    1[6-(6,7)]
    29      11.376064      11.376064      11.376064    1[6-(6,7)]
    30      10.123121      10.123121      10.123121    1[6-(6,6)]
    31        7.29086        7.29086        7.29086    1[6-(6,6)]
    32       8.637843       8.637843       8.637843    1[6-(6,7)]
    33       6.775023       6.775023       6.775023    1[6-(6,6)]
    34       5.374105       5.374105       5.374105    1[6-(6,7)]
    35       2.402167       2.402167       2.402167    1[6-(6,7)]
    36       3.684152       3.684152       3.684152    1[6-(6,6)]
    37      12.588903      12.588903      12.588903    1[6-(6,7)]
    38       0.656896       0.656896       0.656896    1[6-(6,6)]
    39       1.070396       1.070396       1.070396    1[6-(6,6)]
    40      13.005168      13.005168      13.005168    1[6-(6,7)]
    41       9.368036       9.368036       9.368036    1[6-(6,7)]
    42      10.620979      10.620979      10.620979    1[6-(6,6)]
    43       13.45324       13.45324       13.45324    1[6-(6,6)]
    44      12.106257      12.106257      12.106257    1[6-(6,7)]
    45       0.139677       0.139677       0.139677    1[6-(6,6)]
    46       1.540595       1.540595       1.540595    1[6-(6,7)]
    47       4.512533       4.512533       4.512533    1[6-(6,7)]
    48       3.230548       3.230548       3.230548    1[6-(6,6)]
    49       8.155197       8.155197       8.155197    1[6-(6,7)]
    50       6.257804       6.257804       6.257804    1[6-(6,6)]
    51       5.844304       5.844304       5.844304    1[6-(6,6)]
    52       7.738932       7.738932       7.738932    1[6-(6,7)]
    53       9.368036       9.368036       9.368036    1[6-(6,7)]
    54      10.620979      10.620979      10.620979    1[6-(6,6)]
    55       13.45324       13.45324       13.45324    1[6-(6,6)]
    56      12.106257      12.106257      12.106257    1[6-(6,7)]
    57       0.139677       0.139677       0.139677    1[6-(6,6)]
    58       1.540595       1.540595       1.540595    1[6-(6,7)]
    59       4.512533       4.512533       4.512533    1[6-(6,7)]
    60       3.230548       3.230548       3.230548    1[6-(6,6)]
    61       8.155197       8.155197       8.155197    1[6-(6,7)]
    62       6.257804       6.257804       6.257804    1[6-(6,6)]
    63       5.844304       5.844304       5.844304    1[6-(6,6)]
    64       7.738932       7.738932       7.738932    1[6-(6,7)]
    65       2.453336       2.453336       2.453336    1[6-(6,7)]
    66       3.706279       3.706279       3.706279    1[6-(6,6)]
    67        6.53854        6.53854        6.53854    1[6-(6,6)]
    68       5.191557       5.191557       5.191557    1[6-(6,7)]
    69       7.054377       7.054377       7.054377    1[6-(6,6)]
    70       8.455295       8.455295       8.455295    1[6-(6,7)]
    71      11.427233      11.427233      11.427233    1[6-(6,7)]
    72      10.145248      10.145248      10.145248    1[6-(6,6)]
    73       1.240497       1.240497       1.240497    1[6-(6,7)]
    74      13.172504      13.172504      13.172504    1[6-(6,6)]
    75      12.759004      12.759004      12.759004    1[6-(6,6)]
    76       0.824232       0.824232       0.824232    1[6-(6,7)]
    77       2.453336       2.453336       2.453336    1[6-(6,7)]
    78       3.706279       3.706279       3.706279    1[6-(6,6)]
    79        6.53854        6.53854        6.53854    1[6-(6,6)]
    80       5.191557       5.191557       5.191557    1[6-(6,7)]
    81       7.054377       7.054377       7.054377    1[6-(6,6)]
    82       8.455295       8.455295       8.455295    1[6-(6,7)]
    83      11.427233      11.427233      11.427233    1[6-(6,7)]
    84      10.145248      10.145248      10.145248    1[6-(6,6)]
    85       1.240497       1.240497       1.240497    1[6-(6,7)]
    86      13.172504      13.172504      13.172504    1[6-(6,6)]
    87      12.759004      12.759004      12.759004    1[6-(6,6)]
    88       0.824232       0.824232       0.824232    1[6-(6,7)]
    89       4.461364       4.461364       4.461364    1[6-(6,7)]
    90       3.208421       3.208421       3.208421    1[6-(6,6)]
    91        0.37616        0.37616        0.37616    1[6-(6,6)]
    92       1.723143       1.723143       1.723143    1[6-(6,7)]
    93      13.689723      13.689723      13.689723    1[6-(6,6)]
    94      12.288805      12.288805      12.288805    1[6-(6,7)]
    95       9.316867       9.316867       9.316867    1[6-(6,7)]
    96      10.598852      10.598852      10.598852    1[6-(6,6)]
    97       5.674203       5.674203       5.674203    1[6-(6,7)]
    98       7.571597       7.571597       7.571597    1[6-(6,6)]
    99       7.985096       7.985096       7.985096    1[6-(6,6)]
   100       6.090468       6.090468       6.090468    1[6-(6,7)]
   101       4.461364       4.461364       4.461364    1[6-(6,7)]
   102       3.208421       3.208421       3.208421    1[6-(6,6)]
   103        0.37616        0.37616        0.37616    1[6-(6,6)]
   104       1.723143       1.723143       1.723143    1[6-(6,7)]
   105      13.689723      13.689723      13.689723    1[6-(6,6)]
   106      12.288805      12.288805      12.288805    1[6-(6,7)]
   107       9.316867       9.316867       9.316867    1[6-(6,7)]
   108      10.598852      10.598852      10.598852    1[6-(6,6)]
   109       5.674203       5.674203       5.674203    1[6-(6,7)]
   110       7.571597       7.571597       7.571597    1[6-(6,6)]
   111       7.985096       7.985096       7.985096    1[6-(6,6)]
   112       6.090468       6.090468       6.090468    1[6-(6,7)]
   113      11.415755      11.415755      11.415755    74[16-(29,29),16-(29,29),16-(29,29),16-(29,29)]
   114       9.328345       9.328345       9.328345    74[16-(29,29),16-(29,29),16-(29,29),16-(29,29)]
   115       2.413645       2.413645       2.413645    74[16-(29,29),16-(29,29),16-(29,29),16-(29,29)]
   116       4.501055       4.501055       4.501055    74[16-(29,29),16-(29,29),16-(29,29),16-(29,29)]
   117      10.544918      10.544918      10.544918    6[1-(0),6-(1,6),7-(6,29)]
   118       9.811959       9.811959       9.811959    6[1-(0),6-(1,7),6-(6,6)]
   119       8.560399       8.560399       8.560399    6[6-(1,6),6-(1,6),6-(7,7)]
   120       8.117858       8.117858       8.117858    6[1-(0),6-(1,7),6-(6,6)]
   121       8.946239       8.946239       8.946239    6[1-(0),6-(1,6),7-(6,29)]
   122       7.718188       7.718188       7.718188    6[6-(6,6),7-(7),7-(7)]
   123       6.242591       6.242591       6.242591    6[6-(6,6),7-(7),7-(7)]
   124       5.386551       5.386551       5.386551    6[6-(1,6),6-(1,6),6-(7,7)]
   125       5.881644       5.881644       5.881644    6[1-(0),6-(1,7),6-(6,6)]
   126       5.039433       5.039433       5.039433    6[1-(0),6-(1,6),7-(6,29)]
   127         3.2831         3.2831         3.2831    6[1-(0),6-(1,6),7-(6,29)]
   128       4.063078       4.063078       4.063078    6[1-(0),6-(1,7),6-(6,6)]
   129        13.0674        13.0674        13.0674    6[1-(0),6-(1,6),7-(6,29)]
   130       0.367862       0.367862       0.367862    6[1-(0),6-(1,7),6-(6,6)]
   131       1.084225       1.084225       1.084225    6[6-(1,6),6-(1,6),6-(7,7)]
   132       0.618174       0.618174       0.618174    6[1-(0),6-(1,7),6-(6,6)]
   133      13.309415      13.309415      13.309415    6[1-(0),6-(1,6),7-(6,29)]
   134       2.373125       2.373125       2.373125    6[6-(6,6),7-(7),7-(7)]
   135      10.544918      10.544918      10.544918    6[1-(0),6-(1,6),7-(6,29)]
   136       9.811959       9.811959       9.811959    6[1-(0),6-(1,7),6-(6,6)]
   137       8.560399       8.560399       8.560399    6[6-(1,6),6-(1,6),6-(7,7)]
   138       8.117858       8.117858       8.117858    6[1-(0),6-(1,7),6-(6,6)]
   139       8.946239       8.946239       8.946239    6[1-(0),6-(1,6),7-(6,29)]
   140       7.718188       7.718188       7.718188    6[6-(6,6),7-(7),7-(7)]
   141       6.242591       6.242591       6.242591    6[6-(6,6),7-(7),7-(7)]
   142       5.386551       5.386551       5.386551    6[6-(1,6),6-(1,6),6-(7,7)]
   143       5.881644       5.881644       5.881644    6[1-(0),6-(1,7),6-(6,6)]
   144       5.039433       5.039433       5.039433    6[1-(0),6-(1,6),7-(6,29)]
   145         3.2831         3.2831         3.2831    6[1-(0),6-(1,6),7-(6,29)]
   146       4.063078       4.063078       4.063078    6[1-(0),6-(1,7),6-(6,6)]
   147        13.0674        13.0674        13.0674    6[1-(0),6-(1,6),7-(6,29)]
   148       0.367862       0.367862       0.367862    6[1-(0),6-(1,7),6-(6,6)]
   149       1.084225       1.084225       1.084225    6[6-(1,6),6-(1,6),6-(7,7)]
   150       0.618174       0.618174       0.618174    6[1-(0),6-(1,7),6-(6,6)]
   151      13.309415      13.309415      13.309415    6[1-(0),6-(1,6),7-(6,29)]
   152       2.373125       2.373125       2.373125    6[6-(6,6),7-(7),7-(7)]
   153      10.199183      10.199183      10.199183    6[1-(0),6-(1,6),7-(6,29)]
   154      10.932141      10.932141      10.932141    6[1-(0),6-(1,7),6-(6,6)]
   155      12.183701      12.183701      12.183701    6[6-(1,6),6-(1,6),6-(7,7)]
   156      12.626242      12.626242      12.626242    6[1-(0),6-(1,7),6-(6,6)]
   157      11.797861      11.797861      11.797861    6[1-(0),6-(1,6),7-(6,29)]
   158      13.025912      13.025912      13.025912    6[6-(6,6),7-(7),7-(7)]
   159       0.672109       0.672109       0.672109    6[6-(6,6),7-(7),7-(7)]
   160       1.528149       1.528149       1.528149    6[6-(1,6),6-(1,6),6-(7,7)]
   161       1.033056       1.033056       1.033056    6[1-(0),6-(1,7),6-(6,6)]
   162       1.875267       1.875267       1.875267    6[1-(0),6-(1,6),7-(6,29)]
   163         3.6316         3.6316         3.6316    6[1-(0),6-(1,6),7-(6,29)]
   164       2.851622       2.851622       2.851622    6[1-(0),6-(1,7),6-(6,6)]
   165         7.6767         7.6767         7.6767    6[1-(0),6-(1,6),7-(6,29)]
   166       6.546838       6.546838       6.546838    6[1-(0),6-(1,7),6-(6,6)]
   167       5.830475       5.830475       5.830475    6[6-(1,6),6-(1,6),6-(7,7)]
   168       6.296526       6.296526       6.296526    6[1-(0),6-(1,7),6-(6,6)]
   169       7.434685       7.434685       7.434685    6[1-(0),6-(1,6),7-(6,29)]
   170       4.541575       4.541575       4.541575    6[6-(6,6),7-(7),7-(7)]
   171      10.199183      10.199183      10.199183    6[1-(0),6-(1,6),7-(6,29)]
   172      10.932141      10.932141      10.932141    6[1-(0),6-(1,7),6-(6,6)]
   173      12.183701      12.183701      12.183701    6[6-(1,6),6-(1,6),6-(7,7)]
   174      12.626242      12.626242      12.626242    6[1-(0),6-(1,7),6-(6,6)]
   175      11.797861      11.797861      11.797861    6[1-(0),6-(1,6),7-(6,29)]
   176      13.025912      13.025912      13.025912    6[6-(6,6),7-(7),7-(7)]
   177       0.672109       0.672109       0.672109    6[6-(6,6),7-(7),7-(7)]
   178       1.528149       1.528149       1.528149    6[6-(1,6),6-(1,6),6-(7,7)]
   179       1.033056       1.033056       1.033056    6[1-(0),6-(1,7),6-(6,6)]
   180       1.875267       1.875267       1.875267    6[1-(0),6-(1,6),7-(6,29)]
   181         3.6316         3.6316         3.6316    6[1-(0),6-(1,6),7-(6,29)]
   182       2.851622       2.851622       2.851622    6[1-(0),6-(1,7),6-(6,6)]
   183         7.6767         7.6767         7.6767    6[1-(0),6-(1,6),7-(6,29)]
   184       6.546838       6.546838       6.546838    6[1-(0),6-(1,7),6-(6,6)]
   185       5.830475       5.830475       5.830475    6[6-(1,6),6-(1,6),6-(7,7)]
   186       6.296526       6.296526       6.296526    6[1-(0),6-(1,7),6-(6,6)]
   187       7.434685       7.434685       7.434685    6[1-(0),6-(1,6),7-(6,29)]
   188       4.541575       4.541575       4.541575    6[6-(6,6),7-(7),7-(7)]
   189       3.284483       3.284483       3.284483    6[1-(0),6-(1,6),7-(6,29)]
   190       4.017441       4.017441       4.017441    6[1-(0),6-(1,7),6-(6,6)]
   191       5.269001       5.269001       5.269001    6[6-(1,6),6-(1,6),6-(7,7)]
   192       5.711542       5.711542       5.711542    6[1-(0),6-(1,7),6-(6,6)]
   193       4.883161       4.883161       4.883161    6[1-(0),6-(1,6),7-(6,29)]
   194       6.111212       6.111212       6.111212    6[6-(6,6),7-(7),7-(7)]
   195       7.586809       7.586809       7.586809    6[6-(6,6),7-(7),7-(7)]
   196       8.442849       8.442849       8.442849    6[6-(1,6),6-(1,6),6-(7,7)]
   197       7.947756       7.947756       7.947756    6[1-(0),6-(1,7),6-(6,6)]
   198       8.789967       8.789967       8.789967    6[1-(0),6-(1,6),7-(6,29)]
   199        10.5463        10.5463        10.5463    6[1-(0),6-(1,6),7-(6,29)]
   200       9.766322       9.766322       9.766322    6[1-(0),6-(1,7),6-(6,6)]
   201          0.762          0.762          0.762    6[1-(0),6-(1,6),7-(6,29)]
   202      13.461538      13.461538      13.461538    6[1-(0),6-(1,7),6-(6,6)]
   203      12.745175      12.745175      12.745175    6[6-(1,6),6-(1,6),6-(7,7)]
   204      13.211226      13.211226      13.211226    6[1-(0),6-(1,7),6-(6,6)]
   205       0.519985       0.519985       0.519985    6[1-(0),6-(1,6),7-(6,29)]
   206      11.456275      11.456275      11.456275    6[6-(6,6),7-(7),7-(7)]
   207       3.284483       3.284483       3.284483    6[1-(0),6-(1,6),7-(6,29)]
   208       4.017441       4.017441       4.017441    6[1-(0),6-(1,7),6-(6,6)]
   209       5.269001       5.269001       5.269001    6[6-(1,6),6-(1,6),6-(7,7)]
   210       5.711542       5.711542       5.711542    6[1-(0),6-(1,7),6-(6,6)]
   211       4.883161       4.883161       4.883161    6[1-(0),6-(1,6),7-(6,29)]
   212       6.111212       6.111212       6.111212    6[6-(6,6),7-(7),7-(7)]
   213       7.586809       7.586809       7.586809    6[6-(6,6),7-(7),7-(7)]
   214       8.442849       8.442849       8.442849    6[6-(1,6),6-(1,6),6-(7,7)]
   215       7.947756       7.947756       7.947756    6[1-(0),6-(1,7),6-(6,6)]
   216       8.789967       8.789967       8.789967    6[1-(0),6-(1,6),7-(6,29)]
   217        10.5463        10.5463        10.5463    6[1-(0),6-(1,6),7-(6,29)]
   218       9.766322       9.766322       9.766322    6[1-(0),6-(1,7),6-(6,6)]
   219          0.762          0.762          0.762    6[1-(0),6-(1,6),7-(6,29)]
   220      13.461538      13.461538      13.461538    6[1-(0),6-(1,7),6-(6,6)]
   221      12.745175      12.745175      12.745175    6[6-(1,6),6-(1,6),6-(7,7)]
   222      13.211226      13.211226      13.211226    6[1-(0),6-(1,7),6-(6,6)]
   223       0.519985       0.519985       0.519985    6[1-(0),6-(1,6),7-(6,29)]
   224      11.456275      11.456275      11.456275    6[6-(6,6),7-(7),7-(7)]
   225       3.630218       3.630218       3.630218    6[1-(0),6-(1,6),7-(6,29)]
   226       2.897259       2.897259       2.897259    6[1-(0),6-(1,7),6-(6,6)]
   227       1.645699       1.645699       1.645699    6[6-(1,6),6-(1,6),6-(7,7)]
   228       1.203158       1.203158       1.203158    6[1-(0),6-(1,7),6-(6,6)]
   229       2.031539       2.031539       2.031539    6[1-(0),6-(1,6),7-(6,29)]
   230       0.803488       0.803488       0.803488    6[6-(6,6),7-(7),7-(7)]
   231      13.157291      13.157291      13.157291    6[6-(6,6),7-(7),7-(7)]
   232      12.301251      12.301251      12.301251    6[6-(1,6),6-(1,6),6-(7,7)]
   233      12.796344      12.796344      12.796344    6[1-(0),6-(1,7),6-(6,6)]
   234      11.954133      11.954133      11.954133    6[1-(0),6-(1,6),7-(6,29)]
   235        10.1978        10.1978        10.1978    6[1-(0),6-(1,6),7-(6,29)]
   236      10.977778      10.977778      10.977778    6[1-(0),6-(1,7),6-(6,6)]
   237         6.1527         6.1527         6.1527    6[1-(0),6-(1,6),7-(6,29)]
   238       7.282562       7.282562       7.282562    6[1-(0),6-(1,7),6-(6,6)]
   239       7.998925       7.998925       7.998925    6[6-(1,6),6-(1,6),6-(7,7)]
   240       7.532874       7.532874       7.532874    6[1-(0),6-(1,7),6-(6,6)]
   241       6.394715       6.394715       6.394715    6[1-(0),6-(1,6),7-(6,29)]
   242       9.287825       9.287825       9.287825    6[6-(6,6),7-(7),7-(7)]
   243       3.630218       3.630218       3.630218    6[1-(0),6-(1,6),7-(6,29)]
   244       2.897259       2.897259       2.897259    6[1-(0),6-(1,7),6-(6,6)]
   245       1.645699       1.645699       1.645699    6[6-(1,6),6-(1,6),6-(7,7)]
   246       1.203158       1.203158       1.203158    6[1-(0),6-(1,7),6-(6,6)]
   247       2.031539       2.031539       2.031539    6[1-(0),6-(1,6),7-(6,29)]
   248       0.803488       0.803488       0.803488    6[6-(6,6),7-(7),7-(7)]
   249      13.157291      13.157291      13.157291    6[6-(6,6),7-(7),7-(7)]
   250      12.301251      12.301251      12.301251    6[6-(1,6),6-(1,6),6-(7,7)]
   251      12.796344      12.796344      12.796344    6[1-(0),6-(1,7),6-(6,6)]
   252      11.954133      11.954133      11.954133    6[1-(0),6-(1,6),7-(6,29)]
   253        10.1978        10.1978        10.1978    6[1-(0),6-(1,6),7-(6,29)]
   254      10.977778      10.977778      10.977778    6[1-(0),6-(1,7),6-(6,6)]
   255         6.1527         6.1527         6.1527    6[1-(0),6-(1,6),7-(6,29)]
   256       7.282562       7.282562       7.282562    6[1-(0),6-(1,7),6-(6,6)]
   257       7.998925       7.998925       7.998925    6[6-(1,6),6-(1,6),6-(7,7)]
   258       7.532874       7.532874       7.532874    6[1-(0),6-(1,7),6-(6,6)]
   259       6.394715       6.394715       6.394715    6[1-(0),6-(1,6),7-(6,29)]
   260       9.287825       9.287825       9.287825    6[6-(6,6),7-(7),7-(7)]
   261      10.135982      10.135982      10.135982    16[29-(7,16,17),29-(7,7,16),74-(16,16,16)]
   262      12.694006      12.694006      12.694006    16[29-(7,16,17),29-(7,7,16),74-(16,16,16)]
   263      10.135982      10.135982      10.135982    16[29-(7,16,17),29-(7,7,16),74-(16,16,16)]
   264      12.694006      12.694006      12.694006    16[29-(7,16,17),29-(7,7,16),74-(16,16,16)]
   265      10.608118      10.608118      10.608118    16[29-(7,16,17),29-(7,7,16),74-(16,16,16)]
   266       8.050094       8.050094       8.050094    16[29-(7,16,17),29-(7,7,16),74-(16,16,16)]
   267      10.608118      10.608118      10.608118    16[29-(7,16,17),29-(7,7,16),74-(16,16,16)]
   268       8.050094       8.050094       8.050094    16[29-(7,16,17),29-(7,7,16),74-(16,16,16)]
   269       3.693418       3.693418       3.693418    16[29-(7,16,17),29-(7,7,16),74-(16,16,16)]
   270       1.135394       1.135394       1.135394    16[29-(7,16,17),29-(7,7,16),74-(16,16,16)]
   271       3.693418       3.693418       3.693418    16[29-(7,16,17),29-(7,7,16),74-(16,16,16)]
   272       1.135394       1.135394       1.135394    16[29-(7,16,17),29-(7,7,16),74-(16,16,16)]
   273       3.221282       3.221282       3.221282    16[29-(7,16,17),29-(7,7,16),74-(16,16,16)]
   274       5.779306       5.779306       5.779306    16[29-(7,16,17),29-(7,7,16),74-(16,16,16)]
   275       3.221282       3.221282       3.221282    16[29-(7,16,17),29-(7,7,16),74-(16,16,16)]
   276       5.779306       5.779306       5.779306    16[29-(7,16,17),29-(7,7,16),74-(16,16,16)]
   277      10.154928      10.154928      10.154928    7[6-(1,6),6-(1,6),29-(16,16,17)]
   278       8.246471       8.246471       8.246471    7[6-(6,7),7-(6)]
   279       7.481705       7.481705       7.481705    7[6-(6,7),7-(6)]
   280       6.498435       6.498435       6.498435    7[6-(6,7),7-(6)]
   281       5.747499       5.747499       5.747499    7[6-(6,7),7-(6)]
   282       3.742236       3.742236       3.742236    7[6-(1,6),6-(1,6),29-(7,16,16)]
   283      12.622093      12.622093      12.622093    7[6-(1,6),6-(1,6),29-(7,16,16)]
   284        2.89311        2.89311        2.89311    7[6-(6,7),7-(6)]
   285       2.879281       2.879281       2.879281    7[6-(6,7),7-(6)]
   286      10.154928      10.154928      10.154928    7[6-(1,6),6-(1,6),29-(16,16,17)]
   287       8.246471       8.246471       8.246471    7[6-(6,7),7-(6)]
   288       7.481705       7.481705       7.481705    7[6-(6,7),7-(6)]
   289       6.498435       6.498435       6.498435    7[6-(6,7),7-(6)]
   290       5.747499       5.747499       5.747499    7[6-(6,7),7-(6)]
   291       3.742236       3.742236       3.742236    7[6-(1,6),6-(1,6),29-(7,16,16)]
   292      12.622093      12.622093      12.622093    7[6-(1,6),6-(1,6),29-(7,16,16)]
   293        2.89311        2.89311        2.89311    7[6-(6,7),7-(6)]
   294       2.879281       2.879281       2.879281    7[6-(6,7),7-(6)]
   295      10.589172      10.589172      10.589172    7[6-(1,6),6-(1,6),29-(16,16,17)]
   296      12.497629      12.497629      12.497629    7[6-(6,7),7-(6)]
   297      13.262395      13.262395      13.262395    7[6-(6,7),7-(6)]
   298       0.416265       0.416265       0.416265    7[6-(6,7),7-(6)]
   299       1.167201       1.167201       1.167201    7[6-(6,7),7-(6)]
   300       3.172464       3.172464       3.172464    7[6-(1,6),6-(1,6),29-(7,16,16)]
   301       8.122007       8.122007       8.122007    7[6-(1,6),6-(1,6),29-(7,16,16)]
   302        4.02159        4.02159        4.02159    7[6-(6,7),7-(6)]
   303       4.035419       4.035419       4.035419    7[6-(6,7),7-(6)]
   304      10.589172      10.589172      10.589172    7[6-(1,6),6-(1,6),29-(16,16,17)]
   305      12.497629      12.497629      12.497629    7[6-(6,7),7-(6)]
   306      13.262395      13.262395      13.262395    7[6-(6,7),7-(6)]
   307       0.416265       0.416265       0.416265    7[6-(6,7),7-(6)]
   308       1.167201       1.167201       1.167201    7[6-(6,7),7-(6)]
   309       3.172464       3.172464       3.172464    7[6-(1,6),6-(1,6),29-(7,16,16)]
   310       8.122007       8.122007       8.122007    7[6-(1,6),6-(1,6),29-(7,16,16)]
   311        4.02159        4.02159        4.02159    7[6-(6,7),7-(6)]
   312       4.035419       4.035419       4.035419    7[6-(6,7),7-(6)]
   313       3.674472       3.674472       3.674472    7[6-(1,6),6-(1,6),29-(16,16,17)]
   314       5.582929       5.582929       5.582929    7[6-(6,7),7-(6)]
   315       6.347695       6.347695       6.347695    7[6-(6,7),7-(6)]
   316       7.330965       7.330965       7.330965    7[6-(6,7),7-(6)]
   317       8.081901       8.081901       8.081901    7[6-(6,7),7-(6)]
   318      10.087164      10.087164      10.087164    7[6-(1,6),6-(1,6),29-(7,16,16)]
   319       1.207307       1.207307       1.207307    7[6-(1,6),6-(1,6),29-(7,16,16)]
   320       10.93629       10.93629       10.93629    7[6-(6,7),7-(6)]
   321      10.950119      10.950119      10.950119    7[6-(6,7),7-(6)]
   322       3.674472       3.674472       3.674472    7[6-(1,6),6-(1,6),29-(16,16,17)]
   323       5.582929       5.582929       5.582929    7[6-(6,7),7-(6)]
   324       6.347695       6.347695       6.347695    7[6-(6,7),7-(6)]
   325       7.330965       7.330965       7.330965    7[6-(6,7),7-(6)]
   326       8.081901       8.081901       8.081901    7[6-(6,7),7-(6)]
   327      10.087164      10.087164      10.087164    7[6-(1,6),6-(1,6),29-(7,16,16)]
   328       1.207307       1.207307       1.207307    7[6-(1,6),6-(1,6),29-(7,16,16)]
   329       10.93629       10.93629       10.93629    7[6-(6,7),7-(6)]
   330      10.950119      10.950119      10.950119    7[6-(6,7),7-(6)]
   331       3.240228       3.240228       3.240228    7[6-(1,6),6-(1,6),29-(16,16,17)]
   332       1.331771       1.331771       1.331771    7[6-(6,7),7-(6)]
   333       0.567005       0.567005       0.567005    7[6-(6,7),7-(6)]
   334      13.413135      13.413135      13.413135    7[6-(6,7),7-(6)]
   335      12.662199      12.662199      12.662199    7[6-(6,7),7-(6)]
   336      10.656936      10.656936      10.656936    7[6-(1,6),6-(1,6),29-(7,16,16)]
   337       5.707393       5.707393       5.707393    7[6-(1,6),6-(1,6),29-(7,16,16)]
   338        9.80781        9.80781        9.80781    7[6-(6,7),7-(6)]
   339       9.793981       9.793981       9.793981    7[6-(6,7),7-(6)]
   340       3.240228       3.240228       3.240228    7[6-(1,6),6-(1,6),29-(16,16,17)]
   341       1.331771       1.331771       1.331771    7[6-(6,7),7-(6)]
   342       0.567005       0.567005       0.567005    7[6-(6,7),7-(6)]
   343      13.413135      13.413135      13.413135    7[6-(6,7),7-(6)]
   344      12.662199      12.662199      12.662199    7[6-(6,7),7-(6)]
   345      10.656936      10.656936      10.656936    7[6-(1,6),6-(1,6),29-(7,16,16)]
   346       5.707393       5.707393       5.707393    7[6-(1,6),6-(1,6),29-(7,16,16)]
   347        9.80781        9.80781        9.80781    7[6-(6,7),7-(6)]
   348       9.793981       9.793981       9.793981    7[6-(6,7),7-(6)]
   349      12.767855      12.767855      12.767855    17[29-(7,16,16)]
   350      12.767855      12.767855      12.767855    17[29-(7,16,16)]
   351       7.976245       7.976245       7.976245    17[29-(7,16,16)]
   352       7.976245       7.976245       7.976245    17[29-(7,16,16)]
   353       1.061545       1.061545       1.061545    17[29-(7,16,16)]
   354       1.061545       1.061545       1.061545    17[29-(7,16,16)]
   355       5.853155       5.853155       5.853155    17[29-(7,16,16)]
   356       5.853155       5.853155       5.853155    17[29-(7,16,16)]
