# Supplementary material for: A collection of forcefield precursors for metal–organic frameworks
Source: RSC Adv. 2019 Nov 13;9(63):36492–507. doi: 10.1039/c9ra07327b (PMC9075174; doi:10.1039/c9ra07327b)
Supplement: RA-009-C9RA07327B-s2269 [file RA-009-C9RA07327B-s2269.txt]

SATNOR_clean

6.805800    0.000000    0.000000
-2.268604    14.944694    0.000000
2.268604    7.472347    12.942484

     1      -0.167264      -0.167264      -0.167264    27[8-(6),8-(6,27),8-(6,27),8-(6,27),8-(6,27)]
     2       4.369936       4.369936       4.369936    27[8-(6),8-(6,27),8-(6,27),8-(6,27),8-(6,27)]
     3       2.101336       2.101336       2.101336    27[8-(6),8-(6,27),8-(6,27),8-(6,27),8-(6,27)]
     4       6.973064       6.973064       6.973064    27[8-(6),8-(6,27),8-(6,27),8-(6,27),8-(6,27)]
     5       2.435864       2.435864       2.435864    27[8-(6),8-(6,27),8-(6,27),8-(6,27),8-(6,27)]
     6       4.704464       4.704464       4.704464    27[8-(6),8-(6,27),8-(6,27),8-(6,27),8-(6,27)]
     7         4.4612         4.4612         4.4612    1[6-(6,6)]
     8       6.729804       6.729804       6.729804    1[6-(6,6)]
     9       2.192602       2.192602       2.192602    1[6-(6,6)]
    10         2.3446         2.3446         2.3446    1[6-(6,6)]
    11       0.075996       0.075996       0.075996    1[6-(6,6)]
    12       4.613198       4.613198       4.613198    1[6-(6,6)]
    13        6.31601        6.31601        6.31601    6[6-(6,6),8-(27),8-(27,27)]
    14       5.356393       5.356393       5.356393    6[6-(1,6),6-(6,8),6-(8,8)]
    15       4.017692       4.017692       4.017692    6[6-(1,6),6-(6,6),8-(27,27)]
    16       3.573724       3.573724       3.573724    6[1-(0),6-(6,6),6-(6,8)]
    17       4.047408       4.047408       4.047408    6[6-(6,6),8-(27),8-(27,27)]
    18        3.08779        3.08779        3.08779    6[6-(1,6),6-(6,8),6-(8,8)]
    19       1.749089       1.749089       1.749089    6[6-(1,6),6-(6,6),8-(27,27)]
    20       5.842327       5.842327       5.842327    6[1-(0),6-(6,6),6-(6,8)]
    21       1.778809       1.778809       1.778809    6[6-(6,6),8-(27),8-(27,27)]
    22       0.819192       0.819192       0.819192    6[6-(1,6),6-(6,8),6-(8,8)]
    23        6.28629        6.28629        6.28629    6[6-(1,6),6-(6,6),8-(27,27)]
    24       1.305126       1.305126       1.305126    6[1-(0),6-(6,6),6-(6,8)]
    25        0.48979        0.48979        0.48979    6[6-(6,6),8-(27),8-(27,27)]
    26       1.449407       1.449407       1.449407    6[6-(1,6),6-(6,8),6-(8,8)]
    27       2.788108       2.788108       2.788108    6[6-(1,6),6-(6,6),8-(27,27)]
    28       3.232076       3.232076       3.232076    6[1-(0),6-(6,6),6-(6,8)]
    29       2.758392       2.758392       2.758392    6[6-(6,6),8-(27),8-(27,27)]
    30        3.71801        3.71801        3.71801    6[6-(1,6),6-(6,8),6-(8,8)]
    31       5.056711       5.056711       5.056711    6[6-(1,6),6-(6,6),8-(27,27)]
    32       0.963473       0.963473       0.963473    6[1-(0),6-(6,6),6-(6,8)]
    33       5.026991       5.026991       5.026991    6[6-(6,6),8-(27),8-(27,27)]
    34       5.986608       5.986608       5.986608    6[6-(1,6),6-(6,8),6-(8,8)]
    35        0.51951        0.51951        0.51951    6[6-(1,6),6-(6,6),8-(27,27)]
    36       5.500674       5.500674       5.500674    6[1-(0),6-(6,6),6-(6,8)]
    37       0.680127       0.680127       0.680127    8[6-(6,8),27-(8,8,8,8)]
    38       5.892008       5.892008       5.892008    8[6-(6,8),27-(8,8,8,8),27-(8,8,8,8)]
    39       3.439199       3.439199       3.439199    8[6-(6,6),27-(8,8,8,8),27-(8,8,8,8)]
    40       5.217325       5.217325       5.217325    8[6-(6,8),27-(8,8,8,8)]
    41       3.623407       3.623407       3.623407    8[6-(6,8),27-(8,8,8,8),27-(8,8,8,8)]
    42       1.170597       1.170597       1.170597    8[6-(6,6),27-(8,8,8,8),27-(8,8,8,8)]
    43       2.948727       2.948727       2.948727    8[6-(6,8),27-(8,8,8,8)]
    44       1.354808       1.354808       1.354808    8[6-(6,8),27-(8,8,8,8),27-(8,8,8,8)]
    45       5.707797       5.707797       5.707797    8[6-(6,6),27-(8,8,8,8),27-(8,8,8,8)]
    46       6.125673       6.125673       6.125673    8[6-(6,8),27-(8,8,8,8)]
    47       0.913792       0.913792       0.913792    8[6-(6,8),27-(8,8,8,8),27-(8,8,8,8)]
    48       3.366601       3.366601       3.366601    8[6-(6,6),27-(8,8,8,8),27-(8,8,8,8)]
    49       1.588475       1.588475       1.588475    8[6-(6,8),27-(8,8,8,8)]
    50       3.182393       3.182393       3.182393    8[6-(6,8),27-(8,8,8,8),27-(8,8,8,8)]
    51       5.635203       5.635203       5.635203    8[6-(6,6),27-(8,8,8,8),27-(8,8,8,8)]
    52       3.857073       3.857073       3.857073    8[6-(6,8),27-(8,8,8,8)]
    53       5.450992       5.450992       5.450992    8[6-(6,8),27-(8,8,8,8),27-(8,8,8,8)]
    54       1.098003       1.098003       1.098003    8[6-(6,6),27-(8,8,8,8),27-(8,8,8,8)]
