# Supplementary material for: A collection of forcefield precursors for metal–organic frameworks
Source: RSC Adv. 2019 Nov 13;9(63):36492–507. doi: 10.1039/c9ra07327b (PMC9075174; doi:10.1039/c9ra07327b)
Supplement: RA-009-C9RA07327B-s2270 [file RA-009-C9RA07327B-s2270.txt]

SATNOR01_clean

6.817100    0.000000    0.000000
-2.272348    14.956869    0.000000
2.272348    7.478429    12.953032

     1       3.577907       3.577907       3.577907    27[8-(6),8-(6,27),8-(6,27),8-(6,27),8-(6,27)]
     2       1.305544       1.305544       1.305544    27[8-(6),8-(6,27),8-(6,27),8-(6,27),8-(6,27)]
     3       5.850278       5.850278       5.850278    27[8-(6),8-(6,27),8-(6,27),8-(6,27),8-(6,27)]
     4       3.239193       3.239193       3.239193    27[8-(6),8-(6,27),8-(6,27),8-(6,27),8-(6,27)]
     5       5.511556       5.511556       5.511556    27[8-(6),8-(6,27),8-(6,27),8-(6,27),8-(6,27)]
     6       0.966822       0.966822       0.966822    27[8-(6),8-(6,27),8-(6,27),8-(6,27),8-(6,27)]
     7       3.486273       3.486273       3.486273    1[6-(6,6)]
     8       5.758622       5.758622       5.758622    1[6-(6,6)]
     9         1.2139         1.2139         1.2139    1[6-(6,6)]
    10       3.330827       3.330827       3.330827    1[6-(6,6)]
    11       1.058478       1.058478       1.058478    1[6-(6,6)]
    12         5.6032         5.6032         5.6032    1[6-(6,6)]
    13       6.179924       6.179924       6.179924    6[6-(6,6),8-(27),8-(27,27)]
    14       7.123408       7.123408       7.123408    6[6-(1,6),6-(6,8),6-(8,8)]
    15       1.659503       1.659503       1.659503    6[6-(1,6),6-(6,6),8-(27,27)]
    16       4.374542       4.374542       4.374542    6[1-(0),6-(6,6),6-(6,8)]
    17       3.907566       3.907566       3.907566    6[6-(6,6),8-(27),8-(27,27)]
    18       4.851055       4.851055       4.851055    6[6-(1,6),6-(6,8),6-(8,8)]
    19       -0.61285       -0.61285       -0.61285    6[6-(1,6),6-(6,6),8-(27,27)]
    20        6.64689        6.64689        6.64689    6[1-(0),6-(6,6),6-(6,8)]
    21       1.635196       1.635196       1.635196    6[6-(6,6),8-(27),8-(27,27)]
    22       2.578682       2.578682       2.578682    6[6-(1,6),6-(6,8),6-(8,8)]
    23       3.931875       3.931875       3.931875    6[6-(1,6),6-(6,6),8-(27,27)]
    24       2.102167       2.102167       2.102167    6[1-(0),6-(6,6),6-(6,8)]
    25       0.637176       0.637176       0.637176    6[6-(6,6),8-(27),8-(27,27)]
    26      -0.306308      -0.306308      -0.306308    6[6-(1,6),6-(6,8),6-(8,8)]
    27       5.157597       5.157597       5.157597    6[6-(1,6),6-(6,6),8-(27,27)]
    28       2.442558       2.442558       2.442558    6[1-(0),6-(6,6),6-(6,8)]
    29       2.909534       2.909534       2.909534    6[6-(6,6),8-(27),8-(27,27)]
    30       1.966045       1.966045       1.966045    6[6-(1,6),6-(6,8),6-(8,8)]
    31        7.42995        7.42995        7.42995    6[6-(1,6),6-(6,6),8-(27,27)]
    32        0.17021        0.17021        0.17021    6[1-(0),6-(6,6),6-(6,8)]
    33       5.181904       5.181904       5.181904    6[6-(6,6),8-(27),8-(27,27)]
    34       4.238418       4.238418       4.238418    6[6-(1,6),6-(6,8),6-(8,8)]
    35       2.885225       2.885225       2.885225    6[6-(1,6),6-(6,6),8-(27,27)]
    36       4.714933       4.714933       4.714933    6[1-(0),6-(6,6),6-(6,8)]
    37       5.002609       5.002609       5.002609    8[6-(6,8),27-(8,8,8,8)]
    38       6.589634       6.589634       6.589634    8[6-(6,8),27-(8,8,8,8),27-(8,8,8,8)]
    39       2.225325       2.225325       2.225325    8[6-(6,6),27-(8,8,8,8),27-(8,8,8,8)]
    40       2.730253       2.730253       2.730253    8[6-(6,8),27-(8,8,8,8)]
    41       4.317271       4.317271       4.317271    8[6-(6,8),27-(8,8,8,8),27-(8,8,8,8)]
    42      -0.047033      -0.047033      -0.047033    8[6-(6,6),27-(8,8,8,8),27-(8,8,8,8)]
    43       0.457884       0.457884       0.457884    8[6-(6,8),27-(8,8,8,8)]
    44       2.044903       2.044903       2.044903    8[6-(6,8),27-(8,8,8,8),27-(8,8,8,8)]
    45       4.497694       4.497694       4.497694    8[6-(6,6),27-(8,8,8,8),27-(8,8,8,8)]
    46       1.814491       1.814491       1.814491    8[6-(6,8),27-(8,8,8,8)]
    47       0.227466       0.227466       0.227466    8[6-(6,8),27-(8,8,8,8),27-(8,8,8,8)]
    48       4.591775       4.591775       4.591775    8[6-(6,6),27-(8,8,8,8),27-(8,8,8,8)]
    49       4.086847       4.086847       4.086847    8[6-(6,8),27-(8,8,8,8)]
    50       2.499829       2.499829       2.499829    8[6-(6,8),27-(8,8,8,8),27-(8,8,8,8)]
    51       6.864133       6.864133       6.864133    8[6-(6,6),27-(8,8,8,8),27-(8,8,8,8)]
    52       6.359216       6.359216       6.359216    8[6-(6,8),27-(8,8,8,8)]
    53       4.772197       4.772197       4.772197    8[6-(6,8),27-(8,8,8,8),27-(8,8,8,8)]
    54       2.319406       2.319406       2.319406    8[6-(6,6),27-(8,8,8,8),27-(8,8,8,8)]
