# Supplementary material for: A collection of forcefield precursors for metal–organic frameworks
Source: RSC Adv. 2019 Nov 13;9(63):36492–507. doi: 10.1039/c9ra07327b (PMC9075174; doi:10.1039/c9ra07327b)
Supplement: RA-009-C9RA07327B-s2271 [file RA-009-C9RA07327B-s2271.txt]

SAXFII_clean

9.793900    0.000000    0.000000
0.000000    21.688000    0.000000
0.000000    0.000000    27.677000

     1       3.221703       3.221703       3.221703    48[7-(6,6),7-(6,6),7-(6,6),8-(6)]
     2       1.675247       1.675247       1.675247    48[7-(6,6),7-(6,6),7-(6,6),8-(6)]
     3       6.572197       6.572197       6.572197    48[7-(6,6),7-(6,6),7-(6,6),8-(6)]
     4       8.118653       8.118653       8.118653    48[7-(6,6),7-(6,6),7-(6,6),8-(6)]
     5       7.801135       7.801135       7.801135    48[7-(6,6),7-(6,6),7-(6,6),8-(6),8-(6)]
     6       6.889715       6.889715       6.889715    48[7-(6,6),7-(6,6),7-(6,6),8-(6),8-(6)]
     7       1.992765       1.992765       1.992765    48[7-(6,6),7-(6,6),7-(6,6),8-(6),8-(6)]
     8       2.904185       2.904185       2.904185    48[7-(6,6),7-(6,6),7-(6,6),8-(6),8-(6)]
     9       1.992765       1.992765       1.992765    48[7-(6,6),7-(6,6),7-(6,6),8-(6),8-(6)]
    10       2.904185       2.904185       2.904185    48[7-(6,6),7-(6,6),7-(6,6),8-(6),8-(6)]
    11       7.801135       7.801135       7.801135    48[7-(6,6),7-(6,6),7-(6,6),8-(6),8-(6)]
    12       6.889715       6.889715       6.889715    48[7-(6,6),7-(6,6),7-(6,6),8-(6),8-(6)]
    13       6.572197       6.572197       6.572197    48[7-(6,6),7-(6,6),7-(6,6),8-(6)]
    14       8.118653       8.118653       8.118653    48[7-(6,6),7-(6,6),7-(6,6),8-(6)]
    15       3.221703       3.221703       3.221703    48[7-(6,6),7-(6,6),7-(6,6),8-(6)]
    16       1.675247       1.675247       1.675247    48[7-(6,6),7-(6,6),7-(6,6),8-(6)]
    17        0.94805        0.94805        0.94805    1[6-(6,6)]
    18       7.679397       7.679397       7.679397    1[6-(6,6)]
    19       6.633408       6.633408       6.633408    1[6-(6,7)]
    20       4.281893       4.281893       4.281893    1[6-(1,6,6)]
    21       3.224152       3.224152       3.224152    1[6-(1,6,6)]
    22       1.257537       1.257537       1.257537    1[6-(6,7)]
    23       9.351216       9.351216       9.351216    1[6-(6,6)]
    24        2.34466        2.34466        2.34466    1[6-(6,6)]
    25       9.105389       9.105389       9.105389    1[6-(6,7)]
    26        3.19477        3.19477        3.19477    1[6-(6,7)]
    27       0.343766       0.343766       0.343766    1[6-(6,6)]
    28       0.367271       0.367271       0.367271    1[6-(6,6)]
    29       4.657979       4.657979       4.657979    1[6-(1,1,6)]
    30       3.168327       3.168327       3.168327    1[6-(1,1,6)]
    31       3.536577       3.536577       3.536577    1[6-(1,1,6)]
    32         3.9489         3.9489         3.9489    1[6-(6,6)]
    33       7.011453       7.011453       7.011453    1[6-(6,6)]
    34       8.057442       8.057442       8.057442    1[6-(6,7)]
    35       0.615057       0.615057       0.615057    1[6-(1,6,6)]
    36       1.672798       1.672798       1.672798    1[6-(1,6,6)]
    37       3.639413       3.639413       3.639413    1[6-(6,7)]
    38       5.339634       5.339634       5.339634    1[6-(6,6)]
    39        2.55229        2.55229        2.55229    1[6-(6,6)]
    40       5.585461       5.585461       5.585461    1[6-(6,7)]
    41        1.70218        1.70218        1.70218    1[6-(6,7)]
    42       4.553184       4.553184       4.553184    1[6-(6,6)]
    43       4.529679       4.529679       4.529679    1[6-(6,6)]
    44       0.238971       0.238971       0.238971    1[6-(1,1,6)]
    45       1.728623       1.728623       1.728623    1[6-(1,1,6)]
    46       1.360373       1.360373       1.360373    1[6-(1,1,6)]
    47        8.84585        8.84585        8.84585    1[6-(6,6)]
    48       2.114503       2.114503       2.114503    1[6-(6,6)]
    49       3.160492       3.160492       3.160492    1[6-(6,7)]
    50       5.512007       5.512007       5.512007    1[6-(1,6,6)]
    51       6.569748       6.569748       6.569748    1[6-(1,6,6)]
    52       8.536363       8.536363       8.536363    1[6-(6,7)]
    53       0.442684       0.442684       0.442684    1[6-(6,6)]
    54        7.44924        7.44924        7.44924    1[6-(6,6)]
    55       0.688511       0.688511       0.688511    1[6-(6,7)]
    56        6.59913        6.59913        6.59913    1[6-(6,7)]
    57       9.450134       9.450134       9.450134    1[6-(6,6)]
    58       9.426629       9.426629       9.426629    1[6-(6,6)]
    59       5.135921       5.135921       5.135921    1[6-(1,1,6)]
    60       6.625573       6.625573       6.625573    1[6-(1,1,6)]
    61       6.257323       6.257323       6.257323    1[6-(1,1,6)]
    62          5.845          5.845          5.845    1[6-(6,6)]
    63       2.782447       2.782447       2.782447    1[6-(6,6)]
    64       1.736458       1.736458       1.736458    1[6-(6,7)]
    65       9.178843       9.178843       9.178843    1[6-(1,6,6)]
    66       8.121102       8.121102       8.121102    1[6-(1,6,6)]
    67       6.154487       6.154487       6.154487    1[6-(6,7)]
    68       4.454266       4.454266       4.454266    1[6-(6,6)]
    69        7.24161        7.24161        7.24161    1[6-(6,6)]
    70       4.208439       4.208439       4.208439    1[6-(6,7)]
    71        8.09172        8.09172        8.09172    1[6-(6,7)]
    72       5.240716       5.240716       5.240716    1[6-(6,6)]
    73       5.264221       5.264221       5.264221    1[6-(6,6)]
    74       9.554929       9.554929       9.554929    1[6-(1,1,6)]
    75       8.065277       8.065277       8.065277    1[6-(1,1,6)]
    76       8.433527       8.433527       8.433527    1[6-(1,1,6)]
    77       6.196601       6.196601       6.196601    1[6-(1,6,6)]
    78       4.840145       4.840145       4.840145    1[6-(1,6,6)]
    79       7.339549       7.339549       7.339549    1[6-(1,1,6)]
    80       6.549181       6.549181       6.549181    1[6-(1,1,6)]
    81       5.979176       5.979176       5.979176    1[6-(1,1,6)]
    82       8.494249       8.494249       8.494249    1[6-(1,6,6)]
    83       0.056805       0.056805       0.056805    1[6-(1,6,6)]
    84       7.351301       7.351301       7.351301    1[6-(1,1,6)]
    85       8.141669       8.141669       8.141669    1[6-(1,1,6)]
    86       8.711674       8.711674       8.711674    1[6-(1,1,6)]
    87       3.597299       3.597299       3.597299    1[6-(1,6,6)]
    88       4.953755       4.953755       4.953755    1[6-(1,6,6)]
    89       2.454351       2.454351       2.454351    1[6-(1,1,6)]
    90       3.244719       3.244719       3.244719    1[6-(1,1,6)]
    91       3.814724       3.814724       3.814724    1[6-(1,1,6)]
    92       1.299651       1.299651       1.299651    1[6-(1,6,6)]
    93       9.737095       9.737095       9.737095    1[6-(1,6,6)]
    94       2.442599       2.442599       2.442599    1[6-(1,1,6)]
    95       1.652231       1.652231       1.652231    1[6-(1,1,6)]
    96       1.082226       1.082226       1.082226    1[6-(1,1,6)]
    97       3.597299       3.597299       3.597299    1[6-(1,6,6)]
    98       4.953755       4.953755       4.953755    1[6-(1,6,6)]
    99       2.454351       2.454351       2.454351    1[6-(1,1,6)]
   100       3.244719       3.244719       3.244719    1[6-(1,1,6)]
   101       3.814724       3.814724       3.814724    1[6-(1,1,6)]
   102       1.299651       1.299651       1.299651    1[6-(1,6,6)]
   103       9.737095       9.737095       9.737095    1[6-(1,6,6)]
   104       2.442599       2.442599       2.442599    1[6-(1,1,6)]
   105       1.652231       1.652231       1.652231    1[6-(1,1,6)]
   106       1.082226       1.082226       1.082226    1[6-(1,1,6)]
   107       6.196601       6.196601       6.196601    1[6-(1,6,6)]
   108       4.840145       4.840145       4.840145    1[6-(1,6,6)]
   109       7.339549       7.339549       7.339549    1[6-(1,1,6)]
   110       6.549181       6.549181       6.549181    1[6-(1,1,6)]
   111       5.979176       5.979176       5.979176    1[6-(1,1,6)]
   112       8.494249       8.494249       8.494249    1[6-(1,6,6)]
   113       0.056805       0.056805       0.056805    1[6-(1,6,6)]
   114       7.351301       7.351301       7.351301    1[6-(1,1,6)]
   115       8.141669       8.141669       8.141669    1[6-(1,1,6)]
   116       8.711674       8.711674       8.711674    1[6-(1,1,6)]
   117        8.84585        8.84585        8.84585    1[6-(6,6)]
   118       2.114503       2.114503       2.114503    1[6-(6,6)]
   119       3.160492       3.160492       3.160492    1[6-(6,7)]
   120       5.512007       5.512007       5.512007    1[6-(1,6,6)]
   121       6.569748       6.569748       6.569748    1[6-(1,6,6)]
   122       8.536363       8.536363       8.536363    1[6-(6,7)]
   123       0.442684       0.442684       0.442684    1[6-(6,6)]
   124        7.44924        7.44924        7.44924    1[6-(6,6)]
   125       0.688511       0.688511       0.688511    1[6-(6,7)]
   126        6.59913        6.59913        6.59913    1[6-(6,7)]
   127       9.450134       9.450134       9.450134    1[6-(6,6)]
   128       9.426629       9.426629       9.426629    1[6-(6,6)]
   129       5.135921       5.135921       5.135921    1[6-(1,1,6)]
   130       6.625573       6.625573       6.625573    1[6-(1,1,6)]
   131       6.257323       6.257323       6.257323    1[6-(1,1,6)]
   132          5.845          5.845          5.845    1[6-(6,6)]
   133       2.782447       2.782447       2.782447    1[6-(6,6)]
   134       1.736458       1.736458       1.736458    1[6-(6,7)]
   135       9.178843       9.178843       9.178843    1[6-(1,6,6)]
   136       8.121102       8.121102       8.121102    1[6-(1,6,6)]
   137       6.154487       6.154487       6.154487    1[6-(6,7)]
   138       4.454266       4.454266       4.454266    1[6-(6,6)]
   139        7.24161        7.24161        7.24161    1[6-(6,6)]
   140       4.208439       4.208439       4.208439    1[6-(6,7)]
   141        8.09172        8.09172        8.09172    1[6-(6,7)]
   142       5.240716       5.240716       5.240716    1[6-(6,6)]
   143       5.264221       5.264221       5.264221    1[6-(6,6)]
   144       9.554929       9.554929       9.554929    1[6-(1,1,6)]
   145       8.065277       8.065277       8.065277    1[6-(1,1,6)]
   146       8.433527       8.433527       8.433527    1[6-(1,1,6)]
   147        0.94805        0.94805        0.94805    1[6-(6,6)]
   148       7.679397       7.679397       7.679397    1[6-(6,6)]
   149       6.633408       6.633408       6.633408    1[6-(6,7)]
   150       4.281893       4.281893       4.281893    1[6-(1,6,6)]
   151       3.224152       3.224152       3.224152    1[6-(1,6,6)]
   152       1.257537       1.257537       1.257537    1[6-(6,7)]
   153       9.351216       9.351216       9.351216    1[6-(6,6)]
   154        2.34466        2.34466        2.34466    1[6-(6,6)]
   155       9.105389       9.105389       9.105389    1[6-(6,7)]
   156        3.19477        3.19477        3.19477    1[6-(6,7)]
   157       0.343766       0.343766       0.343766    1[6-(6,6)]
   158       0.367271       0.367271       0.367271    1[6-(6,6)]
   159       4.657979       4.657979       4.657979    1[6-(1,1,6)]
   160       3.168327       3.168327       3.168327    1[6-(1,1,6)]
   161       3.536577       3.536577       3.536577    1[6-(1,1,6)]
   162         3.9489         3.9489         3.9489    1[6-(6,6)]
   163       7.011453       7.011453       7.011453    1[6-(6,6)]
   164       8.057442       8.057442       8.057442    1[6-(6,7)]
   165       0.615057       0.615057       0.615057    1[6-(1,6,6)]
   166       1.672798       1.672798       1.672798    1[6-(1,6,6)]
   167       3.639413       3.639413       3.639413    1[6-(6,7)]
   168       5.339634       5.339634       5.339634    1[6-(6,6)]
   169        2.55229        2.55229        2.55229    1[6-(6,6)]
   170       5.585461       5.585461       5.585461    1[6-(6,7)]
   171        1.70218        1.70218        1.70218    1[6-(6,7)]
   172       4.553184       4.553184       4.553184    1[6-(6,6)]
   173       4.529679       4.529679       4.529679    1[6-(6,6)]
   174       0.238971       0.238971       0.238971    1[6-(1,1,6)]
   175       1.728623       1.728623       1.728623    1[6-(1,1,6)]
   176       1.360373       1.360373       1.360373    1[6-(1,1,6)]
   177        7.08001        7.08001        7.08001    6[6-(6,7),6-(8,8),7-(6,48)]
   178        6.13392        6.13392        6.13392    6[6-(6,7),6-(8,8),7-(6,48)]
   179       5.123189       5.123189       5.123189    6[6-(1,1,6),7-(6,48),7-(6,48)]
   180       1.227176       1.227176       1.227176    6[6-(1,6),6-(1,6),6-(1,6)]
   181       9.010388       9.010388       9.010388    6[6-(1,6),6-(1,6),6-(1,6)]
   182       0.670882       0.670882       0.670882    6[1-(0),6-(1,6),6-(6,6)]
   183       6.236756       6.236756       6.236756    6[6-(6,7),8-(0),8-(48)]
   184       8.545178       8.545178       8.545178    6[6-(6,7),8-(0),8-(48)]
   185       7.967338       7.967338       7.967338    6[1-(0),6-(1,7),6-(6,6)]
   186        7.35424        7.35424        7.35424    6[1-(0),6-(1,6),7-(6,48)]
   187       4.052716       4.052716       4.052716    6[1-(0),1-(0),6-(1,1,1),6-(7,7)]
   188       1.475941       1.475941       1.475941    6[1-(0),6-(1,6),7-(6,48)]
   189       9.608795       9.608795       9.608795    6[1-(0),6-(1,6),6-(6,6)]
   190       2.100792       2.100792       2.100792    6[1-(0),6-(1,7),6-(6,6)]
   191       8.799819       8.799819       8.799819    6[1-(0),6-(1,6),7-(6,48)]
   192       2.613013       2.613013       2.613013    6[1-(0),6-(1,6),7-(6,48)]
   193       0.924544       0.924544       0.924544    6[1-(0),6-(1,7),6-(6,6)]
   194       9.443278       9.443278       9.443278    6[1-(0),6-(1,7),6-(6,6)]
   195       3.834312       3.834312       3.834312    6[1-(0),1-(0),1-(0),6-(1,1,6)]
   196        7.61084        7.61084        7.61084    6[6-(6,7),6-(8,8),7-(6,48)]
   197        8.55693        8.55693        8.55693    6[6-(6,7),6-(8,8),7-(6,48)]
   198       9.567661       9.567661       9.567661    6[6-(1,1,6),7-(6,48),7-(6,48)]
   199       3.669774       3.669774       3.669774    6[6-(1,6),6-(1,6),6-(1,6)]
   200       5.680462       5.680462       5.680462    6[6-(1,6),6-(1,6),6-(1,6)]
   201       4.226068       4.226068       4.226068    6[1-(0),6-(1,6),6-(6,6)]
   202       8.454094       8.454094       8.454094    6[6-(6,7),8-(0),8-(48)]
   203       6.145672       6.145672       6.145672    6[6-(6,7),8-(0),8-(48)]
   204       6.723512       6.723512       6.723512    6[1-(0),6-(1,7),6-(6,6)]
   205        7.33661        7.33661        7.33661    6[1-(0),6-(1,6),7-(6,48)]
   206       0.844234       0.844234       0.844234    6[1-(0),1-(0),6-(1,1,1),6-(7,7)]
   207       3.421009       3.421009       3.421009    6[1-(0),6-(1,6),7-(6,48)]
   208       5.082055       5.082055       5.082055    6[1-(0),6-(1,6),6-(6,6)]
   209       2.796158       2.796158       2.796158    6[1-(0),6-(1,7),6-(6,6)]
   210       5.891031       5.891031       5.891031    6[1-(0),6-(1,6),7-(6,48)]
   211       2.283937       2.283937       2.283937    6[1-(0),6-(1,6),7-(6,48)]
   212       3.972406       3.972406       3.972406    6[1-(0),6-(1,7),6-(6,6)]
   213       5.247572       5.247572       5.247572    6[1-(0),6-(1,7),6-(6,6)]
   214       1.062638       1.062638       1.062638    6[1-(0),1-(0),1-(0),6-(1,1,6)]
   215        2.71389        2.71389        2.71389    6[6-(6,7),6-(8,8),7-(6,48)]
   216        3.65998        3.65998        3.65998    6[6-(6,7),6-(8,8),7-(6,48)]
   217       4.670711       4.670711       4.670711    6[6-(1,1,6),7-(6,48),7-(6,48)]
   218       8.566724       8.566724       8.566724    6[6-(1,6),6-(1,6),6-(1,6)]
   219       0.783512       0.783512       0.783512    6[6-(1,6),6-(1,6),6-(1,6)]
   220       9.123018       9.123018       9.123018    6[1-(0),6-(1,6),6-(6,6)]
   221       3.557144       3.557144       3.557144    6[6-(6,7),8-(0),8-(48)]
   222       1.248722       1.248722       1.248722    6[6-(6,7),8-(0),8-(48)]
   223       1.826562       1.826562       1.826562    6[1-(0),6-(1,7),6-(6,6)]
   224        2.43966        2.43966        2.43966    6[1-(0),6-(1,6),7-(6,48)]
   225       5.741184       5.741184       5.741184    6[1-(0),1-(0),6-(1,1,1),6-(7,7)]
   226       8.317959       8.317959       8.317959    6[1-(0),6-(1,6),7-(6,48)]
   227       0.185105       0.185105       0.185105    6[1-(0),6-(1,6),6-(6,6)]
   228       7.693108       7.693108       7.693108    6[1-(0),6-(1,7),6-(6,6)]
   229       0.994081       0.994081       0.994081    6[1-(0),6-(1,6),7-(6,48)]
   230       7.180887       7.180887       7.180887    6[1-(0),6-(1,6),7-(6,48)]
   231       8.869356       8.869356       8.869356    6[1-(0),6-(1,7),6-(6,6)]
   232       0.350622       0.350622       0.350622    6[1-(0),6-(1,7),6-(6,6)]
   233       5.959588       5.959588       5.959588    6[1-(0),1-(0),1-(0),6-(1,1,6)]
   234        2.18306        2.18306        2.18306    6[6-(6,7),6-(8,8),7-(6,48)]
   235        1.23697        1.23697        1.23697    6[6-(6,7),6-(8,8),7-(6,48)]
   236       0.226239       0.226239       0.226239    6[6-(1,1,6),7-(6,48),7-(6,48)]
   237       6.124126       6.124126       6.124126    6[6-(1,6),6-(1,6),6-(1,6)]
   238       4.113438       4.113438       4.113438    6[6-(1,6),6-(1,6),6-(1,6)]
   239       5.567832       5.567832       5.567832    6[1-(0),6-(1,6),6-(6,6)]
   240       1.339806       1.339806       1.339806    6[6-(6,7),8-(0),8-(48)]
   241       3.648228       3.648228       3.648228    6[6-(6,7),8-(0),8-(48)]
   242       3.070388       3.070388       3.070388    6[1-(0),6-(1,7),6-(6,6)]
   243        2.45729        2.45729        2.45729    6[1-(0),6-(1,6),7-(6,48)]
   244       8.949666       8.949666       8.949666    6[1-(0),1-(0),6-(1,1,1),6-(7,7)]
   245       6.372891       6.372891       6.372891    6[1-(0),6-(1,6),7-(6,48)]
   246       4.711845       4.711845       4.711845    6[1-(0),6-(1,6),6-(6,6)]
   247       6.997742       6.997742       6.997742    6[1-(0),6-(1,7),6-(6,6)]
   248       3.902869       3.902869       3.902869    6[1-(0),6-(1,6),7-(6,48)]
   249       7.509963       7.509963       7.509963    6[1-(0),6-(1,6),7-(6,48)]
   250       5.821494       5.821494       5.821494    6[1-(0),6-(1,7),6-(6,6)]
   251       4.546328       4.546328       4.546328    6[1-(0),6-(1,7),6-(6,6)]
   252       8.731262       8.731262       8.731262    6[1-(0),1-(0),1-(0),6-(1,1,6)]
   253       5.861649       5.861649       5.861649    6[6-(6,7),6-(8,8),7-(6,48)]
   254       5.581544       5.581544       5.581544    6[6-(1,1,6),7-(6,48),7-(6,48)]
   255       6.423819       6.423819       6.423819    6[6-(6,7),8-(0),8-(48)]
   256       5.723555       5.723555       5.723555    6[1-(0),1-(0),6-(1,1,1),6-(7,7)]
   257         4.8803         4.8803         4.8803    6[6-(6,7),6-(8,8),7-(6,48)]
   258       4.063489       4.063489       4.063489    6[6-(6,7),8-(0),8-(0)]
   259       6.465933       6.465933       6.465933    6[1-(0),1-(0),1-(0),6-(1,1,6)]
   260       8.829201       8.829201       8.829201    6[6-(6,7),6-(8,8),7-(6,48)]
   261       9.109306       9.109306       9.109306    6[6-(1,1,6),7-(6,48),7-(6,48)]
   262       8.267031       8.267031       8.267031    6[6-(6,7),8-(0),8-(48)]
   263       8.967295       8.967295       8.967295    6[1-(0),1-(0),6-(1,1,1),6-(7,7)]
   264        0.01665        0.01665        0.01665    6[6-(6,7),6-(8,8),7-(6,48)]
   265       0.833461       0.833461       0.833461    6[6-(6,7),8-(0),8-(0)]
   266       8.224917       8.224917       8.224917    6[1-(0),1-(0),1-(0),6-(1,1,6)]
   267       3.932251       3.932251       3.932251    6[6-(6,7),6-(8,8),7-(6,48)]
   268       4.212356       4.212356       4.212356    6[6-(1,1,6),7-(6,48),7-(6,48)]
   269       3.370081       3.370081       3.370081    6[6-(6,7),8-(0),8-(48)]
   270       4.070345       4.070345       4.070345    6[1-(0),1-(0),6-(1,1,1),6-(7,7)]
   271         4.9136         4.9136         4.9136    6[6-(6,7),6-(8,8),7-(6,48)]
   272       5.730411       5.730411       5.730411    6[6-(6,7),8-(0),8-(0)]
   273       3.327967       3.327967       3.327967    6[1-(0),1-(0),1-(0),6-(1,1,6)]
   274       0.964699       0.964699       0.964699    6[6-(6,7),6-(8,8),7-(6,48)]
   275       0.684594       0.684594       0.684594    6[6-(1,1,6),7-(6,48),7-(6,48)]
   276       1.526869       1.526869       1.526869    6[6-(6,7),8-(0),8-(48)]
   277       0.826605       0.826605       0.826605    6[1-(0),1-(0),6-(1,1,1),6-(7,7)]
   278       -0.01665       -0.01665       -0.01665    6[6-(6,7),6-(8,8),7-(6,48)]
   279       8.960439       8.960439       8.960439    6[6-(6,7),8-(0),8-(0)]
   280       1.568983       1.568983       1.568983    6[1-(0),1-(0),1-(0),6-(1,1,6)]
   281       3.932251       3.932251       3.932251    6[6-(6,7),6-(8,8),7-(6,48)]
   282       4.212356       4.212356       4.212356    6[6-(1,1,6),7-(6,48),7-(6,48)]
   283       3.370081       3.370081       3.370081    6[6-(6,7),8-(0),8-(48)]
   284       4.070345       4.070345       4.070345    6[1-(0),1-(0),6-(1,1,1),6-(7,7)]
   285         4.9136         4.9136         4.9136    6[6-(6,7),6-(8,8),7-(6,48)]
   286       5.730411       5.730411       5.730411    6[6-(6,7),8-(0),8-(0)]
   287       3.327967       3.327967       3.327967    6[1-(0),1-(0),1-(0),6-(1,1,6)]
   288       0.964699       0.964699       0.964699    6[6-(6,7),6-(8,8),7-(6,48)]
   289       0.684594       0.684594       0.684594    6[6-(1,1,6),7-(6,48),7-(6,48)]
   290       1.526869       1.526869       1.526869    6[6-(6,7),8-(0),8-(48)]
   291       0.826605       0.826605       0.826605    6[1-(0),1-(0),6-(1,1,1),6-(7,7)]
   292       -0.01665       -0.01665       -0.01665    6[6-(6,7),6-(8,8),7-(6,48)]
   293       8.960439       8.960439       8.960439    6[6-(6,7),8-(0),8-(0)]
   294       1.568983       1.568983       1.568983    6[1-(0),1-(0),1-(0),6-(1,1,6)]
   295       5.861649       5.861649       5.861649    6[6-(6,7),6-(8,8),7-(6,48)]
   296       5.581544       5.581544       5.581544    6[6-(1,1,6),7-(6,48),7-(6,48)]
   297       6.423819       6.423819       6.423819    6[6-(6,7),8-(0),8-(48)]
   298       5.723555       5.723555       5.723555    6[1-(0),1-(0),6-(1,1,1),6-(7,7)]
   299         4.8803         4.8803         4.8803    6[6-(6,7),6-(8,8),7-(6,48)]
   300       4.063489       4.063489       4.063489    6[6-(6,7),8-(0),8-(0)]
   301       6.465933       6.465933       6.465933    6[1-(0),1-(0),1-(0),6-(1,1,6)]
   302       8.829201       8.829201       8.829201    6[6-(6,7),6-(8,8),7-(6,48)]
   303       9.109306       9.109306       9.109306    6[6-(1,1,6),7-(6,48),7-(6,48)]
   304       8.267031       8.267031       8.267031    6[6-(6,7),8-(0),8-(48)]
   305       8.967295       8.967295       8.967295    6[1-(0),1-(0),6-(1,1,1),6-(7,7)]
   306        0.01665        0.01665        0.01665    6[6-(6,7),6-(8,8),7-(6,48)]
   307       0.833461       0.833461       0.833461    6[6-(6,7),8-(0),8-(0)]
   308       8.224917       8.224917       8.224917    6[1-(0),1-(0),1-(0),6-(1,1,6)]
   309        2.71389        2.71389        2.71389    6[6-(6,7),6-(8,8),7-(6,48)]
   310        3.65998        3.65998        3.65998    6[6-(6,7),6-(8,8),7-(6,48)]
   311       4.670711       4.670711       4.670711    6[6-(1,1,6),7-(6,48),7-(6,48)]
   312       8.566724       8.566724       8.566724    6[6-(1,6),6-(1,6),6-(1,6)]
   313       0.783512       0.783512       0.783512    6[6-(1,6),6-(1,6),6-(1,6)]
   314       9.123018       9.123018       9.123018    6[1-(0),6-(1,6),6-(6,6)]
   315       3.557144       3.557144       3.557144    6[6-(6,7),8-(0),8-(48)]
   316       1.248722       1.248722       1.248722    6[6-(6,7),8-(0),8-(48)]
   317       1.826562       1.826562       1.826562    6[1-(0),6-(1,7),6-(6,6)]
   318        2.43966        2.43966        2.43966    6[1-(0),6-(1,6),7-(6,48)]
   319       5.741184       5.741184       5.741184    6[1-(0),1-(0),6-(1,1,1),6-(7,7)]
   320       8.317959       8.317959       8.317959    6[1-(0),6-(1,6),7-(6,48)]
   321       0.185105       0.185105       0.185105    6[1-(0),6-(1,6),6-(6,6)]
   322       7.693108       7.693108       7.693108    6[1-(0),6-(1,7),6-(6,6)]
   323       0.994081       0.994081       0.994081    6[1-(0),6-(1,6),7-(6,48)]
   324       7.180887       7.180887       7.180887    6[1-(0),6-(1,6),7-(6,48)]
   325       8.869356       8.869356       8.869356    6[1-(0),6-(1,7),6-(6,6)]
   326       0.350622       0.350622       0.350622    6[1-(0),6-(1,7),6-(6,6)]
   327       5.959588       5.959588       5.959588    6[1-(0),1-(0),1-(0),6-(1,1,6)]
   328        2.18306        2.18306        2.18306    6[6-(6,7),6-(8,8),7-(6,48)]
   329        1.23697        1.23697        1.23697    6[6-(6,7),6-(8,8),7-(6,48)]
   330       0.226239       0.226239       0.226239    6[6-(1,1,6),7-(6,48),7-(6,48)]
   331       6.124126       6.124126       6.124126    6[6-(1,6),6-(1,6),6-(1,6)]
   332       4.113438       4.113438       4.113438    6[6-(1,6),6-(1,6),6-(1,6)]
   333       5.567832       5.567832       5.567832    6[1-(0),6-(1,6),6-(6,6)]
   334       1.339806       1.339806       1.339806    6[6-(6,7),8-(0),8-(48)]
   335       3.648228       3.648228       3.648228    6[6-(6,7),8-(0),8-(48)]
   336       3.070388       3.070388       3.070388    6[1-(0),6-(1,7),6-(6,6)]
   337        2.45729        2.45729        2.45729    6[1-(0),6-(1,6),7-(6,48)]
   338       8.949666       8.949666       8.949666    6[1-(0),1-(0),6-(1,1,1),6-(7,7)]
   339       6.372891       6.372891       6.372891    6[1-(0),6-(1,6),7-(6,48)]
   340       4.711845       4.711845       4.711845    6[1-(0),6-(1,6),6-(6,6)]
   341       6.997742       6.997742       6.997742    6[1-(0),6-(1,7),6-(6,6)]
   342       3.902869       3.902869       3.902869    6[1-(0),6-(1,6),7-(6,48)]
   343       7.509963       7.509963       7.509963    6[1-(0),6-(1,6),7-(6,48)]
   344       5.821494       5.821494       5.821494    6[1-(0),6-(1,7),6-(6,6)]
   345       4.546328       4.546328       4.546328    6[1-(0),6-(1,7),6-(6,6)]
   346       8.731262       8.731262       8.731262    6[1-(0),1-(0),1-(0),6-(1,1,6)]
   347        7.08001        7.08001        7.08001    6[6-(6,7),6-(8,8),7-(6,48)]
   348        6.13392        6.13392        6.13392    6[6-(6,7),6-(8,8),7-(6,48)]
   349       5.123189       5.123189       5.123189    6[6-(1,1,6),7-(6,48),7-(6,48)]
   350       1.227176       1.227176       1.227176    6[6-(1,6),6-(1,6),6-(1,6)]
   351       9.010388       9.010388       9.010388    6[6-(1,6),6-(1,6),6-(1,6)]
   352       0.670882       0.670882       0.670882    6[1-(0),6-(1,6),6-(6,6)]
   353       6.236756       6.236756       6.236756    6[6-(6,7),8-(0),8-(48)]
   354       8.545178       8.545178       8.545178    6[6-(6,7),8-(0),8-(48)]
   355       7.967338       7.967338       7.967338    6[1-(0),6-(1,7),6-(6,6)]
   356        7.35424        7.35424        7.35424    6[1-(0),6-(1,6),7-(6,48)]
   357       4.052716       4.052716       4.052716    6[1-(0),1-(0),6-(1,1,1),6-(7,7)]
   358       1.475941       1.475941       1.475941    6[1-(0),6-(1,6),7-(6,48)]
   359       9.608795       9.608795       9.608795    6[1-(0),6-(1,6),6-(6,6)]
   360       2.100792       2.100792       2.100792    6[1-(0),6-(1,7),6-(6,6)]
   361       8.799819       8.799819       8.799819    6[1-(0),6-(1,6),7-(6,48)]
   362       2.613013       2.613013       2.613013    6[1-(0),6-(1,6),7-(6,48)]
   363       0.924544       0.924544       0.924544    6[1-(0),6-(1,7),6-(6,6)]
   364       9.443278       9.443278       9.443278    6[1-(0),6-(1,7),6-(6,6)]
   365       3.834312       3.834312       3.834312    6[1-(0),1-(0),1-(0),6-(1,1,6)]
   366        7.61084        7.61084        7.61084    6[6-(6,7),6-(8,8),7-(6,48)]
   367        8.55693        8.55693        8.55693    6[6-(6,7),6-(8,8),7-(6,48)]
   368       9.567661       9.567661       9.567661    6[6-(1,1,6),7-(6,48),7-(6,48)]
   369       3.669774       3.669774       3.669774    6[6-(1,6),6-(1,6),6-(1,6)]
   370       5.680462       5.680462       5.680462    6[6-(1,6),6-(1,6),6-(1,6)]
   371       4.226068       4.226068       4.226068    6[1-(0),6-(1,6),6-(6,6)]
   372       8.454094       8.454094       8.454094    6[6-(6,7),8-(0),8-(48)]
   373       6.145672       6.145672       6.145672    6[6-(6,7),8-(0),8-(48)]
   374       6.723512       6.723512       6.723512    6[1-(0),6-(1,7),6-(6,6)]
   375        7.33661        7.33661        7.33661    6[1-(0),6-(1,6),7-(6,48)]
   376       0.844234       0.844234       0.844234    6[1-(0),1-(0),6-(1,1,1),6-(7,7)]
   377       3.421009       3.421009       3.421009    6[1-(0),6-(1,6),7-(6,48)]
   378       5.082055       5.082055       5.082055    6[1-(0),6-(1,6),6-(6,6)]
   379       2.796158       2.796158       2.796158    6[1-(0),6-(1,7),6-(6,6)]
   380       5.891031       5.891031       5.891031    6[1-(0),6-(1,6),7-(6,48)]
   381       2.283937       2.283937       2.283937    6[1-(0),6-(1,6),7-(6,48)]
   382       3.972406       3.972406       3.972406    6[1-(0),6-(1,7),6-(6,6)]
   383       5.247572       5.247572       5.247572    6[1-(0),6-(1,7),6-(6,6)]
   384       1.062638       1.062638       1.062638    6[1-(0),1-(0),1-(0),6-(1,1,6)]
   385       6.436551       6.436551       6.436551    7[6-(6,6),6-(6,7),48-(7,7,8,8)]
   386       4.901847       4.901847       4.901847    7[6-(6,6),6-(6,7),48-(7,7,8)]
   387       7.748934       7.748934       7.748934    7[6-(1,6),6-(1,6),48-(7,7,8)]
   388       2.322134       2.322134       2.322134    7[6-(1,6),6-(1,6),48-(7,7,8)]
   389       8.254299       8.254299       8.254299    7[6-(6,6),6-(6,7),48-(7,7,8,8)]
   390      -0.004897      -0.004897      -0.004897    7[6-(6,6),6-(6,7),48-(7,7,8)]
   391       6.941916       6.941916       6.941916    7[6-(1,6),6-(1,6),48-(7,7,8)]
   392       2.574816       2.574816       2.574816    7[6-(1,6),6-(1,6),48-(7,7,8)]
   393       3.357349       3.357349       3.357349    7[6-(6,6),6-(6,7),48-(7,7,8,8)]
   394       4.892053       4.892053       4.892053    7[6-(6,6),6-(6,7),48-(7,7,8)]
   395       2.044966       2.044966       2.044966    7[6-(1,6),6-(1,6),48-(7,7,8)]
   396       7.471766       7.471766       7.471766    7[6-(1,6),6-(1,6),48-(7,7,8)]
   397       1.539601       1.539601       1.539601    7[6-(6,6),6-(6,7),48-(7,7,8,8)]
   398       0.004897       0.004897       0.004897    7[6-(6,6),6-(6,7),48-(7,7,8)]
   399       2.851984       2.851984       2.851984    7[6-(1,6),6-(1,6),48-(7,7,8)]
   400       7.219084       7.219084       7.219084    7[6-(1,6),6-(1,6),48-(7,7,8)]
   401       6.300416       6.300416       6.300416    7[6-(6,6),6-(6,7),48-(7,7,8,8)]
   402       4.717722       4.717722       4.717722    7[6-(6,6),6-(6,7),48-(7,7,8,8)]
   403       8.390434       8.390434       8.390434    7[6-(6,6),6-(6,7),48-(7,7,8,8)]
   404       0.179228       0.179228       0.179228    7[6-(6,6),6-(6,7),48-(7,7,8,8)]
   405       3.493484       3.493484       3.493484    7[6-(6,6),6-(6,7),48-(7,7,8,8)]
   406       5.076178       5.076178       5.076178    7[6-(6,6),6-(6,7),48-(7,7,8,8)]
   407       1.403466       1.403466       1.403466    7[6-(6,6),6-(6,7),48-(7,7,8,8)]
   408       9.614672       9.614672       9.614672    7[6-(6,6),6-(6,7),48-(7,7,8,8)]
   409       3.493484       3.493484       3.493484    7[6-(6,6),6-(6,7),48-(7,7,8,8)]
   410       5.076178       5.076178       5.076178    7[6-(6,6),6-(6,7),48-(7,7,8,8)]
   411       1.403466       1.403466       1.403466    7[6-(6,6),6-(6,7),48-(7,7,8,8)]
   412       9.614672       9.614672       9.614672    7[6-(6,6),6-(6,7),48-(7,7,8,8)]
   413       6.300416       6.300416       6.300416    7[6-(6,6),6-(6,7),48-(7,7,8,8)]
   414       4.717722       4.717722       4.717722    7[6-(6,6),6-(6,7),48-(7,7,8,8)]
   415       8.390434       8.390434       8.390434    7[6-(6,6),6-(6,7),48-(7,7,8,8)]
   416       0.179228       0.179228       0.179228    7[6-(6,6),6-(6,7),48-(7,7,8,8)]
   417       3.357349       3.357349       3.357349    7[6-(6,6),6-(6,7),48-(7,7,8,8)]
   418       4.892053       4.892053       4.892053    7[6-(6,6),6-(6,7),48-(7,7,8)]
   419       2.044966       2.044966       2.044966    7[6-(1,6),6-(1,6),48-(7,7,8)]
   420       7.471766       7.471766       7.471766    7[6-(1,6),6-(1,6),48-(7,7,8)]
   421       1.539601       1.539601       1.539601    7[6-(6,6),6-(6,7),48-(7,7,8,8)]
   422       0.004897       0.004897       0.004897    7[6-(6,6),6-(6,7),48-(7,7,8)]
   423       2.851984       2.851984       2.851984    7[6-(1,6),6-(1,6),48-(7,7,8)]
   424       7.219084       7.219084       7.219084    7[6-(1,6),6-(1,6),48-(7,7,8)]
   425       6.436551       6.436551       6.436551    7[6-(6,6),6-(6,7),48-(7,7,8,8)]
   426       4.901847       4.901847       4.901847    7[6-(6,6),6-(6,7),48-(7,7,8)]
   427       7.748934       7.748934       7.748934    7[6-(1,6),6-(1,6),48-(7,7,8)]
   428       2.322134       2.322134       2.322134    7[6-(1,6),6-(1,6),48-(7,7,8)]
   429       8.254299       8.254299       8.254299    7[6-(6,6),6-(6,7),48-(7,7,8,8)]
   430      -0.004897      -0.004897      -0.004897    7[6-(6,6),6-(6,7),48-(7,7,8)]
   431       6.941916       6.941916       6.941916    7[6-(1,6),6-(1,6),48-(7,7,8)]
   432       2.574816       2.574816       2.574816    7[6-(1,6),6-(1,6),48-(7,7,8)]
   433       9.097554       9.097554       9.097554    8[6-(6,8)]
   434        9.16807        9.16807        9.16807    8[6-(6,8),48-(7,7,7,8)]
   435       5.229943       5.229943       5.229943    8[6-(6,8),48-(7,7,7)]
   436       7.431611       7.431611       7.431611    8[6-(6,8)]
   437       5.593296       5.593296       5.593296    8[6-(6,8)]
   438        5.52278        5.52278        5.52278    8[6-(6,8),48-(7,7,7,8)]
   439       9.460907       9.460907       9.460907    8[6-(6,8),48-(7,7,7)]
   440       7.259239       7.259239       7.259239    8[6-(6,8)]
   441       0.696346       0.696346       0.696346    8[6-(6,8)]
   442        0.62583        0.62583        0.62583    8[6-(6,8),48-(7,7,7,8)]
   443       4.563957       4.563957       4.563957    8[6-(6,8),48-(7,7,7)]
   444       2.362289       2.362289       2.362289    8[6-(6,8)]
   445       4.200604       4.200604       4.200604    8[6-(6,8)]
   446        4.27112        4.27112        4.27112    8[6-(6,8),48-(7,7,7,8)]
   447       0.332993       0.332993       0.332993    8[6-(6,8),48-(7,7,7)]
   448       2.534661       2.534661       2.534661    8[6-(6,8)]
   449       4.232924       4.232924       4.232924    8[6-(6,8)]
   450       7.361095       7.361095       7.361095    8[6-(6,8),48-(7,7,7,8)]
   451       3.232966       3.232966       3.232966    8[6-(6,8)]
   452       5.921392       5.921392       5.921392    8[6-(6,8)]
   453       0.664026       0.664026       0.664026    8[6-(6,8)]
   454       7.329755       7.329755       7.329755    8[6-(6,8),48-(7,7,7,8)]
   455       1.663984       1.663984       1.663984    8[6-(6,8)]
   456       8.769458       8.769458       8.769458    8[6-(6,8)]
   457       5.560976       5.560976       5.560976    8[6-(6,8)]
   458       2.432805       2.432805       2.432805    8[6-(6,8),48-(7,7,7,8)]
   459       6.560934       6.560934       6.560934    8[6-(6,8)]
   460       3.872508       3.872508       3.872508    8[6-(6,8)]
   461       9.129874       9.129874       9.129874    8[6-(6,8)]
   462       2.464145       2.464145       2.464145    8[6-(6,8),48-(7,7,7,8)]
   463       8.129916       8.129916       8.129916    8[6-(6,8)]
   464       1.024442       1.024442       1.024442    8[6-(6,8)]
   465       5.560976       5.560976       5.560976    8[6-(6,8)]
   466       2.432805       2.432805       2.432805    8[6-(6,8),48-(7,7,7,8)]
   467       6.560934       6.560934       6.560934    8[6-(6,8)]
   468       3.872508       3.872508       3.872508    8[6-(6,8)]
   469       9.129874       9.129874       9.129874    8[6-(6,8)]
   470       2.464145       2.464145       2.464145    8[6-(6,8),48-(7,7,7,8)]
   471       8.129916       8.129916       8.129916    8[6-(6,8)]
   472       1.024442       1.024442       1.024442    8[6-(6,8)]
   473       4.232924       4.232924       4.232924    8[6-(6,8)]
   474       7.361095       7.361095       7.361095    8[6-(6,8),48-(7,7,7,8)]
   475       3.232966       3.232966       3.232966    8[6-(6,8)]
   476       5.921392       5.921392       5.921392    8[6-(6,8)]
   477       0.664026       0.664026       0.664026    8[6-(6,8)]
   478       7.329755       7.329755       7.329755    8[6-(6,8),48-(7,7,7,8)]
   479       1.663984       1.663984       1.663984    8[6-(6,8)]
   480       8.769458       8.769458       8.769458    8[6-(6,8)]
   481       0.696346       0.696346       0.696346    8[6-(6,8)]
   482        0.62583        0.62583        0.62583    8[6-(6,8),48-(7,7,7,8)]
   483       4.563957       4.563957       4.563957    8[6-(6,8),48-(7,7,7)]
   484       2.362289       2.362289       2.362289    8[6-(6,8)]
   485       4.200604       4.200604       4.200604    8[6-(6,8)]
   486        4.27112        4.27112        4.27112    8[6-(6,8),48-(7,7,7,8)]
   487       0.332993       0.332993       0.332993    8[6-(6,8),48-(7,7,7)]
   488       2.534661       2.534661       2.534661    8[6-(6,8)]
   489       9.097554       9.097554       9.097554    8[6-(6,8)]
   490        9.16807        9.16807        9.16807    8[6-(6,8),48-(7,7,7,8)]
   491       5.229943       5.229943       5.229943    8[6-(6,8),48-(7,7,7)]
   492       7.431611       7.431611       7.431611    8[6-(6,8)]
   493       5.593296       5.593296       5.593296    8[6-(6,8)]
   494        5.52278        5.52278        5.52278    8[6-(6,8),48-(7,7,7,8)]
   495       9.460907       9.460907       9.460907    8[6-(6,8),48-(7,7,7)]
   496       7.259239       7.259239       7.259239    8[6-(6,8)]
