# Supplementary material for: A collection of forcefield precursors for metal–organic frameworks
Source: RSC Adv. 2019 Nov 13;9(63):36492–507. doi: 10.1039/c9ra07327b (PMC9075174; doi:10.1039/c9ra07327b)
Supplement: RA-009-C9RA07327B-s2272 [file RA-009-C9RA07327B-s2272.txt]

SEFBOV_clean

10.299000    0.000000    0.000000
0.000000    11.824000    0.000000
0.000000    0.000000    20.372000

     1       0.391259       0.391259       0.391259    30[8-(6),8-(6),8-(6,30),8-(6,30)]
     2       3.617009       3.617009       3.617009    30[8-(6),8-(6),8-(6),8-(6,30),8-(6,30)]
     3       4.758241       4.758241       4.758241    30[8-(6),8-(6),8-(6,30),8-(6,30)]
     4       1.532491       1.532491       1.532491    30[8-(6),8-(6),8-(6),8-(6,30),8-(6,30)]
     5       9.907741       9.907741       9.907741    30[8-(6),8-(6),8-(6,30),8-(6,30)]
     6       6.681991       6.681991       6.681991    30[8-(6),8-(6),8-(6),8-(6,30),8-(6,30)]
     7       5.540759       5.540759       5.540759    30[8-(6),8-(6),8-(6,30),8-(6,30)]
     8       8.766509       8.766509       8.766509    30[8-(6),8-(6),8-(6),8-(6,30),8-(6,30)]
     9       2.666411       2.666411       2.666411    1[6-(6,6,8)]
    10       3.549035       3.549035       3.549035    1[6-(1,1,6)]
    11       1.966079       1.966079       1.966079    1[6-(1,1,6)]
    12        2.77764        2.77764        2.77764    1[6-(1,1,6)]
    13       0.476844       0.476844       0.476844    1[6-(6,6)]
    14       4.189633       4.189633       4.189633    1[6-(6,6)]
    15       4.384284       4.384284       4.384284    1[6-(6,6)]
    16       0.702392       0.702392       0.702392    1[6-(6,6)]
    17       2.483089       2.483089       2.483089    1[6-(6,6,8)]
    18       1.600465       1.600465       1.600465    1[6-(1,1,6)]
    19       3.183421       3.183421       3.183421    1[6-(1,1,6)]
    20        2.37186        2.37186        2.37186    1[6-(1,1,6)]
    21       4.672656       4.672656       4.672656    1[6-(6,6)]
    22       0.959867       0.959867       0.959867    1[6-(6,6)]
    23       0.765216       0.765216       0.765216    1[6-(6,6)]
    24       4.447108       4.447108       4.447108    1[6-(6,6)]
    25       7.632589       7.632589       7.632589    1[6-(6,6,8)]
    26       6.749965       6.749965       6.749965    1[6-(1,1,6)]
    27       8.332921       8.332921       8.332921    1[6-(1,1,6)]
    28        7.52136        7.52136        7.52136    1[6-(1,1,6)]
    29       9.822156       9.822156       9.822156    1[6-(6,6)]
    30       6.109367       6.109367       6.109367    1[6-(6,6)]
    31       5.914716       5.914716       5.914716    1[6-(6,6)]
    32       9.596608       9.596608       9.596608    1[6-(6,6)]
    33       7.815911       7.815911       7.815911    1[6-(6,6,8)]
    34       8.698535       8.698535       8.698535    1[6-(1,1,6)]
    35       7.115579       7.115579       7.115579    1[6-(1,1,6)]
    36        7.92714        7.92714        7.92714    1[6-(1,1,6)]
    37       5.626344       5.626344       5.626344    1[6-(6,6)]
    38       9.339133       9.339133       9.339133    1[6-(6,6)]
    39       9.533784       9.533784       9.533784    1[6-(6,6)]
    40       5.851892       5.851892       5.851892    1[6-(6,6)]
    41        1.44701        1.44701        1.44701    6[6-(1,6,8),8-(30),8-(30,30)]
    42       2.702458       2.702458       2.702458    6[1-(0),6-(1,1,1),6-(8,8),8-(30,30)]
    43       2.753953       2.753953       2.753953    6[1-(0),1-(0),1-(0),6-(1,6,8)]
    44       2.232823       2.232823       2.232823    6[6-(6,6),8-(30),8-(30)]
    45       2.390398       2.390398       2.390398    6[6-(1,6),6-(1,6),6-(8,8)]
    46       1.316212       1.316212       1.316212    6[1-(0),6-(1,6),6-(6,6)]
    47       3.507839       3.507839       3.507839    6[1-(0),6-(1,6),6-(6,6)]
    48       2.821926       2.821926       2.821926    6[6-(6,6),8-(30),8-(30)]
    49       2.670531       2.670531       2.670531    6[6-(1,6),6-(1,6),6-(8,8)]
    50       3.633487       3.633487       3.633487    6[1-(0),6-(1,6),6-(6,6)]
    51       1.453189       1.453189       1.453189    6[1-(0),6-(1,6),6-(6,6)]
    52        3.70249        3.70249        3.70249    6[6-(1,6,8),8-(30),8-(30,30)]
    53       2.447042       2.447042       2.447042    6[1-(0),6-(1,1,1),6-(8,8),8-(30,30)]
    54       2.395547       2.395547       2.395547    6[1-(0),1-(0),1-(0),6-(1,6,8)]
    55       2.916677       2.916677       2.916677    6[6-(6,6),8-(30),8-(30)]
    56       2.759102       2.759102       2.759102    6[6-(1,6),6-(1,6),6-(8,8)]
    57       3.833288       3.833288       3.833288    6[1-(0),6-(1,6),6-(6,6)]
    58       1.641661       1.641661       1.641661    6[1-(0),6-(1,6),6-(6,6)]
    59       2.327574       2.327574       2.327574    6[6-(6,6),8-(30),8-(30)]
    60       2.478969       2.478969       2.478969    6[6-(1,6),6-(1,6),6-(8,8)]
    61       1.516013       1.516013       1.516013    6[1-(0),6-(1,6),6-(6,6)]
    62       3.696311       3.696311       3.696311    6[1-(0),6-(1,6),6-(6,6)]
    63        8.85199        8.85199        8.85199    6[6-(1,6,8),8-(30),8-(30,30)]
    64       7.596542       7.596542       7.596542    6[1-(0),6-(1,1,1),6-(8,8),8-(30,30)]
    65       7.545047       7.545047       7.545047    6[1-(0),1-(0),1-(0),6-(1,6,8)]
    66       8.066177       8.066177       8.066177    6[6-(6,6),8-(30),8-(30)]
    67       7.908602       7.908602       7.908602    6[6-(1,6),6-(1,6),6-(8,8)]
    68       8.982788       8.982788       8.982788    6[1-(0),6-(1,6),6-(6,6)]
    69       6.791161       6.791161       6.791161    6[1-(0),6-(1,6),6-(6,6)]
    70       7.477074       7.477074       7.477074    6[6-(6,6),8-(30),8-(30)]
    71       7.628469       7.628469       7.628469    6[6-(1,6),6-(1,6),6-(8,8)]
    72       6.665513       6.665513       6.665513    6[1-(0),6-(1,6),6-(6,6)]
    73       8.845811       8.845811       8.845811    6[1-(0),6-(1,6),6-(6,6)]
    74       6.596509       6.596509       6.596509    6[6-(1,6,8),8-(30),8-(30,30)]
    75       7.851958       7.851958       7.851958    6[1-(0),6-(1,1,1),6-(8,8),8-(30,30)]
    76       7.903453       7.903453       7.903453    6[1-(0),1-(0),1-(0),6-(1,6,8)]
    77       7.382323       7.382323       7.382323    6[6-(6,6),8-(30),8-(30)]
    78       7.539898       7.539898       7.539898    6[6-(1,6),6-(1,6),6-(8,8)]
    79       6.465712       6.465712       6.465712    6[1-(0),6-(1,6),6-(6,6)]
    80       8.657339       8.657339       8.657339    6[1-(0),6-(1,6),6-(6,6)]
    81       7.971426       7.971426       7.971426    6[6-(6,6),8-(30),8-(30)]
    82       7.820031       7.820031       7.820031    6[6-(1,6),6-(1,6),6-(8,8)]
    83       8.782987       8.782987       8.782987    6[1-(0),6-(1,6),6-(6,6)]
    84       6.602689       6.602689       6.602689    6[1-(0),6-(1,6),6-(6,6)]
    85       1.577807       1.577807       1.577807    8[6-(6,8),30-(8,8,8),30-(8,8,8,8)]
    86       3.858005       3.858005       3.858005    8[6-(1,6,6),30-(8,8,8),30-(8,8,8,8)]
    87       0.347076       0.347076       0.347076    8[6-(6,8),30-(8,8,8,8)]
    88       1.142159       1.142159       1.142159    8[6-(6,8),30-(8,8,8)]
    89       3.248305       3.248305       3.248305    8[6-(6,8),30-(8,8,8,8)]
    90       3.973354       3.973354       3.973354    8[6-(6,8),30-(8,8,8)]
    91       1.786876       1.786876       1.786876    8[6-(6,8),30-(8,8,8,8)]
    92       3.571693       3.571693       3.571693    8[6-(6,8),30-(8,8,8),30-(8,8,8,8)]
    93       1.291495       1.291495       1.291495    8[6-(1,6,6),30-(8,8,8),30-(8,8,8,8)]
    94       4.802424       4.802424       4.802424    8[6-(6,8),30-(8,8,8,8)]
    95       4.007341       4.007341       4.007341    8[6-(6,8),30-(8,8,8)]
    96       1.901195       1.901195       1.901195    8[6-(6,8),30-(8,8,8,8)]
    97       1.176146       1.176146       1.176146    8[6-(6,8),30-(8,8,8)]
    98       3.362624       3.362624       3.362624    8[6-(6,8),30-(8,8,8,8)]
    99       8.721193       8.721193       8.721193    8[6-(6,8),30-(8,8,8),30-(8,8,8,8)]
   100       6.440995       6.440995       6.440995    8[6-(1,6,6),30-(8,8,8),30-(8,8,8,8)]
   101       9.951924       9.951924       9.951924    8[6-(6,8),30-(8,8,8,8)]
   102       9.156841       9.156841       9.156841    8[6-(6,8),30-(8,8,8)]
   103       7.050695       7.050695       7.050695    8[6-(6,8),30-(8,8,8,8)]
   104       6.325646       6.325646       6.325646    8[6-(6,8),30-(8,8,8)]
   105       8.512123       8.512123       8.512123    8[6-(6,8),30-(8,8,8,8)]
   106       6.727307       6.727307       6.727307    8[6-(6,8),30-(8,8,8),30-(8,8,8,8)]
   107       9.007505       9.007505       9.007505    8[6-(1,6,6),30-(8,8,8),30-(8,8,8,8)]
   108       5.496576       5.496576       5.496576    8[6-(6,8),30-(8,8,8,8)]
   109       6.291659       6.291659       6.291659    8[6-(6,8),30-(8,8,8)]
   110       8.397805       8.397805       8.397805    8[6-(6,8),30-(8,8,8,8)]
   111       9.122854       9.122854       9.122854    8[6-(6,8),30-(8,8,8)]
   112       6.936376       6.936376       6.936376    8[6-(6,8),30-(8,8,8,8)]
