# Supplementary material for: A collection of forcefield precursors for metal–organic frameworks
Source: RSC Adv. 2019 Nov 13;9(63):36492–507. doi: 10.1039/c9ra07327b (PMC9075174; doi:10.1039/c9ra07327b)
Supplement: RA-009-C9RA07327B-s2273 [file RA-009-C9RA07327B-s2273.txt]

SEHSOO_clean

10.844000    0.000000    0.000000
-2.008204    10.775465    0.000000
0.000000    0.000000    15.585000

     1       9.087222       9.087222       9.087222    67[8-(6),8-(6),8-(6),8-(6),8-(6),8-(6)]
     2       6.174676       6.174676       6.174676    67[8-(6),8-(6),8-(6),8-(6),8-(6),8-(6)]
     3      -0.251426      -0.251426      -0.251426    67[8-(6),8-(6),8-(6),8-(6),8-(6),8-(6)]
     4        2.66112        2.66112        2.66112    67[8-(6),8-(6),8-(6),8-(6),8-(6),8-(6)]
     5       4.147464       4.147464       4.147464    1[6-(6,6)]
     6         5.3476         5.3476         5.3476    1[6-(6,6)]
     7       1.439787       1.439787       1.439787    1[6-(6,6)]
     8       0.270434       0.270434       0.270434    1[6-(6,6)]
     9       9.914298       9.914298       9.914298    1[6-(6,6)]
    10       2.978111       2.978111       2.978111    1[6-(6,6)]
    11       4.688332       4.688332       4.688332    1[6-(6,6)]
    12       3.488196       3.488196       3.488196    1[6-(6,6)]
    13       7.396009       7.396009       7.396009    1[6-(6,6)]
    14       8.565362       8.565362       8.565362    1[6-(6,6)]
    15      -1.078502      -1.078502      -1.078502    1[6-(6,6)]
    16       5.857685       5.857685       5.857685    1[6-(6,6)]
    17       1.508876       1.508876       1.508876    6[6-(6,6),8-(67),8-(67)]
    18       6.415863       6.415863       6.415863    6[6-(6,6),8-(67),8-(67)]
    19       3.060676       3.060676       3.060676    6[6-(6,6),8-(67),8-(67)]
    20       2.618334       2.618334       2.618334    6[6-(1,6),6-(1,6),6-(8,8)]
    21       3.946565       3.946565       3.946565    6[1-(0),6-(6,6),6-(6,6)]
    22         4.9712         4.9712         4.9712    6[6-(1,6),6-(1,6),6-(8,8)]
    23       4.663306       4.663306       4.663306    6[1-(0),6-(6,6),6-(6,6)]
    24       3.342304       3.342304       3.342304    6[6-(1,6),6-(1,6),6-(8,8)]
    25       2.326546       2.326546       2.326546    6[1-(0),6-(6,6),6-(6,6)]
    26       2.909022       2.909022       2.909022    6[6-(6,6),8-(67),8-(67)]
    27       8.846035       8.846035       8.846035    6[6-(6,6),8-(67),8-(67)]
    28       1.357222       1.357222       1.357222    6[6-(6,6),8-(67),8-(67)]
    29       1.799564       1.799564       1.799564    6[6-(1,6),6-(1,6),6-(8,8)]
    30       0.471333       0.471333       0.471333    6[1-(0),6-(6,6),6-(6,6)]
    31      -0.553302      -0.553302      -0.553302    6[6-(1,6),6-(1,6),6-(8,8)]
    32      -0.245408      -0.245408      -0.245408    6[1-(0),6-(6,6),6-(6,6)]
    33       1.075594       1.075594       1.075594    6[6-(1,6),6-(1,6),6-(8,8)]
    34       2.091352       2.091352       2.091352    6[1-(0),6-(6,6),6-(6,6)]
    35        7.32692        7.32692        7.32692    6[6-(6,6),8-(67),8-(67)]
    36       2.419933       2.419933       2.419933    6[6-(6,6),8-(67),8-(67)]
    37        5.77512        5.77512        5.77512    6[6-(6,6),8-(67),8-(67)]
    38       6.217462       6.217462       6.217462    6[6-(1,6),6-(1,6),6-(8,8)]
    39       4.889231       4.889231       4.889231    6[1-(0),6-(6,6),6-(6,6)]
    40       3.864596       3.864596       3.864596    6[6-(1,6),6-(1,6),6-(8,8)]
    41        4.17249        4.17249        4.17249    6[1-(0),6-(6,6),6-(6,6)]
    42       5.493492       5.493492       5.493492    6[6-(1,6),6-(1,6),6-(8,8)]
    43        6.50925        6.50925        6.50925    6[1-(0),6-(6,6),6-(6,6)]
    44       5.926774       5.926774       5.926774    6[6-(6,6),8-(67),8-(67)]
    45      -0.010239      -0.010239      -0.010239    6[6-(6,6),8-(67),8-(67)]
    46       7.478574       7.478574       7.478574    6[6-(6,6),8-(67),8-(67)]
    47       7.036232       7.036232       7.036232    6[6-(1,6),6-(1,6),6-(8,8)]
    48       8.364463       8.364463       8.364463    6[1-(0),6-(6,6),6-(6,6)]
    49       9.389098       9.389098       9.389098    6[6-(1,6),6-(1,6),6-(8,8)]
    50       9.081204       9.081204       9.081204    6[1-(0),6-(6,6),6-(6,6)]
    51       7.760202       7.760202       7.760202    6[6-(1,6),6-(1,6),6-(8,8)]
    52       6.744444       6.744444       6.744444    6[1-(0),6-(6,6),6-(6,6)]
    53       0.360855       0.360855       0.360855    8[6-(6,8),67-(8,8,8,8,8)]
    54       1.800062       1.800062       1.800062    8[6-(6,8),67-(8,8,8,8,8)]
    55       6.718094       6.718094       6.718094    8[6-(6,8),67-(8,8,8,8,8)]
    56       7.288963       7.288963       7.288963    8[6-(6,8),67-(8,8,8,8,8)]
    57       4.007115       4.007115       4.007115    8[6-(6,8),67-(8,8,8,8,8)]
    58       1.888277       1.888277       1.888277    8[6-(6,8),67-(8,8,8,8,8)]
    59       4.057043       4.057043       4.057043    8[6-(6,8),67-(8,8,8,8,8)]
    60       2.617836       2.617836       2.617836    8[6-(6,8),67-(8,8,8,8,8)]
    61       8.543804       8.543804       8.543804    8[6-(6,8),67-(8,8,8,8,8)]
    62       7.972935       7.972935       7.972935    8[6-(6,8),67-(8,8,8,8,8)]
    63       0.410783       0.410783       0.410783    8[6-(6,8),67-(8,8,8,8,8)]
    64       2.529621       2.529621       2.529621    8[6-(6,8),67-(8,8,8,8,8)]
    65       8.474941       8.474941       8.474941    8[6-(6,8),67-(8,8,8,8,8)]
    66       7.035734       7.035734       7.035734    8[6-(6,8),67-(8,8,8,8,8)]
    67       2.117702       2.117702       2.117702    8[6-(6,8),67-(8,8,8,8,8)]
    68       1.546833       1.546833       1.546833    8[6-(6,8),67-(8,8,8,8,8)]
    69       4.828681       4.828681       4.828681    8[6-(6,8),67-(8,8,8,8,8)]
    70       6.947519       6.947519       6.947519    8[6-(6,8),67-(8,8,8,8,8)]
    71       4.778753       4.778753       4.778753    8[6-(6,8),67-(8,8,8,8,8)]
    72        6.21796        6.21796        6.21796    8[6-(6,8),67-(8,8,8,8,8)]
    73       0.291992       0.291992       0.291992    8[6-(6,8),67-(8,8,8,8,8)]
    74       0.862861       0.862861       0.862861    8[6-(6,8),67-(8,8,8,8,8)]
    75       8.425013       8.425013       8.425013    8[6-(6,8),67-(8,8,8,8,8)]
    76       6.306175       6.306175       6.306175    8[6-(6,8),67-(8,8,8,8,8)]
