# Supplementary material for: A collection of forcefield precursors for metal–organic frameworks
Source: RSC Adv. 2019 Nov 13;9(63):36492–507. doi: 10.1039/c9ra07327b (PMC9075174; doi:10.1039/c9ra07327b)
Supplement: RA-009-C9RA07327B-s2274 [file RA-009-C9RA07327B-s2274.txt]

SEHSUU_clean

10.815800    0.000000    0.000000
-2.003093    10.748037    0.000000
0.000000    0.000000    15.551400

     1       6.159195       6.159195       6.159195    68[8-(6),8-(6),8-(6),8-(6),8-(6),8-(6)]
     2       9.062958       9.062958       9.062958    68[8-(6),8-(6),8-(6),8-(6),8-(6),8-(6)]
     3       2.653512       2.653512       2.653512    68[8-(6),8-(6),8-(6),8-(6),8-(6),8-(6)]
     4      -0.250251      -0.250251      -0.250251    68[8-(6),8-(6),8-(6),8-(6),8-(6),8-(6)]
     5       0.262675       0.262675       0.262675    1[6-(6,6)]
     6       9.890618       9.890618       9.890618    1[6-(6,6)]
     7       2.970262       2.970262       2.970262    1[6-(6,6)]
     8       4.143678       4.143678       4.143678    1[6-(6,6)]
     9       5.331535       5.331535       5.331535    1[6-(6,6)]
    10       1.436091       1.436091       1.436091    1[6-(6,6)]
    11       8.550032       8.550032       8.550032    1[6-(6,6)]
    12      -1.077911      -1.077911      -1.077911    1[6-(6,6)]
    13       5.842445       5.842445       5.842445    1[6-(6,6)]
    14       4.669029       4.669029       4.669029    1[6-(6,6)]
    15       3.481172       3.481172       3.481172    1[6-(6,6)]
    16       7.376616       7.376616       7.376616    1[6-(6,6)]
    17       2.903938       2.903938       2.903938    6[6-(6,6),8-(68),8-(68)]
    18       8.820189       8.820189       8.820189    6[6-(6,6),8-(68),8-(68)]
    19       1.354162       1.354162       1.354162    6[6-(6,6),8-(68),8-(68)]
    20       1.805463       1.805463       1.805463    6[6-(1,6),6-(1,6),6-(8,8)]
    21         0.4647         0.4647         0.4647    6[1-(0),6-(6,6),6-(6,6)]
    22      -0.553499      -0.553499      -0.553499    6[6-(1,6),6-(1,6),6-(8,8)]
    23      -0.239907      -0.239907      -0.239907    6[1-(0),6-(6,6),6-(6,6)]
    24       1.074058       1.074058       1.074058    6[6-(1,6),6-(1,6),6-(8,8)]
    25       2.084124       2.084124       2.084124    6[1-(0),6-(6,6),6-(6,6)]
    26       1.502415       1.502415       1.502415    6[6-(6,6),8-(68),8-(68)]
    27       6.401965       6.401965       6.401965    6[6-(6,6),8-(68),8-(68)]
    28       3.052191       3.052191       3.052191    6[6-(6,6),8-(68),8-(68)]
    29        2.60089        2.60089        2.60089    6[6-(1,6),6-(1,6),6-(8,8)]
    30       3.941654       3.941654       3.941654    6[1-(0),6-(6,6),6-(6,6)]
    31       4.959852       4.959852       4.959852    6[6-(1,6),6-(1,6),6-(8,8)]
    32        4.64626        4.64626        4.64626    6[1-(0),6-(6,6),6-(6,6)]
    33       3.332296       3.332296       3.332296    6[6-(1,6),6-(1,6),6-(8,8)]
    34       2.322229       2.322229       2.322229    6[1-(0),6-(6,6),6-(6,6)]
    35       5.908769       5.908769       5.908769    6[6-(6,6),8-(68),8-(68)]
    36      -0.007482      -0.007482      -0.007482    6[6-(6,6),8-(68),8-(68)]
    37       7.458545       7.458545       7.458545    6[6-(6,6),8-(68),8-(68)]
    38       7.007244       7.007244       7.007244    6[6-(1,6),6-(1,6),6-(8,8)]
    39       8.348007       8.348007       8.348007    6[1-(0),6-(6,6),6-(6,6)]
    40       9.366206       9.366206       9.366206    6[6-(1,6),6-(1,6),6-(8,8)]
    41       9.052614       9.052614       9.052614    6[1-(0),6-(6,6),6-(6,6)]
    42       7.738649       7.738649       7.738649    6[6-(1,6),6-(1,6),6-(8,8)]
    43       6.728583       6.728583       6.728583    6[1-(0),6-(6,6),6-(6,6)]
    44       7.310292       7.310292       7.310292    6[6-(6,6),8-(68),8-(68)]
    45       2.410742       2.410742       2.410742    6[6-(6,6),8-(68),8-(68)]
    46       5.760516       5.760516       5.760516    6[6-(6,6),8-(68),8-(68)]
    47       6.211817       6.211817       6.211817    6[6-(1,6),6-(1,6),6-(8,8)]
    48       4.871053       4.871053       4.871053    6[1-(0),6-(6,6),6-(6,6)]
    49       3.852855       3.852855       3.852855    6[6-(1,6),6-(1,6),6-(8,8)]
    50       4.166447       4.166447       4.166447    6[1-(0),6-(6,6),6-(6,6)]
    51       5.480411       5.480411       5.480411    6[6-(1,6),6-(1,6),6-(8,8)]
    52       6.490478       6.490478       6.490478    6[1-(0),6-(6,6),6-(6,6)]
    53       4.060315       4.060315       4.060315    8[6-(6,8),68-(8,8,8,8,8)]
    54       2.611255       2.611255       2.611255    8[6-(6,8),68-(8,8,8,8,8)]
    55       8.519377       8.519377       8.519377    8[6-(6,8),68-(8,8,8,8,8)]
    56       7.944277       7.944277       7.944277    8[6-(6,8),68-(8,8,8,8,8)]
    57       0.403139       0.403139       0.403139    8[6-(6,8),68-(8,8,8,8,8)]
    58       2.526682       2.526682       2.526682    8[6-(6,8),68-(8,8,8,8,8)]
    59       0.346038       0.346038       0.346038    8[6-(6,8),68-(8,8,8,8,8)]
    60       1.795098       1.795098       1.795098    8[6-(6,8),68-(8,8,8,8,8)]
    61       6.702776       6.702776       6.702776    8[6-(6,8),68-(8,8,8,8,8)]
    62       7.277876       7.277876       7.277876    8[6-(6,8),68-(8,8,8,8,8)]
    63       4.003214       4.003214       4.003214    8[6-(6,8),68-(8,8,8,8,8)]
    64       1.879671       1.879671       1.879671    8[6-(6,8),68-(8,8,8,8,8)]
    65       4.752392       4.752392       4.752392    8[6-(6,8),68-(8,8,8,8,8)]
    66       6.201452       6.201452       6.201452    8[6-(6,8),68-(8,8,8,8,8)]
    67        0.29333        0.29333        0.29333    8[6-(6,8),68-(8,8,8,8,8)]
    68        0.86843        0.86843        0.86843    8[6-(6,8),68-(8,8,8,8,8)]
    69       8.409568       8.409568       8.409568    8[6-(6,8),68-(8,8,8,8,8)]
    70       6.286025       6.286025       6.286025    8[6-(6,8),68-(8,8,8,8,8)]
    71       8.466669       8.466669       8.466669    8[6-(6,8),68-(8,8,8,8,8)]
    72       7.017609       7.017609       7.017609    8[6-(6,8),68-(8,8,8,8,8)]
    73       2.109931       2.109931       2.109931    8[6-(6,8),68-(8,8,8,8,8)]
    74       1.534831       1.534831       1.534831    8[6-(6,8),68-(8,8,8,8,8)]
    75       4.809493       4.809493       4.809493    8[6-(6,8),68-(8,8,8,8,8)]
    76       6.933036       6.933036       6.933036    8[6-(6,8),68-(8,8,8,8,8)]
