# Supplementary material for: A collection of forcefield precursors for metal–organic frameworks
Source: RSC Adv. 2019 Nov 13;9(63):36492–507. doi: 10.1039/c9ra07327b (PMC9075174; doi:10.1039/c9ra07327b)
Supplement: RA-009-C9RA07327B-s2275 [file RA-009-C9RA07327B-s2275.txt]

SEHTAB_clean

10.782000    0.000000    0.000000
-1.938072    10.707009    0.000000
0.000000    0.000000    15.510000

     1       0.779847       0.779847       0.779847    70[8-(6),8-(6),8-(6),8-(6),8-(6),8-(6)]
     2       3.642117       3.642117       3.642117    70[8-(6),8-(6),8-(6),8-(6),8-(6),8-(6)]
     3       8.064081       8.064081       8.064081    70[8-(6),8-(6),8-(6),8-(6),8-(6),8-(6)]
     4       5.201811       5.201811       5.201811    70[8-(6),8-(6),8-(6),8-(6),8-(6),8-(6)]
     5       4.476856       4.476856       4.476856    1[6-(6,6)]
     6       8.395227       8.395227       8.395227    1[6-(6,6)]
     7       5.685422       5.685422       5.685422    1[6-(6,6)]
     8      -0.054892      -0.054892      -0.054892    1[6-(6,6)]
     9       6.808737       6.808737       6.808737    1[6-(6,6)]
    10       9.518542       9.518542       9.518542    1[6-(6,6)]
    11       4.367072       4.367072       4.367072    1[6-(6,6)]
    12       0.448701       0.448701       0.448701    1[6-(6,6)]
    13       3.158506       3.158506       3.158506    1[6-(6,6)]
    14        8.89882        8.89882        8.89882    1[6-(6,6)]
    15       2.035191       2.035191       2.035191    1[6-(6,6)]
    16      -0.674614      -0.674614      -0.674614    1[6-(6,6)]
    17       3.430485       3.430485       3.430485    6[6-(6,6),8-(70),8-(70)]
    18       4.860024       4.860024       4.860024    6[6-(1,6),6-(1,6),6-(8,8)]
    19       5.162322       5.162322       5.162322    6[1-(0),6-(6,6),6-(6,6)]
    20         6.4897         6.4897         6.4897    6[6-(1,6),6-(1,6),6-(8,8)]
    21       7.510769       7.510769       7.510769    6[1-(0),6-(6,6),6-(6,6)]
    22       7.216818       7.216818       7.216818    6[6-(1,6),6-(1,6),6-(8,8)]
    23       5.885019       5.885019       5.885019    6[1-(0),6-(6,6),6-(6,6)]
    24       6.759456       6.759456       6.759456    6[6-(6,6),8-(70),8-(70)]
    25       8.331317       8.331317       8.331317    6[6-(6,6),8-(70),8-(70)]
    26       0.991479       0.991479       0.991479    6[6-(6,6),8-(70),8-(70)]
    27       10.34394       10.34394       10.34394    6[6-(1,6),6-(1,6),6-(8,8)]
    28      10.041642      10.041642      10.041642    6[1-(0),6-(6,6),6-(6,6)]
    29       8.714264       8.714264       8.714264    6[6-(1,6),6-(1,6),6-(8,8)]
    30       7.693195       7.693195       7.693195    6[1-(0),6-(6,6),6-(6,6)]
    31       7.987146       7.987146       7.987146    6[6-(1,6),6-(1,6),6-(8,8)]
    32       9.318945       9.318945       9.318945    6[1-(0),6-(6,6),6-(6,6)]
    33       8.444508       8.444508       8.444508    6[6-(6,6),8-(70),8-(70)]
    34       6.872647       6.872647       6.872647    6[6-(6,6),8-(70),8-(70)]
    35       5.413443       5.413443       5.413443    6[6-(6,6),8-(70),8-(70)]
    36       3.983904       3.983904       3.983904    6[6-(1,6),6-(1,6),6-(8,8)]
    37       3.681606       3.681606       3.681606    6[1-(0),6-(6,6),6-(6,6)]
    38       2.354228       2.354228       2.354228    6[6-(1,6),6-(1,6),6-(8,8)]
    39       1.333159       1.333159       1.333159    6[1-(0),6-(6,6),6-(6,6)]
    40        1.62711        1.62711        1.62711    6[6-(1,6),6-(1,6),6-(8,8)]
    41       2.958909       2.958909       2.958909    6[1-(0),6-(6,6),6-(6,6)]
    42       2.084472       2.084472       2.084472    6[6-(6,6),8-(70),8-(70)]
    43       0.512611       0.512611       0.512611    6[6-(6,6),8-(70),8-(70)]
    44       7.852449       7.852449       7.852449    6[6-(6,6),8-(70),8-(70)]
    45      -1.500012      -1.500012      -1.500012    6[6-(1,6),6-(1,6),6-(8,8)]
    46      -1.197714      -1.197714      -1.197714    6[1-(0),6-(6,6),6-(6,6)]
    47       0.129664       0.129664       0.129664    6[6-(1,6),6-(1,6),6-(8,8)]
    48       1.150733       1.150733       1.150733    6[1-(0),6-(6,6),6-(6,6)]
    49       0.856782       0.856782       0.856782    6[6-(1,6),6-(1,6),6-(8,8)]
    50      -0.475017      -0.475017      -0.475017    6[1-(0),6-(6,6),6-(6,6)]
    51        0.39942        0.39942        0.39942    6[6-(6,6),8-(70),8-(70)]
    52       1.971281       1.971281       1.971281    6[6-(6,6),8-(70),8-(70)]
    53       2.545828       2.545828       2.545828    8[6-(6,8),70-(8,8,8,8,8)]
    54        3.12655        3.12655        3.12655    8[6-(6,8),70-(8,8,8,8,8)]
    55       7.929231       7.929231       7.929231    8[6-(6,8),70-(8,8,8,8,8)]
    56       5.811684       5.811684       5.811684    8[6-(6,8),70-(8,8,8,8,8)]
    57       8.033916       8.033916       8.033916    8[6-(6,8),70-(8,8,8,8,8)]
    58       9.475311       9.475311       9.475311    8[6-(6,8),70-(8,8,8,8,8)]
    59       1.876136       1.876136       1.876136    8[6-(6,8),70-(8,8,8,8,8)]
    60       1.295414       1.295414       1.295414    8[6-(6,8),70-(8,8,8,8,8)]
    61       7.274733       7.274733       7.274733    8[6-(6,8),70-(8,8,8,8,8)]
    62        9.39228        9.39228        9.39228    8[6-(6,8),70-(8,8,8,8,8)]
    63       7.170048       7.170048       7.170048    8[6-(6,8),70-(8,8,8,8,8)]
    64       5.728653       5.728653       5.728653    8[6-(6,8),70-(8,8,8,8,8)]
    65         6.2981         6.2981         6.2981    8[6-(6,8),70-(8,8,8,8,8)]
    66       5.717378       5.717378       5.717378    8[6-(6,8),70-(8,8,8,8,8)]
    67       0.914697       0.914697       0.914697    8[6-(6,8),70-(8,8,8,8,8)]
    68       3.032244       3.032244       3.032244    8[6-(6,8),70-(8,8,8,8,8)]
    69       0.810012       0.810012       0.810012    8[6-(6,8),70-(8,8,8,8,8)]
    70      -0.631383      -0.631383      -0.631383    8[6-(6,8),70-(8,8,8,8,8)]
    71       6.967792       6.967792       6.967792    8[6-(6,8),70-(8,8,8,8,8)]
    72       7.548514       7.548514       7.548514    8[6-(6,8),70-(8,8,8,8,8)]
    73       1.569195       1.569195       1.569195    8[6-(6,8),70-(8,8,8,8,8)]
    74      -0.548352      -0.548352      -0.548352    8[6-(6,8),70-(8,8,8,8,8)]
    75        1.67388        1.67388        1.67388    8[6-(6,8),70-(8,8,8,8,8)]
    76       3.115275       3.115275       3.115275    8[6-(6,8),70-(8,8,8,8,8)]
