# Supplementary material for: A collection of forcefield precursors for metal–organic frameworks
Source: RSC Adv. 2019 Nov 13;9(63):36492–507. doi: 10.1039/c9ra07327b (PMC9075174; doi:10.1039/c9ra07327b)
Supplement: RA-009-C9RA07327B-s2276 [file RA-009-C9RA07327B-s2276.txt]

SEHTEF_clean

10.838800    0.000000    0.000000
-1.996480    10.758421    0.000000
0.000000    0.000000    15.591800

     1       0.760766       0.760766       0.760766    39[8-(6),8-(6),8-(6),8-(6),8-(6),8-(6)]
     2       3.660394       3.660394       3.660394    39[8-(6),8-(6),8-(6),8-(6),8-(6),8-(6)]
     3       8.081554       8.081554       8.081554    39[8-(6),8-(6),8-(6),8-(6),8-(6),8-(6)]
     4       5.181926       5.181926       5.181926    39[8-(6),8-(6),8-(6),8-(6),8-(6),8-(6)]
     5       5.695334       5.695334       5.695334    1[6-(6,6)]
     6        4.49924        4.49924        4.49924    1[6-(6,6)]
     7       8.400672       8.400672       8.400672    1[6-(6,6)]
     8       9.564626       9.564626       9.564626    1[6-(6,6)]
     9       -0.07808       -0.07808       -0.07808    1[6-(6,6)]
    10       6.859288       6.859288       6.859288    1[6-(6,6)]
    11       3.146986       3.146986       3.146986    1[6-(6,6)]
    12        4.34308        4.34308        4.34308    1[6-(6,6)]
    13       0.441648       0.441648       0.441648    1[6-(6,6)]
    14      -0.722306      -0.722306      -0.722306    1[6-(6,6)]
    15         8.9204         8.9204         8.9204    1[6-(6,6)]
    16       1.983032       1.983032       1.983032    1[6-(6,6)]
    17       8.338628       8.338628       8.338628    6[6-(6,6),8-(39),8-(39)]
    18         3.4299         3.4299         3.4299    6[6-(6,6),8-(39),8-(39)]
    19       6.785273       6.785273       6.785273    6[6-(6,6),8-(39),8-(39)]
    20       7.229982       7.229982       7.229982    6[6-(1,6),6-(1,6),6-(8,8)]
    21       5.893762       5.893762       5.893762    6[1-(0),6-(6,6),6-(6,6)]
    22       4.861529       4.861529       4.861529    6[6-(1,6),6-(1,6),6-(8,8)]
    23       5.184001       5.184001       5.184001    6[1-(0),6-(6,6),6-(6,6)]
    24       6.500026       6.500026       6.500026    6[6-(1,6),6-(1,6),6-(8,8)]
    25       7.515316       7.515316       7.515316    6[1-(0),6-(6,6),6-(6,6)]
    26       6.921332       6.921332       6.921332    6[6-(6,6),8-(39),8-(39)]
    27        0.99126        0.99126        0.99126    6[6-(6,6),8-(39),8-(39)]
    28       8.474687       8.474687       8.474687    6[6-(6,6),8-(39),8-(39)]
    29       8.029978       8.029978       8.029978    6[6-(1,6),6-(1,6),6-(8,8)]
    30       9.366198       9.366198       9.366198    6[1-(0),6-(6,6),6-(6,6)]
    31      10.398431      10.398431      10.398431    6[6-(1,6),6-(1,6),6-(8,8)]
    32      10.075959      10.075959      10.075959    6[1-(0),6-(6,6),6-(6,6)]
    33       8.759934       8.759934       8.759934    6[6-(1,6),6-(1,6),6-(8,8)]
    34       7.744644       7.744644       7.744644    6[1-(0),6-(6,6),6-(6,6)]
    35       0.503692       0.503692       0.503692    6[6-(6,6),8-(39),8-(39)]
    36        5.41242        5.41242        5.41242    6[6-(6,6),8-(39),8-(39)]
    37       2.057047       2.057047       2.057047    6[6-(6,6),8-(39),8-(39)]
    38       1.612338       1.612338       1.612338    6[6-(1,6),6-(1,6),6-(8,8)]
    39       2.948558       2.948558       2.948558    6[1-(0),6-(6,6),6-(6,6)]
    40       3.980791       3.980791       3.980791    6[6-(1,6),6-(1,6),6-(8,8)]
    41       3.658319       3.658319       3.658319    6[1-(0),6-(6,6),6-(6,6)]
    42       2.342294       2.342294       2.342294    6[6-(1,6),6-(1,6),6-(8,8)]
    43       1.327004       1.327004       1.327004    6[1-(0),6-(6,6),6-(6,6)]
    44       1.920988       1.920988       1.920988    6[6-(6,6),8-(39),8-(39)]
    45        7.85106        7.85106        7.85106    6[6-(6,6),8-(39),8-(39)]
    46       0.367633       0.367633       0.367633    6[6-(6,6),8-(39),8-(39)]
    47       0.812342       0.812342       0.812342    6[6-(1,6),6-(1,6),6-(8,8)]
    48      -0.523878      -0.523878      -0.523878    6[1-(0),6-(6,6),6-(6,6)]
    49      -1.556111      -1.556111      -1.556111    6[6-(1,6),6-(1,6),6-(8,8)]
    50      -1.233639      -1.233639      -1.233639    6[1-(0),6-(6,6),6-(6,6)]
    51       0.082386       0.082386       0.082386    6[6-(1,6),6-(1,6),6-(8,8)]
    52       1.097676       1.097676       1.097676    6[1-(0),6-(6,6),6-(6,6)]
    53       9.485681       9.485681       9.485681    8[6-(6,8),39-(8,8,8,8,8)]
    54       8.036666       8.036666       8.036666    8[6-(6,8),39-(8,8,8,8,8)]
    55       3.129932       3.129932       3.129932    8[6-(6,8),39-(8,8,8,8,8)]
    56       2.552607       2.552607       2.552607    8[6-(6,8),39-(8,8,8,8,8)]
    57       5.835647       5.835647       5.835647    8[6-(6,8),39-(8,8,8,8,8)]
    58       7.947672       7.947672       7.947672    8[6-(6,8),39-(8,8,8,8,8)]
    59       5.774279       5.774279       5.774279    8[6-(6,8),39-(8,8,8,8,8)]
    60       7.223294       7.223294       7.223294    8[6-(6,8),39-(8,8,8,8,8)]
    61       1.291228       1.291228       1.291228    8[6-(6,8),39-(8,8,8,8,8)]
    62       1.868553       1.868553       1.868553    8[6-(6,8),39-(8,8,8,8,8)]
    63       9.424313       9.424313       9.424313    8[6-(6,8),39-(8,8,8,8,8)]
    64       7.312288       7.312288       7.312288    8[6-(6,8),39-(8,8,8,8,8)]
    65      -0.643361      -0.643361      -0.643361    8[6-(6,8),39-(8,8,8,8,8)]
    66       0.805654       0.805654       0.805654    8[6-(6,8),39-(8,8,8,8,8)]
    67       5.712388       5.712388       5.712388    8[6-(6,8),39-(8,8,8,8,8)]
    68       6.289713       6.289713       6.289713    8[6-(6,8),39-(8,8,8,8,8)]
    69       3.006673       3.006673       3.006673    8[6-(6,8),39-(8,8,8,8,8)]
    70       0.894648       0.894648       0.894648    8[6-(6,8),39-(8,8,8,8,8)]
    71       3.068041       3.068041       3.068041    8[6-(6,8),39-(8,8,8,8,8)]
    72       1.619026       1.619026       1.619026    8[6-(6,8),39-(8,8,8,8,8)]
    73       7.551092       7.551092       7.551092    8[6-(6,8),39-(8,8,8,8,8)]
    74       6.973767       6.973767       6.973767    8[6-(6,8),39-(8,8,8,8,8)]
    75      -0.581993      -0.581993      -0.581993    8[6-(6,8),39-(8,8,8,8,8)]
    76       1.530032       1.530032       1.530032    8[6-(6,8),39-(8,8,8,8,8)]
