# Supplementary material for: A collection of forcefield precursors for metal–organic frameworks
Source: RSC Adv. 2019 Nov 13;9(63):36492–507. doi: 10.1039/c9ra07327b (PMC9075174; doi:10.1039/c9ra07327b)
Supplement: RA-009-C9RA07327B-s2277 [file RA-009-C9RA07327B-s2277.txt]

SEHZUB_clean

8.320000    0.000000    0.000000
0.000000    11.375000    0.000000
-4.160074    -3.215636    11.817780

     1       0.067429       0.067429       0.067429    27[7-(6,6),7-(6,6),8-(6),8-(6),8-(6)]
     2       4.227448       4.227448       4.227448    27[7-(6,6),7-(6,6),8-(6),8-(6),8-(6)]
     3       0.995069       0.995069       0.995069    1[6-(6,6)]
     4      -0.067408      -0.067408      -0.067408    1[6-(6,6)]
     5       0.083173       0.083173       0.083173    1[6-(6,6)]
     6      -0.742179      -0.742179      -0.742179    1[6-(6,7)]
     7      -0.774627      -0.774627      -0.774627    1[6-(6,6)]
     8       0.782854       0.782854       0.782854    1[6-(6,6)]
     9       0.869382       0.869382       0.869382    1[6-(6,7)]
    10      -1.840427      -1.840427      -1.840427    1[6-(6,6)]
    11      -2.057579      -2.057579      -2.057579    1[6-(6,7)]
    12       1.777102       1.777102       1.777102    1[6-(6,7)]
    13       1.991758       1.991758       1.991758    1[6-(6,6)]
    14      -3.164999      -3.164999      -3.164999    1[6-(6,6)]
    15        4.09255        4.09255        4.09255    1[6-(6,6)]
    16       4.243153       4.243153       4.243153    1[6-(6,6)]
    17       3.417817       3.417817       3.417817    1[6-(6,7)]
    18       3.385369       3.385369       3.385369    1[6-(6,6)]
    19       4.942896       4.942896       4.942896    1[6-(6,6)]
    20       5.029424       5.029424       5.029424    1[6-(6,7)]
    21       2.319585       2.319585       2.319585    1[6-(6,6)]
    22       2.102433       2.102433       2.102433    1[6-(6,7)]
    23       5.937128       5.937128       5.937128    1[6-(6,7)]
    24       6.151784       6.151784       6.151784    1[6-(6,6)]
    25       1.209699       1.209699       1.209699    6[6-(6,6),8-(27),8-(27)]
    26       1.133163       1.133163       1.133163    6[6-(1,6),6-(6,6),6-(8,8)]
    27       1.828722       1.828722       1.828722    6[6-(6,6),6-(6,8),6-(8,8)]
    28       1.718905       1.718905       1.718905    6[6-(1,6),6-(6,6),8-(6)]
    29       1.042488       1.042488       1.042488    6[1-(0),6-(1,6),6-(6,8)]
    30       0.408497       0.408497       0.408497    6[1-(0),6-(1,6),6-(1,6)]
    31        0.47505        0.47505        0.47505    6[1-(0),6-(1,6),6-(6,6)]
    32       -0.41188       -0.41188       -0.41188    6[1-(0),6-(1,6),7-(6,27)]
    33       -0.43268       -0.43268       -0.43268    6[1-(0),6-(1,7),6-(6,6)]
    34       0.039057       0.039057       0.039057    6[6-(1,6),6-(1,6),6-(6,6)]
    35       0.493323       0.493323       0.493323    6[1-(0),6-(1,7),6-(6,6)]
    36       0.530763       0.530763       0.530763    6[1-(0),6-(1,6),7-(6,27)]
    37       0.097298       0.097298       0.097298    6[6-(1,6),6-(1,6),6-(6,6)]
    38      -1.115756      -1.115756      -1.115756    6[1-(0),6-(1,7),6-(6,6)]
    39      -1.245548      -1.245548      -1.245548    6[1-(0),6-(1,6),7-(6,27)]
    40       1.051599       1.051599       1.051599    6[1-(0),6-(1,6),7-(6,27)]
    41       1.179728       1.179728       1.179728    6[1-(0),6-(1,7),6-(6,6)]
    42       2.568371       2.568371       2.568371    6[6-(6,6),8-(0),8-(27)]
    43       5.369683       5.369683       5.369683    6[6-(6,6),8-(27),8-(27)]
    44       5.293131       5.293131       5.293131    6[6-(1,6),6-(6,6),6-(8,8)]
    45      -2.331324      -2.331324      -2.331324    6[6-(6,6),6-(6,8),6-(8,8)]
    46      -2.441155      -2.441155      -2.441155    6[6-(1,6),6-(6,6),8-(6)]
    47       -3.11757       -3.11757       -3.11757    6[1-(0),6-(1,6),6-(6,8)]
    48       4.568453       4.568453       4.568453    6[1-(0),6-(1,6),6-(1,6)]
    49        4.63502        4.63502        4.63502    6[1-(0),6-(1,6),6-(6,6)]
    50       3.748126       3.748126       3.748126    6[1-(0),6-(1,6),7-(6,27)]
    51       3.727326       3.727326       3.727326    6[1-(0),6-(1,7),6-(6,6)]
    52       4.199077       4.199077       4.199077    6[6-(1,6),6-(1,6),6-(6,6)]
    53       4.653355       4.653355       4.653355    6[1-(0),6-(1,7),6-(6,6)]
    54       4.690795       4.690795       4.690795    6[1-(0),6-(1,6),7-(6,27)]
    55       4.257316       4.257316       4.257316    6[6-(1,6),6-(1,6),6-(6,6)]
    56       3.044258       3.044258       3.044258    6[1-(0),6-(1,7),6-(6,6)]
    57       2.914466       2.914466       2.914466    6[1-(0),6-(1,6),7-(6,27)]
    58       5.211623       5.211623       5.211623    6[1-(0),6-(1,6),7-(6,27)]
    59        5.33975        5.33975        5.33975    6[1-(0),6-(1,7),6-(6,6)]
    60      -1.591677      -1.591677      -1.591677    6[6-(6,6),8-(0),8-(27)]
    61      -0.163119      -0.163119      -0.163119    7[6-(1,6),6-(1,6),27-(7,8,8,8)]
    62       0.068178       0.068178       0.068178    7[6-(1,6),6-(1,6),27-(7,8,8,8)]
    63       3.996901       3.996901       3.996901    7[6-(1,6),6-(1,6),27-(7,8,8,8)]
    64       4.228196       4.228196       4.228196    7[6-(1,6),6-(1,6),27-(7,8,8,8)]
    65       0.323614       0.323614       0.323614    8[6-(6,8),27-(7,7,8,8)]
    66       2.183138       2.183138       2.183138    8[6-(6,8),27-(7,7,8,8)]
    67       1.882806       1.882806       1.882806    8[6-(6,8)]
    68       3.812209       3.812209       3.812209    8[6-(6,8),27-(7,7,8,8)]
    69       4.483608       4.483608       4.483608    8[6-(6,8),27-(7,7,8,8)]
    70      -1.976876      -1.976876      -1.976876    8[6-(6,8),27-(7,7,8,8)]
    71      -2.277248      -2.277248      -2.277248    8[6-(6,8)]
    72      -0.347835      -0.347835      -0.347835    8[6-(6,8),27-(7,7,8,8)]
    73       2.481024       2.481024       2.481024    8[6-(6,6),6-(6,6)]
