# Supplementary material for: A collection of forcefield precursors for metal–organic frameworks
Source: RSC Adv. 2019 Nov 13;9(63):36492–507. doi: 10.1039/c9ra07327b (PMC9075174; doi:10.1039/c9ra07327b)
Supplement: RA-009-C9RA07327B-s2278 [file RA-009-C9RA07327B-s2278.txt]

SEJBAL_clean

8.242000    0.000000    0.000000
0.000000    11.259000    0.000000
-4.121009    -3.172510    11.803112

     1       2.520318       2.520318       2.520318    28[7-(6,6),7-(6,6),8-(6),8-(6),8-(6)]
     2      -1.600684      -1.600684      -1.600684    28[7-(6,6),7-(6,6),8-(6),8-(6),8-(6)]
     3      -1.482739      -1.482739      -1.482739    1[6-(6,6)]
     4       6.789758       6.789758       6.789758    1[6-(6,6)]
     5       5.667199       5.667199       5.667199    1[6-(6,6)]
     6       1.719279       1.719279       1.719279    1[6-(6,7)]
     7       1.696202       1.696202       1.696202    1[6-(6,6)]
     8        3.27619        3.27619        3.27619    1[6-(6,6)]
     9       3.164923       3.164923       3.164923    1[6-(6,7)]
    10       4.155612       4.155612       4.155612    1[6-(6,7)]
    11       4.155612       4.155612       4.155612    1[6-(6,6)]
    12        1.00717        1.00717        1.00717    1[6-(6,6)]
    13       1.116789       1.116789       1.116789    1[6-(6,7)]
    14       2.638258       2.638258       2.638258    1[6-(6,6)]
    15       2.668752       2.668752       2.668752    1[6-(6,6)]
    16       1.546191       1.546191       1.546191    1[6-(6,6)]
    17      -2.401726      -2.401726      -2.401726    1[6-(6,7)]
    18      -2.424803      -2.424803      -2.424803    1[6-(6,6)]
    19      -0.844809      -0.844809      -0.844809    1[6-(6,6)]
    20      -0.956076      -0.956076      -0.956076    1[6-(6,7)]
    21       0.034612       0.034612       0.034612    1[6-(6,7)]
    22       0.034612       0.034612       0.034612    1[6-(6,6)]
    23       5.128166       5.128166       5.128166    1[6-(6,6)]
    24      -3.004216      -3.004216      -3.004216    1[6-(6,7)]
    25       4.903165       4.903165       4.903165    6[6-(1,6),6-(6,6),8-(6)]
    26       4.859482       4.859482       4.859482    6[6-(6,6),6-(6,8),6-(8,8)]
    27       5.545215       5.545215       5.545215    6[6-(1,6),6-(6,6),6-(8,8)]
    28       6.279577       6.279577       6.279577    6[1-(0),6-(1,6),6-(6,6)]
    29       6.311722       6.311722       6.311722    6[1-(0),6-(1,6),6-(1,6)]
    30       5.632582       5.632582       5.632582    6[1-(0),6-(1,6),6-(6,8)]
    31       4.092976       4.092976       4.092976    6[6-(6,6),8-(0),8-(28)]
    32       5.479278       5.479278       5.479278    6[6-(6,6),8-(28),8-(28)]
    33       2.034947       2.034947       2.034947    6[1-(0),6-(1,6),7-(6,28)]
    34       2.042365       2.042365       2.042365    6[1-(0),6-(1,7),6-(6,6)]
    35       2.568204       2.568204       2.568204    6[6-(1,6),6-(1,6),6-(6,6)]
    36       2.963819       2.963819       2.963819    6[1-(0),6-(1,7),6-(6,6)]
    37       2.892114       2.892114       2.892114    6[1-(0),6-(1,6),7-(6,28)]
    38       3.506967       3.506967       3.506967    6[1-(0),6-(1,6),7-(6,28)]
    39       3.511912       3.511912       3.511912    6[1-(0),6-(1,7),6-(6,6)]
    40       2.607765       2.607765       2.607765    6[6-(1,6),6-(1,6),6-(6,6)]
    41       1.658288       1.658288       1.658288    6[1-(0),6-(1,7),6-(6,6)]
    42       1.724224       1.724224       1.724224    6[1-(0),6-(1,6),7-(6,28)]
    43       0.782158       0.782158       0.782158    6[6-(1,6),6-(6,6),8-(6)]
    44       0.738476       0.738476       0.738476    6[6-(6,6),6-(6,8),6-(8,8)]
    45       1.424211       1.424211       1.424211    6[6-(1,6),6-(6,6),6-(8,8)]
    46       2.158573       2.158573       2.158573    6[1-(0),6-(1,6),6-(6,6)]
    47       2.190716       2.190716       2.190716    6[1-(0),6-(1,6),6-(1,6)]
    48       1.511575       1.511575       1.511575    6[1-(0),6-(1,6),6-(6,8)]
    49       -0.02803       -0.02803       -0.02803    6[6-(6,6),8-(0),8-(28)]
    50       1.358276       1.358276       1.358276    6[6-(6,6),8-(28),8-(28)]
    51      -2.086057      -2.086057      -2.086057    6[1-(0),6-(1,6),7-(6,28)]
    52      -2.078639      -2.078639      -2.078639    6[1-(0),6-(1,7),6-(6,6)]
    53      -1.552798      -1.552798      -1.552798    6[6-(1,6),6-(1,6),6-(6,6)]
    54      -1.157182      -1.157182      -1.157182    6[1-(0),6-(1,7),6-(6,6)]
    55      -1.228887      -1.228887      -1.228887    6[1-(0),6-(1,6),7-(6,28)]
    56      -0.614034      -0.614034      -0.614034    6[1-(0),6-(1,6),7-(6,28)]
    57      -0.609089      -0.609089      -0.609089    6[1-(0),6-(1,7),6-(6,6)]
    58      -1.513237      -1.513237      -1.513237    6[6-(1,6),6-(1,6),6-(6,6)]
    59      -2.462716      -2.462716      -2.462716    6[1-(0),6-(1,7),6-(6,6)]
    60       -2.39678       -2.39678       -2.39678    6[1-(0),6-(1,6),7-(6,28)]
    61       2.455288       2.455288       2.455288    7[6-(1,6),6-(1,6),28-(7,8,8,8)]
    62       2.615183       2.615183       2.615183    7[6-(1,6),6-(1,6),28-(7,8,8,8)]
    63      -1.665714      -1.665714      -1.665714    7[6-(1,6),6-(1,6),28-(7,8,8,8)]
    64      -1.505819      -1.505819      -1.505819    7[6-(1,6),6-(1,6),28-(7,8,8,8)]
    65       2.852554       2.852554       2.852554    8[6-(6,8),28-(7,7,8,8)]
    66       4.735852       4.735852       4.735852    8[6-(6,8)]
    67       4.528151       4.528151       4.528151    8[6-(6,8),28-(7,7,8,8)]
    68      -1.772858      -1.772858      -1.772858    8[6-(6,8),28-(7,7,8,8)]
    69      -1.268451      -1.268451      -1.268451    8[6-(6,8),28-(7,7,8,8)]
    70       0.614845       0.614845       0.614845    8[6-(6,8)]
    71       0.407149       0.407149       0.407149    8[6-(6,8),28-(7,7,8,8)]
    72       2.348141       2.348141       2.348141    8[6-(6,8),28-(7,7,8,8)]
    73       4.150671       4.150671       4.150671    8[6-(6,6),6-(6,6)]
