# Supplementary material for: A collection of forcefield precursors for metal–organic frameworks
Source: RSC Adv. 2019 Nov 13;9(63):36492–507. doi: 10.1039/c9ra07327b (PMC9075174; doi:10.1039/c9ra07327b)
Supplement: RA-009-C9RA07327B-s2279 [file RA-009-C9RA07327B-s2279.txt]

SEQSOY_clean

11.077800    0.000000    0.000000
-5.538900    9.593656    0.000000
0.000000    0.000000    27.879300

     1        9.24747        9.24747        9.24747    27[8-(6),8-(6),8-(6)]
     2       2.333816       2.333816       2.333816    27[8-(6),8-(6),8-(6)]
     3       5.035414       5.035414       5.035414    27[8-(6),8-(6),8-(6)]
     4        3.70857        3.70857        3.70857    27[8-(6),8-(6),8-(6)]
     5      -3.205084      -3.205084      -3.205084    27[8-(6),8-(6),8-(6)]
     6      -0.503486      -0.503486      -0.503486    27[8-(6),8-(6),8-(6)]
     7       7.920627       7.920627       7.920627    1[6-(6,7)]
     8       4.499802       4.499802       4.499802    1[6-(6,6)]
     9       7.103085       7.103085       7.103085    1[6-(6,7)]
    10       6.273358       6.273358       6.273358    1[6-(6,6)]
    11        4.94236        4.94236        4.94236    1[6-(6,6)]
    12       1.689918       1.689918       1.689918    1[6-(6,6)]
    13       3.002638       3.002638       3.002638    1[6-(6,6)]
    14       5.245892       5.245892       5.245892    1[6-(6,7)]
    15       7.463114       7.463114       7.463114    1[6-(6,6)]
    16       3.713832       3.713832       3.713832    1[6-(6,7)]
    17        4.44109        4.44109        4.44109    1[6-(6,6)]
    18       4.705296       4.705296       4.705296    1[6-(6,6)]
    19       7.162352       7.162352       7.162352    1[6-(6,6)]
    20       6.923071       6.923071       6.923071    1[6-(6,6)]
    21       3.450181       3.450181       3.450181    1[6-(6,7)]
    22       4.653784       4.653784       4.653784    1[6-(6,6)]
    23       5.799782       5.799782       5.799782    1[6-(6,7)]
    24       5.902252       5.902252       5.902252    1[6-(6,6)]
    25       6.969044       6.969044       6.969044    1[6-(6,6)]
    26        7.76443        7.76443        7.76443    1[6-(6,6)]
    27       6.690991       6.690991       6.690991    1[6-(6,6)]
    28       2.381727       2.381727       2.381727    1[6-(6,7)]
    29      -1.039098      -1.039098      -1.039098    1[6-(6,6)]
    30       1.564185       1.564185       1.564185    1[6-(6,7)]
    31       0.734458       0.734458       0.734458    1[6-(6,6)]
    32       -0.59654       -0.59654       -0.59654    1[6-(6,6)]
    33      -3.848982      -3.848982      -3.848982    1[6-(6,6)]
    34      -2.536262      -2.536262      -2.536262    1[6-(6,6)]
    35      -0.293008      -0.293008      -0.293008    1[6-(6,7)]
    36       1.924214       1.924214       1.924214    1[6-(6,6)]
    37      -1.825068      -1.825068      -1.825068    1[6-(6,7)]
    38       -1.09781       -1.09781       -1.09781    1[6-(6,6)]
    39      -0.833604      -0.833604      -0.833604    1[6-(6,6)]
    40       1.623452       1.623452       1.623452    1[6-(6,6)]
    41       1.384171       1.384171       1.384171    1[6-(6,6)]
    42      -2.088719      -2.088719      -2.088719    1[6-(6,7)]
    43      -0.885116      -0.885116      -0.885116    1[6-(6,6)]
    44       0.260882       0.260882       0.260882    1[6-(6,7)]
    45       0.363352       0.363352       0.363352    1[6-(6,6)]
    46       1.430144       1.430144       1.430144    1[6-(6,6)]
    47        2.22553        2.22553        2.22553    1[6-(6,6)]
    48       1.152091       1.152091       1.152091    1[6-(6,6)]
    49        7.34015        7.34015        7.34015    6[1-(0),6-(6,6),7-(6)]
    50       6.153164       6.153164       6.153164    6[6-(1,6),6-(1,7),6-(8,8)]
    51        5.29962        5.29962        5.29962    6[1-(0),6-(6,6),6-(6,6)]
    52       5.646909       5.646909       5.646909    6[6-(1,6),6-(1,7),6-(6,6)]
    53        6.85605        6.85605        6.85605    6[1-(0),6-(6,6),7-(6)]
    54       4.793918       4.793918       4.793918    6[6-(1,6),6-(1,6),6-(6,6)]
    55       5.353347       5.353347       5.353347    6[1-(0),6-(1,6),6-(6,6)]
    56       4.552422       4.552422       4.552422    6[1-(0),6-(1,6),6-(6,6)]
    57       3.188745       3.188745       3.188745    6[6-(1,6),6-(1,6),6-(8,8)]
    58       2.614361       2.614361       2.614361    6[1-(0),6-(1,6),6-(6,6)]
    59       3.401992       3.401992       3.401992    6[1-(0),6-(1,6),6-(6,6)]
    60       5.808644       5.808644       5.808644    6[6-(6,6),8-(0),8-(27)]
    61       2.311383       2.311383       2.311383    6[6-(6,6),8-(27),8-(27)]
    62       5.330083       5.330083       5.330083    6[1-(0),6-(6,6),7-(6)]
    63       6.540887       6.540887       6.540887    6[6-(1,6),6-(1,7),6-(8,8)]
    64       6.666066       6.666066       6.666066    6[1-(0),6-(6,6),6-(6,6)]
    65       5.605921       5.605921       5.605921    6[6-(1,6),6-(1,7),6-(6,6)]
    66       4.432228       4.432228       4.432228    6[1-(0),6-(6,6),7-(6)]
    67       5.696759       5.696759       5.696759    6[6-(1,6),6-(1,6),6-(6,6)]
    68       5.009935       5.009935       5.009935    6[1-(0),6-(1,6),6-(6,6)]
    69        5.16447        5.16447        5.16447    6[1-(0),6-(1,6),6-(6,6)]
    70       5.990874       5.990874       5.990874    6[6-(1,6),6-(1,6),6-(8,8)]
    71       6.631171       6.631171       6.631171    6[1-(0),6-(1,6),6-(6,6)]
    72       6.488267       6.488267       6.488267    6[1-(0),6-(1,6),6-(6,6)]
    73       7.660299       7.660299       7.660299    6[6-(6,6),8-(0),8-(27)]
    74       6.246771       6.246771       6.246771    6[6-(6,6),8-(27),8-(27)]
    75       3.946466       3.946466       3.946466    6[1-(0),6-(6,6),7-(6)]
    76       3.922649       3.922649       3.922649    6[6-(1,6),6-(1,7),6-(8,8)]
    77       4.651014       4.651014       4.651014    6[1-(0),6-(6,6),6-(6,6)]
    78       5.363871       5.363871       5.363871    6[6-(1,6),6-(1,7),6-(6,6)]
    79       5.328422       5.328422       5.328422    6[1-(0),6-(6,6),7-(6)]
    80       6.126023       6.126023       6.126023    6[6-(1,6),6-(1,6),6-(6,6)]
    81       6.253418       6.253418       6.253418    6[1-(0),6-(1,6),6-(6,6)]
    82       6.899808       6.899808       6.899808    6[1-(0),6-(1,6),6-(6,6)]
    83       7.437081       7.437081       7.437081    6[6-(1,6),6-(1,6),6-(8,8)]
    84       7.371168       7.371168       7.371168    6[1-(0),6-(1,6),6-(6,6)]
    85        6.72644        6.72644        6.72644    6[1-(0),6-(1,6),6-(6,6)]
    86       3.147757       3.147757       3.147757    6[6-(6,6),8-(0),8-(27)]
    87       8.058546       8.058546       8.058546    6[6-(6,6),8-(27),8-(27)]
    88        1.80125        1.80125        1.80125    6[1-(0),6-(6,6),7-(6)]
    89       0.614264       0.614264       0.614264    6[6-(1,6),6-(1,7),6-(8,8)]
    90       -0.23928       -0.23928       -0.23928    6[1-(0),6-(6,6),6-(6,6)]
    91       0.108009       0.108009       0.108009    6[6-(1,6),6-(1,7),6-(6,6)]
    92        1.31715        1.31715        1.31715    6[1-(0),6-(6,6),7-(6)]
    93      -0.744982      -0.744982      -0.744982    6[6-(1,6),6-(1,6),6-(6,6)]
    94      -0.185553      -0.185553      -0.185553    6[1-(0),6-(1,6),6-(6,6)]
    95      -0.986478      -0.986478      -0.986478    6[1-(0),6-(1,6),6-(6,6)]
    96      -2.350155      -2.350155      -2.350155    6[6-(1,6),6-(1,6),6-(8,8)]
    97      -2.924539      -2.924539      -2.924539    6[1-(0),6-(1,6),6-(6,6)]
    98      -2.136908      -2.136908      -2.136908    6[1-(0),6-(1,6),6-(6,6)]
    99       0.269744       0.269744       0.269744    6[6-(6,6),8-(0),8-(27)]
   100      -3.227517      -3.227517      -3.227517    6[6-(6,6),8-(27),8-(27)]
   101      -0.208817      -0.208817      -0.208817    6[1-(0),6-(6,6),7-(6)]
   102       1.001987       1.001987       1.001987    6[6-(1,6),6-(1,7),6-(8,8)]
   103       1.127166       1.127166       1.127166    6[1-(0),6-(6,6),6-(6,6)]
   104       0.067021       0.067021       0.067021    6[6-(1,6),6-(1,7),6-(6,6)]
   105      -1.106672      -1.106672      -1.106672    6[1-(0),6-(6,6),7-(6)]
   106       0.157859       0.157859       0.157859    6[6-(1,6),6-(1,6),6-(6,6)]
   107      -0.528965      -0.528965      -0.528965    6[1-(0),6-(1,6),6-(6,6)]
   108       -0.37443       -0.37443       -0.37443    6[1-(0),6-(1,6),6-(6,6)]
   109       0.451974       0.451974       0.451974    6[6-(1,6),6-(1,6),6-(8,8)]
   110       1.092271       1.092271       1.092271    6[1-(0),6-(1,6),6-(6,6)]
   111       0.949367       0.949367       0.949367    6[1-(0),6-(1,6),6-(6,6)]
   112       2.121399       2.121399       2.121399    6[6-(6,6),8-(0),8-(27)]
   113       0.707871       0.707871       0.707871    6[6-(6,6),8-(27),8-(27)]
   114      -1.592434      -1.592434      -1.592434    6[1-(0),6-(6,6),7-(6)]
   115      -1.616251      -1.616251      -1.616251    6[6-(1,6),6-(1,7),6-(8,8)]
   116      -0.887886      -0.887886      -0.887886    6[1-(0),6-(6,6),6-(6,6)]
   117      -0.175029      -0.175029      -0.175029    6[6-(1,6),6-(1,7),6-(6,6)]
   118      -0.210478      -0.210478      -0.210478    6[1-(0),6-(6,6),7-(6)]
   119       0.587123       0.587123       0.587123    6[6-(1,6),6-(1,6),6-(6,6)]
   120       0.714518       0.714518       0.714518    6[1-(0),6-(1,6),6-(6,6)]
   121       1.360908       1.360908       1.360908    6[1-(0),6-(1,6),6-(6,6)]
   122       1.898181       1.898181       1.898181    6[6-(1,6),6-(1,6),6-(8,8)]
   123       1.832268       1.832268       1.832268    6[1-(0),6-(1,6),6-(6,6)]
   124        1.18754        1.18754        1.18754    6[1-(0),6-(1,6),6-(6,6)]
   125      -2.391143      -2.391143      -2.391143    6[6-(6,6),8-(0),8-(27)]
   126       2.519646       2.519646       2.519646    6[6-(6,6),8-(27),8-(27)]
   127       7.680793       7.680793       7.680793    7[6-(1,6),6-(1,6)]
   128       4.284893       4.284893       4.284893    7[6-(1,6),6-(1,6)]
   129       4.651014       4.651014       4.651014    7[6-(1,6),6-(1,6)]
   130       2.141893       2.141893       2.141893    7[6-(1,6),6-(1,6)]
   131      -1.254007      -1.254007      -1.254007    7[6-(1,6),6-(1,6)]
   132      -0.887886      -0.887886      -0.887886    7[6-(1,6),6-(1,6)]
   133       6.561381       6.561381       6.561381    8[6-(6,8)]
   134       4.771208       4.771208       4.771208    8[6-(6,8),27-(8,8)]
   135       2.888536       2.888536       2.888536    8[6-(6,8),27-(8,8)]
   136       1.102795       1.102795       1.102795    8[6-(6,8),27-(8,8)]
   137       7.430988       7.430988       7.430988    8[6-(6,8)]
   138       8.764755       8.764755       8.764755    8[6-(6,8),27-(8,8)]
   139       5.635831       5.635831       5.635831    8[6-(6,8),27-(8,8)]
   140      -4.022349      -4.022349      -4.022349    8[6-(6,8),27-(8,8)]
   141       2.624331       2.624331       2.624331    8[6-(6,8)]
   142       3.080736       3.080736       3.080736    8[6-(6,8),27-(8,8)]
   143       8.092333       8.092333       8.092333    8[6-(6,8),27-(8,8)]
   144       2.919554       2.919554       2.919554    8[6-(6,8),27-(8,8)]
   145       1.022481       1.022481       1.022481    8[6-(6,8)]
   146      -0.767692      -0.767692      -0.767692    8[6-(6,8),27-(8,8)]
   147      -2.650364      -2.650364      -2.650364    8[6-(6,8),27-(8,8)]
   148       6.641695       6.641695       6.641695    8[6-(6,8),27-(8,8)]
   149       1.892088       1.892088       1.892088    8[6-(6,8)]
   150       3.225855       3.225855       3.225855    8[6-(6,8),27-(8,8)]
   151       0.096931       0.096931       0.096931    8[6-(6,8),27-(8,8)]
   152       1.516551       1.516551       1.516551    8[6-(6,8),27-(8,8)]
   153      -2.914569      -2.914569      -2.914569    8[6-(6,8)]
   154      -2.458164      -2.458164      -2.458164    8[6-(6,8),27-(8,8)]
   155       2.553433       2.553433       2.553433    8[6-(6,8),27-(8,8)]
   156       8.458454       8.458454       8.458454    8[6-(6,8),27-(8,8)]
