# Supplementary material for: A collection of forcefield precursors for metal–organic frameworks
Source: RSC Adv. 2019 Nov 13;9(63):36492–507. doi: 10.1039/c9ra07327b (PMC9075174; doi:10.1039/c9ra07327b)
Supplement: RA-009-C9RA07327B-s2280 [file RA-009-C9RA07327B-s2280.txt]

SEQTEP_clean

16.467400    0.000000    0.000000
6.179201    17.087555    0.000000
6.768341    7.026223    17.967869

     1      19.034668      19.034668      19.034668    25[8-(6),8-(6),8-(6),8-(6,25)]
     2      22.570406      22.570406      22.570406    25[8-(6),8-(6),8-(6),8-(6),8-(6,25)]
     3      10.145865      10.145865      10.145865    25[8-(6),8-(6),8-(6),8-(6)]
     4      13.403784      13.403784      13.403784    25[8-(6),8-(6),8-(6),8-(6)]
     5      10.380274      10.380274      10.380274    25[8-(6),8-(6),8-(6),8-(6,25)]
     6       6.844536       6.844536       6.844536    25[8-(6),8-(6),8-(6),8-(6),8-(6,25)]
     7      19.269077      19.269077      19.269077    25[8-(6),8-(6),8-(6),8-(6)]
     8      16.011158      16.011158      16.011158    25[8-(6),8-(6),8-(6),8-(6)]
     9      21.271054      21.271054      21.271054    1[6-(6,6)]
    10      20.619194      20.619194      20.619194    1[6-(6,6)]
    11      18.388612      18.388612      18.388612    1[6-(6,6)]
    12      17.775363      17.775363      17.775363    1[6-(6,6)]
    13      23.714817      23.714817      23.714817    1[6-(6,6)]
    14      11.779772      11.779772      11.779772    1[6-(1,1,6)]
    15      11.233293      11.233293      11.233293    1[6-(1,1,6)]
    16      12.638827      12.638827      12.638827    1[6-(1,1,6)]
    17      14.626316      14.626316      14.626316    1[6-(6,6)]
    18      17.837662      17.837662      17.837662    1[6-(1,6,8)]
    19      16.882604      16.882604      16.882604    1[6-(1,6,8)]
    20      14.672176      14.672176      14.672176    1[6-(6,6)]
    21      16.709315      16.709315      16.709315    1[6-(1,1,6)]
    22       15.36399       15.36399       15.36399    1[6-(1,1,6)]
    23      16.717569      16.717569      16.717569    1[6-(1,1,6)]
    24      24.308709      24.308709      24.308709    1[6-(6,6)]
    25      19.897187      19.897187      19.897187    1[6-(6,6)]
    26       18.40929       18.40929       18.40929    1[6-(6,6)]
    27      18.470134      18.470134      18.470134    1[6-(6,6)]
    28      15.813709      15.813709      15.813709    1[6-(1,1,6)]
    29      15.635589      15.635589      15.635589    1[6-(1,1,6)]
    30      17.004959      17.004959      17.004959    1[6-(1,1,6)]
    31      20.444941      20.444941      20.444941    1[6-(6,6)]
    32      15.222559      15.222559      15.222559    1[6-(1,6,8)]
    33      21.360097      21.360097      21.360097    1[6-(1,6,8)]
    34      18.338481      18.338481      18.338481    1[6-(1,6,8)]
    35      17.934952      17.934952      17.934952    1[6-(1,6,8)]
    36      12.709264      12.709264      12.709264    1[6-(6,6)]
    37       3.207173       3.207173       3.207173    1[6-(1,1,6)]
    38       2.723907       2.723907       2.723907    1[6-(1,1,6)]
    39       4.148424       4.148424       4.148424    1[6-(1,1,6)]
    40       4.043883       4.043883       4.043883    1[6-(1,6,8)]
    41       9.978796       9.978796       9.978796    1[6-(1,6,8)]
    42       9.172025       9.172025       9.172025    1[6-(1,6,8)]
    43        8.48811        8.48811        8.48811    1[6-(1,6,8)]
    44       8.405639       8.405639       8.405639    1[6-(1,1,6)]
    45       7.067199       7.067199       7.067199    1[6-(1,1,6)]
    46       8.433423       8.433423       8.433423    1[6-(1,1,6)]
    47       7.560852       7.560852       7.560852    1[6-(1,1,6)]
    48       7.256344       7.256344       7.256344    1[6-(1,1,6)]
    49        8.67976        8.67976        8.67976    1[6-(1,1,6)]
    50       6.741418       6.741418       6.741418    1[6-(1,6,8)]
    51      13.286103      13.286103      13.286103    1[6-(1,6,8)]
    52      12.143968      12.143968      12.143968    1[6-(6,6)]
    53      15.929448      15.929448      15.929448    1[6-(6,6)]
    54       7.530632       7.530632       7.530632    1[6-(6,6)]
    55      11.204929      11.204929      11.204929    1[6-(6,6)]
    56       11.53973       11.53973       11.53973    1[6-(6,6)]
    57      15.317418      15.317418      15.317418    1[6-(6,6)]
    58       8.397866       8.397866       8.397866    1[6-(6,6)]
    59      12.086551      12.086551      12.086551    1[6-(6,6)]
    60       9.148661       9.148661       9.148661    1[6-(6,6)]
    61         9.9236         9.9236         9.9236    1[6-(6,6)]
    62      13.530953      13.530953      13.530953    1[6-(6,6)]
    63      24.051187      24.051187      24.051187    1[6-(1,1,6)]
    64      22.888938      22.888938      22.888938    1[6-(1,1,6)]
    65      23.627648      23.627648      23.627648    1[6-(1,1,6)]
    66      21.817671      21.817671      21.817671    1[6-(1,1,6)]
    67      20.673529      20.673529      20.673529    1[6-(1,1,6)]
    68      20.425591      20.425591      20.425591    1[6-(1,1,6)]
    69       8.143888       8.143888       8.143888    1[6-(6,6)]
    70       8.795748       8.795748       8.795748    1[6-(6,6)]
    71       11.02633       11.02633       11.02633    1[6-(6,6)]
    72      11.639579      11.639579      11.639579    1[6-(6,6)]
    73       5.700125       5.700125       5.700125    1[6-(6,6)]
    74       17.63517       17.63517       17.63517    1[6-(1,1,6)]
    75      18.181649      18.181649      18.181649    1[6-(1,1,6)]
    76      16.776115      16.776115      16.776115    1[6-(1,1,6)]
    77      14.788626      14.788626      14.788626    1[6-(6,6)]
    78       11.57728       11.57728       11.57728    1[6-(1,6,8)]
    79      12.532338      12.532338      12.532338    1[6-(1,6,8)]
    80      14.742766      14.742766      14.742766    1[6-(6,6)]
    81      12.705627      12.705627      12.705627    1[6-(1,1,6)]
    82      14.050952      14.050952      14.050952    1[6-(1,1,6)]
    83      12.697373      12.697373      12.697373    1[6-(1,1,6)]
    84       5.106233       5.106233       5.106233    1[6-(6,6)]
    85       9.517755       9.517755       9.517755    1[6-(6,6)]
    86      11.005652      11.005652      11.005652    1[6-(6,6)]
    87      10.944808      10.944808      10.944808    1[6-(6,6)]
    88      13.601233      13.601233      13.601233    1[6-(1,1,6)]
    89      13.779353      13.779353      13.779353    1[6-(1,1,6)]
    90      12.409983      12.409983      12.409983    1[6-(1,1,6)]
    91       8.970001       8.970001       8.970001    1[6-(6,6)]
    92      14.192383      14.192383      14.192383    1[6-(1,6,8)]
    93       8.054845       8.054845       8.054845    1[6-(1,6,8)]
    94      11.076461      11.076461      11.076461    1[6-(1,6,8)]
    95       11.47999       11.47999       11.47999    1[6-(1,6,8)]
    96      16.705678      16.705678      16.705678    1[6-(6,6)]
    97      26.207769      26.207769      26.207769    1[6-(1,1,6)]
    98      26.691035      26.691035      26.691035    1[6-(1,1,6)]
    99      25.266518      25.266518      25.266518    1[6-(1,1,6)]
   100      25.371059      25.371059      25.371059    1[6-(1,6,8)]
   101      19.436146      19.436146      19.436146    1[6-(1,6,8)]
   102      20.242917      20.242917      20.242917    1[6-(1,6,8)]
   103      20.926832      20.926832      20.926832    1[6-(1,6,8)]
   104      21.009303      21.009303      21.009303    1[6-(1,1,6)]
   105      22.347743      22.347743      22.347743    1[6-(1,1,6)]
   106      20.981519      20.981519      20.981519    1[6-(1,1,6)]
   107       21.85409       21.85409       21.85409    1[6-(1,1,6)]
   108      22.158598      22.158598      22.158598    1[6-(1,1,6)]
   109      20.735182      20.735182      20.735182    1[6-(1,1,6)]
   110      22.673524      22.673524      22.673524    1[6-(1,6,8)]
   111      16.128839      16.128839      16.128839    1[6-(1,6,8)]
   112      17.270974      17.270974      17.270974    1[6-(6,6)]
   113      13.485494      13.485494      13.485494    1[6-(6,6)]
   114       21.88431       21.88431       21.88431    1[6-(6,6)]
   115      18.210013      18.210013      18.210013    1[6-(6,6)]
   116      17.875212      17.875212      17.875212    1[6-(6,6)]
   117      14.097524      14.097524      14.097524    1[6-(6,6)]
   118      21.017076      21.017076      21.017076    1[6-(6,6)]
   119      17.328391      17.328391      17.328391    1[6-(6,6)]
   120      20.266281      20.266281      20.266281    1[6-(6,6)]
   121      19.491342      19.491342      19.491342    1[6-(6,6)]
   122      15.883989      15.883989      15.883989    1[6-(6,6)]
   123       5.363755       5.363755       5.363755    1[6-(1,1,6)]
   124       6.526004       6.526004       6.526004    1[6-(1,1,6)]
   125       5.787294       5.787294       5.787294    1[6-(1,1,6)]
   126       7.597271       7.597271       7.597271    1[6-(1,1,6)]
   127       8.741413       8.741413       8.741413    1[6-(1,1,6)]
   128       8.989351       8.989351       8.989351    1[6-(1,1,6)]
   129      16.525959      16.525959      16.525959    6[6-(6,6),8-(25),8-(25)]
   130      20.559164      20.559164      20.559164    6[1-(0),6-(1,6),6-(6,6)]
   131       20.17987       20.17987       20.17987    6[1-(0),6-(1,6),6-(6,8)]
   132      18.852881      18.852881      18.852881    6[1-(0),6-(1,6),6-(6,6)]
   133      19.118979      19.118979      19.118979    6[6-(1,6),6-(1,6),8-(6)]
   134       18.46622       18.46622       18.46622    6[1-(0),6-(1,6),6-(6,8)]
   135      23.058402      23.058402      23.058402    6[1-(0),6-(1,6),6-(6,6)]
   136      11.747523      11.747523      11.747523    6[1-(0),1-(0),1-(0),6-(6,6)]
   137      15.406579      15.406579      15.406579    6[1-(0),6-(1,6),6-(6,6)]
   138      17.648744      17.648744      17.648744    6[1-(0),1-(0),6-(6,6),8-(6)]
   139      15.427512      15.427512      15.427512    6[1-(0),6-(1,6),6-(6,8)]
   140      20.277462      20.277462      20.277462    6[6-(6,6),8-(25),8-(25)]
   141      16.298698      16.298698      16.298698    6[1-(0),1-(0),1-(0),6-(6,6)]
   142      23.413547      23.413547      23.413547    6[1-(0),6-(1,6),6-(6,8)]
   143      20.790555      20.790555      20.790555    6[1-(0),6-(1,6),6-(6,6)]
   144      17.653656      17.653656      17.653656    6[1-(0),6-(1,6),6-(6,6)]
   145       17.69152       17.69152       17.69152    6[1-(0),6-(1,6),6-(6,8)]
   146      19.898848      19.898848      19.898848    6[6-(1,6),6-(1,6),6-(8,8)]
   147      16.251756      16.251756      16.251756    6[1-(0),1-(0),1-(0),6-(6,6)]
   148      21.736575      21.736575      21.736575    6[6-(1,6),6-(1,6),6-(8,8)]
   149      16.579961      16.579961      16.579961    6[6-(1,6),6-(1,6),8-(6)]
   150      21.107238      21.107238      21.107238    6[1-(0),6-(1,6),6-(6,8)]
   151      21.332898      21.332898      21.332898    6[6-(6,6),8-(25),8-(25)]
   152      22.446994      22.446994      22.446994    6[6-(1,6),6-(1,6),8-(6)]
   153      21.944527      21.944527      21.944527    6[1-(0),1-(0),6-(6,6),8-(6)]
   154      11.103423      11.103423      11.103423    6[6-(1,1,1),6-(6,6),6-(6,6)]
   155      16.465021      16.465021      16.465021    6[6-(1,1,1),6-(6,6),6-(6,6)]
   156      16.516789      16.516789      16.516789    6[6-(1,6),6-(1,6),6-(8,8)]
   157      17.392499      17.392499      17.392499    6[6-(1,1,8),6-(6,6),6-(6,6)]
   158      10.950729      10.950729      10.950729    6[6-(1,1,8),6-(6,6),6-(6,6)]
   159      17.616022      17.616022      17.616022    6[1-(0),1-(0),6-(6,6),8-(6)]
   160      16.520354      16.520354      16.520354    6[6-(1,1,8),6-(6,6),6-(6,6)]
   161      16.726998      16.726998      16.726998    6[6-(1,1,1),6-(6,6),6-(6,6)]
   162       12.12536       12.12536       12.12536    6[1-(0),6-(1,6),6-(6,8)]
   163      10.854396      10.854396      10.854396    6[6-(1,6),6-(1,6),8-(6)]
   164       3.237163       3.237163       3.237163    6[1-(0),1-(0),1-(0),6-(6,6)]
   165        9.53792        9.53792        9.53792    6[1-(0),1-(0),6-(6,6),8-(6)]
   166       2.654889       2.654889       2.654889    6[6-(1,1,1),6-(6,6),6-(6,6)]
   167       9.177737       9.177737       9.177737    6[1-(0),1-(0),6-(6,6),8-(6)]
   168       2.604114       2.604114       2.604114    6[6-(1,1,8),6-(6,6),6-(6,6)]
   169        7.99579        7.99579        7.99579    6[1-(0),1-(0),1-(0),6-(6,6)]
   170       8.959721       8.959721       8.959721    6[6-(1,1,8),6-(6,6),6-(6,6)]
   171       7.925768       7.925768       7.925768    6[1-(0),1-(0),1-(0),6-(6,6)]
   172       8.126049       8.126049       8.126049    6[6-(1,1,1),6-(6,6),6-(6,6)]
   173       8.373431       8.373431       8.373431    6[6-(1,1,1),6-(6,6),6-(6,6)]
   174       8.189992       8.189992       8.189992    6[6-(1,1,8),6-(6,6),6-(6,6)]
   175      13.653422      13.653422      13.653422    6[1-(0),1-(0),6-(6,6),8-(6)]
   176      14.110907      14.110907      14.110907    6[6-(1,6),6-(1,6),8-(6)]
   177       9.281427       9.281427       9.281427    6[6-(1,6),6-(1,6),8-(6)]
   178      12.789972      12.789972      12.789972    6[1-(0),6-(1,6),6-(6,8)]
   179      15.037817      15.037817      15.037817    6[1-(0),6-(1,6),6-(6,8)]
   180       8.452161       8.452161       8.452161    6[1-(0),6-(1,6),6-(6,8)]
   181      10.638507      10.638507      10.638507    6[1-(0),6-(1,6),6-(6,8)]
   182      12.433858      12.433858      12.433858    6[1-(0),6-(1,6),6-(6,6)]
   183      14.675706      14.675706      14.675706    6[1-(0),6-(1,6),6-(6,6)]
   184       8.971113       8.971113       8.971113    6[1-(0),6-(1,6),6-(6,6)]
   185      11.166111      11.166111      11.166111    6[1-(0),6-(1,6),6-(6,6)]
   186      13.356145      13.356145      13.356145    6[6-(1,6),6-(1,6),6-(8,8)]
   187      10.334405      10.334405      10.334405    6[6-(1,6),6-(1,6),6-(8,8)]
   188      11.822174      11.822174      11.822174    6[6-(1,6),6-(1,6),6-(8,8)]
   189      10.926535      10.926535      10.926535    6[6-(6,6),8-(25),8-(25)]
   190      12.325768      12.325768      12.325768    6[6-(6,6),8-(25),8-(25)]
   191      10.058689      10.058689      10.058689    6[1-(0),6-(1,6),6-(6,8)]
   192      10.527313      10.527313      10.527313    6[1-(0),6-(1,6),6-(6,6)]
   193      12.941015      12.941015      12.941015    6[6-(6,6),8-(25),8-(25)]
   194      12.621957      12.621957      12.621957    6[1-(0),6-(1,6),6-(6,6)]
   195      24.731834      24.731834      24.731834    6[6-(1,1,1),8-(25),8-(25)]
   196      23.733854      23.733854      23.733854    6[1-(0),1-(0),1-(0),6-(8,8)]
   197      21.546235      21.546235      21.546235    6[6-(1,1,1),8-(25),8-(25,25)]
   198      21.073796      21.073796      21.073796    6[1-(0),1-(0),1-(0),6-(8,8)]
   199      12.888983      12.888983      12.888983    6[6-(6,6),8-(25),8-(25)]
   200       8.855778       8.855778       8.855778    6[1-(0),6-(1,6),6-(6,6)]
   201       9.235072       9.235072       9.235072    6[1-(0),6-(1,6),6-(6,8)]
   202      10.562061      10.562061      10.562061    6[1-(0),6-(1,6),6-(6,6)]
   203      10.295963      10.295963      10.295963    6[6-(1,6),6-(1,6),8-(6)]
   204      10.948722      10.948722      10.948722    6[1-(0),6-(1,6),6-(6,8)]
   205        6.35654        6.35654        6.35654    6[1-(0),6-(1,6),6-(6,6)]
   206      17.667419      17.667419      17.667419    6[1-(0),1-(0),1-(0),6-(6,6)]
   207      14.008363      14.008363      14.008363    6[1-(0),6-(1,6),6-(6,6)]
   208      11.766198      11.766198      11.766198    6[1-(0),1-(0),6-(6,6),8-(6)]
   209       13.98743       13.98743       13.98743    6[1-(0),6-(1,6),6-(6,8)]
   210        9.13748        9.13748        9.13748    6[6-(6,6),8-(25),8-(25)]
   211      13.116244      13.116244      13.116244    6[1-(0),1-(0),1-(0),6-(6,6)]
   212       6.001395       6.001395       6.001395    6[1-(0),6-(1,6),6-(6,8)]
   213       8.624387       8.624387       8.624387    6[1-(0),6-(1,6),6-(6,6)]
   214      11.761286      11.761286      11.761286    6[1-(0),6-(1,6),6-(6,6)]
   215      11.723422      11.723422      11.723422    6[1-(0),6-(1,6),6-(6,8)]
   216       9.516094       9.516094       9.516094    6[6-(1,6),6-(1,6),6-(8,8)]
   217      13.163186      13.163186      13.163186    6[1-(0),1-(0),1-(0),6-(6,6)]
   218       7.678367       7.678367       7.678367    6[6-(1,6),6-(1,6),6-(8,8)]
   219      12.834981      12.834981      12.834981    6[6-(1,6),6-(1,6),8-(6)]
   220       8.307704       8.307704       8.307704    6[1-(0),6-(1,6),6-(6,8)]
   221       8.082044       8.082044       8.082044    6[6-(6,6),8-(25),8-(25)]
   222       6.967948       6.967948       6.967948    6[6-(1,6),6-(1,6),8-(6)]
   223       7.470415       7.470415       7.470415    6[1-(0),1-(0),6-(6,6),8-(6)]
   224      18.311519      18.311519      18.311519    6[6-(1,1,1),6-(6,6),6-(6,6)]
   225      12.949921      12.949921      12.949921    6[6-(1,1,1),6-(6,6),6-(6,6)]
   226      12.898153      12.898153      12.898153    6[6-(1,6),6-(1,6),6-(8,8)]
   227      12.022443      12.022443      12.022443    6[6-(1,1,8),6-(6,6),6-(6,6)]
   228      18.464213      18.464213      18.464213    6[6-(1,1,8),6-(6,6),6-(6,6)]
   229       11.79892       11.79892       11.79892    6[1-(0),1-(0),6-(6,6),8-(6)]
   230      12.894588      12.894588      12.894588    6[6-(1,1,8),6-(6,6),6-(6,6)]
   231      12.687944      12.687944      12.687944    6[6-(1,1,1),6-(6,6),6-(6,6)]
   232      17.289582      17.289582      17.289582    6[1-(0),6-(1,6),6-(6,8)]
   233      18.560546      18.560546      18.560546    6[6-(1,6),6-(1,6),8-(6)]
   234      26.177779      26.177779      26.177779    6[1-(0),1-(0),1-(0),6-(6,6)]
   235      19.877022      19.877022      19.877022    6[1-(0),1-(0),6-(6,6),8-(6)]
   236      26.760053      26.760053      26.760053    6[6-(1,1,1),6-(6,6),6-(6,6)]
   237      20.237205      20.237205      20.237205    6[1-(0),1-(0),6-(6,6),8-(6)]
   238      26.810828      26.810828      26.810828    6[6-(1,1,8),6-(6,6),6-(6,6)]
   239      21.419152      21.419152      21.419152    6[1-(0),1-(0),1-(0),6-(6,6)]
   240      20.455221      20.455221      20.455221    6[6-(1,1,8),6-(6,6),6-(6,6)]
   241      21.489174      21.489174      21.489174    6[1-(0),1-(0),1-(0),6-(6,6)]
   242      14.520552      14.520552      14.520552    6[6-(1,1,1),6-(6,6),6-(6,6)]
   243      21.041511      21.041511      21.041511    6[6-(1,1,1),6-(6,6),6-(6,6)]
   244       21.22495       21.22495       21.22495    6[6-(1,1,8),6-(6,6),6-(6,6)]
   245       15.76152       15.76152       15.76152    6[1-(0),1-(0),6-(6,6),8-(6)]
   246      15.304035      15.304035      15.304035    6[6-(1,6),6-(1,6),8-(6)]
   247      20.133515      20.133515      20.133515    6[6-(1,6),6-(1,6),8-(6)]
   248       16.62497       16.62497       16.62497    6[1-(0),6-(1,6),6-(6,8)]
   249      14.377125      14.377125      14.377125    6[1-(0),6-(1,6),6-(6,8)]
   250      20.962781      20.962781      20.962781    6[1-(0),6-(1,6),6-(6,8)]
   251      18.776435      18.776435      18.776435    6[1-(0),6-(1,6),6-(6,8)]
   252      16.981084      16.981084      16.981084    6[1-(0),6-(1,6),6-(6,6)]
   253      14.739236      14.739236      14.739236    6[1-(0),6-(1,6),6-(6,6)]
   254      20.443829      20.443829      20.443829    6[1-(0),6-(1,6),6-(6,6)]
   255      18.248831      18.248831      18.248831    6[1-(0),6-(1,6),6-(6,6)]
   256      16.058797      16.058797      16.058797    6[6-(1,6),6-(1,6),6-(8,8)]
   257      19.080537      19.080537      19.080537    6[6-(1,6),6-(1,6),6-(8,8)]
   258      17.592768      17.592768      17.592768    6[6-(1,6),6-(1,6),6-(8,8)]
   259      18.488407      18.488407      18.488407    6[6-(6,6),8-(25),8-(25)]
   260      17.089174      17.089174      17.089174    6[6-(6,6),8-(25),8-(25)]
   261      19.356253      19.356253      19.356253    6[1-(0),6-(1,6),6-(6,8)]
   262      18.887629      18.887629      18.887629    6[1-(0),6-(1,6),6-(6,6)]
   263      16.473927      16.473927      16.473927    6[6-(6,6),8-(25),8-(25)]
   264      16.792985      16.792985      16.792985    6[1-(0),6-(1,6),6-(6,6)]
   265       4.683108       4.683108       4.683108    6[6-(1,1,1),8-(25),8-(25)]
   266       5.681088       5.681088       5.681088    6[1-(0),1-(0),1-(0),6-(8,8)]
   267       7.868707       7.868707       7.868707    6[6-(1,1,1),8-(25),8-(25,25)]
   268       8.341146       8.341146       8.341146    6[1-(0),1-(0),1-(0),6-(8,8)]
   269      17.623835      17.623835      17.623835    8[6-(6,8),25-(8,8,8)]
   270      15.458211      15.458211      15.458211    8[6-(6,8),25-(8,8,8)]
   271      21.424491      21.424491      21.424491    8[6-(6,8),25-(8,8,8,8)]
   272       20.21521       20.21521       20.21521    8[6-(6,8),25-(8,8,8)]
   273      22.221397      22.221397      22.221397    8[6-(6,8),25-(8,8,8,8)]
   274       19.44609       19.44609       19.44609    8[6-(6,8),25-(8,8,8)]
   275      16.488166      16.488166      16.488166    8[6-(1,1,6),6-(6,6)]
   276      22.903378      22.903378      22.903378    8[6-(1,1,6),6-(6,6)]
   277      18.801086      18.801086      18.801086    8[6-(1,1,6),6-(6,6)]
   278       8.673321       8.673321       8.673321    8[6-(1,1,6),6-(6,6)]
   279      11.730218      11.730218      11.730218    8[6-(6,8),25-(8,8,8)]
   280      10.469611      10.469611      10.469611    8[6-(1,1,6),6-(6,6)]
   281      11.503693      11.503693      11.503693    8[6-(6,8),25-(8,8,8)]
   282      10.067159      10.067159      10.067159    8[6-(6,8),25-(8,8,8)]
   283      13.764678      13.764678      13.764678    8[6-(6,8),25-(8,8,8)]
   284      13.542705      13.542705      13.542705    8[6-(6,8),25-(8,8,8)]
   285      14.585811      14.585811      14.585811    8[6-(1,1,6),6-(6,6)]
   286      12.154542      12.154542      12.154542    8[6-(6,8),25-(8,8,8)]
   287      24.505211      24.505211      24.505211    8[6-(6,8),25-(8,8,8,8)]
   288       9.286642       9.286642       9.286642    8[6-(6,8),25-(8,8,8)]
   289      20.719744      20.719744      20.719744    8[6-(6,8),25-(8,8,8),25-(8,8,8,8)]
   290      22.768456      22.768456      22.768456    8[6-(6,8),25-(8,8,8,8)]
   291      11.791107      11.791107      11.791107    8[6-(6,8),25-(8,8,8)]
   292      13.956731      13.956731      13.956731    8[6-(6,8),25-(8,8,8)]
   293       7.990451       7.990451       7.990451    8[6-(6,8),25-(8,8,8,8)]
   294       9.199732       9.199732       9.199732    8[6-(6,8),25-(8,8,8)]
   295       7.193545       7.193545       7.193545    8[6-(6,8),25-(8,8,8,8)]
   296       9.968852       9.968852       9.968852    8[6-(6,8),25-(8,8,8)]
   297      12.926776      12.926776      12.926776    8[6-(1,1,6),6-(6,6)]
   298       6.511564       6.511564       6.511564    8[6-(1,1,6),6-(6,6)]
   299      10.613856      10.613856      10.613856    8[6-(1,1,6),6-(6,6)]
   300      20.741621      20.741621      20.741621    8[6-(1,1,6),6-(6,6)]
   301      17.684724      17.684724      17.684724    8[6-(6,8),25-(8,8,8)]
   302      18.945331      18.945331      18.945331    8[6-(1,1,6),6-(6,6)]
   303      17.911249      17.911249      17.911249    8[6-(6,8),25-(8,8,8)]
   304      19.347783      19.347783      19.347783    8[6-(6,8),25-(8,8,8)]
   305      15.650264      15.650264      15.650264    8[6-(6,8),25-(8,8,8)]
   306      15.872237      15.872237      15.872237    8[6-(6,8),25-(8,8,8)]
   307      14.829131      14.829131      14.829131    8[6-(1,1,6),6-(6,6)]
   308        17.2604        17.2604        17.2604    8[6-(6,8),25-(8,8,8)]
   309       4.909731       4.909731       4.909731    8[6-(6,8),25-(8,8,8,8)]
   310        20.1283        20.1283        20.1283    8[6-(6,8),25-(8,8,8)]
   311       8.695198       8.695198       8.695198    8[6-(6,8),25-(8,8,8),25-(8,8,8,8)]
   312       6.646486       6.646486       6.646486    8[6-(6,8),25-(8,8,8,8)]
