# Supplementary material for: A collection of forcefield precursors for metal–organic frameworks
Source: RSC Adv. 2019 Nov 13;9(63):36492–507. doi: 10.1039/c9ra07327b (PMC9075174; doi:10.1039/c9ra07327b)
Supplement: RA-009-C9RA07327B-s2281 [file RA-009-C9RA07327B-s2281.txt]

SERKOQ_clean

9.719000    0.000000    0.000000
-4.859576    16.618453    0.000000
0.000000    -0.172996    18.422188

     1        2.85539        2.85539        2.85539    30[8-(6),8-(6),8-(6),8-(6,30)]
     2       7.714919       7.714919       7.714919    30[8-(6),8-(6),8-(6),8-(6,30)]
     3       2.004034       2.004034       2.004034    30[8-(6),8-(6),8-(6),8-(6,30)]
     4      -2.855495      -2.855495      -2.855495    30[8-(6),8-(6),8-(6),8-(6,30)]
     5       2.429712       2.429712       2.429712    30[8-(6),8-(6),8-(6),8-(6),8-(6,30),8-(6,30)]
     6      -2.429788      -2.429788      -2.429788    30[8-(6),8-(6),8-(6),8-(6),8-(6,30),8-(6,30)]
     7      -2.420075      -2.420075      -2.420075    1[6-(6,6)]
     8       5.484393       5.484393       5.484393    1[6-(6,6)]
     9       0.052427       0.052427       0.052427    1[6-(6,6)]
    10       -1.03027       -1.03027       -1.03027    1[6-(6,6)]
    11       0.024259       0.024259       0.024259    1[6-(6,6)]
    12       1.020457       1.020457       1.020457    1[6-(6,6)]
    13       2.786365       2.786365       2.786365    1[6-(6,6)]
    14      -3.312305      -3.312305      -3.312305    1[6-(6,6)]
    15       2.439437       2.439437       2.439437    1[6-(6,6)]
    16       0.624894       0.624894       0.624894    1[6-(6,6)]
    17       4.911962       4.911962       4.911962    1[6-(6,6)]
    18       3.829266       3.829266       3.829266    1[6-(6,6)]
    19        4.88376        4.88376        4.88376    1[6-(6,6)]
    20       5.879957       5.879957       5.879957    1[6-(6,6)]
    21       7.645934       7.645934       7.645934    1[6-(6,6)]
    22       1.547258       1.547258       1.547258    1[6-(6,6)]
    23       7.279499       7.279499       7.279499    1[6-(6,6)]
    24      -0.624969      -0.624969      -0.624969    1[6-(6,6)]
    25       4.806997       4.806997       4.806997    1[6-(6,6)]
    26       5.889694       5.889694       5.889694    1[6-(6,6)]
    27       4.835165       4.835165       4.835165    1[6-(6,6)]
    28       3.838967       3.838967       3.838967    1[6-(6,6)]
    29       2.073059       2.073059       2.073059    1[6-(6,6)]
    30       8.171729       8.171729       8.171729    1[6-(6,6)]
    31       2.419987       2.419987       2.419987    1[6-(6,6)]
    32        4.23453        4.23453        4.23453    1[6-(6,6)]
    33      -0.052538      -0.052538      -0.052538    1[6-(6,6)]
    34       1.030158       1.030158       1.030158    1[6-(6,6)]
    35      -0.024336      -0.024336      -0.024336    1[6-(6,6)]
    36      -1.020533      -1.020533      -1.020533    1[6-(6,6)]
    37       -2.78651       -2.78651       -2.78651    1[6-(6,6)]
    38       3.312166       3.312166       3.312166    1[6-(6,6)]
    39       1.384911       1.384911       1.384911    6[6-(6,6),8-(30),8-(30)]
    40         -1.316         -1.316         -1.316    6[6-(6,6),8-(30),8-(30)]
    41       4.203404       4.203404       4.203404    6[6-(6,6),8-(0),8-(30)]
    42       0.671536       0.671536       0.671536    6[6-(1,6),6-(1,6),6-(8,8)]
    43      -2.422016      -2.422016      -2.422016    6[1-(0),6-(1,6),6-(6,6)]
    44      -0.622063      -0.622063      -0.622063    6[6-(1,6),6-(1,6),6-(8,8)]
    45        6.21429        6.21429        6.21429    6[1-(0),6-(1,6),6-(6,6)]
    46       6.186102       6.186102       6.186102    6[6-(1,6),6-(1,6),6-(8,8)]
    47       0.046599       0.046599       0.046599    6[1-(0),6-(1,6),6-(6,6)]
    48      -0.610406      -0.610406      -0.610406    6[1-(0),6-(1,6),6-(6,6)]
    49       5.013015       5.013015       5.013015    6[6-(6,6),8-(0),8-(30,30)]
    50       0.009677       0.009677       0.009677    6[1-(0),6-(1,6),6-(6,6)]
    51       0.630721       0.630721       0.630721    6[1-(0),6-(1,6),6-(6,6)]
    52       4.566888       4.566888       4.566888    6[6-(1,6),6-(1,6),6-(8,8)]
    53       3.629001       3.629001       3.629001    6[1-(0),6-(1,6),6-(6,6)]
    54      -3.938211      -3.938211      -3.938211    6[1-(0),6-(1,6),6-(6,6)]
    55       6.244428       6.244428       6.244428    6[6-(6,6),8-(30),8-(30)]
    56       3.543519       3.543519       3.543519    6[6-(6,6),8-(30),8-(30)]
    57      -0.656045      -0.656045      -0.656045    6[6-(6,6),8-(0),8-(30)]
    58       5.531054       5.531054       5.531054    6[6-(1,6),6-(1,6),6-(8,8)]
    59        2.43749        2.43749        2.43749    6[1-(0),6-(1,6),6-(6,6)]
    60       4.237455       4.237455       4.237455    6[6-(1,6),6-(1,6),6-(8,8)]
    61       1.354791       1.354791       1.354791    6[1-(0),6-(1,6),6-(6,6)]
    62       1.326609       1.326609       1.326609    6[6-(1,6),6-(1,6),6-(8,8)]
    63       4.906127       4.906127       4.906127    6[1-(0),6-(1,6),6-(6,6)]
    64       4.249123       4.249123       4.249123    6[1-(0),6-(1,6),6-(6,6)]
    65        0.15353        0.15353        0.15353    6[6-(6,6),8-(0),8-(30,30)]
    66       4.869185       4.869185       4.869185    6[1-(0),6-(1,6),6-(6,6)]
    67       5.490229       5.490229       5.490229    6[1-(0),6-(1,6),6-(6,6)]
    68      -0.292548      -0.292548      -0.292548    6[6-(1,6),6-(1,6),6-(8,8)]
    69       8.488572       8.488572       8.488572    6[1-(0),6-(1,6),6-(6,6)]
    70       0.921357       0.921357       0.921357    6[1-(0),6-(1,6),6-(6,6)]
    71       3.474513       3.474513       3.474513    6[6-(6,6),8-(30),8-(30)]
    72       6.175424       6.175424       6.175424    6[6-(6,6),8-(30),8-(30)]
    73        0.65602        0.65602        0.65602    6[6-(6,6),8-(0),8-(30)]
    74       4.187888       4.187888       4.187888    6[6-(1,6),6-(1,6),6-(8,8)]
    75        7.28144        7.28144        7.28144    6[1-(0),6-(1,6),6-(6,6)]
    76       5.481487       5.481487       5.481487    6[6-(1,6),6-(1,6),6-(8,8)]
    77      -1.354866      -1.354866      -1.354866    6[1-(0),6-(1,6),6-(6,6)]
    78      -1.326678      -1.326678      -1.326678    6[6-(1,6),6-(1,6),6-(8,8)]
    79       4.812825       4.812825       4.812825    6[1-(0),6-(1,6),6-(6,6)]
    80        5.46983        5.46983        5.46983    6[1-(0),6-(1,6),6-(6,6)]
    81      -0.153591      -0.153591      -0.153591    6[6-(6,6),8-(0),8-(30,30)]
    82       4.849747       4.849747       4.849747    6[1-(0),6-(1,6),6-(6,6)]
    83       4.228703       4.228703       4.228703    6[1-(0),6-(1,6),6-(6,6)]
    84       0.292536       0.292536       0.292536    6[6-(1,6),6-(1,6),6-(8,8)]
    85       1.230423       1.230423       1.230423    6[1-(0),6-(1,6),6-(6,6)]
    86       8.797635       8.797635       8.797635    6[1-(0),6-(1,6),6-(6,6)]
    87      -1.385004      -1.385004      -1.385004    6[6-(6,6),8-(30),8-(30)]
    88       1.315905       1.315905       1.315905    6[6-(6,6),8-(30),8-(30)]
    89       5.515469       5.515469       5.515469    6[6-(6,6),8-(0),8-(30)]
    90       -0.67163       -0.67163       -0.67163    6[6-(1,6),6-(1,6),6-(8,8)]
    91       2.421934       2.421934       2.421934    6[1-(0),6-(1,6),6-(6,6)]
    92       0.621969       0.621969       0.621969    6[6-(1,6),6-(1,6),6-(8,8)]
    93       3.504633       3.504633       3.504633    6[1-(0),6-(1,6),6-(6,6)]
    94       3.532815       3.532815       3.532815    6[6-(1,6),6-(1,6),6-(8,8)]
    95      -0.046703      -0.046703      -0.046703    6[1-(0),6-(1,6),6-(6,6)]
    96       0.610301       0.610301       0.610301    6[1-(0),6-(1,6),6-(6,6)]
    97       4.705894       4.705894       4.705894    6[6-(6,6),8-(0),8-(30,30)]
    98      -0.009761      -0.009761      -0.009761    6[1-(0),6-(1,6),6-(6,6)]
    99      -0.630805      -0.630805      -0.630805    6[1-(0),6-(1,6),6-(6,6)]
   100       5.151972       5.151972       5.151972    6[6-(1,6),6-(1,6),6-(8,8)]
   101      -3.629148      -3.629148      -3.629148    6[1-(0),6-(1,6),6-(6,6)]
   102       3.938067       3.938067       3.938067    6[1-(0),6-(1,6),6-(6,6)]
   103       1.627881       1.627881       1.627881    8[6-(6,8),30-(8,8,8)]
   104        3.97697        3.97697        3.97697    8[6-(6,8),30-(8,8,8),30-(8,8,8,8,8)]
   105       1.767845       1.767845       1.767845    8[6-(6,8),30-(8,8,8,8,8)]
   106       3.299539       3.299539       3.299539    8[6-(6,8),30-(8,8,8)]
   107       5.070353       5.070353       5.070353    8[6-(6,8)]
   108        4.83903        4.83903        4.83903    8[6-(6,8)]
   109       -1.90692       -1.90692       -1.90692    8[6-(6,8),30-(8,8,8)]
   110      -1.181874      -1.181874      -1.181874    8[6-(6,8),30-(8,8,8,8,8)]
   111       6.487408       6.487408       6.487408    8[6-(6,8),30-(8,8,8)]
   112      -0.882516      -0.882516      -0.882516    8[6-(6,8),30-(8,8,8),30-(8,8,8,8,8)]
   113       6.627352       6.627352       6.627352    8[6-(6,8),30-(8,8,8,8,8)]
   114       8.159086       8.159086       8.159086    8[6-(6,8),30-(8,8,8)]
   115       0.210875       0.210875       0.210875    8[6-(6,8)]
   116      -0.020426      -0.020426      -0.020426    8[6-(6,8)]
   117       2.952609       2.952609       2.952609    8[6-(6,8),30-(8,8,8)]
   118       3.677637       3.677637       3.677637    8[6-(6,8),30-(8,8,8,8,8)]
   119       3.231543       3.231543       3.231543    8[6-(6,8),30-(8,8,8)]
   120       0.882454       0.882454       0.882454    8[6-(6,8),30-(8,8,8),30-(8,8,8,8,8)]
   121       3.091579       3.091579       3.091579    8[6-(6,8),30-(8,8,8,8,8)]
   122       1.559885       1.559885       1.559885    8[6-(6,8),30-(8,8,8)]
   123      -0.210929      -0.210929      -0.210929    8[6-(6,8)]
   124       0.020394       0.020394       0.020394    8[6-(6,8)]
   125       6.766344       6.766344       6.766344    8[6-(6,8),30-(8,8,8)]
   126       6.041298       6.041298       6.041298    8[6-(6,8),30-(8,8,8,8,8)]
   127      -1.627984      -1.627984      -1.627984    8[6-(6,8),30-(8,8,8)]
   128        5.74194        5.74194        5.74194    8[6-(6,8),30-(8,8,8),30-(8,8,8,8,8)]
   129      -1.767928      -1.767928      -1.767928    8[6-(6,8),30-(8,8,8,8,8)]
   130      -3.299662      -3.299662      -3.299662    8[6-(6,8),30-(8,8,8)]
   131       4.648549       4.648549       4.648549    8[6-(6,8)]
   132        4.87985        4.87985        4.87985    8[6-(6,8)]
   133       1.906815       1.906815       1.906815    8[6-(6,8),30-(8,8,8)]
   134       1.181787       1.181787       1.181787    8[6-(6,8),30-(8,8,8,8,8)]
