# Supplementary material for: A collection of forcefield precursors for metal–organic frameworks
Source: RSC Adv. 2019 Nov 13;9(63):36492–507. doi: 10.1039/c9ra07327b (PMC9075174; doi:10.1039/c9ra07327b)
Supplement: RA-009-C9RA07327B-s2282 [file RA-009-C9RA07327B-s2282.txt]

SERWAP_clean

15.151300    0.000000    0.000000
0.000000    22.044000    0.000000
0.000000    0.000000    22.044000

     1      14.934788      14.934788      14.934788    30[7-(6,6),7-(6,6),7-(6,6),7-(6,6),9-(14),9-(14)]
     2        7.38035        7.38035        7.38035    30[7-(6,6),7-(6,6),7-(6,6),7-(6,6),9-(14),9-(14)]
     3       0.008182       0.008182       0.008182    30[7-(6,6),7-(6,6),7-(6,6),7-(6,6),9-(14),9-(14)]
     4       7.611862       7.611862       7.611862    30[7-(6,6),7-(6,6),7-(6,6),7-(6,6),9-(14),9-(14)]
     5      11.168023      11.168023      11.168023    14[9-(0),9-(0),9-(0),9-(0),9-(30),9-(30)]
     6       3.590858       3.590858       3.590858    14[9-(0),9-(0),9-(0),9-(0),9-(30),9-(30)]
     7      11.393778      11.393778      11.393778    14[9-(0),9-(0),9-(0),9-(0),9-(30),9-(30)]
     8       3.769643       3.769643       3.769643    14[9-(0),9-(0),9-(0),9-(0),9-(30),9-(30)]
     9       13.34375       13.34375       13.34375    1[6-(6,7)]
    10      13.310417      13.310417      13.310417    1[6-(6,6)]
    11        1.33786        1.33786        1.33786    1[6-(6,6)]
    12       1.371193       1.371193       1.371193    1[6-(6,7)]
    13      15.064938      15.064938      15.064938    1[6-(6,6)]
    14      14.683125      14.683125      14.683125    1[6-(6,6)]
    15       0.840897       0.840897       0.840897    1[6-(1,6,8)]
    16      14.411917      14.411917      14.411917    1[6-(1,6,8)]
    17      13.917984      13.917984      13.917984    1[6-(6,6,8)]
    18       14.09677       14.09677       14.09677    1[8-(6)]
    19       1.151499       1.151499       1.151499    1[6-(1,1,6)]
    20      14.869486      14.869486      14.869486    1[6-(1,1,6)]
    21       0.610597       0.610597       0.610597    1[6-(1,1,6)]
    22       0.251512       0.251512       0.251512    1[6-(1,6,8)]
    23       1.280285       1.280285       1.280285    1[6-(1,6,8)]
    24      13.798289      13.798289      13.798289    1[6-(6,6,8)]
    25       0.072726       0.072726       0.072726    1[8-(6)]
    26       1.430283       1.430283       1.430283    1[6-(1,1,6)]
    27       1.034834       1.034834       1.034834    1[6-(1,1,6)]
    28       0.416661       0.416661       0.416661    1[6-(1,1,6)]
    29       1.449979       1.449979       1.449979    1[6-(6,6)]
    30       1.504524       1.504524       1.504524    1[6-(6,7)]
    31      13.554353      13.554353      13.554353    1[6-(6,7)]
    32      13.413446      13.413446      13.413446    1[6-(6,6)]
    33       9.010478       9.010478       9.010478    1[6-(6,7)]
    34       9.098356       9.098356       9.098356    1[6-(6,6)]
    35       5.872644       5.872644       5.872644    1[6-(6,6)]
    36       5.828705       5.828705       5.828705    1[6-(6,7)]
    37        7.63777        7.63777        7.63777    1[6-(6,6)]
    38       7.337775       7.337775       7.337775    1[6-(6,6)]
    39       6.128701       6.128701       6.128701    1[6-(1,6,8)]
    40       7.324138       7.324138       7.324138    1[6-(1,6,8)]
    41       8.492304       8.492304       8.492304    1[6-(6,6,8)]
    42       7.889282       7.889282       7.889282    1[8-(6)]
    43       7.084748       7.084748       7.084748    1[6-(1,1,6)]
    44       6.919599       6.919599       6.919599    1[6-(1,1,6)]
    45       5.801433       5.801433       5.801433    1[6-(1,1,6)]
    46       8.330185       8.330185       8.330185    1[6-(1,6,8)]
    47       6.730207       6.730207       6.730207    1[6-(1,6,8)]
    48       8.695331       8.695331       8.695331    1[6-(6,6,8)]
    49       8.046855       8.046855       8.046855    1[8-(6)]
    50       6.799903       6.799903       6.799903    1[6-(1,1,6)]
    51       7.063536       7.063536       7.063536    1[6-(1,1,6)]
    52       5.910522       5.910522       5.910522    1[6-(1,1,6)]
    53       9.230172       9.230172       9.230172    1[6-(6,6)]
    54       9.243808       9.243808       9.243808    1[6-(6,7)]
    55       6.031733       6.031733       6.031733    1[6-(6,7)]
    56       6.019611       6.019611       6.019611    1[6-(6,6)]
    57       13.34375       13.34375       13.34375    1[6-(6,7)]
    58      13.310417      13.310417      13.310417    1[6-(6,6)]
    59        1.33786        1.33786        1.33786    1[6-(6,6)]
    60       1.371193       1.371193       1.371193    1[6-(6,7)]
    61      15.064938      15.064938      15.064938    1[6-(6,6)]
    62      14.683125      14.683125      14.683125    1[6-(6,6)]
    63       0.840897       0.840897       0.840897    1[6-(1,6,8)]
    64      14.411917      14.411917      14.411917    1[6-(1,6,8)]
    65      13.917984      13.917984      13.917984    1[6-(6,6,8)]
    66       14.09677       14.09677       14.09677    1[8-(6)]
    67       1.151499       1.151499       1.151499    1[6-(1,1,6)]
    68      14.869486      14.869486      14.869486    1[6-(1,1,6)]
    69       0.610597       0.610597       0.610597    1[6-(1,1,6)]
    70       0.251512       0.251512       0.251512    1[6-(1,6,8)]
    71       1.280285       1.280285       1.280285    1[6-(1,6,8)]
    72      13.798289      13.798289      13.798289    1[6-(6,6,8)]
    73       0.072726       0.072726       0.072726    1[8-(6)]
    74       1.430283       1.430283       1.430283    1[6-(1,1,6)]
    75       1.034834       1.034834       1.034834    1[6-(1,1,6)]
    76       0.416661       0.416661       0.416661    1[6-(1,1,6)]
    77       1.449979       1.449979       1.449979    1[6-(6,6)]
    78       1.504524       1.504524       1.504524    1[6-(6,7)]
    79      13.554353      13.554353      13.554353    1[6-(6,7)]
    80      13.413446      13.413446      13.413446    1[6-(6,6)]
    81       9.010478       9.010478       9.010478    1[6-(6,7)]
    82       9.098356       9.098356       9.098356    1[6-(6,6)]
    83       5.872644       5.872644       5.872644    1[6-(6,6)]
    84       5.828705       5.828705       5.828705    1[6-(6,7)]
    85        7.63777        7.63777        7.63777    1[6-(6,6)]
    86       7.337775       7.337775       7.337775    1[6-(6,6)]
    87       6.128701       6.128701       6.128701    1[6-(1,6,8)]
    88       7.324138       7.324138       7.324138    1[6-(1,6,8)]
    89       8.492304       8.492304       8.492304    1[6-(6,6,8)]
    90       7.889282       7.889282       7.889282    1[8-(6)]
    91       7.084748       7.084748       7.084748    1[6-(1,1,6)]
    92       6.919599       6.919599       6.919599    1[6-(1,1,6)]
    93       5.801433       5.801433       5.801433    1[6-(1,1,6)]
    94       8.330185       8.330185       8.330185    1[6-(1,6,8)]
    95       6.730207       6.730207       6.730207    1[6-(1,6,8)]
    96       8.695331       8.695331       8.695331    1[6-(6,6,8)]
    97       8.046855       8.046855       8.046855    1[8-(6)]
    98       6.799903       6.799903       6.799903    1[6-(1,1,6)]
    99       7.063536       7.063536       7.063536    1[6-(1,1,6)]
   100       5.910522       5.910522       5.910522    1[6-(1,1,6)]
   101       9.230172       9.230172       9.230172    1[6-(6,6)]
   102       9.243808       9.243808       9.243808    1[6-(6,7)]
   103       6.031733       6.031733       6.031733    1[6-(6,7)]
   104       6.019611       6.019611       6.019611    1[6-(6,6)]
   105       13.34375       13.34375       13.34375    1[6-(6,7)]
   106      13.310417      13.310417      13.310417    1[6-(6,6)]
   107        1.33786        1.33786        1.33786    1[6-(6,6)]
   108       1.371193       1.371193       1.371193    1[6-(6,7)]
   109      15.064938      15.064938      15.064938    1[6-(6,6)]
   110      14.683125      14.683125      14.683125    1[6-(6,6)]
   111       0.840897       0.840897       0.840897    1[6-(1,6,8)]
   112      14.411917      14.411917      14.411917    1[6-(1,6,8)]
   113      13.917984      13.917984      13.917984    1[6-(6,6,8)]
   114       14.09677       14.09677       14.09677    1[8-(6)]
   115       1.151499       1.151499       1.151499    1[6-(1,1,6)]
   116      14.869486      14.869486      14.869486    1[6-(1,1,6)]
   117       0.610597       0.610597       0.610597    1[6-(1,1,6)]
   118       0.251512       0.251512       0.251512    1[6-(1,6,8)]
   119       1.280285       1.280285       1.280285    1[6-(1,6,8)]
   120      13.798289      13.798289      13.798289    1[6-(6,6,8)]
   121       0.072726       0.072726       0.072726    1[8-(6)]
   122       1.430283       1.430283       1.430283    1[6-(1,1,6)]
   123       1.034834       1.034834       1.034834    1[6-(1,1,6)]
   124       0.416661       0.416661       0.416661    1[6-(1,1,6)]
   125       1.449979       1.449979       1.449979    1[6-(6,6)]
   126       1.504524       1.504524       1.504524    1[6-(6,7)]
   127      13.554353      13.554353      13.554353    1[6-(6,7)]
   128      13.413446      13.413446      13.413446    1[6-(6,6)]
   129       9.010478       9.010478       9.010478    1[6-(6,7)]
   130       9.098356       9.098356       9.098356    1[6-(6,6)]
   131       5.872644       5.872644       5.872644    1[6-(6,6)]
   132       5.828705       5.828705       5.828705    1[6-(6,7)]
   133        7.63777        7.63777        7.63777    1[6-(6,6)]
   134       7.337775       7.337775       7.337775    1[6-(6,6)]
   135       6.128701       6.128701       6.128701    1[6-(1,6,8)]
   136       7.324138       7.324138       7.324138    1[6-(1,6,8)]
   137       8.492304       8.492304       8.492304    1[6-(6,6,8)]
   138       7.889282       7.889282       7.889282    1[8-(6)]
   139       7.084748       7.084748       7.084748    1[6-(1,1,6)]
   140       6.919599       6.919599       6.919599    1[6-(1,1,6)]
   141       5.801433       5.801433       5.801433    1[6-(1,1,6)]
   142       8.330185       8.330185       8.330185    1[6-(1,6,8)]
   143       6.730207       6.730207       6.730207    1[6-(1,6,8)]
   144       8.695331       8.695331       8.695331    1[6-(6,6,8)]
   145       8.046855       8.046855       8.046855    1[8-(6)]
   146       6.799903       6.799903       6.799903    1[6-(1,1,6)]
   147       7.063536       7.063536       7.063536    1[6-(1,1,6)]
   148       5.910522       5.910522       5.910522    1[6-(1,1,6)]
   149       9.230172       9.230172       9.230172    1[6-(6,6)]
   150       9.243808       9.243808       9.243808    1[6-(6,7)]
   151       6.031733       6.031733       6.031733    1[6-(6,7)]
   152       6.019611       6.019611       6.019611    1[6-(6,6)]
   153       13.34375       13.34375       13.34375    1[6-(6,7)]
   154      13.310417      13.310417      13.310417    1[6-(6,6)]
   155        1.33786        1.33786        1.33786    1[6-(6,6)]
   156       1.371193       1.371193       1.371193    1[6-(6,7)]
   157      15.064938      15.064938      15.064938    1[6-(6,6)]
   158      14.683125      14.683125      14.683125    1[6-(6,6)]
   159       0.840897       0.840897       0.840897    1[6-(1,6,8)]
   160      14.411917      14.411917      14.411917    1[6-(1,6,8)]
   161      13.917984      13.917984      13.917984    1[6-(6,6,8)]
   162       14.09677       14.09677       14.09677    1[8-(6)]
   163       1.151499       1.151499       1.151499    1[6-(1,1,6)]
   164      14.869486      14.869486      14.869486    1[6-(1,1,6)]
   165       0.610597       0.610597       0.610597    1[6-(1,1,6)]
   166       0.251512       0.251512       0.251512    1[6-(1,6,8)]
   167       1.280285       1.280285       1.280285    1[6-(1,6,8)]
   168      13.798289      13.798289      13.798289    1[6-(6,6,8)]
   169       0.072726       0.072726       0.072726    1[8-(6)]
   170       1.430283       1.430283       1.430283    1[6-(1,1,6)]
   171       1.034834       1.034834       1.034834    1[6-(1,1,6)]
   172       0.416661       0.416661       0.416661    1[6-(1,1,6)]
   173       1.449979       1.449979       1.449979    1[6-(6,6)]
   174       1.504524       1.504524       1.504524    1[6-(6,7)]
   175      13.554353      13.554353      13.554353    1[6-(6,7)]
   176      13.413446      13.413446      13.413446    1[6-(6,6)]
   177       9.010478       9.010478       9.010478    1[6-(6,7)]
   178       9.098356       9.098356       9.098356    1[6-(6,6)]
   179       5.872644       5.872644       5.872644    1[6-(6,6)]
   180       5.828705       5.828705       5.828705    1[6-(6,7)]
   181        7.63777        7.63777        7.63777    1[6-(6,6)]
   182       7.337775       7.337775       7.337775    1[6-(6,6)]
   183       6.128701       6.128701       6.128701    1[6-(1,6,8)]
   184       7.324138       7.324138       7.324138    1[6-(1,6,8)]
   185       8.492304       8.492304       8.492304    1[6-(6,6,8)]
   186       7.889282       7.889282       7.889282    1[8-(6)]
   187       7.084748       7.084748       7.084748    1[6-(1,1,6)]
   188       6.919599       6.919599       6.919599    1[6-(1,1,6)]
   189       5.801433       5.801433       5.801433    1[6-(1,1,6)]
   190       8.330185       8.330185       8.330185    1[6-(1,6,8)]
   191       6.730207       6.730207       6.730207    1[6-(1,6,8)]
   192       8.695331       8.695331       8.695331    1[6-(6,6,8)]
   193       8.046855       8.046855       8.046855    1[8-(6)]
   194       6.799903       6.799903       6.799903    1[6-(1,1,6)]
   195       7.063536       7.063536       7.063536    1[6-(1,1,6)]
   196       5.910522       5.910522       5.910522    1[6-(1,1,6)]
   197       9.230172       9.230172       9.230172    1[6-(6,6)]
   198       9.243808       9.243808       9.243808    1[6-(6,7)]
   199       6.031733       6.031733       6.031733    1[6-(6,7)]
   200       6.019611       6.019611       6.019611    1[6-(6,6)]
   201      13.983135      13.983135      13.983135    6[1-(0),6-(1,6),7-(6,30)]
   202      13.961923      13.961923      13.961923    6[1-(0),6-(1,7),6-(6,6)]
   203      14.896758      14.896758      14.896758    6[6-(1,6),6-(1,6),6-(6,6)]
   204        0.69999        0.69999        0.69999    6[1-(0),6-(1,7),6-(6,6)]
   205       0.719687       0.719687       0.719687    6[1-(0),6-(1,6),7-(6,30)]
   206      14.945242      14.945242      14.945242    6[6-(1,6),6-(6,6),6-(6,8)]
   207      14.954333      14.954333      14.954333    6[6-(1,6),6-(6,6),8-(6)]
   208      15.019484      15.019484      15.019484    6[1-(0),6-(6,6),6-(6,8)]
   209      15.016453      15.016453      15.016453    6[6-(1,6),6-(6,6),6-(6,8)]
   210       14.86494       14.86494       14.86494    6[6-(1,6),6-(6,6),8-(6)]
   211      14.813426      14.813426      14.813426    6[1-(0),6-(6,6),6-(6,8)]
   212      -0.031818      -0.031818      -0.031818    6[1-(0),1-(0),6-(1,6,8),8-(6)]
   213      14.863425      14.863425      14.863425    6[1-(0),6-(1,1,1),6-(1,1,8),8-(1)]
   214       0.353025       0.353025       0.353025    6[1-(0),1-(0),1-(0),6-(1,6,8)]
   215       0.325753       0.325753       0.325753    6[1-(0),1-(0),6-(1,6,8),8-(6)]
   216      14.734639      14.734639      14.734639    6[1-(0),6-(1,1,1),6-(1,1,8),8-(1)]
   217       0.709081       0.709081       0.709081    6[1-(0),1-(0),1-(0),6-(1,6,8)]
   218      15.040696      15.040696      15.040696    6[6-(1,6),6-(1,6),6-(6,6)]
   219       0.819685       0.819685       0.819685    6[1-(0),6-(1,7),6-(6,6)]
   220       0.834837       0.834837       0.834837    6[1-(0),6-(1,6),7-(6,30)]
   221      14.204344      14.204344      14.204344    6[1-(0),6-(1,6),7-(6,30)]
   222      14.121012      14.121012      14.121012    6[1-(0),6-(1,7),6-(6,6)]
   223       8.355942       8.355942       8.355942    6[1-(0),6-(1,6),7-(6,30)]
   224       8.418062       8.418062       8.418062    6[1-(0),6-(1,7),6-(6,6)]
   225       7.471106       7.471106       7.471106    6[6-(1,6),6-(1,6),6-(6,6)]
   226       6.510514       6.510514       6.510514    6[1-(0),6-(1,7),6-(6,6)]
   227       6.531725       6.531725       6.531725    6[1-(0),6-(1,6),7-(6,30)]
   228       7.458985       7.458985       7.458985    6[6-(1,6),6-(6,6),6-(6,8)]
   229       7.548378       7.548378       7.548378    6[6-(1,6),6-(6,6),8-(6)]
   230       7.577165       7.577165       7.577165    6[1-(0),6-(6,6),6-(6,8)]
   231        7.51656        7.51656        7.51656    6[6-(1,6),6-(6,6),6-(6,8)]
   232       7.427167       7.427167       7.427167    6[6-(1,6),6-(6,6),8-(6)]
   233        7.39838        7.39838        7.39838    6[1-(0),6-(6,6),6-(6,8)]
   234        7.10596        7.10596        7.10596    6[1-(0),1-(0),6-(1,6,8),8-(6)]
   235       7.525651       7.525651       7.525651    6[1-(0),6-(1,1,1),6-(1,1,8),8-(1)]
   236       6.762025       6.762025       6.762025    6[1-(0),1-(0),1-(0),6-(1,6,8)]
   237       7.584741       7.584741       7.584741    6[1-(0),1-(0),6-(1,6,8),8-(6)]
   238       7.774132       7.774132       7.774132    6[1-(0),6-(1,1,1),6-(1,1,8),8-(1)]
   239       6.805964       6.805964       6.805964    6[1-(0),1-(0),1-(0),6-(1,6,8)]
   240       7.624134       7.624134       7.624134    6[6-(1,6),6-(1,6),6-(6,6)]
   241       8.581696       8.581696       8.581696    6[1-(0),6-(1,7),6-(6,6)]
   242       8.589272       8.589272       8.589272    6[1-(0),6-(1,6),7-(6,30)]
   243       6.681723       6.681723       6.681723    6[1-(0),6-(1,6),7-(6,30)]
   244       6.674148       6.674148       6.674148    6[1-(0),6-(1,7),6-(6,6)]
   245      13.983135      13.983135      13.983135    6[1-(0),6-(1,6),7-(6,30)]
   246      13.961923      13.961923      13.961923    6[1-(0),6-(1,7),6-(6,6)]
   247      14.896758      14.896758      14.896758    6[6-(1,6),6-(1,6),6-(6,6)]
   248        0.69999        0.69999        0.69999    6[1-(0),6-(1,7),6-(6,6)]
   249       0.719687       0.719687       0.719687    6[1-(0),6-(1,6),7-(6,30)]
   250      14.945242      14.945242      14.945242    6[6-(1,6),6-(6,6),6-(6,8)]
   251      14.954333      14.954333      14.954333    6[6-(1,6),6-(6,6),8-(6)]
   252      15.019484      15.019484      15.019484    6[1-(0),6-(6,6),6-(6,8)]
   253      15.016453      15.016453      15.016453    6[6-(1,6),6-(6,6),6-(6,8)]
   254       14.86494       14.86494       14.86494    6[6-(1,6),6-(6,6),8-(6)]
   255      14.813426      14.813426      14.813426    6[1-(0),6-(6,6),6-(6,8)]
   256      -0.031818      -0.031818      -0.031818    6[1-(0),1-(0),6-(1,6,8),8-(6)]
   257      14.863425      14.863425      14.863425    6[1-(0),6-(1,1,1),6-(1,1,8),8-(1)]
   258       0.353025       0.353025       0.353025    6[1-(0),1-(0),1-(0),6-(1,6,8)]
   259       0.325753       0.325753       0.325753    6[1-(0),1-(0),6-(1,6,8),8-(6)]
   260      14.734639      14.734639      14.734639    6[1-(0),6-(1,1,1),6-(1,1,8),8-(1)]
   261       0.709081       0.709081       0.709081    6[1-(0),1-(0),1-(0),6-(1,6,8)]
   262      15.040696      15.040696      15.040696    6[6-(1,6),6-(1,6),6-(6,6)]
   263       0.819685       0.819685       0.819685    6[1-(0),6-(1,7),6-(6,6)]
   264       0.834837       0.834837       0.834837    6[1-(0),6-(1,6),7-(6,30)]
   265      14.204344      14.204344      14.204344    6[1-(0),6-(1,6),7-(6,30)]
   266      14.121012      14.121012      14.121012    6[1-(0),6-(1,7),6-(6,6)]
   267       8.355942       8.355942       8.355942    6[1-(0),6-(1,6),7-(6,30)]
   268       8.418062       8.418062       8.418062    6[1-(0),6-(1,7),6-(6,6)]
   269       7.471106       7.471106       7.471106    6[6-(1,6),6-(1,6),6-(6,6)]
   270       6.510514       6.510514       6.510514    6[1-(0),6-(1,7),6-(6,6)]
   271       6.531725       6.531725       6.531725    6[1-(0),6-(1,6),7-(6,30)]
   272       7.458985       7.458985       7.458985    6[6-(1,6),6-(6,6),6-(6,8)]
   273       7.548378       7.548378       7.548378    6[6-(1,6),6-(6,6),8-(6)]
   274       7.577165       7.577165       7.577165    6[1-(0),6-(6,6),6-(6,8)]
   275        7.51656        7.51656        7.51656    6[6-(1,6),6-(6,6),6-(6,8)]
   276       7.427167       7.427167       7.427167    6[6-(1,6),6-(6,6),8-(6)]
   277        7.39838        7.39838        7.39838    6[1-(0),6-(6,6),6-(6,8)]
   278        7.10596        7.10596        7.10596    6[1-(0),1-(0),6-(1,6,8),8-(6)]
   279       7.525651       7.525651       7.525651    6[1-(0),6-(1,1,1),6-(1,1,8),8-(1)]
   280       6.762025       6.762025       6.762025    6[1-(0),1-(0),1-(0),6-(1,6,8)]
   281       7.584741       7.584741       7.584741    6[1-(0),1-(0),6-(1,6,8),8-(6)]
   282       7.774132       7.774132       7.774132    6[1-(0),6-(1,1,1),6-(1,1,8),8-(1)]
   283       6.805964       6.805964       6.805964    6[1-(0),1-(0),1-(0),6-(1,6,8)]
   284       7.624134       7.624134       7.624134    6[6-(1,6),6-(1,6),6-(6,6)]
   285       8.581696       8.581696       8.581696    6[1-(0),6-(1,7),6-(6,6)]
   286       8.589272       8.589272       8.589272    6[1-(0),6-(1,6),7-(6,30)]
   287       6.681723       6.681723       6.681723    6[1-(0),6-(1,6),7-(6,30)]
   288       6.674148       6.674148       6.674148    6[1-(0),6-(1,7),6-(6,6)]
   289      13.983135      13.983135      13.983135    6[1-(0),6-(1,6),7-(6,30)]
   290      13.961923      13.961923      13.961923    6[1-(0),6-(1,7),6-(6,6)]
   291      14.896758      14.896758      14.896758    6[6-(1,6),6-(1,6),6-(6,6)]
   292        0.69999        0.69999        0.69999    6[1-(0),6-(1,7),6-(6,6)]
   293       0.719687       0.719687       0.719687    6[1-(0),6-(1,6),7-(6,30)]
   294      14.945242      14.945242      14.945242    6[6-(1,6),6-(6,6),6-(6,8)]
   295      14.954333      14.954333      14.954333    6[6-(1,6),6-(6,6),8-(6)]
   296      15.019484      15.019484      15.019484    6[1-(0),6-(6,6),6-(6,8)]
   297      15.016453      15.016453      15.016453    6[6-(1,6),6-(6,6),6-(6,8)]
   298       14.86494       14.86494       14.86494    6[6-(1,6),6-(6,6),8-(6)]
   299      14.813426      14.813426      14.813426    6[1-(0),6-(6,6),6-(6,8)]
   300      -0.031818      -0.031818      -0.031818    6[1-(0),1-(0),6-(1,6,8),8-(6)]
   301      14.863425      14.863425      14.863425    6[1-(0),6-(1,1,1),6-(1,1,8),8-(1)]
   302       0.353025       0.353025       0.353025    6[1-(0),1-(0),1-(0),6-(1,6,8)]
   303       0.325753       0.325753       0.325753    6[1-(0),1-(0),6-(1,6,8),8-(6)]
   304      14.734639      14.734639      14.734639    6[1-(0),6-(1,1,1),6-(1,1,8),8-(1)]
   305       0.709081       0.709081       0.709081    6[1-(0),1-(0),1-(0),6-(1,6,8)]
   306      15.040696      15.040696      15.040696    6[6-(1,6),6-(1,6),6-(6,6)]
   307       0.819685       0.819685       0.819685    6[1-(0),6-(1,7),6-(6,6)]
   308       0.834837       0.834837       0.834837    6[1-(0),6-(1,6),7-(6,30)]
   309      14.204344      14.204344      14.204344    6[1-(0),6-(1,6),7-(6,30)]
   310      14.121012      14.121012      14.121012    6[1-(0),6-(1,7),6-(6,6)]
   311       8.355942       8.355942       8.355942    6[1-(0),6-(1,6),7-(6,30)]
   312       8.418062       8.418062       8.418062    6[1-(0),6-(1,7),6-(6,6)]
   313       7.471106       7.471106       7.471106    6[6-(1,6),6-(1,6),6-(6,6)]
   314       6.510514       6.510514       6.510514    6[1-(0),6-(1,7),6-(6,6)]
   315       6.531725       6.531725       6.531725    6[1-(0),6-(1,6),7-(6,30)]
   316       7.458985       7.458985       7.458985    6[6-(1,6),6-(6,6),6-(6,8)]
   317       7.548378       7.548378       7.548378    6[6-(1,6),6-(6,6),8-(6)]
   318       7.577165       7.577165       7.577165    6[1-(0),6-(6,6),6-(6,8)]
   319        7.51656        7.51656        7.51656    6[6-(1,6),6-(6,6),6-(6,8)]
   320       7.427167       7.427167       7.427167    6[6-(1,6),6-(6,6),8-(6)]
   321        7.39838        7.39838        7.39838    6[1-(0),6-(6,6),6-(6,8)]
   322        7.10596        7.10596        7.10596    6[1-(0),1-(0),6-(1,6,8),8-(6)]
   323       7.525651       7.525651       7.525651    6[1-(0),6-(1,1,1),6-(1,1,8),8-(1)]
   324       6.762025       6.762025       6.762025    6[1-(0),1-(0),1-(0),6-(1,6,8)]
   325       7.584741       7.584741       7.584741    6[1-(0),1-(0),6-(1,6,8),8-(6)]
   326       7.774132       7.774132       7.774132    6[1-(0),6-(1,1,1),6-(1,1,8),8-(1)]
   327       6.805964       6.805964       6.805964    6[1-(0),1-(0),1-(0),6-(1,6,8)]
   328       7.624134       7.624134       7.624134    6[6-(1,6),6-(1,6),6-(6,6)]
   329       8.581696       8.581696       8.581696    6[1-(0),6-(1,7),6-(6,6)]
   330       8.589272       8.589272       8.589272    6[1-(0),6-(1,6),7-(6,30)]
   331       6.681723       6.681723       6.681723    6[1-(0),6-(1,6),7-(6,30)]
   332       6.674148       6.674148       6.674148    6[1-(0),6-(1,7),6-(6,6)]
   333      13.983135      13.983135      13.983135    6[1-(0),6-(1,6),7-(6,30)]
   334      13.961923      13.961923      13.961923    6[1-(0),6-(1,7),6-(6,6)]
   335      14.896758      14.896758      14.896758    6[6-(1,6),6-(1,6),6-(6,6)]
   336        0.69999        0.69999        0.69999    6[1-(0),6-(1,7),6-(6,6)]
   337       0.719687       0.719687       0.719687    6[1-(0),6-(1,6),7-(6,30)]
   338      14.945242      14.945242      14.945242    6[6-(1,6),6-(6,6),6-(6,8)]
   339      14.954333      14.954333      14.954333    6[6-(1,6),6-(6,6),8-(6)]
   340      15.019484      15.019484      15.019484    6[1-(0),6-(6,6),6-(6,8)]
   341      15.016453      15.016453      15.016453    6[6-(1,6),6-(6,6),6-(6,8)]
   342       14.86494       14.86494       14.86494    6[6-(1,6),6-(6,6),8-(6)]
   343      14.813426      14.813426      14.813426    6[1-(0),6-(6,6),6-(6,8)]
   344      -0.031818      -0.031818      -0.031818    6[1-(0),1-(0),6-(1,6,8),8-(6)]
   345      14.863425      14.863425      14.863425    6[1-(0),6-(1,1,1),6-(1,1,8),8-(1)]
   346       0.353025       0.353025       0.353025    6[1-(0),1-(0),1-(0),6-(1,6,8)]
   347       0.325753       0.325753       0.325753    6[1-(0),1-(0),6-(1,6,8),8-(6)]
   348      14.734639      14.734639      14.734639    6[1-(0),6-(1,1,1),6-(1,1,8),8-(1)]
   349       0.709081       0.709081       0.709081    6[1-(0),1-(0),1-(0),6-(1,6,8)]
   350      15.040696      15.040696      15.040696    6[6-(1,6),6-(1,6),6-(6,6)]
   351       0.819685       0.819685       0.819685    6[1-(0),6-(1,7),6-(6,6)]
   352       0.834837       0.834837       0.834837    6[1-(0),6-(1,6),7-(6,30)]
   353      14.204344      14.204344      14.204344    6[1-(0),6-(1,6),7-(6,30)]
   354      14.121012      14.121012      14.121012    6[1-(0),6-(1,7),6-(6,6)]
   355       8.355942       8.355942       8.355942    6[1-(0),6-(1,6),7-(6,30)]
   356       8.418062       8.418062       8.418062    6[1-(0),6-(1,7),6-(6,6)]
   357       7.471106       7.471106       7.471106    6[6-(1,6),6-(1,6),6-(6,6)]
   358       6.510514       6.510514       6.510514    6[1-(0),6-(1,7),6-(6,6)]
   359       6.531725       6.531725       6.531725    6[1-(0),6-(1,6),7-(6,30)]
   360       7.458985       7.458985       7.458985    6[6-(1,6),6-(6,6),6-(6,8)]
   361       7.548378       7.548378       7.548378    6[6-(1,6),6-(6,6),8-(6)]
   362       7.577165       7.577165       7.577165    6[1-(0),6-(6,6),6-(6,8)]
   363        7.51656        7.51656        7.51656    6[6-(1,6),6-(6,6),6-(6,8)]
   364       7.427167       7.427167       7.427167    6[6-(1,6),6-(6,6),8-(6)]
   365        7.39838        7.39838        7.39838    6[1-(0),6-(6,6),6-(6,8)]
   366        7.10596        7.10596        7.10596    6[1-(0),1-(0),6-(1,6,8),8-(6)]
   367       7.525651       7.525651       7.525651    6[1-(0),6-(1,1,1),6-(1,1,8),8-(1)]
   368       6.762025       6.762025       6.762025    6[1-(0),1-(0),1-(0),6-(1,6,8)]
   369       7.584741       7.584741       7.584741    6[1-(0),1-(0),6-(1,6,8),8-(6)]
   370       7.774132       7.774132       7.774132    6[1-(0),6-(1,1,1),6-(1,1,8),8-(1)]
   371       6.805964       6.805964       6.805964    6[1-(0),1-(0),1-(0),6-(1,6,8)]
   372       7.624134       7.624134       7.624134    6[6-(1,6),6-(1,6),6-(6,6)]
   373       8.581696       8.581696       8.581696    6[1-(0),6-(1,7),6-(6,6)]
   374       8.589272       8.589272       8.589272    6[1-(0),6-(1,6),7-(6,30)]
   375       6.681723       6.681723       6.681723    6[1-(0),6-(1,6),7-(6,30)]
   376       6.674148       6.674148       6.674148    6[1-(0),6-(1,7),6-(6,6)]
   377      14.936152      14.936152      14.936152    7[6-(1,6),6-(1,6),30-(7,7,7,9,9)]
   378      -0.012121      -0.012121      -0.012121    7[6-(1,6),6-(1,6),30-(7,7,7,9,9)]
   379       7.436258       7.436258       7.436258    7[6-(1,6),6-(1,6),30-(7,7,7,9,9)]
   380       7.639285       7.639285       7.639285    7[6-(1,6),6-(1,6),30-(7,7,7,9,9)]
   381      14.936152      14.936152      14.936152    7[6-(1,6),6-(1,6),30-(7,7,7,9,9)]
   382      -0.012121      -0.012121      -0.012121    7[6-(1,6),6-(1,6),30-(7,7,7,9,9)]
   383       7.436258       7.436258       7.436258    7[6-(1,6),6-(1,6),30-(7,7,7,9,9)]
   384       7.639285       7.639285       7.639285    7[6-(1,6),6-(1,6),30-(7,7,7,9,9)]
   385      14.936152      14.936152      14.936152    7[6-(1,6),6-(1,6),30-(7,7,7,9,9)]
   386      -0.012121      -0.012121      -0.012121    7[6-(1,6),6-(1,6),30-(7,7,7,9,9)]
   387       7.436258       7.436258       7.436258    7[6-(1,6),6-(1,6),30-(7,7,7,9,9)]
   388       7.639285       7.639285       7.639285    7[6-(1,6),6-(1,6),30-(7,7,7,9,9)]
   389      14.936152      14.936152      14.936152    7[6-(1,6),6-(1,6),30-(7,7,7,9,9)]
   390      -0.012121      -0.012121      -0.012121    7[6-(1,6),6-(1,6),30-(7,7,7,9,9)]
   391       7.436258       7.436258       7.436258    7[6-(1,6),6-(1,6),30-(7,7,7,9,9)]
   392       7.639285       7.639285       7.639285    7[6-(1,6),6-(1,6),30-(7,7,7,9,9)]
   393      -0.027272      -0.027272      -0.027272    8[6-(1,1,6),6-(6,6)]
   394      14.749791      14.749791      14.749791    8[1-(0),6-(1,6,6)]
   395      14.734639      14.734639      14.734639    8[6-(1,1,6),6-(6,6)]
   396      -0.015151      -0.015151      -0.015151    8[1-(0),6-(1,6,6)]
   397       7.836252       7.836252       7.836252    8[6-(1,1,6),6-(6,6)]
   398       7.433228       7.433228       7.433228    8[1-(0),6-(1,6,6)]
   399        7.57565        7.57565        7.57565    8[6-(1,1,6),6-(6,6)]
   400       7.705951       7.705951       7.705951    8[1-(0),6-(1,6,6)]
   401      -0.027272      -0.027272      -0.027272    8[6-(1,1,6),6-(6,6)]
   402      14.749791      14.749791      14.749791    8[1-(0),6-(1,6,6)]
   403      14.734639      14.734639      14.734639    8[6-(1,1,6),6-(6,6)]
   404      -0.015151      -0.015151      -0.015151    8[1-(0),6-(1,6,6)]
   405       7.836252       7.836252       7.836252    8[6-(1,1,6),6-(6,6)]
   406       7.433228       7.433228       7.433228    8[1-(0),6-(1,6,6)]
   407        7.57565        7.57565        7.57565    8[6-(1,1,6),6-(6,6)]
   408       7.705951       7.705951       7.705951    8[1-(0),6-(1,6,6)]
   409      -0.027272      -0.027272      -0.027272    8[6-(1,1,6),6-(6,6)]
   410      14.749791      14.749791      14.749791    8[1-(0),6-(1,6,6)]
   411      14.734639      14.734639      14.734639    8[6-(1,1,6),6-(6,6)]
   412      -0.015151      -0.015151      -0.015151    8[1-(0),6-(1,6,6)]
   413       7.836252       7.836252       7.836252    8[6-(1,1,6),6-(6,6)]
   414       7.433228       7.433228       7.433228    8[1-(0),6-(1,6,6)]
   415        7.57565        7.57565        7.57565    8[6-(1,1,6),6-(6,6)]
   416       7.705951       7.705951       7.705951    8[1-(0),6-(1,6,6)]
   417      -0.027272      -0.027272      -0.027272    8[6-(1,1,6),6-(6,6)]
   418      14.749791      14.749791      14.749791    8[1-(0),6-(1,6,6)]
   419      14.734639      14.734639      14.734639    8[6-(1,1,6),6-(6,6)]
   420      -0.015151      -0.015151      -0.015151    8[1-(0),6-(1,6,6)]
   421       7.836252       7.836252       7.836252    8[6-(1,1,6),6-(6,6)]
   422       7.433228       7.433228       7.433228    8[1-(0),6-(1,6,6)]
   423        7.57565        7.57565        7.57565    8[6-(1,1,6),6-(6,6)]
   424       7.705951       7.705951       7.705951    8[1-(0),6-(1,6,6)]
   425      11.219538      11.219538      11.219538    9[14-(9,9,9,9,9)]
   426       3.515102       3.515102       3.515102    9[14-(9,9,9,9,9)]
   427      11.413474      11.413474      11.413474    9[14-(9,9,9,9,9)]
   428       3.810552       3.810552       3.810552    9[14-(9,9,9,9,9)]
   429      11.219538      11.219538      11.219538    9[14-(9,9,9,9,9)]
   430       3.515102       3.515102       3.515102    9[14-(9,9,9,9,9)]
   431      11.413474      11.413474      11.413474    9[14-(9,9,9,9,9)]
   432       3.810552       3.810552       3.810552    9[14-(9,9,9,9,9)]
   433      11.219538      11.219538      11.219538    9[14-(9,9,9,9,9)]
   434       3.515102       3.515102       3.515102    9[14-(9,9,9,9,9)]
   435      11.413474      11.413474      11.413474    9[14-(9,9,9,9,9)]
   436       3.810552       3.810552       3.810552    9[14-(9,9,9,9,9)]
   437      11.219538      11.219538      11.219538    9[14-(9,9,9,9,9)]
   438       3.515102       3.515102       3.515102    9[14-(9,9,9,9,9)]
   439      11.413474      11.413474      11.413474    9[14-(9,9,9,9,9)]
   440       3.810552       3.810552       3.810552    9[14-(9,9,9,9,9)]
   441       1.857549       1.857549       1.857549    9[14-(9,9,9,9,9),30-(7,7,7,7,9)]
   442      12.892241      12.892241      12.892241    9[14-(9,9,9,9,9),30-(7,7,7,7,9)]
   443       9.454411       9.454411       9.454411    9[14-(9,9,9,9,9),30-(7,7,7,7,9)]
   444       5.260531       5.260531       5.260531    9[14-(9,9,9,9,9),30-(7,7,7,7,9)]
   445      13.046784      13.046784      13.046784    9[14-(9,9,9,9,9),30-(7,7,7,7,9)]
   446       9.599864       9.599864       9.599864    9[14-(9,9,9,9,9),30-(7,7,7,7,9)]
   447       5.559012       5.559012       5.559012    9[14-(9,9,9,9,9),30-(7,7,7,7,9)]
   448          2.153          2.153          2.153    9[14-(9,9,9,9,9),30-(7,7,7,7,9)]
