# Supplementary material for: A collection of forcefield precursors for metal–organic frameworks
Source: RSC Adv. 2019 Nov 13;9(63):36492–507. doi: 10.1039/c9ra07327b (PMC9075174; doi:10.1039/c9ra07327b)
Supplement: RA-009-C9RA07327B-s2283 [file RA-009-C9RA07327B-s2283.txt]

SETFUT_clean

6.871100    0.000000    0.000000
0.000000    14.010000    0.000000
0.000000    0.000000    14.915000

     1       4.184225       4.184225       4.184225    48[8-(6),8-(6),8-(6)]
     2       6.122425       6.122425       6.122425    48[8-(6),8-(6),8-(6)]
     3       2.686875       2.686875       2.686875    48[8-(6),8-(6),8-(6)]
     4       0.748675       0.748675       0.748675    48[8-(6),8-(6),8-(6)]
     5        5.85349        5.85349        5.85349    1[6-(6,6)]
     6       5.847993       5.847993       5.847993    1[6-(6,6)]
     7       5.923575       5.923575       5.923575    1[6-(6,6)]
     8       5.954495       5.954495       5.954495    1[6-(6,6)]
     9       5.874103       5.874103       5.874103    1[6-(6,6)]
    10       6.057562       6.057562       6.057562    1[6-(6,6)]
    11        4.45316        4.45316        4.45316    1[6-(6,6)]
    12       4.458657       4.458657       4.458657    1[6-(6,6)]
    13       4.383075       4.383075       4.383075    1[6-(6,6)]
    14       4.352155       4.352155       4.352155    1[6-(6,6)]
    15       4.432547       4.432547       4.432547    1[6-(6,6)]
    16       4.249088       4.249088       4.249088    1[6-(6,6)]
    17        1.01761        1.01761        1.01761    1[6-(6,6)]
    18       1.023107       1.023107       1.023107    1[6-(6,6)]
    19       0.947525       0.947525       0.947525    1[6-(6,6)]
    20       0.916605       0.916605       0.916605    1[6-(6,6)]
    21       0.996997       0.996997       0.996997    1[6-(6,6)]
    22       0.813538       0.813538       0.813538    1[6-(6,6)]
    23        2.41794        2.41794        2.41794    1[6-(6,6)]
    24       2.412443       2.412443       2.412443    1[6-(6,6)]
    25       2.488025       2.488025       2.488025    1[6-(6,6)]
    26       2.518945       2.518945       2.518945    1[6-(6,6)]
    27       2.438553       2.438553       2.438553    1[6-(6,6)]
    28       2.622012       2.622012       2.622012    1[6-(6,6)]
    29        6.02458        6.02458        6.02458    6[6-(6,6),8-(48),8-(48)]
    30       5.985415       5.985415       5.985415    6[6-(1,6),6-(6,6),6-(8,8)]
    31       5.921514       5.921514       5.921514    6[6-(1,6),6-(6,6),6-(6,6)]
    32         5.8796         5.8796         5.8796    6[1-(0),6-(1,6),6-(6,6)]
    33       5.876165       5.876165       5.876165    6[1-(0),6-(1,6),6-(1,6)]
    34       5.916017       5.916017       5.916017    6[1-(0),6-(1,6),6-(1,6)]
    35       5.943502       5.943502       5.943502    6[1-(0),6-(1,6),6-(6,6)]
    36       5.956557       5.956557       5.956557    6[6-(1,6),6-(6,6),6-(6,6)]
    37       5.943502       5.943502       5.943502    6[6-(1,6),6-(6,6),6-(8,8)]
    38       5.997783       5.997783       5.997783    6[6-(6,6),8-(0),8-(48)]
    39       5.929759       5.929759       5.929759    6[1-(0),6-(1,6),6-(6,6)]
    40       6.000532       6.000532       6.000532    6[1-(0),6-(1,6),6-(6,6)]
    41        4.28207        4.28207        4.28207    6[6-(6,6),8-(48),8-(48)]
    42       4.321235       4.321235       4.321235    6[6-(1,6),6-(6,6),6-(8,8)]
    43       4.385136       4.385136       4.385136    6[6-(1,6),6-(6,6),6-(6,6)]
    44        4.42705        4.42705        4.42705    6[1-(0),6-(1,6),6-(6,6)]
    45       4.430485       4.430485       4.430485    6[1-(0),6-(1,6),6-(1,6)]
    46       4.390633       4.390633       4.390633    6[1-(0),6-(1,6),6-(1,6)]
    47       4.363149       4.363149       4.363149    6[1-(0),6-(1,6),6-(6,6)]
    48       4.350093       4.350093       4.350093    6[6-(1,6),6-(6,6),6-(6,6)]
    49       4.363149       4.363149       4.363149    6[6-(1,6),6-(6,6),6-(8,8)]
    50       4.308867       4.308867       4.308867    6[6-(6,6),8-(0),8-(48)]
    51       4.376891       4.376891       4.376891    6[1-(0),6-(1,6),6-(6,6)]
    52       4.306118       4.306118       4.306118    6[1-(0),6-(1,6),6-(6,6)]
    53        0.84652        0.84652        0.84652    6[6-(6,6),8-(48),8-(48)]
    54       0.885685       0.885685       0.885685    6[6-(1,6),6-(6,6),6-(8,8)]
    55       0.949586       0.949586       0.949586    6[6-(1,6),6-(6,6),6-(6,6)]
    56         0.9915         0.9915         0.9915    6[1-(0),6-(1,6),6-(6,6)]
    57       0.994935       0.994935       0.994935    6[1-(0),6-(1,6),6-(1,6)]
    58       0.955083       0.955083       0.955083    6[1-(0),6-(1,6),6-(1,6)]
    59       0.927598       0.927598       0.927598    6[1-(0),6-(1,6),6-(6,6)]
    60       0.914543       0.914543       0.914543    6[6-(1,6),6-(6,6),6-(6,6)]
    61       0.927598       0.927598       0.927598    6[6-(1,6),6-(6,6),6-(8,8)]
    62       0.873317       0.873317       0.873317    6[6-(6,6),8-(0),8-(48)]
    63       0.941341       0.941341       0.941341    6[1-(0),6-(1,6),6-(6,6)]
    64       0.870568       0.870568       0.870568    6[1-(0),6-(1,6),6-(6,6)]
    65        2.58903        2.58903        2.58903    6[6-(6,6),8-(48),8-(48)]
    66       2.549865       2.549865       2.549865    6[6-(1,6),6-(6,6),6-(8,8)]
    67       2.485964       2.485964       2.485964    6[6-(1,6),6-(6,6),6-(6,6)]
    68        2.44405        2.44405        2.44405    6[1-(0),6-(1,6),6-(6,6)]
    69       2.440615       2.440615       2.440615    6[1-(0),6-(1,6),6-(1,6)]
    70       2.480467       2.480467       2.480467    6[1-(0),6-(1,6),6-(1,6)]
    71       2.507951       2.507951       2.507951    6[1-(0),6-(1,6),6-(6,6)]
    72       2.521007       2.521007       2.521007    6[6-(1,6),6-(6,6),6-(6,6)]
    73       2.507951       2.507951       2.507951    6[6-(1,6),6-(6,6),6-(8,8)]
    74       2.562233       2.562233       2.562233    6[6-(6,6),8-(0),8-(48)]
    75       2.494209       2.494209       2.494209    6[1-(0),6-(1,6),6-(6,6)]
    76       2.564982       2.564982       2.564982    6[1-(0),6-(1,6),6-(6,6)]
    77       5.338158       5.338158       5.338158    8[6-(6,8),48-(8,8)]
    78       6.757727       6.757727       6.757727    8[6-(6,8),48-(8,8)]
    79       0.038478       0.038478       0.038478    8[6-(6,8)]
    80       5.127215       5.127215       5.127215    8[6-(6,8),48-(8,8)]
    81       4.968492       4.968492       4.968492    8[6-(6,8),48-(8,8)]
    82       3.548923       3.548923       3.548923    8[6-(6,8),48-(8,8)]
    83       3.397072       3.397072       3.397072    8[6-(6,8)]
    84       5.179435       5.179435       5.179435    8[6-(6,8),48-(8,8)]
    85       1.532942       1.532942       1.532942    8[6-(6,8),48-(8,8)]
    86       0.113373       0.113373       0.113373    8[6-(6,8),48-(8,8)]
    87       6.832622       6.832622       6.832622    8[6-(6,8)]
    88       1.743885       1.743885       1.743885    8[6-(6,8),48-(8,8)]
    89       1.902608       1.902608       1.902608    8[6-(6,8),48-(8,8)]
    90       3.322177       3.322177       3.322177    8[6-(6,8),48-(8,8)]
    91       3.474028       3.474028       3.474028    8[6-(6,8)]
    92       1.691665       1.691665       1.691665    8[6-(6,8),48-(8,8)]
