# Supplementary material for: A collection of forcefield precursors for metal–organic frameworks
Source: RSC Adv. 2019 Nov 13;9(63):36492–507. doi: 10.1039/c9ra07327b (PMC9075174; doi:10.1039/c9ra07327b)
Supplement: RA-009-C9RA07327B-s2284 [file RA-009-C9RA07327B-s2284.txt]

SETPEO_clean

19.127000    0.000000    0.000000
-6.375597    18.033133    0.000000
-6.375597    -9.016419    15.617236

     1       9.385798       9.385798       9.385798    49[7-(6,6),7-(6,6),17-(0),17-(0),17-(0)]
     2      -3.009992      -3.009992      -3.009992    49[7-(6,6),7-(6,6),17-(0),17-(0),17-(0)]
     3       3.010151       3.010151       3.010151    49[7-(6,6),7-(6,6),17-(0),17-(0),17-(0)]
     4       3.365655       3.365655       3.365655    49[7-(6,6),7-(6,6),17-(0),17-(0),17-(0)]
     5      -3.365501      -3.365501      -3.365501    49[7-(6,6),7-(6,6),17-(0),17-(0),17-(0)]
     6       9.741307       9.741307       9.741307    49[7-(6,6),7-(6,6),17-(0),17-(0),17-(0)]
     7      11.972288      11.972288      11.972288    1[6-(6,7)]
     8      13.958941      13.958941      13.958941    1[6-(6,6)]
     9       5.983023       5.983023       5.983023    1[6-(6,6)]
    10      10.371967      10.371967      10.371967    1[6-(6,7)]
    11       8.154527       8.154527       8.154527    1[6-(6,7)]
    12       6.328542       6.328542       6.328542    1[6-(6,6)]
    13       4.437528       4.437528       4.437528    1[6-(6,6)]
    14       6.263513       6.263513       6.263513    1[6-(6,7)]
    15      -2.339773      -2.339773      -2.339773    1[6-(6,7)]
    16      -2.421367      -2.421367      -2.421367    1[6-(6,6)]
    17       3.501575       3.501575       3.501575    1[6-(6,6)]
    18      -2.792429      -2.792429      -2.792429    1[6-(6,7)]
    19      -5.035429      -5.035429      -5.035429    1[6-(6,7)]
    20      -5.114503      -5.114503      -5.114503    1[6-(6,6)]
    21      -1.170514      -1.170514      -1.170514    1[6-(6,6)]
    22      -1.091439      -1.091439      -1.091439    1[6-(6,7)]
    23       5.596635       5.596635       5.596635    1[6-(6,7)]
    24       7.583302       7.583302       7.583302    1[6-(6,6)]
    25      12.358627      12.358627      12.358627    1[6-(6,6)]
    26       3.996362       3.996362       3.996362    1[6-(6,7)]
    27       1.778865       1.778865       1.778865    1[6-(6,7)]
    28      -0.047137      -0.047137      -0.047137    1[6-(6,6)]
    29      -1.938142      -1.938142      -1.938142    1[6-(6,6)]
    30       -0.11214       -0.11214       -0.11214    1[6-(6,7)]
    31       4.035879       4.035879       4.035879    1[6-(6,7)]
    32       3.954272       3.954272       3.954272    1[6-(6,6)]
    33      -2.874029      -2.874029      -2.874029    1[6-(6,6)]
    34       3.583176       3.583176       3.583176    1[6-(6,7)]
    35       1.340233       1.340233       1.340233    1[6-(6,7)]
    36       1.261176       1.261176       1.261176    1[6-(6,6)]
    37       5.205156       5.205156       5.205156    1[6-(6,6)]
    38       5.284213       5.284213       5.284213    1[6-(6,7)]
    39      -0.779033      -0.779033      -0.779033    1[6-(6,7)]
    40        1.20762        1.20762        1.20762    1[6-(6,6)]
    41      -0.392664      -0.392664      -0.392664    1[6-(6,6)]
    42      -2.379317      -2.379317      -2.379317    1[6-(6,7)]
    43       -4.59675       -4.59675       -4.59675    1[6-(6,7)]
    44      -6.422735      -6.422735      -6.422735    1[6-(6,6)]
    45      10.813215      10.813215      10.813215    1[6-(6,6)]
    46      -6.487799      -6.487799      -6.487799    1[6-(6,7)]
    47      10.411494      10.411494      10.411494    1[6-(6,7)]
    48      10.329869      10.329869      10.329869    1[6-(6,6)]
    49       9.877211       9.877211       9.877211    1[6-(6,6)]
    50       9.958836       9.958836       9.958836    1[6-(6,7)]
    51       7.715901       7.715901       7.715901    1[6-(6,7)]
    52       7.636858       7.636858       7.636858    1[6-(6,6)]
    53       -7.54615       -7.54615       -7.54615    1[6-(6,6)]
    54      11.659893      11.659893      11.659893    1[6-(6,7)]
    55      14.540385      14.540385      14.540385    6[6-(6,6),7-(6),7-(6)]
    56      12.050064      12.050064      12.050064    6[1-(0),6-(1,6),7-(6,49)]
    57      13.230835      13.230835      13.230835    6[1-(0),6-(1,7),6-(6,6)]
    58      13.346862      13.346862      13.346862    6[6-(1,6),6-(1,6),6-(7,7)]
    59      12.280844      12.280844      12.280844    6[1-(0),6-(1,7),6-(6,6)]
    60      11.098798      11.098798      11.098798    6[1-(0),6-(1,6),7-(6,49)]
    61       3.997604       3.997604       3.997604    6[6-(6,6),7-(6),7-(6)]
    62       7.400926       7.400926       7.400926    6[1-(0),6-(1,6),7-(6,49)]
    63       6.314516       6.314516       6.314516    6[1-(0),6-(1,7),6-(6,6)]
    64        5.21153        5.21153        5.21153    6[6-(1,6),6-(1,6),6-(7,7)]
    65       5.191129       5.191129       5.191129    6[1-(0),6-(1,7),6-(6,6)]
    66       6.276264       6.276264       6.276264    6[1-(0),6-(1,6),7-(6,49)]
    67      -2.457051      -2.457051      -2.457051    6[6-(6,6),7-(6),7-(6)]
    68      -2.448153      -2.448153      -2.448153    6[1-(0),6-(1,6),7-(6,49)]
    69      -2.496599      -2.496599      -2.496599    6[1-(0),6-(1,7),6-(6,6)]
    70      -2.655981      -2.655981      -2.655981    6[6-(1,6),6-(1,6),6-(7,7)]
    71      -2.765642      -2.765642      -2.765642    6[1-(0),6-(1,7),6-(6,6)]
    72      -2.715921      -2.715921      -2.715921    6[1-(0),6-(1,6),7-(6,49)]
    73      -3.329326      -3.329326      -3.329326    6[6-(6,6),7-(6),7-(6)]
    74      -4.251225      -4.251225      -4.251225    6[1-(0),6-(1,6),7-(6,49)]
    75      -4.297139      -4.297139      -4.297139    6[1-(0),6-(1,7),6-(6,6)]
    76      -3.150798      -3.150798      -3.150798    6[6-(1,6),6-(1,6),6-(7,7)]
    77      -1.954718      -1.954718      -1.954718    6[1-(0),6-(1,7),6-(6,6)]
    78      -1.907528      -1.907528      -1.907528    6[1-(0),6-(1,6),7-(6,49)]
    79        8.16478        8.16478        8.16478    6[6-(6,6),7-(6),7-(6)]
    80       5.674424       5.674424       5.674424    6[1-(0),6-(1,6),7-(6,49)]
    81       6.855203       6.855203       6.855203    6[1-(0),6-(1,7),6-(6,6)]
    82       6.971249       6.971249       6.971249    6[6-(1,6),6-(1,6),6-(7,7)]
    83       5.905241       5.905241       5.905241    6[1-(0),6-(1,7),6-(6,6)]
    84       4.723186       4.723186       4.723186    6[1-(0),6-(1,6),7-(6,49)]
    85       -2.37808       -2.37808       -2.37808    6[6-(6,6),7-(6),7-(6)]
    86       1.025262       1.025262       1.025262    6[1-(0),6-(1,6),7-(6,49)]
    87      -0.061158      -0.061158      -0.061158    6[1-(0),6-(1,7),6-(6,6)]
    88      -1.164146      -1.164146      -1.164146    6[6-(1,6),6-(1,6),6-(7,7)]
    89       -1.18454       -1.18454       -1.18454    6[1-(0),6-(1,7),6-(6,6)]
    90      -0.099394      -0.099394      -0.099394    6[1-(0),6-(1,6),7-(6,49)]
    91       3.918554       3.918554       3.918554    6[6-(6,6),7-(6),7-(6)]
    92       3.927487       3.927487       3.927487    6[1-(0),6-(1,6),7-(6,49)]
    93       3.879032       3.879032       3.879032    6[1-(0),6-(1,7),6-(6,6)]
    94       3.719632       3.719632       3.719632    6[6-(1,6),6-(1,6),6-(7,7)]
    95       3.609961       3.609961       3.609961    6[1-(0),6-(1,7),6-(6,6)]
    96       3.659691       3.659691       3.659691    6[1-(0),6-(1,6),7-(6,49)]
    97       3.046358       3.046358       3.046358    6[6-(6,6),7-(6),7-(6)]
    98       2.124439       2.124439       2.124439    6[1-(0),6-(1,6),7-(6,49)]
    99       2.078534       2.078534       2.078534    6[1-(0),6-(1,7),6-(6,6)]
   100       3.224877       3.224877       3.224877    6[6-(1,6),6-(1,6),6-(7,7)]
   101        4.42095        4.42095        4.42095    6[1-(0),6-(1,7),6-(6,6)]
   102        4.46813        4.46813        4.46813    6[1-(0),6-(1,6),7-(6,49)]
   103        1.78908        1.78908        1.78908    6[6-(6,6),7-(6),7-(6)]
   104      -0.701249      -0.701249      -0.701249    6[1-(0),6-(1,6),7-(6,49)]
   105       0.479522       0.479522       0.479522    6[1-(0),6-(1,7),6-(6,6)]
   106        0.59556        0.59556        0.59556    6[6-(1,6),6-(1,6),6-(7,7)]
   107      -0.470448      -0.470448      -0.470448    6[1-(0),6-(1,7),6-(6,6)]
   108      -1.652494      -1.652494      -1.652494    6[1-(0),6-(1,6),7-(6,49)]
   109      -8.753687      -8.753687      -8.753687    6[6-(6,6),7-(6),7-(6)]
   110      -5.350358      -5.350358      -5.350358    6[1-(0),6-(1,6),7-(6,49)]
   111      -6.436768      -6.436768      -6.436768    6[1-(0),6-(1,7),6-(6,6)]
   112      -7.539765      -7.539765      -7.539765    6[6-(1,6),6-(1,6),6-(7,7)]
   113      -7.560177      -7.560177      -7.560177    6[1-(0),6-(1,7),6-(6,6)]
   114      -6.475041      -6.475041      -6.475041    6[1-(0),6-(1,6),7-(6,49)]
   115      10.294161      10.294161      10.294161    6[6-(6,6),7-(6),7-(6)]
   116      10.303107      10.303107      10.303107    6[1-(0),6-(1,6),7-(6,49)]
   117      10.254643      10.254643      10.254643    6[1-(0),6-(1,7),6-(6,6)]
   118       10.09525       10.09525       10.09525    6[6-(1,6),6-(1,6),6-(7,7)]
   119       9.985598       9.985598       9.985598    6[1-(0),6-(1,7),6-(6,6)]
   120      10.035338      10.035338      10.035338    6[1-(0),6-(1,6),7-(6,49)]
   121       9.422058       9.422058       9.422058    6[6-(6,6),7-(6),7-(6)]
   122       8.500112       8.500112       8.500112    6[1-(0),6-(1,6),7-(6,49)]
   123       8.454216       8.454216       8.454216    6[1-(0),6-(1,7),6-(6,6)]
   124       9.600567       9.600567       9.600567    6[6-(1,6),6-(1,6),6-(7,7)]
   125      10.796639      10.796639      10.796639    6[1-(0),6-(1,7),6-(6,6)]
   126       10.84381       10.84381       10.84381    6[1-(0),6-(1,6),7-(6,49)]
   127       8.242562       8.242562       8.242562    7[6-(6,7),6-(6,7)]
   128      10.984046      10.984046      10.984046    7[6-(1,6),6-(1,6),49-(7,17,17,17)]
   129       2.848713       2.848713       2.848713    7[6-(6,7),6-(6,7)]
   130       7.380525       7.380525       7.380525    7[6-(1,6),6-(1,6),49-(7,17,17,17)]
   131       3.881576       3.881576       3.881576    7[6-(6,7),6-(6,7)]
   132      -2.557814      -2.557814      -2.557814    7[6-(1,6),6-(1,6),49-(7,17,17,17)]
   133      -2.221239      -2.221239      -2.221239    7[6-(6,7),6-(6,7)]
   134      -3.055144      -3.055144      -3.055144    7[6-(1,6),6-(1,6),49-(7,17,17,17)]
   135       14.61817       14.61817       14.61817    7[6-(6,7),6-(6,7)]
   136       4.608416       4.608416       4.608416    7[6-(1,6),6-(1,6),49-(7,17,17,17)]
   137      -3.526972      -3.526972      -3.526972    7[6-(6,7),6-(6,7)]
   138       1.004869       1.004869       1.004869    7[6-(1,6),6-(1,6),49-(7,17,17,17)]
   139      -2.494031      -2.494031      -2.494031    7[6-(6,7),6-(6,7)]
   140       3.817816       3.817816       3.817816    7[6-(1,6),6-(1,6),49-(7,17,17,17)]
   141       4.154446       4.154446       4.154446    7[6-(6,7),6-(6,7)]
   142       3.320511       3.320511       3.320511    7[6-(1,6),6-(1,6),49-(7,17,17,17)]
   143       1.866863       1.866863       1.866863    7[6-(6,7),6-(6,7)]
   144      -1.767257      -1.767257      -1.767257    7[6-(1,6),6-(1,6),49-(7,17,17,17)]
   145       9.224412       9.224412       9.224412    7[6-(6,7),6-(6,7)]
   146       -5.37077       -5.37077       -5.37077    7[6-(1,6),6-(1,6),49-(7,17,17,17)]
   147      10.257181      10.257181      10.257181    7[6-(6,7),6-(6,7)]
   148      10.193455      10.193455      10.193455    7[6-(1,6),6-(1,6),49-(7,17,17,17)]
   149      -8.596844      -8.596844      -8.596844    7[6-(6,7),6-(6,7)]
   150       9.696184       9.696184       9.696184    7[6-(1,6),6-(1,6),49-(7,17,17,17)]
   151       9.149914       9.149914       9.149914    17[49-(7,7,17,17)]
   152       9.462034       9.462034       9.462034    17[49-(7,7,17,17)]
   153      -0.941477      -0.941477      -0.941477    17[49-(7,7,17,17)]
   154      -4.918859      -4.918859      -4.918859    17[49-(7,7,17,17)]
   155       2.774252       2.774252       2.774252    17[49-(7,7,17,17)]
   156       3.086406       3.086406       3.086406    17[49-(7,7,17,17)]
   157       5.434186       5.434186       5.434186    17[49-(7,7,17,17)]
   158       1.456768       1.456768       1.456768    17[49-(7,7,17,17)]
   159      -3.601417      -3.601417      -3.601417    17[49-(7,7,17,17)]
   160      -3.289232      -3.289232      -3.289232    17[49-(7,7,17,17)]
   161      11.809824      11.809824      11.809824    17[49-(7,7,17,17)]
   162       7.832437       7.832437       7.832437    17[49-(7,7,17,17)]
   163       8.043585       8.043585       8.043585    17[49-(7,7,17,17)]
   164      -1.667779      -1.667779      -1.667779    17[49-(7,7,17,17)]
   165       1.667961       1.667961       1.667961    17[49-(7,7,17,17)]
   166       4.707845       4.707845       4.707845    17[49-(7,7,17,17)]
   167      -4.707713      -4.707713      -4.707713    17[49-(7,7,17,17)]
   168      11.083519      11.083519      11.083519    17[49-(7,7,17,17)]
