# Supplementary material for: A collection of forcefield precursors for metal–organic frameworks
Source: RSC Adv. 2019 Nov 13;9(63):36492–507. doi: 10.1039/c9ra07327b (PMC9075174; doi:10.1039/c9ra07327b)
Supplement: RA-009-C9RA07327B-s2285 [file RA-009-C9RA07327B-s2285.txt]

SETSIV_clean

14.458000    0.000000    0.000000
0.000000    16.915300    0.000000
0.000000    -8.457650    14.649080

     1            0.0            0.0            0.0    30[7-(6,6),7-(6,6),8-(6),8-(6)]
     2            0.0            0.0            0.0    30[7-(6,6),7-(6,6),8-(6),8-(6)]
     3            0.0            0.0            0.0    30[7-(6,6),7-(6,6),8-(6),8-(6)]
     4          7.229          7.229          7.229    24[8-(24,24),8-(6),8-(6),8-(6),8-(6)]
     5          7.229          7.229          7.229    24[8-(24,24),8-(6),8-(6),8-(6),8-(6)]
     6          7.229          7.229          7.229    24[8-(24,24),8-(6),8-(6),8-(6),8-(6)]
     7      10.302771      10.302771      10.302771    1[6-(6,6)]
     8      12.231468      12.231468      12.231468    1[6-(6,7)]
     9      10.302771      10.302771      10.302771    1[6-(6,6)]
    10      12.231468      12.231468      12.231468    1[6-(6,7)]
    11      10.302771      10.302771      10.302771    1[6-(6,6)]
    12      12.231468      12.231468      12.231468    1[6-(6,7)]
    13       4.155229       4.155229       4.155229    1[6-(6,6)]
    14       2.226532       2.226532       2.226532    1[6-(6,7)]
    15       4.155229       4.155229       4.155229    1[6-(6,6)]
    16       2.226532       2.226532       2.226532    1[6-(6,7)]
    17       4.155229       4.155229       4.155229    1[6-(6,6)]
    18       2.226532       2.226532       2.226532    1[6-(6,7)]
    19       4.155229       4.155229       4.155229    1[6-(6,6)]
    20       2.226532       2.226532       2.226532    1[6-(6,7)]
    21       4.155229       4.155229       4.155229    1[6-(6,6)]
    22       2.226532       2.226532       2.226532    1[6-(6,7)]
    23       4.155229       4.155229       4.155229    1[6-(6,6)]
    24       2.226532       2.226532       2.226532    1[6-(6,7)]
    25      10.302771      10.302771      10.302771    1[6-(6,6)]
    26      12.231468      12.231468      12.231468    1[6-(6,7)]
    27      10.302771      10.302771      10.302771    1[6-(6,6)]
    28      12.231468      12.231468      12.231468    1[6-(6,7)]
    29      10.302771      10.302771      10.302771    1[6-(6,6)]
    30      12.231468      12.231468      12.231468    1[6-(6,7)]
    31            0.0            0.0            0.0    1[6-(6,6)]
    32            0.0            0.0            0.0    1[6-(6,6)]
    33            0.0            0.0            0.0    1[6-(6,6)]
    34            0.0            0.0            0.0    1[6-(6,6)]
    35            0.0            0.0            0.0    1[6-(6,6)]
    36            0.0            0.0            0.0    1[6-(6,6)]
    37      10.811692      10.811692      10.811692    6[1-(0),6-(1,7),6-(6,6)]
    38      11.959658      11.959658      11.959658    6[1-(0),6-(1,6),7-(6,30)]
    39      10.811692      10.811692      10.811692    6[1-(0),6-(1,7),6-(6,6)]
    40      11.959658      11.959658      11.959658    6[1-(0),6-(1,6),7-(6,30)]
    41      10.811692      10.811692      10.811692    6[1-(0),6-(1,7),6-(6,6)]
    42      11.959658      11.959658      11.959658    6[1-(0),6-(1,6),7-(6,30)]
    43       3.646308       3.646308       3.646308    6[1-(0),6-(1,7),6-(6,6)]
    44       2.498342       2.498342       2.498342    6[1-(0),6-(1,6),7-(6,30)]
    45       3.646308       3.646308       3.646308    6[1-(0),6-(1,7),6-(6,6)]
    46       2.498342       2.498342       2.498342    6[1-(0),6-(1,6),7-(6,30)]
    47       3.646308       3.646308       3.646308    6[1-(0),6-(1,7),6-(6,6)]
    48       2.498342       2.498342       2.498342    6[1-(0),6-(1,6),7-(6,30)]
    49       3.646308       3.646308       3.646308    6[1-(0),6-(1,7),6-(6,6)]
    50       2.498342       2.498342       2.498342    6[1-(0),6-(1,6),7-(6,30)]
    51       3.646308       3.646308       3.646308    6[1-(0),6-(1,7),6-(6,6)]
    52       2.498342       2.498342       2.498342    6[1-(0),6-(1,6),7-(6,30)]
    53       3.646308       3.646308       3.646308    6[1-(0),6-(1,7),6-(6,6)]
    54       2.498342       2.498342       2.498342    6[1-(0),6-(1,6),7-(6,30)]
    55      10.811692      10.811692      10.811692    6[1-(0),6-(1,7),6-(6,6)]
    56      11.959658      11.959658      11.959658    6[1-(0),6-(1,6),7-(6,30)]
    57      10.811692      10.811692      10.811692    6[1-(0),6-(1,7),6-(6,6)]
    58      11.959658      11.959658      11.959658    6[1-(0),6-(1,6),7-(6,30)]
    59      10.811692      10.811692      10.811692    6[1-(0),6-(1,7),6-(6,6)]
    60      11.959658      11.959658      11.959658    6[1-(0),6-(1,6),7-(6,30)]
    61            0.0            0.0            0.0    6[6-(6,6),8-(0),8-(30)]
    62            0.0            0.0            0.0    6[6-(1,6),6-(1,6),6-(8,8)]
    63            0.0            0.0            0.0    6[1-(0),6-(6,6),6-(6,6)]
    64            0.0            0.0            0.0    6[6-(6,6),8-(0),8-(30)]
    65            0.0            0.0            0.0    6[6-(1,6),6-(1,6),6-(8,8)]
    66            0.0            0.0            0.0    6[1-(0),6-(6,6),6-(6,6)]
    67            0.0            0.0            0.0    6[6-(6,6),8-(0),8-(30)]
    68            0.0            0.0            0.0    6[6-(1,6),6-(1,6),6-(8,8)]
    69            0.0            0.0            0.0    6[1-(0),6-(6,6),6-(6,6)]
    70            0.0            0.0            0.0    6[6-(6,6),8-(0),8-(30)]
    71            0.0            0.0            0.0    6[6-(1,6),6-(1,6),6-(8,8)]
    72            0.0            0.0            0.0    6[1-(0),6-(6,6),6-(6,6)]
    73            0.0            0.0            0.0    6[6-(6,6),8-(0),8-(30)]
    74            0.0            0.0            0.0    6[6-(1,6),6-(1,6),6-(8,8)]
    75            0.0            0.0            0.0    6[1-(0),6-(6,6),6-(6,6)]
    76            0.0            0.0            0.0    6[6-(6,6),8-(0),8-(30)]
    77            0.0            0.0            0.0    6[6-(1,6),6-(1,6),6-(8,8)]
    78            0.0            0.0            0.0    6[1-(0),6-(6,6),6-(6,6)]
    79       9.115769       9.115769       9.115769    6[6-(6,6),8-(24),8-(24)]
    80      10.377952      10.377952      10.377952    6[6-(1,6),6-(1,6),6-(8,8)]
    81       9.115769       9.115769       9.115769    6[6-(6,6),8-(24),8-(24)]
    82      10.377952      10.377952      10.377952    6[6-(1,6),6-(1,6),6-(8,8)]
    83       9.115769       9.115769       9.115769    6[6-(6,6),8-(24),8-(24)]
    84      10.377952      10.377952      10.377952    6[6-(1,6),6-(1,6),6-(8,8)]
    85       5.342231       5.342231       5.342231    6[6-(6,6),8-(24),8-(24)]
    86       4.080048       4.080048       4.080048    6[6-(1,6),6-(1,6),6-(8,8)]
    87       5.342231       5.342231       5.342231    6[6-(6,6),8-(24),8-(24)]
    88       4.080048       4.080048       4.080048    6[6-(1,6),6-(1,6),6-(8,8)]
    89       5.342231       5.342231       5.342231    6[6-(6,6),8-(24),8-(24)]
    90       4.080048       4.080048       4.080048    6[6-(1,6),6-(1,6),6-(8,8)]
    91      12.732438      12.732438      12.732438    7[6-(1,6),6-(1,6),30-(7,8,8)]
    92      12.732438      12.732438      12.732438    7[6-(1,6),6-(1,6),30-(7,8,8)]
    93      12.732438      12.732438      12.732438    7[6-(1,6),6-(1,6),30-(7,8,8)]
    94       1.725562       1.725562       1.725562    7[6-(1,6),6-(1,6),30-(7,8,8)]
    95       1.725562       1.725562       1.725562    7[6-(1,6),6-(1,6),30-(7,8,8)]
    96       1.725562       1.725562       1.725562    7[6-(1,6),6-(1,6),30-(7,8,8)]
    97       8.655282       8.655282       8.655282    8[6-(6,8),24-(8,8,8,8)]
    98       8.655282       8.655282       8.655282    8[6-(6,8),24-(8,8,8,8)]
    99       8.655282       8.655282       8.655282    8[6-(6,8),24-(8,8,8,8)]
   100       5.802718       5.802718       5.802718    8[6-(6,8),24-(8,8,8,8)]
   101       5.802718       5.802718       5.802718    8[6-(6,8),24-(8,8,8,8)]
   102       5.802718       5.802718       5.802718    8[6-(6,8),24-(8,8,8,8)]
   103       5.802718       5.802718       5.802718    8[6-(6,8),24-(8,8,8,8)]
   104       5.802718       5.802718       5.802718    8[6-(6,8),24-(8,8,8,8)]
   105       5.802718       5.802718       5.802718    8[6-(6,8),24-(8,8,8,8)]
   106       8.655282       8.655282       8.655282    8[6-(6,8),24-(8,8,8,8)]
   107       8.655282       8.655282       8.655282    8[6-(6,8),24-(8,8,8,8)]
   108       8.655282       8.655282       8.655282    8[6-(6,8),24-(8,8,8,8)]
   109          7.229          7.229          7.229    8[24-(8,8,8,8),24-(8,8,8,8),24-(8,8,8,8)]
   110            0.0            0.0            0.0    8[6-(6,8)]
   111            0.0            0.0            0.0    8[6-(6,8),30-(7,7,8)]
   112            0.0            0.0            0.0    8[6-(6,8)]
   113            0.0            0.0            0.0    8[6-(6,8),30-(7,7,8)]
   114            0.0            0.0            0.0    8[6-(6,8)]
   115            0.0            0.0            0.0    8[6-(6,8),30-(7,7,8)]
   116            0.0            0.0            0.0    8[6-(6,8)]
   117            0.0            0.0            0.0    8[6-(6,8),30-(7,7,8)]
   118            0.0            0.0            0.0    8[6-(6,8)]
   119            0.0            0.0            0.0    8[6-(6,8),30-(7,7,8)]
   120            0.0            0.0            0.0    8[6-(6,8)]
   121            0.0            0.0            0.0    8[6-(6,8),30-(7,7,8)]
