# Supplementary material for: A collection of forcefield precursors for metal–organic frameworks
Source: RSC Adv. 2019 Nov 13;9(63):36492–507. doi: 10.1039/c9ra07327b (PMC9075174; doi:10.1039/c9ra07327b)
Supplement: RA-009-C9RA07327B-s2286 [file RA-009-C9RA07327B-s2286.txt]

SETSOB_clean

14.646200    0.000000    0.000000
0.000000    16.782400    0.000000
0.000000    -8.391200    14.533985

     1            0.0            0.0            0.0    30[7-(6,6),7-(6,6),8-(6),8-(6)]
     2            0.0            0.0            0.0    30[7-(6,6),7-(6,6),8-(6),8-(6)]
     3            0.0            0.0            0.0    30[7-(6,6),7-(6,6),8-(6),8-(6)]
     4         7.3231         7.3231         7.3231    24[7-(6,6),8-(24,24),8-(6),8-(6),8-(6),8-(6)]
     5         7.3231         7.3231         7.3231    24[7-(6,6),8-(24,24),8-(6),8-(6),8-(6),8-(6)]
     6         7.3231         7.3231         7.3231    24[7-(6,6),8-(24,24),8-(6),8-(6),8-(6),8-(6)]
     7       4.166844       4.166844       4.166844    1[6-(6,6)]
     8       1.679919       1.679919       1.679919    1[6-(6,7)]
     9       4.166844       4.166844       4.166844    1[6-(6,6)]
    10       1.679919       1.679919       1.679919    1[6-(6,7)]
    11       4.166844       4.166844       4.166844    1[6-(6,6)]
    12       1.679919       1.679919       1.679919    1[6-(6,7)]
    13      10.479356      10.479356      10.479356    1[6-(6,6)]
    14      12.966281      12.966281      12.966281    1[6-(6,7)]
    15      10.479356      10.479356      10.479356    1[6-(6,6)]
    16      12.966281      12.966281      12.966281    1[6-(6,7)]
    17      10.479356      10.479356      10.479356    1[6-(6,6)]
    18      12.966281      12.966281      12.966281    1[6-(6,7)]
    19      10.479356      10.479356      10.479356    1[6-(6,6)]
    20      12.966281      12.966281      12.966281    1[6-(6,7)]
    21      10.479356      10.479356      10.479356    1[6-(6,6)]
    22      12.966281      12.966281      12.966281    1[6-(6,7)]
    23      10.479356      10.479356      10.479356    1[6-(6,6)]
    24      12.966281      12.966281      12.966281    1[6-(6,7)]
    25       4.166844       4.166844       4.166844    1[6-(6,6)]
    26       1.679919       1.679919       1.679919    1[6-(6,7)]
    27       4.166844       4.166844       4.166844    1[6-(6,6)]
    28       1.679919       1.679919       1.679919    1[6-(6,7)]
    29       4.166844       4.166844       4.166844    1[6-(6,6)]
    30       1.679919       1.679919       1.679919    1[6-(6,7)]
    31         7.3231         7.3231         7.3231    1[6-(6,6)]
    32         7.3231         7.3231         7.3231    1[6-(6,6)]
    33         7.3231         7.3231         7.3231    1[6-(6,6)]
    34            0.0            0.0            0.0    1[6-(6,6)]
    35            0.0            0.0            0.0    1[6-(6,6)]
    36            0.0            0.0            0.0    1[6-(6,6)]
    37            0.0            0.0            0.0    1[6-(6,6)]
    38            0.0            0.0            0.0    1[6-(6,6)]
    39            0.0            0.0            0.0    1[6-(6,6)]
    40         7.3231         7.3231         7.3231    1[6-(6,7)]
    41         7.3231         7.3231         7.3231    1[6-(6,6)]
    42         7.3231         7.3231         7.3231    1[6-(6,7)]
    43         7.3231         7.3231         7.3231    1[6-(6,6)]
    44         7.3231         7.3231         7.3231    1[6-(6,7)]
    45         7.3231         7.3231         7.3231    1[6-(6,6)]
    46         7.3231         7.3231         7.3231    1[6-(6,7)]
    47         7.3231         7.3231         7.3231    1[6-(6,6)]
    48         7.3231         7.3231         7.3231    1[6-(6,7)]
    49         7.3231         7.3231         7.3231    1[6-(6,6)]
    50         7.3231         7.3231         7.3231    1[6-(6,7)]
    51         7.3231         7.3231         7.3231    1[6-(6,6)]
    52       3.668873       3.668873       3.668873    6[1-(0),6-(1,7),6-(6,6)]
    53       2.189607       2.189607       2.189607    6[1-(0),6-(1,6),7-(6,30)]
    54       3.668873       3.668873       3.668873    6[1-(0),6-(1,7),6-(6,6)]
    55       2.189607       2.189607       2.189607    6[1-(0),6-(1,6),7-(6,30)]
    56       3.668873       3.668873       3.668873    6[1-(0),6-(1,7),6-(6,6)]
    57       2.189607       2.189607       2.189607    6[1-(0),6-(1,6),7-(6,30)]
    58      10.977327      10.977327      10.977327    6[1-(0),6-(1,7),6-(6,6)]
    59      12.456593      12.456593      12.456593    6[1-(0),6-(1,6),7-(6,30)]
    60      10.977327      10.977327      10.977327    6[1-(0),6-(1,7),6-(6,6)]
    61      12.456593      12.456593      12.456593    6[1-(0),6-(1,6),7-(6,30)]
    62      10.977327      10.977327      10.977327    6[1-(0),6-(1,7),6-(6,6)]
    63      12.456593      12.456593      12.456593    6[1-(0),6-(1,6),7-(6,30)]
    64      10.977327      10.977327      10.977327    6[1-(0),6-(1,7),6-(6,6)]
    65      12.456593      12.456593      12.456593    6[1-(0),6-(1,6),7-(6,30)]
    66      10.977327      10.977327      10.977327    6[1-(0),6-(1,7),6-(6,6)]
    67      12.456593      12.456593      12.456593    6[1-(0),6-(1,6),7-(6,30)]
    68      10.977327      10.977327      10.977327    6[1-(0),6-(1,7),6-(6,6)]
    69      12.456593      12.456593      12.456593    6[1-(0),6-(1,6),7-(6,30)]
    70       3.668873       3.668873       3.668873    6[1-(0),6-(1,7),6-(6,6)]
    71       2.189607       2.189607       2.189607    6[1-(0),6-(1,6),7-(6,30)]
    72       3.668873       3.668873       3.668873    6[1-(0),6-(1,7),6-(6,6)]
    73       2.189607       2.189607       2.189607    6[1-(0),6-(1,6),7-(6,30)]
    74       3.668873       3.668873       3.668873    6[1-(0),6-(1,7),6-(6,6)]
    75       2.189607       2.189607       2.189607    6[1-(0),6-(1,6),7-(6,30)]
    76         7.3231         7.3231         7.3231    6[1-(0),6-(1,6),6-(1,6)]
    77         7.3231         7.3231         7.3231    6[1-(0),6-(1,6),6-(1,6)]
    78         7.3231         7.3231         7.3231    6[1-(0),6-(1,6),6-(1,6)]
    79       5.422023       5.422023       5.422023    6[6-(6,6),8-(24),8-(24)]
    80       4.134622       4.134622       4.134622    6[6-(1,6),6-(1,6),6-(8,8)]
    81       5.422023       5.422023       5.422023    6[6-(6,6),8-(24),8-(24)]
    82       4.134622       4.134622       4.134622    6[6-(1,6),6-(1,6),6-(8,8)]
    83       5.422023       5.422023       5.422023    6[6-(6,6),8-(24),8-(24)]
    84       4.134622       4.134622       4.134622    6[6-(1,6),6-(1,6),6-(8,8)]
    85       9.224177       9.224177       9.224177    6[6-(6,6),8-(24),8-(24)]
    86      10.511578      10.511578      10.511578    6[6-(1,6),6-(1,6),6-(8,8)]
    87       9.224177       9.224177       9.224177    6[6-(6,6),8-(24),8-(24)]
    88      10.511578      10.511578      10.511578    6[6-(1,6),6-(1,6),6-(8,8)]
    89       9.224177       9.224177       9.224177    6[6-(6,6),8-(24),8-(24)]
    90      10.511578      10.511578      10.511578    6[6-(1,6),6-(1,6),6-(8,8)]
    91            0.0            0.0            0.0    6[6-(6,6),8-(0),8-(30)]
    92            0.0            0.0            0.0    6[6-(1,6),6-(1,6),6-(8,8)]
    93            0.0            0.0            0.0    6[1-(0),6-(6,6),6-(6,6)]
    94            0.0            0.0            0.0    6[6-(6,6),8-(0),8-(30)]
    95            0.0            0.0            0.0    6[6-(1,6),6-(1,6),6-(8,8)]
    96            0.0            0.0            0.0    6[1-(0),6-(6,6),6-(6,6)]
    97            0.0            0.0            0.0    6[6-(6,6),8-(0),8-(30)]
    98            0.0            0.0            0.0    6[6-(1,6),6-(1,6),6-(8,8)]
    99            0.0            0.0            0.0    6[1-(0),6-(6,6),6-(6,6)]
   100            0.0            0.0            0.0    6[6-(6,6),8-(0),8-(30)]
   101            0.0            0.0            0.0    6[6-(1,6),6-(1,6),6-(8,8)]
   102            0.0            0.0            0.0    6[1-(0),6-(6,6),6-(6,6)]
   103            0.0            0.0            0.0    6[6-(6,6),8-(0),8-(30)]
   104            0.0            0.0            0.0    6[6-(1,6),6-(1,6),6-(8,8)]
   105            0.0            0.0            0.0    6[1-(0),6-(6,6),6-(6,6)]
   106            0.0            0.0            0.0    6[6-(6,6),8-(0),8-(30)]
   107            0.0            0.0            0.0    6[6-(1,6),6-(1,6),6-(8,8)]
   108            0.0            0.0            0.0    6[1-(0),6-(6,6),6-(6,6)]
   109         7.3231         7.3231         7.3231    6[1-(0),6-(1,6),7-(6,24)]
   110         7.3231         7.3231         7.3231    6[1-(0),6-(1,6),6-(1,7)]
   111         7.3231         7.3231         7.3231    6[1-(0),6-(1,6),7-(6,24)]
   112         7.3231         7.3231         7.3231    6[1-(0),6-(1,6),6-(1,7)]
   113         7.3231         7.3231         7.3231    6[1-(0),6-(1,6),7-(6,24)]
   114         7.3231         7.3231         7.3231    6[1-(0),6-(1,6),6-(1,7)]
   115         7.3231         7.3231         7.3231    6[1-(0),6-(1,6),7-(6,24)]
   116         7.3231         7.3231         7.3231    6[1-(0),6-(1,6),6-(1,7)]
   117         7.3231         7.3231         7.3231    6[1-(0),6-(1,6),7-(6,24)]
   118         7.3231         7.3231         7.3231    6[1-(0),6-(1,6),6-(1,7)]
   119         7.3231         7.3231         7.3231    6[1-(0),6-(1,6),7-(6,24)]
   120         7.3231         7.3231         7.3231    6[1-(0),6-(1,6),6-(1,7)]
   121         7.3231         7.3231         7.3231    7[6-(1,6),6-(1,6),24-(8,8,8,8,8)]
   122         7.3231         7.3231         7.3231    7[6-(1,6),6-(1,6),24-(8,8,8,8,8)]
   123         7.3231         7.3231         7.3231    7[6-(1,6),6-(1,6),24-(8,8,8,8,8)]
   124       1.725322       1.725322       1.725322    7[6-(1,6),6-(1,6),30-(7,8,8)]
   125       1.725322       1.725322       1.725322    7[6-(1,6),6-(1,6),30-(7,8,8)]
   126       1.725322       1.725322       1.725322    7[6-(1,6),6-(1,6),30-(7,8,8)]
   127      12.920878      12.920878      12.920878    7[6-(1,6),6-(1,6),30-(7,8,8)]
   128      12.920878      12.920878      12.920878    7[6-(1,6),6-(1,6),30-(7,8,8)]
   129      12.920878      12.920878      12.920878    7[6-(1,6),6-(1,6),30-(7,8,8)]
   130       5.896414       5.896414       5.896414    8[6-(6,8),24-(7,8,8,8,8)]
   131       5.896414       5.896414       5.896414    8[6-(6,8),24-(7,8,8,8,8)]
   132       5.896414       5.896414       5.896414    8[6-(6,8),24-(7,8,8,8,8)]
   133       8.749786       8.749786       8.749786    8[6-(6,8),24-(7,8,8,8,8)]
   134       8.749786       8.749786       8.749786    8[6-(6,8),24-(7,8,8,8,8)]
   135       8.749786       8.749786       8.749786    8[6-(6,8),24-(7,8,8,8,8)]
   136       8.749786       8.749786       8.749786    8[6-(6,8),24-(7,8,8,8,8)]
   137       8.749786       8.749786       8.749786    8[6-(6,8),24-(7,8,8,8,8)]
   138       8.749786       8.749786       8.749786    8[6-(6,8),24-(7,8,8,8,8)]
   139       5.896414       5.896414       5.896414    8[6-(6,8),24-(7,8,8,8,8)]
   140       5.896414       5.896414       5.896414    8[6-(6,8),24-(7,8,8,8,8)]
   141       5.896414       5.896414       5.896414    8[6-(6,8),24-(7,8,8,8,8)]
   142         7.3231         7.3231         7.3231    8[24-(7,8,8,8,8),24-(7,8,8,8,8),24-(7,8,8,8,8)]
   143            0.0            0.0            0.0    8[6-(6,8)]
   144            0.0            0.0            0.0    8[6-(6,8),30-(7,7,8)]
   145            0.0            0.0            0.0    8[6-(6,8)]
   146            0.0            0.0            0.0    8[6-(6,8),30-(7,7,8)]
   147            0.0            0.0            0.0    8[6-(6,8)]
   148            0.0            0.0            0.0    8[6-(6,8),30-(7,7,8)]
   149            0.0            0.0            0.0    8[6-(6,8)]
   150            0.0            0.0            0.0    8[6-(6,8),30-(7,7,8)]
   151            0.0            0.0            0.0    8[6-(6,8)]
   152            0.0            0.0            0.0    8[6-(6,8),30-(7,7,8)]
   153            0.0            0.0            0.0    8[6-(6,8)]
   154            0.0            0.0            0.0    8[6-(6,8),30-(7,7,8)]
