# Supplementary material for: A collection of forcefield precursors for metal–organic frameworks
Source: RSC Adv. 2019 Nov 13;9(63):36492–507. doi: 10.1039/c9ra07327b (PMC9075174; doi:10.1039/c9ra07327b)
Supplement: RA-009-C9RA07327B-s2287 [file RA-009-C9RA07327B-s2287.txt]

SETWUL_clean

10.549000    0.000000    0.000000
4.338503    9.936114    0.000000
4.166276    -1.066512    13.112769

     1       7.351266       7.351266       7.351266    27[7-(6,6),7-(6,6),7-(6,6),8-(42),8-(42)]
     2      11.702513      11.702513      11.702513    27[7-(6,6),7-(6,6),7-(6,6),8-(42),8-(42)]
     3      13.006164      13.006164      13.006164    42[8-(42),8-(42,42),8-(42,42),8-(42,42,42,42),8-(42,42,42,42)]
     4      11.104836      11.104836      11.104836    42[8-(42),8-(42),8-(42),8-(42,42,42,42)]
     5      17.880789      17.880789      17.880789    42[8-(42),8-(42,42),8-(42,42),8-(42,42,42,42)]
     6       9.883348       9.883348       9.883348    42[8-(27),8-(27),8-(42),8-(42,42),8-(42,42),8-(42,42,42,42)]
     7       6.047615       6.047615       6.047615    42[8-(42),8-(42,42),8-(42,42),8-(42,42,42,42),8-(42,42,42,42)]
     8       7.948943       7.948943       7.948943    42[8-(42),8-(42),8-(42),8-(42,42,42,42)]
     9        1.17299        1.17299        1.17299    42[8-(42),8-(42,42),8-(42,42),8-(42,42,42,42)]
    10       9.170431       9.170431       9.170431    42[8-(27),8-(27),8-(42),8-(42,42),8-(42,42),8-(42,42,42,42)]
    11       8.946222       8.946222       8.946222    1[6-(7,7)]
    12       8.610361       8.610361       8.610361    1[6-(1,6,7)]
    13       8.919705       8.919705       8.919705    1[6-(1,6,7)]
    14      12.828956      12.828956      12.828956    1[6-(1,6,7)]
    15      12.079837      12.079837      12.079837    1[6-(1,6,7)]
    16        8.76006        8.76006        8.76006    1[6-(7,7)]
    17      10.105495      10.105495      10.105495    1[6-(7,7)]
    18       2.548006       2.548006       2.548006    1[6-(1,6,7)]
    19       7.830119       7.830119       7.830119    1[6-(1,6,7)]
    20       4.565345       4.565345       4.565345    1[6-(7,7)]
    21       6.820332       6.820332       6.820332    1[6-(7,7)]
    22      10.107557      10.107557      10.107557    1[6-(7,7)]
    23      10.443418      10.443418      10.443418    1[6-(1,6,7)]
    24      10.134074      10.134074      10.134074    1[6-(1,6,7)]
    25       6.224823       6.224823       6.224823    1[6-(1,6,7)]
    26       6.973942       6.973942       6.973942    1[6-(1,6,7)]
    27      10.293719      10.293719      10.293719    1[6-(7,7)]
    28       8.948284       8.948284       8.948284    1[6-(7,7)]
    29      16.505773      16.505773      16.505773    1[6-(1,6,7)]
    30       11.22366       11.22366       11.22366    1[6-(1,6,7)]
    31      14.488434      14.488434      14.488434    1[6-(7,7)]
    32      12.233447      12.233447      12.233447    1[6-(7,7)]
    33       8.055483       8.055483       8.055483    6[1-(0),7-(6,27),7-(6,7)]
    34       6.066302       6.066302       6.066302    6[7-(6,27),7-(7)]
    35       8.209072       8.209072       8.209072    6[1-(0),1-(0),6-(6,6),7-(6,7)]
    36       7.256291       7.256291       7.256291    6[6-(1,1,7),6-(6,6),6-(6,6)]
    37       2.631228       2.631228       2.631228    6[6-(1,1,7),6-(6,6),6-(6,6)]
    38      12.370036      12.370036      12.370036    6[6-(1,1,7),6-(6,6),6-(6,6)]
    39      12.104496      12.104496      12.104496    6[1-(0),1-(0),6-(6,6),7-(6,7)]
    40       9.296024       9.296024       9.296024    6[1-(0),7-(6,27),7-(7)]
    41      10.000994      10.000994      10.000994    6[1-(0),7-(6,27),7-(6,7)]
    42       3.223423       3.223423       3.223423    6[1-(0),1-(0),6-(6,6),7-(6,7)]
    43       4.915548       4.915548       4.915548    6[1-(0),7-(6,27),7-(6,7)]
    44       6.117901       6.117901       6.117901    6[1-(0),7-(6,27),7-(7)]
    45      10.998296      10.998296      10.998296    6[1-(0),7-(6,27),7-(6,7)]
    46      12.987477      12.987477      12.987477    6[7-(6,27),7-(7)]
    47      10.844707      10.844707      10.844707    6[1-(0),1-(0),6-(6,6),7-(6,7)]
    48      11.797488      11.797488      11.797488    6[6-(1,1,7),6-(6,6),6-(6,6)]
    49      12.084048      12.084048      12.084048    6[6-(1,1,7),6-(6,6),6-(6,6)]
    50       6.683743       6.683743       6.683743    6[6-(1,1,7),6-(6,6),6-(6,6)]
    51       6.949283       6.949283       6.949283    6[1-(0),1-(0),6-(6,6),7-(6,7)]
    52       9.757755       9.757755       9.757755    6[1-(0),7-(6,27),7-(7)]
    53       9.052785       9.052785       9.052785    6[1-(0),7-(6,27),7-(6,7)]
    54      11.491853      11.491853      11.491853    6[1-(0),1-(0),6-(6,6),7-(6,7)]
    55      14.138231      14.138231      14.138231    6[1-(0),7-(6,27),7-(6,7)]
    56      12.935878      12.935878      12.935878    6[1-(0),7-(6,27),7-(7)]
    57       6.005147       6.005147       6.005147    7[6-(1,7),6-(1,7),27-(7,7,8,8)]
    58       4.380653       4.380653       4.380653    7[6-(1,1,6),6-(1,7),7-(6)]
    59       5.159008       5.159008       5.159008    7[6-(1,7),7-(6,6)]
    60       9.012364       9.012364       9.012364    7[6-(1,7),6-(1,7),27-(7,7,8,8)]
    61      10.831489      10.831489      10.831489    7[6-(1,1,6),6-(1,7),7-(6)]
    62      10.380736      10.380736      10.380736    7[6-(1,7),7-(6,6)]
    63       7.202579       7.202579       7.202579    7[6-(1,7),6-(7),27-(7,7,8,8)]
    64       7.548881       7.548881       7.548881    7[6-(1,1,6),6-(1,7),7-(6)]
    65       6.251197       6.251197       6.251197    7[6-(7),7-(6,6)]
    66      13.048632      13.048632      13.048632    7[6-(1,7),6-(1,7),27-(7,7,8,8)]
    67      14.673126      14.673126      14.673126    7[6-(1,1,6),6-(1,7),7-(6)]
    68      13.894771      13.894771      13.894771    7[6-(1,7),7-(6,6)]
    69      10.041415      10.041415      10.041415    7[6-(1,7),6-(1,7),27-(7,7,8,8)]
    70        8.22229        8.22229        8.22229    7[6-(1,1,6),6-(1,7),7-(6)]
    71       8.673043       8.673043       8.673043    7[6-(1,7),7-(6,6)]
    72        11.8512        11.8512        11.8512    7[6-(1,7),6-(7),27-(7,7,8,8)]
    73      11.504898      11.504898      11.504898    7[6-(1,1,6),6-(1,7),7-(6)]
    74      12.802582      12.802582      12.802582    7[6-(7),7-(6,6)]
    75       7.695995       7.695995       7.695995    8[42-(8,8,8),42-(8,8,8,8),42-(8,8,8,8,8)]
    76       7.116605       7.116605       7.116605    8[42-(8,8,8),42-(8,8,8),42-(8,8,8,8),42-(8,8,8,8),42-(8,8,8,8,8)]
    77       9.886295       9.886295       9.886295    8[42-(8,8,8),42-(8,8,8,8,8)]
    78       13.30847       13.30847       13.30847    8[27-(7,7,7,8),42-(8,8,8,8,8)]
    79       8.658509       8.658509       8.658509    8[27-(7,7,7,8),42-(8,8,8,8,8)]
    80      15.112146      15.112146      15.112146    8[42-(8,8,8),42-(8,8,8,8),42-(8,8,8,8,8)]
    81      12.291449      12.291449      12.291449    8[42-(8,8,8),42-(8,8,8,8)]
    82      12.903562      12.903562      12.903562    8[42-(8,8,8),42-(8,8,8)]
    83      11.357784      11.357784      11.357784    8[42-(8,8,8),42-(8,8,8,8),42-(8,8,8,8,8)]
    84      11.937174      11.937174      11.937174    8[42-(8,8,8),42-(8,8,8),42-(8,8,8,8),42-(8,8,8,8),42-(8,8,8,8,8)]
    85       9.167484       9.167484       9.167484    8[42-(8,8,8),42-(8,8,8,8,8)]
    86       5.745309       5.745309       5.745309    8[27-(7,7,7,8),42-(8,8,8,8,8)]
    87       10.39527       10.39527       10.39527    8[27-(7,7,7,8),42-(8,8,8,8,8)]
    88       3.941633       3.941633       3.941633    8[42-(8,8,8),42-(8,8,8,8),42-(8,8,8,8,8)]
    89        6.76233        6.76233        6.76233    8[42-(8,8,8),42-(8,8,8,8)]
    90       6.150217       6.150217       6.150217    8[42-(8,8,8),42-(8,8,8)]
