# Supplementary material for: A collection of forcefield precursors for metal–organic frameworks
Source: RSC Adv. 2019 Nov 13;9(63):36492–507. doi: 10.1039/c9ra07327b (PMC9075174; doi:10.1039/c9ra07327b)
Supplement: RA-009-C9RA07327B-s2288 [file RA-009-C9RA07327B-s2288.txt]

SEVLEM_clean

32.746500    0.000000    0.000000
-10.915381    30.873738    0.000000
-10.915381    -15.436617    26.737587

     1       -4.31887       -4.31887       -4.31887    48[7-(6,6),7-(6,6),7-(6,6),7-(6,6),7-(6,7)]
     2      -0.482706      -0.482706      -0.482706    48[7-(6,6),7-(6,6),7-(6,6),7-(6,6),7-(6,7)]
     3       0.509737       0.509737       0.509737    48[7-(6,6),7-(6,6),7-(6,6),7-(6,6),7-(6,7)]
     4       4.292197       4.292197       4.292197    48[7-(6,6),7-(6,6),7-(6,6),7-(6,6),7-(6,7)]
     5      17.512199      17.512199      17.512199    48[7-(6,6),7-(6,6),7-(6,6),7-(6,6),7-(6,7)]
     6      10.432804      10.432804      10.432804    48[7-(6,6),7-(6,6),7-(6,6),7-(6,6),7-(6,7)]
     7      22.340727      22.340727      22.340727    48[7-(6,6),7-(6,6),7-(6,6),7-(6,6),7-(6,7)]
     8      15.207627      15.207627      15.207627    48[7-(6,6),7-(6,6),7-(6,6),7-(6,6),7-(6,7)]
     9        6.59672        6.59672        6.59672    48[7-(6,6),7-(6,6),7-(6,6),7-(6,6),7-(6,7)]
    10     -11.398118     -11.398118     -11.398118    48[7-(6,6),7-(6,6),7-(6,6),7-(6,6),7-(6,7)]
    11      11.425327      11.425327      11.425327    48[7-(6,6),7-(6,6),7-(6,6),7-(6,6),7-(6,7)]
    12      -6.623216      -6.623216      -6.623216    48[7-(6,6),7-(6,6),7-(6,6),7-(6,6),7-(6,7)]
    13       5.940606       5.940606       5.940606    48[7-(6,6),7-(6,6),7-(6,6),7-(6,6),7-(6,7)]
    14      20.692268      20.692268      20.692268    48[7-(6,6),7-(6,6),7-(6,6),7-(6,6),7-(6,7)]
    15       1.165704       1.165704       1.165704    48[7-(6,6),7-(6,6),7-(6,6),7-(6,6),7-(6,7)]
    16      15.863661      15.863661      15.863661    48[7-(6,6),7-(6,6),7-(6,6),7-(6,6),7-(6,7)]
    17      -5.967249      -5.967249      -5.967249    48[7-(6,6),7-(6,6),7-(6,6),7-(6,6),7-(6,7)]
    18      -9.749709      -9.749709      -9.749709    48[7-(6,6),7-(6,6),7-(6,6),7-(6,6),7-(6,7)]
    19      -1.138642      -1.138642      -1.138642    48[7-(6,6),7-(6,6),7-(6,6),7-(6,6),7-(6,7)]
    20      -4.974806      -4.974806      -4.974806    48[7-(6,6),7-(6,6),7-(6,6),7-(6,6),7-(6,7)]
    21      12.081361      12.081361      12.081361    48[7-(6,6),7-(6,6),7-(6,6),7-(6,6),7-(6,7)]
    22       4.948261       4.948261       4.948261    48[7-(6,6),7-(6,6),7-(6,6),7-(6,6),7-(6,7)]
    23      16.856184      16.856184      16.856184    48[7-(6,6),7-(6,6),7-(6,6),7-(6,6),7-(6,7)]
    24       9.776789       9.776789       9.776789    48[7-(6,6),7-(6,6),7-(6,6),7-(6,6),7-(6,7)]
    25      15.234608      15.234608      15.234608    48[7-(6,6),7-(6,6),7-(6,6),7-(6,6),7-(6,7)]
    26      11.398444      11.398444      11.398444    48[7-(6,6),7-(6,6),7-(6,6),7-(6,6),7-(6,7)]
    27      10.406001      10.406001      10.406001    48[7-(6,6),7-(6,6),7-(6,6),7-(6,6),7-(6,7)]
    28       6.623541       6.623541       6.623541    48[7-(6,6),7-(6,6),7-(6,6),7-(6,6),7-(6,7)]
    29      -6.596461      -6.596461      -6.596461    48[7-(6,6),7-(6,6),7-(6,6),7-(6,6),7-(6,7)]
    30       0.482934       0.482934       0.482934    48[7-(6,6),7-(6,6),7-(6,6),7-(6,6),7-(6,7)]
    31     -11.424989     -11.424989     -11.424989    48[7-(6,6),7-(6,6),7-(6,6),7-(6,6),7-(6,7)]
    32      -4.291889      -4.291889      -4.291889    48[7-(6,6),7-(6,6),7-(6,6),7-(6,6),7-(6,7)]
    33       4.319018       4.319018       4.319018    48[7-(6,6),7-(6,6),7-(6,6),7-(6,6),7-(6,7)]
    34      22.313856      22.313856      22.313856    48[7-(6,6),7-(6,6),7-(6,6),7-(6,6),7-(6,7)]
    35      -0.509589      -0.509589      -0.509589    48[7-(6,6),7-(6,6),7-(6,6),7-(6,6),7-(6,7)]
    36      17.538954      17.538954      17.538954    48[7-(6,6),7-(6,6),7-(6,6),7-(6,6),7-(6,7)]
    37       4.975132       4.975132       4.975132    48[7-(6,6),7-(6,6),7-(6,6),7-(6,6),7-(6,7)]
    38       -9.77653       -9.77653       -9.77653    48[7-(6,6),7-(6,6),7-(6,6),7-(6,6),7-(6,7)]
    39       9.750034       9.750034       9.750034    48[7-(6,6),7-(6,6),7-(6,6),7-(6,6),7-(6,7)]
    40      -4.947923      -4.947923      -4.947923    48[7-(6,6),7-(6,6),7-(6,6),7-(6,6),7-(6,7)]
    41      16.882987      16.882987      16.882987    48[7-(6,6),7-(6,6),7-(6,6),7-(6,6),7-(6,7)]
    42      20.665447      20.665447      20.665447    48[7-(6,6),7-(6,6),7-(6,6),7-(6,6),7-(6,7)]
    43       12.05438       12.05438       12.05438    48[7-(6,6),7-(6,6),7-(6,6),7-(6,6),7-(6,7)]
    44      15.890544      15.890544      15.890544    48[7-(6,6),7-(6,6),7-(6,6),7-(6,6),7-(6,7)]
    45      -1.165623      -1.165623      -1.165623    48[7-(6,6),7-(6,6),7-(6,6),7-(6,6),7-(6,7)]
    46       5.967477       5.967477       5.967477    48[7-(6,6),7-(6,6),7-(6,6),7-(6,6),7-(6,7)]
    47      -5.940446      -5.940446      -5.940446    48[7-(6,6),7-(6,6),7-(6,6),7-(6,6),7-(6,7)]
    48       1.138949       1.138949       1.138949    48[7-(6,6),7-(6,6),7-(6,6),7-(6,6),7-(6,7)]
    49      -6.213029      -6.213029      -6.213029    1[6-(1,1,6)]
    50       -5.58867       -5.58867       -5.58867    1[6-(1,1,6)]
    51      -4.680495      -4.680495      -4.680495    1[6-(1,1,6)]
    52      -5.086519      -5.086519      -5.086519    1[6-(6,7)]
    53      -0.995432      -0.995432      -0.995432    1[6-(6,7)]
    54      -3.261509      -3.261509      -3.261509    1[6-(1,1,6)]
    55     -14.148516     -14.148516     -14.148516    1[6-(1,1,6)]
    56      -1.932006      -1.932006      -1.932006    1[6-(1,1,6)]
    57      -4.547297      -4.547297      -4.547297    1[6-(6,7)]
    58      -2.082597      -2.082597      -2.082597    1[6-(6,7)]
    59       3.955869       3.955869       3.955869    1[6-(1,1,6)]
    60       2.436435       2.436435       2.436435    1[6-(1,1,6)]
    61       3.335877       3.335877       3.335877    1[6-(1,1,6)]
    62      -7.452918      -7.452918      -7.452918    1[6-(6,7)]
    63      -5.069075      -5.069075      -5.069075    1[6-(6,7)]
    64      -2.431868      -2.431868      -2.431868    1[6-(1,1,6)]
    65      -3.918561      -3.918561      -3.918561    1[6-(1,1,6)]
    66      -3.573623      -3.573623      -3.573623    1[6-(1,1,6)]
    67      -9.708067      -9.708067      -9.708067    1[6-(6,7)]
    68     -13.513198     -13.513198     -13.513198    1[6-(6,7)]
    69      -1.689658      -1.689658      -1.689658    1[6-(1,1,6)]
    70      -1.541195      -1.541195      -1.541195    1[6-(1,1,6)]
    71      -2.392609      -2.392609      -2.392609    1[6-(1,1,6)]
    72       1.672311       1.672311       1.672311    1[6-(6,7)]
    73       2.370971       2.370971       2.370971    1[6-(6,7)]
    74      -1.113269      -1.113269      -1.113269    1[6-(1,1,6)]
    75      -0.447413      -0.447413      -0.447413    1[6-(1,1,6)]
    76      -1.517132      -1.517132      -1.517132    1[6-(1,1,6)]
    77       3.207045       3.207045       3.207045    1[6-(6,7)]
    78       2.964752       2.964752       2.964752    1[6-(6,7)]
    79       3.947174       3.947174       3.947174    1[6-(1,1,6)]
    80       4.693787       4.693787       4.693787    1[6-(1,1,6)]
    81       3.737585       3.737585       3.737585    1[6-(1,1,6)]
    82      -0.047897      -0.047897      -0.047897    1[6-(6,7)]
    83      -7.221488      -7.221488      -7.221488    1[6-(6,7)]
    84       6.807003       6.807003       6.807003    1[6-(1,1,6)]
    85      -3.315915      -3.315915      -3.315915    1[6-(1,1,6)]
    86      -3.892262      -3.892262      -3.892262    1[6-(1,1,6)]
    87       0.133295       0.133295       0.133295    1[6-(6,7)]
    88      -9.199363      -9.199363      -9.199363    1[6-(6,7)]
    89      15.618001      15.618001      15.618001    1[6-(1,1,6)]
    90      16.242378      16.242378      16.242378    1[6-(1,1,6)]
    91      17.150538      17.150538      17.150538    1[6-(1,1,6)]
    92      16.744482      16.744482      16.744482    1[6-(6,7)]
    93      -11.91083      -11.91083      -11.91083    1[6-(6,7)]
    94      18.569596      18.569596      18.569596    1[6-(1,1,6)]
    95       -3.23313       -3.23313       -3.23313    1[6-(1,1,6)]
    96      -12.84739      -12.84739      -12.84739    1[6-(1,1,6)]
    97      17.283724      17.283724      17.283724    1[6-(6,7)]
    98     -12.998031     -12.998031     -12.998031    1[6-(6,7)]
    99      14.871377      14.871377      14.871377    1[6-(1,1,6)]
   100      13.351938      13.351938      13.351938    1[6-(1,1,6)]
   101      14.251365      14.251365      14.251365    1[6-(1,1,6)]
   102      14.377988      14.377988      14.377988    1[6-(6,7)]
   103       5.846423       5.846423       5.846423    1[6-(6,7)]
   104       8.483619       8.483619       8.483619    1[6-(1,1,6)]
   105       6.996932       6.996932       6.996932    1[6-(1,1,6)]
   106        7.34185        7.34185        7.34185    1[6-(1,1,6)]
   107      12.122848      12.122848      12.122848    1[6-(6,7)]
   108       8.317695       8.317695       8.317695    1[6-(6,7)]
   109      20.141372      20.141372      20.141372    1[6-(1,1,6)]
   110      20.289816      20.289816      20.289816    1[6-(1,1,6)]
   111      19.438417      19.438417      19.438417    1[6-(1,1,6)]
   112      -9.243131      -9.243131      -9.243131    1[6-(6,7)]
   113      24.201929      24.201929      24.201929    1[6-(6,7)]
   114      20.717685      20.717685      20.717685    1[6-(1,1,6)]
   115      21.383523      21.383523      21.383523    1[6-(1,1,6)]
   116      20.313811      20.313811      20.313811    1[6-(1,1,6)]
   117      -7.708417      -7.708417      -7.708417    1[6-(6,7)]
   118      -7.950753      -7.950753      -7.950753    1[6-(6,7)]
   119      14.862607      14.862607      14.862607    1[6-(1,1,6)]
   120      15.609224      15.609224      15.609224    1[6-(1,1,6)]
   121      14.653036      14.653036      14.653036    1[6-(1,1,6)]
   122      10.867518      10.867518      10.867518    1[6-(6,7)]
   123      14.609335      14.609335      14.609335    1[6-(6,7)]
   124      17.722456      17.722456      17.722456    1[6-(1,1,6)]
   125      18.514914      18.514914      18.514914    1[6-(1,1,6)]
   126      17.938585      17.938585      17.938585    1[6-(1,1,6)]
   127      11.048702      11.048702      11.048702    1[6-(6,7)]
   128      12.631447      12.631447      12.631447    1[6-(6,7)]
   129       4.702577       4.702577       4.702577    1[6-(1,1,6)]
   130       5.326941       5.326941       5.326941    1[6-(1,1,6)]
   131       6.235115       6.235115       6.235115    1[6-(1,1,6)]
   132       5.829026       5.829026       5.829026    1[6-(6,7)]
   133       9.920138       9.920138       9.920138    1[6-(6,7)]
   134       7.654115       7.654115       7.654115    1[6-(1,1,6)]
   135        7.68249        7.68249        7.68249    1[6-(1,1,6)]
   136       8.983623       8.983623       8.983623    1[6-(1,1,6)]
   137       6.368238       6.368238       6.368238    1[6-(6,7)]
   138       8.832953       8.832953       8.832953    1[6-(6,7)]
   139      -6.959558      -6.959558      -6.959558    1[6-(1,1,6)]
   140      -8.478997      -8.478997      -8.478997    1[6-(1,1,6)]
   141      -7.579555      -7.579555      -7.579555    1[6-(1,1,6)]
   142       3.462477       3.462477       3.462477    1[6-(6,7)]
   143     -15.984466     -15.984466     -15.984466    1[6-(6,7)]
   144     -13.347314     -13.347314     -13.347314    1[6-(1,1,6)]
   145      17.912492      17.912492      17.912492    1[6-(1,1,6)]
   146     -14.489074     -14.489074     -14.489074    1[6-(1,1,6)]
   147       1.207339       1.207339       1.207339    1[6-(6,7)]
   148      -2.597807      -2.597807      -2.597807    1[6-(6,7)]
   149       9.225985       9.225985       9.225985    1[6-(1,1,6)]
   150        9.37443        9.37443        9.37443    1[6-(1,1,6)]
   151       8.523016       8.523016       8.523016    1[6-(1,1,6)]
   152       12.58794       12.58794       12.58794    1[6-(6,7)]
   153      13.286497      13.286497      13.286497    1[6-(6,7)]
   154       9.802297       9.802297       9.802297    1[6-(1,1,6)]
   155      10.468141      10.468141      10.468141    1[6-(1,1,6)]
   156       9.398414       9.398414       9.398414    1[6-(1,1,6)]
   157      14.122651      14.122651      14.122651    1[6-(6,7)]
   158      13.880307      13.880307      13.880307    1[6-(6,7)]
   159       -6.96829       -6.96829       -6.96829    1[6-(1,1,6)]
   160      -6.221659      -6.221659      -6.221659    1[6-(1,1,6)]
   161      -7.177862      -7.177862      -7.177862    1[6-(1,1,6)]
   162     -10.963348     -10.963348     -10.963348    1[6-(6,7)]
   163       3.693926       3.693926       3.693926    1[6-(6,7)]
   164      -4.108385      -4.108385      -4.108385    1[6-(1,1,6)]
   165       7.599472       7.599472       7.599472    1[6-(1,1,6)]
   166       7.023132       7.023132       7.023132    1[6-(1,1,6)]
   167     -10.782133     -10.782133     -10.782133    1[6-(6,7)]
   168       1.716022       1.716022       1.716022    1[6-(6,7)]
   169       1.502046       1.502046       1.502046    1[6-(1,1,6)]
   170       3.021485       3.021485       3.021485    1[6-(1,1,6)]
   171       2.122043       2.122043       2.122043    1[6-(1,1,6)]
   172      -8.919989      -8.919989      -8.919989    1[6-(6,7)]
   173      10.526954      10.526954      10.526954    1[6-(6,7)]
   174       7.889802       7.889802       7.889802    1[6-(1,1,6)]
   175       9.376496       9.376496       9.376496    1[6-(1,1,6)]
   176       9.031562       9.031562       9.031562    1[6-(1,1,6)]
   177      -6.664851      -6.664851      -6.664851    1[6-(6,7)]
   178      -2.859705      -2.859705      -2.859705    1[6-(6,7)]
   179      22.586411      22.586411      22.586411    1[6-(1,1,6)]
   180      21.962047      21.962047      21.962047    1[6-(1,1,6)]
   181      21.053873      21.053873      21.053873    1[6-(1,1,6)]
   182      21.459962      21.459962      21.459962    1[6-(6,7)]
   183       17.36885       17.36885       17.36885    1[6-(6,7)]
   184      19.634873      19.634873      19.634873    1[6-(1,1,6)]
   185      19.606498      19.606498      19.606498    1[6-(1,1,6)]
   186      18.305365      18.305365      18.305365    1[6-(1,1,6)]
   187       20.92075       20.92075       20.92075    1[6-(6,7)]
   188      18.456035      18.456035      18.456035    1[6-(6,7)]
   189       1.510778       1.510778       1.510778    1[6-(1,1,6)]
   190       0.764147       0.764147       0.764147    1[6-(1,1,6)]
   191        1.72035        1.72035        1.72035    1[6-(1,1,6)]
   192       5.505836       5.505836       5.505836    1[6-(6,7)]
   193      -9.151438      -9.151438      -9.151438    1[6-(6,7)]
   194      -1.349127      -1.349127      -1.349127    1[6-(1,1,6)]
   195      19.689516      19.689516      19.689516    1[6-(1,1,6)]
   196     -12.480644     -12.480644     -12.480644    1[6-(1,1,6)]
   197       5.324621       5.324621       5.324621    1[6-(6,7)]
   198      -7.173534      -7.173534      -7.173534    1[6-(6,7)]
   199      18.063003      18.063003      18.063003    1[6-(1,1,6)]
   200      17.914558      17.914558      17.914558    1[6-(1,1,6)]
   201      18.765972      18.765972      18.765972    1[6-(1,1,6)]
   202      14.701048      14.701048      14.701048    1[6-(6,7)]
   203      14.002491      14.002491      14.002491    1[6-(6,7)]
   204      17.486691      17.486691      17.486691    1[6-(1,1,6)]
   205      16.820847      16.820847      16.820847    1[6-(1,1,6)]
   206      17.890574      17.890574      17.890574    1[6-(1,1,6)]
   207      13.166337      13.166337      13.166337    1[6-(6,7)]
   208      13.408681      13.408681      13.408681    1[6-(6,7)]
   209      -3.767854      -3.767854      -3.767854    1[6-(1,1,6)]
   210      -3.916317      -3.916317      -3.916317    1[6-(1,1,6)]
   211      -3.064903      -3.064903      -3.064903    1[6-(1,1,6)]
   212      -7.129823      -7.129823      -7.129823    1[6-(6,7)]
   213      -7.828483      -7.828483      -7.828483    1[6-(6,7)]
   214      -4.344243      -4.344243      -4.344243    1[6-(1,1,6)]
   215      -5.010099      -5.010099      -5.010099    1[6-(1,1,6)]
   216       -3.94038       -3.94038       -3.94038    1[6-(1,1,6)]
   217      -8.664557      -8.664557      -8.664557    1[6-(6,7)]
   218      -8.422264      -8.422264      -8.422264    1[6-(6,7)]
   219      -9.404686      -9.404686      -9.404686    1[6-(1,1,6)]
   220     -10.151299     -10.151299     -10.151299    1[6-(1,1,6)]
   221      -9.195097      -9.195097      -9.195097    1[6-(1,1,6)]
   222      -5.409615      -5.409615      -5.409615    1[6-(6,7)]
   223       1.763976       1.763976       1.763976    1[6-(6,7)]
   224     -12.264515     -12.264515     -12.264515    1[6-(1,1,6)]
   225      -2.141597      -2.141597      -2.141597    1[6-(1,1,6)]
   226       -1.56525       -1.56525       -1.56525    1[6-(1,1,6)]
   227      -5.590807      -5.590807      -5.590807    1[6-(6,7)]
   228       3.741851       3.741851       3.741851    1[6-(6,7)]
   229       0.755517       0.755517       0.755517    1[6-(1,1,6)]
   230       0.131158       0.131158       0.131158    1[6-(1,1,6)]
   231      -0.777017      -0.777017      -0.777017    1[6-(1,1,6)]
   232      -0.370993      -0.370993      -0.370993    1[6-(6,7)]
   233       -4.46208       -4.46208       -4.46208    1[6-(6,7)]
   234      -2.196003      -2.196003      -2.196003    1[6-(1,1,6)]
   235       8.691004       8.691004       8.691004    1[6-(1,1,6)]
   236      -3.525506      -3.525506      -3.525506    1[6-(1,1,6)]
   237      -0.910215      -0.910215      -0.910215    1[6-(6,7)]
   238      -3.374915      -3.374915      -3.374915    1[6-(6,7)]
   239      -9.413381      -9.413381      -9.413381    1[6-(1,1,6)]
   240      -7.893947      -7.893947      -7.893947    1[6-(1,1,6)]
   241      -8.793389      -8.793389      -8.793389    1[6-(1,1,6)]
   242       1.995406       1.995406       1.995406    1[6-(6,7)]
   243      -0.388437      -0.388437      -0.388437    1[6-(6,7)]
   244      -3.025644      -3.025644      -3.025644    1[6-(1,1,6)]
   245      -1.538951      -1.538951      -1.538951    1[6-(1,1,6)]
   246      -1.883889      -1.883889      -1.883889    1[6-(1,1,6)]
   247       4.250555       4.250555       4.250555    1[6-(6,7)]
   248       8.055686       8.055686       8.055686    1[6-(6,7)]
   249      12.426381      12.426381      12.426381    1[6-(1,1,6)]
   250      11.679764      11.679764      11.679764    1[6-(1,1,6)]
   251      12.635952      12.635952      12.635952    1[6-(1,1,6)]
   252      -16.32503      -16.32503      -16.32503    1[6-(6,7)]
   253      12.679653      12.679653      12.679653    1[6-(6,7)]
   254       9.566532       9.566532       9.566532    1[6-(1,1,6)]
   255       8.774074       8.774074       8.774074    1[6-(1,1,6)]
   256       9.350403       9.350403       9.350403    1[6-(1,1,6)]
   257     -16.506214     -16.506214     -16.506214    1[6-(6,7)]
   258     -18.088959     -18.088959     -18.088959    1[6-(6,7)]
   259       7.147616       7.147616       7.147616    1[6-(1,1,6)]
   260       6.999172       6.999172       6.999172    1[6-(1,1,6)]
   261       7.850571       7.850571       7.850571    1[6-(1,1,6)]
   262       3.785619       3.785619       3.785619    1[6-(6,7)]
   263       3.087059       3.087059       3.087059    1[6-(6,7)]
   264       6.571303       6.571303       6.571303    1[6-(1,1,6)]
   265       5.905465       5.905465       5.905465    1[6-(1,1,6)]
   266       6.975177       6.975177       6.975177    1[6-(1,1,6)]
   267       2.250905       2.250905       2.250905    1[6-(6,7)]
   268       2.493241       2.493241       2.493241    1[6-(6,7)]
   269      12.417611      12.417611      12.417611    1[6-(1,1,6)]
   270       13.93705       13.93705       13.93705    1[6-(1,1,6)]
   271      13.037623      13.037623      13.037623    1[6-(1,1,6)]
   272         12.911         12.911         12.911    1[6-(6,7)]
   273     -11.303935     -11.303935     -11.303935    1[6-(6,7)]
   274      18.805369      18.805369      18.805369    1[6-(1,1,6)]
   275     -12.454444     -12.454444     -12.454444    1[6-(1,1,6)]
   276     -12.799362     -12.799362     -12.799362    1[6-(1,1,6)]
   277       15.16614       15.16614       15.16614    1[6-(6,7)]
   278     -13.775207     -13.775207     -13.775207    1[6-(6,7)]
   279      11.670987      11.670987      11.670987    1[6-(1,1,6)]
   280       11.04661       11.04661       11.04661    1[6-(1,1,6)]
   281       10.13845       10.13845       10.13845    1[6-(1,1,6)]
   282      10.544506      10.544506      10.544506    1[6-(6,7)]
   283       6.453318       6.453318       6.453318    1[6-(6,7)]
   284       8.719392       8.719392       8.719392    1[6-(1,1,6)]
   285      -2.224382      -2.224382      -2.224382    1[6-(1,1,6)]
   286       7.389878       7.389878       7.389878    1[6-(1,1,6)]
   287      10.005264      10.005264      10.005264    1[6-(6,7)]
   288       7.540519       7.540519       7.540519    1[6-(6,7)]
   289      17.128767      17.128767      17.128767    1[6-(1,1,6)]
   290      16.504408      16.504408      16.504408    1[6-(1,1,6)]
   291      15.596233      15.596233      15.596233    1[6-(1,1,6)]
   292      16.002257      16.002257      16.002257    1[6-(6,7)]
   293       11.91117       11.91117       11.91117    1[6-(6,7)]
   294      14.177247      14.177247      14.177247    1[6-(1,1,6)]
   295      25.064254      25.064254      25.064254    1[6-(1,1,6)]
   296      12.847744      12.847744      12.847744    1[6-(1,1,6)]
   297      15.463035      15.463035      15.463035    1[6-(6,7)]
   298      12.998335      12.998335      12.998335    1[6-(6,7)]
   299       6.959869       6.959869       6.959869    1[6-(1,1,6)]
   300       8.479303       8.479303       8.479303    1[6-(1,1,6)]
   301       7.579861       7.579861       7.579861    1[6-(1,1,6)]
   302      18.368656      18.368656      18.368656    1[6-(6,7)]
   303      15.984813      15.984813      15.984813    1[6-(6,7)]
   304      13.347606      13.347606      13.347606    1[6-(1,1,6)]
   305      14.834299      14.834299      14.834299    1[6-(1,1,6)]
   306      14.489361      14.489361      14.489361    1[6-(1,1,6)]
   307      20.623805      20.623805      20.623805    1[6-(6,7)]
   308      24.428936      24.428936      24.428936    1[6-(6,7)]
   309      12.605396      12.605396      12.605396    1[6-(1,1,6)]
   310      12.456933      12.456933      12.456933    1[6-(1,1,6)]
   311      13.308347      13.308347      13.308347    1[6-(1,1,6)]
   312       9.243427       9.243427       9.243427    1[6-(6,7)]
   313       8.544767       8.544767       8.544767    1[6-(6,7)]
   314      12.029007      12.029007      12.029007    1[6-(1,1,6)]
   315      11.363151      11.363151      11.363151    1[6-(1,1,6)]
   316       12.43287       12.43287       12.43287    1[6-(1,1,6)]
   317       7.708693       7.708693       7.708693    1[6-(6,7)]
   318       7.950986       7.950986       7.950986    1[6-(6,7)]
   319       6.968564       6.968564       6.968564    1[6-(1,1,6)]
   320       6.221951       6.221951       6.221951    1[6-(1,1,6)]
   321       7.178153       7.178153       7.178153    1[6-(1,1,6)]
   322      10.963635      10.963635      10.963635    1[6-(6,7)]
   323      18.137226      18.137226      18.137226    1[6-(6,7)]
   324       4.108735       4.108735       4.108735    1[6-(1,1,6)]
   325      14.231653      14.231653      14.231653    1[6-(1,1,6)]
   326         14.808         14.808         14.808    1[6-(1,1,6)]
   327      10.782443      10.782443      10.782443    1[6-(6,7)]
   328      20.115101      20.115101      20.115101    1[6-(6,7)]
   329      -4.702263      -4.702263      -4.702263    1[6-(1,1,6)]
   330       -5.32664       -5.32664       -5.32664    1[6-(1,1,6)]
   331        -6.2348        -6.2348        -6.2348    1[6-(1,1,6)]
   332      -5.828744      -5.828744      -5.828744    1[6-(6,7)]
   333      22.826568      22.826568      22.826568    1[6-(6,7)]
   334      -7.653858      -7.653858      -7.653858    1[6-(1,1,6)]
   335      14.148868      14.148868      14.148868    1[6-(1,1,6)]
   336      23.763128      23.763128      23.763128    1[6-(1,1,6)]
   337      -6.367986      -6.367986      -6.367986    1[6-(6,7)]
   338      23.913769      23.913769      23.913769    1[6-(6,7)]
   339      -3.955639      -3.955639      -3.955639    1[6-(1,1,6)]
   340        -2.4362        -2.4362        -2.4362    1[6-(1,1,6)]
   341      -3.335627      -3.335627      -3.335627    1[6-(1,1,6)]
   342       -3.46225       -3.46225       -3.46225    1[6-(6,7)]
   343       5.069315       5.069315       5.069315    1[6-(6,7)]
   344       2.432119       2.432119       2.432119    1[6-(1,1,6)]
   345       3.918806       3.918806       3.918806    1[6-(1,1,6)]
   346       3.573888       3.573888       3.573888    1[6-(1,1,6)]
   347       -1.20711       -1.20711       -1.20711    1[6-(6,7)]
   348       2.598043       2.598043       2.598043    1[6-(6,7)]
   349      -9.225634      -9.225634      -9.225634    1[6-(1,1,6)]
   350      -9.374078      -9.374078      -9.374078    1[6-(1,1,6)]
   351      -8.522679      -8.522679      -8.522679    1[6-(1,1,6)]
   352      20.158869      20.158869      20.158869    1[6-(6,7)]
   353     -13.286191     -13.286191     -13.286191    1[6-(6,7)]
   354      -9.801947      -9.801947      -9.801947    1[6-(1,1,6)]
   355     -10.467785     -10.467785     -10.467785    1[6-(1,1,6)]
   356      -9.398073      -9.398073      -9.398073    1[6-(1,1,6)]
   357      18.624155      18.624155      18.624155    1[6-(6,7)]
   358      18.866491      18.866491      18.866491    1[6-(6,7)]
   359      -3.946869      -3.946869      -3.946869    1[6-(1,1,6)]
   360      -4.693486      -4.693486      -4.693486    1[6-(1,1,6)]
   361      -3.737298      -3.737298      -3.737298    1[6-(1,1,6)]
   362        0.04822        0.04822        0.04822    1[6-(6,7)]
   363      -3.693597      -3.693597      -3.693597    1[6-(6,7)]
   364      -6.806718      -6.806718      -6.806718    1[6-(1,1,6)]
   365      -7.599176      -7.599176      -7.599176    1[6-(1,1,6)]
   366      -7.022847      -7.022847      -7.022847    1[6-(1,1,6)]
   367      -0.132964      -0.132964      -0.132964    1[6-(6,7)]
   368      -1.715709      -1.715709      -1.715709    1[6-(6,7)]
   369       6.213161       6.213161       6.213161    1[6-(1,1,6)]
   370       5.588797       5.588797       5.588797    1[6-(1,1,6)]
   371       4.680623       4.680623       4.680623    1[6-(1,1,6)]
   372       5.086712       5.086712       5.086712    1[6-(6,7)]
   373         0.9956         0.9956         0.9956    1[6-(6,7)]
   374       3.261623       3.261623       3.261623    1[6-(1,1,6)]
   375       3.233248       3.233248       3.233248    1[6-(1,1,6)]
   376       1.932115       1.932115       1.932115    1[6-(1,1,6)]
   377         4.5475         4.5475         4.5475    1[6-(6,7)]
   378       2.082785       2.082785       2.082785    1[6-(6,7)]
   379      17.875296      17.875296      17.875296    1[6-(1,1,6)]
   380      19.394735      19.394735      19.394735    1[6-(1,1,6)]
   381      18.495293      18.495293      18.495293    1[6-(1,1,6)]
   382       7.453261       7.453261       7.453261    1[6-(6,7)]
   383      26.900204      26.900204      26.900204    1[6-(6,7)]
   384      24.263052      24.263052      24.263052    1[6-(1,1,6)]
   385      -6.996754      -6.996754      -6.996754    1[6-(1,1,6)]
   386      25.404812      25.404812      25.404812    1[6-(1,1,6)]
   387       9.708399       9.708399       9.708399    1[6-(6,7)]
   388      13.513545      13.513545      13.513545    1[6-(6,7)]
   389       1.689753       1.689753       1.689753    1[6-(1,1,6)]
   390       1.541308       1.541308       1.541308    1[6-(1,1,6)]
   391       2.392722       2.392722       2.392722    1[6-(1,1,6)]
   392      -1.672202      -1.672202      -1.672202    1[6-(6,7)]
   393      -2.370759      -2.370759      -2.370759    1[6-(6,7)]
   394       1.113441       1.113441       1.113441    1[6-(1,1,6)]
   395       0.447597       0.447597       0.447597    1[6-(1,1,6)]
   396       1.517324       1.517324       1.517324    1[6-(1,1,6)]
   397      -3.206913      -3.206913      -3.206913    1[6-(6,7)]
   398      -2.964569      -2.964569      -2.964569    1[6-(6,7)]
   399      17.884028      17.884028      17.884028    1[6-(1,1,6)]
   400      17.137397      17.137397      17.137397    1[6-(1,1,6)]
   401        18.0936        18.0936        18.0936    1[6-(1,1,6)]
   402      21.879086      21.879086      21.879086    1[6-(6,7)]
   403       7.221812       7.221812       7.221812    1[6-(6,7)]
   404      15.024123      15.024123      15.024123    1[6-(1,1,6)]
   405       3.316266       3.316266       3.316266    1[6-(1,1,6)]
   406       3.892606       3.892606       3.892606    1[6-(1,1,6)]
   407      21.697871      21.697871      21.697871    1[6-(6,7)]
   408       9.199716       9.199716       9.199716    1[6-(6,7)]
   409       9.413692       9.413692       9.413692    1[6-(1,1,6)]
   410       7.894253       7.894253       7.894253    1[6-(1,1,6)]
   411       8.793695       8.793695       8.793695    1[6-(1,1,6)]
   412      19.835727      19.835727      19.835727    1[6-(6,7)]
   413       0.388784       0.388784       0.388784    1[6-(6,7)]
   414       3.025936       3.025936       3.025936    1[6-(1,1,6)]
   415       1.539242       1.539242       1.539242    1[6-(1,1,6)]
   416       1.884176       1.884176       1.884176    1[6-(1,1,6)]
   417      17.580589      17.580589      17.580589    1[6-(6,7)]
   418      13.775443      13.775443      13.775443    1[6-(6,7)]
   419     -11.670673     -11.670673     -11.670673    1[6-(1,1,6)]
   420     -11.046309     -11.046309     -11.046309    1[6-(1,1,6)]
   421     -10.138135     -10.138135     -10.138135    1[6-(1,1,6)]
   422     -10.544224     -10.544224     -10.544224    1[6-(6,7)]
   423      -6.453112      -6.453112      -6.453112    1[6-(6,7)]
   424      -8.719135      -8.719135      -8.719135    1[6-(1,1,6)]
   425       -8.69076       -8.69076       -8.69076    1[6-(1,1,6)]
   426      -7.389627      -7.389627      -7.389627    1[6-(1,1,6)]
   427     -10.005012     -10.005012     -10.005012    1[6-(6,7)]
   428      -7.540297      -7.540297      -7.540297    1[6-(6,7)]
   429        9.40496        9.40496        9.40496    1[6-(1,1,6)]
   430      10.151591      10.151591      10.151591    1[6-(1,1,6)]
   431       9.195388       9.195388       9.195388    1[6-(1,1,6)]
   432       5.409902       5.409902       5.409902    1[6-(6,7)]
   433      20.067176      20.067176      20.067176    1[6-(6,7)]
   434      12.264865      12.264865      12.264865    1[6-(1,1,6)]
   435      -8.773778      -8.773778      -8.773778    1[6-(1,1,6)]
   436      23.396382      23.396382      23.396382    1[6-(1,1,6)]
   437       5.591117       5.591117       5.591117    1[6-(6,7)]
   438      18.089272      18.089272      18.089272    1[6-(6,7)]
   439      -7.147265      -7.147265      -7.147265    1[6-(1,1,6)]
   440       -6.99882       -6.99882       -6.99882    1[6-(1,1,6)]
   441      -7.850234      -7.850234      -7.850234    1[6-(1,1,6)]
   442       -3.78531       -3.78531       -3.78531    1[6-(6,7)]
   443      -3.086753      -3.086753      -3.086753    1[6-(6,7)]
   444      -6.570953      -6.570953      -6.570953    1[6-(1,1,6)]
   445      -5.905109      -5.905109      -5.905109    1[6-(1,1,6)]
   446      -6.974836      -6.974836      -6.974836    1[6-(1,1,6)]
   447      -2.250599      -2.250599      -2.250599    1[6-(6,7)]
   448      -2.492943      -2.492943      -2.492943    1[6-(6,7)]
   449      14.683592      14.683592      14.683592    1[6-(1,1,6)]
   450      14.832055      14.832055      14.832055    1[6-(1,1,6)]
   451      13.980641      13.980641      13.980641    1[6-(1,1,6)]
   452      18.045561      18.045561      18.045561    1[6-(6,7)]
   453      18.744221      18.744221      18.744221    1[6-(6,7)]
   454      15.259981      15.259981      15.259981    1[6-(1,1,6)]
   455      15.925837      15.925837      15.925837    1[6-(1,1,6)]
   456      14.856118      14.856118      14.856118    1[6-(1,1,6)]
   457      19.580295      19.580295      19.580295    1[6-(6,7)]
   458      19.338002      19.338002      19.338002    1[6-(6,7)]
   459      20.320424      20.320424      20.320424    1[6-(1,1,6)]
   460      21.067037      21.067037      21.067037    1[6-(1,1,6)]
   461      20.110835      20.110835      20.110835    1[6-(1,1,6)]
   462      16.325353      16.325353      16.325353    1[6-(6,7)]
   463       9.151762       9.151762       9.151762    1[6-(6,7)]
   464      23.180253      23.180253      23.180253    1[6-(1,1,6)]
   465      13.057335      13.057335      13.057335    1[6-(1,1,6)]
   466      12.480988      12.480988      12.480988    1[6-(1,1,6)]
   467      16.506545      16.506545      16.506545    1[6-(6,7)]
   468       7.173887       7.173887       7.173887    1[6-(6,7)]
   469      10.160221      10.160221      10.160221    1[6-(1,1,6)]
   470       10.78458       10.78458       10.78458    1[6-(1,1,6)]
   471      11.692755      11.692755      11.692755    1[6-(1,1,6)]
   472      11.286731      11.286731      11.286731    1[6-(6,7)]
   473      15.377818      15.377818      15.377818    1[6-(6,7)]
   474      13.111741      13.111741      13.111741    1[6-(1,1,6)]
   475       2.224734       2.224734       2.224734    1[6-(1,1,6)]
   476      14.441244      14.441244      14.441244    1[6-(1,1,6)]
   477      11.825953      11.825953      11.825953    1[6-(6,7)]
   478      14.290653      14.290653      14.290653    1[6-(6,7)]
   479      20.329119      20.329119      20.329119    1[6-(1,1,6)]
   480      18.809685      18.809685      18.809685    1[6-(1,1,6)]
   481      19.709127      19.709127      19.709127    1[6-(1,1,6)]
   482       8.920332       8.920332       8.920332    1[6-(6,7)]
   483      11.304175      11.304175      11.304175    1[6-(6,7)]
   484      13.941382      13.941382      13.941382    1[6-(1,1,6)]
   485      12.454689      12.454689      12.454689    1[6-(1,1,6)]
   486      12.799627      12.799627      12.799627    1[6-(1,1,6)]
   487       6.665183       6.665183       6.665183    1[6-(6,7)]
   488       2.860052       2.860052       2.860052    1[6-(6,7)]
   489      -1.510643      -1.510643      -1.510643    1[6-(1,1,6)]
   490      -0.764026      -0.764026      -0.764026    1[6-(1,1,6)]
   491      -1.720214      -1.720214      -1.720214    1[6-(1,1,6)]
   492      27.240768      27.240768      27.240768    1[6-(6,7)]
   493      -1.763915      -1.763915      -1.763915    1[6-(6,7)]
   494       1.349206       1.349206       1.349206    1[6-(1,1,6)]
   495       2.141664       2.141664       2.141664    1[6-(1,1,6)]
   496       1.565335       1.565335       1.565335    1[6-(1,1,6)]
   497      27.421952      27.421952      27.421952    1[6-(6,7)]
   498      29.004697      29.004697      29.004697    1[6-(6,7)]
   499       3.768122       3.768122       3.768122    1[6-(1,1,6)]
   500       3.916566       3.916566       3.916566    1[6-(1,1,6)]
   501       3.065167       3.065167       3.065167    1[6-(1,1,6)]
   502       7.130119       7.130119       7.130119    1[6-(6,7)]
   503       7.828679       7.828679       7.828679    1[6-(6,7)]
   504       4.344435       4.344435       4.344435    1[6-(1,1,6)]
   505       5.010273       5.010273       5.010273    1[6-(1,1,6)]
   506       3.940561       3.940561       3.940561    1[6-(1,1,6)]
   507       8.664833       8.664833       8.664833    1[6-(6,7)]
   508       8.422497       8.422497       8.422497    1[6-(6,7)]
   509      -1.501873      -1.501873      -1.501873    1[6-(1,1,6)]
   510      -3.021312      -3.021312      -3.021312    1[6-(1,1,6)]
   511      -2.121885      -2.121885      -2.121885    1[6-(1,1,6)]
   512      -1.995262      -1.995262      -1.995262    1[6-(6,7)]
   513      22.219673      22.219673      22.219673    1[6-(6,7)]
   514      -7.889631      -7.889631      -7.889631    1[6-(1,1,6)]
   515      23.370182      23.370182      23.370182    1[6-(1,1,6)]
   516        23.7151        23.7151        23.7151    1[6-(1,1,6)]
   517      -4.250402      -4.250402      -4.250402    1[6-(6,7)]
   518      24.690945      24.690945      24.690945    1[6-(6,7)]
   519      -0.755249      -0.755249      -0.755249    1[6-(1,1,6)]
   520      -0.130872      -0.130872      -0.130872    1[6-(1,1,6)]
   521       0.777288       0.777288       0.777288    1[6-(1,1,6)]
   522       0.371232       0.371232       0.371232    1[6-(6,7)]
   523        4.46242        4.46242        4.46242    1[6-(6,7)]
   524       2.196346       2.196346       2.196346    1[6-(1,1,6)]
   525       13.14012       13.14012       13.14012    1[6-(1,1,6)]
   526        3.52586        3.52586        3.52586    1[6-(1,1,6)]
   527       0.910474       0.910474       0.910474    1[6-(6,7)]
   528       3.375219       3.375219       3.375219    1[6-(6,7)]
   529      -5.167753      -5.167753      -5.167753    6[6-(1,1,1),7-(6,48),7-(6,48)]
   530      -5.436065      -5.436065      -5.436065    6[1-(0),1-(0),1-(0),6-(7,7)]
   531      -5.048541      -5.048541      -5.048541    6[1-(0),6-(6,7),7-(6,48)]
   532      -4.614547      -4.614547      -4.614547    6[6-(1,7),6-(1,7),7-(6,48)]
   533      -2.321007      -2.321007      -2.321007    6[6-(1,7),6-(1,7),7-(6,48)]
   534      -1.496456      -1.496456      -1.496456    6[1-(0),6-(6,7),7-(6,48)]
   535      -2.352459      -2.352459      -2.352459    6[6-(1,1,1),7-(6,48),7-(6,48)]
   536      -2.728398      -2.728398      -2.728398    6[1-(0),1-(0),1-(0),6-(7,7)]
   537      -4.226388      -4.226388      -4.226388    6[1-(0),6-(6,7),7-(7)]
   538       -2.53232       -2.53232       -2.53232    6[1-(0),6-(6,7),7-(7,48)]
   539       2.834622       2.834622       2.834622    6[6-(1,1,1),7-(6,48),7-(6,48)]
   540       3.170173       3.170173       3.170173    6[1-(0),1-(0),1-(0),6-(7,7)]
   541      -7.832336      -7.832336      -7.832336    6[1-(0),6-(6,7),7-(6,48)]
   542       1.752229       1.752229       1.752229    6[6-(1,7),6-(1,7),7-(6,48)]
   543      -3.175891      -3.175891      -3.175891    6[6-(1,7),6-(1,7),7-(6,48)]
   544      -4.458895      -4.458895      -4.458895    6[1-(0),6-(6,7),7-(6,48)]
   545      -3.533469      -3.533469      -3.533469    6[6-(1,1,1),7-(6,48),7-(6,48)]
   546      -3.349207      -3.349207      -3.349207    6[1-(0),1-(0),1-(0),6-(7,7)]
   547     -10.098836     -10.098836     -10.098836    6[1-(0),6-(6,7),7-(7)]
   548      -2.296545      -2.296545      -2.296545    6[1-(0),6-(6,7),7-(7,48)]
   549      -0.398567      -0.398567      -0.398567    6[6-(1,1,1),7-(6,48),7-(6,48)]
   550      -1.614335      -1.614335      -1.614335    6[1-(0),1-(0),1-(0),6-(7,7)]
   551       1.154484       1.154484       1.154484    6[1-(0),6-(6,7),7-(6,48)]
   552       1.374551       1.374551       1.374551    6[6-(1,7),6-(1,7),7-(6,48)]
   553       1.807717       1.807717       1.807717    6[6-(1,7),6-(1,7),7-(6,48)]
   554       1.806199       1.806199       1.806199    6[1-(0),6-(6,7),7-(6,48)]
   555       0.290033       0.290033       0.290033    6[6-(1,1,1),7-(6,48),7-(6,48)]
   556      -0.792783      -0.792783      -0.792783    6[1-(0),1-(0),1-(0),6-(7,7)]
   557       2.571767       2.571767       2.571767    6[1-(0),6-(6,7),7-(7)]
   558       2.388413       2.388413       2.388413    6[1-(0),6-(6,7),7-(7,48)]
   559       2.732055       2.732055       2.732055    6[6-(1,1,1),7-(6,48),7-(6,48)]
   560       3.880583       3.880583       3.880583    6[1-(0),1-(0),1-(0),6-(7,7)]
   561       0.811368       0.811368       0.811368    6[1-(0),6-(6,7),7-(6,48)]
   562       1.488124       1.488124       1.488124    6[6-(1,7),6-(1,7),7-(6,48)]
   563      -7.225844      -7.225844      -7.225844    6[6-(1,7),6-(1,7),7-(6,48)]
   564      -6.765873      -6.765873      -6.765873    6[1-(0),6-(6,7),7-(6,48)]
   565      -5.319129      -5.319129      -5.319129    6[6-(1,1,1),7-(6,48),7-(6,48)]
   566      -4.044636      -4.044636      -4.044636    6[1-(0),1-(0),1-(0),6-(7,7)]
   567       0.838432       0.838432       0.838432    6[1-(0),6-(6,7),7-(7)]
   568       2.440809       2.440809       2.440809    6[1-(0),6-(6,7),7-(7,48)]
   569      16.663276      16.663276      16.663276    6[6-(1,1,1),7-(6,48),7-(6,48)]
   570      16.394971      16.394971      16.394971    6[1-(0),1-(0),1-(0),6-(7,7)]
   571       16.78247       16.78247       16.78247    6[1-(0),6-(6,7),7-(6,48)]
   572       17.21648       17.21648       17.21648    6[6-(1,7),6-(1,7),7-(6,48)]
   573     -13.236421     -13.236421     -13.236421    6[6-(1,7),6-(1,7),7-(6,48)]
   574     -12.411856     -12.411856     -12.411856    6[1-(0),6-(6,7),7-(6,48)]
   575     -13.267854     -13.267854     -13.267854    6[6-(1,1,1),7-(6,48),7-(6,48)]
   576     -13.643785     -13.643785     -13.643785    6[1-(0),1-(0),1-(0),6-(7,7)]
   577      17.604642      17.604642      17.604642    6[1-(0),6-(6,7),7-(7)]
   578      19.298749      19.298749      19.298749    6[1-(0),6-(6,7),7-(7,48)]
   579      13.750131      13.750131      13.750131    6[6-(1,1,1),7-(6,48),7-(6,48)]
   580      14.085675      14.085675      14.085675    6[1-(0),1-(0),1-(0),6-(7,7)]
   581      13.998566      13.998566      13.998566    6[1-(0),6-(6,7),7-(6,48)]
   582      12.667749      12.667749      12.667749    6[6-(1,7),6-(1,7),7-(6,48)]
   583       7.739613       7.739613       7.739613    6[6-(1,7),6-(1,7),7-(6,48)]
   584       6.456602       6.456602       6.456602    6[1-(0),6-(6,7),7-(6,48)]
   585       7.382023       7.382023       7.382023    6[6-(1,1,1),7-(6,48),7-(6,48)]
   586       7.566279       7.566279       7.566279    6[1-(0),1-(0),1-(0),6-(7,7)]
   587      11.732071      11.732071      11.732071    6[1-(0),6-(6,7),7-(7)]
   588       8.618965       8.618965       8.618965    6[1-(0),6-(6,7),7-(7,48)]
   589      21.432464      21.432464      21.432464    6[6-(1,1,1),7-(6,48),7-(6,48)]
   590      20.216689      20.216689      20.216689    6[1-(0),1-(0),1-(0),6-(7,7)]
   591      -9.760967      -9.760967      -9.760967    6[1-(0),6-(6,7),7-(6,48)]
   592      23.205583      23.205583      23.205583    6[6-(1,7),6-(1,7),7-(6,48)]
   593      23.638691      23.638691      23.638691    6[6-(1,7),6-(1,7),7-(6,48)]
   594      23.637159      23.637159      23.637159    6[1-(0),6-(6,7),7-(6,48)]
   595      22.120988      22.120988      22.120988    6[6-(1,1,1),7-(6,48),7-(6,48)]
   596      21.038163      21.038163      21.038163    6[1-(0),1-(0),1-(0),6-(7,7)]
   597      -8.343703      -8.343703      -8.343703    6[1-(0),6-(6,7),7-(7)]
   598      24.219404      24.219404      24.219404    6[1-(0),6-(6,7),7-(7,48)]
   599      13.647487      13.647487      13.647487    6[6-(1,1,1),7-(6,48),7-(6,48)]
   600      14.796022      14.796022      14.796022    6[1-(0),1-(0),1-(0),6-(7,7)]
   601      11.726788      11.726788      11.726788    6[1-(0),6-(6,7),7-(6,48)]
   602      12.403545      12.403545      12.403545    6[6-(1,7),6-(1,7),7-(6,48)]
   603      14.604974      14.604974      14.604974    6[6-(1,7),6-(1,7),7-(6,48)]
   604      15.064952      15.064952      15.064952    6[1-(0),6-(6,7),7-(6,48)]
   605        16.5117        16.5117        16.5117    6[6-(1,1,1),7-(6,48),7-(6,48)]
   606        17.7862        17.7862        17.7862    6[1-(0),1-(0),1-(0),6-(7,7)]
   607      11.753847      11.753847      11.753847    6[1-(0),6-(6,7),7-(7)]
   608      13.356239      13.356239      13.356239    6[1-(0),6-(6,7),7-(7,48)]
   609       5.747832       5.747832       5.747832    6[6-(1,1,1),7-(6,48),7-(6,48)]
   610       5.479539       5.479539       5.479539    6[1-(0),1-(0),1-(0),6-(7,7)]
   611       5.867016       5.867016       5.867016    6[1-(0),6-(6,7),7-(6,48)]
   612       6.301013       6.301013       6.301013    6[6-(1,7),6-(1,7),7-(6,48)]
   613       8.594568       8.594568       8.594568    6[6-(1,7),6-(1,7),7-(6,48)]
   614       9.419123       9.419123       9.419123    6[1-(0),6-(6,7),7-(6,48)]
   615       8.563144       8.563144       8.563144    6[6-(1,1,1),7-(6,48),7-(6,48)]
   616       8.187224       8.187224       8.187224    6[1-(0),1-(0),1-(0),6-(7,7)]
   617       6.689158       6.689158       6.689158    6[1-(0),6-(6,7),7-(7)]
   618        8.38324        8.38324        8.38324    6[1-(0),6-(6,7),7-(7,48)]
   619      -8.080785      -8.080785      -8.080785    6[6-(1,1,1),7-(6,48),7-(6,48)]
   620      -7.745253      -7.745253      -7.745253    6[1-(0),1-(0),1-(0),6-(7,7)]
   621       3.083048       3.083048       3.083048    6[1-(0),6-(6,7),7-(6,48)]
   622      -9.163153      -9.163153      -9.163153    6[6-(1,7),6-(1,7),7-(6,48)]
   623     -14.091287     -14.091287     -14.091287    6[6-(1,7),6-(1,7),7-(6,48)]
   624     -15.374295     -15.374295     -15.374295    6[1-(0),6-(6,7),7-(6,48)]
   625     -14.448894     -14.448894     -14.448894    6[6-(1,1,1),7-(6,48),7-(6,48)]
   626     -14.264651     -14.264651     -14.264651    6[1-(0),1-(0),1-(0),6-(7,7)]
   627        0.81656        0.81656        0.81656    6[1-(0),6-(6,7),7-(7)]
   628     -13.211927     -13.211927     -13.211927    6[1-(0),6-(6,7),7-(7,48)]
   629      10.517058      10.517058      10.517058    6[6-(1,1,1),7-(6,48),7-(6,48)]
   630       9.301295       9.301295       9.301295    6[1-(0),1-(0),1-(0),6-(7,7)]
   631       12.07011       12.07011       12.07011    6[1-(0),6-(6,7),7-(6,48)]
   632      12.290162      12.290162      12.290162    6[6-(1,7),6-(1,7),7-(6,48)]
   633       12.72327       12.72327       12.72327    6[6-(1,7),6-(1,7),7-(6,48)]
   634      12.721735      12.721735      12.721735    6[1-(0),6-(6,7),7-(6,48)]
   635      11.205583      11.205583      11.205583    6[6-(1,1,1),7-(6,48),7-(6,48)]
   636      10.122771      10.122771      10.122771    6[1-(0),1-(0),1-(0),6-(7,7)]
   637      13.487368      13.487368      13.487368    6[1-(0),6-(6,7),7-(7)]
   638      13.303974      13.303974      13.303974    6[1-(0),6-(6,7),7-(7,48)]
   639      -8.183391      -8.183391      -8.183391    6[6-(1,1,1),7-(6,48),7-(6,48)]
   640      -7.034868      -7.034868      -7.034868    6[1-(0),1-(0),1-(0),6-(7,7)]
   641     -10.104079     -10.104079     -10.104079    6[1-(0),6-(6,7),7-(6,48)]
   642      -9.427309      -9.427309      -9.427309    6[6-(1,7),6-(1,7),7-(6,48)]
   643       3.689544       3.689544       3.689544    6[6-(1,7),6-(1,7),7-(6,48)]
   644       4.149533       4.149533       4.149533    6[1-(0),6-(6,7),7-(6,48)]
   645       5.596261       5.596261       5.596261    6[6-(1,1,1),7-(6,48),7-(6,48)]
   646        6.87075        6.87075        6.87075    6[1-(0),1-(0),1-(0),6-(7,7)]
   647      -10.07699      -10.07699      -10.07699    6[1-(0),6-(6,7),7-(7)]
   648      -8.474574      -8.474574      -8.474574    6[1-(0),6-(6,7),7-(7,48)]
   649       2.623273       2.623273       2.623273    6[6-(1,1,1),7-(6,48),7-(6,48)]
   650       2.287741       2.287741       2.287741    6[1-(0),1-(0),1-(0),6-(7,7)]
   651       -8.54056       -8.54056       -8.54056    6[1-(0),6-(6,7),7-(6,48)]
   652       3.705641       3.705641       3.705641    6[6-(1,7),6-(1,7),7-(6,48)]
   653       8.633775       8.633775       8.633775    6[6-(1,7),6-(1,7),7-(6,48)]
   654       9.916783       9.916783       9.916783    6[1-(0),6-(6,7),7-(6,48)]
   655       8.991382       8.991382       8.991382    6[6-(1,1,1),7-(6,48),7-(6,48)]
   656       8.807139       8.807139       8.807139    6[1-(0),1-(0),1-(0),6-(7,7)]
   657      -6.274072      -6.274072      -6.274072    6[1-(0),6-(6,7),7-(7)]
   658       7.754415       7.754415       7.754415    6[1-(0),6-(6,7),7-(7,48)]
   659      21.541156      21.541156      21.541156    6[6-(1,1,1),7-(6,48),7-(6,48)]
   660      21.809449      21.809449      21.809449    6[1-(0),1-(0),1-(0),6-(7,7)]
   661      21.421972      21.421972      21.421972    6[1-(0),6-(6,7),7-(6,48)]
   662      20.987975      20.987975      20.987975    6[6-(1,7),6-(1,7),7-(6,48)]
   663       18.69442       18.69442       18.69442    6[6-(1,7),6-(1,7),7-(6,48)]
   664      17.869865      17.869865      17.869865    6[1-(0),6-(6,7),7-(6,48)]
   665      18.725844      18.725844      18.725844    6[6-(1,1,1),7-(6,48),7-(6,48)]
   666      19.101764      19.101764      19.101764    6[1-(0),1-(0),1-(0),6-(7,7)]
   667       20.59983       20.59983       20.59983    6[1-(0),6-(6,7),7-(7)]
   668      18.905748      18.905748      18.905748    6[1-(0),6-(6,7),7-(7,48)]
   669       2.725879       2.725879       2.725879    6[6-(1,1,1),7-(6,48),7-(6,48)]
   670       1.577356       1.577356       1.577356    6[1-(0),1-(0),1-(0),6-(7,7)]
   671       4.646567       4.646567       4.646567    6[1-(0),6-(6,7),7-(6,48)]
   672       3.969797       3.969797       3.969797    6[6-(1,7),6-(1,7),7-(6,48)]
   673      -9.147056      -9.147056      -9.147056    6[6-(1,7),6-(1,7),7-(6,48)]
   674      -9.607045      -9.607045      -9.607045    6[1-(0),6-(6,7),7-(6,48)]
   675     -11.053773     -11.053773     -11.053773    6[6-(1,1,1),7-(6,48),7-(6,48)]
   676     -12.328262     -12.328262     -12.328262    6[1-(0),1-(0),1-(0),6-(7,7)]
   677       4.619478       4.619478       4.619478    6[1-(0),6-(6,7),7-(7)]
   678       3.017062       3.017062       3.017062    6[1-(0),6-(6,7),7-(7,48)]
   679       16.77193       16.77193       16.77193    6[6-(1,1,1),7-(6,48),7-(6,48)]
   680      17.987693      17.987693      17.987693    6[1-(0),1-(0),1-(0),6-(7,7)]
   681      15.218878      15.218878      15.218878    6[1-(0),6-(6,7),7-(6,48)]
   682      14.998826      14.998826      14.998826    6[6-(1,7),6-(1,7),7-(6,48)]
   683      14.565718      14.565718      14.565718    6[6-(1,7),6-(1,7),7-(6,48)]
   684      14.567253      14.567253      14.567253    6[1-(0),6-(6,7),7-(6,48)]
   685      16.083405      16.083405      16.083405    6[6-(1,1,1),7-(6,48),7-(6,48)]
   686      17.166217      17.166217      17.166217    6[1-(0),1-(0),1-(0),6-(7,7)]
   687       13.80162       13.80162       13.80162    6[1-(0),6-(6,7),7-(7)]
   688      13.985014      13.985014      13.985014    6[1-(0),6-(6,7),7-(7,48)]
   689      -5.058945      -5.058945      -5.058945    6[6-(1,1,1),7-(6,48),7-(6,48)]
   690      -3.843177      -3.843177      -3.843177    6[1-(0),1-(0),1-(0),6-(7,7)]
   691      -6.611996      -6.611996      -6.611996    6[1-(0),6-(6,7),7-(6,48)]
   692      -6.832063      -6.832063      -6.832063    6[6-(1,7),6-(1,7),7-(6,48)]
   693      -7.265229      -7.265229      -7.265229    6[6-(1,7),6-(1,7),7-(6,48)]
   694      -7.263711      -7.263711      -7.263711    6[1-(0),6-(6,7),7-(6,48)]
   695      -5.747545      -5.747545      -5.747545    6[6-(1,1,1),7-(6,48),7-(6,48)]
   696      -4.664729      -4.664729      -4.664729    6[1-(0),1-(0),1-(0),6-(7,7)]
   697      -8.029279      -8.029279      -8.029279    6[1-(0),6-(6,7),7-(7)]
   698      -7.845925      -7.845925      -7.845925    6[1-(0),6-(6,7),7-(7,48)]
   699      -8.189567      -8.189567      -8.189567    6[6-(1,1,1),7-(6,48),7-(6,48)]
   700      -9.338095      -9.338095      -9.338095    6[1-(0),1-(0),1-(0),6-(7,7)]
   701       -6.26888       -6.26888       -6.26888    6[1-(0),6-(6,7),7-(6,48)]
   702      -6.945636      -6.945636      -6.945636    6[6-(1,7),6-(1,7),7-(6,48)]
   703       1.768332       1.768332       1.768332    6[6-(1,7),6-(1,7),7-(6,48)]
   704       1.308361       1.308361       1.308361    6[1-(0),6-(6,7),7-(6,48)]
   705      -0.138383      -0.138383      -0.138383    6[6-(1,1,1),7-(6,48),7-(6,48)]
   706      -1.412876      -1.412876      -1.412876    6[1-(0),1-(0),1-(0),6-(7,7)]
   707      -6.295944      -6.295944      -6.295944    6[1-(0),6-(6,7),7-(7)]
   708      -7.898321      -7.898321      -7.898321    6[1-(0),6-(6,7),7-(7,48)]
   709      -0.289759      -0.289759      -0.289759    6[6-(1,1,1),7-(6,48),7-(6,48)]
   710      -0.021447      -0.021447      -0.021447    6[1-(0),1-(0),1-(0),6-(7,7)]
   711      -0.408971      -0.408971      -0.408971    6[1-(0),6-(6,7),7-(6,48)]
   712      -0.842965      -0.842965      -0.842965    6[6-(1,7),6-(1,7),7-(6,48)]
   713      -3.136505      -3.136505      -3.136505    6[6-(1,7),6-(1,7),7-(6,48)]
   714      -3.961056      -3.961056      -3.961056    6[1-(0),6-(6,7),7-(6,48)]
   715      -3.105053      -3.105053      -3.105053    6[6-(1,1,1),7-(6,48),7-(6,48)]
   716      -2.729114      -2.729114      -2.729114    6[1-(0),1-(0),1-(0),6-(7,7)]
   717      -1.231124      -1.231124      -1.231124    6[1-(0),6-(6,7),7-(7)]
   718      -2.925192      -2.925192      -2.925192    6[1-(0),6-(6,7),7-(7,48)]
   719      -8.292134      -8.292134      -8.292134    6[6-(1,1,1),7-(6,48),7-(6,48)]
   720      -8.627685      -8.627685      -8.627685    6[1-(0),1-(0),1-(0),6-(7,7)]
   721       2.374824       2.374824       2.374824    6[1-(0),6-(6,7),7-(6,48)]
   722      -7.209741      -7.209741      -7.209741    6[6-(1,7),6-(1,7),7-(6,48)]
   723      -2.281621      -2.281621      -2.281621    6[6-(1,7),6-(1,7),7-(6,48)]
   724      -0.998617      -0.998617      -0.998617    6[1-(0),6-(6,7),7-(6,48)]
   725      -1.924043      -1.924043      -1.924043    6[6-(1,1,1),7-(6,48),7-(6,48)]
   726      -2.108305      -2.108305      -2.108305    6[1-(0),1-(0),1-(0),6-(7,7)]
   727       4.641324       4.641324       4.641324    6[1-(0),6-(6,7),7-(7)]
   728      -3.160967      -3.160967      -3.160967    6[1-(0),6-(6,7),7-(7,48)]
   729      13.641501      13.641501      13.641501    6[6-(1,1,1),7-(6,48),7-(6,48)]
   730      12.492966      12.492966      12.492966    6[1-(0),1-(0),1-(0),6-(7,7)]
   731       -17.1843       -17.1843       -17.1843    6[1-(0),6-(6,7),7-(6,48)]
   732      14.885443      14.885443      14.885443    6[6-(1,7),6-(1,7),7-(6,48)]
   733      12.684014      12.684014      12.684014    6[6-(1,7),6-(1,7),7-(6,48)]
   734      12.224036      12.224036      12.224036    6[1-(0),6-(6,7),7-(6,48)]
   735      10.777288      10.777288      10.777288    6[6-(1,1,1),7-(6,48),7-(6,48)]
   736       9.502788       9.502788       9.502788    6[1-(0),1-(0),1-(0),6-(7,7)]
   737     -17.211359     -17.211359     -17.211359    6[1-(0),6-(6,7),7-(7)]
   738      13.932749      13.932749      13.932749    6[1-(0),6-(6,7),7-(7,48)]
   739       5.856524       5.856524       5.856524    6[6-(1,1,1),7-(6,48),7-(6,48)]
   740       7.072299       7.072299       7.072299    6[1-(0),1-(0),1-(0),6-(7,7)]
   741       4.303455       4.303455       4.303455    6[1-(0),6-(6,7),7-(6,48)]
   742       4.083405       4.083405       4.083405    6[6-(1,7),6-(1,7),7-(6,48)]
   743       3.650297       3.650297       3.650297    6[6-(1,7),6-(1,7),7-(6,48)]
   744       3.651829       3.651829       3.651829    6[1-(0),6-(6,7),7-(6,48)]
   745          5.168          5.168          5.168    6[6-(1,1,1),7-(6,48),7-(6,48)]
   746       6.250825       6.250825       6.250825    6[1-(0),1-(0),1-(0),6-(7,7)]
   747       2.886191       2.886191       2.886191    6[1-(0),6-(6,7),7-(7)]
   748       3.069584       3.069584       3.069584    6[1-(0),6-(6,7),7-(7,48)]
   749      13.538857      13.538857      13.538857    6[6-(1,1,1),7-(6,48),7-(6,48)]
   750      13.203313      13.203313      13.203313    6[1-(0),1-(0),1-(0),6-(7,7)]
   751      13.290422      13.290422      13.290422    6[1-(0),6-(6,7),7-(6,48)]
   752      14.621239      14.621239      14.621239    6[6-(1,7),6-(1,7),7-(6,48)]
   753     -13.197125     -13.197125     -13.197125    6[6-(1,7),6-(1,7),7-(6,48)]
   754     -11.914114     -11.914114     -11.914114    6[1-(0),6-(6,7),7-(6,48)]
   755     -12.839535     -12.839535     -12.839535    6[6-(1,1,1),7-(6,48),7-(6,48)]
   756     -13.023791     -13.023791     -13.023791    6[1-(0),1-(0),1-(0),6-(7,7)]
   757      15.556917      15.556917      15.556917    6[1-(0),6-(6,7),7-(7)]
   758      18.670023      18.670023      18.670023    6[1-(0),6-(6,7),7-(7,48)]
   759      10.625712      10.625712      10.625712    6[6-(1,1,1),7-(6,48),7-(6,48)]
   760      10.894017      10.894017      10.894017    6[1-(0),1-(0),1-(0),6-(7,7)]
   761      10.506518      10.506518      10.506518    6[1-(0),6-(6,7),7-(6,48)]
   762      10.072508      10.072508      10.072508    6[6-(1,7),6-(1,7),7-(6,48)]
   763       7.778909       7.778909       7.778909    6[6-(1,7),6-(1,7),7-(6,48)]
   764       6.954344       6.954344       6.954344    6[1-(0),6-(6,7),7-(6,48)]
   765       7.810342       7.810342       7.810342    6[6-(1,1,1),7-(6,48),7-(6,48)]
   766       8.186273       8.186273       8.186273    6[1-(0),1-(0),1-(0),6-(7,7)]
   767       9.684346       9.684346       9.684346    6[1-(0),6-(6,7),7-(7)]
   768       7.990239       7.990239       7.990239    6[1-(0),6-(6,7),7-(7,48)]
   769      16.083491      16.083491      16.083491    6[6-(1,1,1),7-(6,48),7-(6,48)]
   770      16.351803      16.351803      16.351803    6[1-(0),1-(0),1-(0),6-(7,7)]
   771      15.964279      15.964279      15.964279    6[1-(0),6-(6,7),7-(6,48)]
   772      15.530285      15.530285      15.530285    6[6-(1,7),6-(1,7),7-(6,48)]
   773      13.236745      13.236745      13.236745    6[6-(1,7),6-(1,7),7-(6,48)]
   774      12.412194      12.412194      12.412194    6[1-(0),6-(6,7),7-(6,48)]
   775      13.268197      13.268197      13.268197    6[6-(1,1,1),7-(6,48),7-(6,48)]
   776      13.644136      13.644136      13.644136    6[1-(0),1-(0),1-(0),6-(7,7)]
   777      15.142126      15.142126      15.142126    6[1-(0),6-(6,7),7-(7)]
   778      13.448058      13.448058      13.448058    6[1-(0),6-(6,7),7-(7,48)]
   779       8.081116       8.081116       8.081116    6[6-(1,1,1),7-(6,48),7-(6,48)]
   780       7.745565       7.745565       7.745565    6[1-(0),1-(0),1-(0),6-(7,7)]
   781      18.748074      18.748074      18.748074    6[1-(0),6-(6,7),7-(6,48)]
   782       9.163509       9.163509       9.163509    6[6-(1,7),6-(1,7),7-(6,48)]
   783      14.091629      14.091629      14.091629    6[6-(1,7),6-(1,7),7-(6,48)]
   784      15.374633      15.374633      15.374633    6[1-(0),6-(6,7),7-(6,48)]
   785      14.449207      14.449207      14.449207    6[6-(1,1,1),7-(6,48),7-(6,48)]
   786      14.264945      14.264945      14.264945    6[1-(0),1-(0),1-(0),6-(7,7)]
   787      21.014574      21.014574      21.014574    6[1-(0),6-(6,7),7-(7)]
   788      13.212283      13.212283      13.212283    6[1-(0),6-(6,7),7-(7,48)]
   789      11.314305      11.314305      11.314305    6[6-(1,1,1),7-(6,48),7-(6,48)]
   790      12.530073      12.530073      12.530073    6[1-(0),1-(0),1-(0),6-(7,7)]
   791       9.761254       9.761254       9.761254    6[1-(0),6-(6,7),7-(6,48)]
   792       9.541187       9.541187       9.541187    6[6-(1,7),6-(1,7),7-(6,48)]
   793       9.108021       9.108021       9.108021    6[6-(1,7),6-(1,7),7-(6,48)]
   794       9.109539       9.109539       9.109539    6[1-(0),6-(6,7),7-(6,48)]
   795      10.625705      10.625705      10.625705    6[6-(1,1,1),7-(6,48),7-(6,48)]
   796      11.708521      11.708521      11.708521    6[1-(0),1-(0),1-(0),6-(7,7)]
   797       8.343971       8.343971       8.343971    6[1-(0),6-(6,7),7-(7)]
   798       8.527325       8.527325       8.527325    6[1-(0),6-(6,7),7-(7,48)]
   799       8.183683       8.183683       8.183683    6[6-(1,1,1),7-(6,48),7-(6,48)]
   800       7.035155       7.035155       7.035155    6[1-(0),1-(0),1-(0),6-(7,7)]
   801       10.10437       10.10437       10.10437    6[1-(0),6-(6,7),7-(6,48)]
   802       9.427614       9.427614       9.427614    6[6-(1,7),6-(1,7),7-(6,48)]
   803      18.141582      18.141582      18.141582    6[6-(1,7),6-(1,7),7-(6,48)]
   804      17.681611      17.681611      17.681611    6[1-(0),6-(6,7),7-(6,48)]
   805      16.234867      16.234867      16.234867    6[6-(1,1,1),7-(6,48),7-(6,48)]
   806      14.960374      14.960374      14.960374    6[1-(0),1-(0),1-(0),6-(7,7)]
   807      10.077306      10.077306      10.077306    6[1-(0),6-(6,7),7-(7)]
   808       8.474929       8.474929       8.474929    6[1-(0),6-(6,7),7-(7,48)]
   809      -5.747538      -5.747538      -5.747538    6[6-(1,1,1),7-(6,48),7-(6,48)]
   810      -5.479233      -5.479233      -5.479233    6[1-(0),1-(0),1-(0),6-(7,7)]
   811      -5.866732      -5.866732      -5.866732    6[1-(0),6-(6,7),7-(6,48)]
   812      -6.300742      -6.300742      -6.300742    6[6-(1,7),6-(1,7),7-(6,48)]
   813      24.152159      24.152159      24.152159    6[6-(1,7),6-(1,7),7-(6,48)]
   814      23.327594      23.327594      23.327594    6[1-(0),6-(6,7),7-(6,48)]
   815      24.183592      24.183592      24.183592    6[6-(1,1,1),7-(6,48),7-(6,48)]
   816      24.559523      24.559523      24.559523    6[1-(0),1-(0),1-(0),6-(7,7)]
   817      -6.688904      -6.688904      -6.688904    6[1-(0),6-(6,7),7-(7)]
   818      -8.383011      -8.383011      -8.383011    6[1-(0),6-(6,7),7-(7,48)]
   819      -2.834393      -2.834393      -2.834393    6[6-(1,1,1),7-(6,48),7-(6,48)]
   820      -3.169937      -3.169937      -3.169937    6[1-(0),1-(0),1-(0),6-(7,7)]
   821      -3.082828      -3.082828      -3.082828    6[1-(0),6-(6,7),7-(6,48)]
   822      -1.752011      -1.752011      -1.752011    6[6-(1,7),6-(1,7),7-(6,48)]
   823       3.176125       3.176125       3.176125    6[6-(1,7),6-(1,7),7-(6,48)]
   824       4.459136       4.459136       4.459136    6[1-(0),6-(6,7),7-(6,48)]
   825       3.533715       3.533715       3.533715    6[6-(1,1,1),7-(6,48),7-(6,48)]
   826       3.349459       3.349459       3.349459    6[1-(0),1-(0),1-(0),6-(7,7)]
   827      -0.816333      -0.816333      -0.816333    6[1-(0),6-(6,7),7-(7)]
   828       2.296773       2.296773       2.296773    6[1-(0),6-(6,7),7-(7,48)]
   829     -10.516726     -10.516726     -10.516726    6[6-(1,1,1),7-(6,48),7-(6,48)]
   830      -9.300951      -9.300951      -9.300951    6[1-(0),1-(0),1-(0),6-(7,7)]
   831      20.676705      20.676705      20.676705    6[1-(0),6-(6,7),7-(6,48)]
   832     -12.289845     -12.289845     -12.289845    6[6-(1,7),6-(1,7),7-(6,48)]
   833     -12.722953     -12.722953     -12.722953    6[6-(1,7),6-(1,7),7-(6,48)]
   834     -12.721421     -12.721421     -12.721421    6[1-(0),6-(6,7),7-(6,48)]
   835      -11.20525      -11.20525      -11.20525    6[6-(1,1,1),7-(6,48),7-(6,48)]
   836     -10.122425     -10.122425     -10.122425    6[1-(0),1-(0),1-(0),6-(7,7)]
   837      19.259441      19.259441      19.259441    6[1-(0),6-(6,7),7-(7)]
   838     -13.303666     -13.303666     -13.303666    6[1-(0),6-(6,7),7-(7,48)]
   839      -2.731749      -2.731749      -2.731749    6[6-(1,1,1),7-(6,48),7-(6,48)]
   840      -3.880284      -3.880284      -3.880284    6[1-(0),1-(0),1-(0),6-(7,7)]
   841       -0.81105       -0.81105       -0.81105    6[1-(0),6-(6,7),7-(6,48)]
   842      -1.487807      -1.487807      -1.487807    6[6-(1,7),6-(1,7),7-(6,48)]
   843      -3.689236      -3.689236      -3.689236    6[6-(1,7),6-(1,7),7-(6,48)]
   844      -4.149214      -4.149214      -4.149214    6[1-(0),6-(6,7),7-(6,48)]
   845      -5.595962      -5.595962      -5.595962    6[6-(1,1,1),7-(6,48),7-(6,48)]
   846      -6.870462      -6.870462      -6.870462    6[1-(0),1-(0),1-(0),6-(7,7)]
   847      -0.838109      -0.838109      -0.838109    6[1-(0),6-(6,7),7-(7)]
   848      -2.440501      -2.440501      -2.440501    6[1-(0),6-(6,7),7-(7,48)]
   849       5.167906       5.167906       5.167906    6[6-(1,1,1),7-(6,48),7-(6,48)]
   850       5.436199       5.436199       5.436199    6[1-(0),1-(0),1-(0),6-(7,7)]
   851       5.048722       5.048722       5.048722    6[1-(0),6-(6,7),7-(6,48)]
   852       4.614725       4.614725       4.614725    6[6-(1,7),6-(1,7),7-(6,48)]
   853        2.32117        2.32117        2.32117    6[6-(1,7),6-(1,7),7-(6,48)]
   854       1.496615       1.496615       1.496615    6[1-(0),6-(6,7),7-(6,48)]
   855       2.352594       2.352594       2.352594    6[6-(1,1,1),7-(6,48),7-(6,48)]
   856       2.728514       2.728514       2.728514    6[1-(0),1-(0),1-(0),6-(7,7)]
   857        4.22658        4.22658        4.22658    6[1-(0),6-(6,7),7-(7)]
   858       2.532498       2.532498       2.532498    6[1-(0),6-(6,7),7-(7,48)]
   859      18.996523      18.996523      18.996523    6[6-(1,1,1),7-(6,48),7-(6,48)]
   860      18.660991      18.660991      18.660991    6[1-(0),1-(0),1-(0),6-(7,7)]
   861        7.83269        7.83269        7.83269    6[1-(0),6-(6,7),7-(6,48)]
   862      20.078891      20.078891      20.078891    6[6-(1,7),6-(1,7),7-(6,48)]
   863      25.007025      25.007025      25.007025    6[6-(1,7),6-(1,7),7-(6,48)]
   864      26.290033      26.290033      26.290033    6[1-(0),6-(6,7),7-(6,48)]
   865      25.364632      25.364632      25.364632    6[6-(1,1,1),7-(6,48),7-(6,48)]
   866      25.180389      25.180389      25.180389    6[1-(0),1-(0),1-(0),6-(7,7)]
   867      10.099178      10.099178      10.099178    6[1-(0),6-(6,7),7-(7)]
   868      24.127665      24.127665      24.127665    6[1-(0),6-(6,7),7-(7,48)]
   869        0.39868        0.39868        0.39868    6[6-(1,1,1),7-(6,48),7-(6,48)]
   870       1.614443       1.614443       1.614443    6[1-(0),1-(0),1-(0),6-(7,7)]
   871      -1.154372      -1.154372      -1.154372    6[1-(0),6-(6,7),7-(6,48)]
   872      -1.374424      -1.374424      -1.374424    6[6-(1,7),6-(1,7),7-(6,48)]
   873      -1.807532      -1.807532      -1.807532    6[6-(1,7),6-(1,7),7-(6,48)]
   874      -1.805997      -1.805997      -1.805997    6[1-(0),6-(6,7),7-(6,48)]
   875      -0.289845      -0.289845      -0.289845    6[6-(1,1,1),7-(6,48),7-(6,48)]
   876       0.792967       0.792967       0.792967    6[1-(0),1-(0),1-(0),6-(7,7)]
   877       -2.57163       -2.57163       -2.57163    6[1-(0),6-(6,7),7-(7)]
   878      -2.388236      -2.388236      -2.388236    6[1-(0),6-(6,7),7-(7,48)]
   879      19.099129      19.099129      19.099129    6[6-(1,1,1),7-(6,48),7-(6,48)]
   880      17.950606      17.950606      17.950606    6[1-(0),1-(0),1-(0),6-(7,7)]
   881      21.019817      21.019817      21.019817    6[1-(0),6-(6,7),7-(6,48)]
   882      20.343047      20.343047      20.343047    6[6-(1,7),6-(1,7),7-(6,48)]
   883       7.226194       7.226194       7.226194    6[6-(1,7),6-(1,7),7-(6,48)]
   884       6.766205       6.766205       6.766205    6[1-(0),6-(6,7),7-(6,48)]
   885       5.319477       5.319477       5.319477    6[6-(1,1,1),7-(6,48),7-(6,48)]
   886       4.044988       4.044988       4.044988    6[1-(0),1-(0),1-(0),6-(7,7)]
   887      20.992728      20.992728      20.992728    6[1-(0),6-(6,7),7-(7)]
   888      19.390312      19.390312      19.390312    6[1-(0),6-(6,7),7-(7,48)]
   889       8.292465       8.292465       8.292465    6[6-(1,1,1),7-(6,48),7-(6,48)]
   890       8.627997       8.627997       8.627997    6[1-(0),1-(0),1-(0),6-(7,7)]
   891      19.456298      19.456298      19.456298    6[1-(0),6-(6,7),7-(6,48)]
   892       7.210097       7.210097       7.210097    6[6-(1,7),6-(1,7),7-(6,48)]
   893       2.281963       2.281963       2.281963    6[6-(1,7),6-(1,7),7-(6,48)]
   894       0.998955       0.998955       0.998955    6[1-(0),6-(6,7),7-(6,48)]
   895       1.924356       1.924356       1.924356    6[6-(1,1,1),7-(6,48),7-(6,48)]
   896       2.108599       2.108599       2.108599    6[1-(0),1-(0),1-(0),6-(7,7)]
   897       17.18981       17.18981       17.18981    6[1-(0),6-(6,7),7-(7)]
   898       3.161323       3.161323       3.161323    6[1-(0),6-(6,7),7-(7,48)]
   899     -10.625418     -10.625418     -10.625418    6[6-(1,1,1),7-(6,48),7-(6,48)]
   900     -10.893711     -10.893711     -10.893711    6[1-(0),1-(0),1-(0),6-(7,7)]
   901     -10.506234     -10.506234     -10.506234    6[1-(0),6-(6,7),7-(6,48)]
   902     -10.072237     -10.072237     -10.072237    6[6-(1,7),6-(1,7),7-(6,48)]
   903      -7.778682      -7.778682      -7.778682    6[6-(1,7),6-(1,7),7-(6,48)]
   904      -6.954127      -6.954127      -6.954127    6[1-(0),6-(6,7),7-(6,48)]
   905      -7.810106      -7.810106      -7.810106    6[6-(1,1,1),7-(6,48),7-(6,48)]
   906      -8.186026      -8.186026      -8.186026    6[1-(0),1-(0),1-(0),6-(7,7)]
   907      -9.684092      -9.684092      -9.684092    6[1-(0),6-(6,7),7-(7)]
   908       -7.99001       -7.99001       -7.99001    6[1-(0),6-(6,7),7-(7,48)]
   909       8.189859       8.189859       8.189859    6[6-(1,1,1),7-(6,48),7-(6,48)]
   910       9.338382       9.338382       9.338382    6[1-(0),1-(0),1-(0),6-(7,7)]
   911       6.269171       6.269171       6.269171    6[1-(0),6-(6,7),7-(6,48)]
   912       6.945941       6.945941       6.945941    6[6-(1,7),6-(1,7),7-(6,48)]
   913      20.062794      20.062794      20.062794    6[6-(1,7),6-(1,7),7-(6,48)]
   914      20.522783      20.522783      20.522783    6[1-(0),6-(6,7),7-(6,48)]
   915      21.969511      21.969511      21.969511    6[6-(1,1,1),7-(6,48),7-(6,48)]
   916         23.244         23.244         23.244    6[1-(0),1-(0),1-(0),6-(7,7)]
   917        6.29626        6.29626        6.29626    6[1-(0),6-(6,7),7-(7)]
   918       7.898676       7.898676       7.898676    6[1-(0),6-(6,7),7-(7,48)]
   919      -5.856192      -5.856192      -5.856192    6[6-(1,1,1),7-(6,48),7-(6,48)]
   920      -7.071955      -7.071955      -7.071955    6[1-(0),1-(0),1-(0),6-(7,7)]
   921       -4.30314       -4.30314       -4.30314    6[1-(0),6-(6,7),7-(6,48)]
   922      -4.083088      -4.083088      -4.083088    6[6-(1,7),6-(1,7),7-(6,48)]
   923       -3.64998       -3.64998       -3.64998    6[6-(1,7),6-(1,7),7-(6,48)]
   924      -3.651515      -3.651515      -3.651515    6[1-(0),6-(6,7),7-(6,48)]
   925      -5.167667      -5.167667      -5.167667    6[6-(1,1,1),7-(6,48),7-(6,48)]
   926      -6.250479      -6.250479      -6.250479    6[1-(0),1-(0),1-(0),6-(7,7)]
   927      -2.885882      -2.885882      -2.885882    6[1-(0),6-(6,7),7-(7)]
   928      -3.069276      -3.069276      -3.069276    6[1-(0),6-(6,7),7-(7,48)]
   929      15.974683      15.974683      15.974683    6[6-(1,1,1),7-(6,48),7-(6,48)]
   930      14.758915      14.758915      14.758915    6[1-(0),1-(0),1-(0),6-(7,7)]
   931      17.527734      17.527734      17.527734    6[1-(0),6-(6,7),7-(6,48)]
   932      17.747801      17.747801      17.747801    6[6-(1,7),6-(1,7),7-(6,48)]
   933      18.180967      18.180967      18.180967    6[6-(1,7),6-(1,7),7-(6,48)]
   934      18.179449      18.179449      18.179449    6[1-(0),6-(6,7),7-(6,48)]
   935      16.663283      16.663283      16.663283    6[6-(1,1,1),7-(6,48),7-(6,48)]
   936      15.580467      15.580467      15.580467    6[1-(0),1-(0),1-(0),6-(7,7)]
   937      18.945017      18.945017      18.945017    6[1-(0),6-(6,7),7-(7)]
   938      18.761663      18.761663      18.761663    6[1-(0),6-(6,7),7-(7,48)]
   939      19.105305      19.105305      19.105305    6[6-(1,1,1),7-(6,48),7-(6,48)]
   940      20.253833      20.253833      20.253833    6[1-(0),1-(0),1-(0),6-(7,7)]
   941      17.184618      17.184618      17.184618    6[1-(0),6-(6,7),7-(6,48)]
   942      17.861374      17.861374      17.861374    6[6-(1,7),6-(1,7),7-(6,48)]
   943       9.147406       9.147406       9.147406    6[6-(1,7),6-(1,7),7-(6,48)]
   944       9.607377       9.607377       9.607377    6[1-(0),6-(6,7),7-(6,48)]
   945      11.054121      11.054121      11.054121    6[6-(1,1,1),7-(6,48),7-(6,48)]
   946      12.328614      12.328614      12.328614    6[1-(0),1-(0),1-(0),6-(7,7)]
   947      17.211682      17.211682      17.211682    6[1-(0),6-(6,7),7-(7)]
   948      18.814059      18.814059      18.814059    6[1-(0),6-(6,7),7-(7,48)]
   949      11.205497      11.205497      11.205497    6[6-(1,1,1),7-(6,48),7-(6,48)]
   950      10.937185      10.937185      10.937185    6[1-(0),1-(0),1-(0),6-(7,7)]
   951      11.324709      11.324709      11.324709    6[1-(0),6-(6,7),7-(6,48)]
   952      11.758703      11.758703      11.758703    6[6-(1,7),6-(1,7),7-(6,48)]
   953      14.052243      14.052243      14.052243    6[6-(1,7),6-(1,7),7-(6,48)]
   954      14.876794      14.876794      14.876794    6[1-(0),6-(6,7),7-(6,48)]
   955      14.020791      14.020791      14.020791    6[6-(1,1,1),7-(6,48),7-(6,48)]
   956      13.644852      13.644852      13.644852    6[1-(0),1-(0),1-(0),6-(7,7)]
   957      12.146862      12.146862      12.146862    6[1-(0),6-(6,7),7-(7)]
   958       13.84093       13.84093       13.84093    6[1-(0),6-(6,7),7-(7,48)]
   959      19.207872      19.207872      19.207872    6[6-(1,1,1),7-(6,48),7-(6,48)]
   960      19.543423      19.543423      19.543423    6[1-(0),1-(0),1-(0),6-(7,7)]
   961       8.540914       8.540914       8.540914    6[1-(0),6-(6,7),7-(6,48)]
   962      18.125479      18.125479      18.125479    6[6-(1,7),6-(1,7),7-(6,48)]
   963      13.197359      13.197359      13.197359    6[6-(1,7),6-(1,7),7-(6,48)]
   964      11.914355      11.914355      11.914355    6[1-(0),6-(6,7),7-(6,48)]
   965      12.839781      12.839781      12.839781    6[6-(1,1,1),7-(6,48),7-(6,48)]
   966      13.024043      13.024043      13.024043    6[1-(0),1-(0),1-(0),6-(7,7)]
   967       6.274414       6.274414       6.274414    6[1-(0),6-(6,7),7-(7)]
   968      14.076705      14.076705      14.076705    6[1-(0),6-(6,7),7-(7,48)]
   969      -2.725763      -2.725763      -2.725763    6[6-(1,1,1),7-(6,48),7-(6,48)]
   970      -1.577228      -1.577228      -1.577228    6[1-(0),1-(0),1-(0),6-(7,7)]
   971      28.100038      28.100038      28.100038    6[1-(0),6-(6,7),7-(6,48)]
   972      -3.969705      -3.969705      -3.969705    6[6-(1,7),6-(1,7),7-(6,48)]
   973      -1.768276      -1.768276      -1.768276    6[6-(1,7),6-(1,7),7-(6,48)]
   974      -1.308298      -1.308298      -1.308298    6[1-(0),6-(6,7),7-(6,48)]
   975        0.13845        0.13845        0.13845    6[6-(1,1,1),7-(6,48),7-(6,48)]
   976        1.41295        1.41295        1.41295    6[1-(0),1-(0),1-(0),6-(7,7)]
   977      28.127097      28.127097      28.127097    6[1-(0),6-(6,7),7-(7)]
   978      -3.017011      -3.017011      -3.017011    6[1-(0),6-(6,7),7-(7,48)]
   979       5.059214       5.059214       5.059214    6[6-(1,1,1),7-(6,48),7-(6,48)]
   980       3.843439       3.843439       3.843439    6[1-(0),1-(0),1-(0),6-(7,7)]
   981       6.612283       6.612283       6.612283    6[1-(0),6-(6,7),7-(6,48)]
   982       6.832333       6.832333       6.832333    6[6-(1,7),6-(1,7),7-(6,48)]
   983       7.265441       7.265441       7.265441    6[6-(1,7),6-(1,7),7-(6,48)]
   984       7.263909       7.263909       7.263909    6[1-(0),6-(6,7),7-(6,48)]
   985       5.747738       5.747738       5.747738    6[6-(1,1,1),7-(6,48),7-(6,48)]
   986       4.664913       4.664913       4.664913    6[1-(0),1-(0),1-(0),6-(7,7)]
   987       8.029547       8.029547       8.029547    6[1-(0),6-(6,7),7-(7)]
   988       7.846154       7.846154       7.846154    6[1-(0),6-(6,7),7-(7,48)]
   989      -2.623119      -2.623119      -2.623119    6[6-(1,1,1),7-(6,48),7-(6,48)]
   990      -2.287575      -2.287575      -2.287575    6[1-(0),1-(0),1-(0),6-(7,7)]
   991      -2.374684      -2.374684      -2.374684    6[1-(0),6-(6,7),7-(6,48)]
   992      -3.705501      -3.705501      -3.705501    6[6-(1,7),6-(1,7),7-(6,48)]
   993      24.112863      24.112863      24.112863    6[6-(1,7),6-(1,7),7-(6,48)]
   994      22.829852      22.829852      22.829852    6[1-(0),6-(6,7),7-(6,48)]
   995      23.755273      23.755273      23.755273    6[6-(1,1,1),7-(6,48),7-(6,48)]
   996      23.939529      23.939529      23.939529    6[1-(0),1-(0),1-(0),6-(7,7)]
   997      -4.641179      -4.641179      -4.641179    6[1-(0),6-(6,7),7-(7)]
   998      -7.754285      -7.754285      -7.754285    6[1-(0),6-(6,7),7-(7,48)]
   999       0.290026       0.290026       0.290026    6[6-(1,1,1),7-(6,48),7-(6,48)]
  1000       0.021721       0.021721       0.021721    6[1-(0),1-(0),1-(0),6-(7,7)]
  1001        0.40922        0.40922        0.40922    6[1-(0),6-(6,7),7-(6,48)]
  1002        0.84323        0.84323        0.84323    6[6-(1,7),6-(1,7),7-(6,48)]
  1003       3.136829       3.136829       3.136829    6[6-(1,7),6-(1,7),7-(6,48)]
  1004       3.961394       3.961394       3.961394    6[1-(0),6-(6,7),7-(6,48)]
  1005       3.105396       3.105396       3.105396    6[6-(1,1,1),7-(6,48),7-(6,48)]
  1006       2.729465       2.729465       2.729465    6[1-(0),1-(0),1-(0),6-(7,7)]
  1007       1.231392       1.231392       1.231392    6[1-(0),6-(6,7),7-(7)]
  1008       2.925499       2.925499       2.925499    6[1-(0),6-(6,7),7-(7,48)]
  1009      -4.675029      -4.675029      -4.675029    7[6-(6,6),6-(6,7),48-(7,7,7,7)]
  1010      -5.415089      -5.415089      -5.415089    7[6-(1,6),6-(6,7),48-(7,7,7,7)]
  1011      -2.850196      -2.850196      -2.850196    7[6-(6,6),6-(6,7),48-(7,7,7,7)]
  1012      -1.533141      -1.533141      -1.533141    7[6-(1,6),6-(6,7),48-(7,7,7,7)]
  1013       -3.52125       -3.52125       -3.52125    7[6-(1,6),7-(6,48)]
  1014      -3.353162      -3.353162      -3.353162    7[6-(1,6),7-(6),48-(7,7,7,7)]
  1015       1.579555       1.579555       1.579555    7[6-(6,6),6-(6,7),48-(7,7,7,7)]
  1016       3.763525       3.763525       3.763525    7[6-(1,6),6-(6,7),48-(7,7,7,7)]
  1017      -2.591687      -2.591687      -2.591687    7[6-(6,6),6-(6,7),48-(7,7,7,7)]
  1018      -4.684183      -4.684183      -4.684183    7[6-(1,6),6-(6,7),48-(7,7,7,7)]
  1019      -11.36285      -11.36285      -11.36285    7[6-(1,6),7-(6,48)]
  1020      -1.082743      -1.082743      -1.082743    7[6-(1,6),7-(6),48-(7,7,7,7)]
  1021       0.370111       0.370111       0.370111    7[6-(6,6),6-(6,7),48-(7,7,7,7)]
  1022       0.046995       0.046995       0.046995    7[6-(1,6),6-(6,7),48-(7,7,7,7)]
  1023       0.817897       0.817897       0.817897    7[6-(6,6),6-(6,7),48-(7,7,7,7)]
  1024        0.87533        0.87533        0.87533    7[6-(1,6),6-(6,7),48-(7,7,7,7)]
  1025       2.914523       2.914523       2.914523    7[6-(1,6),7-(6,48)]
  1026       2.126432       2.126432       2.126432    7[6-(1,6),7-(6),48-(7,7,7,7)]
  1027        2.72572        2.72572        2.72572    7[6-(6,6),6-(6,7),48-(7,7,7,7)]
  1028       1.604926       1.604926       1.604926    7[6-(1,6),6-(6,7),48-(7,7,7,7)]
  1029       4.624342       4.624342       4.624342    7[6-(6,6),6-(6,7),48-(7,7,7,7)]
  1030       -5.57303       -5.57303       -5.57303    7[6-(1,6),6-(6,7),48-(7,7,7,7)]
  1031       1.054552       1.054552       1.054552    7[6-(1,6),7-(6,48)]
  1032        2.30983        2.30983        2.30983    7[6-(1,6),7-(6),48-(7,7,7,7)]
  1033       17.15601       17.15601       17.15601    7[6-(6,6),6-(6,7),48-(7,7,7,7)]
  1034      16.415923      16.415923      16.415923    7[6-(1,6),6-(6,7),48-(7,7,7,7)]
  1035      18.980893      18.980893      18.980893    7[6-(6,6),6-(6,7),48-(7,7,7,7)]
  1036      -12.44853      -12.44853      -12.44853    7[6-(1,6),6-(6,7),48-(7,7,7,7)]
  1037      18.309792      18.309792      18.309792    7[6-(1,6),7-(6,48)]
  1038      18.477895      18.477895      18.477895    7[6-(1,6),7-(6),48-(7,7,7,7)]
  1039      12.495066      12.495066      12.495066    7[6-(6,6),6-(6,7),48-(7,7,7,7)]
  1040       14.67904       14.67904       14.67904    7[6-(1,6),6-(6,7),48-(7,7,7,7)]
  1041       8.323814       8.323814       8.323814    7[6-(6,6),6-(6,7),48-(7,7,7,7)]
  1042       6.231307       6.231307       6.231307    7[6-(1,6),6-(6,7),48-(7,7,7,7)]
  1043      10.468054      10.468054      10.468054    7[6-(1,6),7-(6,48)]
  1044       9.832772       9.832772       9.832772    7[6-(1,6),7-(6),48-(7,7,7,7)]
  1045      22.201131      22.201131      22.201131    7[6-(6,6),6-(6,7),48-(7,7,7,7)]
  1046      21.878042      21.878042      21.878042    7[6-(1,6),6-(6,7),48-(7,7,7,7)]
  1047      22.648868      22.648868      22.648868    7[6-(6,6),6-(6,7),48-(7,7,7,7)]
  1048      22.706278      22.706278      22.706278    7[6-(1,6),6-(6,7),48-(7,7,7,7)]
  1049      -8.000959      -8.000959      -8.000959    7[6-(1,6),7-(6,48)]
  1050      23.957434      23.957434      23.957434    7[6-(1,6),7-(6),48-(7,7,7,7)]
  1051      13.641149      13.641149      13.641149    7[6-(6,6),6-(6,7),48-(7,7,7,7)]
  1052      12.520352      12.520352      12.520352    7[6-(1,6),6-(6,7),48-(7,7,7,7)]
  1053      15.539783      15.539783      15.539783    7[6-(6,6),6-(6,7),48-(7,7,7,7)]
  1054      16.257802      16.257802      16.257802    7[6-(1,6),6-(6,7),48-(7,7,7,7)]
  1055       11.96997       11.96997       11.96997    7[6-(1,6),7-(6,48)]
  1056      13.225256      13.225256      13.225256    7[6-(1,6),7-(6),48-(7,7,7,7)]
  1057        6.24055        6.24055        6.24055    7[6-(6,6),6-(6,7),48-(7,7,7,7)]
  1058       5.500484       5.500484       5.500484    7[6-(1,6),6-(6,7),48-(7,7,7,7)]
  1059       8.065394       8.065394       8.065394    7[6-(6,6),6-(6,7),48-(7,7,7,7)]
  1060       9.382455       9.382455       9.382455    7[6-(1,6),6-(6,7),48-(7,7,7,7)]
  1061       7.394294       7.394294       7.394294    7[6-(1,6),7-(6,48)]
  1062       7.562399       7.562399       7.562399    7[6-(1,6),7-(6),48-(7,7,7,7)]
  1063      -9.335845      -9.335845      -9.335845    7[6-(6,6),6-(6,7),48-(7,7,7,7)]
  1064      -7.151869      -7.151869      -7.151869    7[6-(1,6),6-(6,7),48-(7,7,7,7)]
  1065     -13.507099     -13.507099     -13.507099    7[6-(6,6),6-(6,7),48-(7,7,7,7)]
  1066       -15.5996       -15.5996       -15.5996    7[6-(1,6),6-(6,7),48-(7,7,7,7)]
  1067      -0.447454      -0.447454      -0.447454    7[6-(1,6),7-(6,48)]
  1068     -11.998125     -11.998125     -11.998125    7[6-(1,6),7-(6),48-(7,7,7,7)]
  1069      11.285721      11.285721      11.285721    7[6-(6,6),6-(6,7),48-(7,7,7,7)]
  1070       10.96263       10.96263       10.96263    7[6-(1,6),6-(6,7),48-(7,7,7,7)]
  1071      11.733459      11.733459      11.733459    7[6-(6,6),6-(6,7),48-(7,7,7,7)]
  1072      11.790864      11.790864      11.790864    7[6-(1,6),6-(6,7),48-(7,7,7,7)]
  1073      13.830108      13.830108      13.830108    7[6-(1,6),7-(6,48)]
  1074       13.04201       13.04201       13.04201    7[6-(1,6),7-(6),48-(7,7,7,7)]
  1075      -8.189712      -8.189712      -8.189712    7[6-(6,6),6-(6,7),48-(7,7,7,7)]
  1076       -9.31053       -9.31053       -9.31053    7[6-(1,6),6-(6,7),48-(7,7,7,7)]
  1077      -6.291041      -6.291041      -6.291041    7[6-(6,6),6-(6,7),48-(7,7,7,7)]
  1078       5.342377       5.342377       5.342377    7[6-(1,6),6-(6,7),48-(7,7,7,7)]
  1079      -9.860854      -9.860854      -9.860854    7[6-(1,6),7-(6,48)]
  1080      -8.605569      -8.605569      -8.605569    7[6-(1,6),7-(6),48-(7,7,7,7)]
  1081       3.878333       3.878333       3.878333    7[6-(6,6),6-(6,7),48-(7,7,7,7)]
  1082       1.694357       1.694357       1.694357    7[6-(1,6),6-(6,7),48-(7,7,7,7)]
  1083       8.049587       8.049587       8.049587    7[6-(6,6),6-(6,7),48-(7,7,7,7)]
  1084      10.142088      10.142088      10.142088    7[6-(1,6),6-(6,7),48-(7,7,7,7)]
  1085      -5.010058      -5.010058      -5.010058    7[6-(1,6),7-(6,48)]
  1086       6.540613       6.540613       6.540613    7[6-(1,6),7-(6),48-(7,7,7,7)]
  1087      21.048438      21.048438      21.048438    7[6-(6,6),6-(6,7),48-(7,7,7,7)]
  1088      21.788504      21.788504      21.788504    7[6-(1,6),6-(6,7),48-(7,7,7,7)]
  1089      19.223594      19.223594      19.223594    7[6-(6,6),6-(6,7),48-(7,7,7,7)]
  1090      17.906533      17.906533      17.906533    7[6-(1,6),6-(6,7),48-(7,7,7,7)]
  1091      19.894694      19.894694      19.894694    7[6-(1,6),7-(6,48)]
  1092      19.726589      19.726589      19.726589    7[6-(1,6),7-(6),48-(7,7,7,7)]
  1093         2.7322         2.7322         2.7322    7[6-(6,6),6-(6,7),48-(7,7,7,7)]
  1094       3.853018       3.853018       3.853018    7[6-(1,6),6-(6,7),48-(7,7,7,7)]
  1095       0.833529       0.833529       0.833529    7[6-(6,6),6-(6,7),48-(7,7,7,7)]
  1096     -10.799889     -10.799889     -10.799889    7[6-(1,6),6-(6,7),48-(7,7,7,7)]
  1097       4.403342       4.403342       4.403342    7[6-(1,6),7-(6,48)]
  1098       3.148057       3.148057       3.148057    7[6-(1,6),7-(6),48-(7,7,7,7)]
  1099      16.003267      16.003267      16.003267    7[6-(6,6),6-(6,7),48-(7,7,7,7)]
  1100      16.326358      16.326358      16.326358    7[6-(1,6),6-(6,7),48-(7,7,7,7)]
  1101      15.555529      15.555529      15.555529    7[6-(6,6),6-(6,7),48-(7,7,7,7)]
  1102      15.498124      15.498124      15.498124    7[6-(1,6),6-(6,7),48-(7,7,7,7)]
  1103       13.45888       13.45888       13.45888    7[6-(1,6),7-(6,48)]
  1104      14.246978      14.246978      14.246978    7[6-(1,6),7-(6),48-(7,7,7,7)]
  1105      -5.827623      -5.827623      -5.827623    7[6-(6,6),6-(6,7),48-(7,7,7,7)]
  1106      -5.504507      -5.504507      -5.504507    7[6-(1,6),6-(6,7),48-(7,7,7,7)]
  1107      -6.275409      -6.275409      -6.275409    7[6-(6,6),6-(6,7),48-(7,7,7,7)]
  1108      -6.332842      -6.332842      -6.332842    7[6-(1,6),6-(6,7),48-(7,7,7,7)]
  1109      -8.372035      -8.372035      -8.372035    7[6-(1,6),7-(6,48)]
  1110      -7.583944      -7.583944      -7.583944    7[6-(1,6),7-(6),48-(7,7,7,7)]
  1111      -8.183232      -8.183232      -8.183232    7[6-(6,6),6-(6,7),48-(7,7,7,7)]
  1112      -7.062438      -7.062438      -7.062438    7[6-(1,6),6-(6,7),48-(7,7,7,7)]
  1113     -10.081854     -10.081854     -10.081854    7[6-(6,6),6-(6,7),48-(7,7,7,7)]
  1114       0.115518       0.115518       0.115518    7[6-(1,6),6-(6,7),48-(7,7,7,7)]
  1115      -6.512064      -6.512064      -6.512064    7[6-(1,6),7-(6,48)]
  1116      -7.767342      -7.767342      -7.767342    7[6-(1,6),7-(6),48-(7,7,7,7)]
  1117      -0.782483      -0.782483      -0.782483    7[6-(6,6),6-(6,7),48-(7,7,7,7)]
  1118      -0.042423      -0.042423      -0.042423    7[6-(1,6),6-(6,7),48-(7,7,7,7)]
  1119      -2.607316      -2.607316      -2.607316    7[6-(6,6),6-(6,7),48-(7,7,7,7)]
  1120      -3.924371      -3.924371      -3.924371    7[6-(1,6),6-(6,7),48-(7,7,7,7)]
  1121      -1.936262      -1.936262      -1.936262    7[6-(1,6),7-(6,48)]
  1122       -2.10435       -2.10435       -2.10435    7[6-(1,6),7-(6),48-(7,7,7,7)]
  1123      -7.037067      -7.037067      -7.037067    7[6-(6,6),6-(6,7),48-(7,7,7,7)]
  1124      -9.221037      -9.221037      -9.221037    7[6-(1,6),6-(6,7),48-(7,7,7,7)]
  1125      -2.865825      -2.865825      -2.865825    7[6-(6,6),6-(6,7),48-(7,7,7,7)]
  1126      -0.773329      -0.773329      -0.773329    7[6-(1,6),6-(6,7),48-(7,7,7,7)]
  1127       5.905338       5.905338       5.905338    7[6-(1,6),7-(6,48)]
  1128      -4.374769      -4.374769      -4.374769    7[6-(1,6),7-(6),48-(7,7,7,7)]
  1129      13.647839      13.647839      13.647839    7[6-(6,6),6-(6,7),48-(7,7,7,7)]
  1130      14.768636      14.768636      14.768636    7[6-(1,6),6-(6,7),48-(7,7,7,7)]
  1131      11.749205      11.749205      11.749205    7[6-(6,6),6-(6,7),48-(7,7,7,7)]
  1132      11.031186      11.031186      11.031186    7[6-(1,6),6-(6,7),48-(7,7,7,7)]
  1133     -17.427482     -17.427482     -17.427482    7[6-(1,6),7-(6,48)]
  1134      14.063732      14.063732      14.063732    7[6-(1,6),7-(6),48-(7,7,7,7)]
  1135       5.087857       5.087857       5.087857    7[6-(6,6),6-(6,7),48-(7,7,7,7)]
  1136       5.410946       5.410946       5.410946    7[6-(1,6),6-(6,7),48-(7,7,7,7)]
  1137        4.64012        4.64012        4.64012    7[6-(6,6),6-(6,7),48-(7,7,7,7)]
  1138        4.58271        4.58271        4.58271    7[6-(1,6),6-(6,7),48-(7,7,7,7)]
  1139       2.543447       2.543447       2.543447    7[6-(1,6),7-(6,48)]
  1140       3.331554       3.331554       3.331554    7[6-(1,6),7-(6),48-(7,7,7,7)]
  1141      14.793922      14.793922      14.793922    7[6-(6,6),6-(6,7),48-(7,7,7,7)]
  1142      12.609948      12.609948      12.609948    7[6-(1,6),6-(6,7),48-(7,7,7,7)]
  1143      18.965174      18.965174      18.965174    7[6-(6,6),6-(6,7),48-(7,7,7,7)]
  1144     -11.688819     -11.688819     -11.688819    7[6-(1,6),6-(6,7),48-(7,7,7,7)]
  1145      16.820934      16.820934      16.820934    7[6-(1,6),7-(6,48)]
  1146      17.456216      17.456216      17.456216    7[6-(1,6),7-(6),48-(7,7,7,7)]
  1147      10.132978      10.132978      10.132978    7[6-(6,6),6-(6,7),48-(7,7,7,7)]
  1148      10.873065      10.873065      10.873065    7[6-(1,6),6-(6,7),48-(7,7,7,7)]
  1149       8.308095       8.308095       8.308095    7[6-(6,6),6-(6,7),48-(7,7,7,7)]
  1150       6.991018       6.991018       6.991018    7[6-(1,6),6-(6,7),48-(7,7,7,7)]
  1151       8.979196       8.979196       8.979196    7[6-(1,6),7-(6,48)]
  1152       8.811093       8.811093       8.811093    7[6-(1,6),7-(6),48-(7,7,7,7)]
  1153      15.590767      15.590767      15.590767    7[6-(6,6),6-(6,7),48-(7,7,7,7)]
  1154      16.330827      16.330827      16.330827    7[6-(1,6),6-(6,7),48-(7,7,7,7)]
  1155      13.765934      13.765934      13.765934    7[6-(6,6),6-(6,7),48-(7,7,7,7)]
  1156      12.448879      12.448879      12.448879    7[6-(1,6),6-(6,7),48-(7,7,7,7)]
  1157      14.436988      14.436988      14.436988    7[6-(1,6),7-(6,48)]
  1158        14.2689        14.2689        14.2689    7[6-(1,6),7-(6),48-(7,7,7,7)]
  1159       9.336183       9.336183       9.336183    7[6-(6,6),6-(6,7),48-(7,7,7,7)]
  1160       7.152213       7.152213       7.152213    7[6-(1,6),6-(6,7),48-(7,7,7,7)]
  1161      13.507425      13.507425      13.507425    7[6-(6,6),6-(6,7),48-(7,7,7,7)]
  1162      15.599921      15.599921      15.599921    7[6-(1,6),6-(6,7),48-(7,7,7,7)]
  1163      22.278588      22.278588      22.278588    7[6-(1,6),7-(6,48)]
  1164      11.998481      11.998481      11.998481    7[6-(1,6),7-(6),48-(7,7,7,7)]
  1165      10.545627      10.545627      10.545627    7[6-(6,6),6-(6,7),48-(7,7,7,7)]
  1166      10.868743      10.868743      10.868743    7[6-(1,6),6-(6,7),48-(7,7,7,7)]
  1167      10.097841      10.097841      10.097841    7[6-(6,6),6-(6,7),48-(7,7,7,7)]
  1168      10.040408      10.040408      10.040408    7[6-(1,6),6-(6,7),48-(7,7,7,7)]
  1169       8.001215       8.001215       8.001215    7[6-(1,6),7-(6,48)]
  1170       8.789306       8.789306       8.789306    7[6-(1,6),7-(6),48-(7,7,7,7)]
  1171       8.190018       8.190018       8.190018    7[6-(6,6),6-(6,7),48-(7,7,7,7)]
  1172       9.310812       9.310812       9.310812    7[6-(1,6),6-(6,7),48-(7,7,7,7)]
  1173       6.291396       6.291396       6.291396    7[6-(6,6),6-(6,7),48-(7,7,7,7)]
  1174      16.488768      16.488768      16.488768    7[6-(1,6),6-(6,7),48-(7,7,7,7)]
  1175       9.861186       9.861186       9.861186    7[6-(1,6),7-(6,48)]
  1176       8.605908       8.605908       8.605908    7[6-(1,6),7-(6),48-(7,7,7,7)]
  1177      -6.240272      -6.240272      -6.240272    7[6-(6,6),6-(6,7),48-(7,7,7,7)]
  1178      -5.500185      -5.500185      -5.500185    7[6-(1,6),6-(6,7),48-(7,7,7,7)]
  1179      -8.065155      -8.065155      -8.065155    7[6-(6,6),6-(6,7),48-(7,7,7,7)]
  1180      23.364268      23.364268      23.364268    7[6-(1,6),6-(6,7),48-(7,7,7,7)]
  1181      -7.394054      -7.394054      -7.394054    7[6-(1,6),7-(6,48)]
  1182      -7.562157      -7.562157      -7.562157    7[6-(1,6),7-(6),48-(7,7,7,7)]
  1183      -1.579328      -1.579328      -1.579328    7[6-(6,6),6-(6,7),48-(7,7,7,7)]
  1184      -3.763302      -3.763302      -3.763302    7[6-(1,6),6-(6,7),48-(7,7,7,7)]
  1185       2.591924       2.591924       2.591924    7[6-(6,6),6-(6,7),48-(7,7,7,7)]
  1186       4.684431       4.684431       4.684431    7[6-(1,6),6-(6,7),48-(7,7,7,7)]
  1187       0.447684       0.447684       0.447684    7[6-(1,6),7-(6,48)]
  1188       1.082966       1.082966       1.082966    7[6-(1,6),7-(6),48-(7,7,7,7)]
  1189     -11.285393     -11.285393     -11.285393    7[6-(6,6),6-(6,7),48-(7,7,7,7)]
  1190     -10.962304     -10.962304     -10.962304    7[6-(1,6),6-(6,7),48-(7,7,7,7)]
  1191      -11.73313      -11.73313      -11.73313    7[6-(6,6),6-(6,7),48-(7,7,7,7)]
  1192      -11.79054      -11.79054      -11.79054    7[6-(1,6),6-(6,7),48-(7,7,7,7)]
  1193      18.916697      18.916697      18.916697    7[6-(1,6),7-(6,48)]
  1194     -13.041696     -13.041696     -13.041696    7[6-(1,6),7-(6),48-(7,7,7,7)]
  1195      -2.725411      -2.725411      -2.725411    7[6-(6,6),6-(6,7),48-(7,7,7,7)]
  1196      -1.604614      -1.604614      -1.604614    7[6-(1,6),6-(6,7),48-(7,7,7,7)]
  1197      -4.624045      -4.624045      -4.624045    7[6-(6,6),6-(6,7),48-(7,7,7,7)]
  1198      -5.342064      -5.342064      -5.342064    7[6-(1,6),6-(6,7),48-(7,7,7,7)]
  1199      -1.054232      -1.054232      -1.054232    7[6-(1,6),7-(6,48)]
  1200      -2.309518      -2.309518      -2.309518    7[6-(1,6),7-(6),48-(7,7,7,7)]
  1201       4.675188       4.675188       4.675188    7[6-(6,6),6-(6,7),48-(7,7,7,7)]
  1202       5.415254       5.415254       5.415254    7[6-(1,6),6-(6,7),48-(7,7,7,7)]
  1203       2.850344       2.850344       2.850344    7[6-(6,6),6-(6,7),48-(7,7,7,7)]
  1204       1.533283       1.533283       1.533283    7[6-(1,6),6-(6,7),48-(7,7,7,7)]
  1205       3.521444       3.521444       3.521444    7[6-(1,6),7-(6,48)]
  1206       3.353339       3.353339       3.353339    7[6-(1,6),7-(6),48-(7,7,7,7)]
  1207      20.251583      20.251583      20.251583    7[6-(6,6),6-(6,7),48-(7,7,7,7)]
  1208      18.067607      18.067607      18.067607    7[6-(1,6),6-(6,7),48-(7,7,7,7)]
  1209      24.422837      24.422837      24.422837    7[6-(6,6),6-(6,7),48-(7,7,7,7)]
  1210      26.515338      26.515338      26.515338    7[6-(1,6),6-(6,7),48-(7,7,7,7)]
  1211      11.363192      11.363192      11.363192    7[6-(1,6),7-(6,48)]
  1212      22.913863      22.913863      22.913863    7[6-(1,6),7-(6),48-(7,7,7,7)]
  1213      -0.369983      -0.369983      -0.369983    7[6-(6,6),6-(6,7),48-(7,7,7,7)]
  1214      -0.046892      -0.046892      -0.046892    7[6-(1,6),6-(6,7),48-(7,7,7,7)]
  1215      -0.817721      -0.817721      -0.817721    7[6-(6,6),6-(6,7),48-(7,7,7,7)]
  1216      -0.875126      -0.875126      -0.875126    7[6-(1,6),6-(6,7),48-(7,7,7,7)]
  1217       -2.91437       -2.91437       -2.91437    7[6-(1,6),7-(6,48)]
  1218      -2.126272      -2.126272      -2.126272    7[6-(1,6),7-(6),48-(7,7,7,7)]
  1219       19.10545       19.10545       19.10545    7[6-(6,6),6-(6,7),48-(7,7,7,7)]
  1220      20.226268      20.226268      20.226268    7[6-(1,6),6-(6,7),48-(7,7,7,7)]
  1221      17.206779      17.206779      17.206779    7[6-(6,6),6-(6,7),48-(7,7,7,7)]
  1222       5.573361       5.573361       5.573361    7[6-(1,6),6-(6,7),48-(7,7,7,7)]
  1223      20.776592      20.776592      20.776592    7[6-(1,6),7-(6,48)]
  1224      19.521307      19.521307      19.521307    7[6-(1,6),7-(6),48-(7,7,7,7)]
  1225       7.037405       7.037405       7.037405    7[6-(6,6),6-(6,7),48-(7,7,7,7)]
  1226       9.221381       9.221381       9.221381    7[6-(1,6),6-(6,7),48-(7,7,7,7)]
  1227       2.866151       2.866151       2.866151    7[6-(6,6),6-(6,7),48-(7,7,7,7)]
  1228        0.77365        0.77365        0.77365    7[6-(1,6),6-(6,7),48-(7,7,7,7)]
  1229      15.925796      15.925796      15.925796    7[6-(1,6),7-(6,48)]
  1230       4.375125       4.375125       4.375125    7[6-(1,6),7-(6),48-(7,7,7,7)]
  1231       -10.1327       -10.1327       -10.1327    7[6-(6,6),6-(6,7),48-(7,7,7,7)]
  1232     -10.872766     -10.872766     -10.872766    7[6-(1,6),6-(6,7),48-(7,7,7,7)]
  1233      -8.307856      -8.307856      -8.307856    7[6-(6,6),6-(6,7),48-(7,7,7,7)]
  1234      -6.990795      -6.990795      -6.990795    7[6-(1,6),6-(6,7),48-(7,7,7,7)]
  1235      -8.978956      -8.978956      -8.978956    7[6-(1,6),7-(6,48)]
  1236      -8.810851      -8.810851      -8.810851    7[6-(1,6),7-(6),48-(7,7,7,7)]
  1237       8.183538       8.183538       8.183538    7[6-(6,6),6-(6,7),48-(7,7,7,7)]
  1238        7.06272        7.06272        7.06272    7[6-(1,6),6-(6,7),48-(7,7,7,7)]
  1239      10.082209      10.082209      10.082209    7[6-(6,6),6-(6,7),48-(7,7,7,7)]
  1240      21.715627      21.715627      21.715627    7[6-(1,6),6-(6,7),48-(7,7,7,7)]
  1241       6.512396       6.512396       6.512396    7[6-(1,6),7-(6,48)]
  1242       7.767681       7.767681       7.767681    7[6-(1,6),7-(6),48-(7,7,7,7)]
  1243      -5.087529      -5.087529      -5.087529    7[6-(6,6),6-(6,7),48-(7,7,7,7)]
  1244       -5.41062       -5.41062       -5.41062    7[6-(1,6),6-(6,7),48-(7,7,7,7)]
  1245      -4.639791      -4.639791      -4.639791    7[6-(6,6),6-(6,7),48-(7,7,7,7)]
  1246      -4.582386      -4.582386      -4.582386    7[6-(1,6),6-(6,7),48-(7,7,7,7)]
  1247      -2.543142      -2.543142      -2.543142    7[6-(1,6),7-(6,48)]
  1248       -3.33124       -3.33124       -3.33124    7[6-(1,6),7-(6),48-(7,7,7,7)]
  1249      16.743361      16.743361      16.743361    7[6-(6,6),6-(6,7),48-(7,7,7,7)]
  1250      16.420245      16.420245      16.420245    7[6-(1,6),6-(6,7),48-(7,7,7,7)]
  1251      17.191147      17.191147      17.191147    7[6-(6,6),6-(6,7),48-(7,7,7,7)]
  1252       17.24858       17.24858       17.24858    7[6-(1,6),6-(6,7),48-(7,7,7,7)]
  1253      19.287773      19.287773      19.287773    7[6-(1,6),7-(6,48)]
  1254      18.499682      18.499682      18.499682    7[6-(1,6),7-(6),48-(7,7,7,7)]
  1255       19.09897       19.09897       19.09897    7[6-(6,6),6-(6,7),48-(7,7,7,7)]
  1256      17.978176      17.978176      17.978176    7[6-(1,6),6-(6,7),48-(7,7,7,7)]
  1257      20.997592      20.997592      20.997592    7[6-(6,6),6-(6,7),48-(7,7,7,7)]
  1258       10.80022       10.80022       10.80022    7[6-(1,6),6-(6,7),48-(7,7,7,7)]
  1259      17.427802      17.427802      17.427802    7[6-(1,6),7-(6,48)]
  1260       18.68308       18.68308       18.68308    7[6-(1,6),7-(6),48-(7,7,7,7)]
  1261      11.698221      11.698221      11.698221    7[6-(6,6),6-(6,7),48-(7,7,7,7)]
  1262      10.958161      10.958161      10.958161    7[6-(1,6),6-(6,7),48-(7,7,7,7)]
  1263      13.523054      13.523054      13.523054    7[6-(6,6),6-(6,7),48-(7,7,7,7)]
  1264      14.840109      14.840109      14.840109    7[6-(1,6),6-(6,7),48-(7,7,7,7)]
  1265         12.852         12.852         12.852    7[6-(1,6),7-(6,48)]
  1266      13.020088      13.020088      13.020088    7[6-(1,6),7-(6),48-(7,7,7,7)]
  1267      17.952805      17.952805      17.952805    7[6-(6,6),6-(6,7),48-(7,7,7,7)]
  1268      20.136775      20.136775      20.136775    7[6-(1,6),6-(6,7),48-(7,7,7,7)]
  1269      13.781563      13.781563      13.781563    7[6-(6,6),6-(6,7),48-(7,7,7,7)]
  1270      11.689067      11.689067      11.689067    7[6-(1,6),6-(6,7),48-(7,7,7,7)]
  1271         5.0104         5.0104         5.0104    7[6-(1,6),7-(6,48)]
  1272      15.290507      15.290507      15.290507    7[6-(1,6),7-(6),48-(7,7,7,7)]
  1273      -2.732101      -2.732101      -2.732101    7[6-(6,6),6-(6,7),48-(7,7,7,7)]
  1274      -3.852898      -3.852898      -3.852898    7[6-(1,6),6-(6,7),48-(7,7,7,7)]
  1275      -0.833467      -0.833467      -0.833467    7[6-(6,6),6-(6,7),48-(7,7,7,7)]
  1276      -0.115448      -0.115448      -0.115448    7[6-(1,6),6-(6,7),48-(7,7,7,7)]
  1277       28.34322       28.34322       28.34322    7[6-(1,6),7-(6,48)]
  1278      -3.147994      -3.147994      -3.147994    7[6-(1,6),7-(6),48-(7,7,7,7)]
  1279       5.827881       5.827881       5.827881    7[6-(6,6),6-(6,7),48-(7,7,7,7)]
  1280       5.504792       5.504792       5.504792    7[6-(1,6),6-(6,7),48-(7,7,7,7)]
  1281       6.275618       6.275618       6.275618    7[6-(6,6),6-(6,7),48-(7,7,7,7)]
  1282       6.333028       6.333028       6.333028    7[6-(1,6),6-(6,7),48-(7,7,7,7)]
  1283       8.372291       8.372291       8.372291    7[6-(1,6),7-(6,48)]
  1284       7.584184       7.584184       7.584184    7[6-(1,6),7-(6),48-(7,7,7,7)]
  1285      -3.878184      -3.878184      -3.878184    7[6-(6,6),6-(6,7),48-(7,7,7,7)]
  1286       -1.69421       -1.69421       -1.69421    7[6-(1,6),6-(6,7),48-(7,7,7,7)]
  1287      -8.049436      -8.049436      -8.049436    7[6-(6,6),6-(6,7),48-(7,7,7,7)]
  1288      22.604557      22.604557      22.604557    7[6-(1,6),6-(6,7),48-(7,7,7,7)]
  1289      -5.905196      -5.905196      -5.905196    7[6-(1,6),7-(6,48)]
  1290      -6.540478      -6.540478      -6.540478    7[6-(1,6),7-(6),48-(7,7,7,7)]
  1291        0.78276        0.78276        0.78276    7[6-(6,6),6-(6,7),48-(7,7,7,7)]
  1292       0.042673       0.042673       0.042673    7[6-(1,6),6-(6,7),48-(7,7,7,7)]
  1293       2.607643       2.607643       2.607643    7[6-(6,6),6-(6,7),48-(7,7,7,7)]
  1294        3.92472        3.92472        3.92472    7[6-(1,6),6-(6,7),48-(7,7,7,7)]
  1295       1.936542       1.936542       1.936542    7[6-(1,6),7-(6,48)]
  1296       2.104645       2.104645       2.104645    7[6-(1,6),7-(6),48-(7,7,7,7)]
