# Supplementary material for: A collection of forcefield precursors for metal–organic frameworks
Source: RSC Adv. 2019 Nov 13;9(63):36492–507. doi: 10.1039/c9ra07327b (PMC9075174; doi:10.1039/c9ra07327b)
Supplement: RA-009-C9RA07327B-s2289 [file RA-009-C9RA07327B-s2289.txt]

SEVWEV_clean_h

6.120000    0.000000    0.000000
0.000000    9.719000    0.000000
0.000000    0.000000    20.133000

     1       4.370904       4.370904       4.370904    60[8-(6),8-(6),8-(6),8-(6),8-(6),8-(6)]
     2       4.809096       4.809096       4.809096    60[8-(6),8-(6),8-(6),8-(6),8-(6),8-(6)]
     3       1.749096       1.749096       1.749096    60[8-(6),8-(6),8-(6),8-(6),8-(6),8-(6)]
     4       1.310904       1.310904       1.310904    60[8-(6),8-(6),8-(6),8-(6),8-(6),8-(6)]
     5         1.3158         1.3158         1.3158    6[6-(1,6),6-(6,6),6-(8,8)]
     6       2.569176       2.569176       2.569176    6[6-(1,6),6-(6,6),6-(8,8)]
     7       3.091824       3.091824       3.091824    6[1-(0),6-(6,6),6-(6,6)]
     8       2.407608       2.407608       2.407608    6[6-(1,6),6-(1,6),6-(8,8)]
     9       1.138932       1.138932       1.138932    6[1-(0),6-(1,6),6-(6,6)]
    10         0.6273         0.6273         0.6273    6[1-(0),6-(1,6),6-(6,6)]
    11        0.70686        0.70686        0.70686    6[6-(6,6),8-(60),8-(60)]
    12       3.381912       3.381912       3.381912    6[6-(6,6),8-(60),8-(60)]
    13       3.034908       3.034908       3.034908    6[6-(6,6),8-(60),8-(60)]
    14         1.7442         1.7442         1.7442    6[6-(1,6),6-(6,6),6-(8,8)]
    15       0.490824       0.490824       0.490824    6[6-(1,6),6-(6,6),6-(8,8)]
    16      -0.031824      -0.031824      -0.031824    6[1-(0),6-(6,6),6-(6,6)]
    17       0.652392       0.652392       0.652392    6[6-(1,6),6-(1,6),6-(8,8)]
    18       1.921068       1.921068       1.921068    6[1-(0),6-(1,6),6-(6,6)]
    19         2.4327         2.4327         2.4327    6[1-(0),6-(1,6),6-(6,6)]
    20        2.35314        2.35314        2.35314    6[6-(6,6),8-(60),8-(60)]
    21       5.798088       5.798088       5.798088    6[6-(6,6),8-(60),8-(60)]
    22       0.025092       0.025092       0.025092    6[6-(6,6),8-(60),8-(60)]
    23         4.8042         4.8042         4.8042    6[6-(1,6),6-(6,6),6-(8,8)]
    24       3.550824       3.550824       3.550824    6[6-(1,6),6-(6,6),6-(8,8)]
    25       3.028176       3.028176       3.028176    6[1-(0),6-(6,6),6-(6,6)]
    26       3.712392       3.712392       3.712392    6[6-(1,6),6-(1,6),6-(8,8)]
    27       4.981068       4.981068       4.981068    6[1-(0),6-(1,6),6-(6,6)]
    28         5.4927         5.4927         5.4927    6[1-(0),6-(1,6),6-(6,6)]
    29        5.41314        5.41314        5.41314    6[6-(6,6),8-(60),8-(60)]
    30       2.738088       2.738088       2.738088    6[6-(6,6),8-(60),8-(60)]
    31       3.085092       3.085092       3.085092    6[6-(6,6),8-(60),8-(60)]
    32         4.3758         4.3758         4.3758    6[6-(1,6),6-(6,6),6-(8,8)]
    33       5.629176       5.629176       5.629176    6[6-(1,6),6-(6,6),6-(8,8)]
    34       0.031824       0.031824       0.031824    6[1-(0),6-(6,6),6-(6,6)]
    35       5.467608       5.467608       5.467608    6[6-(1,6),6-(1,6),6-(8,8)]
    36       4.198932       4.198932       4.198932    6[1-(0),6-(1,6),6-(6,6)]
    37         3.6873         3.6873         3.6873    6[1-(0),6-(1,6),6-(6,6)]
    38        3.76686        3.76686        3.76686    6[6-(6,6),8-(60),8-(60)]
    39       0.321912       0.321912       0.321912    6[6-(6,6),8-(60),8-(60)]
    40      -0.025092      -0.025092      -0.025092    6[6-(6,6),8-(60),8-(60)]
    41       0.454104       0.454104       0.454104    8[6-(6,8),60-(8,8,8,8,8)]
    42       0.402696       0.402696       0.402696    8[6-(6,8),60-(8,8,8,8,8)]
    43       3.942504       3.942504       3.942504    8[6-(6,8),60-(8,8,8,8,8)]
    44       3.496356       3.496356       3.496356    8[6-(6,8),60-(8,8,8,8,8)]
    45       4.269312       4.269312       4.269312    8[6-(6,8),60-(8,8,8,8,8)]
    46       2.335392       2.335392       2.335392    8[6-(6,8),60-(8,8,8,8,8)]
    47       2.605896       2.605896       2.605896    8[6-(6,8),60-(8,8,8,8,8)]
    48       2.657304       2.657304       2.657304    8[6-(6,8),60-(8,8,8,8,8)]
    49       5.237496       5.237496       5.237496    8[6-(6,8),60-(8,8,8,8,8)]
    50       5.683644       5.683644       5.683644    8[6-(6,8),60-(8,8,8,8,8)]
    51       4.910688       4.910688       4.910688    8[6-(6,8),60-(8,8,8,8,8)]
    52       0.724608       0.724608       0.724608    8[6-(6,8),60-(8,8,8,8,8)]
    53       5.665896       5.665896       5.665896    8[6-(6,8),60-(8,8,8,8,8)]
    54       5.717304       5.717304       5.717304    8[6-(6,8),60-(8,8,8,8,8)]
    55       2.177496       2.177496       2.177496    8[6-(6,8),60-(8,8,8,8,8)]
    56       2.623644       2.623644       2.623644    8[6-(6,8),60-(8,8,8,8,8)]
    57       1.850688       1.850688       1.850688    8[6-(6,8),60-(8,8,8,8,8)]
    58       3.784608       3.784608       3.784608    8[6-(6,8),60-(8,8,8,8,8)]
    59       3.514104       3.514104       3.514104    8[6-(6,8),60-(8,8,8,8,8)]
    60       3.462696       3.462696       3.462696    8[6-(6,8),60-(8,8,8,8,8)]
    61       0.882504       0.882504       0.882504    8[6-(6,8),60-(8,8,8,8,8)]
    62       0.436356       0.436356       0.436356    8[6-(6,8),60-(8,8,8,8,8)]
    63       1.209312       1.209312       1.209312    8[6-(6,8),60-(8,8,8,8,8)]
    64       5.395392       5.395392       5.395392    8[6-(6,8),60-(8,8,8,8,8)]
    65       4.104317       4.104317       4.104317    1[6-(6,6)]
    66       0.535684       0.535684       0.535684    1[6-(6,6)]
    67       5.732176       5.732176       5.732176    1[6-(6,6)]
    68       5.075683       5.075683       5.075683    1[6-(6,6)]
    69       2.524316       2.524316       2.524316    1[6-(6,6)]
    70       3.450028       3.450028       3.450028    1[6-(6,6)]
    71       2.015683       2.015683       2.015683    1[6-(6,6)]
    72       5.584316       5.584316       5.584316    1[6-(6,6)]
    73       0.390028       0.390028       0.390028    1[6-(6,6)]
    74       1.044317       1.044317       1.044317    1[6-(6,6)]
    75       3.595684       3.595684       3.595684    1[6-(6,6)]
    76       2.672176       2.672176       2.672176    1[6-(6,6)]
