# Supplementary material for: A collection of forcefield precursors for metal–organic frameworks
Source: RSC Adv. 2019 Nov 13;9(63):36492–507. doi: 10.1039/c9ra07327b (PMC9075174; doi:10.1039/c9ra07327b)
Supplement: RA-009-C9RA07327B-s2290 [file RA-009-C9RA07327B-s2290.txt]

SEWCED_clean

20.304900    0.000000    0.000000
0.000000    20.304900    0.000000
0.000000    0.000000    49.641000

     1      14.032513      14.032513      14.032513    48[7-(6,6),7-(6,6),8-(7)]
     2       6.272387       6.272387       6.272387    48[7-(6,6),7-(6,6),8-(7)]
     3       2.629485       2.629485       2.629485    48[7-(6,6),7-(6,6),8-(7)]
     4      17.675415      17.675415      17.675415    48[7-(6,6),7-(6,6),8-(7)]
     5      16.179147      16.179147      16.179147    48[7-(6,6),7-(6,6),7-(6,6),7-(6,6),8-(7),8-(7)]
     6       4.125753       4.125753       4.125753    48[7-(6,6),7-(6,6),7-(6,6),7-(6,6),8-(7),8-(7)]
     7      17.675415      17.675415      17.675415    48[7-(6,6),7-(6,6),8-(7)]
     8       2.629485       2.629485       2.629485    48[7-(6,6),7-(6,6),8-(7)]
     9       6.272387       6.272387       6.272387    48[7-(6,6),7-(6,6),8-(7)]
    10      14.032513      14.032513      14.032513    48[7-(6,6),7-(6,6),8-(7)]
    11      16.179147      16.179147      16.179147    48[7-(6,6),7-(6,6),7-(6,6),7-(6,6),8-(7),8-(7)]
    12       4.125753       4.125753       4.125753    48[7-(6,6),7-(6,6),7-(6,6),7-(6,6),8-(7),8-(7)]
    13       5.949336       5.949336       5.949336    1[8-(6)]
    14       6.038677       6.038677       6.038677    1[8-(6)]
    15       6.572696       6.572696       6.572696    1[8-(6)]
    16       8.440747       8.440747       8.440747    1[8-(6)]
    17      13.618496      13.618496      13.618496    1[6-(6,7)]
    18       11.31389       11.31389       11.31389    1[6-(6,6)]
    19       11.35247       11.35247       11.35247    1[6-(6,6)]
    20      13.683472      13.683472      13.683472    1[6-(6,7)]
    21       9.352437       9.352437       9.352437    1[6-(6,6)]
    22      10.546365      10.546365      10.546365    1[6-(6,6)]
    23       7.027526       7.027526       7.027526    1[6-(6,6)]
    24       5.880299       5.880299       5.880299    1[6-(6,6)]
    25       6.227513       6.227513       6.227513    1[6-(6,6)]
    26       5.175719       5.175719       5.175719    1[6-(6,6)]
    27       1.602057       1.602057       1.602057    1[6-(6,6)]
    28       2.615271       2.615271       2.615271    1[6-(6,6)]
    29      18.737362      18.737362      18.737362    1[6-(6,7)]
    30       0.708641       0.708641       0.708641    1[6-(6,6)]
    31       0.643665       0.643665       0.643665    1[6-(6,6)]
    32      18.670356      18.670356      18.670356    1[6-(6,7)]
    33      12.566703      12.566703      12.566703    1[6-(6,7)]
    34      11.376835      11.376835      11.376835    1[6-(6,6)]
    35      11.248915      11.248915      11.248915    1[6-(6,6)]
    36      12.491574      12.491574      12.491574    1[6-(6,7)]
    37      12.905794      12.905794      12.905794    1[6-(6,6)]
    38      12.355532      12.355532      12.355532    1[6-(6,6)]
    39      10.065139      10.065139      10.065139    1[6-(6,6)]
    40       8.599125       8.599125       8.599125    1[6-(6,6)]
    41       7.898606       7.898606       7.898606    1[6-(6,6)]
    42       7.094532       7.094532       7.094532    1[6-(6,6)]
    43          5.594          5.594          5.594    1[6-(6,6)]
    44       6.534117       6.534117       6.534117    1[6-(6,6)]
    45       3.825443       3.825443       3.825443    1[6-(6,6)]
    46       6.816355       6.816355       6.816355    1[6-(6,6)]
    47       5.520902       5.520902       5.520902    1[6-(6,7)]
    48      14.355564      14.355564      14.355564    1[8-(6)]
    49      14.266223      14.266223      14.266223    1[8-(6)]
    50      13.732204      13.732204      13.732204    1[8-(6)]
    51      11.864153      11.864153      11.864153    1[8-(6)]
    52       6.686404       6.686404       6.686404    1[6-(6,7)]
    53        8.99101        8.99101        8.99101    1[6-(6,6)]
    54        8.95243        8.95243        8.95243    1[6-(6,6)]
    55       6.621428       6.621428       6.621428    1[6-(6,7)]
    56      10.952463      10.952463      10.952463    1[6-(6,6)]
    57       9.758535       9.758535       9.758535    1[6-(6,6)]
    58      13.277374      13.277374      13.277374    1[6-(6,6)]
    59      14.424601      14.424601      14.424601    1[6-(6,6)]
    60      14.077387      14.077387      14.077387    1[6-(6,6)]
    61      15.129181      15.129181      15.129181    1[6-(6,6)]
    62      18.702843      18.702843      18.702843    1[6-(6,6)]
    63      17.689629      17.689629      17.689629    1[6-(6,6)]
    64       1.567538       1.567538       1.567538    1[6-(6,7)]
    65      19.596259      19.596259      19.596259    1[6-(6,6)]
    66      19.661235      19.661235      19.661235    1[6-(6,6)]
    67       1.634544       1.634544       1.634544    1[6-(6,7)]
    68       7.738197       7.738197       7.738197    1[6-(6,7)]
    69       8.928065       8.928065       8.928065    1[6-(6,6)]
    70       9.055985       9.055985       9.055985    1[6-(6,6)]
    71       7.813326       7.813326       7.813326    1[6-(6,7)]
    72       7.399106       7.399106       7.399106    1[6-(6,6)]
    73       7.949368       7.949368       7.949368    1[6-(6,6)]
    74      10.239761      10.239761      10.239761    1[6-(6,6)]
    75      11.705775      11.705775      11.705775    1[6-(6,6)]
    76      12.406294      12.406294      12.406294    1[6-(6,6)]
    77      13.210368      13.210368      13.210368    1[6-(6,6)]
    78        14.7109        14.7109        14.7109    1[6-(6,6)]
    79      13.770783      13.770783      13.770783    1[6-(6,6)]
    80      16.479457      16.479457      16.479457    1[6-(6,6)]
    81      13.488545      13.488545      13.488545    1[6-(6,6)]
    82      14.783998      14.783998      14.783998    1[6-(6,7)]
    83       4.964548       4.964548       4.964548    1[8-(6)]
    84       5.100591       5.100591       5.100591    1[8-(6)]
    85      19.937381      19.937381      19.937381    1[8-(6)]
    86      16.934287      16.934287      16.934287    1[8-(6)]
    87       5.352372       5.352372       5.352372    1[6-(6,7)]
    88       5.224451       5.224451       5.224451    1[6-(6,6)]
    89       2.564509       2.564509       2.564509    1[6-(6,6)]
    90       2.708674       2.708674       2.708674    1[6-(6,7)]
    91       4.980792       4.980792       4.980792    1[6-(6,6)]
    92        2.36146        2.36146        2.36146    1[6-(6,6)]
    93       1.126922       1.126922       1.126922    1[6-(6,6)]
    94       2.213234       2.213234       2.213234    1[6-(6,6)]
    95       2.079222       2.079222       2.079222    1[6-(6,6)]
    96       0.651787       0.651787       0.651787    1[6-(6,6)]
    97       1.662971       1.662971       1.662971    1[6-(6,6)]
    98       4.915816       4.915816       4.915816    1[6-(6,6)]
    99       3.764528       3.764528       3.764528    1[6-(6,7)]
   100        3.43762        3.43762        3.43762    1[6-(6,6)]
   101       3.758437       3.758437       3.758437    1[6-(6,6)]
   102       4.113773       4.113773       4.113773    1[6-(6,7)]
   103       3.236601       3.236601       3.236601    1[6-(6,7)]
   104       2.347246       2.347246       2.347246    1[6-(6,6)]
   105       19.26732       19.26732       19.26732    1[6-(6,6)]
   106      20.215558      20.215558      20.215558    1[6-(6,7)]
   107       20.05718       20.05718       20.05718    1[6-(6,6)]
   108      18.422636      18.422636      18.422636    1[6-(6,6)]
   109      18.509947      18.509947      18.509947    1[6-(6,6)]
   110       0.170561       0.170561       0.170561    1[6-(6,6)]
   111       0.919812       0.919812       0.919812    1[6-(6,6)]
   112       2.306637       2.306637       2.306637    1[6-(6,6)]
   113      19.362753      19.362753      19.362753    1[6-(6,6)]
   114      15.768785      15.768785      15.768785    1[6-(6,6)]
   115      17.992172      17.992172      17.992172    1[6-(6,6)]
   116      15.311925      15.311925      15.311925    1[6-(6,6)]
   117      14.126119      14.126119      14.126119    1[6-(6,7)]
   118      15.340352      15.340352      15.340352    1[8-(6)]
   119      15.204309      15.204309      15.204309    1[8-(6)]
   120       0.367519       0.367519       0.367519    1[8-(6)]
   121       3.370613       3.370613       3.370613    1[8-(6)]
   122      14.952528      14.952528      14.952528    1[6-(6,7)]
   123      15.080449      15.080449      15.080449    1[6-(6,6)]
   124      17.740391      17.740391      17.740391    1[6-(6,6)]
   125      17.596226      17.596226      17.596226    1[6-(6,7)]
   126      15.324108      15.324108      15.324108    1[6-(6,6)]
   127       17.94344       17.94344       17.94344    1[6-(6,6)]
   128      19.177978      19.177978      19.177978    1[6-(6,6)]
   129      18.091666      18.091666      18.091666    1[6-(6,6)]
   130      18.225678      18.225678      18.225678    1[6-(6,6)]
   131      19.653113      19.653113      19.653113    1[6-(6,6)]
   132      18.641929      18.641929      18.641929    1[6-(6,6)]
   133      15.389084      15.389084      15.389084    1[6-(6,6)]
   134      16.540372      16.540372      16.540372    1[6-(6,7)]
   135       16.86728       16.86728       16.86728    1[6-(6,6)]
   136      16.546463      16.546463      16.546463    1[6-(6,6)]
   137      16.191127      16.191127      16.191127    1[6-(6,7)]
   138      17.068299      17.068299      17.068299    1[6-(6,7)]
   139      17.957654      17.957654      17.957654    1[6-(6,6)]
   140        1.03758        1.03758        1.03758    1[6-(6,6)]
   141       0.089342       0.089342       0.089342    1[6-(6,7)]
   142        0.24772        0.24772        0.24772    1[6-(6,6)]
   143       1.882264       1.882264       1.882264    1[6-(6,6)]
   144       1.794953       1.794953       1.794953    1[6-(6,6)]
   145      20.134339      20.134339      20.134339    1[6-(6,6)]
   146      19.385088      19.385088      19.385088    1[6-(6,6)]
   147      17.998263      17.998263      17.998263    1[6-(6,6)]
   148       0.942147       0.942147       0.942147    1[6-(6,6)]
   149       4.536115       4.536115       4.536115    1[6-(6,6)]
   150       2.312728       2.312728       2.312728    1[6-(6,6)]
   151       4.992975       4.992975       4.992975    1[6-(6,6)]
   152       6.178781       6.178781       6.178781    1[6-(6,7)]
   153      15.340352      15.340352      15.340352    1[8-(6)]
   154      15.204309      15.204309      15.204309    1[8-(6)]
   155       0.367519       0.367519       0.367519    1[8-(6)]
   156       3.370613       3.370613       3.370613    1[8-(6)]
   157      14.952528      14.952528      14.952528    1[6-(6,7)]
   158      15.080449      15.080449      15.080449    1[6-(6,6)]
   159      17.740391      17.740391      17.740391    1[6-(6,6)]
   160      17.596226      17.596226      17.596226    1[6-(6,7)]
   161      15.324108      15.324108      15.324108    1[6-(6,6)]
   162       17.94344       17.94344       17.94344    1[6-(6,6)]
   163      19.177978      19.177978      19.177978    1[6-(6,6)]
   164      18.091666      18.091666      18.091666    1[6-(6,6)]
   165      18.225678      18.225678      18.225678    1[6-(6,6)]
   166      19.653113      19.653113      19.653113    1[6-(6,6)]
   167      18.641929      18.641929      18.641929    1[6-(6,6)]
   168      15.389084      15.389084      15.389084    1[6-(6,6)]
   169      16.540372      16.540372      16.540372    1[6-(6,7)]
   170       16.86728       16.86728       16.86728    1[6-(6,6)]
   171      16.546463      16.546463      16.546463    1[6-(6,6)]
   172      16.191127      16.191127      16.191127    1[6-(6,7)]
   173      17.068299      17.068299      17.068299    1[6-(6,7)]
   174      17.957654      17.957654      17.957654    1[6-(6,6)]
   175        1.03758        1.03758        1.03758    1[6-(6,6)]
   176       0.089342       0.089342       0.089342    1[6-(6,7)]
   177        0.24772        0.24772        0.24772    1[6-(6,6)]
   178       1.882264       1.882264       1.882264    1[6-(6,6)]
   179       1.794953       1.794953       1.794953    1[6-(6,6)]
   180      20.134339      20.134339      20.134339    1[6-(6,6)]
   181      19.385088      19.385088      19.385088    1[6-(6,6)]
   182      17.998263      17.998263      17.998263    1[6-(6,6)]
   183       0.942147       0.942147       0.942147    1[6-(6,6)]
   184       4.536115       4.536115       4.536115    1[6-(6,6)]
   185       2.312728       2.312728       2.312728    1[6-(6,6)]
   186       4.992975       4.992975       4.992975    1[6-(6,6)]
   187       6.178781       6.178781       6.178781    1[6-(6,7)]
   188       4.964548       4.964548       4.964548    1[8-(6)]
   189       5.100591       5.100591       5.100591    1[8-(6)]
   190      19.937381      19.937381      19.937381    1[8-(6)]
   191      16.934287      16.934287      16.934287    1[8-(6)]
   192       5.352372       5.352372       5.352372    1[6-(6,7)]
   193       5.224451       5.224451       5.224451    1[6-(6,6)]
   194       2.564509       2.564509       2.564509    1[6-(6,6)]
   195       2.708674       2.708674       2.708674    1[6-(6,7)]
   196       4.980792       4.980792       4.980792    1[6-(6,6)]
   197        2.36146        2.36146        2.36146    1[6-(6,6)]
   198       1.126922       1.126922       1.126922    1[6-(6,6)]
   199       2.213234       2.213234       2.213234    1[6-(6,6)]
   200       2.079222       2.079222       2.079222    1[6-(6,6)]
   201       0.651787       0.651787       0.651787    1[6-(6,6)]
   202       1.662971       1.662971       1.662971    1[6-(6,6)]
   203       4.915816       4.915816       4.915816    1[6-(6,6)]
   204       3.764528       3.764528       3.764528    1[6-(6,7)]
   205        3.43762        3.43762        3.43762    1[6-(6,6)]
   206       3.758437       3.758437       3.758437    1[6-(6,6)]
   207       4.113773       4.113773       4.113773    1[6-(6,7)]
   208       3.236601       3.236601       3.236601    1[6-(6,7)]
   209       2.347246       2.347246       2.347246    1[6-(6,6)]
   210       19.26732       19.26732       19.26732    1[6-(6,6)]
   211      20.215558      20.215558      20.215558    1[6-(6,7)]
   212       20.05718       20.05718       20.05718    1[6-(6,6)]
   213      18.422636      18.422636      18.422636    1[6-(6,6)]
   214      18.509947      18.509947      18.509947    1[6-(6,6)]
   215       0.170561       0.170561       0.170561    1[6-(6,6)]
   216       0.919812       0.919812       0.919812    1[6-(6,6)]
   217       2.306637       2.306637       2.306637    1[6-(6,6)]
   218      19.362753      19.362753      19.362753    1[6-(6,6)]
   219      15.768785      15.768785      15.768785    1[6-(6,6)]
   220      17.992172      17.992172      17.992172    1[6-(6,6)]
   221      15.311925      15.311925      15.311925    1[6-(6,6)]
   222      14.126119      14.126119      14.126119    1[6-(6,7)]
   223      14.355564      14.355564      14.355564    1[8-(6)]
   224      14.266223      14.266223      14.266223    1[8-(6)]
   225      13.732204      13.732204      13.732204    1[8-(6)]
   226      11.864153      11.864153      11.864153    1[8-(6)]
   227       6.686404       6.686404       6.686404    1[6-(6,7)]
   228        8.99101        8.99101        8.99101    1[6-(6,6)]
   229        8.95243        8.95243        8.95243    1[6-(6,6)]
   230       6.621428       6.621428       6.621428    1[6-(6,7)]
   231      10.952463      10.952463      10.952463    1[6-(6,6)]
   232       9.758535       9.758535       9.758535    1[6-(6,6)]
   233      13.277374      13.277374      13.277374    1[6-(6,6)]
   234      14.424601      14.424601      14.424601    1[6-(6,6)]
   235      14.077387      14.077387      14.077387    1[6-(6,6)]
   236      15.129181      15.129181      15.129181    1[6-(6,6)]
   237      18.702843      18.702843      18.702843    1[6-(6,6)]
   238      17.689629      17.689629      17.689629    1[6-(6,6)]
   239       1.567538       1.567538       1.567538    1[6-(6,7)]
   240      19.596259      19.596259      19.596259    1[6-(6,6)]
   241      19.661235      19.661235      19.661235    1[6-(6,6)]
   242       1.634544       1.634544       1.634544    1[6-(6,7)]
   243       7.738197       7.738197       7.738197    1[6-(6,7)]
   244       8.928065       8.928065       8.928065    1[6-(6,6)]
   245       9.055985       9.055985       9.055985    1[6-(6,6)]
   246       7.813326       7.813326       7.813326    1[6-(6,7)]
   247       7.399106       7.399106       7.399106    1[6-(6,6)]
   248       7.949368       7.949368       7.949368    1[6-(6,6)]
   249      10.239761      10.239761      10.239761    1[6-(6,6)]
   250      11.705775      11.705775      11.705775    1[6-(6,6)]
   251      12.406294      12.406294      12.406294    1[6-(6,6)]
   252      13.210368      13.210368      13.210368    1[6-(6,6)]
   253        14.7109        14.7109        14.7109    1[6-(6,6)]
   254      13.770783      13.770783      13.770783    1[6-(6,6)]
   255      16.479457      16.479457      16.479457    1[6-(6,6)]
   256      13.488545      13.488545      13.488545    1[6-(6,6)]
   257      14.783998      14.783998      14.783998    1[6-(6,7)]
   258       5.949336       5.949336       5.949336    1[8-(6)]
   259       6.038677       6.038677       6.038677    1[8-(6)]
   260       6.572696       6.572696       6.572696    1[8-(6)]
   261       8.440747       8.440747       8.440747    1[8-(6)]
   262      13.618496      13.618496      13.618496    1[6-(6,7)]
   263       11.31389       11.31389       11.31389    1[6-(6,6)]
   264       11.35247       11.35247       11.35247    1[6-(6,6)]
   265      13.683472      13.683472      13.683472    1[6-(6,7)]
   266       9.352437       9.352437       9.352437    1[6-(6,6)]
   267      10.546365      10.546365      10.546365    1[6-(6,6)]
   268       7.027526       7.027526       7.027526    1[6-(6,6)]
   269       5.880299       5.880299       5.880299    1[6-(6,6)]
   270       6.227513       6.227513       6.227513    1[6-(6,6)]
   271       5.175719       5.175719       5.175719    1[6-(6,6)]
   272       1.602057       1.602057       1.602057    1[6-(6,6)]
   273       2.615271       2.615271       2.615271    1[6-(6,6)]
   274      18.737362      18.737362      18.737362    1[6-(6,7)]
   275       0.708641       0.708641       0.708641    1[6-(6,6)]
   276       0.643665       0.643665       0.643665    1[6-(6,6)]
   277      18.670356      18.670356      18.670356    1[6-(6,7)]
   278      12.566703      12.566703      12.566703    1[6-(6,7)]
   279      11.376835      11.376835      11.376835    1[6-(6,6)]
   280      11.248915      11.248915      11.248915    1[6-(6,6)]
   281      12.491574      12.491574      12.491574    1[6-(6,7)]
   282      12.905794      12.905794      12.905794    1[6-(6,6)]
   283      12.355532      12.355532      12.355532    1[6-(6,6)]
   284      10.065139      10.065139      10.065139    1[6-(6,6)]
   285       8.599125       8.599125       8.599125    1[6-(6,6)]
   286       7.898606       7.898606       7.898606    1[6-(6,6)]
   287       7.094532       7.094532       7.094532    1[6-(6,6)]
   288          5.594          5.594          5.594    1[6-(6,6)]
   289       6.534117       6.534117       6.534117    1[6-(6,6)]
   290       3.825443       3.825443       3.825443    1[6-(6,6)]
   291       6.816355       6.816355       6.816355    1[6-(6,6)]
   292       5.520902       5.520902       5.520902    1[6-(6,7)]
   293      13.153514      13.153514      13.153514    6[1-(0),6-(1,6),7-(6,48)]
   294      11.774812      11.774812      11.774812    6[1-(0),6-(1,7),6-(6,6)]
   295       11.06617       11.06617       11.06617    6[6-(1,6),6-(1,6),6-(6,6)]
   296      11.797147      11.797147      11.797147    6[1-(0),6-(1,7),6-(6,6)]
   297      13.198185      13.198185      13.198185    6[1-(0),6-(1,6),7-(6,48)]
   298       9.594065       9.594065       9.594065    6[6-(1,6),6-(6,6),6-(6,6)]
   299       8.881363       8.881363       8.881363    6[1-(0),6-(6,6),6-(6,8)]
   300        7.46002        7.46002        7.46002    6[6-(1,6),6-(6,6),8-(1)]
   301        6.75341        6.75341        6.75341    6[6-(6,6),6-(6,6),6-(6,8)]
   302       7.492508       7.492508       7.492508    6[6-(1,6),6-(6,6),6-(6,6)]
   303       8.889485       8.889485       8.889485    6[6-(1,6),6-(6,6),6-(6,6)]
   304       9.598126       9.598126       9.598126    6[1-(0),6-(6,17),6-(6,6)]
   305       8.911821       8.911821       8.911821    6[6-(1,6),6-(1,6),17-(0)]
   306       7.496569       7.496569       7.496569    6[1-(0),6-(1,6),6-(6,17)]
   307       6.830568       6.830568       6.830568    6[1-(0),6-(1,6),6-(6,6)]
   308       5.271152       5.271152       5.271152    6[6-(6,6),6-(6,6),6-(6,8)]
   309       4.590938       4.590938       4.590938    6[6-(1,6),6-(6,6),6-(6,6)]
   310       5.279274       5.279274       5.279274    6[1-(0),6-(1,6),6-(6,6)]
   311       4.672157       4.672157       4.672157    6[1-(0),6-(1,6),6-(6,17)]
   312        3.27518        3.27518        3.27518    6[6-(1,6),6-(1,6),17-(0)]
   313       2.544204       2.544204       2.544204    6[1-(0),6-(6,17),6-(6,6)]
   314       3.159442       3.159442       3.159442    6[6-(1,6),6-(6,6),6-(6,6)]
   315        2.44674        2.44674        2.44674    6[6-(1,6),6-(6,6),6-(6,6)]
   316       3.110711       3.110711       3.110711    6[1-(0),6-(6,6),6-(6,8)]
   317       4.542206       4.542206       4.542206    6[6-(1,6),6-(6,6),8-(1)]
   318      19.198283      19.198283      19.198283    6[1-(0),6-(1,6),7-(6,48)]
   319       0.257872       0.257872       0.257872    6[1-(0),6-(1,7),6-(6,6)]
   320       0.962452       0.962452       0.962452    6[6-(1,6),6-(1,6),6-(6,6)]
   321       0.213201       0.213201       0.213201    6[1-(0),6-(1,7),6-(6,6)]
   322      19.155643      19.155643      19.155643    6[1-(0),6-(1,6),7-(6,48)]
   323      12.323044      12.323044      12.323044    6[1-(0),6-(1,6),7-(6,48)]
   324      11.590037      11.590037      11.590037    6[1-(0),6-(1,7),6-(6,6)]
   325      11.159573      11.159573      11.159573    6[6-(1,6),6-(1,6),6-(6,6)]
   326      11.527092      11.527092      11.527092    6[1-(0),6-(1,7),6-(6,6)]
   327      12.274312      12.274312      12.274312    6[1-(0),6-(1,6),7-(6,48)]
   328      10.306767      10.306767      10.306767    6[6-(1,6),6-(6,6),6-(6,6)]
   329       10.89764       10.89764       10.89764    6[6-(1,6),6-(6,6),6-(6,6)]
   330      12.323044      12.323044      12.323044    6[1-(0),6-(6,17),6-(6,6)]
   331      12.826605      12.826605      12.826605    6[6-(1,6),6-(1,6),17-(0)]
   332      11.977861      11.977861      11.977861    6[1-(0),6-(1,6),6-(6,17)]
   333      10.631646      10.631646      10.631646    6[1-(0),6-(1,6),6-(6,6)]
   334      10.059047      10.059047      10.059047    6[6-(1,6),6-(6,6),6-(6,6)]
   335       8.651918       8.651918       8.651918    6[6-(6,6),6-(6,6),6-(6,8)]
   336        8.12399        8.12399        8.12399    6[6-(1,6),6-(6,6),8-(1)]
   337       8.984918       8.984918       8.984918    6[1-(0),6-(6,6),6-(6,8)]
   338       7.778807       7.778807       7.778807    6[6-(6,6),6-(6,6),6-(6,8)]
   339       7.230575       7.230575       7.230575    6[6-(1,6),6-(6,6),6-(6,6)]
   340       7.425502       7.425502       7.425502    6[1-(0),6-(1,6),6-(6,6)]
   341       6.958489       6.958489       6.958489    6[1-(0),6-(1,6),6-(6,17)]
   342        6.25797        6.25797        6.25797    6[6-(1,6),6-(1,6),17-(0)]
   343        6.05086        6.05086        6.05086    6[1-(0),6-(6,17),6-(6,6)]
   344       6.487416       6.487416       6.487416    6[6-(1,6),6-(6,6),6-(6,6)]
   345       6.247818       6.247818       6.247818    6[6-(1,6),6-(6,6),6-(6,6)]
   346       6.727013       6.727013       6.727013    6[1-(0),6-(6,6),6-(6,8)]
   347       7.522965       7.522965       7.522965    6[6-(1,6),6-(6,6),8-(1)]
   348       3.427467       3.427467       3.427467    6[6-(1,6),7-(6,48)]
   349        4.18687        4.18687        4.18687    6[1-(0),6-(6,6),6-(7)]
   350       5.443744       5.443744       5.443744    6[6-(1,6),6-(1,6),6-(6,6)]
   351       5.943244       5.943244       5.943244    6[1-(0),6-(1,7),6-(6,6)]
   352       5.163536       5.163536       5.163536    6[1-(0),6-(1,6),7-(6,48)]
   353       7.151386       7.151386       7.151386    6[1-(0),6-(1,6),7-(6,48)]
   354       8.530088       8.530088       8.530088    6[1-(0),6-(1,7),6-(6,6)]
   355       9.238729       9.238729       9.238729    6[6-(1,6),6-(1,6),6-(6,6)]
   356       8.507753       8.507753       8.507753    6[1-(0),6-(1,7),6-(6,6)]
   357       7.106715       7.106715       7.106715    6[1-(0),6-(1,6),7-(6,48)]
   358      10.710835      10.710835      10.710835    6[6-(1,6),6-(6,6),6-(6,6)]
   359      11.423537      11.423537      11.423537    6[1-(0),6-(6,6),6-(6,8)]
   360       12.84488       12.84488       12.84488    6[6-(1,6),6-(6,6),8-(1)]
   361       13.55149       13.55149       13.55149    6[6-(6,6),6-(6,6),6-(6,8)]
   362      12.812392      12.812392      12.812392    6[6-(1,6),6-(6,6),6-(6,6)]
   363      11.415415      11.415415      11.415415    6[6-(1,6),6-(6,6),6-(6,6)]
   364      10.706774      10.706774      10.706774    6[1-(0),6-(6,17),6-(6,6)]
   365      11.393079      11.393079      11.393079    6[6-(1,6),6-(1,6),17-(0)]
   366      12.808331      12.808331      12.808331    6[1-(0),6-(1,6),6-(6,17)]
   367      13.474332      13.474332      13.474332    6[1-(0),6-(1,6),6-(6,6)]
   368      15.033748      15.033748      15.033748    6[6-(6,6),6-(6,6),6-(6,8)]
   369      15.713962      15.713962      15.713962    6[6-(1,6),6-(6,6),6-(6,6)]
   370      15.025626      15.025626      15.025626    6[1-(0),6-(1,6),6-(6,6)]
   371      15.632743      15.632743      15.632743    6[1-(0),6-(1,6),6-(6,17)]
   372       17.02972       17.02972       17.02972    6[6-(1,6),6-(1,6),17-(0)]
   373      17.760696      17.760696      17.760696    6[1-(0),6-(6,17),6-(6,6)]
   374      17.145458      17.145458      17.145458    6[6-(1,6),6-(6,6),6-(6,6)]
   375       17.85816       17.85816       17.85816    6[6-(1,6),6-(6,6),6-(6,6)]
   376      17.194189      17.194189      17.194189    6[1-(0),6-(6,6),6-(6,8)]
   377      15.762694      15.762694      15.762694    6[6-(1,6),6-(6,6),8-(1)]
   378       1.106617       1.106617       1.106617    6[1-(0),6-(1,6),7-(6,48)]
   379      20.047028      20.047028      20.047028    6[1-(0),6-(1,7),6-(6,6)]
   380      19.342448      19.342448      19.342448    6[6-(1,6),6-(1,6),6-(6,6)]
   381      20.091699      20.091699      20.091699    6[1-(0),6-(1,7),6-(6,6)]
   382       1.149257       1.149257       1.149257    6[1-(0),6-(1,6),7-(6,48)]
   383       7.981856       7.981856       7.981856    6[1-(0),6-(1,6),7-(6,48)]
   384       8.714863       8.714863       8.714863    6[1-(0),6-(1,7),6-(6,6)]
   385       9.145327       9.145327       9.145327    6[6-(1,6),6-(1,6),6-(6,6)]
   386       8.777808       8.777808       8.777808    6[1-(0),6-(1,7),6-(6,6)]
   387       8.030588       8.030588       8.030588    6[1-(0),6-(1,6),7-(6,48)]
   388       9.998133       9.998133       9.998133    6[6-(1,6),6-(6,6),6-(6,6)]
   389        9.40726        9.40726        9.40726    6[6-(1,6),6-(6,6),6-(6,6)]
   390       7.981856       7.981856       7.981856    6[1-(0),6-(6,17),6-(6,6)]
   391       7.478295       7.478295       7.478295    6[6-(1,6),6-(1,6),17-(0)]
   392       8.327039       8.327039       8.327039    6[1-(0),6-(1,6),6-(6,17)]
   393       9.673254       9.673254       9.673254    6[1-(0),6-(1,6),6-(6,6)]
   394      10.245853      10.245853      10.245853    6[6-(1,6),6-(6,6),6-(6,6)]
   395      11.652982      11.652982      11.652982    6[6-(6,6),6-(6,6),6-(6,8)]
   396       12.18091       12.18091       12.18091    6[6-(1,6),6-(6,6),8-(1)]
   397      11.319982      11.319982      11.319982    6[1-(0),6-(6,6),6-(6,8)]
   398      12.526093      12.526093      12.526093    6[6-(6,6),6-(6,6),6-(6,8)]
   399      13.074325      13.074325      13.074325    6[6-(1,6),6-(6,6),6-(6,6)]
   400      12.879398      12.879398      12.879398    6[1-(0),6-(1,6),6-(6,6)]
   401      13.346411      13.346411      13.346411    6[1-(0),6-(1,6),6-(6,17)]
   402       14.04693       14.04693       14.04693    6[6-(1,6),6-(1,6),17-(0)]
   403       14.25404       14.25404       14.25404    6[1-(0),6-(6,17),6-(6,6)]
   404      13.817484      13.817484      13.817484    6[6-(1,6),6-(6,6),6-(6,6)]
   405      14.057082      14.057082      14.057082    6[6-(1,6),6-(6,6),6-(6,6)]
   406      13.577887      13.577887      13.577887    6[1-(0),6-(6,6),6-(6,8)]
   407      12.781935      12.781935      12.781935    6[6-(1,6),6-(6,6),8-(1)]
   408      16.877433      16.877433      16.877433    6[6-(1,6),7-(6,48)]
   409       16.11803       16.11803       16.11803    6[1-(0),6-(6,6),6-(7)]
   410      14.861156      14.861156      14.861156    6[6-(1,6),6-(1,6),6-(6,6)]
   411      14.361656      14.361656      14.361656    6[1-(0),6-(1,7),6-(6,6)]
   412      15.141364      15.141364      15.141364    6[1-(0),6-(1,6),7-(6,48)]
   413       4.789926       4.789926       4.789926    6[1-(0),6-(1,6),7-(6,48)]
   414       4.720889       4.720889       4.720889    6[1-(0),6-(1,7),6-(6,6)]
   415       3.918846       3.918846       3.918846    6[6-(1,6),6-(1,6),6-(6,6)]
   416       3.159442       3.159442       3.159442    6[1-(0),6-(1,7),6-(6,6)]
   417       3.254875       3.254875       3.254875    6[1-(0),6-(1,6),7-(6,48)]
   418       3.843718       3.843718       3.843718    6[6-(1,6),6-(6,6),6-(6,6)]
   419       4.493474       4.493474       4.493474    6[1-(0),6-(6,6),6-(6,8)]
   420       4.450834       4.450834       4.450834    6[6-(1,6),6-(6,6),8-(1)]
   421       3.725949       3.725949       3.725949    6[6-(6,6),6-(6,6),6-(6,8)]
   422       3.015278       3.015278       3.015278    6[6-(1,6),6-(6,6),6-(6,6)]
   423       3.061979       3.061979       3.061979    6[6-(1,6),6-(6,6),6-(6,6)]
   424       2.339124       2.339124       2.339124    6[1-(0),6-(6,17),6-(6,6)]
   425       1.622362       1.622362       1.622362    6[6-(1,6),6-(1,6),17-(0)]
   426       1.597996       1.597996       1.597996    6[1-(0),6-(1,6),6-(6,17)]
   427       2.259935       2.259935       2.259935    6[1-(0),6-(1,6),6-(6,6)]
   428       3.677217       3.677217       3.677217    6[6-(6,6),6-(6,6),6-(6,8)]
   429       2.814259       2.814259       2.814259    6[6-(1,6),6-(6,6),6-(6,6)]
   430       2.014246       2.014246       2.014246    6[1-(0),6-(1,6),6-(6,6)]
   431       1.151288       1.151288       1.151288    6[1-(0),6-(1,6),6-(6,17)]
   432       1.011184       1.011184       1.011184    6[6-(1,6),6-(1,6),17-(0)]
   433       1.774648       1.774648       1.774648    6[1-(0),6-(6,17),6-(6,6)]
   434       2.714765       2.714765       2.714765    6[6-(1,6),6-(6,6),6-(6,6)]
   435       3.551327       3.551327       3.551327    6[6-(1,6),6-(6,6),6-(6,6)]
   436       4.355401       4.355401       4.355401    6[1-(0),6-(6,6),6-(6,8)]
   437       4.396011       4.396011       4.396011    6[6-(1,6),6-(6,6),8-(1)]
   438       3.788894       3.788894       3.788894    6[1-(0),6-(1,6),7-(6,48)]
   439       3.595998       3.595998       3.595998    6[1-(0),6-(1,7),6-(6,6)]
   440       3.634577       3.634577       3.634577    6[6-(1,6),6-(1,6),6-(6,6)]
   441       3.788894       3.788894       3.788894    6[1-(0),6-(1,7),6-(6,6)]
   442       3.985852       3.985852       3.985852    6[1-(0),6-(1,6),7-(6,48)]
   443        2.31882        2.31882        2.31882    6[1-(0),6-(1,6),7-(6,48)]
   444       1.801045       1.801045       1.801045    6[1-(0),6-(1,7),6-(6,6)]
   445       0.517775       0.517775       0.517775    6[6-(1,6),6-(1,6),6-(6,6)]
   446      20.168857      20.168857      20.168857    6[1-(0),6-(1,7),6-(6,6)]
   447       0.428433       0.428433       0.428433    6[1-(0),6-(1,6),7-(6,48)]
   448      20.227741      20.227741      20.227741    6[6-(1,6),6-(6,6),6-(6,6)]
   449      19.748546      19.748546      19.748546    6[6-(1,6),6-(6,6),6-(6,6)]
   450      19.758698      19.758698      19.758698    6[1-(0),6-(6,17),6-(6,6)]
   451      19.336356      19.336356      19.336356    6[6-(1,6),6-(1,6),17-(0)]
   452      18.788124      18.788124      18.788124    6[1-(0),6-(1,6),6-(6,17)]
   453      18.804368      18.804368      18.804368    6[1-(0),6-(1,6),6-(6,6)]
   454      19.253106      19.253106      19.253106    6[6-(1,6),6-(6,6),6-(6,6)]
   455      19.192191      19.192191      19.192191    6[6-(6,6),6-(6,6),6-(6,8)]
   456      19.630777      19.630777      19.630777    6[6-(1,6),6-(6,6),8-(1)]
   457      20.160735      20.160735      20.160735    6[1-(0),6-(6,6),6-(6,8)]
   458      18.611471      18.611471      18.611471    6[6-(6,6),6-(6,6),6-(6,8)]
   459      19.425698      19.425698      19.425698    6[6-(1,6),6-(6,6),6-(6,6)]
   460        0.53808        0.53808        0.53808    6[1-(0),6-(1,6),6-(6,6)]
   461        1.36652        1.36652        1.36652    6[1-(0),6-(1,6),6-(6,17)]
   462       0.781739       0.781739       0.781739    6[6-(1,6),6-(1,6),17-(0)]
   463      19.730271      19.730271      19.730271    6[1-(0),6-(6,17),6-(6,6)]
   464      18.883557      18.883557      18.883557    6[6-(1,6),6-(6,6),6-(6,6)]
   465      17.452062      17.452062      17.452062    6[6-(1,6),6-(6,6),6-(6,6)]
   466       16.69875       16.69875       16.69875    6[1-(0),6-(6,6),6-(6,8)]
   467      17.263226      17.263226      17.263226    6[6-(1,6),6-(6,6),8-(1)]
   468      16.430725      16.430725      16.430725    6[6-(1,6),7-(6,48)]
   469      17.190128      17.190128      17.190128    6[1-(0),6-(6,6),6-(7)]
   470      16.792152      16.792152      16.792152    6[6-(1,6),6-(1,6),6-(6,6)]
   471      15.618529      15.618529      15.618529    6[1-(0),6-(1,7),6-(6,6)]
   472      14.911919      14.911919      14.911919    6[1-(0),6-(1,6),7-(6,48)]
   473      15.514974      15.514974      15.514974    6[1-(0),6-(1,6),7-(6,48)]
   474      15.584011      15.584011      15.584011    6[1-(0),6-(1,7),6-(6,6)]
   475      16.386054      16.386054      16.386054    6[6-(1,6),6-(1,6),6-(6,6)]
   476      17.145458      17.145458      17.145458    6[1-(0),6-(1,7),6-(6,6)]
   477      17.050025      17.050025      17.050025    6[1-(0),6-(1,6),7-(6,48)]
   478      16.461182      16.461182      16.461182    6[6-(1,6),6-(6,6),6-(6,6)]
   479      15.811426      15.811426      15.811426    6[1-(0),6-(6,6),6-(6,8)]
   480      15.854066      15.854066      15.854066    6[6-(1,6),6-(6,6),8-(1)]
   481      16.578951      16.578951      16.578951    6[6-(6,6),6-(6,6),6-(6,8)]
   482      17.289622      17.289622      17.289622    6[6-(1,6),6-(6,6),6-(6,6)]
   483      17.242921      17.242921      17.242921    6[6-(1,6),6-(6,6),6-(6,6)]
   484      17.965776      17.965776      17.965776    6[1-(0),6-(6,17),6-(6,6)]
   485      18.682538      18.682538      18.682538    6[6-(1,6),6-(1,6),17-(0)]
   486      18.706904      18.706904      18.706904    6[1-(0),6-(1,6),6-(6,17)]
   487      18.044965      18.044965      18.044965    6[1-(0),6-(1,6),6-(6,6)]
   488      16.627683      16.627683      16.627683    6[6-(6,6),6-(6,6),6-(6,8)]
   489      17.490641      17.490641      17.490641    6[6-(1,6),6-(6,6),6-(6,6)]
   490      18.290654      18.290654      18.290654    6[1-(0),6-(1,6),6-(6,6)]
   491      19.153612      19.153612      19.153612    6[1-(0),6-(1,6),6-(6,17)]
   492      19.293716      19.293716      19.293716    6[6-(1,6),6-(1,6),17-(0)]
   493      18.530252      18.530252      18.530252    6[1-(0),6-(6,17),6-(6,6)]
   494      17.590135      17.590135      17.590135    6[6-(1,6),6-(6,6),6-(6,6)]
   495      16.753573      16.753573      16.753573    6[6-(1,6),6-(6,6),6-(6,6)]
   496      15.949499      15.949499      15.949499    6[1-(0),6-(6,6),6-(6,8)]
   497      15.908889      15.908889      15.908889    6[6-(1,6),6-(6,6),8-(1)]
   498      16.516006      16.516006      16.516006    6[1-(0),6-(1,6),7-(6,48)]
   499      16.708902      16.708902      16.708902    6[1-(0),6-(1,7),6-(6,6)]
   500      16.670323      16.670323      16.670323    6[6-(1,6),6-(1,6),6-(6,6)]
   501      16.516006      16.516006      16.516006    6[1-(0),6-(1,7),6-(6,6)]
   502      16.319048      16.319048      16.319048    6[1-(0),6-(1,6),7-(6,48)]
   503       17.98608       17.98608       17.98608    6[1-(0),6-(1,6),7-(6,48)]
   504      18.503855      18.503855      18.503855    6[1-(0),6-(1,7),6-(6,6)]
   505      19.787125      19.787125      19.787125    6[6-(1,6),6-(1,6),6-(6,6)]
   506       0.136043       0.136043       0.136043    6[1-(0),6-(1,7),6-(6,6)]
   507      19.876467      19.876467      19.876467    6[1-(0),6-(1,6),7-(6,48)]
   508       0.077159       0.077159       0.077159    6[6-(1,6),6-(6,6),6-(6,6)]
   509       0.556354       0.556354       0.556354    6[6-(1,6),6-(6,6),6-(6,6)]
   510       0.546202       0.546202       0.546202    6[1-(0),6-(6,17),6-(6,6)]
   511       0.968544       0.968544       0.968544    6[6-(1,6),6-(1,6),17-(0)]
   512       1.516776       1.516776       1.516776    6[1-(0),6-(1,6),6-(6,17)]
   513       1.500532       1.500532       1.500532    6[1-(0),6-(1,6),6-(6,6)]
   514       1.051794       1.051794       1.051794    6[6-(1,6),6-(6,6),6-(6,6)]
   515       1.112709       1.112709       1.112709    6[6-(6,6),6-(6,6),6-(6,8)]
   516       0.674123       0.674123       0.674123    6[6-(1,6),6-(6,6),8-(1)]
   517       0.144165       0.144165       0.144165    6[1-(0),6-(6,6),6-(6,8)]
   518       1.693429       1.693429       1.693429    6[6-(6,6),6-(6,6),6-(6,8)]
   519       0.879202       0.879202       0.879202    6[6-(1,6),6-(6,6),6-(6,6)]
   520       19.76682       19.76682       19.76682    6[1-(0),6-(1,6),6-(6,6)]
   521       18.93838       18.93838       18.93838    6[1-(0),6-(1,6),6-(6,17)]
   522      19.523161      19.523161      19.523161    6[6-(1,6),6-(1,6),17-(0)]
   523       0.574629       0.574629       0.574629    6[1-(0),6-(6,17),6-(6,6)]
   524       1.421343       1.421343       1.421343    6[6-(1,6),6-(6,6),6-(6,6)]
   525       2.852838       2.852838       2.852838    6[6-(1,6),6-(6,6),6-(6,6)]
   526        3.60615        3.60615        3.60615    6[1-(0),6-(6,6),6-(6,8)]
   527       3.041674       3.041674       3.041674    6[6-(1,6),6-(6,6),8-(1)]
   528       3.874175       3.874175       3.874175    6[6-(1,6),7-(6,48)]
   529       3.114772       3.114772       3.114772    6[1-(0),6-(6,6),6-(7)]
   530       3.512748       3.512748       3.512748    6[6-(1,6),6-(1,6),6-(6,6)]
   531       4.686371       4.686371       4.686371    6[1-(0),6-(1,7),6-(6,6)]
   532       5.392981       5.392981       5.392981    6[1-(0),6-(1,6),7-(6,48)]
   533      15.514974      15.514974      15.514974    6[1-(0),6-(1,6),7-(6,48)]
   534      15.584011      15.584011      15.584011    6[1-(0),6-(1,7),6-(6,6)]
   535      16.386054      16.386054      16.386054    6[6-(1,6),6-(1,6),6-(6,6)]
   536      17.145458      17.145458      17.145458    6[1-(0),6-(1,7),6-(6,6)]
   537      17.050025      17.050025      17.050025    6[1-(0),6-(1,6),7-(6,48)]
   538      16.461182      16.461182      16.461182    6[6-(1,6),6-(6,6),6-(6,6)]
   539      15.811426      15.811426      15.811426    6[1-(0),6-(6,6),6-(6,8)]
   540      15.854066      15.854066      15.854066    6[6-(1,6),6-(6,6),8-(1)]
   541      16.578951      16.578951      16.578951    6[6-(6,6),6-(6,6),6-(6,8)]
   542      17.289622      17.289622      17.289622    6[6-(1,6),6-(6,6),6-(6,6)]
   543      17.242921      17.242921      17.242921    6[6-(1,6),6-(6,6),6-(6,6)]
   544      17.965776      17.965776      17.965776    6[1-(0),6-(6,17),6-(6,6)]
   545      18.682538      18.682538      18.682538    6[6-(1,6),6-(1,6),17-(0)]
   546      18.706904      18.706904      18.706904    6[1-(0),6-(1,6),6-(6,17)]
   547      18.044965      18.044965      18.044965    6[1-(0),6-(1,6),6-(6,6)]
   548      16.627683      16.627683      16.627683    6[6-(6,6),6-(6,6),6-(6,8)]
   549      17.490641      17.490641      17.490641    6[6-(1,6),6-(6,6),6-(6,6)]
   550      18.290654      18.290654      18.290654    6[1-(0),6-(1,6),6-(6,6)]
   551      19.153612      19.153612      19.153612    6[1-(0),6-(1,6),6-(6,17)]
   552      19.293716      19.293716      19.293716    6[6-(1,6),6-(1,6),17-(0)]
   553      18.530252      18.530252      18.530252    6[1-(0),6-(6,17),6-(6,6)]
   554      17.590135      17.590135      17.590135    6[6-(1,6),6-(6,6),6-(6,6)]
   555      16.753573      16.753573      16.753573    6[6-(1,6),6-(6,6),6-(6,6)]
   556      15.949499      15.949499      15.949499    6[1-(0),6-(6,6),6-(6,8)]
   557      15.908889      15.908889      15.908889    6[6-(1,6),6-(6,6),8-(1)]
   558      16.516006      16.516006      16.516006    6[1-(0),6-(1,6),7-(6,48)]
   559      16.708902      16.708902      16.708902    6[1-(0),6-(1,7),6-(6,6)]
   560      16.670323      16.670323      16.670323    6[6-(1,6),6-(1,6),6-(6,6)]
   561      16.516006      16.516006      16.516006    6[1-(0),6-(1,7),6-(6,6)]
   562      16.319048      16.319048      16.319048    6[1-(0),6-(1,6),7-(6,48)]
   563       17.98608       17.98608       17.98608    6[1-(0),6-(1,6),7-(6,48)]
   564      18.503855      18.503855      18.503855    6[1-(0),6-(1,7),6-(6,6)]
   565      19.787125      19.787125      19.787125    6[6-(1,6),6-(1,6),6-(6,6)]
   566       0.136043       0.136043       0.136043    6[1-(0),6-(1,7),6-(6,6)]
   567      19.876467      19.876467      19.876467    6[1-(0),6-(1,6),7-(6,48)]
   568       0.077159       0.077159       0.077159    6[6-(1,6),6-(6,6),6-(6,6)]
   569       0.556354       0.556354       0.556354    6[6-(1,6),6-(6,6),6-(6,6)]
   570       0.546202       0.546202       0.546202    6[1-(0),6-(6,17),6-(6,6)]
   571       0.968544       0.968544       0.968544    6[6-(1,6),6-(1,6),17-(0)]
   572       1.516776       1.516776       1.516776    6[1-(0),6-(1,6),6-(6,17)]
   573       1.500532       1.500532       1.500532    6[1-(0),6-(1,6),6-(6,6)]
   574       1.051794       1.051794       1.051794    6[6-(1,6),6-(6,6),6-(6,6)]
   575       1.112709       1.112709       1.112709    6[6-(6,6),6-(6,6),6-(6,8)]
   576       0.674123       0.674123       0.674123    6[6-(1,6),6-(6,6),8-(1)]
   577       0.144165       0.144165       0.144165    6[1-(0),6-(6,6),6-(6,8)]
   578       1.693429       1.693429       1.693429    6[6-(6,6),6-(6,6),6-(6,8)]
   579       0.879202       0.879202       0.879202    6[6-(1,6),6-(6,6),6-(6,6)]
   580       19.76682       19.76682       19.76682    6[1-(0),6-(1,6),6-(6,6)]
   581       18.93838       18.93838       18.93838    6[1-(0),6-(1,6),6-(6,17)]
   582      19.523161      19.523161      19.523161    6[6-(1,6),6-(1,6),17-(0)]
   583       0.574629       0.574629       0.574629    6[1-(0),6-(6,17),6-(6,6)]
   584       1.421343       1.421343       1.421343    6[6-(1,6),6-(6,6),6-(6,6)]
   585       2.852838       2.852838       2.852838    6[6-(1,6),6-(6,6),6-(6,6)]
   586        3.60615        3.60615        3.60615    6[1-(0),6-(6,6),6-(6,8)]
   587       3.041674       3.041674       3.041674    6[6-(1,6),6-(6,6),8-(1)]
   588       3.874175       3.874175       3.874175    6[6-(1,6),7-(6,48)]
   589       3.114772       3.114772       3.114772    6[1-(0),6-(6,6),6-(7)]
   590       3.512748       3.512748       3.512748    6[6-(1,6),6-(1,6),6-(6,6)]
   591       4.686371       4.686371       4.686371    6[1-(0),6-(1,7),6-(6,6)]
   592       5.392981       5.392981       5.392981    6[1-(0),6-(1,6),7-(6,48)]
   593       4.789926       4.789926       4.789926    6[1-(0),6-(1,6),7-(6,48)]
   594       4.720889       4.720889       4.720889    6[1-(0),6-(1,7),6-(6,6)]
   595       3.918846       3.918846       3.918846    6[6-(1,6),6-(1,6),6-(6,6)]
   596       3.159442       3.159442       3.159442    6[1-(0),6-(1,7),6-(6,6)]
   597       3.254875       3.254875       3.254875    6[1-(0),6-(1,6),7-(6,48)]
   598       3.843718       3.843718       3.843718    6[6-(1,6),6-(6,6),6-(6,6)]
   599       4.493474       4.493474       4.493474    6[1-(0),6-(6,6),6-(6,8)]
   600       4.450834       4.450834       4.450834    6[6-(1,6),6-(6,6),8-(1)]
   601       3.725949       3.725949       3.725949    6[6-(6,6),6-(6,6),6-(6,8)]
   602       3.015278       3.015278       3.015278    6[6-(1,6),6-(6,6),6-(6,6)]
   603       3.061979       3.061979       3.061979    6[6-(1,6),6-(6,6),6-(6,6)]
   604       2.339124       2.339124       2.339124    6[1-(0),6-(6,17),6-(6,6)]
   605       1.622362       1.622362       1.622362    6[6-(1,6),6-(1,6),17-(0)]
   606       1.597996       1.597996       1.597996    6[1-(0),6-(1,6),6-(6,17)]
   607       2.259935       2.259935       2.259935    6[1-(0),6-(1,6),6-(6,6)]
   608       3.677217       3.677217       3.677217    6[6-(6,6),6-(6,6),6-(6,8)]
   609       2.814259       2.814259       2.814259    6[6-(1,6),6-(6,6),6-(6,6)]
   610       2.014246       2.014246       2.014246    6[1-(0),6-(1,6),6-(6,6)]
   611       1.151288       1.151288       1.151288    6[1-(0),6-(1,6),6-(6,17)]
   612       1.011184       1.011184       1.011184    6[6-(1,6),6-(1,6),17-(0)]
   613       1.774648       1.774648       1.774648    6[1-(0),6-(6,17),6-(6,6)]
   614       2.714765       2.714765       2.714765    6[6-(1,6),6-(6,6),6-(6,6)]
   615       3.551327       3.551327       3.551327    6[6-(1,6),6-(6,6),6-(6,6)]
   616       4.355401       4.355401       4.355401    6[1-(0),6-(6,6),6-(6,8)]
   617       4.396011       4.396011       4.396011    6[6-(1,6),6-(6,6),8-(1)]
   618       3.788894       3.788894       3.788894    6[1-(0),6-(1,6),7-(6,48)]
   619       3.595998       3.595998       3.595998    6[1-(0),6-(1,7),6-(6,6)]
   620       3.634577       3.634577       3.634577    6[6-(1,6),6-(1,6),6-(6,6)]
   621       3.788894       3.788894       3.788894    6[1-(0),6-(1,7),6-(6,6)]
   622       3.985852       3.985852       3.985852    6[1-(0),6-(1,6),7-(6,48)]
   623        2.31882        2.31882        2.31882    6[1-(0),6-(1,6),7-(6,48)]
   624       1.801045       1.801045       1.801045    6[1-(0),6-(1,7),6-(6,6)]
   625       0.517775       0.517775       0.517775    6[6-(1,6),6-(1,6),6-(6,6)]
   626      20.168857      20.168857      20.168857    6[1-(0),6-(1,7),6-(6,6)]
   627       0.428433       0.428433       0.428433    6[1-(0),6-(1,6),7-(6,48)]
   628      20.227741      20.227741      20.227741    6[6-(1,6),6-(6,6),6-(6,6)]
   629      19.748546      19.748546      19.748546    6[6-(1,6),6-(6,6),6-(6,6)]
   630      19.758698      19.758698      19.758698    6[1-(0),6-(6,17),6-(6,6)]
   631      19.336356      19.336356      19.336356    6[6-(1,6),6-(1,6),17-(0)]
   632      18.788124      18.788124      18.788124    6[1-(0),6-(1,6),6-(6,17)]
   633      18.804368      18.804368      18.804368    6[1-(0),6-(1,6),6-(6,6)]
   634      19.253106      19.253106      19.253106    6[6-(1,6),6-(6,6),6-(6,6)]
   635      19.192191      19.192191      19.192191    6[6-(6,6),6-(6,6),6-(6,8)]
   636      19.630777      19.630777      19.630777    6[6-(1,6),6-(6,6),8-(1)]
   637      20.160735      20.160735      20.160735    6[1-(0),6-(6,6),6-(6,8)]
   638      18.611471      18.611471      18.611471    6[6-(6,6),6-(6,6),6-(6,8)]
   639      19.425698      19.425698      19.425698    6[6-(1,6),6-(6,6),6-(6,6)]
   640        0.53808        0.53808        0.53808    6[1-(0),6-(1,6),6-(6,6)]
   641        1.36652        1.36652        1.36652    6[1-(0),6-(1,6),6-(6,17)]
   642       0.781739       0.781739       0.781739    6[6-(1,6),6-(1,6),17-(0)]
   643      19.730271      19.730271      19.730271    6[1-(0),6-(6,17),6-(6,6)]
   644      18.883557      18.883557      18.883557    6[6-(1,6),6-(6,6),6-(6,6)]
   645      17.452062      17.452062      17.452062    6[6-(1,6),6-(6,6),6-(6,6)]
   646       16.69875       16.69875       16.69875    6[1-(0),6-(6,6),6-(6,8)]
   647      17.263226      17.263226      17.263226    6[6-(1,6),6-(6,6),8-(1)]
   648      16.430725      16.430725      16.430725    6[6-(1,6),7-(6,48)]
   649      17.190128      17.190128      17.190128    6[1-(0),6-(6,6),6-(7)]
   650      16.792152      16.792152      16.792152    6[6-(1,6),6-(1,6),6-(6,6)]
   651      15.618529      15.618529      15.618529    6[1-(0),6-(1,7),6-(6,6)]
   652      14.911919      14.911919      14.911919    6[1-(0),6-(1,6),7-(6,48)]
   653       7.151386       7.151386       7.151386    6[1-(0),6-(1,6),7-(6,48)]
   654       8.530088       8.530088       8.530088    6[1-(0),6-(1,7),6-(6,6)]
   655       9.238729       9.238729       9.238729    6[6-(1,6),6-(1,6),6-(6,6)]
   656       8.507753       8.507753       8.507753    6[1-(0),6-(1,7),6-(6,6)]
   657       7.106715       7.106715       7.106715    6[1-(0),6-(1,6),7-(6,48)]
   658      10.710835      10.710835      10.710835    6[6-(1,6),6-(6,6),6-(6,6)]
   659      11.423537      11.423537      11.423537    6[1-(0),6-(6,6),6-(6,8)]
   660       12.84488       12.84488       12.84488    6[6-(1,6),6-(6,6),8-(1)]
   661       13.55149       13.55149       13.55149    6[6-(6,6),6-(6,6),6-(6,8)]
   662      12.812392      12.812392      12.812392    6[6-(1,6),6-(6,6),6-(6,6)]
   663      11.415415      11.415415      11.415415    6[6-(1,6),6-(6,6),6-(6,6)]
   664      10.706774      10.706774      10.706774    6[1-(0),6-(6,17),6-(6,6)]
   665      11.393079      11.393079      11.393079    6[6-(1,6),6-(1,6),17-(0)]
   666      12.808331      12.808331      12.808331    6[1-(0),6-(1,6),6-(6,17)]
   667      13.474332      13.474332      13.474332    6[1-(0),6-(1,6),6-(6,6)]
   668      15.033748      15.033748      15.033748    6[6-(6,6),6-(6,6),6-(6,8)]
   669      15.713962      15.713962      15.713962    6[6-(1,6),6-(6,6),6-(6,6)]
   670      15.025626      15.025626      15.025626    6[1-(0),6-(1,6),6-(6,6)]
   671      15.632743      15.632743      15.632743    6[1-(0),6-(1,6),6-(6,17)]
   672       17.02972       17.02972       17.02972    6[6-(1,6),6-(1,6),17-(0)]
   673      17.760696      17.760696      17.760696    6[1-(0),6-(6,17),6-(6,6)]
   674      17.145458      17.145458      17.145458    6[6-(1,6),6-(6,6),6-(6,6)]
   675       17.85816       17.85816       17.85816    6[6-(1,6),6-(6,6),6-(6,6)]
   676      17.194189      17.194189      17.194189    6[1-(0),6-(6,6),6-(6,8)]
   677      15.762694      15.762694      15.762694    6[6-(1,6),6-(6,6),8-(1)]
   678       1.106617       1.106617       1.106617    6[1-(0),6-(1,6),7-(6,48)]
   679      20.047028      20.047028      20.047028    6[1-(0),6-(1,7),6-(6,6)]
   680      19.342448      19.342448      19.342448    6[6-(1,6),6-(1,6),6-(6,6)]
   681      20.091699      20.091699      20.091699    6[1-(0),6-(1,7),6-(6,6)]
   682       1.149257       1.149257       1.149257    6[1-(0),6-(1,6),7-(6,48)]
   683       7.981856       7.981856       7.981856    6[1-(0),6-(1,6),7-(6,48)]
   684       8.714863       8.714863       8.714863    6[1-(0),6-(1,7),6-(6,6)]
   685       9.145327       9.145327       9.145327    6[6-(1,6),6-(1,6),6-(6,6)]
   686       8.777808       8.777808       8.777808    6[1-(0),6-(1,7),6-(6,6)]
   687       8.030588       8.030588       8.030588    6[1-(0),6-(1,6),7-(6,48)]
   688       9.998133       9.998133       9.998133    6[6-(1,6),6-(6,6),6-(6,6)]
   689        9.40726        9.40726        9.40726    6[6-(1,6),6-(6,6),6-(6,6)]
   690       7.981856       7.981856       7.981856    6[1-(0),6-(6,17),6-(6,6)]
   691       7.478295       7.478295       7.478295    6[6-(1,6),6-(1,6),17-(0)]
   692       8.327039       8.327039       8.327039    6[1-(0),6-(1,6),6-(6,17)]
   693       9.673254       9.673254       9.673254    6[1-(0),6-(1,6),6-(6,6)]
   694      10.245853      10.245853      10.245853    6[6-(1,6),6-(6,6),6-(6,6)]
   695      11.652982      11.652982      11.652982    6[6-(6,6),6-(6,6),6-(6,8)]
   696       12.18091       12.18091       12.18091    6[6-(1,6),6-(6,6),8-(1)]
   697      11.319982      11.319982      11.319982    6[1-(0),6-(6,6),6-(6,8)]
   698      12.526093      12.526093      12.526093    6[6-(6,6),6-(6,6),6-(6,8)]
   699      13.074325      13.074325      13.074325    6[6-(1,6),6-(6,6),6-(6,6)]
   700      12.879398      12.879398      12.879398    6[1-(0),6-(1,6),6-(6,6)]
   701      13.346411      13.346411      13.346411    6[1-(0),6-(1,6),6-(6,17)]
   702       14.04693       14.04693       14.04693    6[6-(1,6),6-(1,6),17-(0)]
   703       14.25404       14.25404       14.25404    6[1-(0),6-(6,17),6-(6,6)]
   704      13.817484      13.817484      13.817484    6[6-(1,6),6-(6,6),6-(6,6)]
   705      14.057082      14.057082      14.057082    6[6-(1,6),6-(6,6),6-(6,6)]
   706      13.577887      13.577887      13.577887    6[1-(0),6-(6,6),6-(6,8)]
   707      12.781935      12.781935      12.781935    6[6-(1,6),6-(6,6),8-(1)]
   708      16.877433      16.877433      16.877433    6[6-(1,6),7-(6,48)]
   709       16.11803       16.11803       16.11803    6[1-(0),6-(6,6),6-(7)]
   710      14.861156      14.861156      14.861156    6[6-(1,6),6-(1,6),6-(6,6)]
   711      14.361656      14.361656      14.361656    6[1-(0),6-(1,7),6-(6,6)]
   712      15.141364      15.141364      15.141364    6[1-(0),6-(1,6),7-(6,48)]
   713      13.153514      13.153514      13.153514    6[1-(0),6-(1,6),7-(6,48)]
   714      11.774812      11.774812      11.774812    6[1-(0),6-(1,7),6-(6,6)]
   715       11.06617       11.06617       11.06617    6[6-(1,6),6-(1,6),6-(6,6)]
   716      11.797147      11.797147      11.797147    6[1-(0),6-(1,7),6-(6,6)]
   717      13.198185      13.198185      13.198185    6[1-(0),6-(1,6),7-(6,48)]
   718       9.594065       9.594065       9.594065    6[6-(1,6),6-(6,6),6-(6,6)]
   719       8.881363       8.881363       8.881363    6[1-(0),6-(6,6),6-(6,8)]
   720        7.46002        7.46002        7.46002    6[6-(1,6),6-(6,6),8-(1)]
   721        6.75341        6.75341        6.75341    6[6-(6,6),6-(6,6),6-(6,8)]
   722       7.492508       7.492508       7.492508    6[6-(1,6),6-(6,6),6-(6,6)]
   723       8.889485       8.889485       8.889485    6[6-(1,6),6-(6,6),6-(6,6)]
   724       9.598126       9.598126       9.598126    6[1-(0),6-(6,17),6-(6,6)]
   725       8.911821       8.911821       8.911821    6[6-(1,6),6-(1,6),17-(0)]
   726       7.496569       7.496569       7.496569    6[1-(0),6-(1,6),6-(6,17)]
   727       6.830568       6.830568       6.830568    6[1-(0),6-(1,6),6-(6,6)]
   728       5.271152       5.271152       5.271152    6[6-(6,6),6-(6,6),6-(6,8)]
   729       4.590938       4.590938       4.590938    6[6-(1,6),6-(6,6),6-(6,6)]
   730       5.279274       5.279274       5.279274    6[1-(0),6-(1,6),6-(6,6)]
   731       4.672157       4.672157       4.672157    6[1-(0),6-(1,6),6-(6,17)]
   732        3.27518        3.27518        3.27518    6[6-(1,6),6-(1,6),17-(0)]
   733       2.544204       2.544204       2.544204    6[1-(0),6-(6,17),6-(6,6)]
   734       3.159442       3.159442       3.159442    6[6-(1,6),6-(6,6),6-(6,6)]
   735        2.44674        2.44674        2.44674    6[6-(1,6),6-(6,6),6-(6,6)]
   736       3.110711       3.110711       3.110711    6[1-(0),6-(6,6),6-(6,8)]
   737       4.542206       4.542206       4.542206    6[6-(1,6),6-(6,6),8-(1)]
   738      19.198283      19.198283      19.198283    6[1-(0),6-(1,6),7-(6,48)]
   739       0.257872       0.257872       0.257872    6[1-(0),6-(1,7),6-(6,6)]
   740       0.962452       0.962452       0.962452    6[6-(1,6),6-(1,6),6-(6,6)]
   741       0.213201       0.213201       0.213201    6[1-(0),6-(1,7),6-(6,6)]
   742      19.155643      19.155643      19.155643    6[1-(0),6-(1,6),7-(6,48)]
   743      12.323044      12.323044      12.323044    6[1-(0),6-(1,6),7-(6,48)]
   744      11.590037      11.590037      11.590037    6[1-(0),6-(1,7),6-(6,6)]
   745      11.159573      11.159573      11.159573    6[6-(1,6),6-(1,6),6-(6,6)]
   746      11.527092      11.527092      11.527092    6[1-(0),6-(1,7),6-(6,6)]
   747      12.274312      12.274312      12.274312    6[1-(0),6-(1,6),7-(6,48)]
   748      10.306767      10.306767      10.306767    6[6-(1,6),6-(6,6),6-(6,6)]
   749       10.89764       10.89764       10.89764    6[6-(1,6),6-(6,6),6-(6,6)]
   750      12.323044      12.323044      12.323044    6[1-(0),6-(6,17),6-(6,6)]
   751      12.826605      12.826605      12.826605    6[6-(1,6),6-(1,6),17-(0)]
   752      11.977861      11.977861      11.977861    6[1-(0),6-(1,6),6-(6,17)]
   753      10.631646      10.631646      10.631646    6[1-(0),6-(1,6),6-(6,6)]
   754      10.059047      10.059047      10.059047    6[6-(1,6),6-(6,6),6-(6,6)]
   755       8.651918       8.651918       8.651918    6[6-(6,6),6-(6,6),6-(6,8)]
   756        8.12399        8.12399        8.12399    6[6-(1,6),6-(6,6),8-(1)]
   757       8.984918       8.984918       8.984918    6[1-(0),6-(6,6),6-(6,8)]
   758       7.778807       7.778807       7.778807    6[6-(6,6),6-(6,6),6-(6,8)]
   759       7.230575       7.230575       7.230575    6[6-(1,6),6-(6,6),6-(6,6)]
   760       7.425502       7.425502       7.425502    6[1-(0),6-(1,6),6-(6,6)]
   761       6.958489       6.958489       6.958489    6[1-(0),6-(1,6),6-(6,17)]
   762        6.25797        6.25797        6.25797    6[6-(1,6),6-(1,6),17-(0)]
   763        6.05086        6.05086        6.05086    6[1-(0),6-(6,17),6-(6,6)]
   764       6.487416       6.487416       6.487416    6[6-(1,6),6-(6,6),6-(6,6)]
   765       6.247818       6.247818       6.247818    6[6-(1,6),6-(6,6),6-(6,6)]
   766       6.727013       6.727013       6.727013    6[1-(0),6-(6,6),6-(6,8)]
   767       7.522965       7.522965       7.522965    6[6-(1,6),6-(6,6),8-(1)]
   768       3.427467       3.427467       3.427467    6[6-(1,6),7-(6,48)]
   769        4.18687        4.18687        4.18687    6[1-(0),6-(6,6),6-(7)]
   770       5.443744       5.443744       5.443744    6[6-(1,6),6-(1,6),6-(6,6)]
   771       5.943244       5.943244       5.943244    6[1-(0),6-(1,7),6-(6,6)]
   772       5.163536       5.163536       5.163536    6[1-(0),6-(1,6),7-(6,48)]
   773      13.871699      13.871699      13.871699    7[6-(1,6),6-(1,6),48-(7,7,7,8,8)]
   774      18.491672      18.491672      18.491672    7[6-(1,6),6-(1,6),48-(7,7,7,8,8)]
   775      12.706806      12.706806      12.706806    7[6-(1,6),6-(1,6),48-(7,8)]
   776       3.912754       3.912754       3.912754    7[6-(1,6),6-(6),48-(7,8)]
   777      15.590102      15.590102      15.590102    7[8-(0),8-(48),8-(48)]
   778       6.433201       6.433201       6.433201    7[6-(1,6),6-(1,6),48-(7,7,7,8,8)]
   779       1.813228       1.813228       1.813228    7[6-(1,6),6-(1,6),48-(7,7,7,8,8)]
   780       7.598094       7.598094       7.598094    7[6-(1,6),6-(1,6),48-(7,8)]
   781      16.392146      16.392146      16.392146    7[6-(1,6),6-(6),48-(7,8)]
   782       4.714798       4.714798       4.714798    7[8-(0),8-(48),8-(48)]
   783       4.083315       4.083315       4.083315    7[6-(1,6),6-(1,6),48-(7,7,7,8,8)]
   784       4.002096       4.002096       4.002096    7[6-(1,6),6-(1,6),48-(7,7,7,8,8)]
   785       1.644697       1.644697       1.644697    7[6-(1,6),6-(1,6),48-(7,8)]
   786      15.299742      15.299742      15.299742    7[6-(1,6),6-(6),48-(7,8)]
   787       4.168596       4.168596       4.168596    7[8-(0),8-(48),8-(48)]
   788      16.221585      16.221585      16.221585    7[6-(1,6),6-(1,6),48-(7,7,7,8,8)]
   789      16.302804      16.302804      16.302804    7[6-(1,6),6-(1,6),48-(7,7,7,8,8)]
   790      18.660203      18.660203      18.660203    7[6-(1,6),6-(1,6),48-(7,8)]
   791       5.005158       5.005158       5.005158    7[6-(1,6),6-(6),48-(7,8)]
   792      16.136304      16.136304      16.136304    7[8-(0),8-(48),8-(48)]
   793      16.221585      16.221585      16.221585    7[6-(1,6),6-(1,6),48-(7,7,7,8,8)]
   794      16.302804      16.302804      16.302804    7[6-(1,6),6-(1,6),48-(7,7,7,8,8)]
   795      18.660203      18.660203      18.660203    7[6-(1,6),6-(1,6),48-(7,8)]
   796       5.005158       5.005158       5.005158    7[6-(1,6),6-(6),48-(7,8)]
   797      16.136304      16.136304      16.136304    7[8-(0),8-(48),8-(48)]
   798       4.083315       4.083315       4.083315    7[6-(1,6),6-(1,6),48-(7,7,7,8,8)]
   799       4.002096       4.002096       4.002096    7[6-(1,6),6-(1,6),48-(7,7,7,8,8)]
   800       1.644697       1.644697       1.644697    7[6-(1,6),6-(1,6),48-(7,8)]
   801      15.299742      15.299742      15.299742    7[6-(1,6),6-(6),48-(7,8)]
   802       4.168596       4.168596       4.168596    7[8-(0),8-(48),8-(48)]
   803       6.433201       6.433201       6.433201    7[6-(1,6),6-(1,6),48-(7,7,7,8,8)]
   804       1.813228       1.813228       1.813228    7[6-(1,6),6-(1,6),48-(7,7,7,8,8)]
   805       7.598094       7.598094       7.598094    7[6-(1,6),6-(1,6),48-(7,8)]
   806      16.392146      16.392146      16.392146    7[6-(1,6),6-(6),48-(7,8)]
   807       4.714798       4.714798       4.714798    7[8-(0),8-(48),8-(48)]
   808      13.871699      13.871699      13.871699    7[6-(1,6),6-(1,6),48-(7,7,7,8,8)]
   809      18.491672      18.491672      18.491672    7[6-(1,6),6-(1,6),48-(7,7,7,8,8)]
   810      12.706806      12.706806      12.706806    7[6-(1,6),6-(1,6),48-(7,8)]
   811       3.912754       3.912754       3.912754    7[6-(1,6),6-(6),48-(7,8)]
   812      15.590102      15.590102      15.590102    7[8-(0),8-(48),8-(48)]
   813        9.75752        9.75752        9.75752    17[6-(6,6)]
   814       2.481665       2.481665       2.481665    17[6-(6,6)]
   815      14.542369      14.542369      14.542369    17[6-(6,6)]
   816       5.665879       5.665879       5.665879    17[6-(6,6)]
   817       10.54738       10.54738       10.54738    17[6-(6,6)]
   818      17.823235      17.823235      17.823235    17[6-(6,6)]
   819       5.762531       5.762531       5.762531    17[6-(6,6)]
   820      14.639021      14.639021      14.639021    17[6-(6,6)]
   821       0.726915       0.726915       0.726915    17[6-(6,6)]
   822      20.205812      20.205812      20.205812    17[6-(6,6)]
   823      19.374936      19.374936      19.374936    17[6-(6,6)]
   824       1.843888       1.843888       1.843888    17[6-(6,6)]
   825      19.577985      19.577985      19.577985    17[6-(6,6)]
   826       0.099088       0.099088       0.099088    17[6-(6,6)]
   827       0.929964       0.929964       0.929964    17[6-(6,6)]
   828      18.461012      18.461012      18.461012    17[6-(6,6)]
   829      19.577985      19.577985      19.577985    17[6-(6,6)]
   830       0.099088       0.099088       0.099088    17[6-(6,6)]
   831       0.929964       0.929964       0.929964    17[6-(6,6)]
   832      18.461012      18.461012      18.461012    17[6-(6,6)]
   833       0.726915       0.726915       0.726915    17[6-(6,6)]
   834      20.205812      20.205812      20.205812    17[6-(6,6)]
   835      19.374936      19.374936      19.374936    17[6-(6,6)]
   836       1.843888       1.843888       1.843888    17[6-(6,6)]
   837       10.54738       10.54738       10.54738    17[6-(6,6)]
   838      17.823235      17.823235      17.823235    17[6-(6,6)]
   839       5.762531       5.762531       5.762531    17[6-(6,6)]
   840      14.639021      14.639021      14.639021    17[6-(6,6)]
   841        9.75752        9.75752        9.75752    17[6-(6,6)]
   842       2.481665       2.481665       2.481665    17[6-(6,6)]
   843      14.542369      14.542369      14.542369    17[6-(6,6)]
   844       5.665879       5.665879       5.665879    17[6-(6,6)]
   845       6.771684       6.771684       6.771684    8[1-(0),6-(6,6)]
   846       5.212268       5.212268       5.212268    8[1-(0),6-(6,6)]
   847       6.767623       6.767623       6.767623    8[1-(0),6-(6,6)]
   848       8.032618       8.032618       8.032618    8[1-(0),6-(6,6)]
   849      14.769784      14.769784      14.769784    8[7-(8,8)]
   850      15.514974      15.514974      15.514974    8[7-(8,8),48-(7,7)]
   851      16.339353      16.339353      16.339353    8[7-(8,8),48-(7,7,7,7,8)]
   852      13.533216      13.533216      13.533216    8[1-(0),6-(6,6)]
   853      15.092632      15.092632      15.092632    8[1-(0),6-(6,6)]
   854      13.537277      13.537277      13.537277    8[1-(0),6-(6,6)]
   855      12.272282      12.272282      12.272282    8[1-(0),6-(6,6)]
   856       5.535116       5.535116       5.535116    8[7-(8,8)]
   857       4.789926       4.789926       4.789926    8[7-(8,8),48-(7,7)]
   858       3.965547       3.965547       3.965547    8[7-(8,8),48-(7,7,7,7,8)]
   859       5.084347       5.084347       5.084347    8[1-(0),6-(6,6)]
   860       5.212268       5.212268       5.212268    8[1-(0),6-(6,6)]
   861      19.569863      19.569863      19.569863    8[1-(0),6-(6,6)]
   862      16.467274      16.467274      16.467274    8[1-(0),6-(6,6)]
   863       4.988914       4.988914       4.988914    8[7-(8,8)]
   864       3.041674       3.041674       3.041674    8[7-(8,8),48-(7,7)]
   865       4.562511       4.562511       4.562511    8[7-(8,8),48-(7,7,7,7,8)]
   866      15.220553      15.220553      15.220553    8[1-(0),6-(6,6)]
   867      15.092632      15.092632      15.092632    8[1-(0),6-(6,6)]
   868       0.735037       0.735037       0.735037    8[1-(0),6-(6,6)]
   869       3.837626       3.837626       3.837626    8[1-(0),6-(6,6)]
   870      15.315986      15.315986      15.315986    8[7-(8,8)]
   871      17.263226      17.263226      17.263226    8[7-(8,8),48-(7,7)]
   872      15.742389      15.742389      15.742389    8[7-(8,8),48-(7,7,7,7,8)]
   873      15.220553      15.220553      15.220553    8[1-(0),6-(6,6)]
   874      15.092632      15.092632      15.092632    8[1-(0),6-(6,6)]
   875       0.735037       0.735037       0.735037    8[1-(0),6-(6,6)]
   876       3.837626       3.837626       3.837626    8[1-(0),6-(6,6)]
   877      15.315986      15.315986      15.315986    8[7-(8,8)]
   878      17.263226      17.263226      17.263226    8[7-(8,8),48-(7,7)]
   879      15.742389      15.742389      15.742389    8[7-(8,8),48-(7,7,7,7,8)]
   880       5.084347       5.084347       5.084347    8[1-(0),6-(6,6)]
   881       5.212268       5.212268       5.212268    8[1-(0),6-(6,6)]
   882      19.569863      19.569863      19.569863    8[1-(0),6-(6,6)]
   883      16.467274      16.467274      16.467274    8[1-(0),6-(6,6)]
   884       4.988914       4.988914       4.988914    8[7-(8,8)]
   885       3.041674       3.041674       3.041674    8[7-(8,8),48-(7,7)]
   886       4.562511       4.562511       4.562511    8[7-(8,8),48-(7,7,7,7,8)]
   887      13.533216      13.533216      13.533216    8[1-(0),6-(6,6)]
   888      15.092632      15.092632      15.092632    8[1-(0),6-(6,6)]
   889      13.537277      13.537277      13.537277    8[1-(0),6-(6,6)]
   890      12.272282      12.272282      12.272282    8[1-(0),6-(6,6)]
   891       5.535116       5.535116       5.535116    8[7-(8,8)]
   892       4.789926       4.789926       4.789926    8[7-(8,8),48-(7,7)]
   893       3.965547       3.965547       3.965547    8[7-(8,8),48-(7,7,7,7,8)]
   894       6.771684       6.771684       6.771684    8[1-(0),6-(6,6)]
   895       5.212268       5.212268       5.212268    8[1-(0),6-(6,6)]
   896       6.767623       6.767623       6.767623    8[1-(0),6-(6,6)]
   897       8.032618       8.032618       8.032618    8[1-(0),6-(6,6)]
   898      14.769784      14.769784      14.769784    8[7-(8,8)]
   899      15.514974      15.514974      15.514974    8[7-(8,8),48-(7,7)]
   900      16.339353      16.339353      16.339353    8[7-(8,8),48-(7,7,7,7,8)]
