# Supplementary material for: A collection of forcefield precursors for metal–organic frameworks
Source: RSC Adv. 2019 Nov 13;9(63):36492–507. doi: 10.1039/c9ra07327b (PMC9075174; doi:10.1039/c9ra07327b)
Supplement: RA-009-C9RA07327B-s2291 [file RA-009-C9RA07327B-s2291.txt]

SEYDUW_clean

8.910800    0.000000    0.000000
0.000000    9.022300    0.000000
0.000000    0.000000    15.683700

     1       3.481717       3.481717       3.481717    39[7-(6,6,6),8-(15),8-(15),8-(6),8-(6),8-(6)]
     2       5.429083       5.429083       5.429083    39[7-(6,6,6),8-(15),8-(15),8-(6),8-(6),8-(6)]
     3       7.937117       7.937117       7.937117    39[7-(6,6,6),8-(15),8-(15),8-(6),8-(6),8-(6)]
     4       0.973683       0.973683       0.973683    39[7-(6,6,6),8-(15),8-(15),8-(6),8-(6),8-(6)]
     5       0.605845       0.605845       0.605845    15[6-(1,1,7),8-(1),8-(39),8-(39)]
     6       8.304955       8.304955       8.304955    15[6-(1,1,7),8-(1),8-(39),8-(39)]
     7       5.061245       5.061245       5.061245    15[6-(1,1,7),8-(1),8-(39),8-(39)]
     8       3.849555       3.849555       3.849555    15[6-(1,1,7),8-(1),8-(39),8-(39)]
     9       2.249086       2.249086       2.249086    1[6-(1,7,15)]
    10       1.581667       1.581667       1.581667    1[6-(1,7,15)]
    11       1.971069       1.971069       1.971069    1[6-(1,6,7)]
    12       3.487687       3.487687       3.487687    1[6-(1,6,7)]
    13       4.283422       4.283422       4.283422    1[6-(1,6,7)]
    14       4.349361       4.349361       4.349361    1[6-(1,6,7)]
    15       8.054472       8.054472       8.054472    1[8-(15)]
    16       6.661714       6.661714       6.661714    1[6-(1,7,15)]
    17       7.329133       7.329133       7.329133    1[6-(1,7,15)]
    18       6.939731       6.939731       6.939731    1[6-(1,6,7)]
    19       5.423113       5.423113       5.423113    1[6-(1,6,7)]
    20       4.627378       4.627378       4.627378    1[6-(1,6,7)]
    21       4.561439       4.561439       4.561439    1[6-(1,6,7)]
    22       0.856328       0.856328       0.856328    1[8-(15)]
    23       6.704486       6.704486       6.704486    1[6-(1,7,15)]
    24       6.037067       6.037067       6.037067    1[6-(1,7,15)]
    25       6.426469       6.426469       6.426469    1[6-(1,6,7)]
    26       7.943087       7.943087       7.943087    1[6-(1,6,7)]
    27       8.738822       8.738822       8.738822    1[6-(1,6,7)]
    28       8.804761       8.804761       8.804761    1[6-(1,6,7)]
    29       3.599072       3.599072       3.599072    1[8-(15)]
    30       2.206314       2.206314       2.206314    1[6-(1,7,15)]
    31       2.873733       2.873733       2.873733    1[6-(1,7,15)]
    32       2.484331       2.484331       2.484331    1[6-(1,6,7)]
    33       0.967713       0.967713       0.967713    1[6-(1,6,7)]
    34       0.171978       0.171978       0.171978    1[6-(1,6,7)]
    35       0.106039       0.106039       0.106039    1[6-(1,6,7)]
    36       5.311728       5.311728       5.311728    1[8-(15)]
    37       1.926515       1.926515       1.926515    6[1-(0),1-(0),7-(6,6,39),15-(8,8,8)]
    38       2.734725       2.734725       2.734725    6[1-(0),1-(0),6-(8,8),7-(6,6,39)]
    39       2.435322       2.435322       2.435322    6[6-(1,1,7),8-(39),8-(39)]
    40       4.284313       4.284313       4.284313    6[1-(0),1-(0),6-(8,8),7-(6,6,39)]
    41       5.480142       5.480142       5.480142    6[6-(1,1,7),8-(0),8-(39)]
    42       6.984285       6.984285       6.984285    6[1-(0),1-(0),7-(6,6,39),15-(8,8,8)]
    43       6.176075       6.176075       6.176075    6[1-(0),1-(0),6-(8,8),7-(6,6,39)]
    44       6.475478       6.475478       6.475478    6[6-(1,1,7),8-(39),8-(39)]
    45       4.626487       4.626487       4.626487    6[1-(0),1-(0),6-(8,8),7-(6,6,39)]
    46       3.430658       3.430658       3.430658    6[6-(1,1,7),8-(0),8-(39)]
    47       6.381915       6.381915       6.381915    6[1-(0),1-(0),7-(6,6,39),15-(8,8,8)]
    48       7.190125       7.190125       7.190125    6[1-(0),1-(0),6-(8,8),7-(6,6,39)]
    49       6.890722       6.890722       6.890722    6[6-(1,1,7),8-(39),8-(39)]
    50       8.739713       8.739713       8.739713    6[1-(0),1-(0),6-(8,8),7-(6,6,39)]
    51       1.024742       1.024742       1.024742    6[6-(1,1,7),8-(0),8-(39)]
    52       2.528885       2.528885       2.528885    6[1-(0),1-(0),7-(6,6,39),15-(8,8,8)]
    53       1.720675       1.720675       1.720675    6[1-(0),1-(0),6-(8,8),7-(6,6,39)]
    54       2.020078       2.020078       2.020078    6[6-(1,1,7),8-(39),8-(39)]
    55       0.171087       0.171087       0.171087    6[1-(0),1-(0),6-(8,8),7-(6,6,39)]
    56       7.886058       7.886058       7.886058    6[6-(1,1,7),8-(0),8-(39)]
    57       3.048385       3.048385       3.048385    7[6-(1,1,15),6-(1,1,6),6-(1,1,6),39-(8,8,8,8,8)]
    58       5.862415       5.862415       5.862415    7[6-(1,1,15),6-(1,1,6),6-(1,1,6),39-(8,8,8,8,8)]
    59       7.503785       7.503785       7.503785    7[6-(1,1,15),6-(1,1,6),6-(1,1,6),39-(8,8,8,8,8)]
    60       1.407015       1.407015       1.407015    7[6-(1,1,15),6-(1,1,6),6-(1,1,6),39-(8,8,8,8,8)]
    61       2.795318       2.795318       2.795318    8[6-(6,8),39-(7,8,8,8,8)]
    62       1.853446       1.853446       1.853446    8[6-(6,8),39-(7,8,8,8,8)]
    63       6.588646       6.588646       6.588646    8[6-(6,8)]
    64       5.339351       5.339351       5.339351    8[6-(6,8),39-(7,8,8,8,8)]
    65       8.761099       8.761099       8.761099    8[1-(0),15-(6,8,8)]
    66       8.598031       8.598031       8.598031    8[15-(6,8,8),39-(7,8,8,8,8)]
    67       1.299195       1.299195       1.299195    8[15-(6,8,8),39-(7,8,8,8,8)]
    68       6.115482       6.115482       6.115482    8[6-(6,8),39-(7,8,8,8,8)]
    69       7.057354       7.057354       7.057354    8[6-(6,8),39-(7,8,8,8,8)]
    70       2.322154       2.322154       2.322154    8[6-(6,8)]
    71       3.571449       3.571449       3.571449    8[6-(6,8),39-(7,8,8,8,8)]
    72       0.149701       0.149701       0.149701    8[1-(0),15-(6,8,8)]
    73       0.312769       0.312769       0.312769    8[15-(6,8,8),39-(7,8,8,8,8)]
    74       7.611605       7.611605       7.611605    8[15-(6,8,8),39-(7,8,8,8,8)]
    75       7.250718       7.250718       7.250718    8[6-(6,8),39-(7,8,8,8,8)]
    76       6.308846       6.308846       6.308846    8[6-(6,8),39-(7,8,8,8,8)]
    77       2.133246       2.133246       2.133246    8[6-(6,8)]
    78       0.883951       0.883951       0.883951    8[6-(6,8),39-(7,8,8,8,8)]
    79       4.305699       4.305699       4.305699    8[1-(0),15-(6,8,8)]
    80       4.142631       4.142631       4.142631    8[15-(6,8,8),39-(7,8,8,8,8)]
    81       5.754595       5.754595       5.754595    8[15-(6,8,8),39-(7,8,8,8,8)]
    82       1.660082       1.660082       1.660082    8[6-(6,8),39-(7,8,8,8,8)]
    83       2.601954       2.601954       2.601954    8[6-(6,8),39-(7,8,8,8,8)]
    84       6.777554       6.777554       6.777554    8[6-(6,8)]
    85       8.026849       8.026849       8.026849    8[6-(6,8),39-(7,8,8,8,8)]
    86       4.605101       4.605101       4.605101    8[1-(0),15-(6,8,8)]
    87       4.768169       4.768169       4.768169    8[15-(6,8,8),39-(7,8,8,8,8)]
    88       3.156205       3.156205       3.156205    8[15-(6,8,8),39-(7,8,8,8,8)]
