# Supplementary material for: A collection of forcefield precursors for metal–organic frameworks
Source: RSC Adv. 2019 Nov 13;9(63):36492–507. doi: 10.1039/c9ra07327b (PMC9075174; doi:10.1039/c9ra07327b)
Supplement: RA-009-C9RA07327B-s2292 [file RA-009-C9RA07327B-s2292.txt]

SEYFAE_clean

9.008500    0.000000    0.000000
0.000000    9.008500    0.000000
0.000000    0.000000    15.799000

     1       0.289353       0.289353       0.289353    68[7-(6,6,6),8-(15),8-(15),8-(6),8-(6),8-(6)]
     2       4.214897       4.214897       4.214897    68[7-(6,6,6),8-(15),8-(15),8-(6),8-(6),8-(6)]
     3       8.719147       8.719147       8.719147    68[7-(6,6,6),8-(15),8-(15),8-(6),8-(6),8-(6)]
     4       4.793603       4.793603       4.793603    68[7-(6,6,6),8-(15),8-(15),8-(6),8-(6),8-(6)]
     5       1.141107       1.141107       1.141107    15[6-(1,1,7),8-(1),8-(68),8-(68)]
     6       3.363143       3.363143       3.363143    15[6-(1,1,7),8-(1),8-(68),8-(68)]
     7       7.867393       7.867393       7.867393    15[6-(1,1,7),8-(1),8-(68),8-(68)]
     8       5.645357       5.645357       5.645357    15[6-(1,1,7),8-(1),8-(68),8-(68)]
     9       1.287315       1.287315       1.287315    1[6-(1,7,15)]
    10       2.697145       2.697145       2.697145    1[6-(1,7,15)]
    11       3.969145       3.969145       3.969145    1[6-(1,6,7)]
    12       4.145712       4.145712       4.145712    1[6-(1,6,7)]
    13        3.40251        3.40251        3.40251    1[6-(1,6,7)]
    14       1.864759       1.864759       1.864759    1[6-(1,6,7)]
    15       2.424187       2.424187       2.424187    1[8-(15)]
    16       3.216935       3.216935       3.216935    1[6-(1,7,15)]
    17       1.807105       1.807105       1.807105    1[6-(1,7,15)]
    18       0.535105       0.535105       0.535105    1[6-(1,6,7)]
    19       0.358538       0.358538       0.358538    1[6-(1,6,7)]
    20        1.10174        1.10174        1.10174    1[6-(1,6,7)]
    21        2.63949        2.63949        2.63949    1[6-(1,6,7)]
    22       2.080063       2.080063       2.080063    1[8-(15)]
    23       7.721185       7.721185       7.721185    1[6-(1,7,15)]
    24       6.311355       6.311355       6.311355    1[6-(1,7,15)]
    25       5.039355       5.039355       5.039355    1[6-(1,6,7)]
    26       4.862788       4.862788       4.862788    1[6-(1,6,7)]
    27        5.60599        5.60599        5.60599    1[6-(1,6,7)]
    28        7.14374        7.14374        7.14374    1[6-(1,6,7)]
    29       6.584313       6.584313       6.584313    1[8-(15)]
    30       5.791565       5.791565       5.791565    1[6-(1,7,15)]
    31       7.201395       7.201395       7.201395    1[6-(1,7,15)]
    32       8.473395       8.473395       8.473395    1[6-(1,6,7)]
    33       8.649962       8.649962       8.649962    1[6-(1,6,7)]
    34        7.90676        7.90676        7.90676    1[6-(1,6,7)]
    35       6.369009       6.369009       6.369009    1[6-(1,6,7)]
    36       6.928437       6.928437       6.928437    1[8-(15)]
    37       1.913405       1.913405       1.913405    6[1-(0),1-(0),7-(6,6,68),15-(8,8,8)]
    38       3.535836       3.535836       3.535836    6[1-(0),1-(0),6-(8,8),7-(6,6,68)]
    39       3.315128       3.315128       3.315128    6[6-(1,1,7),8-(68),8-(68)]
    40       2.516975       2.516975       2.516975    6[1-(0),1-(0),6-(8,8),7-(6,6,68)]
    41       2.370136       2.370136       2.370136    6[6-(1,1,7),8-(0),8-(68)]
    42       2.590845       2.590845       2.590845    6[1-(0),1-(0),7-(6,6,68),15-(8,8,8)]
    43       0.968414       0.968414       0.968414    6[1-(0),1-(0),6-(8,8),7-(6,6,68)]
    44       1.189122       1.189122       1.189122    6[6-(1,1,7),8-(68),8-(68)]
    45       1.987275       1.987275       1.987275    6[1-(0),1-(0),6-(8,8),7-(6,6,68)]
    46       2.134114       2.134114       2.134114    6[6-(1,1,7),8-(0),8-(68)]
    47       7.095095       7.095095       7.095095    6[1-(0),1-(0),7-(6,6,68),15-(8,8,8)]
    48       5.472664       5.472664       5.472664    6[1-(0),1-(0),6-(8,8),7-(6,6,68)]
    49       5.693372       5.693372       5.693372    6[6-(1,1,7),8-(68),8-(68)]
    50       6.491525       6.491525       6.491525    6[1-(0),1-(0),6-(8,8),7-(6,6,68)]
    51       6.638364       6.638364       6.638364    6[6-(1,1,7),8-(0),8-(68)]
    52       6.417655       6.417655       6.417655    6[1-(0),1-(0),7-(6,6,68),15-(8,8,8)]
    53       8.040086       8.040086       8.040086    6[1-(0),1-(0),6-(8,8),7-(6,6,68)]
    54       7.819378       7.819378       7.819378    6[6-(1,1,7),8-(68),8-(68)]
    55       7.021225       7.021225       7.021225    6[1-(0),1-(0),6-(8,8),7-(6,6,68)]
    56       6.874386       6.874386       6.874386    6[6-(1,1,7),8-(0),8-(68)]
    57       2.307978       2.307978       2.307978    7[6-(1,1,15),6-(1,1,6),6-(1,1,6),68-(8,8,8,8,8)]
    58       2.196272       2.196272       2.196272    7[6-(1,1,15),6-(1,1,6),6-(1,1,6),68-(8,8,8,8,8)]
    59       6.700522       6.700522       6.700522    7[6-(1,1,15),6-(1,1,6),6-(1,1,6),68-(8,8,8,8,8)]
    60       6.812228       6.812228       6.812228    7[6-(1,1,15),6-(1,1,6),6-(1,1,6),68-(8,8,8,8,8)]
    61       2.207083       2.207083       2.207083    8[6-(6,8),68-(7,8,8,8,8)]
    62       4.226788       4.226788       4.226788    8[6-(6,8),68-(7,8,8,8,8)]
    63       2.847587       2.847587       2.847587    8[6-(6,8)]
    64       1.705309       1.705309       1.705309    8[6-(6,8),68-(7,8,8,8,8)]
    65       2.241315       2.241315       2.241315    8[1-(0),15-(6,8,8)]
    66       0.456731       0.456731       0.456731    8[15-(6,8,8),68-(7,8,8,8,8)]
    67       0.231518       0.231518       0.231518    8[15-(6,8,8),68-(7,8,8,8,8)]
    68       2.297168       2.297168       2.297168    8[6-(6,8),68-(7,8,8,8,8)]
    69       0.277462       0.277462       0.277462    8[6-(6,8),68-(7,8,8,8,8)]
    70       1.656663       1.656663       1.656663    8[6-(6,8)]
    71       2.798941       2.798941       2.798941    8[6-(6,8),68-(7,8,8,8,8)]
    72       2.262935       2.262935       2.262935    8[1-(0),15-(6,8,8)]
    73       4.047519       4.047519       4.047519    8[15-(6,8,8),68-(7,8,8,8,8)]
    74       4.272732       4.272732       4.272732    8[15-(6,8,8),68-(7,8,8,8,8)]
    75       6.801418       6.801418       6.801418    8[6-(6,8),68-(7,8,8,8,8)]
    76       4.781712       4.781712       4.781712    8[6-(6,8),68-(7,8,8,8,8)]
    77       6.160913       6.160913       6.160913    8[6-(6,8)]
    78       7.303191       7.303191       7.303191    8[6-(6,8),68-(7,8,8,8,8)]
    79       6.767185       6.767185       6.767185    8[1-(0),15-(6,8,8)]
    80       8.551769       8.551769       8.551769    8[15-(6,8,8),68-(7,8,8,8,8)]
    81       8.776982       8.776982       8.776982    8[15-(6,8,8),68-(7,8,8,8,8)]
    82       6.711333       6.711333       6.711333    8[6-(6,8),68-(7,8,8,8,8)]
    83       8.731038       8.731038       8.731038    8[6-(6,8),68-(7,8,8,8,8)]
    84       7.351837       7.351837       7.351837    8[6-(6,8)]
    85       6.209559       6.209559       6.209559    8[6-(6,8),68-(7,8,8,8,8)]
    86       6.745565       6.745565       6.745565    8[1-(0),15-(6,8,8)]
    87       4.960981       4.960981       4.960981    8[15-(6,8,8),68-(7,8,8,8,8)]
    88       4.735768       4.735768       4.735768    8[15-(6,8,8),68-(7,8,8,8,8)]
