# Supplementary material for: A collection of forcefield precursors for metal–organic frameworks
Source: RSC Adv. 2019 Nov 13;9(63):36492–507. doi: 10.1039/c9ra07327b (PMC9075174; doi:10.1039/c9ra07327b)
Supplement: RA-009-C9RA07327B-s2293 [file RA-009-C9RA07327B-s2293.txt]

SEYFEI_clean

8.906200    0.000000    0.000000
0.000000    8.946600    0.000000
0.000000    0.000000    15.535300

     1       3.457565       3.457565       3.457565    71[7-(6,6,6),8-(15),8-(15),8-(6),8-(6),8-(6)]
     2       5.448635       5.448635       5.448635    71[7-(6,6,6),8-(15),8-(15),8-(6),8-(6),8-(6)]
     3       7.910665       7.910665       7.910665    71[7-(6,6,6),8-(15),8-(15),8-(6),8-(6),8-(6)]
     4       0.995535       0.995535       0.995535    71[7-(6,6,6),8-(15),8-(15),8-(6),8-(6),8-(6)]
     5       0.593954       0.593954       0.593954    15[6-(1,1,7),8-(1),8-(71),8-(71)]
     6       8.312246       8.312246       8.312246    15[6-(1,1,7),8-(1),8-(71),8-(71)]
     7       5.047054       5.047054       5.047054    15[6-(1,1,7),8-(1),8-(71),8-(71)]
     8       3.859146       3.859146       3.859146    15[6-(1,1,7),8-(1),8-(71),8-(71)]
     9       2.222097       2.222097       2.222097    1[6-(1,7,15)]
    10       1.561257       1.561257       1.561257    1[6-(1,7,15)]
    11       1.966489       1.966489       1.966489    1[6-(1,6,7)]
    12       3.486777       3.486777       3.486777    1[6-(1,6,7)]
    13       4.297242       4.297242       4.297242    1[6-(1,6,7)]
    14       4.345335       4.345335       4.345335    1[6-(1,6,7)]
    15       8.041408       8.041408       8.041408    1[8-(15)]
    16       6.684103       6.684103       6.684103    1[6-(1,7,15)]
    17       7.344943       7.344943       7.344943    1[6-(1,7,15)]
    18       6.939711       6.939711       6.939711    1[6-(1,6,7)]
    19       5.419423       5.419423       5.419423    1[6-(1,6,7)]
    20       4.608958       4.608958       4.608958    1[6-(1,6,7)]
    21       4.560865       4.560865       4.560865    1[6-(1,6,7)]
    22       0.864792       0.864792       0.864792    1[8-(15)]
    23       6.675197       6.675197       6.675197    1[6-(1,7,15)]
    24       6.014357       6.014357       6.014357    1[6-(1,7,15)]
    25       6.419589       6.419589       6.419589    1[6-(1,6,7)]
    26       7.939877       7.939877       7.939877    1[6-(1,6,7)]
    27       8.750341       8.750341       8.750341    1[6-(1,6,7)]
    28       8.798435       8.798435       8.798435    1[6-(1,6,7)]
    29       3.588308       3.588308       3.588308    1[8-(15)]
    30       2.231003       2.231003       2.231003    1[6-(1,7,15)]
    31       2.891843       2.891843       2.891843    1[6-(1,7,15)]
    32       2.486611       2.486611       2.486611    1[6-(1,6,7)]
    33       0.966323       0.966323       0.966323    1[6-(1,6,7)]
    34       0.155859       0.155859       0.155859    1[6-(1,6,7)]
    35       0.107765       0.107765       0.107765    1[6-(1,6,7)]
    36       5.317892       5.317892       5.317892    1[8-(15)]
    37       1.907708       1.907708       1.907708    6[1-(0),1-(0),7-(6,6,71),15-(8,8,8)]
    38        2.72975        2.72975        2.72975    6[1-(0),1-(0),6-(8,8),7-(6,6,71)]
    39       2.434064       2.434064       2.434064    6[6-(1,1,7),8-(71),8-(71)]
    40       4.286554       4.286554       4.286554    6[1-(0),1-(0),6-(8,8),7-(6,6,71)]
    41       5.475532       5.475532       5.475532    6[6-(1,1,7),8-(0),8-(71)]
    42       6.998492       6.998492       6.998492    6[1-(0),1-(0),7-(6,6,71),15-(8,8,8)]
    43        6.17645        6.17645        6.17645    6[1-(0),1-(0),6-(8,8),7-(6,6,71)]
    44       6.472136       6.472136       6.472136    6[6-(1,1,7),8-(71),8-(71)]
    45       4.619646       4.619646       4.619646    6[1-(0),1-(0),6-(8,8),7-(6,6,71)]
    46       3.430668       3.430668       3.430668    6[6-(1,1,7),8-(0),8-(71)]
    47       6.360808       6.360808       6.360808    6[1-(0),1-(0),7-(6,6,71),15-(8,8,8)]
    48        7.18285        7.18285        7.18285    6[1-(0),1-(0),6-(8,8),7-(6,6,71)]
    49       6.887164       6.887164       6.887164    6[6-(1,1,7),8-(71),8-(71)]
    50       8.739654       8.739654       8.739654    6[1-(0),1-(0),6-(8,8),7-(6,6,71)]
    51       1.022432       1.022432       1.022432    6[6-(1,1,7),8-(0),8-(71)]
    52       2.545392       2.545392       2.545392    6[1-(0),1-(0),7-(6,6,71),15-(8,8,8)]
    53        1.72335        1.72335        1.72335    6[1-(0),1-(0),6-(8,8),7-(6,6,71)]
    54       2.019036       2.019036       2.019036    6[6-(1,1,7),8-(71),8-(71)]
    55       0.166546       0.166546       0.166546    6[1-(0),1-(0),6-(8,8),7-(6,6,71)]
    56       7.883768       7.883768       7.883768    6[6-(1,1,7),8-(0),8-(71)]
    57       3.029889       3.029889       3.029889    7[6-(1,1,15),6-(1,1,6),6-(1,1,6),71-(8,8,8,8,8)]
    58       5.876311       5.876311       5.876311    7[6-(1,1,15),6-(1,1,6),6-(1,1,6),71-(8,8,8,8,8)]
    59       7.482989       7.482989       7.482989    7[6-(1,1,15),6-(1,1,6),6-(1,1,6),71-(8,8,8,8,8)]
    60       1.423211       1.423211       1.423211    7[6-(1,1,15),6-(1,1,6),6-(1,1,6),71-(8,8,8,8,8)]
    61       2.807234       2.807234       2.807234    8[6-(6,8),71-(7,8,8,8,8)]
    62       1.857833       1.857833       1.857833    8[6-(6,8),71-(7,8,8,8,8)]
    63       6.573666       6.573666       6.573666    8[6-(6,8)]
    64       5.308095       5.308095       5.308095    8[6-(6,8),71-(7,8,8,8,8)]
    65       8.751232       8.751232       8.751232    8[1-(0),15-(6,8,8)]
    66       8.558858       8.558858       8.558858    8[15-(6,8,8),71-(7,8,8,8,8)]
    67       1.305649       1.305649       1.305649    8[15-(6,8,8),71-(7,8,8,8,8)]
    68       6.098966       6.098966       6.098966    8[6-(6,8),71-(7,8,8,8,8)]
    69       7.048367       7.048367       7.048367    8[6-(6,8),71-(7,8,8,8,8)]
    70       2.332534       2.332534       2.332534    8[6-(6,8)]
    71       3.598105       3.598105       3.598105    8[6-(6,8),71-(7,8,8,8,8)]
    72       0.154968       0.154968       0.154968    8[1-(0),15-(6,8,8)]
    73       0.347342       0.347342       0.347342    8[15-(6,8,8),71-(7,8,8,8,8)]
    74       7.600551       7.600551       7.600551    8[15-(6,8,8),71-(7,8,8,8,8)]
    75       7.260334       7.260334       7.260334    8[6-(6,8),71-(7,8,8,8,8)]
    76       6.310933       6.310933       6.310933    8[6-(6,8),71-(7,8,8,8,8)]
    77       2.120566       2.120566       2.120566    8[6-(6,8)]
    78       0.854995       0.854995       0.854995    8[6-(6,8),71-(7,8,8,8,8)]
    79       4.298132       4.298132       4.298132    8[1-(0),15-(6,8,8)]
    80       4.105758       4.105758       4.105758    8[15-(6,8,8),71-(7,8,8,8,8)]
    81       5.758749       5.758749       5.758749    8[15-(6,8,8),71-(7,8,8,8,8)]
    82       1.645866       1.645866       1.645866    8[6-(6,8),71-(7,8,8,8,8)]
    83       2.595267       2.595267       2.595267    8[6-(6,8),71-(7,8,8,8,8)]
    84       6.785634       6.785634       6.785634    8[6-(6,8)]
    85       8.051205       8.051205       8.051205    8[6-(6,8),71-(7,8,8,8,8)]
    86       4.608068       4.608068       4.608068    8[1-(0),15-(6,8,8)]
    87       4.800442       4.800442       4.800442    8[15-(6,8,8),71-(7,8,8,8,8)]
    88       3.147451       3.147451       3.147451    8[15-(6,8,8),71-(7,8,8,8,8)]
