# Supplementary material for: A collection of forcefield precursors for metal–organic frameworks
Source: RSC Adv. 2019 Nov 13;9(63):36492–507. doi: 10.1039/c9ra07327b (PMC9075174; doi:10.1039/c9ra07327b)
Supplement: RA-009-C9RA07327B-s2294 [file RA-009-C9RA07327B-s2294.txt]

SIBMIB_clean

13.632800    0.000000    0.000000
-4.885133    13.554873    0.000000
0.000000    0.000000    25.846000

     1       7.949887       7.949887       7.949887    48[8-(6),8-(6),8-(6,48)]
     2       4.437009       4.437009       4.437009    48[8-(6),8-(6,48),8-(6,48),8-(6,48),8-(6,48),8-(6,48)]
     3       6.338787       6.338787       6.338787    48[7-(6,6),8-(6),8-(6),8-(6,48),8-(6,48),8-(6,48)]
     4         6.6161         6.6161         6.6161    48[7-(6,6),8-(6),8-(6),8-(6,48),8-(6,48),8-(6,48)]
     5       3.152281       3.152281       3.152281    48[7-(6,6),7-(6,6),8-(6,48),8-(6,48)]
     6      10.056747      10.056747      10.056747    48[8-(6),8-(6),8-(6,48)]
     7       8.684492       8.684492       8.684492    48[8-(6),8-(6,48),8-(6,48),8-(6,48),8-(6,48),8-(6,48)]
     8       6.782714       6.782714       6.782714    48[7-(6,6),8-(6),8-(6),8-(6,48),8-(6,48),8-(6,48)]
     9         6.5054         6.5054         6.5054    48[7-(6,6),8-(6),8-(6),8-(6,48),8-(6,48),8-(6,48)]
    10       1.221552       1.221552       1.221552    48[7-(6,6),7-(6,6),8-(6,48),8-(6,48)]
    11        0.79778        0.79778        0.79778    48[8-(6),8-(6),8-(6,48)]
    12       4.310658       4.310658       4.310658    48[8-(6),8-(6,48),8-(6,48),8-(6,48),8-(6,48),8-(6,48)]
    13        2.40888        2.40888        2.40888    48[7-(6,6),8-(6),8-(6),8-(6,48),8-(6,48),8-(6,48)]
    14       2.131567       2.131567       2.131567    48[7-(6,6),8-(6),8-(6),8-(6,48),8-(6,48),8-(6,48)]
    15       5.595386       5.595386       5.595386    48[7-(6,6),7-(6,6),8-(6,48),8-(6,48)]
    16       -1.30908       -1.30908       -1.30908    48[8-(6),8-(6),8-(6,48)]
    17       0.063175       0.063175       0.063175    48[8-(6),8-(6,48),8-(6,48),8-(6,48),8-(6,48),8-(6,48)]
    18       1.964953       1.964953       1.964953    48[7-(6,6),8-(6),8-(6),8-(6,48),8-(6,48),8-(6,48)]
    19       2.242267       2.242267       2.242267    48[7-(6,6),8-(6),8-(6),8-(6,48),8-(6,48),8-(6,48)]
    20       7.526115       7.526115       7.526115    48[7-(6,6),7-(6,6),8-(6,48),8-(6,48)]
    21      12.277705      12.277705      12.277705    1[6-(6,6)]
    22       6.693819       6.693819       6.693819    1[6-(6,6)]
    23       7.377603       7.377603       7.377603    1[6-(6,7)]
    24        9.22199        9.22199        9.22199    1[6-(6,6)]
    25      -0.702013      -0.702013      -0.702013    1[6-(6,6)]
    26       1.034629       1.034629       1.034629    1[6-(6,7)]
    27      -0.678745      -0.678745      -0.678745    1[6-(6,7)]
    28      11.117485      11.117485      11.117485    1[6-(6,6)]
    29      -2.128441      -2.128441      -2.128441    1[6-(6,6)]
    30       9.609623       9.609623       9.609623    1[6-(6,7)]
    31      11.449447      11.449447      11.449447    1[6-(6,7)]
    32       9.598472       9.598472       9.598472    1[6-(6,6)]
    33       6.118921       6.118921       6.118921    1[6-(6,6)]
    34       4.296199       4.296199       4.296199    1[6-(6,7)]
    35       5.676934       5.676934       5.676934    1[6-(6,7)]
    36       7.527341       7.527341       7.527341    1[6-(6,6)]
    37       2.470209       2.470209       2.470209    1[6-(6,6)]
    38       4.377112       4.377112       4.377112    1[6-(6,7)]
    39       5.728929       5.728929       5.728929    1[6-(6,6)]
    40      11.312814      11.312814      11.312814    1[6-(6,6)]
    41       5.743897       5.743897       5.743897    1[6-(6,7)]
    42       8.784644       8.784644       8.784644    1[6-(6,6)]
    43       0.190713       0.190713       0.190713    1[6-(6,6)]
    44       3.339204       3.339204       3.339204    1[6-(6,7)]
    45       5.052579       5.052579       5.052579    1[6-(6,7)]
    46       6.889148       6.889148       6.889148    1[6-(6,6)]
    47       1.617141       1.617141       1.617141    1[6-(6,6)]
    48       3.511878       3.511878       3.511878    1[6-(6,7)]
    49       6.557186       6.557186       6.557186    1[6-(6,7)]
    50       8.408161       8.408161       8.408161    1[6-(6,6)]
    51      -1.745087      -1.745087      -1.745087    1[6-(6,6)]
    52       0.077634       0.077634       0.077634    1[6-(6,7)]
    53        12.3297        12.3297        12.3297    1[6-(6,7)]
    54      10.479293      10.479293      10.479293    1[6-(6,6)]
    55      10.651292      10.651292      10.651292    1[6-(6,6)]
    56       8.744388       8.744388       8.744388    1[6-(6,7)]
    57      -3.530038      -3.530038      -3.530038    1[6-(6,6)]
    58       2.053848       2.053848       2.053848    1[6-(6,6)]
    59       1.370064       1.370064       1.370064    1[6-(6,7)]
    60      -0.474323      -0.474323      -0.474323    1[6-(6,6)]
    61        9.44968        9.44968        9.44968    1[6-(6,6)]
    62       7.713038       7.713038       7.713038    1[6-(6,7)]
    63       9.426412       9.426412       9.426412    1[6-(6,7)]
    64      -2.369818      -2.369818      -2.369818    1[6-(6,6)]
    65      10.876108      10.876108      10.876108    1[6-(6,6)]
    66      -0.861956      -0.861956      -0.861956    1[6-(6,7)]
    67       -2.70178       -2.70178       -2.70178    1[6-(6,7)]
    68      -0.850805      -0.850805      -0.850805    1[6-(6,6)]
    69       2.628746       2.628746       2.628746    1[6-(6,6)]
    70       4.451468       4.451468       4.451468    1[6-(6,7)]
    71       3.070733       3.070733       3.070733    1[6-(6,7)]
    72       1.220326       1.220326       1.220326    1[6-(6,6)]
    73       6.277458       6.277458       6.277458    1[6-(6,6)]
    74       4.370555       4.370555       4.370555    1[6-(6,7)]
    75       3.018738       3.018738       3.018738    1[6-(6,6)]
    76      -2.565147      -2.565147      -2.565147    1[6-(6,6)]
    77        3.00377        3.00377        3.00377    1[6-(6,7)]
    78      -0.036977      -0.036977      -0.036977    1[6-(6,6)]
    79       8.556954       8.556954       8.556954    1[6-(6,6)]
    80       5.408463       5.408463       5.408463    1[6-(6,7)]
    81       3.695088       3.695088       3.695088    1[6-(6,7)]
    82       1.858519       1.858519       1.858519    1[6-(6,6)]
    83       7.130526       7.130526       7.130526    1[6-(6,6)]
    84       5.235789       5.235789       5.235789    1[6-(6,7)]
    85       2.190481       2.190481       2.190481    1[6-(6,7)]
    86       0.339506       0.339506       0.339506    1[6-(6,6)]
    87      10.492754      10.492754      10.492754    1[6-(6,6)]
    88       8.670033       8.670033       8.670033    1[6-(6,7)]
    89      -3.582033      -3.582033      -3.582033    1[6-(6,7)]
    90      -1.731626      -1.731626      -1.731626    1[6-(6,6)]
    91      -1.903625      -1.903625      -1.903625    1[6-(6,6)]
    92       0.003279       0.003279       0.003279    1[6-(6,7)]
    93      -0.079484      -0.079484      -0.079484    6[6-(1,6),6-(6,6),6-(8,8)]
    94       0.003735       0.003735       0.003735    6[6-(6,6),6-(6,6),6-(8,8)]
    95      12.467422      12.467422      12.467422    6[6-(6,6),6-(6,6),6-(8,8)]
    96      11.235187      11.235187      11.235187    6[6-(6,6),6-(6,6),6-(8,8)]
    97      11.164635      11.164635      11.164635    6[6-(1,6),6-(6,6),6-(8,8)]
    98      12.321649      12.321649      12.321649    6[1-(0),6-(6,6),6-(6,6)]
    99       1.124961       1.124961       1.124961    6[6-(6,6),8-(48),8-(48,48)]
   100       1.296818       1.296818       1.296818    6[6-(6,6),8-(0),8-(48)]
   101       7.668292       7.668292       7.668292    6[6-(6,6),8-(0),8-(48,48)]
   102       5.103405       5.103405       5.103405    6[6-(6,6),8-(0),8-(48,48)]
   103       9.914791       9.914791       9.914791    6[6-(6,6),8-(48),8-(48)]
   104       5.703234       5.703234       5.703234    6[6-(1,6),6-(6,6),6-(8,8)]
   105       5.170977       5.170977       5.170977    6[6-(6,6),6-(6,6),6-(8,8)]
   106       5.134991       5.134991       5.134991    6[6-(6,6),6-(6,6),6-(8,8)]
   107       5.660516       5.660516       5.660516    6[6-(6,6),6-(6,6),6-(8,8)]
   108       6.268322       6.268322       6.268322    6[6-(1,6),6-(6,6),6-(8,8)]
   109       6.282621       6.282621       6.282621    6[1-(0),6-(6,6),6-(6,6)]
   110       5.651686       5.651686       5.651686    6[6-(6,6),8-(48),8-(48,48)]
   111       4.536605       4.536605       4.536605    6[6-(6,6),8-(0),8-(48)]
   112        4.45601        4.45601        4.45601    6[6-(6,6),8-(0),8-(48,48)]
   113        5.60332        5.60332        5.60332    6[6-(6,6),8-(0),8-(48,48)]
   114       6.876905       6.876905       6.876905    6[6-(6,6),8-(48),8-(48,48)]
   115       8.221791       8.221791       8.221791    6[1-(0),6-(1,6),7-(6,48)]
   116       9.321392       9.321392       9.321392    6[1-(0),6-(1,7),6-(6,6)]
   117      10.584083      10.584083      10.584083    6[6-(1,6),6-(1,6),6-(6,6)]
   118      -1.837542      -1.837542      -1.837542    6[6-(1,6),6-(1,6),6-(6,6)]
   119       -0.73482       -0.73482       -0.73482    6[1-(0),6-(1,7),6-(6,6)]
   120       0.312273       0.312273       0.312273    6[1-(0),6-(1,6),7-(6,48)]
   121       -0.69196       -0.69196       -0.69196    6[1-(0),6-(1,6),7-(6,48)]
   122      -1.793391      -1.793391      -1.793391    6[1-(0),6-(1,7),6-(6,6)]
   123      -2.960052      -2.960052      -2.960052    6[1-(0),6-(1,7),6-(6,6)]
   124       9.527943       9.527943       9.527943    6[1-(0),6-(1,6),7-(6,48)]
   125      10.615757      10.615757      10.615757    6[1-(0),6-(1,6),7-(6,48)]
   126       9.512191       9.512191       9.512191    6[1-(0),6-(1,7),6-(6,6)]
   127       8.263167       8.263167       8.263167    6[6-(1,6),6-(1,6),6-(6,6)]
   128       7.048232       7.048232       7.048232    6[6-(1,6),6-(1,6),6-(6,6)]
   129       6.055651       6.055651       6.055651    6[1-(0),6-(1,7),6-(6,6)]
   130       4.965569       4.965569       4.965569    6[1-(0),6-(1,6),7-(6,48)]
   131       5.775342       5.775342       5.775342    6[1-(0),6-(1,6),7-(6,48)]
   132       6.883385       6.883385       6.883385    6[1-(0),6-(1,7),6-(6,6)]
   133       3.294333       3.294333       3.294333    6[1-(0),6-(1,7),6-(6,6)]
   134       4.444876       4.444876       4.444876    6[1-(0),6-(1,6),7-(6,48)]
   135       4.453317       4.453317       4.453317    6[6-(1,6),6-(6,6),6-(8,8)]
   136       4.370098       4.370098       4.370098    6[6-(6,6),6-(6,6),6-(8,8)]
   137       5.539211       5.539211       5.539211    6[6-(6,6),6-(6,6),6-(8,8)]
   138       6.771446       6.771446       6.771446    6[6-(6,6),6-(6,6),6-(8,8)]
   139       6.841998       6.841998       6.841998    6[6-(1,6),6-(6,6),6-(8,8)]
   140       5.684984       5.684984       5.684984    6[1-(0),6-(6,6),6-(6,6)]
   141       3.248872       3.248872       3.248872    6[6-(6,6),8-(48),8-(48,48)]
   142       3.077015       3.077015       3.077015    6[6-(6,6),8-(0),8-(48)]
   143       5.453208       5.453208       5.453208    6[6-(6,6),8-(0),8-(48,48)]
   144       8.018095       8.018095       8.018095    6[6-(6,6),8-(0),8-(48,48)]
   145       8.091843       8.091843       8.091843    6[6-(6,6),8-(48),8-(48)]
   146       7.418266       7.418266       7.418266    6[6-(1,6),6-(6,6),6-(8,8)]
   147       7.950524       7.950524       7.950524    6[6-(6,6),6-(6,6),6-(8,8)]
   148      12.871643      12.871643      12.871643    6[6-(6,6),6-(6,6),6-(8,8)]
   149      12.346118      12.346118      12.346118    6[6-(6,6),6-(6,6),6-(8,8)]
   150      11.738312      11.738312      11.738312    6[6-(1,6),6-(6,6),6-(8,8)]
   151      11.724013      11.724013      11.724013    6[1-(0),6-(6,6),6-(6,6)]
   152       7.469814       7.469814       7.469814    6[6-(6,6),8-(48),8-(48,48)]
   153       8.584896       8.584896       8.584896    6[6-(6,6),8-(0),8-(48)]
   154      -0.082176      -0.082176      -0.082176    6[6-(6,6),8-(0),8-(48,48)]
   155      -1.229486      -1.229486      -1.229486    6[6-(6,6),8-(0),8-(48,48)]
   156      11.129728      11.129728      11.129728    6[6-(6,6),8-(48),8-(48,48)]
   157        4.89971        4.89971        4.89971    6[1-(0),6-(1,6),7-(6,48)]
   158       3.800108       3.800108       3.800108    6[1-(0),6-(1,7),6-(6,6)]
   159       2.537418       2.537418       2.537418    6[6-(1,6),6-(1,6),6-(6,6)]
   160       6.211375       6.211375       6.211375    6[6-(1,6),6-(1,6),6-(6,6)]
   161       5.108653       5.108653       5.108653    6[1-(0),6-(1,7),6-(6,6)]
   162        4.06156        4.06156        4.06156    6[1-(0),6-(1,6),7-(6,48)]
   163       5.065793       5.065793       5.065793    6[1-(0),6-(1,6),7-(6,48)]
   164       6.167224       6.167224       6.167224    6[1-(0),6-(1,7),6-(6,6)]
   165       2.448752       2.448752       2.448752    6[1-(0),6-(1,7),6-(6,6)]
   166       3.593558       3.593558       3.593558    6[1-(0),6-(1,6),7-(6,48)]
   167       7.390876       7.390876       7.390876    6[1-(0),6-(1,6),7-(6,48)]
   168       8.494443       8.494443       8.494443    6[1-(0),6-(1,7),6-(6,6)]
   169       9.743467       9.743467       9.743467    6[6-(1,6),6-(1,6),6-(6,6)]
   170      10.958402      10.958402      10.958402    6[6-(1,6),6-(1,6),6-(6,6)]
   171      -1.681817      -1.681817      -1.681817    6[1-(0),6-(1,7),6-(6,6)]
   172      -0.591736      -0.591736      -0.591736    6[1-(0),6-(1,6),7-(6,48)]
   173      12.231291      12.231291      12.231291    6[1-(0),6-(1,6),7-(6,48)]
   174      11.123249      11.123249      11.123249    6[1-(0),6-(1,7),6-(6,6)]
   175       9.827167       9.827167       9.827167    6[1-(0),6-(1,7),6-(6,6)]
   176       8.676625       8.676625       8.676625    6[1-(0),6-(1,6),7-(6,48)]
   177       8.827151       8.827151       8.827151    6[6-(1,6),6-(6,6),6-(8,8)]
   178       8.743932       8.743932       8.743932    6[6-(6,6),6-(6,6),6-(8,8)]
   179      -3.719755      -3.719755      -3.719755    6[6-(6,6),6-(6,6),6-(8,8)]
   180       -2.48752       -2.48752       -2.48752    6[6-(6,6),6-(6,6),6-(8,8)]
   181      -2.416968      -2.416968      -2.416968    6[6-(1,6),6-(6,6),6-(8,8)]
   182      -3.573982      -3.573982      -3.573982    6[1-(0),6-(6,6),6-(6,6)]
   183       7.622706       7.622706       7.622706    6[6-(6,6),8-(48),8-(48,48)]
   184       7.450849       7.450849       7.450849    6[6-(6,6),8-(0),8-(48)]
   185       1.079375       1.079375       1.079375    6[6-(6,6),8-(0),8-(48,48)]
   186       3.644262       3.644262       3.644262    6[6-(6,6),8-(0),8-(48,48)]
   187      -1.167124      -1.167124      -1.167124    6[6-(6,6),8-(48),8-(48)]
   188       3.044433       3.044433       3.044433    6[6-(1,6),6-(6,6),6-(8,8)]
   189        3.57669        3.57669        3.57669    6[6-(6,6),6-(6,6),6-(8,8)]
   190       3.612676       3.612676       3.612676    6[6-(6,6),6-(6,6),6-(8,8)]
   191       3.087151       3.087151       3.087151    6[6-(6,6),6-(6,6),6-(8,8)]
   192       2.479345       2.479345       2.479345    6[6-(1,6),6-(6,6),6-(8,8)]
   193       2.465046       2.465046       2.465046    6[1-(0),6-(6,6),6-(6,6)]
   194       3.095981       3.095981       3.095981    6[6-(6,6),8-(48),8-(48,48)]
   195       4.211062       4.211062       4.211062    6[6-(6,6),8-(0),8-(48)]
   196       4.291657       4.291657       4.291657    6[6-(6,6),8-(0),8-(48,48)]
   197       3.144347       3.144347       3.144347    6[6-(6,6),8-(0),8-(48,48)]
   198       1.870762       1.870762       1.870762    6[6-(6,6),8-(48),8-(48,48)]
   199       0.525876       0.525876       0.525876    6[1-(0),6-(1,6),7-(6,48)]
   200      -0.573725      -0.573725      -0.573725    6[1-(0),6-(1,7),6-(6,6)]
   201      -1.836416      -1.836416      -1.836416    6[6-(1,6),6-(1,6),6-(6,6)]
   202      10.585209      10.585209      10.585209    6[6-(1,6),6-(1,6),6-(6,6)]
   203       9.482487       9.482487       9.482487    6[1-(0),6-(1,7),6-(6,6)]
   204       8.435394       8.435394       8.435394    6[1-(0),6-(1,6),7-(6,48)]
   205       9.439627       9.439627       9.439627    6[1-(0),6-(1,6),7-(6,48)]
   206      10.541058      10.541058      10.541058    6[1-(0),6-(1,7),6-(6,6)]
   207      11.707719      11.707719      11.707719    6[1-(0),6-(1,7),6-(6,6)]
   208      -0.780276      -0.780276      -0.780276    6[1-(0),6-(1,6),7-(6,48)]
   209       -1.86809       -1.86809       -1.86809    6[1-(0),6-(1,6),7-(6,48)]
   210      -0.764524      -0.764524      -0.764524    6[1-(0),6-(1,7),6-(6,6)]
   211         0.4845         0.4845         0.4845    6[6-(1,6),6-(1,6),6-(6,6)]
   212       1.699435       1.699435       1.699435    6[6-(1,6),6-(1,6),6-(6,6)]
   213       2.692016       2.692016       2.692016    6[1-(0),6-(1,7),6-(6,6)]
   214       3.782098       3.782098       3.782098    6[1-(0),6-(1,6),7-(6,48)]
   215       2.972325       2.972325       2.972325    6[1-(0),6-(1,6),7-(6,48)]
   216       1.864282       1.864282       1.864282    6[1-(0),6-(1,7),6-(6,6)]
   217       5.453334       5.453334       5.453334    6[1-(0),6-(1,7),6-(6,6)]
   218       4.302791       4.302791       4.302791    6[1-(0),6-(1,6),7-(6,48)]
   219        4.29435        4.29435        4.29435    6[6-(1,6),6-(6,6),6-(8,8)]
   220       4.377569       4.377569       4.377569    6[6-(6,6),6-(6,6),6-(8,8)]
   221       3.208456       3.208456       3.208456    6[6-(6,6),6-(6,6),6-(8,8)]
   222       1.976221       1.976221       1.976221    6[6-(6,6),6-(6,6),6-(8,8)]
   223       1.905669       1.905669       1.905669    6[6-(1,6),6-(6,6),6-(8,8)]
   224       3.062683       3.062683       3.062683    6[1-(0),6-(6,6),6-(6,6)]
   225       5.498795       5.498795       5.498795    6[6-(6,6),8-(48),8-(48,48)]
   226       5.670652       5.670652       5.670652    6[6-(6,6),8-(0),8-(48)]
   227       3.294459       3.294459       3.294459    6[6-(6,6),8-(0),8-(48,48)]
   228       0.729572       0.729572       0.729572    6[6-(6,6),8-(0),8-(48,48)]
   229       0.655824       0.655824       0.655824    6[6-(6,6),8-(48),8-(48)]
   230       1.329401       1.329401       1.329401    6[6-(1,6),6-(6,6),6-(8,8)]
   231       0.797143       0.797143       0.797143    6[6-(6,6),6-(6,6),6-(8,8)]
   232      -4.123976      -4.123976      -4.123976    6[6-(6,6),6-(6,6),6-(8,8)]
   233      -3.598451      -3.598451      -3.598451    6[6-(6,6),6-(6,6),6-(8,8)]
   234      -2.990645      -2.990645      -2.990645    6[6-(1,6),6-(6,6),6-(8,8)]
   235      -2.976346      -2.976346      -2.976346    6[1-(0),6-(6,6),6-(6,6)]
   236       1.277853       1.277853       1.277853    6[6-(6,6),8-(48),8-(48,48)]
   237       0.162771       0.162771       0.162771    6[6-(6,6),8-(0),8-(48)]
   238       8.829843       8.829843       8.829843    6[6-(6,6),8-(0),8-(48,48)]
   239       9.977153       9.977153       9.977153    6[6-(6,6),8-(0),8-(48,48)]
   240      -2.382061      -2.382061      -2.382061    6[6-(6,6),8-(48),8-(48,48)]
   241       3.847957       3.847957       3.847957    6[1-(0),6-(1,6),7-(6,48)]
   242       4.947559       4.947559       4.947559    6[1-(0),6-(1,7),6-(6,6)]
   243       6.210249       6.210249       6.210249    6[6-(1,6),6-(1,6),6-(6,6)]
   244       2.536292       2.536292       2.536292    6[6-(1,6),6-(1,6),6-(6,6)]
   245       3.639014       3.639014       3.639014    6[1-(0),6-(1,7),6-(6,6)]
   246       4.686107       4.686107       4.686107    6[1-(0),6-(1,6),7-(6,48)]
   247       3.681874       3.681874       3.681874    6[1-(0),6-(1,6),7-(6,48)]
   248       2.580443       2.580443       2.580443    6[1-(0),6-(1,7),6-(6,6)]
   249       6.298915       6.298915       6.298915    6[1-(0),6-(1,7),6-(6,6)]
   250       5.154109       5.154109       5.154109    6[1-(0),6-(1,6),7-(6,48)]
   251       1.356791       1.356791       1.356791    6[1-(0),6-(1,6),7-(6,48)]
   252       0.253224       0.253224       0.253224    6[1-(0),6-(1,7),6-(6,6)]
   253        -0.9958        -0.9958        -0.9958    6[6-(1,6),6-(1,6),6-(6,6)]
   254      -2.210735      -2.210735      -2.210735    6[6-(1,6),6-(1,6),6-(6,6)]
   255      10.429484      10.429484      10.429484    6[1-(0),6-(1,7),6-(6,6)]
   256       9.339403       9.339403       9.339403    6[1-(0),6-(1,6),7-(6,48)]
   257      -3.483624      -3.483624      -3.483624    6[1-(0),6-(1,6),7-(6,48)]
   258      -2.375582      -2.375582      -2.375582    6[1-(0),6-(1,7),6-(6,6)]
   259        -1.0795        -1.0795        -1.0795    6[1-(0),6-(1,7),6-(6,6)]
   260       0.071042       0.071042       0.071042    6[1-(0),6-(1,6),7-(6,48)]
   261       8.293915       8.293915       8.293915    7[6-(1,6),6-(1,6),48-(8,8,8,8,8)]
   262       0.366922       0.366922       0.366922    7[6-(1,6),6-(1,6),48-(8,8,8,8,8)]
   263       5.656421       5.656421       5.656421    7[6-(1,6),6-(1,6),48-(7,8,8)]
   264       4.820888       4.820888       4.820888    7[6-(1,6),6-(1,6),48-(7,8,8)]
   265       4.827586       4.827586       4.827586    7[6-(1,6),6-(1,6),48-(8,8,8,8,8)]
   266       4.006912       4.006912       4.006912    7[6-(1,6),6-(1,6),48-(8,8,8,8,8)]
   267        7.46508        7.46508        7.46508    7[6-(1,6),6-(1,6),48-(7,8,8)]
   268      -0.447054      -0.447054      -0.447054    7[6-(1,6),6-(1,6),48-(7,8,8)]
   269       0.453752       0.453752       0.453752    7[6-(1,6),6-(1,6),48-(8,8,8,8,8)]
   270       8.380745       8.380745       8.380745    7[6-(1,6),6-(1,6),48-(8,8,8,8,8)]
   271       3.091246       3.091246       3.091246    7[6-(1,6),6-(1,6),48-(7,8,8)]
   272       3.926779       3.926779       3.926779    7[6-(1,6),6-(1,6),48-(7,8,8)]
   273       3.920081       3.920081       3.920081    7[6-(1,6),6-(1,6),48-(8,8,8,8,8)]
   274       4.740755       4.740755       4.740755    7[6-(1,6),6-(1,6),48-(8,8,8,8,8)]
   275       1.282587       1.282587       1.282587    7[6-(1,6),6-(1,6),48-(7,8,8)]
   276       9.194721       9.194721       9.194721    7[6-(1,6),6-(1,6),48-(7,8,8)]
   277       0.955981       0.955981       0.955981    8[6-(6,8),48-(7,8,8,8,8)]
   278       2.242249       2.242249       2.242249    8[6-(6,8),48-(7,8,8,8,8),48-(8,8,8,8,8)]
   279       1.731451       1.731451       1.731451    8[6-(6,8),48-(7,8,8,8,8)]
   280      -3.119161      -3.119161      -3.119161    8[6-(6,8)]
   281       8.182588       8.182588       8.182588    8[6-(6,8)]
   282       7.188774       7.188774       7.188774    8[6-(6,8),48-(7,7,8),48-(7,8,8,8,8)]
   283        9.31428        9.31428        9.31428    8[6-(6,8)]
   284       4.841853       4.841853       4.841853    8[6-(6,8),48-(7,8,8,8,8),48-(8,8,8,8,8)]
   285        9.00527        9.00527        9.00527    8[6-(6,8),48-(8,8,8,8,8)]
   286       9.840943       9.840943       9.840943    8[6-(6,8),48-(8,8)]
   287       6.076836       6.076836       6.076836    8[6-(6,8),48-(7,8,8,8,8)]
   288       5.139965       5.139965       5.139965    8[6-(6,8),48-(7,8,8,8,8),48-(8,8,8,8,8)]
   289       5.335041       5.335041       5.335041    8[6-(6,8),48-(7,8,8,8,8)]
   290       3.307494       3.307494       3.307494    8[6-(6,8)]
   291       4.777844       4.777844       4.777844    8[6-(6,8)]
   292       3.561815       3.561815       3.561815    8[6-(6,8),48-(7,7,8),48-(7,8,8,8,8)]
   293       6.535248       6.535248       6.535248    8[6-(6,8)]
   294        4.56573        4.56573        4.56573    8[6-(6,8),48-(7,8,8,8,8),48-(8,8,8,8,8)]
   295       6.451759       6.451759       6.451759    8[6-(6,8),48-(8,8),48-(8,8,8,8,8)]
   296       7.759026       7.759026       7.759026    8[6-(6,8),48-(8,8)]
   297       3.417852       3.417852       3.417852    8[6-(6,8),48-(7,8,8,8,8)]
   298       2.131585       2.131585       2.131585    8[6-(6,8),48-(7,8,8,8,8),48-(8,8,8,8,8)]
   299       2.642382       2.642382       2.642382    8[6-(6,8),48-(7,8,8,8,8)]
   300       2.607861       2.607861       2.607861    8[6-(6,8)]
   301       4.938913       4.938913       4.938913    8[6-(6,8)]
   302       5.932727       5.932727       5.932727    8[6-(6,8),48-(7,7,8),48-(7,8,8,8,8)]
   303       8.692353       8.692353       8.692353    8[6-(6,8)]
   304       8.279648       8.279648       8.279648    8[6-(6,8),48-(7,8,8,8,8),48-(8,8,8,8,8)]
   305       9.001363       9.001363       9.001363    8[6-(6,8),48-(8,8,8,8,8)]
   306        8.16569        8.16569        8.16569    8[6-(6,8),48-(8,8)]
   307       7.044664       7.044664       7.044664    8[6-(6,8),48-(7,8,8,8,8)]
   308       7.981536       7.981536       7.981536    8[6-(6,8),48-(7,8,8,8,8),48-(8,8,8,8,8)]
   309        7.78646        7.78646        7.78646    8[6-(6,8),48-(7,8,8,8,8)]
   310      -3.818793      -3.818793      -3.818793    8[6-(6,8)]
   311      13.228789      13.228789      13.228789    8[6-(6,8)]
   312       0.812019       0.812019       0.812019    8[6-(6,8),48-(7,7,8),48-(7,8,8,8,8)]
   313      11.471385      11.471385      11.471385    8[6-(6,8)]
   314      -0.191896      -0.191896      -0.191896    8[6-(6,8),48-(7,8,8,8,8),48-(8,8,8,8,8)]
   315      11.554875      11.554875      11.554875    8[6-(6,8),48-(8,8),48-(8,8,8,8,8)]
   316      10.247608      10.247608      10.247608    8[6-(6,8),48-(8,8)]
   317       7.791686       7.791686       7.791686    8[6-(6,8),48-(7,8,8,8,8)]
   318       6.505418       6.505418       6.505418    8[6-(6,8),48-(7,8,8,8,8),48-(8,8,8,8,8)]
   319       7.016216       7.016216       7.016216    8[6-(6,8),48-(7,8,8,8,8)]
   320      11.866828      11.866828      11.866828    8[6-(6,8)]
   321       0.565079       0.565079       0.565079    8[6-(6,8)]
   322       1.558893       1.558893       1.558893    8[6-(6,8),48-(7,7,8),48-(7,8,8,8,8)]
   323      -0.566613      -0.566613      -0.566613    8[6-(6,8)]
   324       3.905814       3.905814       3.905814    8[6-(6,8),48-(7,8,8,8,8),48-(8,8,8,8,8)]
   325      -0.257603      -0.257603      -0.257603    8[6-(6,8),48-(8,8,8,8,8)]
   326      -1.093276      -1.093276      -1.093276    8[6-(6,8),48-(8,8)]
   327       2.670831       2.670831       2.670831    8[6-(6,8),48-(7,8,8,8,8)]
   328       3.607702       3.607702       3.607702    8[6-(6,8),48-(7,8,8,8,8),48-(8,8,8,8,8)]
   329       3.412626       3.412626       3.412626    8[6-(6,8),48-(7,8,8,8,8)]
   330       5.440173       5.440173       5.440173    8[6-(6,8)]
   331       3.969823       3.969823       3.969823    8[6-(6,8)]
   332       5.185852       5.185852       5.185852    8[6-(6,8),48-(7,7,8),48-(7,8,8,8,8)]
   333       2.212419       2.212419       2.212419    8[6-(6,8)]
   334       4.181937       4.181937       4.181937    8[6-(6,8),48-(7,8,8,8,8),48-(8,8,8,8,8)]
   335       2.295908       2.295908       2.295908    8[6-(6,8),48-(8,8),48-(8,8,8,8,8)]
   336       0.988641       0.988641       0.988641    8[6-(6,8),48-(8,8)]
   337       5.329815       5.329815       5.329815    8[6-(6,8),48-(7,8,8,8,8)]
   338       6.616082       6.616082       6.616082    8[6-(6,8),48-(7,8,8,8,8),48-(8,8,8,8,8)]
   339       6.105285       6.105285       6.105285    8[6-(6,8),48-(7,8,8,8,8)]
   340       6.139806       6.139806       6.139806    8[6-(6,8)]
   341       3.808754       3.808754       3.808754    8[6-(6,8)]
   342        2.81494        2.81494        2.81494    8[6-(6,8),48-(7,7,8),48-(7,8,8,8,8)]
   343       0.055314       0.055314       0.055314    8[6-(6,8)]
   344       0.468019       0.468019       0.468019    8[6-(6,8),48-(7,8,8,8,8),48-(8,8,8,8,8)]
   345      -0.253696      -0.253696      -0.253696    8[6-(6,8),48-(8,8,8,8,8)]
   346       0.581977       0.581977       0.581977    8[6-(6,8),48-(8,8)]
   347       1.703003       1.703003       1.703003    8[6-(6,8),48-(7,8,8,8,8)]
   348       0.766131       0.766131       0.766131    8[6-(6,8),48-(7,8,8,8,8),48-(8,8,8,8,8)]
   349       0.961207       0.961207       0.961207    8[6-(6,8),48-(7,8,8,8,8)]
   350       12.56646       12.56646       12.56646    8[6-(6,8)]
   351      -4.481122      -4.481122      -4.481122    8[6-(6,8)]
   352       7.935648       7.935648       7.935648    8[6-(6,8),48-(7,7,8),48-(7,8,8,8,8)]
   353      -2.723718      -2.723718      -2.723718    8[6-(6,8)]
   354       8.939563       8.939563       8.939563    8[6-(6,8),48-(7,8,8,8,8),48-(8,8,8,8,8)]
   355      -2.807208      -2.807208      -2.807208    8[6-(6,8),48-(8,8),48-(8,8,8,8,8)]
   356      -1.499941      -1.499941      -1.499941    8[6-(6,8),48-(8,8)]
