# Supplementary material for: A collection of forcefield precursors for metal–organic frameworks
Source: RSC Adv. 2019 Nov 13;9(63):36492–507. doi: 10.1039/c9ra07327b (PMC9075174; doi:10.1039/c9ra07327b)
Supplement: RA-009-C9RA07327B-s2295 [file RA-009-C9RA07327B-s2295.txt]

SICDAL_clean

6.671600    0.000000    0.000000
0.000000    7.644400    0.000000
-2.358522    -3.822218    9.542694

     1       2.313793       2.313793       2.313793    31[8-(1,31),8-(1,31),8-(6),8-(6),8-(6),8-(6)]
     2       5.649593       5.649593       5.649593    31[8-(1,31),8-(1,31),8-(6),8-(6),8-(6),8-(6)]
     3      -0.746926      -0.746926      -0.746926    1[6-(6,6)]
     4       2.835168       2.835168       2.835168    1[6-(6,6)]
     5      -1.169033      -1.169033      -1.169033    1[6-(6,6)]
     6       3.263947       3.263947       3.263947    1[6-(6,6)]
     7       0.632612       0.632612       0.632612    1[8-(31,31)]
     8       2.588874       2.588874       2.588874    1[6-(6,6)]
     9      -0.500632      -0.500632      -0.500632    1[6-(6,6)]
    10       2.166767       2.166767       2.166767    1[6-(6,6)]
    11      -0.071853      -0.071853      -0.071853    1[6-(6,6)]
    12       3.968412       3.968412       3.968412    1[8-(31,31)]
    13       3.913177       3.913177       3.913177    6[6-(6,6),8-(31),8-(31)]
    14        1.29621        1.29621        1.29621    6[6-(1,6),6-(1,6),6-(8,8)]
    15       2.316077       2.316077       2.316077    6[1-(0),6-(1,6),6-(6,6)]
    16       0.023379       0.023379       0.023379    6[1-(0),6-(1,6),6-(6,6)]
    17       2.067728       2.067728       2.067728    6[1-(0),6-(1,6),6-(6,6)]
    18      -0.220496      -0.220496      -0.220496    6[1-(0),6-(1,6),6-(6,6)]
    19       0.798232       0.798232       0.798232    6[6-(1,6),6-(1,6),6-(8,8)]
    20       0.498066       0.498066       0.498066    6[6-(6,6),8-(31),8-(31)]
    21       0.577377       0.577377       0.577377    6[6-(6,6),8-(31),8-(31)]
    22       -2.03959       -2.03959       -2.03959    6[6-(1,6),6-(1,6),6-(8,8)]
    23      -1.019723      -1.019723      -1.019723    6[1-(0),6-(1,6),6-(6,6)]
    24       3.359179       3.359179       3.359179    6[1-(0),6-(1,6),6-(6,6)]
    25      -1.268072      -1.268072      -1.268072    6[1-(0),6-(1,6),6-(6,6)]
    26       3.115304       3.115304       3.115304    6[1-(0),6-(1,6),6-(6,6)]
    27       4.134032       4.134032       4.134032    6[6-(1,6),6-(1,6),6-(8,8)]
    28       3.833866       3.833866       3.833866    6[6-(6,6),8-(31),8-(31)]
    29       2.933622       2.933622       2.933622    8[6-(6,8),31-(8,8,8,8,8)]
    30       5.048574       5.048574       5.048574    8[6-(6,8),31-(8,8,8,8,8)]
    31       1.457263       1.457263       1.457263    8[6-(6,8),31-(8,8,8,8,8)]
    32      -0.678364      -0.678364      -0.678364    8[6-(6,8),31-(8,8,8,8,8)]
    33       0.648681       0.648681       0.648681    8[1-(0),31-(8,8,8,8,8),31-(8,8,8,8,8)]
    34       6.269422       6.269422       6.269422    8[6-(6,8),31-(8,8,8,8,8)]
    35       1.712774       1.712774       1.712774    8[6-(6,8),31-(8,8,8,8,8)]
    36       4.793063       4.793063       4.793063    8[6-(6,8),31-(8,8,8,8,8)]
    37       2.657436       2.657436       2.657436    8[6-(6,8),31-(8,8,8,8,8)]
    38       3.984481       3.984481       3.984481    8[1-(0),31-(8,8,8,8,8),31-(8,8,8,8,8)]
