# Supplementary material for: A collection of forcefield precursors for metal–organic frameworks
Source: RSC Adv. 2019 Nov 13;9(63):36492–507. doi: 10.1039/c9ra07327b (PMC9075174; doi:10.1039/c9ra07327b)
Supplement: RA-009-C9RA07327B-s2296 [file RA-009-C9RA07327B-s2296.txt]

SICZIP_clean

17.439600    0.000000    0.000000
0.000000    22.404000    0.000000
0.000000    0.000000    29.272800

     1       2.024563       2.024563       2.024563    48[8-(6),8-(6),8-(6),8-(6),8-(6),8-(6)]
     2       2.748132       2.748132       2.748132    48[8-(6),8-(6),8-(6),8-(6)]
     3       6.695237       6.695237       6.695237    48[8-(6),8-(6),8-(6),8-(6),8-(6),8-(6)]
     4       5.971668       5.971668       5.971668    48[8-(6),8-(6),8-(6),8-(6)]
     5      15.415037      15.415037      15.415037    48[8-(6),8-(6),8-(6),8-(6),8-(6),8-(6)]
     6      14.691468      14.691468      14.691468    48[8-(6),8-(6),8-(6),8-(6)]
     7      10.744363      10.744363      10.744363    48[8-(6),8-(6),8-(6),8-(6),8-(6),8-(6)]
     8      11.467932      11.467932      11.467932    48[8-(6),8-(6),8-(6),8-(6)]
     9      11.117919      11.117919      11.117919    15[8-(0),8-(0),8-(6),8-(6)]
    10      15.041481      15.041481      15.041481    15[8-(0),8-(0),8-(6),8-(6)]
    11       6.321681       6.321681       6.321681    15[8-(0),8-(0),8-(6),8-(6)]
    12       2.398119       2.398119       2.398119    15[8-(0),8-(0),8-(6),8-(6)]
    13      15.636345      15.636345      15.636345    1[6-(6,6)]
    14       7.279289       7.279289       7.279289    1[6-(6,6)]
    15       5.875401       5.875401       5.875401    1[6-(6,6)]
    16       5.526609       5.526609       5.526609    1[6-(6,6)]
    17      16.091519      16.091519      16.091519    1[6-(6,6)]
    18       4.406987       4.406987       4.406987    1[6-(6,6)]
    19        6.44742        6.44742        6.44742    1[6-(6,6)]
    20       15.87178       15.87178       15.87178    1[6-(6,6)]
    21       9.154046       9.154046       9.154046    1[6-(6,6)]
    22      13.618584      13.618584      13.618584    1[6-(6,6)]
    23      16.670514      16.670514      16.670514    1[6-(6,6)]
    24       6.093396       6.093396       6.093396    1[6-(6,6)]
    25       6.049797       6.049797       6.049797    1[6-(6,6)]
    26      10.552702      10.552702      10.552702    1[6-(6,6)]
    27      15.292785      15.292785      15.292785    1[6-(6,6)]
    28      10.707914      10.707914      10.707914    1[6-(6,6)]
    29      12.437923      12.437923      12.437923    1[6-(6,6)]
    30      15.163732      15.163732      15.163732    1[6-(6,6)]
    31       9.120911       9.120911       9.120911    1[6-(6,6)]
    32      11.747315      11.747315      11.747315    1[6-(6,6)]
    33      10.523055      10.523055      10.523055    1[6-(6,6)]
    34       1.440511       1.440511       1.440511    1[6-(6,6)]
    35       2.844399       2.844399       2.844399    1[6-(6,6)]
    36       3.193191       3.193191       3.193191    1[6-(6,6)]
    37      10.067881      10.067881      10.067881    1[6-(6,6)]
    38       4.312813       4.312813       4.312813    1[6-(6,6)]
    39        2.27238        2.27238        2.27238    1[6-(6,6)]
    40       10.28762       10.28762       10.28762    1[6-(6,6)]
    41      17.005354      17.005354      17.005354    1[6-(6,6)]
    42      12.540816      12.540816      12.540816    1[6-(6,6)]
    43       9.488886       9.488886       9.488886    1[6-(6,6)]
    44       2.626404       2.626404       2.626404    1[6-(6,6)]
    45       2.670003       2.670003       2.670003    1[6-(6,6)]
    46      15.606698      15.606698      15.606698    1[6-(6,6)]
    47      10.866615      10.866615      10.866615    1[6-(6,6)]
    48      15.451486      15.451486      15.451486    1[6-(6,6)]
    49      13.721477      13.721477      13.721477    1[6-(6,6)]
    50      10.995668      10.995668      10.995668    1[6-(6,6)]
    51      17.038489      17.038489      17.038489    1[6-(6,6)]
    52      14.412085      14.412085      14.412085    1[6-(6,6)]
    53       1.803255       1.803255       1.803255    1[6-(6,6)]
    54      10.160311      10.160311      10.160311    1[6-(6,6)]
    55      11.564199      11.564199      11.564199    1[6-(6,6)]
    56      11.912991      11.912991      11.912991    1[6-(6,6)]
    57       1.348081       1.348081       1.348081    1[6-(6,6)]
    58      13.032613      13.032613      13.032613    1[6-(6,6)]
    59       10.99218       10.99218       10.99218    1[6-(6,6)]
    60        1.56782        1.56782        1.56782    1[6-(6,6)]
    61       8.285554       8.285554       8.285554    1[6-(6,6)]
    62       3.821016       3.821016       3.821016    1[6-(6,6)]
    63       0.769086       0.769086       0.769086    1[6-(6,6)]
    64      11.346204      11.346204      11.346204    1[6-(6,6)]
    65      11.389803      11.389803      11.389803    1[6-(6,6)]
    66       6.886898       6.886898       6.886898    1[6-(6,6)]
    67       2.146815       2.146815       2.146815    1[6-(6,6)]
    68       6.731686       6.731686       6.731686    1[6-(6,6)]
    69       5.001677       5.001677       5.001677    1[6-(6,6)]
    70       2.275868       2.275868       2.275868    1[6-(6,6)]
    71       8.318689       8.318689       8.318689    1[6-(6,6)]
    72       5.692285       5.692285       5.692285    1[6-(6,6)]
    73       6.916545       6.916545       6.916545    1[6-(6,6)]
    74      15.999089      15.999089      15.999089    1[6-(6,6)]
    75      14.595201      14.595201      14.595201    1[6-(6,6)]
    76      14.246409      14.246409      14.246409    1[6-(6,6)]
    77       7.371719       7.371719       7.371719    1[6-(6,6)]
    78      13.126787      13.126787      13.126787    1[6-(6,6)]
    79       15.16722       15.16722       15.16722    1[6-(6,6)]
    80        7.15198        7.15198        7.15198    1[6-(6,6)]
    81       0.434246       0.434246       0.434246    1[6-(6,6)]
    82       4.898784       4.898784       4.898784    1[6-(6,6)]
    83       7.950714       7.950714       7.950714    1[6-(6,6)]
    84      14.813196      14.813196      14.813196    1[6-(6,6)]
    85      14.769597      14.769597      14.769597    1[6-(6,6)]
    86       1.832902       1.832902       1.832902    1[6-(6,6)]
    87       6.572985       6.572985       6.572985    1[6-(6,6)]
    88       1.988114       1.988114       1.988114    1[6-(6,6)]
    89       3.718123       3.718123       3.718123    1[6-(6,6)]
    90       6.443932       6.443932       6.443932    1[6-(6,6)]
    91       0.401111       0.401111       0.401111    1[6-(6,6)]
    92       3.027515       3.027515       3.027515    1[6-(6,6)]
    93      10.111306      10.111306      10.111306    6[6-(6,6),6-(6,6),6-(6,8)]
    94      11.583731      11.583731      11.583731    6[6-(6,6),6-(6,6),6-(6,8)]
    95      15.265056      15.265056      15.265056    6[1-(0),6-(6,6),6-(6,6)]
    96       5.873657       5.873657       5.873657    6[6-(1,6),6-(1,6),6-(8,8)]
    97       6.654951       6.654951       6.654951    6[1-(0),6-(6,6),6-(6,6)]
    98       6.509679       6.509679       6.509679    6[6-(1,6),6-(1,6),6-(6,6)]
    99        6.35063        6.35063        6.35063    6[1-(0),6-(6,6),6-(6,6)]
   100      13.006454      13.006454      13.006454    6[6-(6,6),8-(0),8-(48)]
   101       5.606657       5.606657       5.606657    6[1-(0),6-(6,6),6-(6,6)]
   102      15.535196      15.535196      15.535196    6[1-(0),6-(6,6),6-(6,6)]
   103       6.049797       6.049797       6.049797    6[6-(6,6),8-(48),8-(48)]
   104       4.815771       4.815771       4.815771    6[6-(1,6),6-(1,6),6-(8,8)]
   105       4.940813       4.940813       4.940813    6[1-(0),6-(6,6),6-(6,6)]
   106       7.355326       7.355326       7.355326    6[1-(0),6-(6,6),6-(6,6)]
   107       7.841367       7.841367       7.841367    6[6-(1,6),6-(1,6),6-(6,6)]
   108      15.667562      15.667562      15.667562    6[1-(0),6-(6,6),6-(6,6)]
   109       8.309446       8.309446       8.309446    6[1-(0),6-(6,6),6-(6,6)]
   110      14.580901      14.580901      14.580901    6[6-(1,6),6-(1,6),6-(6,6)]
   111      13.898489      13.898489      13.898489    6[6-(1,6),6-(1,6),6-(8,8)]
   112       14.32855       14.32855       14.32855    6[1-(0),6-(6,6),6-(6,6)]
   113       5.785413       5.785413       5.785413    6[6-(1,6),6-(1,6),6-(8,8)]
   114      16.081927      16.081927      16.081927    6[6-(1,6),6-(1,6),6-(8,8)]
   115       7.625465       7.625465       7.625465    6[6-(1,6),6-(1,6),6-(6,6)]
   116      16.157266      16.157266      16.157266    6[1-(0),6-(6,6),6-(6,6)]
   117       7.429793       7.429793       7.429793    6[6-(1,6),6-(1,6),6-(6,6)]
   118       9.565446       9.565446       9.565446    6[6-(6,6),6-(6,6),8-(15)]
   119       6.472882       6.472882       6.472882    6[1-(0),6-(6,6),6-(6,6)]
   120       6.955784       6.955784       6.955784    6[1-(0),6-(6,6),6-(6,6)]
   121       9.662236       9.662236       9.662236    6[1-(0),6-(1,6),6-(6,6)]
   122       8.194345       8.194345       8.194345    6[6-(1,6),6-(6,6),6-(6,8)]
   123      15.108274      15.108274      15.108274    6[6-(1,6),6-(1,6),6-(8,8)]
   124      16.465598      16.465598      16.465598    6[6-(1,6),6-(1,6),6-(8,8)]
   125       0.109521       0.109521       0.109521    6[6-(6,6),8-(0),8-(48)]
   126      13.651196      13.651196      13.651196    6[6-(1,6),6-(1,6),6-(6,6)]
   127        7.74667        7.74667        7.74667    6[6-(1,6),6-(1,6),6-(8,8)]
   128       0.191836       0.191836       0.191836    6[6-(6,6),8-(0),8-(48)]
   129       4.434018       4.434018       4.434018    6[6-(6,6),8-(48),8-(48)]
   130       9.204446       9.204446       9.204446    6[6-(1,6),6-(6,6),6-(6,6)]
   131      14.376509      14.376509      14.376509    6[1-(0),6-(6,6),6-(6,6)]
   132      11.588614      11.588614      11.588614    6[1-(0),6-(1,6),6-(6,6)]
   133      12.222544      12.222544      12.222544    6[6-(1,6),6-(6,6),6-(6,6)]
   134       8.480877       8.480877       8.480877    6[6-(6,6),8-(0),8-(48)]
   135       13.35978       13.35978       13.35978    6[1-(0),6-(6,6),6-(6,6)]
   136      14.261582      14.261582      14.261582    6[1-(0),6-(6,6),6-(6,6)]
   137      12.353689      12.353689      12.353689    6[6-(6,6),6-(6,6),8-(15)]
   138       3.919027       3.919027       3.919027    6[6-(6,6),8-(0),8-(48)]
   139      13.767518      13.767518      13.767518    6[6-(1,6),6-(6,6),6-(6,8)]
   140       8.803684       8.803684       8.803684    6[1-(0),6-(1,6),6-(6,6)]
   141      13.557545      13.557545      13.557545    6[6-(1,6),6-(1,6),6-(6,6)]
   142      12.214347      12.214347      12.214347    6[1-(0),6-(1,6),6-(6,6)]
   143      14.165664      14.165664      14.165664    6[6-(1,6),6-(1,6),6-(6,6)]
   144      14.860283      14.860283      14.860283    6[6-(6,6),8-(0),8-(48)]
   145      16.048094      16.048094      16.048094    6[6-(6,6),6-(6,6),6-(6,8)]
   146      14.575669      14.575669      14.575669    6[6-(6,6),6-(6,6),6-(6,8)]
   147      10.894344      10.894344      10.894344    6[1-(0),6-(6,6),6-(6,6)]
   148       2.846143       2.846143       2.846143    6[6-(1,6),6-(1,6),6-(8,8)]
   149       2.064849       2.064849       2.064849    6[1-(0),6-(6,6),6-(6,6)]
   150       2.210121       2.210121       2.210121    6[6-(1,6),6-(1,6),6-(6,6)]
   151        2.36917        2.36917        2.36917    6[1-(0),6-(6,6),6-(6,6)]
   152      13.152946      13.152946      13.152946    6[6-(6,6),8-(0),8-(48)]
   153       3.113143       3.113143       3.113143    6[1-(0),6-(6,6),6-(6,6)]
   154      10.624204      10.624204      10.624204    6[1-(0),6-(6,6),6-(6,6)]
   155       2.670003       2.670003       2.670003    6[6-(6,6),8-(48),8-(48)]
   156       3.904029       3.904029       3.904029    6[6-(1,6),6-(1,6),6-(8,8)]
   157       3.778987       3.778987       3.778987    6[1-(0),6-(6,6),6-(6,6)]
   158       1.364474       1.364474       1.364474    6[1-(0),6-(6,6),6-(6,6)]
   159       0.878433       0.878433       0.878433    6[6-(1,6),6-(1,6),6-(6,6)]
   160      10.491838      10.491838      10.491838    6[1-(0),6-(6,6),6-(6,6)]
   161       0.410354       0.410354       0.410354    6[1-(0),6-(6,6),6-(6,6)]
   162      11.578499      11.578499      11.578499    6[6-(1,6),6-(1,6),6-(6,6)]
   163      12.260911      12.260911      12.260911    6[6-(1,6),6-(1,6),6-(8,8)]
   164       11.83085       11.83085       11.83085    6[1-(0),6-(6,6),6-(6,6)]
   165       2.934387       2.934387       2.934387    6[6-(1,6),6-(1,6),6-(8,8)]
   166      10.077473      10.077473      10.077473    6[6-(1,6),6-(1,6),6-(8,8)]
   167       1.094335       1.094335       1.094335    6[6-(1,6),6-(1,6),6-(6,6)]
   168      10.002134      10.002134      10.002134    6[1-(0),6-(6,6),6-(6,6)]
   169       1.290007       1.290007       1.290007    6[6-(1,6),6-(1,6),6-(6,6)]
   170      16.593954      16.593954      16.593954    6[6-(6,6),6-(6,6),8-(15)]
   171       2.246918       2.246918       2.246918    6[1-(0),6-(6,6),6-(6,6)]
   172       1.764016       1.764016       1.764016    6[1-(0),6-(6,6),6-(6,6)]
   173      16.497164      16.497164      16.497164    6[1-(0),6-(1,6),6-(6,6)]
   174       0.525455       0.525455       0.525455    6[6-(1,6),6-(6,6),6-(6,8)]
   175      11.051126      11.051126      11.051126    6[6-(1,6),6-(1,6),6-(8,8)]
   176       9.693802       9.693802       9.693802    6[6-(1,6),6-(1,6),6-(8,8)]
   177       8.610279       8.610279       8.610279    6[6-(6,6),8-(0),8-(48)]
   178      12.508204      12.508204      12.508204    6[6-(1,6),6-(1,6),6-(6,6)]
   179        0.97313        0.97313        0.97313    6[6-(1,6),6-(1,6),6-(8,8)]
   180       8.527964       8.527964       8.527964    6[6-(6,6),8-(0),8-(48)]
   181       4.285782       4.285782       4.285782    6[6-(6,6),8-(48),8-(48)]
   182      16.954954      16.954954      16.954954    6[6-(1,6),6-(6,6),6-(6,6)]
   183      11.782891      11.782891      11.782891    6[1-(0),6-(6,6),6-(6,6)]
   184      14.570786      14.570786      14.570786    6[1-(0),6-(1,6),6-(6,6)]
   185      13.936856      13.936856      13.936856    6[6-(1,6),6-(6,6),6-(6,6)]
   186       0.238923       0.238923       0.238923    6[6-(6,6),8-(0),8-(48)]
   187       12.79962       12.79962       12.79962    6[1-(0),6-(6,6),6-(6,6)]
   188      11.897818      11.897818      11.897818    6[1-(0),6-(6,6),6-(6,6)]
   189      13.805711      13.805711      13.805711    6[6-(6,6),6-(6,6),8-(15)]
   190       4.800773       4.800773       4.800773    6[6-(6,6),8-(0),8-(48)]
   191      12.391882      12.391882      12.391882    6[6-(1,6),6-(6,6),6-(6,8)]
   192      17.355716      17.355716      17.355716    6[1-(0),6-(1,6),6-(6,6)]
   193      12.601855      12.601855      12.601855    6[6-(1,6),6-(1,6),6-(6,6)]
   194      13.945053      13.945053      13.945053    6[1-(0),6-(1,6),6-(6,6)]
   195      11.993736      11.993736      11.993736    6[6-(1,6),6-(1,6),6-(6,6)]
   196      11.299117      11.299117      11.299117    6[6-(6,6),8-(0),8-(48)]
   197       7.328294       7.328294       7.328294    6[6-(6,6),6-(6,6),6-(6,8)]
   198       5.855869       5.855869       5.855869    6[6-(6,6),6-(6,6),6-(6,8)]
   199       2.174544       2.174544       2.174544    6[1-(0),6-(6,6),6-(6,6)]
   200      11.565943      11.565943      11.565943    6[6-(1,6),6-(1,6),6-(8,8)]
   201      10.784649      10.784649      10.784649    6[1-(0),6-(6,6),6-(6,6)]
   202      10.929921      10.929921      10.929921    6[6-(1,6),6-(1,6),6-(6,6)]
   203       11.08897       11.08897       11.08897    6[1-(0),6-(6,6),6-(6,6)]
   204       4.433146       4.433146       4.433146    6[6-(6,6),8-(0),8-(48)]
   205      11.832943      11.832943      11.832943    6[1-(0),6-(6,6),6-(6,6)]
   206       1.904404       1.904404       1.904404    6[1-(0),6-(6,6),6-(6,6)]
   207      11.389803      11.389803      11.389803    6[6-(6,6),8-(48),8-(48)]
   208      12.623829      12.623829      12.623829    6[6-(1,6),6-(1,6),6-(8,8)]
   209      12.498787      12.498787      12.498787    6[1-(0),6-(6,6),6-(6,6)]
   210      10.084274      10.084274      10.084274    6[1-(0),6-(6,6),6-(6,6)]
   211       9.598233       9.598233       9.598233    6[6-(1,6),6-(1,6),6-(6,6)]
   212       1.772038       1.772038       1.772038    6[1-(0),6-(6,6),6-(6,6)]
   213       9.130154       9.130154       9.130154    6[1-(0),6-(6,6),6-(6,6)]
   214       2.858699       2.858699       2.858699    6[6-(1,6),6-(1,6),6-(6,6)]
   215       3.541111       3.541111       3.541111    6[6-(1,6),6-(1,6),6-(8,8)]
   216        3.11105        3.11105        3.11105    6[1-(0),6-(6,6),6-(6,6)]
   217      11.654187      11.654187      11.654187    6[6-(1,6),6-(1,6),6-(8,8)]
   218       1.357673       1.357673       1.357673    6[6-(1,6),6-(1,6),6-(8,8)]
   219       9.814135       9.814135       9.814135    6[6-(1,6),6-(1,6),6-(6,6)]
   220       1.282334       1.282334       1.282334    6[1-(0),6-(6,6),6-(6,6)]
   221      10.009807      10.009807      10.009807    6[6-(1,6),6-(1,6),6-(6,6)]
   222       7.874154       7.874154       7.874154    6[6-(6,6),6-(6,6),8-(15)]
   223      10.966718      10.966718      10.966718    6[1-(0),6-(6,6),6-(6,6)]
   224      10.483816      10.483816      10.483816    6[1-(0),6-(6,6),6-(6,6)]
   225       7.777364       7.777364       7.777364    6[1-(0),6-(1,6),6-(6,6)]
   226       9.245255       9.245255       9.245255    6[6-(1,6),6-(6,6),6-(6,8)]
   227       2.331326       2.331326       2.331326    6[6-(1,6),6-(1,6),6-(8,8)]
   228       0.974002       0.974002       0.974002    6[6-(1,6),6-(1,6),6-(8,8)]
   229      17.330079      17.330079      17.330079    6[6-(6,6),8-(0),8-(48)]
   230       3.788404       3.788404       3.788404    6[6-(1,6),6-(1,6),6-(6,6)]
   231        9.69293        9.69293        9.69293    6[6-(1,6),6-(1,6),6-(8,8)]
   232      17.247764      17.247764      17.247764    6[6-(6,6),8-(0),8-(48)]
   233      13.005582      13.005582      13.005582    6[6-(6,6),8-(48),8-(48)]
   234       8.235154       8.235154       8.235154    6[6-(1,6),6-(6,6),6-(6,6)]
   235       3.063091       3.063091       3.063091    6[1-(0),6-(6,6),6-(6,6)]
   236       5.850986       5.850986       5.850986    6[1-(0),6-(1,6),6-(6,6)]
   237       5.217056       5.217056       5.217056    6[6-(1,6),6-(6,6),6-(6,6)]
   238       8.958723       8.958723       8.958723    6[6-(6,6),8-(0),8-(48)]
   239        4.07982        4.07982        4.07982    6[1-(0),6-(6,6),6-(6,6)]
   240       3.178018       3.178018       3.178018    6[1-(0),6-(6,6),6-(6,6)]
   241       5.085911       5.085911       5.085911    6[6-(6,6),6-(6,6),8-(15)]
   242      13.520573      13.520573      13.520573    6[6-(6,6),8-(0),8-(48)]
   243       3.672082       3.672082       3.672082    6[6-(1,6),6-(6,6),6-(6,8)]
   244       8.635916       8.635916       8.635916    6[1-(0),6-(1,6),6-(6,6)]
   245       3.882055       3.882055       3.882055    6[6-(1,6),6-(1,6),6-(6,6)]
   246       5.225253       5.225253       5.225253    6[1-(0),6-(1,6),6-(6,6)]
   247       3.273936       3.273936       3.273936    6[6-(1,6),6-(1,6),6-(6,6)]
   248       2.579317       2.579317       2.579317    6[6-(6,6),8-(0),8-(48)]
   249       1.391506       1.391506       1.391506    6[6-(6,6),6-(6,6),6-(6,8)]
   250       2.863931       2.863931       2.863931    6[6-(6,6),6-(6,6),6-(6,8)]
   251       6.545256       6.545256       6.545256    6[1-(0),6-(6,6),6-(6,6)]
   252      14.593457      14.593457      14.593457    6[6-(1,6),6-(1,6),6-(8,8)]
   253      15.374751      15.374751      15.374751    6[1-(0),6-(6,6),6-(6,6)]
   254      15.229479      15.229479      15.229479    6[6-(1,6),6-(1,6),6-(6,6)]
   255       15.07043       15.07043       15.07043    6[1-(0),6-(6,6),6-(6,6)]
   256       4.286654       4.286654       4.286654    6[6-(6,6),8-(0),8-(48)]
   257      14.326457      14.326457      14.326457    6[1-(0),6-(6,6),6-(6,6)]
   258       6.815396       6.815396       6.815396    6[1-(0),6-(6,6),6-(6,6)]
   259      14.769597      14.769597      14.769597    6[6-(6,6),8-(48),8-(48)]
   260      13.535571      13.535571      13.535571    6[6-(1,6),6-(1,6),6-(8,8)]
   261      13.660613      13.660613      13.660613    6[1-(0),6-(6,6),6-(6,6)]
   262      16.075126      16.075126      16.075126    6[1-(0),6-(6,6),6-(6,6)]
   263      16.561167      16.561167      16.561167    6[6-(1,6),6-(1,6),6-(6,6)]
   264       6.947762       6.947762       6.947762    6[1-(0),6-(6,6),6-(6,6)]
   265      17.029246      17.029246      17.029246    6[1-(0),6-(6,6),6-(6,6)]
   266       5.861101       5.861101       5.861101    6[6-(1,6),6-(1,6),6-(6,6)]
   267       5.178689       5.178689       5.178689    6[6-(1,6),6-(1,6),6-(8,8)]
   268        5.60875        5.60875        5.60875    6[1-(0),6-(6,6),6-(6,6)]
   269      14.505213      14.505213      14.505213    6[6-(1,6),6-(1,6),6-(8,8)]
   270       7.362127       7.362127       7.362127    6[6-(1,6),6-(1,6),6-(8,8)]
   271      16.345265      16.345265      16.345265    6[6-(1,6),6-(1,6),6-(6,6)]
   272       7.437466       7.437466       7.437466    6[1-(0),6-(6,6),6-(6,6)]
   273      16.149593      16.149593      16.149593    6[6-(1,6),6-(1,6),6-(6,6)]
   274       0.845646       0.845646       0.845646    6[6-(6,6),6-(6,6),8-(15)]
   275      15.192682      15.192682      15.192682    6[1-(0),6-(6,6),6-(6,6)]
   276      15.675584      15.675584      15.675584    6[1-(0),6-(6,6),6-(6,6)]
   277       0.942436       0.942436       0.942436    6[1-(0),6-(1,6),6-(6,6)]
   278      16.914145      16.914145      16.914145    6[6-(1,6),6-(6,6),6-(6,8)]
   279       6.388474       6.388474       6.388474    6[6-(1,6),6-(1,6),6-(8,8)]
   280       7.745798       7.745798       7.745798    6[6-(1,6),6-(1,6),6-(8,8)]
   281       8.829321       8.829321       8.829321    6[6-(6,6),8-(0),8-(48)]
   282       4.931396       4.931396       4.931396    6[6-(1,6),6-(1,6),6-(6,6)]
   283       16.46647       16.46647       16.46647    6[6-(1,6),6-(1,6),6-(8,8)]
   284       8.911636       8.911636       8.911636    6[6-(6,6),8-(0),8-(48)]
   285      13.153818      13.153818      13.153818    6[6-(6,6),8-(48),8-(48)]
   286       0.484646       0.484646       0.484646    6[6-(1,6),6-(6,6),6-(6,6)]
   287       5.656709       5.656709       5.656709    6[1-(0),6-(6,6),6-(6,6)]
   288       2.868814       2.868814       2.868814    6[1-(0),6-(1,6),6-(6,6)]
   289       3.502744       3.502744       3.502744    6[6-(1,6),6-(6,6),6-(6,6)]
   290      17.200677      17.200677      17.200677    6[6-(6,6),8-(0),8-(48)]
   291        4.63998        4.63998        4.63998    6[1-(0),6-(6,6),6-(6,6)]
   292       5.541782       5.541782       5.541782    6[1-(0),6-(6,6),6-(6,6)]
   293       3.633889       3.633889       3.633889    6[6-(6,6),6-(6,6),8-(15)]
   294      12.638827      12.638827      12.638827    6[6-(6,6),8-(0),8-(48)]
   295       5.047718       5.047718       5.047718    6[6-(1,6),6-(6,6),6-(6,8)]
   296       0.083884       0.083884       0.083884    6[1-(0),6-(1,6),6-(6,6)]
   297       4.837745       4.837745       4.837745    6[6-(1,6),6-(1,6),6-(6,6)]
   298       3.494547       3.494547       3.494547    6[1-(0),6-(1,6),6-(6,6)]
   299       5.445864       5.445864       5.445864    6[6-(1,6),6-(1,6),6-(6,6)]
   300       6.140483       6.140483       6.140483    6[6-(6,6),8-(0),8-(48)]
   301       3.799042       3.799042       3.799042    8[6-(6,8),48-(8,8,8,8,8)]
   302       13.53156       13.53156       13.53156    8[6-(6,8),48-(8,8,8)]
   303       3.974136       3.974136       3.974136    8[6-(6,8),48-(8,8,8,8,8)]
   304       9.689791       9.689791       9.689791    8[6-(6,8),48-(8,8,8,8,8)]
   305       0.621373       0.621373       0.621373    8[6-(6,8)]
   306       0.789665       0.789665       0.789665    8[6-(6,8)]
   307      10.437426      10.437426      10.437426    8[6-(6,6),15-(8,8,8)]
   308      11.728654      11.728654      11.728654    8[6-(6,6),15-(8,8,8)]
   309       3.904901       3.904901       3.904901    8[6-(6,8),48-(8,8,8)]
   310       6.873993       6.873993       6.873993    8[6-(6,8),48-(8,8,8,8,8)]
   311       3.268007       3.268007       3.268007    8[6-(6,8)]
   312      15.470669      15.470669      15.470669    8[6-(6,8),48-(8,8,8)]
   313      14.101312      14.101312      14.101312    8[6-(6,8)]
   314       0.584401       0.584401       0.584401    8[6-(6,8),48-(8,8,8)]
   315       11.78045       11.78045       11.78045    8[6-(6,8)]
   316       0.655031       0.655031       0.655031    8[6-(6,8),48-(8,8,8,8,8)]
   317       5.321171       5.321171       5.321171    8[6-(6,8),48-(8,8,8,8,8)]
   318      10.088809      10.088809      10.088809    8[15-(8,8,8)]
   319      12.213126      12.213126      12.213126    8[15-(8,8,8)]
   320       7.814685       7.814685       7.814685    8[6-(6,8)]
   321       4.920758       4.920758       4.920758    8[6-(6,8),48-(8,8,8,8,8)]
   322       12.62784       12.62784       12.62784    8[6-(6,8),48-(8,8,8)]
   323       4.745664       4.745664       4.745664    8[6-(6,8),48-(8,8,8,8,8)]
   324      16.469609      16.469609      16.469609    8[6-(6,8),48-(8,8,8,8,8)]
   325       8.098427       8.098427       8.098427    8[6-(6,8)]
   326       7.930135       7.930135       7.930135    8[6-(6,8)]
   327      15.721974      15.721974      15.721974    8[6-(6,6),15-(8,8,8)]
   328      14.430746      14.430746      14.430746    8[6-(6,6),15-(8,8,8)]
   329       4.814899       4.814899       4.814899    8[6-(6,8),48-(8,8,8)]
   330       1.845807       1.845807       1.845807    8[6-(6,8),48-(8,8,8,8,8)]
   331       5.451793       5.451793       5.451793    8[6-(6,8)]
   332      10.688731      10.688731      10.688731    8[6-(6,8),48-(8,8,8)]
   333      12.058088      12.058088      12.058088    8[6-(6,8)]
   334       8.135399       8.135399       8.135399    8[6-(6,8),48-(8,8,8)]
   335       14.37895       14.37895       14.37895    8[6-(6,8)]
   336       8.064769       8.064769       8.064769    8[6-(6,8),48-(8,8,8,8,8)]
   337       3.398629       3.398629       3.398629    8[6-(6,8),48-(8,8,8,8,8)]
   338      16.070591      16.070591      16.070591    8[15-(8,8,8)]
   339      13.946274      13.946274      13.946274    8[15-(8,8,8)]
   340       0.905115       0.905115       0.905115    8[6-(6,8)]
   341      13.640558      13.640558      13.640558    8[6-(6,8),48-(8,8,8,8,8)]
   342        3.90804        3.90804        3.90804    8[6-(6,8),48-(8,8,8)]
   343      13.465464      13.465464      13.465464    8[6-(6,8),48-(8,8,8,8,8)]
   344       7.749809       7.749809       7.749809    8[6-(6,8),48-(8,8,8,8,8)]
   345      16.818227      16.818227      16.818227    8[6-(6,8)]
   346      16.649935      16.649935      16.649935    8[6-(6,8)]
   347       7.002174       7.002174       7.002174    8[6-(6,6),15-(8,8,8)]
   348       5.710946       5.710946       5.710946    8[6-(6,6),15-(8,8,8)]
   349      13.534699      13.534699      13.534699    8[6-(6,8),48-(8,8,8)]
   350      10.565607      10.565607      10.565607    8[6-(6,8),48-(8,8,8,8,8)]
   351      14.171593      14.171593      14.171593    8[6-(6,8)]
   352       1.968931       1.968931       1.968931    8[6-(6,8),48-(8,8,8)]
   353       3.338288       3.338288       3.338288    8[6-(6,8)]
   354      16.855199      16.855199      16.855199    8[6-(6,8),48-(8,8,8)]
   355        5.65915        5.65915        5.65915    8[6-(6,8)]
   356      16.784569      16.784569      16.784569    8[6-(6,8),48-(8,8,8,8,8)]
   357      12.118429      12.118429      12.118429    8[6-(6,8),48-(8,8,8,8,8)]
   358       7.350791       7.350791       7.350791    8[15-(8,8,8)]
   359       5.226474       5.226474       5.226474    8[15-(8,8,8)]
   360       9.624915       9.624915       9.624915    8[6-(6,8)]
   361      12.518842      12.518842      12.518842    8[6-(6,8),48-(8,8,8,8,8)]
   362        4.81176        4.81176        4.81176    8[6-(6,8),48-(8,8,8)]
   363      12.693936      12.693936      12.693936    8[6-(6,8),48-(8,8,8,8,8)]
   364       0.969991       0.969991       0.969991    8[6-(6,8),48-(8,8,8,8,8)]
   365       9.341173       9.341173       9.341173    8[6-(6,8)]
   366       9.509465       9.509465       9.509465    8[6-(6,8)]
   367       1.717626       1.717626       1.717626    8[6-(6,6),15-(8,8,8)]
   368       3.008854       3.008854       3.008854    8[6-(6,6),15-(8,8,8)]
   369      12.624701      12.624701      12.624701    8[6-(6,8),48-(8,8,8)]
   370      15.593793      15.593793      15.593793    8[6-(6,8),48-(8,8,8,8,8)]
   371      11.987807      11.987807      11.987807    8[6-(6,8)]
   372       6.750869       6.750869       6.750869    8[6-(6,8),48-(8,8,8)]
   373       5.381512       5.381512       5.381512    8[6-(6,8)]
   374       9.304201       9.304201       9.304201    8[6-(6,8),48-(8,8,8)]
   375        3.06065        3.06065        3.06065    8[6-(6,8)]
   376       9.374831       9.374831       9.374831    8[6-(6,8),48-(8,8,8,8,8)]
   377      14.040971      14.040971      14.040971    8[6-(6,8),48-(8,8,8,8,8)]
   378       1.369009       1.369009       1.369009    8[15-(8,8,8)]
   379       3.493326       3.493326       3.493326    8[15-(8,8,8)]
   380      16.534485      16.534485      16.534485    8[6-(6,8)]
