# Supplementary material for: A collection of forcefield precursors for metal–organic frameworks
Source: RSC Adv. 2019 Nov 13;9(63):36492–507. doi: 10.1039/c9ra07327b (PMC9075174; doi:10.1039/c9ra07327b)
Supplement: RA-009-C9RA07327B-s2297 [file RA-009-C9RA07327B-s2297.txt]

SICZOV_clean

23.441500    0.000000    0.000000
2.808227    23.272683    0.000000
2.808227    2.489739    23.139122

     1      19.223862      19.223862      19.223862    49[8-(49,49),8-(6),8-(6),8-(6),8-(6)]
     2       7.147632       7.147632       7.147632    49[8-(49,49),8-(6),8-(6),8-(6),8-(6)]
     3      21.909076      21.909076      21.909076    49[8-(49,49),8-(6),8-(6),8-(6),8-(6)]
     4       9.832227       9.832227       9.832227    49[8-(49,49),8-(6),8-(6),8-(6),8-(6)]
     5       20.52252       20.52252       20.52252    49[8-(49,49),8-(6),8-(6),8-(6),8-(6)]
     6       8.534188       8.534188       8.534188    49[8-(49,49),8-(6),8-(6),8-(6),8-(6)]
     7      16.889388      16.889388      16.889388    15[8-(0),8-(0),8-(6),8-(6)]
     8       5.516947       5.516947       5.516947    15[8-(0),8-(0),8-(6),8-(6)]
     9      13.703404      13.703404      13.703404    15[8-(0),8-(0),8-(6),8-(6)]
    10      20.956069      20.956069      20.956069    1[6-(6,6)]
    11      23.275399      23.275399      23.275399    1[6-(6,6)]
    12       18.77558       18.77558       18.77558    1[6-(6,6)]
    13       24.03259       24.03259       24.03259    1[6-(6,6)]
    14      22.163242      22.163242      22.163242    1[6-(6,6)]
    15      24.034695      24.034695      24.034695    1[6-(6,6)]
    16      20.727638      20.727638      20.727638    1[6-(6,6)]
    17      22.948414      22.948414      22.948414    1[6-(6,6)]
    18      20.771276      20.771276      20.771276    1[6-(6,6)]
    19      24.283166      24.283166      24.283166    1[6-(6,6)]
    20       2.319737       2.319737       2.319737    1[6-(6,6)]
    21      16.432697      16.432697      16.432697    1[6-(6,6)]
    22      17.862056      17.862056      17.862056    1[6-(6,6)]
    23       21.26277       21.26277       21.26277    1[6-(6,6)]
    24       3.023774       3.023774       3.023774    1[6-(6,6)]
    25       4.424781       4.424781       4.424781    1[6-(6,6)]
    26      15.930151      15.930151      15.930151    1[6-(6,6)]
    27      14.582433      14.582433      14.582433    1[6-(6,6)]
    28       13.96312       13.96312       13.96312    1[6-(6,6)]
    29      12.398618      12.398618      12.398618    1[6-(6,6)]
    30      20.558726      20.558726      20.558726    1[6-(6,6)]
    31      19.978181      19.978181      19.978181    1[6-(6,6)]
    32      21.015022      21.015022      21.015022    1[6-(6,6)]
    33      20.354129      20.354129      20.354129    1[6-(6,6)]
    34      25.976145      25.976145      25.976145    1[6-(6,6)]
    35      24.325632      24.325632      24.325632    1[6-(6,6)]
    36       4.639724       4.639724       4.639724    1[6-(6,6)]
    37      26.380657      26.380657      26.380657    1[6-(6,6)]
    38       4.961283       4.961283       4.961283    1[6-(6,6)]
    39       6.692429       6.692429       6.692429    1[6-(6,6)]
    40       9.501074       9.501074       9.501074    1[6-(6,6)]
    41      10.112455      10.112455      10.112455    1[6-(6,6)]
    42       9.406469       9.406469       9.406469    1[6-(6,6)]
    43       9.910028       9.910028       9.910028    1[6-(6,6)]
    44       4.742083       4.742083       4.742083    1[6-(6,6)]
    45      10.995829      10.995829      10.995829    1[6-(6,6)]
    46      12.542798      12.542798      12.542798    1[6-(6,6)]
    47      11.565132      11.565132      11.565132    1[6-(6,6)]
    48       7.680704       7.680704       7.680704    1[6-(6,6)]
    49       5.326455       5.326455       5.326455    1[6-(6,6)]
    50      10.047605      10.047605      10.047605    1[6-(6,6)]
    51       7.113188       7.113188       7.113188    1[6-(6,6)]
    52       9.669336       9.669336       9.669336    1[6-(6,6)]
    53       6.710025       6.710025       6.710025    1[6-(6,6)]
    54        14.4162        14.4162        14.4162    1[6-(6,6)]
    55      12.944299      12.944299      12.944299    1[6-(6,6)]
    56      16.634578      16.634578      16.634578    1[6-(6,6)]
    57      15.179304      15.179304      15.179304    1[6-(6,6)]
    58      20.287551      20.287551      20.287551    1[6-(6,6)]
    59      17.805518      17.805518      17.805518    1[6-(6,6)]
    60      16.673049      16.673049      16.673049    1[6-(6,6)]
    61      17.277257      17.277257      17.277257    1[6-(6,6)]
    62      14.689871      14.689871      14.689871    1[6-(6,6)]
    63      14.033748      14.033748      14.033748    1[6-(6,6)]
    64      13.085074      13.085074      13.085074    1[6-(6,6)]
    65      12.885567      12.885567      12.885567    1[6-(6,6)]
    66      16.021496      16.021496      16.021496    1[6-(6,6)]
    67        11.4307        11.4307        11.4307    1[6-(6,6)]
    68      11.134271      11.134271      11.134271    1[6-(6,6)]
    69      14.037174      14.037174      14.037174    1[6-(6,6)]
    70      15.410823      15.410823      15.410823    1[6-(6,6)]
    71      17.154685      17.154685      17.154685    1[6-(6,6)]
    72       8.136699       8.136699       8.136699    1[6-(6,6)]
    73       10.56318       10.56318       10.56318    1[6-(6,6)]
    74      11.120535      11.120535      11.120535    1[6-(6,6)]
    75       13.32793       13.32793       13.32793    1[6-(6,6)]
    76       9.551727       9.551727       9.551727    1[6-(6,6)]
    77      11.721847      11.721847      11.721847    1[6-(6,6)]
    78      15.408661      15.408661      15.408661    1[6-(6,6)]
    79      18.969214      18.969214      18.969214    1[6-(6,6)]
    80      16.665528      16.665528      16.665528    1[6-(6,6)]
    81      20.141606      20.141606      20.141606    1[6-(6,6)]
    82      21.723933      21.723933      21.723933    6[6-(6,6),8-(49),8-(49)]
    83      22.143503      22.143503      22.143503    6[6-(1,6),6-(1,6),6-(8,8)]
    84      21.556962      21.556962      21.556962    6[1-(0),6-(1,6),6-(6,6)]
    85      22.947737      22.947737      22.947737    6[1-(0),6-(1,6),6-(6,6)]
    86      19.109896      19.109896      19.109896    6[1-(0),6-(1,6),6-(6,6)]
    87      23.316102      23.316102      23.316102    6[1-(0),6-(1,6),6-(6,6)]
    88      19.931307      19.931307      19.931307    6[6-(1,6),6-(1,6),6-(6,6)]
    89      20.182012      20.182012      20.182012    6[6-(1,6),6-(6,6),6-(6,8)]
    90      21.526931      21.526931      21.526931    6[1-(0),6-(6,6),6-(6,6)]
    91      19.370832      19.370832      19.370832    6[6-(6,6),6-(6,6),8-(15)]
    92      21.956731      21.956731      21.956731    6[6-(1,6),6-(1,6),6-(6,6)]
    93      19.633624      19.633624      19.633624    6[6-(6,6),6-(6,6),6-(6,8)]
    94      20.966113      20.966113      20.966113    6[6-(1,6),6-(6,6),6-(6,6)]
    95      23.331465      23.331465      23.331465    6[1-(0),6-(6,6),6-(6,6)]
    96      18.694054      18.694054      18.694054    6[6-(6,6),6-(6,6),6-(6,8)]
    97      21.369005      21.369005      21.369005    6[1-(0),6-(1,6),6-(6,6)]
    98      23.608272      23.608272      23.608272    6[6-(1,6),6-(1,6),6-(6,6)]
    99      19.054208      19.054208      19.054208    6[6-(1,6),6-(6,6),6-(6,6)]
   100      17.498301      17.498301      17.498301    6[6-(6,6),6-(6,6),8-(15)]
   101      22.670886      22.670886      22.670886    6[1-(0),6-(1,6),6-(6,6)]
   102      24.938611      24.938611      24.938611    6[6-(1,6),6-(1,6),6-(6,6)]
   103      18.165585      18.165585      18.165585    6[6-(1,6),6-(1,6),6-(6,6)]
   104      20.191309      20.191309      20.191309    6[1-(0),6-(1,6),6-(6,6)]
   105      16.622058      16.622058      16.622058    6[6-(1,6),6-(6,6),6-(6,8)]
   106      25.029191      25.029191      25.029191    6[1-(0),6-(1,6),6-(6,6)]
   107       2.462363       2.462363       2.462363    6[1-(0),6-(1,6),6-(6,6)]
   108      17.024408      17.024408      17.024408    6[1-(0),6-(6,6),6-(6,6)]
   109      18.468003      18.468003      18.468003    6[1-(0),6-(6,6),6-(6,6)]
   110      20.473008      20.473008      20.473008    6[1-(0),6-(1,6),6-(6,6)]
   111      15.375687      15.375687      15.375687    6[6-(1,6),6-(1,6),6-(6,6)]
   112       2.899889       2.899889       2.899889    6[1-(0),6-(1,6),6-(6,6)]
   113       3.706679       3.706679       3.706679    6[1-(0),6-(1,6),6-(6,6)]
   114      19.590318      19.590318      19.590318    6[6-(1,6),6-(1,6),6-(6,6)]
   115       15.21102       15.21102       15.21102    6[1-(0),6-(1,6),6-(6,6)]
   116      14.415082      14.415082      14.415082    6[1-(0),6-(1,6),6-(6,6)]
   117       3.993117       3.993117       3.993117    6[6-(1,6),6-(1,6),6-(8,8)]
   118      20.045093      20.045093      20.045093    6[6-(1,6),6-(1,6),6-(6,6)]
   119      13.998883      13.998883      13.998883    6[1-(0),6-(1,6),6-(6,6)]
   120      13.082087      13.082087      13.082087    6[1-(0),6-(1,6),6-(6,6)]
   121       5.418947       5.418947       5.418947    6[6-(6,6),8-(49),8-(49)]
   122      20.475257      20.475257      20.475257    6[1-(0),6-(1,6),6-(6,6)]
   123      20.113533      20.113533      20.113533    6[1-(0),6-(1,6),6-(6,6)]
   124      12.921216      12.921216      12.921216    6[6-(1,6),6-(1,6),6-(8,8)]
   125       20.78168       20.78168       20.78168    6[1-(0),6-(1,6),6-(6,6)]
   126       20.40412       20.40412       20.40412    6[1-(0),6-(1,6),6-(6,6)]
   127      11.566479      11.566479      11.566479    6[6-(6,6),8-(49),8-(49)]
   128      20.756748      20.756748      20.756748    6[6-(1,6),6-(1,6),6-(8,8)]
   129       21.00976       21.00976       21.00976    6[6-(6,6),8-(49),8-(49)]
   130      23.638701      23.638701      23.638701    6[6-(6,6),8-(49),8-(49)]
   131      25.011528      25.011528      25.011528    6[6-(1,6),6-(1,6),6-(8,8)]
   132      26.055015      26.055015      26.055015    6[1-(0),6-(1,6),6-(6,6)]
   133       25.10185       25.10185       25.10185    6[1-(0),6-(1,6),6-(6,6)]
   134       3.853654       3.853654       3.853654    6[1-(0),6-(1,6),6-(6,6)]
   135        26.3038        26.3038        26.3038    6[1-(0),6-(1,6),6-(6,6)]
   136       3.930204       3.930204       3.930204    6[6-(1,6),6-(1,6),6-(6,6)]
   137       5.187813       5.187813       5.187813    6[6-(1,6),6-(6,6),6-(6,8)]
   138       5.565031       5.565031       5.565031    6[1-(0),6-(6,6),6-(6,6)]
   139       6.165537       6.165537       6.165537    6[6-(6,6),6-(6,6),8-(15)]
   140       6.754136       6.754136       6.754136    6[6-(1,6),6-(1,6),6-(6,6)]
   141       7.330004       7.330004       7.330004    6[6-(6,6),6-(6,6),6-(6,8)]
   142       7.692728       7.692728       7.692728    6[6-(1,6),6-(6,6),6-(6,6)]
   143       7.200372       7.200372       7.200372    6[1-(0),6-(6,6),6-(6,6)]
   144       8.356784       8.356784       8.356784    6[6-(6,6),6-(6,6),6-(6,8)]
   145       8.910634       8.910634       8.910634    6[1-(0),6-(1,6),6-(6,6)]
   146       8.325207       8.325207       8.325207    6[6-(1,6),6-(1,6),6-(6,6)]
   147       9.732096       9.732096       9.732096    6[6-(1,6),6-(6,6),6-(6,6)]
   148       8.046199       8.046199       8.046199    6[6-(6,6),6-(6,6),8-(15)]
   149       9.236562       9.236562       9.236562    6[1-(0),6-(1,6),6-(6,6)]
   150       8.667212       8.667212       8.667212    6[6-(1,6),6-(1,6),6-(6,6)]
   151      10.609681      10.609681      10.609681    6[6-(1,6),6-(1,6),6-(6,6)]
   152      10.064499      10.064499      10.064499    6[1-(0),6-(1,6),6-(6,6)]
   153       9.012507       9.012507       9.012507    6[6-(1,6),6-(6,6),6-(6,8)]
   154       9.552173       9.552173       9.552173    6[1-(0),6-(1,6),6-(6,6)]
   155       5.357212       5.357212       5.357212    6[1-(0),6-(1,6),6-(6,6)]
   156      10.330974      10.330974      10.330974    6[1-(0),6-(6,6),6-(6,6)]
   157      11.900432      11.900432      11.900432    6[1-(0),6-(6,6),6-(6,6)]
   158      11.326278      11.326278      11.326278    6[1-(0),6-(1,6),6-(6,6)]
   159       8.750343       8.750343       8.750343    6[6-(1,6),6-(1,6),6-(6,6)]
   160        7.09876        7.09876        7.09876    6[1-(0),6-(1,6),6-(6,6)]
   161       5.753499       5.753499       5.753499    6[1-(0),6-(1,6),6-(6,6)]
   162      12.218049      12.218049      12.218049    6[6-(1,6),6-(1,6),6-(6,6)]
   163       9.421324       9.421324       9.421324    6[1-(0),6-(1,6),6-(6,6)]
   164       7.653559       7.653559       7.653559    6[1-(0),6-(1,6),6-(6,6)]
   165       6.698139       6.698139       6.698139    6[6-(1,6),6-(1,6),6-(8,8)]
   166      13.547675      13.547675      13.547675    6[6-(1,6),6-(1,6),6-(6,6)]
   167         9.2099         9.2099         9.2099    6[1-(0),6-(1,6),6-(6,6)]
   168           7.41           7.41           7.41    6[1-(0),6-(1,6),6-(6,6)]
   169       7.330001       7.330001       7.330001    6[6-(6,6),8-(49),8-(49)]
   170      14.565888      14.565888      14.565888    6[1-(0),6-(1,6),6-(6,6)]
   171      13.698648      13.698648      13.698648    6[1-(0),6-(1,6),6-(6,6)]
   172        8.36539        8.36539        8.36539    6[6-(1,6),6-(1,6),6-(8,8)]
   173      15.891594      15.891594      15.891594    6[1-(0),6-(1,6),6-(6,6)]
   174      15.045659      15.045659      15.045659    6[1-(0),6-(1,6),6-(6,6)]
   175       8.052633       8.052633       8.052633    6[6-(6,6),8-(49),8-(49)]
   176      16.145211      16.145211      16.145211    6[6-(1,6),6-(1,6),6-(8,8)]
   177      17.485597      17.485597      17.485597    6[6-(6,6),8-(49),8-(49)]
   178      19.703936      19.703936      19.703936    6[6-(6,6),8-(49),8-(49)]
   179      19.114539      19.114539      19.114539    6[6-(1,6),6-(1,6),6-(8,8)]
   180      19.633941      19.633941      19.633941    6[1-(0),6-(1,6),6-(6,6)]
   181      18.193831      18.193831      18.193831    6[1-(0),6-(1,6),6-(6,6)]
   182      16.314087      16.314087      16.314087    6[1-(0),6-(1,6),6-(6,6)]
   183      17.809081      17.809081      17.809081    6[1-(0),6-(1,6),6-(6,6)]
   184      15.311517      15.311517      15.311517    6[6-(1,6),6-(1,6),6-(6,6)]
   185      14.753398      14.753398      14.753398    6[6-(1,6),6-(6,6),6-(6,8)]
   186      14.521935      14.521935      14.521935    6[1-(0),6-(6,6),6-(6,6)]
   187      14.647876      14.647876      14.647876    6[6-(6,6),6-(6,6),8-(15)]
   188      14.062441      14.062441      14.062441    6[6-(1,6),6-(1,6),6-(6,6)]
   189      14.231833      14.231833      14.231833    6[6-(6,6),6-(6,6),6-(6,8)]
   190      13.791924      13.791924      13.791924    6[6-(1,6),6-(6,6),6-(6,6)]
   191      13.784449      13.784449      13.784449    6[1-(0),6-(6,6),6-(6,6)]
   192      14.179493      14.179493      14.179493    6[6-(6,6),6-(6,6),6-(6,8)]
   193      13.286952      13.286952      13.286952    6[1-(0),6-(1,6),6-(6,6)]
   194      13.176089      13.176089      13.176089    6[6-(1,6),6-(1,6),6-(6,6)]
   195      14.911047      14.911047      14.911047    6[6-(1,6),6-(6,6),6-(6,6)]
   196       13.45418       13.45418       13.45418    6[6-(6,6),6-(6,6),8-(15)]
   197      13.088794      13.088794      13.088794    6[1-(0),6-(1,6),6-(6,6)]
   198      12.715461      12.715461      12.715461    6[6-(1,6),6-(1,6),6-(6,6)]
   199      14.843628      14.843628      14.843628    6[6-(1,6),6-(1,6),6-(6,6)]
   200      15.856259      15.856259      15.856259    6[1-(0),6-(1,6),6-(6,6)]
   201      13.285658      13.285658      13.285658    6[6-(1,6),6-(6,6),6-(6,8)]
   202      11.844529      11.844529      11.844529    6[1-(0),6-(1,6),6-(6,6)]
   203      10.507277      10.507277      10.507277    6[1-(0),6-(1,6),6-(6,6)]
   204      14.084166      14.084166      14.084166    6[1-(0),6-(6,6),6-(6,6)]
   205      15.525698      15.525698      15.525698    6[1-(0),6-(6,6),6-(6,6)]
   206      16.544433      16.544433      16.544433    6[1-(0),6-(1,6),6-(6,6)]
   207      12.423065      12.423065      12.423065    6[6-(1,6),6-(1,6),6-(6,6)]
   208       8.798942       8.798942       8.798942    6[1-(0),6-(1,6),6-(6,6)]
   209      10.191716      10.191716      10.191716    6[1-(0),6-(1,6),6-(6,6)]
   210      16.326134      16.326134      16.326134    6[6-(1,6),6-(1,6),6-(6,6)]
   211      11.280382      11.280382      11.280382    6[1-(0),6-(1,6),6-(6,6)]
   212      12.632368      12.632368      12.632368    6[1-(0),6-(1,6),6-(6,6)]
   213       9.405225       9.405225       9.405225    6[6-(1,6),6-(1,6),6-(8,8)]
   214      17.069775      17.069775      17.069775    6[6-(1,6),6-(1,6),6-(6,6)]
   215      10.324097      10.324097      10.324097    6[1-(0),6-(1,6),6-(6,6)]
   216      11.646011      11.646011      11.646011    6[1-(0),6-(1,6),6-(6,6)]
   217       9.335968       9.335968       9.335968    6[6-(6,6),8-(49),8-(49)]
   218      16.336223      16.336223      16.336223    6[1-(0),6-(1,6),6-(6,6)]
   219      18.497948      18.497948      18.497948    6[1-(0),6-(1,6),6-(6,6)]
   220       10.52982       10.52982       10.52982    6[6-(1,6),6-(1,6),6-(8,8)]
   221      17.127527      17.127527      17.127527    6[1-(0),6-(1,6),6-(6,6)]
   222      19.205327      19.205327      19.205327    6[1-(0),6-(1,6),6-(6,6)]
   223       9.742498       9.742498       9.742498    6[6-(6,6),8-(49),8-(49)]
   224      18.532481      18.532481      18.532481    6[6-(1,6),6-(1,6),6-(8,8)]
   225      19.251805      19.251805      19.251805    6[6-(6,6),8-(49),8-(49)]
   226      20.736461      20.736461      20.736461    8[6-(6,8),49-(8,8,8,8)]
   227      21.618598      21.618598      21.618598    8[6-(6,8),49-(8,8,8,8)]
   228      20.520106      20.520106      20.520106    8[6-(6,8),49-(8,8,8,8)]
   229      22.324948      22.324948      22.324948    8[6-(6,8),49-(8,8,8,8)]
   230      18.084234      18.084234      18.084234    8[6-(6,6),15-(8,8,8)]
   231      17.183707      17.183707      17.183707    8[6-(6,6),15-(8,8,8)]
   232      15.714947      15.714947      15.714947    8[15-(8,8,8)]
   233      17.135254      17.135254      17.135254    8[15-(8,8,8)]
   234       5.494868       5.494868       5.494868    8[6-(6,8),49-(8,8,8,8)]
   235       6.378699       6.378699       6.378699    8[6-(6,8),49-(8,8,8,8)]
   236      11.507842      11.507842      11.507842    8[6-(6,8),49-(8,8,8,8)]
   237      10.709471      10.709471      10.709471    8[6-(6,8),49-(8,8,8,8)]
   238      23.557029      23.557029      23.557029    8[6-(6,8),49-(8,8,8,8)]
   239       18.34286       18.34286       18.34286    8[6-(6,8),49-(8,8,8,8)]
   240      17.554279      17.554279      17.554279    8[6-(6,8),49-(8,8,8,8)]
   241      22.690363      22.690363      22.690363    8[6-(6,8),49-(8,8,8,8)]
   242       5.817753       5.817753       5.817753    8[6-(6,6),15-(8,8,8)]
   243       6.745334       6.745334       6.745334    8[6-(6,6),15-(8,8,8)]
   244        5.59639        5.59639        5.59639    8[15-(8,8,8)]
   245       4.423095       4.423095       4.423095    8[15-(8,8,8)]
   246       8.324721       8.324721       8.324721    8[6-(6,8),49-(8,8,8,8)]
   247       6.742051       6.742051       6.742051    8[6-(6,8),49-(8,8,8,8)]
   248        8.52654        8.52654        8.52654    8[6-(6,8),49-(8,8,8,8)]
   249       7.441779       7.441779       7.441779    8[6-(6,8),49-(8,8,8,8)]
   250      20.329366      20.329366      20.329366    8[6-(6,8),49-(8,8,8,8)]
   251      18.809997      18.809997      18.809997    8[6-(6,8),49-(8,8,8,8)]
   252      20.372784      20.372784      20.372784    8[6-(6,8),49-(8,8,8,8)]
   253      19.320743      19.320743      19.320743    8[6-(6,8),49-(8,8,8,8)]
   254      14.923217      14.923217      14.923217    8[6-(6,6),15-(8,8,8)]
   255       12.81358       12.81358       12.81358    8[6-(6,6),15-(8,8,8)]
   256      14.318074      14.318074      14.318074    8[15-(8,8,8)]
   257       12.87242       12.87242       12.87242    8[15-(8,8,8)]
   258       8.722118       8.722118       8.722118    8[6-(6,8),49-(8,8,8,8)]
   259       9.748732       9.748732       9.748732    8[6-(6,8),49-(8,8,8,8)]
   260       8.677782       8.677782       8.677782    8[6-(6,8),49-(8,8,8,8)]
   261      10.231398      10.231398      10.231398    8[6-(6,8),49-(8,8,8,8)]
   262      20.588432      20.588432      20.588432    8[49-(8,8,8,8),49-(8,8,8,8),49-(8,8,8,8)]
   263       8.481436       8.481436       8.481436    8[49-(8,8,8,8),49-(8,8,8,8),49-(8,8,8,8)]
