# Supplementary material for: A collection of forcefield precursors for metal–organic frameworks
Source: RSC Adv. 2019 Nov 13;9(63):36492–507. doi: 10.1039/c9ra07327b (PMC9075174; doi:10.1039/c9ra07327b)
Supplement: RA-009-C9RA07327B-s2298 [file RA-009-C9RA07327B-s2298.txt]

SIKYER_clean

11.716000    0.000000    0.000000
0.000000    13.693000    0.000000
-2.263403    0.000000    13.613119

     1       5.120563       5.120563       5.120563    63[8-(6),8-(6),8-(6),8-(6),8-(6),8-(6)]
     2       9.058333       9.058333       9.058333    63[8-(6),8-(6),8-(6),8-(6),8-(6),8-(6)]
     3       4.332034       4.332034       4.332034    63[8-(6),8-(6),8-(6),8-(6),8-(6),8-(6)]
     4       0.394264       0.394264       0.394264    63[8-(6),8-(6),8-(6),8-(6),8-(6),8-(6)]
     5       9.889497       9.889497       9.889497    1[6-(6,6)]
     6      10.621737      10.621737      10.621737    1[6-(6,6)]
     7       7.199467       7.199467       7.199467    1[6-(6,6)]
     8       6.459599       6.459599       6.459599    1[6-(6,6)]
     9       3.704469       3.704469       3.704469    1[6-(6,6)]
    10       6.302826       6.302826       6.302826    1[6-(6,6)]
    11       6.552801       6.552801       6.552801    1[6-(6,6)]
    12       5.820562       5.820562       5.820562    1[6-(6,6)]
    13       9.242831       9.242831       9.242831    1[6-(6,6)]
    14       9.982699       9.982699       9.982699    1[6-(6,6)]
    15      -1.241574      -1.241574      -1.241574    1[6-(6,6)]
    16       7.876069       7.876069       7.876069    1[6-(6,6)]
    17        -0.4369        -0.4369        -0.4369    1[6-(6,6)]
    18       -1.16914       -1.16914       -1.16914    1[6-(6,6)]
    19        2.25313        2.25313        2.25313    1[6-(6,6)]
    20       2.992998       2.992998       2.992998    1[6-(6,6)]
    21       5.748128       5.748128       5.748128    1[6-(6,6)]
    22       3.149771       3.149771       3.149771    1[6-(6,6)]
    23       2.899796       2.899796       2.899796    1[6-(6,6)]
    24       3.632035       3.632035       3.632035    1[6-(6,6)]
    25       0.209766       0.209766       0.209766    1[6-(6,6)]
    26      -0.530102      -0.530102      -0.530102    1[6-(6,6)]
    27      10.694171      10.694171      10.694171    1[6-(6,6)]
    28       1.576528       1.576528       1.576528    1[6-(6,6)]
    29       7.689433       7.689433       7.689433    6[6-(6,6),8-(63),8-(63)]
    30       8.112441       8.112441       8.112441    6[6-(1,6),6-(1,6),6-(8,8)]
    31       9.352341       9.352341       9.352341    6[1-(0),6-(1,6),6-(6,6)]
    32        9.78584        9.78584        9.78584    6[1-(0),6-(1,6),6-(6,6)]
    33       8.986282       8.986282       8.986282    6[6-(1,6),6-(1,6),6-(8,8)]
    34       7.743467       7.743467       7.743467    6[1-(0),6-(1,6),6-(6,6)]
    35       7.295722       7.295722       7.295722    6[1-(0),6-(1,6),6-(6,6)]
    36       9.473821       9.473821       9.473821    6[6-(6,6),8-(63),8-(63)]
    37       5.385639       5.385639       5.385639    6[6-(6,6),8-(63),8-(63)]
    38       5.065455       5.065455       5.065455    6[6-(1,6),6-(1,6),6-(8,8)]
    39       4.116383       4.116383       4.116383    6[1-(0),6-(1,6),6-(6,6)]
    40       5.668035       5.668035       5.668035    6[1-(0),6-(1,6),6-(6,6)]
    41       8.752865       8.752865       8.752865    6[6-(6,6),8-(63),8-(63)]
    42       8.329857       8.329857       8.329857    6[6-(1,6),6-(1,6),6-(8,8)]
    43       7.089958       7.089958       7.089958    6[1-(0),6-(1,6),6-(6,6)]
    44       6.656459       6.656459       6.656459    6[1-(0),6-(1,6),6-(6,6)]
    45       7.456016       7.456016       7.456016    6[6-(1,6),6-(1,6),6-(8,8)]
    46       8.698831       8.698831       8.698831    6[1-(0),6-(1,6),6-(6,6)]
    47       9.146576       9.146576       9.146576    6[1-(0),6-(1,6),6-(6,6)]
    48       6.968478       6.968478       6.968478    6[6-(6,6),8-(63),8-(63)]
    49       8.793257       8.793257       8.793257    6[6-(6,6),8-(63),8-(63)]
    50        9.11344        9.11344        9.11344    6[6-(1,6),6-(1,6),6-(8,8)]
    51      -1.653488      -1.653488      -1.653488    6[1-(0),6-(1,6),6-(6,6)]
    52       8.510861       8.510861       8.510861    6[1-(0),6-(1,6),6-(6,6)]
    53       1.763164       1.763164       1.763164    6[6-(6,6),8-(63),8-(63)]
    54       1.340156       1.340156       1.340156    6[6-(1,6),6-(1,6),6-(8,8)]
    55       0.100256       0.100256       0.100256    6[1-(0),6-(1,6),6-(6,6)]
    56      -0.333243      -0.333243      -0.333243    6[1-(0),6-(1,6),6-(6,6)]
    57       0.466315       0.466315       0.466315    6[6-(1,6),6-(1,6),6-(8,8)]
    58        1.70913        1.70913        1.70913    6[1-(0),6-(1,6),6-(6,6)]
    59       2.156875       2.156875       2.156875    6[1-(0),6-(1,6),6-(6,6)]
    60      -0.021224      -0.021224      -0.021224    6[6-(6,6),8-(63),8-(63)]
    61       4.066958       4.066958       4.066958    6[6-(6,6),8-(63),8-(63)]
    62       4.387142       4.387142       4.387142    6[6-(1,6),6-(1,6),6-(8,8)]
    63       5.336214       5.336214       5.336214    6[1-(0),6-(1,6),6-(6,6)]
    64       3.784562       3.784562       3.784562    6[1-(0),6-(1,6),6-(6,6)]
    65       0.699732       0.699732       0.699732    6[6-(6,6),8-(63),8-(63)]
    66        1.12274        1.12274        1.12274    6[6-(1,6),6-(1,6),6-(8,8)]
    67       2.362639       2.362639       2.362639    6[1-(0),6-(1,6),6-(6,6)]
    68       2.796138       2.796138       2.796138    6[1-(0),6-(1,6),6-(6,6)]
    69       1.996581       1.996581       1.996581    6[6-(1,6),6-(1,6),6-(8,8)]
    70       0.753766       0.753766       0.753766    6[1-(0),6-(1,6),6-(6,6)]
    71       0.306021       0.306021       0.306021    6[1-(0),6-(1,6),6-(6,6)]
    72       2.484119       2.484119       2.484119    6[6-(6,6),8-(63),8-(63)]
    73        0.65934        0.65934        0.65934    6[6-(6,6),8-(63),8-(63)]
    74       0.339157       0.339157       0.339157    6[6-(1,6),6-(1,6),6-(8,8)]
    75      11.106085      11.106085      11.106085    6[1-(0),6-(1,6),6-(6,6)]
    76       0.941736       0.941736       0.941736    6[1-(0),6-(1,6),6-(6,6)]
    77       6.242067       6.242067       6.242067    8[6-(6,8),63-(8,8,8,8,8)]
    78       6.499889       6.499889       6.499889    8[6-(6,8),63-(8,8,8,8,8)]
    79      10.612592      10.612592      10.612592    8[6-(6,8),63-(8,8,8,8,8)]
    80       8.709643       8.709643       8.709643    8[6-(6,8),63-(8,8,8,8,8)]
    81       4.863979       4.863979       4.863979    8[6-(6,8),63-(8,8,8,8,8)]
    82       6.109969       6.109969       6.109969    8[6-(6,8),63-(8,8,8,8,8)]
    83       7.936828       7.936828       7.936828    8[6-(6,8),63-(8,8,8,8,8)]
    84       9.942409       9.942409       9.942409    8[6-(6,8),63-(8,8,8,8,8)]
    85       5.829707       5.829707       5.829707    8[6-(6,8),63-(8,8,8,8,8)]
    86       7.732656       7.732656       7.732656    8[6-(6,8),63-(8,8,8,8,8)]
    87       9.314916       9.314916       9.314916    8[6-(6,8),63-(8,8,8,8,8)]
    88       8.068927       8.068927       8.068927    8[6-(6,8),63-(8,8,8,8,8)]
    89        3.21053        3.21053        3.21053    8[6-(6,8),63-(8,8,8,8,8)]
    90       2.952708       2.952708       2.952708    8[6-(6,8),63-(8,8,8,8,8)]
    91      -1.159995      -1.159995      -1.159995    8[6-(6,8),63-(8,8,8,8,8)]
    92       0.742954       0.742954       0.742954    8[6-(6,8),63-(8,8,8,8,8)]
    93       4.588618       4.588618       4.588618    8[6-(6,8),63-(8,8,8,8,8)]
    94       3.342628       3.342628       3.342628    8[6-(6,8),63-(8,8,8,8,8)]
    95       1.515769       1.515769       1.515769    8[6-(6,8),63-(8,8,8,8,8)]
    96      -0.489812      -0.489812      -0.489812    8[6-(6,8),63-(8,8,8,8,8)]
    97        3.62289        3.62289        3.62289    8[6-(6,8),63-(8,8,8,8,8)]
    98       1.719941       1.719941       1.719941    8[6-(6,8),63-(8,8,8,8,8)]
    99       0.137681       0.137681       0.137681    8[6-(6,8),63-(8,8,8,8,8)]
   100        1.38367        1.38367        1.38367    8[6-(6,8),63-(8,8,8,8,8)]
