# Supplementary material for: A collection of forcefield precursors for metal–organic frameworks
Source: RSC Adv. 2019 Nov 13;9(63):36492–507. doi: 10.1039/c9ra07327b (PMC9075174; doi:10.1039/c9ra07327b)
Supplement: RA-009-C9RA07327B-s2299 [file RA-009-C9RA07327B-s2299.txt]

SIVKAK_clean

7.583100    0.000000    0.000000
0.000000    13.798900    0.000000
0.000000    0.000000    31.086400

     1       7.173613       7.173613       7.173613    25[7-(6),7-(6),7-(6),7-(6)]
     2       4.201037       4.201037       4.201037    25[7-(6),7-(6),7-(6),7-(6)]
     3       0.409487       0.409487       0.409487    25[7-(6),7-(6),7-(6),7-(6)]
     4       3.382063       3.382063       3.382063    25[7-(6),7-(6),7-(6),7-(6)]
     5        3.79155        3.79155        3.79155    25[7-(6),7-(6),7-(6),7-(6),7-(6,6),7-(6,6)]
     6            0.0            0.0            0.0    25[7-(6),7-(6),7-(6),7-(6),7-(6,6),7-(6,6)]
     7        3.79155        3.79155        3.79155    25[7-(6),7-(6),7-(6),7-(6),7-(6,6),7-(6,6)]
     8            0.0            0.0            0.0    25[7-(6),7-(6),7-(6),7-(6),7-(6,6),7-(6,6)]
     9        3.76008        3.76008        3.76008    47[6-(7),6-(7)]
    10       1.797498       1.797498       1.797498    47[6-(7),6-(7)]
    11        0.03147        0.03147        0.03147    47[6-(7),6-(7)]
    12       1.994052       1.994052       1.994052    47[6-(7),6-(7)]
    13        3.82302        3.82302        3.82302    47[6-(7),6-(7)]
    14       5.785602       5.785602       5.785602    47[6-(7),6-(7)]
    15       -0.03147       -0.03147       -0.03147    47[6-(7),6-(7)]
    16       5.589048       5.589048       5.589048    47[6-(7),6-(7)]
    17        3.82302        3.82302        3.82302    47[6-(7),6-(7)]
    18       5.785602       5.785602       5.785602    47[6-(7),6-(7)]
    19       -0.03147       -0.03147       -0.03147    47[6-(7),6-(7)]
    20       5.589048       5.589048       5.589048    47[6-(7),6-(7)]
    21        3.76008        3.76008        3.76008    47[6-(7),6-(7)]
    22       1.797498       1.797498       1.797498    47[6-(7),6-(7)]
    23        0.03147        0.03147        0.03147    47[6-(7),6-(7)]
    24       1.994052       1.994052       1.994052    47[6-(7),6-(7)]
    25       4.881241       4.881241       4.881241    1[6-(6,6)]
    26       5.280113       5.280113       5.280113    1[6-(6,6)]
    27       4.354974       4.354974       4.354974    1[6-(6,7)]
    28       4.828918       4.828918       4.828918    1[6-(6,7)]
    29       6.493409       6.493409       6.493409    1[6-(6,6)]
    30       6.094537       6.094537       6.094537    1[6-(6,6)]
    31       7.019676       7.019676       7.019676    1[6-(6,7)]
    32       6.545732       6.545732       6.545732    1[6-(6,7)]
    33       2.701859       2.701859       2.701859    1[6-(6,6)]
    34       2.302987       2.302987       2.302987    1[6-(6,6)]
    35       3.228126       3.228126       3.228126    1[6-(6,7)]
    36       2.754182       2.754182       2.754182    1[6-(6,7)]
    37       1.089691       1.089691       1.089691    1[6-(6,6)]
    38       1.488563       1.488563       1.488563    1[6-(6,6)]
    39       0.563424       0.563424       0.563424    1[6-(6,7)]
    40       1.037368       1.037368       1.037368    1[6-(6,7)]
    41       2.701859       2.701859       2.701859    1[6-(6,6)]
    42       2.302987       2.302987       2.302987    1[6-(6,6)]
    43       3.228126       3.228126       3.228126    1[6-(6,7)]
    44       2.754182       2.754182       2.754182    1[6-(6,7)]
    45       1.089691       1.089691       1.089691    1[6-(6,6)]
    46       1.488563       1.488563       1.488563    1[6-(6,6)]
    47       0.563424       0.563424       0.563424    1[6-(6,7)]
    48       1.037368       1.037368       1.037368    1[6-(6,7)]
    49       4.881241       4.881241       4.881241    1[6-(6,6)]
    50       5.280113       5.280113       5.280113    1[6-(6,6)]
    51       4.354974       4.354974       4.354974    1[6-(6,7)]
    52       4.828918       4.828918       4.828918    1[6-(6,7)]
    53       6.493409       6.493409       6.493409    1[6-(6,6)]
    54       6.094537       6.094537       6.094537    1[6-(6,6)]
    55       7.019676       7.019676       7.019676    1[6-(6,7)]
    56       6.545732       6.545732       6.545732    1[6-(6,7)]
    57       4.983613       4.983613       4.983613    6[7-(25),47-(6)]
    58       2.549438       2.549438       2.549438    6[7-(25),47-(6)]
    59       4.849392       4.849392       4.849392    6[1-(0),6-(1,7),6-(6,6)]
    60        5.37111        5.37111        5.37111    6[6-(6,6),7-(0)]
    61       5.100393       5.100393       5.100393    6[6-(1,6),6-(1,6),6-(7)]
    62        5.09736        5.09736        5.09736    6[1-(0),6-(1,7),6-(6,6)]
    63       4.550618       4.550618       4.550618    6[1-(0),6-(1,6),7-(6,25)]
    64       1.234529       1.234529       1.234529    6[7-(25),47-(6)]
    65       2.422042       2.422042       2.422042    6[7-(25),47-(6)]
    66       4.816785       4.816785       4.816785    6[1-(0),6-(1,6),7-(6,25)]
    67       6.391037       6.391037       6.391037    6[7-(25),47-(6)]
    68       1.242112       1.242112       1.242112    6[7-(25),47-(6)]
    69       6.525258       6.525258       6.525258    6[1-(0),6-(1,7),6-(6,6)]
    70        6.00354        6.00354        6.00354    6[6-(6,6),7-(0)]
    71       6.274257       6.274257       6.274257    6[6-(1,6),6-(1,6),6-(7)]
    72        6.27729        6.27729        6.27729    6[1-(0),6-(1,7),6-(6,6)]
    73       6.824032       6.824032       6.824032    6[1-(0),6-(1,6),7-(6,25)]
    74       2.557021       2.557021       2.557021    6[7-(25),47-(6)]
    75       1.369508       1.369508       1.369508    6[7-(25),47-(6)]
    76       6.557865       6.557865       6.557865    6[1-(0),6-(1,6),7-(6,25)]
    77       2.599487       2.599487       2.599487    6[7-(25),47-(6)]
    78       5.033662       5.033662       5.033662    6[7-(25),47-(6)]
    79       2.733708       2.733708       2.733708    6[1-(0),6-(1,7),6-(6,6)]
    80        2.21199        2.21199        2.21199    6[6-(6,6),7-(0)]
    81       2.482707       2.482707       2.482707    6[6-(1,6),6-(1,6),6-(7)]
    82        2.48574        2.48574        2.48574    6[1-(0),6-(1,7),6-(6,6)]
    83       3.032482       3.032482       3.032482    6[1-(0),6-(1,6),7-(6,25)]
    84       6.348571       6.348571       6.348571    6[7-(25),47-(6)]
    85       5.161058       5.161058       5.161058    6[7-(25),47-(6)]
    86       2.766315       2.766315       2.766315    6[1-(0),6-(1,6),7-(6,25)]
    87       1.192063       1.192063       1.192063    6[7-(25),47-(6)]
    88       6.340988       6.340988       6.340988    6[7-(25),47-(6)]
    89       1.057842       1.057842       1.057842    6[1-(0),6-(1,7),6-(6,6)]
    90        1.57956        1.57956        1.57956    6[6-(6,6),7-(0)]
    91       1.308843       1.308843       1.308843    6[6-(1,6),6-(1,6),6-(7)]
    92        1.30581        1.30581        1.30581    6[1-(0),6-(1,7),6-(6,6)]
    93       0.759068       0.759068       0.759068    6[1-(0),6-(1,6),7-(6,25)]
    94       5.026079       5.026079       5.026079    6[7-(25),47-(6)]
    95       6.213592       6.213592       6.213592    6[7-(25),47-(6)]
    96       1.025235       1.025235       1.025235    6[1-(0),6-(1,6),7-(6,25)]
    97       2.599487       2.599487       2.599487    6[7-(25),47-(6)]
    98       5.033662       5.033662       5.033662    6[7-(25),47-(6)]
    99       2.733708       2.733708       2.733708    6[1-(0),6-(1,7),6-(6,6)]
   100        2.21199        2.21199        2.21199    6[6-(6,6),7-(0)]
   101       2.482707       2.482707       2.482707    6[6-(1,6),6-(1,6),6-(7)]
   102        2.48574        2.48574        2.48574    6[1-(0),6-(1,7),6-(6,6)]
   103       3.032482       3.032482       3.032482    6[1-(0),6-(1,6),7-(6,25)]
   104       6.348571       6.348571       6.348571    6[7-(25),47-(6)]
   105       5.161058       5.161058       5.161058    6[7-(25),47-(6)]
   106       2.766315       2.766315       2.766315    6[1-(0),6-(1,6),7-(6,25)]
   107       1.192063       1.192063       1.192063    6[7-(25),47-(6)]
   108       6.340988       6.340988       6.340988    6[7-(25),47-(6)]
   109       1.057842       1.057842       1.057842    6[1-(0),6-(1,7),6-(6,6)]
   110        1.57956        1.57956        1.57956    6[6-(6,6),7-(0)]
   111       1.308843       1.308843       1.308843    6[6-(1,6),6-(1,6),6-(7)]
   112        1.30581        1.30581        1.30581    6[1-(0),6-(1,7),6-(6,6)]
   113       0.759068       0.759068       0.759068    6[1-(0),6-(1,6),7-(6,25)]
   114       5.026079       5.026079       5.026079    6[7-(25),47-(6)]
   115       6.213592       6.213592       6.213592    6[7-(25),47-(6)]
   116       1.025235       1.025235       1.025235    6[1-(0),6-(1,6),7-(6,25)]
   117       4.983613       4.983613       4.983613    6[7-(25),47-(6)]
   118       2.549438       2.549438       2.549438    6[7-(25),47-(6)]
   119       4.849392       4.849392       4.849392    6[1-(0),6-(1,7),6-(6,6)]
   120        5.37111        5.37111        5.37111    6[6-(6,6),7-(0)]
   121       5.100393       5.100393       5.100393    6[6-(1,6),6-(1,6),6-(7)]
   122        5.09736        5.09736        5.09736    6[1-(0),6-(1,7),6-(6,6)]
   123       4.550618       4.550618       4.550618    6[1-(0),6-(1,6),7-(6,25)]
   124       1.234529       1.234529       1.234529    6[7-(25),47-(6)]
   125       2.422042       2.422042       2.422042    6[7-(25),47-(6)]
   126       4.816785       4.816785       4.816785    6[1-(0),6-(1,6),7-(6,25)]
   127       6.391037       6.391037       6.391037    6[7-(25),47-(6)]
   128       1.242112       1.242112       1.242112    6[7-(25),47-(6)]
   129       6.525258       6.525258       6.525258    6[1-(0),6-(1,7),6-(6,6)]
   130        6.00354        6.00354        6.00354    6[6-(6,6),7-(0)]
   131       6.274257       6.274257       6.274257    6[6-(1,6),6-(1,6),6-(7)]
   132        6.27729        6.27729        6.27729    6[1-(0),6-(1,7),6-(6,6)]
   133       6.824032       6.824032       6.824032    6[1-(0),6-(1,6),7-(6,25)]
   134       2.557021       2.557021       2.557021    6[7-(25),47-(6)]
   135       1.369508       1.369508       1.369508    6[7-(25),47-(6)]
   136       6.557865       6.557865       6.557865    6[1-(0),6-(1,6),7-(6,25)]
   137       5.693391       5.693391       5.693391    7[6-(47),25-(7,7,7)]
   138       2.807264       2.807264       2.807264    7[6-(47),25-(7,7,7,7,7)]
   139        5.58647        5.58647        5.58647    7[6-(6)]
   140       4.525594       4.525594       4.525594    7[6-(1,6),6-(1,6),25-(7,7,7,7,7)]
   141       1.784303       1.784303       1.784303    7[6-(47),25-(7,7,7,7,7)]
   142       0.916797       0.916797       0.916797    7[6-(47),25-(7,7,7)]
   143       5.681259       5.681259       5.681259    7[6-(47),25-(7,7,7)]
   144       0.984286       0.984286       0.984286    7[6-(47),25-(7,7,7,7,7)]
   145        5.78818        5.78818        5.78818    7[6-(6)]
   146       6.849056       6.849056       6.849056    7[6-(1,6),6-(1,6),25-(7,7,7,7,7)]
   147       2.007247       2.007247       2.007247    7[6-(47),25-(7,7,7,7,7)]
   148       2.874753       2.874753       2.874753    7[6-(47),25-(7,7,7)]
   149       1.889709       1.889709       1.889709    7[6-(47),25-(7,7,7)]
   150       4.775836       4.775836       4.775836    7[6-(47),25-(7,7,7,7,7)]
   151        1.99663        1.99663        1.99663    7[6-(6)]
   152       3.057506       3.057506       3.057506    7[6-(1,6),6-(1,6),25-(7,7,7,7,7)]
   153       5.798797       5.798797       5.798797    7[6-(47),25-(7,7,7,7,7)]
   154       6.666303       6.666303       6.666303    7[6-(47),25-(7,7,7)]
   155       1.901841       1.901841       1.901841    7[6-(47),25-(7,7,7)]
   156       6.598814       6.598814       6.598814    7[6-(47),25-(7,7,7,7,7)]
   157        1.79492        1.79492        1.79492    7[6-(6)]
   158       0.734044       0.734044       0.734044    7[6-(1,6),6-(1,6),25-(7,7,7,7,7)]
   159       5.575853       5.575853       5.575853    7[6-(47),25-(7,7,7,7,7)]
   160       4.708347       4.708347       4.708347    7[6-(47),25-(7,7,7)]
   161       1.889709       1.889709       1.889709    7[6-(47),25-(7,7,7)]
   162       4.775836       4.775836       4.775836    7[6-(47),25-(7,7,7,7,7)]
   163        1.99663        1.99663        1.99663    7[6-(6)]
   164       3.057506       3.057506       3.057506    7[6-(1,6),6-(1,6),25-(7,7,7,7,7)]
   165       5.798797       5.798797       5.798797    7[6-(47),25-(7,7,7,7,7)]
   166       6.666303       6.666303       6.666303    7[6-(47),25-(7,7,7)]
   167       1.901841       1.901841       1.901841    7[6-(47),25-(7,7,7)]
   168       6.598814       6.598814       6.598814    7[6-(47),25-(7,7,7,7,7)]
   169        1.79492        1.79492        1.79492    7[6-(6)]
   170       0.734044       0.734044       0.734044    7[6-(1,6),6-(1,6),25-(7,7,7,7,7)]
   171       5.575853       5.575853       5.575853    7[6-(47),25-(7,7,7,7,7)]
   172       4.708347       4.708347       4.708347    7[6-(47),25-(7,7,7)]
   173       5.693391       5.693391       5.693391    7[6-(47),25-(7,7,7)]
   174       2.807264       2.807264       2.807264    7[6-(47),25-(7,7,7,7,7)]
   175        5.58647        5.58647        5.58647    7[6-(6)]
   176       4.525594       4.525594       4.525594    7[6-(1,6),6-(1,6),25-(7,7,7,7,7)]
   177       1.784303       1.784303       1.784303    7[6-(47),25-(7,7,7,7,7)]
   178       0.916797       0.916797       0.916797    7[6-(47),25-(7,7,7)]
   179       5.681259       5.681259       5.681259    7[6-(47),25-(7,7,7)]
   180       0.984286       0.984286       0.984286    7[6-(47),25-(7,7,7,7,7)]
   181        5.78818        5.78818        5.78818    7[6-(6)]
   182       6.849056       6.849056       6.849056    7[6-(1,6),6-(1,6),25-(7,7,7,7,7)]
   183       2.007247       2.007247       2.007247    7[6-(47),25-(7,7,7,7,7)]
   184       2.874753       2.874753       2.874753    7[6-(47),25-(7,7,7)]
