# Supplementary material for: A collection of forcefield precursors for metal–organic frameworks
Source: RSC Adv. 2019 Nov 13;9(63):36492–507. doi: 10.1039/c9ra07327b (PMC9075174; doi:10.1039/c9ra07327b)
Supplement: RA-009-C9RA07327B-s2300 [file RA-009-C9RA07327B-s2300.txt]

SIWGUB_clean

5.140000    0.000000    0.000000
0.854894    9.818854    0.000000
1.725349    2.203251    10.299601

     1        5.75994        5.75994        5.75994    29[8-(6),8-(6),8-(6),8-(6),29-(8,8,8,8)]
     2       1.960303       1.960303       1.960303    29[8-(6),8-(6),8-(6),8-(6),29-(8,8,8,8)]
     3       1.537177       1.537177       1.537177    1[6-(6,6,6)]
     4       5.488826       5.488826       5.488826    1[6-(1,6,6)]
     5       1.698346       1.698346       1.698346    1[6-(1,6,6)]
     6       4.040975       4.040975       4.040975    1[6-(1,6,6)]
     7       5.195551       5.195551       5.195551    1[6-(1,6,6)]
     8       4.463682       4.463682       4.463682    1[6-(6,6,6)]
     9       2.272206       2.272206       2.272206    1[6-(1,6,6)]
    10       2.812829       2.812829       2.812829    1[6-(1,6,6)]
    11       2.842839       2.842839       2.842839    1[6-(1,6,6)]
    12       4.380624       4.380624       4.380624    1[6-(1,6,6)]
    13       6.183066       6.183066       6.183066    1[6-(6,6,6)]
    14       2.231417       2.231417       2.231417    1[6-(1,6,6)]
    15       6.021897       6.021897       6.021897    1[6-(1,6,6)]
    16       3.679268       3.679268       3.679268    1[6-(1,6,6)]
    17       2.524692       2.524692       2.524692    1[6-(1,6,6)]
    18       3.256561       3.256561       3.256561    1[6-(6,6,6)]
    19       5.448037       5.448037       5.448037    1[6-(1,6,6)]
    20       4.907414       4.907414       4.907414    1[6-(1,6,6)]
    21       4.877404       4.877404       4.877404    1[6-(1,6,6)]
    22       3.339619       3.339619       3.339619    1[6-(1,6,6)]
    23       0.738582       0.738582       0.738582    6[1-(0),6-(1,1,6),6-(1,1,6),6-(8,8)]
    24       1.234993       1.234993       1.234993    6[1-(0),1-(0),6-(1,1,6),6-(1,6,6)]
    25       4.943387       4.943387       4.943387    6[1-(0),1-(0),6-(1,1,6),6-(1,6,6)]
    26       0.829834       0.829834       0.829834    6[6-(1,6,6),8-(29),8-(29)]
    27       3.717323       3.717323       3.717323    6[1-(0),6-(1,1,6),6-(1,1,6),6-(8,8)]
    28       3.047664       3.047664       3.047664    6[1-(0),1-(0),6-(1,1,6),6-(1,6,6)]
    29       3.899424       3.899424       3.899424    6[1-(0),1-(0),6-(1,1,6),6-(1,6,6)]
    30       2.973025       2.973025       2.973025    6[6-(1,6,6),8-(29),8-(29)]
    31       6.981661       6.981661       6.981661    6[1-(0),6-(1,1,6),6-(1,1,6),6-(8,8)]
    32        6.48525        6.48525        6.48525    6[1-(0),1-(0),6-(1,1,6),6-(1,6,6)]
    33       2.776856       2.776856       2.776856    6[1-(0),1-(0),6-(1,1,6),6-(1,6,6)]
    34       6.035515       6.035515       6.035515    6[6-(1,6,6),8-(29),8-(29)]
    35        4.00292        4.00292        4.00292    6[1-(0),6-(1,1,6),6-(1,1,6),6-(8,8)]
    36       4.672579       4.672579       4.672579    6[1-(0),1-(0),6-(1,1,6),6-(1,6,6)]
    37       3.820819       3.820819       3.820819    6[1-(0),1-(0),6-(1,1,6),6-(1,6,6)]
    38       4.747218       4.747218       4.747218    6[6-(1,6,6),8-(29),8-(29)]
    39       5.911371       5.911371       5.911371    8[6-(6,8),29-(8,8,8,29)]
    40       1.790532       1.790532       1.790532    8[6-(6,8),29-(8,8,8,29)]
    41       3.593271       3.593271       3.593271    8[6-(6,8),29-(8,8,8,29)]
    42       1.709722       1.709722       1.709722    8[6-(6,8),29-(8,8,8,29)]
    43       1.808872       1.808872       1.808872    8[6-(6,8),29-(8,8,8,29)]
    44       5.929711       5.929711       5.929711    8[6-(6,8),29-(8,8,8,29)]
    45       4.126972       4.126972       4.126972    8[6-(6,8),29-(8,8,8,29)]
    46       6.010521       6.010521       6.010521    8[6-(6,8),29-(8,8,8,29)]
