# Supplementary material for: A collection of forcefield precursors for metal–organic frameworks
Source: RSC Adv. 2019 Nov 13;9(63):36492–507. doi: 10.1039/c9ra07327b (PMC9075174; doi:10.1039/c9ra07327b)
Supplement: RA-009-C9RA07327B-s2301 [file RA-009-C9RA07327B-s2301.txt]

SIZPAT_charged

14.127000    0.000000    0.000000
0.000000    15.532000    0.000000
0.000000    0.000000    16.645000

     1       1.541538       1.541538       1.541538    59[8-(1,1),8-(1,1),8-(1,1),8-(1,1),8-(6),8-(6),8-(6,28),8-(6,28)]
     2       5.521962       5.521962       5.521962    59[8-(1,1),8-(1,1),8-(1,1),8-(1,1),8-(6),8-(6),8-(6,28),8-(6,28)]
     3      12.585462      12.585462      12.585462    59[8-(1,1),8-(1,1),8-(1,1),8-(1,1),8-(6),8-(6),8-(6,28),8-(6,28)]
     4       8.605038       8.605038       8.605038    59[8-(1,1),8-(1,1),8-(1,1),8-(1,1),8-(6),8-(6),8-(6,28),8-(6,28)]
     5       4.047103       4.047103       4.047103    28[7-(6),7-(6,6,6),7-(6,6,6),8-(6),8-(6),8-(6,59)]
     6       4.047103       4.047103       4.047103    28[7-(6),7-(6,6,6),7-(6,6,6),8-(6),8-(6),8-(6,59)]
     7       3.016397       3.016397       3.016397    28[7-(6),7-(6,6,6),7-(6,6,6),8-(6),8-(6),8-(6,59)]
     8       3.016397       3.016397       3.016397    28[7-(6),7-(6,6,6),7-(6,6,6),8-(6),8-(6),8-(6,59)]
     9      10.079897      10.079897      10.079897    28[7-(6),7-(6,6,6),7-(6,6,6),8-(6),8-(6),8-(6,59)]
    10      10.079897      10.079897      10.079897    28[7-(6),7-(6,6,6),7-(6,6,6),8-(6),8-(6),8-(6,59)]
    11      11.110603      11.110603      11.110603    28[7-(6),7-(6,6,6),7-(6,6,6),8-(6),8-(6),8-(6,59)]
    12      11.110603      11.110603      11.110603    28[7-(6),7-(6,6,6),7-(6,6,6),8-(6),8-(6),8-(6,59)]
    13       1.373144       1.373144       1.373144    1[8-(1,59)]
    14        0.12008        0.12008        0.12008    1[8-(1,59)]
    15       4.191481       4.191481       4.191481    1[8-(1,59)]
    16       3.455464       3.455464       3.455464    1[8-(1,59)]
    17       3.141845       3.141845       3.141845    1[6-(1,6,7)]
    18        2.52732        2.52732        2.52732    1[6-(1,6,7)]
    19       6.054832       6.054832       6.054832    1[6-(1,6,7)]
    20       4.845561       4.845561       4.845561    1[6-(1,6,7)]
    21       4.263529       4.263529       4.263529    1[6-(1,6,7)]
    22       5.345657       5.345657       5.345657    1[6-(1,6,7)]
    23       6.748468       6.748468       6.748468    1[6-(1,6,7)]
    24       6.376928       6.376928       6.376928    1[6-(1,6,7)]
    25       4.995307       4.995307       4.995307    1[6-(1,6,7)]
    26       4.937386       4.937386       4.937386    1[6-(1,6,7)]
    27       6.964611       6.964611       6.964611    1[6-(1,6,7)]
    28       6.138181       6.138181       6.138181    1[6-(1,6,7)]
    29       1.373144       1.373144       1.373144    1[8-(1,59)]
    30        0.12008        0.12008        0.12008    1[8-(1,59)]
    31       4.191481       4.191481       4.191481    1[8-(1,59)]
    32       3.455464       3.455464       3.455464    1[8-(1,59)]
    33       3.141845       3.141845       3.141845    1[6-(1,6,7)]
    34        2.52732        2.52732        2.52732    1[6-(1,6,7)]
    35       6.054832       6.054832       6.054832    1[6-(1,6,7)]
    36       4.845561       4.845561       4.845561    1[6-(1,6,7)]
    37       4.263529       4.263529       4.263529    1[6-(1,6,7)]
    38       5.345657       5.345657       5.345657    1[6-(1,6,7)]
    39       6.748468       6.748468       6.748468    1[6-(1,6,7)]
    40       6.376928       6.376928       6.376928    1[6-(1,6,7)]
    41       4.995307       4.995307       4.995307    1[6-(1,6,7)]
    42       4.937386       4.937386       4.937386    1[6-(1,6,7)]
    43       6.964611       6.964611       6.964611    1[6-(1,6,7)]
    44       6.138181       6.138181       6.138181    1[6-(1,6,7)]
    45       5.690356       5.690356       5.690356    1[8-(1,59)]
    46       6.943421       6.943421       6.943421    1[8-(1,59)]
    47       2.872019       2.872019       2.872019    1[8-(1,59)]
    48       3.608036       3.608036       3.608036    1[8-(1,59)]
    49       3.921655       3.921655       3.921655    1[6-(1,6,7)]
    50        4.53618        4.53618        4.53618    1[6-(1,6,7)]
    51       1.008668       1.008668       1.008668    1[6-(1,6,7)]
    52       2.217939       2.217939       2.217939    1[6-(1,6,7)]
    53       2.799971       2.799971       2.799971    1[6-(1,6,7)]
    54       1.717843       1.717843       1.717843    1[6-(1,6,7)]
    55       0.315032       0.315032       0.315032    1[6-(1,6,7)]
    56       0.686572       0.686572       0.686572    1[6-(1,6,7)]
    57       2.068193       2.068193       2.068193    1[6-(1,6,7)]
    58       2.126114       2.126114       2.126114    1[6-(1,6,7)]
    59       0.098889       0.098889       0.098889    1[6-(1,6,7)]
    60       0.925319       0.925319       0.925319    1[6-(1,6,7)]
    61       5.690356       5.690356       5.690356    1[8-(1,59)]
    62       6.943421       6.943421       6.943421    1[8-(1,59)]
    63       2.872019       2.872019       2.872019    1[8-(1,59)]
    64       3.608036       3.608036       3.608036    1[8-(1,59)]
    65       3.921655       3.921655       3.921655    1[6-(1,6,7)]
    66        4.53618        4.53618        4.53618    1[6-(1,6,7)]
    67       1.008668       1.008668       1.008668    1[6-(1,6,7)]
    68       2.217939       2.217939       2.217939    1[6-(1,6,7)]
    69       2.799971       2.799971       2.799971    1[6-(1,6,7)]
    70       1.717843       1.717843       1.717843    1[6-(1,6,7)]
    71       0.315032       0.315032       0.315032    1[6-(1,6,7)]
    72       0.686572       0.686572       0.686572    1[6-(1,6,7)]
    73       2.068193       2.068193       2.068193    1[6-(1,6,7)]
    74       2.126114       2.126114       2.126114    1[6-(1,6,7)]
    75       0.098889       0.098889       0.098889    1[6-(1,6,7)]
    76       0.925319       0.925319       0.925319    1[6-(1,6,7)]
    77      12.753856      12.753856      12.753856    1[8-(1,59)]
    78       14.00692       14.00692       14.00692    1[8-(1,59)]
    79       9.935519       9.935519       9.935519    1[8-(1,59)]
    80      10.671536      10.671536      10.671536    1[8-(1,59)]
    81      10.985155      10.985155      10.985155    1[6-(1,6,7)]
    82       11.59968       11.59968       11.59968    1[6-(1,6,7)]
    83       8.072168       8.072168       8.072168    1[6-(1,6,7)]
    84       9.281439       9.281439       9.281439    1[6-(1,6,7)]
    85       9.863471       9.863471       9.863471    1[6-(1,6,7)]
    86       8.781343       8.781343       8.781343    1[6-(1,6,7)]
    87       7.378532       7.378532       7.378532    1[6-(1,6,7)]
    88       7.750072       7.750072       7.750072    1[6-(1,6,7)]
    89       9.131693       9.131693       9.131693    1[6-(1,6,7)]
    90       9.189614       9.189614       9.189614    1[6-(1,6,7)]
    91       7.162389       7.162389       7.162389    1[6-(1,6,7)]
    92       7.988819       7.988819       7.988819    1[6-(1,6,7)]
    93      12.753856      12.753856      12.753856    1[8-(1,59)]
    94       14.00692       14.00692       14.00692    1[8-(1,59)]
    95       9.935519       9.935519       9.935519    1[8-(1,59)]
    96      10.671536      10.671536      10.671536    1[8-(1,59)]
    97      10.985155      10.985155      10.985155    1[6-(1,6,7)]
    98       11.59968       11.59968       11.59968    1[6-(1,6,7)]
    99       8.072168       8.072168       8.072168    1[6-(1,6,7)]
   100       9.281439       9.281439       9.281439    1[6-(1,6,7)]
   101       9.863471       9.863471       9.863471    1[6-(1,6,7)]
   102       8.781343       8.781343       8.781343    1[6-(1,6,7)]
   103       7.378532       7.378532       7.378532    1[6-(1,6,7)]
   104       7.750072       7.750072       7.750072    1[6-(1,6,7)]
   105       9.131693       9.131693       9.131693    1[6-(1,6,7)]
   106       9.189614       9.189614       9.189614    1[6-(1,6,7)]
   107       7.162389       7.162389       7.162389    1[6-(1,6,7)]
   108       7.988819       7.988819       7.988819    1[6-(1,6,7)]
   109       8.436644       8.436644       8.436644    1[8-(1,59)]
   110       7.183579       7.183579       7.183579    1[8-(1,59)]
   111      11.254981      11.254981      11.254981    1[8-(1,59)]
   112      10.518964      10.518964      10.518964    1[8-(1,59)]
   113      10.205345      10.205345      10.205345    1[6-(1,6,7)]
   114        9.59082        9.59082        9.59082    1[6-(1,6,7)]
   115      13.118332      13.118332      13.118332    1[6-(1,6,7)]
   116      11.909061      11.909061      11.909061    1[6-(1,6,7)]
   117      11.327029      11.327029      11.327029    1[6-(1,6,7)]
   118      12.409157      12.409157      12.409157    1[6-(1,6,7)]
   119      13.811968      13.811968      13.811968    1[6-(1,6,7)]
   120      13.440428      13.440428      13.440428    1[6-(1,6,7)]
   121      12.058807      12.058807      12.058807    1[6-(1,6,7)]
   122      12.000887      12.000887      12.000887    1[6-(1,6,7)]
   123      14.028111      14.028111      14.028111    1[6-(1,6,7)]
   124      13.201681      13.201681      13.201681    1[6-(1,6,7)]
   125       8.436644       8.436644       8.436644    1[8-(1,59)]
   126       7.183579       7.183579       7.183579    1[8-(1,59)]
   127      11.254981      11.254981      11.254981    1[8-(1,59)]
   128      10.518964      10.518964      10.518964    1[8-(1,59)]
   129      10.205345      10.205345      10.205345    1[6-(1,6,7)]
   130        9.59082        9.59082        9.59082    1[6-(1,6,7)]
   131      13.118332      13.118332      13.118332    1[6-(1,6,7)]
   132      11.909061      11.909061      11.909061    1[6-(1,6,7)]
   133      11.327029      11.327029      11.327029    1[6-(1,6,7)]
   134      12.409157      12.409157      12.409157    1[6-(1,6,7)]
   135      13.811968      13.811968      13.811968    1[6-(1,6,7)]
   136      13.440428      13.440428      13.440428    1[6-(1,6,7)]
   137      12.058807      12.058807      12.058807    1[6-(1,6,7)]
   138      12.000887      12.000887      12.000887    1[6-(1,6,7)]
   139      14.028111      14.028111      14.028111    1[6-(1,6,7)]
   140      13.201681      13.201681      13.201681    1[6-(1,6,7)]
   141       2.362034       2.362034       2.362034    6[6-(1,1,7),8-(0),8-(28,59)]
   142       3.051432       3.051432       3.051432    6[1-(0),1-(0),6-(8,8),7-(6,6,28)]
   143       5.303276       5.303276       5.303276    6[1-(0),1-(0),6-(8,8),7-(6,6,28)]
   144       5.834451       5.834451       5.834451    6[6-(1,1,7),8-(28),8-(59)]
   145       4.957164       4.957164       4.957164    6[1-(0),1-(0),6-(1,1,7),7-(6,6,28)]
   146       6.020927       6.020927       6.020927    6[1-(0),1-(0),6-(1,1,7),7-(6,6,28)]
   147       4.709942       4.709942       4.709942    6[1-(0),1-(0),6-(8,8),7-(6,6,28)]
   148       3.216718       3.216718       3.216718    6[6-(1,1,7),8-(0),8-(28)]
   149       6.537976       6.537976       6.537976    6[1-(0),1-(0),6-(1,1,7),7-(6,6,28)]
   150        3.31702        3.31702        3.31702    6[7-(28),16-(0)]
   151       2.362034       2.362034       2.362034    6[6-(1,1,7),8-(0),8-(28,59)]
   152       3.051432       3.051432       3.051432    6[1-(0),1-(0),6-(8,8),7-(6,6,28)]
   153       5.303276       5.303276       5.303276    6[1-(0),1-(0),6-(8,8),7-(6,6,28)]
   154       5.834451       5.834451       5.834451    6[6-(1,1,7),8-(28),8-(59)]
   155       4.957164       4.957164       4.957164    6[1-(0),1-(0),6-(1,1,7),7-(6,6,28)]
   156       6.020927       6.020927       6.020927    6[1-(0),1-(0),6-(1,1,7),7-(6,6,28)]
   157       4.709942       4.709942       4.709942    6[1-(0),1-(0),6-(8,8),7-(6,6,28)]
   158       3.216718       3.216718       3.216718    6[6-(1,1,7),8-(0),8-(28)]
   159       6.537976       6.537976       6.537976    6[1-(0),1-(0),6-(1,1,7),7-(6,6,28)]
   160        3.31702        3.31702        3.31702    6[7-(28),16-(0)]
   161       4.701466       4.701466       4.701466    6[6-(1,1,7),8-(0),8-(28,59)]
   162       4.012068       4.012068       4.012068    6[1-(0),1-(0),6-(8,8),7-(6,6,28)]
   163       1.760224       1.760224       1.760224    6[1-(0),1-(0),6-(8,8),7-(6,6,28)]
   164       1.229049       1.229049       1.229049    6[6-(1,1,7),8-(28),8-(59)]
   165       2.106336       2.106336       2.106336    6[1-(0),1-(0),6-(1,1,7),7-(6,6,28)]
   166       1.042573       1.042573       1.042573    6[1-(0),1-(0),6-(1,1,7),7-(6,6,28)]
   167       2.353558       2.353558       2.353558    6[1-(0),1-(0),6-(8,8),7-(6,6,28)]
   168       3.846782       3.846782       3.846782    6[6-(1,1,7),8-(0),8-(28)]
   169       0.525524       0.525524       0.525524    6[1-(0),1-(0),6-(1,1,7),7-(6,6,28)]
   170        3.74648        3.74648        3.74648    6[7-(28),16-(0)]
   171       4.701466       4.701466       4.701466    6[6-(1,1,7),8-(0),8-(28,59)]
   172       4.012068       4.012068       4.012068    6[1-(0),1-(0),6-(8,8),7-(6,6,28)]
   173       1.760224       1.760224       1.760224    6[1-(0),1-(0),6-(8,8),7-(6,6,28)]
   174       1.229049       1.229049       1.229049    6[6-(1,1,7),8-(28),8-(59)]
   175       2.106336       2.106336       2.106336    6[1-(0),1-(0),6-(1,1,7),7-(6,6,28)]
   176       1.042573       1.042573       1.042573    6[1-(0),1-(0),6-(1,1,7),7-(6,6,28)]
   177       2.353558       2.353558       2.353558    6[1-(0),1-(0),6-(8,8),7-(6,6,28)]
   178       3.846782       3.846782       3.846782    6[6-(1,1,7),8-(0),8-(28)]
   179       0.525524       0.525524       0.525524    6[1-(0),1-(0),6-(1,1,7),7-(6,6,28)]
   180        3.74648        3.74648        3.74648    6[7-(28),16-(0)]
   181      11.764966      11.764966      11.764966    6[6-(1,1,7),8-(0),8-(28,59)]
   182      11.075568      11.075568      11.075568    6[1-(0),1-(0),6-(8,8),7-(6,6,28)]
   183       8.823724       8.823724       8.823724    6[1-(0),1-(0),6-(8,8),7-(6,6,28)]
   184       8.292549       8.292549       8.292549    6[6-(1,1,7),8-(28),8-(59)]
   185       9.169836       9.169836       9.169836    6[1-(0),1-(0),6-(1,1,7),7-(6,6,28)]
   186       8.106073       8.106073       8.106073    6[1-(0),1-(0),6-(1,1,7),7-(6,6,28)]
   187       9.417058       9.417058       9.417058    6[1-(0),1-(0),6-(8,8),7-(6,6,28)]
   188      10.910282      10.910282      10.910282    6[6-(1,1,7),8-(0),8-(28)]
   189       7.589024       7.589024       7.589024    6[1-(0),1-(0),6-(1,1,7),7-(6,6,28)]
   190       10.80998       10.80998       10.80998    6[7-(28),16-(0)]
   191      11.764966      11.764966      11.764966    6[6-(1,1,7),8-(0),8-(28,59)]
   192      11.075568      11.075568      11.075568    6[1-(0),1-(0),6-(8,8),7-(6,6,28)]
   193       8.823724       8.823724       8.823724    6[1-(0),1-(0),6-(8,8),7-(6,6,28)]
   194       8.292549       8.292549       8.292549    6[6-(1,1,7),8-(28),8-(59)]
   195       9.169836       9.169836       9.169836    6[1-(0),1-(0),6-(1,1,7),7-(6,6,28)]
   196       8.106073       8.106073       8.106073    6[1-(0),1-(0),6-(1,1,7),7-(6,6,28)]
   197       9.417058       9.417058       9.417058    6[1-(0),1-(0),6-(8,8),7-(6,6,28)]
   198      10.910282      10.910282      10.910282    6[6-(1,1,7),8-(0),8-(28)]
   199       7.589024       7.589024       7.589024    6[1-(0),1-(0),6-(1,1,7),7-(6,6,28)]
   200       10.80998       10.80998       10.80998    6[7-(28),16-(0)]
   201       9.425534       9.425534       9.425534    6[6-(1,1,7),8-(0),8-(28,59)]
   202      10.114932      10.114932      10.114932    6[1-(0),1-(0),6-(8,8),7-(6,6,28)]
   203      12.366776      12.366776      12.366776    6[1-(0),1-(0),6-(8,8),7-(6,6,28)]
   204      12.897951      12.897951      12.897951    6[6-(1,1,7),8-(28),8-(59)]
   205      12.020664      12.020664      12.020664    6[1-(0),1-(0),6-(1,1,7),7-(6,6,28)]
   206      13.084427      13.084427      13.084427    6[1-(0),1-(0),6-(1,1,7),7-(6,6,28)]
   207      11.773442      11.773442      11.773442    6[1-(0),1-(0),6-(8,8),7-(6,6,28)]
   208      10.280218      10.280218      10.280218    6[6-(1,1,7),8-(0),8-(28)]
   209      13.601476      13.601476      13.601476    6[1-(0),1-(0),6-(1,1,7),7-(6,6,28)]
   210       10.38052       10.38052       10.38052    6[7-(28),16-(0)]
   211       9.425534       9.425534       9.425534    6[6-(1,1,7),8-(0),8-(28,59)]
   212      10.114932      10.114932      10.114932    6[1-(0),1-(0),6-(8,8),7-(6,6,28)]
   213      12.366776      12.366776      12.366776    6[1-(0),1-(0),6-(8,8),7-(6,6,28)]
   214      12.897951      12.897951      12.897951    6[6-(1,1,7),8-(28),8-(59)]
   215      12.020664      12.020664      12.020664    6[1-(0),1-(0),6-(1,1,7),7-(6,6,28)]
   216      13.084427      13.084427      13.084427    6[1-(0),1-(0),6-(1,1,7),7-(6,6,28)]
   217      11.773442      11.773442      11.773442    6[1-(0),1-(0),6-(8,8),7-(6,6,28)]
   218      10.280218      10.280218      10.280218    6[6-(1,1,7),8-(0),8-(28)]
   219      13.601476      13.601476      13.601476    6[1-(0),1-(0),6-(1,1,7),7-(6,6,28)]
   220       10.38052       10.38052       10.38052    6[7-(28),16-(0)]
   221       2.613495       2.613495       2.613495    16[6-(7)]
   222       2.613495       2.613495       2.613495    16[6-(7)]
   223       4.450005       4.450005       4.450005    16[6-(7)]
   224       4.450005       4.450005       4.450005    16[6-(7)]
   225      11.513505      11.513505      11.513505    16[6-(7)]
   226      11.513505      11.513505      11.513505    16[6-(7)]
   227       9.676995       9.676995       9.676995    16[6-(7)]
   228       9.676995       9.676995       9.676995    16[6-(7)]
   229       4.377957       4.377957       4.377957    7[6-(1,1,6),6-(1,1,6),6-(1,1,6),28-(7,7,8,8,8)]
   230       5.468562       5.468562       5.468562    7[6-(1,1,6),6-(1,1,6),6-(1,1,6),28-(7,7,8,8,8)]
   231       3.783211       3.783211       3.783211    7[6-(16),28-(7,7,8,8,8)]
   232       4.377957       4.377957       4.377957    7[6-(1,1,6),6-(1,1,6),6-(1,1,6),28-(7,7,8,8,8)]
   233       5.468562       5.468562       5.468562    7[6-(1,1,6),6-(1,1,6),6-(1,1,6),28-(7,7,8,8,8)]
   234       3.783211       3.783211       3.783211    7[6-(16),28-(7,7,8,8,8)]
   235       2.685543       2.685543       2.685543    7[6-(1,1,6),6-(1,1,6),6-(1,1,6),28-(7,7,8,8,8)]
   236       1.594938       1.594938       1.594938    7[6-(1,1,6),6-(1,1,6),6-(1,1,6),28-(7,7,8,8,8)]
   237       3.280289       3.280289       3.280289    7[6-(16),28-(7,7,8,8,8)]
   238       2.685543       2.685543       2.685543    7[6-(1,1,6),6-(1,1,6),6-(1,1,6),28-(7,7,8,8,8)]
   239       1.594938       1.594938       1.594938    7[6-(1,1,6),6-(1,1,6),6-(1,1,6),28-(7,7,8,8,8)]
   240       3.280289       3.280289       3.280289    7[6-(16),28-(7,7,8,8,8)]
   241       9.749043       9.749043       9.749043    7[6-(1,1,6),6-(1,1,6),6-(1,1,6),28-(7,7,8,8,8)]
   242       8.658438       8.658438       8.658438    7[6-(1,1,6),6-(1,1,6),6-(1,1,6),28-(7,7,8,8,8)]
   243      10.343789      10.343789      10.343789    7[6-(16),28-(7,7,8,8,8)]
   244       9.749043       9.749043       9.749043    7[6-(1,1,6),6-(1,1,6),6-(1,1,6),28-(7,7,8,8,8)]
   245       8.658438       8.658438       8.658438    7[6-(1,1,6),6-(1,1,6),6-(1,1,6),28-(7,7,8,8,8)]
   246      10.343789      10.343789      10.343789    7[6-(16),28-(7,7,8,8,8)]
   247      11.441457      11.441457      11.441457    7[6-(1,1,6),6-(1,1,6),6-(1,1,6),28-(7,7,8,8,8)]
   248      12.532062      12.532062      12.532062    7[6-(1,1,6),6-(1,1,6),6-(1,1,6),28-(7,7,8,8,8)]
   249      10.846711      10.846711      10.846711    7[6-(16),28-(7,7,8,8,8)]
   250      11.441457      11.441457      11.441457    7[6-(1,1,6),6-(1,1,6),6-(1,1,6),28-(7,7,8,8,8)]
   251      12.532062      12.532062      12.532062    7[6-(1,1,6),6-(1,1,6),6-(1,1,6),28-(7,7,8,8,8)]
   252      10.846711      10.846711      10.846711    7[6-(16),28-(7,7,8,8,8)]
   253       2.573939       2.573939       2.573939    8[6-(6,8),28-(7,7,7,8,8),59-(8,8,8,8,8,8,8)]
   254       1.648621       1.648621       1.648621    8[6-(6,8)]
   255       5.443133       5.443133       5.443133    8[6-(6,8),28-(7,7,7,8,8)]
   256        6.63969        6.63969        6.63969    8[6-(6,8),59-(8,8,8,8,8,8,8)]
   257       2.734987       2.734987       2.734987    8[6-(6,8),28-(7,7,7,8,8)]
   258       2.562638       2.562638       2.562638    8[6-(6,8)]
   259       0.723302       0.723302       0.723302    8[1-(0),1-(0),59-(8,8,8,8,8,8,8)]
   260       3.632052       3.632052       3.632052    8[1-(0),1-(0),59-(8,8,8,8,8,8,8)]
   261       2.573939       2.573939       2.573939    8[6-(6,8),28-(7,7,7,8,8),59-(8,8,8,8,8,8,8)]
   262       1.648621       1.648621       1.648621    8[6-(6,8)]
   263       5.443133       5.443133       5.443133    8[6-(6,8),28-(7,7,7,8,8)]
   264        6.63969        6.63969        6.63969    8[6-(6,8),59-(8,8,8,8,8,8,8)]
   265       2.734987       2.734987       2.734987    8[6-(6,8),28-(7,7,7,8,8)]
   266       2.562638       2.562638       2.562638    8[6-(6,8)]
   267       0.723302       0.723302       0.723302    8[1-(0),1-(0),59-(8,8,8,8,8,8,8)]
   268       3.632052       3.632052       3.632052    8[1-(0),1-(0),59-(8,8,8,8,8,8,8)]
   269       4.489561       4.489561       4.489561    8[6-(6,8),28-(7,7,7,8,8),59-(8,8,8,8,8,8,8)]
   270       5.414879       5.414879       5.414879    8[6-(6,8)]
   271       1.620367       1.620367       1.620367    8[6-(6,8),28-(7,7,7,8,8)]
   272        0.42381        0.42381        0.42381    8[6-(6,8),59-(8,8,8,8,8,8,8)]
   273       4.328513       4.328513       4.328513    8[6-(6,8),28-(7,7,7,8,8)]
   274       4.500862       4.500862       4.500862    8[6-(6,8)]
   275       6.340198       6.340198       6.340198    8[1-(0),1-(0),59-(8,8,8,8,8,8,8)]
   276       3.431448       3.431448       3.431448    8[1-(0),1-(0),59-(8,8,8,8,8,8,8)]
   277       4.489561       4.489561       4.489561    8[6-(6,8),28-(7,7,7,8,8),59-(8,8,8,8,8,8,8)]
   278       5.414879       5.414879       5.414879    8[6-(6,8)]
   279       1.620367       1.620367       1.620367    8[6-(6,8),28-(7,7,7,8,8)]
   280        0.42381        0.42381        0.42381    8[6-(6,8),59-(8,8,8,8,8,8,8)]
   281       4.328513       4.328513       4.328513    8[6-(6,8),28-(7,7,7,8,8)]
   282       4.500862       4.500862       4.500862    8[6-(6,8)]
   283       6.340198       6.340198       6.340198    8[1-(0),1-(0),59-(8,8,8,8,8,8,8)]
   284       3.431448       3.431448       3.431448    8[1-(0),1-(0),59-(8,8,8,8,8,8,8)]
   285      11.553061      11.553061      11.553061    8[6-(6,8),28-(7,7,7,8,8),59-(8,8,8,8,8,8,8)]
   286      12.478379      12.478379      12.478379    8[6-(6,8)]
   287       8.683867       8.683867       8.683867    8[6-(6,8),28-(7,7,7,8,8)]
   288        7.48731        7.48731        7.48731    8[6-(6,8),59-(8,8,8,8,8,8,8)]
   289      11.392013      11.392013      11.392013    8[6-(6,8),28-(7,7,7,8,8)]
   290      11.564362      11.564362      11.564362    8[6-(6,8)]
   291      13.403698      13.403698      13.403698    8[1-(0),1-(0),59-(8,8,8,8,8,8,8)]
   292      10.494948      10.494948      10.494948    8[1-(0),1-(0),59-(8,8,8,8,8,8,8)]
   293      11.553061      11.553061      11.553061    8[6-(6,8),28-(7,7,7,8,8),59-(8,8,8,8,8,8,8)]
   294      12.478379      12.478379      12.478379    8[6-(6,8)]
   295       8.683867       8.683867       8.683867    8[6-(6,8),28-(7,7,7,8,8)]
   296        7.48731        7.48731        7.48731    8[6-(6,8),59-(8,8,8,8,8,8,8)]
   297      11.392013      11.392013      11.392013    8[6-(6,8),28-(7,7,7,8,8)]
   298      11.564362      11.564362      11.564362    8[6-(6,8)]
   299      13.403698      13.403698      13.403698    8[1-(0),1-(0),59-(8,8,8,8,8,8,8)]
   300      10.494948      10.494948      10.494948    8[1-(0),1-(0),59-(8,8,8,8,8,8,8)]
   301       9.637439       9.637439       9.637439    8[6-(6,8),28-(7,7,7,8,8),59-(8,8,8,8,8,8,8)]
   302       8.712121       8.712121       8.712121    8[6-(6,8)]
   303      12.506633      12.506633      12.506633    8[6-(6,8),28-(7,7,7,8,8)]
   304       13.70319       13.70319       13.70319    8[6-(6,8),59-(8,8,8,8,8,8,8)]
   305       9.798487       9.798487       9.798487    8[6-(6,8),28-(7,7,7,8,8)]
   306       9.626138       9.626138       9.626138    8[6-(6,8)]
   307       7.786802       7.786802       7.786802    8[1-(0),1-(0),59-(8,8,8,8,8,8,8)]
   308      10.695552      10.695552      10.695552    8[1-(0),1-(0),59-(8,8,8,8,8,8,8)]
   309       9.637439       9.637439       9.637439    8[6-(6,8),28-(7,7,7,8,8),59-(8,8,8,8,8,8,8)]
   310       8.712121       8.712121       8.712121    8[6-(6,8)]
   311      12.506633      12.506633      12.506633    8[6-(6,8),28-(7,7,7,8,8)]
   312       13.70319       13.70319       13.70319    8[6-(6,8),59-(8,8,8,8,8,8,8)]
   313       9.798487       9.798487       9.798487    8[6-(6,8),28-(7,7,7,8,8)]
   314       9.626138       9.626138       9.626138    8[6-(6,8)]
   315       7.786802       7.786802       7.786802    8[1-(0),1-(0),59-(8,8,8,8,8,8,8)]
   316      10.695552      10.695552      10.695552    8[1-(0),1-(0),59-(8,8,8,8,8,8,8)]
