# Supplementary material for: A collection of forcefield precursors for metal–organic frameworks
Source: RSC Adv. 2019 Nov 13;9(63):36492–507. doi: 10.1039/c9ra07327b (PMC9075174; doi:10.1039/c9ra07327b)
Supplement: RA-009-C9RA07327B-s2302 [file RA-009-C9RA07327B-s2302.txt]

SIZPEX_charged

13.563000    0.000000    0.000000
0.000000    15.030000    0.000000
0.000000    0.000000    16.193000

     1       1.454903       1.454903       1.454903    58[8-(1,1),8-(1,1),8-(1,1),8-(1,1),8-(6),8-(6),8-(6),8-(6),8-(6,28),8-(6,28)]
     2       5.326597       5.326597       5.326597    58[8-(1,1),8-(1,1),8-(1,1),8-(1,1),8-(6),8-(6),8-(6),8-(6),8-(6,28),8-(6,28)]
     3      12.108097      12.108097      12.108097    58[8-(1,1),8-(1,1),8-(1,1),8-(1,1),8-(6),8-(6),8-(6),8-(6),8-(6,28),8-(6,28)]
     4       8.236403       8.236403       8.236403    58[8-(1,1),8-(1,1),8-(1,1),8-(1,1),8-(6),8-(6),8-(6),8-(6),8-(6,28),8-(6,28)]
     5       3.867625       3.867625       3.867625    28[7-(6),7-(6,6,6),7-(6,6,6),8-(6),8-(6),8-(6,58)]
     6       3.867625       3.867625       3.867625    28[7-(6),7-(6,6,6),7-(6,6,6),8-(6),8-(6),8-(6,58)]
     7       2.913875       2.913875       2.913875    28[7-(6),7-(6,6,6),7-(6,6,6),8-(6),8-(6),8-(6,58)]
     8       2.913875       2.913875       2.913875    28[7-(6),7-(6,6,6),7-(6,6,6),8-(6),8-(6),8-(6,58)]
     9       9.695375       9.695375       9.695375    28[7-(6),7-(6,6,6),7-(6,6,6),8-(6),8-(6),8-(6,58)]
    10       9.695375       9.695375       9.695375    28[7-(6),7-(6,6,6),7-(6,6,6),8-(6),8-(6),8-(6,58)]
    11      10.649125      10.649125      10.649125    28[7-(6),7-(6,6,6),7-(6,6,6),8-(6),8-(6),8-(6,58)]
    12      10.649125      10.649125      10.649125    28[7-(6),7-(6,6,6),7-(6,6,6),8-(6),8-(6),8-(6,58)]
    13       1.280347       1.280347       1.280347    1[8-(1,58)]
    14       0.077309       0.077309       0.077309    1[8-(1,58)]
    15       4.025498       4.025498       4.025498    1[8-(1,58)]
    16        3.31751        3.31751        3.31751    1[8-(1,58)]
    17       2.979791       2.979791       2.979791    1[6-(1,6,7)]
    18       2.365387       2.365387       2.365387    1[6-(1,6,7)]
    19       5.838872       5.838872       5.838872    1[6-(1,6,7)]
    20       4.627696       4.627696       4.627696    1[6-(1,6,7)]
    21       4.048555       4.048555       4.048555    1[6-(1,6,7)]
    22       5.134952       5.134952       5.134952    1[6-(1,6,7)]
    23       6.506171       6.506171       6.506171    1[6-(1,6,7)]
    24       6.120982       6.120982       6.120982    1[6-(1,6,7)]
    25       4.779601       4.779601       4.779601    1[6-(1,6,7)]
    26       4.741625       4.741625       4.741625    1[6-(1,6,7)]
    27       6.679778       6.679778       6.679778    1[6-(1,6,7)]
    28       5.861929       5.861929       5.861929    1[6-(1,6,7)]
    29       1.280347       1.280347       1.280347    1[8-(1,58)]
    30       0.077309       0.077309       0.077309    1[8-(1,58)]
    31       4.025498       4.025498       4.025498    1[8-(1,58)]
    32        3.31751        3.31751        3.31751    1[8-(1,58)]
    33       2.979791       2.979791       2.979791    1[6-(1,6,7)]
    34       2.365387       2.365387       2.365387    1[6-(1,6,7)]
    35       5.838872       5.838872       5.838872    1[6-(1,6,7)]
    36       4.627696       4.627696       4.627696    1[6-(1,6,7)]
    37       4.048555       4.048555       4.048555    1[6-(1,6,7)]
    38       5.134952       5.134952       5.134952    1[6-(1,6,7)]
    39       6.506171       6.506171       6.506171    1[6-(1,6,7)]
    40       6.120982       6.120982       6.120982    1[6-(1,6,7)]
    41       4.779601       4.779601       4.779601    1[6-(1,6,7)]
    42       4.741625       4.741625       4.741625    1[6-(1,6,7)]
    43       6.679778       6.679778       6.679778    1[6-(1,6,7)]
    44       5.861929       5.861929       5.861929    1[6-(1,6,7)]
    45       5.501153       5.501153       5.501153    1[8-(1,58)]
    46       6.704191       6.704191       6.704191    1[8-(1,58)]
    47       2.756002       2.756002       2.756002    1[8-(1,58)]
    48        3.46399        3.46399        3.46399    1[8-(1,58)]
    49       3.801709       3.801709       3.801709    1[6-(1,6,7)]
    50       4.416113       4.416113       4.416113    1[6-(1,6,7)]
    51       0.942629       0.942629       0.942629    1[6-(1,6,7)]
    52       2.153804       2.153804       2.153804    1[6-(1,6,7)]
    53       2.732945       2.732945       2.732945    1[6-(1,6,7)]
    54       1.646548       1.646548       1.646548    1[6-(1,6,7)]
    55       0.275329       0.275329       0.275329    1[6-(1,6,7)]
    56       0.660518       0.660518       0.660518    1[6-(1,6,7)]
    57       2.001899       2.001899       2.001899    1[6-(1,6,7)]
    58       2.039875       2.039875       2.039875    1[6-(1,6,7)]
    59       0.101723       0.101723       0.101723    1[6-(1,6,7)]
    60       0.919571       0.919571       0.919571    1[6-(1,6,7)]
    61       5.501153       5.501153       5.501153    1[8-(1,58)]
    62       6.704191       6.704191       6.704191    1[8-(1,58)]
    63       2.756002       2.756002       2.756002    1[8-(1,58)]
    64        3.46399        3.46399        3.46399    1[8-(1,58)]
    65       3.801709       3.801709       3.801709    1[6-(1,6,7)]
    66       4.416113       4.416113       4.416113    1[6-(1,6,7)]
    67       0.942629       0.942629       0.942629    1[6-(1,6,7)]
    68       2.153804       2.153804       2.153804    1[6-(1,6,7)]
    69       2.732945       2.732945       2.732945    1[6-(1,6,7)]
    70       1.646548       1.646548       1.646548    1[6-(1,6,7)]
    71       0.275329       0.275329       0.275329    1[6-(1,6,7)]
    72       0.660518       0.660518       0.660518    1[6-(1,6,7)]
    73       2.001899       2.001899       2.001899    1[6-(1,6,7)]
    74       2.039875       2.039875       2.039875    1[6-(1,6,7)]
    75       0.101723       0.101723       0.101723    1[6-(1,6,7)]
    76       0.919571       0.919571       0.919571    1[6-(1,6,7)]
    77      12.282653      12.282653      12.282653    1[8-(1,58)]
    78      13.485691      13.485691      13.485691    1[8-(1,58)]
    79       9.537502       9.537502       9.537502    1[8-(1,58)]
    80       10.24549       10.24549       10.24549    1[8-(1,58)]
    81      10.583209      10.583209      10.583209    1[6-(1,6,7)]
    82      11.197613      11.197613      11.197613    1[6-(1,6,7)]
    83       7.724129       7.724129       7.724129    1[6-(1,6,7)]
    84       8.935304       8.935304       8.935304    1[6-(1,6,7)]
    85       9.514444       9.514444       9.514444    1[6-(1,6,7)]
    86       8.428048       8.428048       8.428048    1[6-(1,6,7)]
    87       7.056829       7.056829       7.056829    1[6-(1,6,7)]
    88       7.442018       7.442018       7.442018    1[6-(1,6,7)]
    89       8.783399       8.783399       8.783399    1[6-(1,6,7)]
    90       8.821375       8.821375       8.821375    1[6-(1,6,7)]
    91       6.883223       6.883223       6.883223    1[6-(1,6,7)]
    92       7.701071       7.701071       7.701071    1[6-(1,6,7)]
    93      12.282653      12.282653      12.282653    1[8-(1,58)]
    94      13.485691      13.485691      13.485691    1[8-(1,58)]
    95       9.537502       9.537502       9.537502    1[8-(1,58)]
    96       10.24549       10.24549       10.24549    1[8-(1,58)]
    97      10.583209      10.583209      10.583209    1[6-(1,6,7)]
    98      11.197613      11.197613      11.197613    1[6-(1,6,7)]
    99       7.724129       7.724129       7.724129    1[6-(1,6,7)]
   100       8.935304       8.935304       8.935304    1[6-(1,6,7)]
   101       9.514444       9.514444       9.514444    1[6-(1,6,7)]
   102       8.428048       8.428048       8.428048    1[6-(1,6,7)]
   103       7.056829       7.056829       7.056829    1[6-(1,6,7)]
   104       7.442018       7.442018       7.442018    1[6-(1,6,7)]
   105       8.783399       8.783399       8.783399    1[6-(1,6,7)]
   106       8.821375       8.821375       8.821375    1[6-(1,6,7)]
   107       6.883223       6.883223       6.883223    1[6-(1,6,7)]
   108       7.701071       7.701071       7.701071    1[6-(1,6,7)]
   109       8.061847       8.061847       8.061847    1[8-(1,58)]
   110       6.858809       6.858809       6.858809    1[8-(1,58)]
   111      10.806998      10.806998      10.806998    1[8-(1,58)]
   112       10.09901       10.09901       10.09901    1[8-(1,58)]
   113       9.761291       9.761291       9.761291    1[6-(1,6,7)]
   114       9.146887       9.146887       9.146887    1[6-(1,6,7)]
   115      12.620372      12.620372      12.620372    1[6-(1,6,7)]
   116      11.409196      11.409196      11.409196    1[6-(1,6,7)]
   117      10.830056      10.830056      10.830056    1[6-(1,6,7)]
   118      11.916452      11.916452      11.916452    1[6-(1,6,7)]
   119      13.287671      13.287671      13.287671    1[6-(1,6,7)]
   120      12.902482      12.902482      12.902482    1[6-(1,6,7)]
   121      11.561101      11.561101      11.561101    1[6-(1,6,7)]
   122      11.523125      11.523125      11.523125    1[6-(1,6,7)]
   123      13.461278      13.461278      13.461278    1[6-(1,6,7)]
   124      12.643429      12.643429      12.643429    1[6-(1,6,7)]
   125       8.061847       8.061847       8.061847    1[8-(1,58)]
   126       6.858809       6.858809       6.858809    1[8-(1,58)]
   127      10.806998      10.806998      10.806998    1[8-(1,58)]
   128       10.09901       10.09901       10.09901    1[8-(1,58)]
   129       9.761291       9.761291       9.761291    1[6-(1,6,7)]
   130       9.146887       9.146887       9.146887    1[6-(1,6,7)]
   131      12.620372      12.620372      12.620372    1[6-(1,6,7)]
   132      11.409196      11.409196      11.409196    1[6-(1,6,7)]
   133      10.830056      10.830056      10.830056    1[6-(1,6,7)]
   134      11.916452      11.916452      11.916452    1[6-(1,6,7)]
   135      13.287671      13.287671      13.287671    1[6-(1,6,7)]
   136      12.902482      12.902482      12.902482    1[6-(1,6,7)]
   137      11.561101      11.561101      11.561101    1[6-(1,6,7)]
   138      11.523125      11.523125      11.523125    1[6-(1,6,7)]
   139      13.461278      13.461278      13.461278    1[6-(1,6,7)]
   140      12.643429      12.643429      12.643429    1[6-(1,6,7)]
   141       2.246033       2.246033       2.246033    6[6-(1,1,7),8-(28,58),8-(58)]
   142       2.892988       2.892988       2.892988    6[1-(0),1-(0),6-(8,8),7-(6,6,28)]
   143       5.082056       5.082056       5.082056    6[1-(0),1-(0),6-(8,8),7-(6,6,28)]
   144       5.579818       5.579818       5.579818    6[6-(1,1,7),8-(28),8-(58)]
   145       4.744337       4.744337       4.744337    6[1-(0),1-(0),6-(1,1,7),7-(6,6,28)]
   146       5.773769       5.773769       5.773769    6[1-(0),1-(0),6-(1,1,7),7-(6,6,28)]
   147       4.505629       4.505629       4.505629    6[1-(0),1-(0),6-(8,8),7-(6,6,28)]
   148       3.066594       3.066594       3.066594    6[6-(1,1,7),8-(0),8-(28)]
   149       6.262037       6.262037       6.262037    6[1-(0),1-(0),6-(1,1,7),7-(6,6,28)]
   150       3.112709       3.112709       3.112709    6[7-(28),16-(0)]
   151       2.246033       2.246033       2.246033    6[6-(1,1,7),8-(28,58),8-(58)]
   152       2.892988       2.892988       2.892988    6[1-(0),1-(0),6-(8,8),7-(6,6,28)]
   153       5.082056       5.082056       5.082056    6[1-(0),1-(0),6-(8,8),7-(6,6,28)]
   154       5.579818       5.579818       5.579818    6[6-(1,1,7),8-(28),8-(58)]
   155       4.744337       4.744337       4.744337    6[1-(0),1-(0),6-(1,1,7),7-(6,6,28)]
   156       5.773769       5.773769       5.773769    6[1-(0),1-(0),6-(1,1,7),7-(6,6,28)]
   157       4.505629       4.505629       4.505629    6[1-(0),1-(0),6-(8,8),7-(6,6,28)]
   158       3.066594       3.066594       3.066594    6[6-(1,1,7),8-(0),8-(28)]
   159       6.262037       6.262037       6.262037    6[1-(0),1-(0),6-(1,1,7),7-(6,6,28)]
   160       3.112709       3.112709       3.112709    6[7-(28),16-(0)]
   161       4.535467       4.535467       4.535467    6[6-(1,1,7),8-(28,58),8-(58)]
   162       3.888512       3.888512       3.888512    6[1-(0),1-(0),6-(8,8),7-(6,6,28)]
   163       1.699444       1.699444       1.699444    6[1-(0),1-(0),6-(8,8),7-(6,6,28)]
   164       1.201682       1.201682       1.201682    6[6-(1,1,7),8-(28),8-(58)]
   165       2.037163       2.037163       2.037163    6[1-(0),1-(0),6-(1,1,7),7-(6,6,28)]
   166       1.007731       1.007731       1.007731    6[1-(0),1-(0),6-(1,1,7),7-(6,6,28)]
   167       2.275871       2.275871       2.275871    6[1-(0),1-(0),6-(8,8),7-(6,6,28)]
   168       3.714906       3.714906       3.714906    6[6-(1,1,7),8-(0),8-(28)]
   169       0.519463       0.519463       0.519463    6[1-(0),1-(0),6-(1,1,7),7-(6,6,28)]
   170       3.668792       3.668792       3.668792    6[7-(28),16-(0)]
   171       4.535467       4.535467       4.535467    6[6-(1,1,7),8-(28,58),8-(58)]
   172       3.888512       3.888512       3.888512    6[1-(0),1-(0),6-(8,8),7-(6,6,28)]
   173       1.699444       1.699444       1.699444    6[1-(0),1-(0),6-(8,8),7-(6,6,28)]
   174       1.201682       1.201682       1.201682    6[6-(1,1,7),8-(28),8-(58)]
   175       2.037163       2.037163       2.037163    6[1-(0),1-(0),6-(1,1,7),7-(6,6,28)]
   176       1.007731       1.007731       1.007731    6[1-(0),1-(0),6-(1,1,7),7-(6,6,28)]
   177       2.275871       2.275871       2.275871    6[1-(0),1-(0),6-(8,8),7-(6,6,28)]
   178       3.714906       3.714906       3.714906    6[6-(1,1,7),8-(0),8-(28)]
   179       0.519463       0.519463       0.519463    6[1-(0),1-(0),6-(1,1,7),7-(6,6,28)]
   180       3.668792       3.668792       3.668792    6[7-(28),16-(0)]
   181      11.316967      11.316967      11.316967    6[6-(1,1,7),8-(28,58),8-(58)]
   182      10.670012      10.670012      10.670012    6[1-(0),1-(0),6-(8,8),7-(6,6,28)]
   183       8.480944       8.480944       8.480944    6[1-(0),1-(0),6-(8,8),7-(6,6,28)]
   184       7.983182       7.983182       7.983182    6[6-(1,1,7),8-(28),8-(58)]
   185       8.818663       8.818663       8.818663    6[1-(0),1-(0),6-(1,1,7),7-(6,6,28)]
   186       7.789231       7.789231       7.789231    6[1-(0),1-(0),6-(1,1,7),7-(6,6,28)]
   187       9.057371       9.057371       9.057371    6[1-(0),1-(0),6-(8,8),7-(6,6,28)]
   188      10.496406      10.496406      10.496406    6[6-(1,1,7),8-(0),8-(28)]
   189       7.300963       7.300963       7.300963    6[1-(0),1-(0),6-(1,1,7),7-(6,6,28)]
   190      10.450292      10.450292      10.450292    6[7-(28),16-(0)]
   191      11.316967      11.316967      11.316967    6[6-(1,1,7),8-(28,58),8-(58)]
   192      10.670012      10.670012      10.670012    6[1-(0),1-(0),6-(8,8),7-(6,6,28)]
   193       8.480944       8.480944       8.480944    6[1-(0),1-(0),6-(8,8),7-(6,6,28)]
   194       7.983182       7.983182       7.983182    6[6-(1,1,7),8-(28),8-(58)]
   195       8.818663       8.818663       8.818663    6[1-(0),1-(0),6-(1,1,7),7-(6,6,28)]
   196       7.789231       7.789231       7.789231    6[1-(0),1-(0),6-(1,1,7),7-(6,6,28)]
   197       9.057371       9.057371       9.057371    6[1-(0),1-(0),6-(8,8),7-(6,6,28)]
   198      10.496406      10.496406      10.496406    6[6-(1,1,7),8-(0),8-(28)]
   199       7.300963       7.300963       7.300963    6[1-(0),1-(0),6-(1,1,7),7-(6,6,28)]
   200      10.450292      10.450292      10.450292    6[7-(28),16-(0)]
   201       9.027533       9.027533       9.027533    6[6-(1,1,7),8-(28,58),8-(58)]
   202       9.674488       9.674488       9.674488    6[1-(0),1-(0),6-(8,8),7-(6,6,28)]
   203      11.863556      11.863556      11.863556    6[1-(0),1-(0),6-(8,8),7-(6,6,28)]
   204      12.361318      12.361318      12.361318    6[6-(1,1,7),8-(28),8-(58)]
   205      11.525837      11.525837      11.525837    6[1-(0),1-(0),6-(1,1,7),7-(6,6,28)]
   206      12.555269      12.555269      12.555269    6[1-(0),1-(0),6-(1,1,7),7-(6,6,28)]
   207      11.287129      11.287129      11.287129    6[1-(0),1-(0),6-(8,8),7-(6,6,28)]
   208       9.848094       9.848094       9.848094    6[6-(1,1,7),8-(0),8-(28)]
   209      13.043537      13.043537      13.043537    6[1-(0),1-(0),6-(1,1,7),7-(6,6,28)]
   210       9.894209       9.894209       9.894209    6[7-(28),16-(0)]
   211       9.027533       9.027533       9.027533    6[6-(1,1,7),8-(28,58),8-(58)]
   212       9.674488       9.674488       9.674488    6[1-(0),1-(0),6-(8,8),7-(6,6,28)]
   213      11.863556      11.863556      11.863556    6[1-(0),1-(0),6-(8,8),7-(6,6,28)]
   214      12.361318      12.361318      12.361318    6[6-(1,1,7),8-(28),8-(58)]
   215      11.525837      11.525837      11.525837    6[1-(0),1-(0),6-(1,1,7),7-(6,6,28)]
   216      12.555269      12.555269      12.555269    6[1-(0),1-(0),6-(1,1,7),7-(6,6,28)]
   217      11.287129      11.287129      11.287129    6[1-(0),1-(0),6-(8,8),7-(6,6,28)]
   218       9.848094       9.848094       9.848094    6[6-(1,1,7),8-(0),8-(28)]
   219      13.043537      13.043537      13.043537    6[1-(0),1-(0),6-(1,1,7),7-(6,6,28)]
   220       9.894209       9.894209       9.894209    6[7-(28),16-(0)]
   221       2.448122       2.448122       2.448122    16[6-(7)]
   222       2.448122       2.448122       2.448122    16[6-(7)]
   223       4.333379       4.333379       4.333379    16[6-(7)]
   224       4.333379       4.333379       4.333379    16[6-(7)]
   225      11.114879      11.114879      11.114879    16[6-(7)]
   226      11.114879      11.114879      11.114879    16[6-(7)]
   227       9.229622       9.229622       9.229622    16[6-(7)]
   228       9.229622       9.229622       9.229622    16[6-(7)]
   229       4.182829       4.182829       4.182829    7[6-(1,1,6),6-(1,1,6),6-(1,1,6),28-(7,7,8,8,8)]
   230       5.229893       5.229893       5.229893    7[6-(1,1,6),6-(1,1,6),6-(1,1,6),28-(7,7,8,8,8)]
   231       3.634884       3.634884       3.634884    7[6-(16),28-(7,7,8,8,8)]
   232       4.182829       4.182829       4.182829    7[6-(1,1,6),6-(1,1,6),6-(1,1,6),28-(7,7,8,8,8)]
   233       5.229893       5.229893       5.229893    7[6-(1,1,6),6-(1,1,6),6-(1,1,6),28-(7,7,8,8,8)]
   234       3.634884       3.634884       3.634884    7[6-(16),28-(7,7,8,8,8)]
   235       2.598671       2.598671       2.598671    7[6-(1,1,6),6-(1,1,6),6-(1,1,6),28-(7,7,8,8,8)]
   236       1.551607       1.551607       1.551607    7[6-(1,1,6),6-(1,1,6),6-(1,1,6),28-(7,7,8,8,8)]
   237       3.146616       3.146616       3.146616    7[6-(16),28-(7,7,8,8,8)]
   238       2.598671       2.598671       2.598671    7[6-(1,1,6),6-(1,1,6),6-(1,1,6),28-(7,7,8,8,8)]
   239       1.551607       1.551607       1.551607    7[6-(1,1,6),6-(1,1,6),6-(1,1,6),28-(7,7,8,8,8)]
   240       3.146616       3.146616       3.146616    7[6-(16),28-(7,7,8,8,8)]
   241       9.380171       9.380171       9.380171    7[6-(1,1,6),6-(1,1,6),6-(1,1,6),28-(7,7,8,8,8)]
   242       8.333107       8.333107       8.333107    7[6-(1,1,6),6-(1,1,6),6-(1,1,6),28-(7,7,8,8,8)]
   243       9.928116       9.928116       9.928116    7[6-(16),28-(7,7,8,8,8)]
   244       9.380171       9.380171       9.380171    7[6-(1,1,6),6-(1,1,6),6-(1,1,6),28-(7,7,8,8,8)]
   245       8.333107       8.333107       8.333107    7[6-(1,1,6),6-(1,1,6),6-(1,1,6),28-(7,7,8,8,8)]
   246       9.928116       9.928116       9.928116    7[6-(16),28-(7,7,8,8,8)]
   247      10.964329      10.964329      10.964329    7[6-(1,1,6),6-(1,1,6),6-(1,1,6),28-(7,7,8,8,8)]
   248      12.011393      12.011393      12.011393    7[6-(1,1,6),6-(1,1,6),6-(1,1,6),28-(7,7,8,8,8)]
   249      10.416384      10.416384      10.416384    7[6-(16),28-(7,7,8,8,8)]
   250      10.964329      10.964329      10.964329    7[6-(1,1,6),6-(1,1,6),6-(1,1,6),28-(7,7,8,8,8)]
   251      12.011393      12.011393      12.011393    7[6-(1,1,6),6-(1,1,6),6-(1,1,6),28-(7,7,8,8,8)]
   252      10.416384      10.416384      10.416384    7[6-(16),28-(7,7,8,8,8)]
   253       2.446765       2.446765       2.446765    8[6-(6,8),28-(7,7,7,8,8),58-(8,8,8,8,8,8,8,8,8)]
   254       1.555676       1.555676       1.555676    8[6-(6,8),58-(8,8,8,8,8,8,8,8,8)]
   255       5.217686       5.217686       5.217686    8[6-(6,8),28-(7,7,7,8,8)]
   256       6.329852       6.329852       6.329852    8[6-(6,8),58-(8,8,8,8,8,8,8,8,8)]
   257       2.589177       2.589177       2.589177    8[6-(6,8),28-(7,7,7,8,8)]
   258       2.416927       2.416927       2.416927    8[6-(6,8)]
   259       0.656449       0.656449       0.656449    8[1-(0),1-(0),58-(8,8,8,8,8,8,8,8,8)]
   260       3.487047       3.487047       3.487047    8[1-(0),1-(0),58-(8,8,8,8,8,8,8,8,8)]
   261       2.446765       2.446765       2.446765    8[6-(6,8),28-(7,7,7,8,8),58-(8,8,8,8,8,8,8,8,8)]
   262       1.555676       1.555676       1.555676    8[6-(6,8),58-(8,8,8,8,8,8,8,8,8)]
   263       5.217686       5.217686       5.217686    8[6-(6,8),28-(7,7,7,8,8)]
   264       6.329852       6.329852       6.329852    8[6-(6,8),58-(8,8,8,8,8,8,8,8,8)]
   265       2.589177       2.589177       2.589177    8[6-(6,8),28-(7,7,7,8,8)]
   266       2.416927       2.416927       2.416927    8[6-(6,8)]
   267       0.656449       0.656449       0.656449    8[1-(0),1-(0),58-(8,8,8,8,8,8,8,8,8)]
   268       3.487047       3.487047       3.487047    8[1-(0),1-(0),58-(8,8,8,8,8,8,8,8,8)]
   269       4.334735       4.334735       4.334735    8[6-(6,8),28-(7,7,7,8,8),58-(8,8,8,8,8,8,8,8,8)]
   270       5.225824       5.225824       5.225824    8[6-(6,8),58-(8,8,8,8,8,8,8,8,8)]
   271       1.563814       1.563814       1.563814    8[6-(6,8),28-(7,7,7,8,8)]
   272       0.451648       0.451648       0.451648    8[6-(6,8),58-(8,8,8,8,8,8,8,8,8)]
   273       4.192323       4.192323       4.192323    8[6-(6,8),28-(7,7,7,8,8)]
   274       4.364573       4.364573       4.364573    8[6-(6,8)]
   275       6.125051       6.125051       6.125051    8[1-(0),1-(0),58-(8,8,8,8,8,8,8,8,8)]
   276       3.294453       3.294453       3.294453    8[1-(0),1-(0),58-(8,8,8,8,8,8,8,8,8)]
   277       4.334735       4.334735       4.334735    8[6-(6,8),28-(7,7,7,8,8),58-(8,8,8,8,8,8,8,8,8)]
   278       5.225824       5.225824       5.225824    8[6-(6,8),58-(8,8,8,8,8,8,8,8,8)]
   279       1.563814       1.563814       1.563814    8[6-(6,8),28-(7,7,7,8,8)]
   280       0.451648       0.451648       0.451648    8[6-(6,8),58-(8,8,8,8,8,8,8,8,8)]
   281       4.192323       4.192323       4.192323    8[6-(6,8),28-(7,7,7,8,8)]
   282       4.364573       4.364573       4.364573    8[6-(6,8)]
   283       6.125051       6.125051       6.125051    8[1-(0),1-(0),58-(8,8,8,8,8,8,8,8,8)]
   284       3.294453       3.294453       3.294453    8[1-(0),1-(0),58-(8,8,8,8,8,8,8,8,8)]
   285      11.116235      11.116235      11.116235    8[6-(6,8),28-(7,7,7,8,8),58-(8,8,8,8,8,8,8,8,8)]
   286      12.007324      12.007324      12.007324    8[6-(6,8),58-(8,8,8,8,8,8,8,8,8)]
   287       8.345314       8.345314       8.345314    8[6-(6,8),28-(7,7,7,8,8)]
   288       7.233148       7.233148       7.233148    8[6-(6,8),58-(8,8,8,8,8,8,8,8,8)]
   289      10.973823      10.973823      10.973823    8[6-(6,8),28-(7,7,7,8,8)]
   290      11.146073      11.146073      11.146073    8[6-(6,8)]
   291      12.906551      12.906551      12.906551    8[1-(0),1-(0),58-(8,8,8,8,8,8,8,8,8)]
   292      10.075953      10.075953      10.075953    8[1-(0),1-(0),58-(8,8,8,8,8,8,8,8,8)]
   293      11.116235      11.116235      11.116235    8[6-(6,8),28-(7,7,7,8,8),58-(8,8,8,8,8,8,8,8,8)]
   294      12.007324      12.007324      12.007324    8[6-(6,8),58-(8,8,8,8,8,8,8,8,8)]
   295       8.345314       8.345314       8.345314    8[6-(6,8),28-(7,7,7,8,8)]
   296       7.233148       7.233148       7.233148    8[6-(6,8),58-(8,8,8,8,8,8,8,8,8)]
   297      10.973823      10.973823      10.973823    8[6-(6,8),28-(7,7,7,8,8)]
   298      11.146073      11.146073      11.146073    8[6-(6,8)]
   299      12.906551      12.906551      12.906551    8[1-(0),1-(0),58-(8,8,8,8,8,8,8,8,8)]
   300      10.075953      10.075953      10.075953    8[1-(0),1-(0),58-(8,8,8,8,8,8,8,8,8)]
   301       9.228265       9.228265       9.228265    8[6-(6,8),28-(7,7,7,8,8),58-(8,8,8,8,8,8,8,8,8)]
   302       8.337176       8.337176       8.337176    8[6-(6,8),58-(8,8,8,8,8,8,8,8,8)]
   303      11.999186      11.999186      11.999186    8[6-(6,8),28-(7,7,7,8,8)]
   304      13.111352      13.111352      13.111352    8[6-(6,8),58-(8,8,8,8,8,8,8,8,8)]
   305       9.370677       9.370677       9.370677    8[6-(6,8),28-(7,7,7,8,8)]
   306       9.198427       9.198427       9.198427    8[6-(6,8)]
   307       7.437949       7.437949       7.437949    8[1-(0),1-(0),58-(8,8,8,8,8,8,8,8,8)]
   308      10.268547      10.268547      10.268547    8[1-(0),1-(0),58-(8,8,8,8,8,8,8,8,8)]
   309       9.228265       9.228265       9.228265    8[6-(6,8),28-(7,7,7,8,8),58-(8,8,8,8,8,8,8,8,8)]
   310       8.337176       8.337176       8.337176    8[6-(6,8),58-(8,8,8,8,8,8,8,8,8)]
   311      11.999186      11.999186      11.999186    8[6-(6,8),28-(7,7,7,8,8)]
   312      13.111352      13.111352      13.111352    8[6-(6,8),58-(8,8,8,8,8,8,8,8,8)]
   313       9.370677       9.370677       9.370677    8[6-(6,8),28-(7,7,7,8,8)]
   314       9.198427       9.198427       9.198427    8[6-(6,8)]
   315       7.437949       7.437949       7.437949    8[1-(0),1-(0),58-(8,8,8,8,8,8,8,8,8)]
   316      10.268547      10.268547      10.268547    8[1-(0),1-(0),58-(8,8,8,8,8,8,8,8,8)]
