# Supplementary material for: A collection of forcefield precursors for metal–organic frameworks
Source: RSC Adv. 2019 Nov 13;9(63):36492–507. doi: 10.1039/c9ra07327b (PMC9075174; doi:10.1039/c9ra07327b)
Supplement: RA-009-C9RA07327B-s2303 [file RA-009-C9RA07327B-s2303.txt]

SIZPUN_clean

29.702000    0.000000    0.000000
14.851000    25.722687    0.000000
14.851000    8.574229    24.251581

     1       35.11712       35.11712       35.11712    30[8-(6),8-(6),8-(6),8-(6)]
     2       33.60811       33.60811       33.60811    30[8-(6),8-(6),8-(6),8-(6)]
     3       35.11712       35.11712       35.11712    30[8-(6),8-(6),8-(6),8-(6)]
     4       33.60811       33.60811       33.60811    30[8-(6),8-(6),8-(6),8-(6)]
     5       24.28688       24.28688       24.28688    30[8-(6),8-(6),8-(6),8-(6)]
     6       25.79589       25.79589       25.79589    30[8-(6),8-(6),8-(6),8-(6)]
     7       24.28688       24.28688       24.28688    30[8-(6),8-(6),8-(6),8-(6)]
     8       25.79589       25.79589       25.79589    30[8-(6),8-(6),8-(6),8-(6)]
     9       35.11712       35.11712       35.11712    30[8-(6),8-(6),8-(6),8-(6)]
    10       33.60811       33.60811       33.60811    30[8-(6),8-(6),8-(6),8-(6)]
    11       24.28688       24.28688       24.28688    30[8-(6),8-(6),8-(6),8-(6)]
    12       25.79589       25.79589       25.79589    30[8-(6),8-(6),8-(6),8-(6)]
    13       24.28688       24.28688       24.28688    30[8-(6),8-(6),8-(6),8-(6)]
    14       25.79589       25.79589       25.79589    30[8-(6),8-(6),8-(6),8-(6)]
    15       35.11712       35.11712       35.11712    30[8-(6),8-(6),8-(6),8-(6)]
    16       33.60811       33.60811       33.60811    30[8-(6),8-(6),8-(6),8-(6)]
    17       40.53224       40.53224       40.53224    30[8-(6),8-(6),8-(6),8-(6)]
    18       37.51422       37.51422       37.51422    30[8-(6),8-(6),8-(6),8-(6)]
    19         29.702         29.702         29.702    30[8-(6),8-(6),8-(6),8-(6)]
    20         29.702         29.702         29.702    30[8-(6),8-(6),8-(6),8-(6)]
    21       18.87176       18.87176       18.87176    30[8-(6),8-(6),8-(6),8-(6)]
    22       21.88978       21.88978       21.88978    30[8-(6),8-(6),8-(6),8-(6)]
    23         29.702         29.702         29.702    30[8-(6),8-(6),8-(6),8-(6)]
    24         29.702         29.702         29.702    30[8-(6),8-(6),8-(6),8-(6)]
    25      31.665302      31.665302      31.665302    1[6-(6,6)]
    26      36.144364      36.144364      36.144364    1[6-(6,6)]
    27      23.259636      23.259636      23.259636    1[6-(6,6)]
    28      27.738698      27.738698      27.738698    1[6-(6,6)]
    29      34.585009      34.585009      34.585009    1[6-(6,6)]
    30      24.818991      24.818991      24.818991    1[6-(6,6)]
    31       20.33993       20.33993       20.33993    1[6-(6,6)]
    32       39.06407       39.06407       39.06407    1[6-(6,6)]
    33      41.027373      41.027373      41.027373    1[6-(6,6)]
    34      26.782293      26.782293      26.782293    1[6-(6,6)]
    35      18.376627      18.376627      18.376627    1[6-(6,6)]
    36      32.621707      32.621707      32.621707    1[6-(6,6)]
    37      32.621707      32.621707      32.621707    1[6-(6,6)]
    38      18.376627      18.376627      18.376627    1[6-(6,6)]
    39      26.782293      26.782293      26.782293    1[6-(6,6)]
    40      41.027373      41.027373      41.027373    1[6-(6,6)]
    41      36.144364      36.144364      36.144364    1[6-(6,6)]
    42      31.665302      31.665302      31.665302    1[6-(6,6)]
    43      27.738698      27.738698      27.738698    1[6-(6,6)]
    44      23.259636      23.259636      23.259636    1[6-(6,6)]
    45       20.33993       20.33993       20.33993    1[6-(6,6)]
    46       39.06407       39.06407       39.06407    1[6-(6,6)]
    47      34.585009      34.585009      34.585009    1[6-(6,6)]
    48      24.818991      24.818991      24.818991    1[6-(6,6)]
    49      27.738698      27.738698      27.738698    1[6-(6,6)]
    50      23.259636      23.259636      23.259636    1[6-(6,6)]
    51      36.144364      36.144364      36.144364    1[6-(6,6)]
    52      31.665302      31.665302      31.665302    1[6-(6,6)]
    53      24.818991      24.818991      24.818991    1[6-(6,6)]
    54      34.585009      34.585009      34.585009    1[6-(6,6)]
    55       39.06407       39.06407       39.06407    1[6-(6,6)]
    56       20.33993       20.33993       20.33993    1[6-(6,6)]
    57      18.376627      18.376627      18.376627    1[6-(6,6)]
    58      32.621707      32.621707      32.621707    1[6-(6,6)]
    59      41.027373      41.027373      41.027373    1[6-(6,6)]
    60      26.782293      26.782293      26.782293    1[6-(6,6)]
    61      26.782293      26.782293      26.782293    1[6-(6,6)]
    62      41.027373      41.027373      41.027373    1[6-(6,6)]
    63      32.621707      32.621707      32.621707    1[6-(6,6)]
    64      18.376627      18.376627      18.376627    1[6-(6,6)]
    65      23.259636      23.259636      23.259636    1[6-(6,6)]
    66      27.738698      27.738698      27.738698    1[6-(6,6)]
    67      31.665302      31.665302      31.665302    1[6-(6,6)]
    68      36.144364      36.144364      36.144364    1[6-(6,6)]
    69       39.06407       39.06407       39.06407    1[6-(6,6)]
    70       20.33993       20.33993       20.33993    1[6-(6,6)]
    71      24.818991      24.818991      24.818991    1[6-(6,6)]
    72      34.585009      34.585009      34.585009    1[6-(6,6)]
    73         29.702         29.702         29.702    1[6-(6,6)]
    74      34.240466      34.240466      34.240466    1[6-(6,6)]
    75      25.163534      25.163534      25.163534    1[6-(6,6)]
    76         29.702         29.702         29.702    1[6-(6,6)]
    77      32.476167      32.476167      32.476167    1[6-(6,6)]
    78      26.927833      26.927833      26.927833    1[6-(6,6)]
    79      22.389368      22.389368      22.389368    1[6-(6,6)]
    80      37.014632      37.014632      37.014632    1[6-(6,6)]
    81      37.014632      37.014632      37.014632    1[6-(6,6)]
    82      26.927833      26.927833      26.927833    1[6-(6,6)]
    83      22.389368      22.389368      22.389368    1[6-(6,6)]
    84      32.476167      32.476167      32.476167    1[6-(6,6)]
    85      32.476167      32.476167      32.476167    1[6-(6,6)]
    86      22.389368      22.389368      22.389368    1[6-(6,6)]
    87      26.927833      26.927833      26.927833    1[6-(6,6)]
    88      37.014632      37.014632      37.014632    1[6-(6,6)]
    89      34.240466      34.240466      34.240466    1[6-(6,6)]
    90         29.702         29.702         29.702    1[6-(6,6)]
    91         29.702         29.702         29.702    1[6-(6,6)]
    92      25.163534      25.163534      25.163534    1[6-(6,6)]
    93      22.389368      22.389368      22.389368    1[6-(6,6)]
    94      37.014632      37.014632      37.014632    1[6-(6,6)]
    95      32.476167      32.476167      32.476167    1[6-(6,6)]
    96      26.927833      26.927833      26.927833    1[6-(6,6)]
    97       32.22667       32.22667       32.22667    6[6-(6,6),8-(30),8-(30)]
    98      31.011858      31.011858      31.011858    6[6-(1,6),6-(1,6),6-(8,8)]
    99      30.866318      30.866318      30.866318    6[1-(0),6-(6,6),6-(6,7)]
   100      43.605506      43.605506      43.605506    6[6-(6,6),7-(6,6),8-(0)]
   101      43.843122      43.843122      43.843122    6[6-(6,6),6-(6,6),6-(7,8)]
   102      34.929552      34.929552      34.929552    6[6-(6,6),8-(30),8-(30)]
   103      35.098853      35.098853      35.098853    6[6-(1,6),6-(1,6),6-(8,8)]
   104      35.802791      35.802791      35.802791    6[1-(0),6-(6,6),6-(6,7)]
   105      37.350265      37.350265      37.350265    6[6-(6,6),7-(6,6),8-(0)]
   106      38.187861      38.187861      38.187861    6[6-(6,6),6-(6,6),6-(7,8)]
   107      24.474448      24.474448      24.474448    6[6-(6,6),8-(30),8-(30)]
   108      24.305147      24.305147      24.305147    6[6-(1,6),6-(1,6),6-(8,8)]
   109      23.601209      23.601209      23.601209    6[1-(0),6-(6,6),6-(6,7)]
   110      51.755735      51.755735      51.755735    6[6-(6,6),7-(6,6),8-(0)]
   111      50.918139      50.918139      50.918139    6[6-(6,6),6-(6,6),6-(7,8)]
   112       27.17733       27.17733       27.17733    6[6-(6,6),8-(30),8-(30)]
   113      28.392142      28.392142      28.392142    6[6-(1,6),6-(1,6),6-(8,8)]
   114      28.537682      28.537682      28.537682    6[1-(0),6-(6,6),6-(6,7)]
   115      45.500494      45.500494      45.500494    6[6-(6,6),7-(6,6),8-(0)]
   116      45.262878      45.262878      45.262878    6[6-(6,6),6-(6,6),6-(7,8)]
   117       33.85434       33.85434       33.85434    6[6-(6,6),8-(30),8-(30)]
   118      33.690979      33.690979      33.690979    6[6-(1,6),6-(1,6),6-(8,8)]
   119      34.086015      34.086015      34.086015    6[1-(0),6-(6,6),6-(6,7)]
   120        49.0083        49.0083        49.0083    6[6-(6,6),7-(6,6),8-(0)]
   121      49.531055      49.531055      49.531055    6[6-(6,6),6-(6,6),6-(7,8)]
   122       25.54966       25.54966       25.54966    6[6-(6,6),8-(30),8-(30)]
   123      25.713021      25.713021      25.713021    6[6-(1,6),6-(1,6),6-(8,8)]
   124      25.317985      25.317985      25.317985    6[1-(0),6-(6,6),6-(6,7)]
   125        40.0977        40.0977        40.0977    6[6-(6,6),7-(6,6),8-(0)]
   126      39.574945      39.574945      39.574945    6[6-(6,6),6-(6,6),6-(7,8)]
   127      22.846778      22.846778      22.846778    6[6-(6,6),8-(30),8-(30)]
   128      21.626026      21.626026      21.626026    6[6-(1,6),6-(1,6),6-(8,8)]
   129      20.381512      20.381512      20.381512    6[1-(0),6-(6,6),6-(6,7)]
   130      46.352941      46.352941      46.352941    6[6-(6,6),7-(6,6),8-(0)]
   131      45.230206      45.230206      45.230206    6[6-(6,6),6-(6,6),6-(7,8)]
   132      36.557222      36.557222      36.557222    6[6-(6,6),8-(30),8-(30)]
   133      37.777974      37.777974      37.777974    6[6-(1,6),6-(1,6),6-(8,8)]
   134      39.022488      39.022488      39.022488    6[1-(0),6-(6,6),6-(6,7)]
   135      42.753059      42.753059      42.753059    6[6-(6,6),7-(6,6),8-(0)]
   136      43.875794      43.875794      43.875794    6[6-(6,6),6-(6,6),6-(7,8)]
   137      39.081892      39.081892      39.081892    6[6-(6,6),8-(30),8-(30)]
   138      39.087832      39.087832      39.087832    6[6-(1,6),6-(1,6),6-(8,8)]
   139      40.186806      40.186806      40.186806    6[1-(0),6-(6,6),6-(6,7)]
   140      41.805565      41.805565      41.805565    6[6-(6,6),7-(6,6),8-(0)]
   141      43.165917      43.165917      43.165917    6[6-(6,6),6-(6,6),6-(7,8)]
   142       28.07433       28.07433       28.07433    6[6-(6,6),8-(30),8-(30)]
   143       27.02288       27.02288       27.02288    6[6-(1,6),6-(1,6),6-(8,8)]
   144      26.482303      26.482303      26.482303    6[1-(0),6-(6,6),6-(6,7)]
   145      39.150206      39.150206      39.150206    6[6-(6,6),7-(6,6),8-(0)]
   146      38.865067      38.865067      38.865067    6[6-(6,6),6-(6,6),6-(7,8)]
   147      20.322108      20.322108      20.322108    6[6-(6,6),8-(30),8-(30)]
   148      20.316168      20.316168      20.316168    6[6-(1,6),6-(1,6),6-(8,8)]
   149      19.217194      19.217194      19.217194    6[1-(0),6-(6,6),6-(6,7)]
   150      47.300435      47.300435      47.300435    6[6-(6,6),7-(6,6),8-(0)]
   151      45.940083      45.940083      45.940083    6[6-(6,6),6-(6,6),6-(7,8)]
   152       31.32967       31.32967       31.32967    6[6-(6,6),8-(30),8-(30)]
   153       32.38112       32.38112       32.38112    6[6-(1,6),6-(1,6),6-(8,8)]
   154      32.921697      32.921697      32.921697    6[1-(0),6-(6,6),6-(6,7)]
   155      49.955794      49.955794      49.955794    6[6-(6,6),7-(6,6),8-(0)]
   156      50.240933      50.240933      50.240933    6[6-(6,6),6-(6,6),6-(7,8)]
   157       31.32967       31.32967       31.32967    6[6-(6,6),8-(30),8-(30)]
   158       32.38112       32.38112       32.38112    6[6-(1,6),6-(1,6),6-(8,8)]
   159      32.921697      32.921697      32.921697    6[1-(0),6-(6,6),6-(6,7)]
   160      20.253794      20.253794      20.253794    6[6-(6,6),7-(6,6),8-(0)]
   161      20.538933      20.538933      20.538933    6[6-(6,6),6-(6,6),6-(7,8)]
   162      20.322108      20.322108      20.322108    6[6-(6,6),8-(30),8-(30)]
   163      20.316168      20.316168      20.316168    6[6-(1,6),6-(1,6),6-(8,8)]
   164      19.217194      19.217194      19.217194    6[1-(0),6-(6,6),6-(6,7)]
   165      17.598435      17.598435      17.598435    6[6-(6,6),7-(6,6),8-(0)]
   166      16.238083      16.238083      16.238083    6[6-(6,6),6-(6,6),6-(7,8)]
   167       28.07433       28.07433       28.07433    6[6-(6,6),8-(30),8-(30)]
   168       27.02288       27.02288       27.02288    6[6-(1,6),6-(1,6),6-(8,8)]
   169      26.482303      26.482303      26.482303    6[1-(0),6-(6,6),6-(6,7)]
   170       9.448206       9.448206       9.448206    6[6-(6,6),7-(6,6),8-(0)]
   171       9.163067       9.163067       9.163067    6[6-(6,6),6-(6,6),6-(7,8)]
   172      39.081892      39.081892      39.081892    6[6-(6,6),8-(30),8-(30)]
   173      39.087832      39.087832      39.087832    6[6-(1,6),6-(1,6),6-(8,8)]
   174      40.186806      40.186806      40.186806    6[1-(0),6-(6,6),6-(6,7)]
   175      12.103565      12.103565      12.103565    6[6-(6,6),7-(6,6),8-(0)]
   176      13.463917      13.463917      13.463917    6[6-(6,6),6-(6,6),6-(7,8)]
   177      34.929552      34.929552      34.929552    6[6-(6,6),8-(30),8-(30)]
   178      35.098853      35.098853      35.098853    6[6-(1,6),6-(1,6),6-(8,8)]
   179      35.802791      35.802791      35.802791    6[1-(0),6-(6,6),6-(6,7)]
   180       7.648265       7.648265       7.648265    6[6-(6,6),7-(6,6),8-(0)]
   181       8.485861       8.485861       8.485861    6[6-(6,6),6-(6,6),6-(7,8)]
   182       32.22667       32.22667       32.22667    6[6-(6,6),8-(30),8-(30)]
   183      31.011858      31.011858      31.011858    6[6-(1,6),6-(1,6),6-(8,8)]
   184      30.866318      30.866318      30.866318    6[1-(0),6-(6,6),6-(6,7)]
   185      13.903506      13.903506      13.903506    6[6-(6,6),7-(6,6),8-(0)]
   186      14.141122      14.141122      14.141122    6[6-(6,6),6-(6,6),6-(7,8)]
   187       27.17733       27.17733       27.17733    6[6-(6,6),8-(30),8-(30)]
   188      28.392142      28.392142      28.392142    6[6-(1,6),6-(1,6),6-(8,8)]
   189      28.537682      28.537682      28.537682    6[1-(0),6-(6,6),6-(6,7)]
   190      15.798494      15.798494      15.798494    6[6-(6,6),7-(6,6),8-(0)]
   191      15.560878      15.560878      15.560878    6[6-(6,6),6-(6,6),6-(7,8)]
   192      24.474448      24.474448      24.474448    6[6-(6,6),8-(30),8-(30)]
   193      24.305147      24.305147      24.305147    6[6-(1,6),6-(1,6),6-(8,8)]
   194      23.601209      23.601209      23.601209    6[1-(0),6-(6,6),6-(6,7)]
   195      22.053735      22.053735      22.053735    6[6-(6,6),7-(6,6),8-(0)]
   196      21.216139      21.216139      21.216139    6[6-(6,6),6-(6,6),6-(7,8)]
   197      22.846778      22.846778      22.846778    6[6-(6,6),8-(30),8-(30)]
   198      21.626026      21.626026      21.626026    6[6-(1,6),6-(1,6),6-(8,8)]
   199      20.381512      20.381512      20.381512    6[1-(0),6-(6,6),6-(6,7)]
   200      16.650941      16.650941      16.650941    6[6-(6,6),7-(6,6),8-(0)]
   201      15.528206      15.528206      15.528206    6[6-(6,6),6-(6,6),6-(7,8)]
   202      36.557222      36.557222      36.557222    6[6-(6,6),8-(30),8-(30)]
   203      37.777974      37.777974      37.777974    6[6-(1,6),6-(1,6),6-(8,8)]
   204      39.022488      39.022488      39.022488    6[1-(0),6-(6,6),6-(6,7)]
   205      13.051059      13.051059      13.051059    6[6-(6,6),7-(6,6),8-(0)]
   206      14.173794      14.173794      14.173794    6[6-(6,6),6-(6,6),6-(7,8)]
   207       33.85434       33.85434       33.85434    6[6-(6,6),8-(30),8-(30)]
   208      33.690979      33.690979      33.690979    6[6-(1,6),6-(1,6),6-(8,8)]
   209      34.086015      34.086015      34.086015    6[1-(0),6-(6,6),6-(6,7)]
   210        19.3063        19.3063        19.3063    6[6-(6,6),7-(6,6),8-(0)]
   211      19.829055      19.829055      19.829055    6[6-(6,6),6-(6,6),6-(7,8)]
   212       25.54966       25.54966       25.54966    6[6-(6,6),8-(30),8-(30)]
   213      25.713021      25.713021      25.713021    6[6-(1,6),6-(1,6),6-(8,8)]
   214      25.317985      25.317985      25.317985    6[1-(0),6-(6,6),6-(6,7)]
   215        10.3957        10.3957        10.3957    6[6-(6,6),7-(6,6),8-(0)]
   216       9.872945       9.872945       9.872945    6[6-(6,6),6-(6,6),6-(7,8)]
   217       27.17733       27.17733       27.17733    6[6-(6,6),8-(30),8-(30)]
   218      28.392142      28.392142      28.392142    6[6-(1,6),6-(1,6),6-(8,8)]
   219      28.537682      28.537682      28.537682    6[1-(0),6-(6,6),6-(6,7)]
   220      15.798494      15.798494      15.798494    6[6-(6,6),7-(6,6),8-(0)]
   221      15.560878      15.560878      15.560878    6[6-(6,6),6-(6,6),6-(7,8)]
   222      24.474448      24.474448      24.474448    6[6-(6,6),8-(30),8-(30)]
   223      24.305147      24.305147      24.305147    6[6-(1,6),6-(1,6),6-(8,8)]
   224      23.601209      23.601209      23.601209    6[1-(0),6-(6,6),6-(6,7)]
   225      22.053735      22.053735      22.053735    6[6-(6,6),7-(6,6),8-(0)]
   226      21.216139      21.216139      21.216139    6[6-(6,6),6-(6,6),6-(7,8)]
   227      34.929552      34.929552      34.929552    6[6-(6,6),8-(30),8-(30)]
   228      35.098853      35.098853      35.098853    6[6-(1,6),6-(1,6),6-(8,8)]
   229      35.802791      35.802791      35.802791    6[1-(0),6-(6,6),6-(6,7)]
   230       7.648265       7.648265       7.648265    6[6-(6,6),7-(6,6),8-(0)]
   231       8.485861       8.485861       8.485861    6[6-(6,6),6-(6,6),6-(7,8)]
   232       32.22667       32.22667       32.22667    6[6-(6,6),8-(30),8-(30)]
   233      31.011858      31.011858      31.011858    6[6-(1,6),6-(1,6),6-(8,8)]
   234      30.866318      30.866318      30.866318    6[1-(0),6-(6,6),6-(6,7)]
   235      13.903506      13.903506      13.903506    6[6-(6,6),7-(6,6),8-(0)]
   236      14.141122      14.141122      14.141122    6[6-(6,6),6-(6,6),6-(7,8)]
   237       25.54966       25.54966       25.54966    6[6-(6,6),8-(30),8-(30)]
   238      25.713021      25.713021      25.713021    6[6-(1,6),6-(1,6),6-(8,8)]
   239      25.317985      25.317985      25.317985    6[1-(0),6-(6,6),6-(6,7)]
   240        10.3957        10.3957        10.3957    6[6-(6,6),7-(6,6),8-(0)]
   241       9.872945       9.872945       9.872945    6[6-(6,6),6-(6,6),6-(7,8)]
   242       33.85434       33.85434       33.85434    6[6-(6,6),8-(30),8-(30)]
   243      33.690979      33.690979      33.690979    6[6-(1,6),6-(1,6),6-(8,8)]
   244      34.086015      34.086015      34.086015    6[1-(0),6-(6,6),6-(6,7)]
   245        19.3063        19.3063        19.3063    6[6-(6,6),7-(6,6),8-(0)]
   246      19.829055      19.829055      19.829055    6[6-(6,6),6-(6,6),6-(7,8)]
   247      36.557222      36.557222      36.557222    6[6-(6,6),8-(30),8-(30)]
   248      37.777974      37.777974      37.777974    6[6-(1,6),6-(1,6),6-(8,8)]
   249      39.022488      39.022488      39.022488    6[1-(0),6-(6,6),6-(6,7)]
   250      13.051059      13.051059      13.051059    6[6-(6,6),7-(6,6),8-(0)]
   251      14.173794      14.173794      14.173794    6[6-(6,6),6-(6,6),6-(7,8)]
   252      22.846778      22.846778      22.846778    6[6-(6,6),8-(30),8-(30)]
   253      21.626026      21.626026      21.626026    6[6-(1,6),6-(1,6),6-(8,8)]
   254      20.381512      20.381512      20.381512    6[1-(0),6-(6,6),6-(6,7)]
   255      16.650941      16.650941      16.650941    6[6-(6,6),7-(6,6),8-(0)]
   256      15.528206      15.528206      15.528206    6[6-(6,6),6-(6,6),6-(7,8)]
   257      20.322108      20.322108      20.322108    6[6-(6,6),8-(30),8-(30)]
   258      20.316168      20.316168      20.316168    6[6-(1,6),6-(1,6),6-(8,8)]
   259      19.217194      19.217194      19.217194    6[1-(0),6-(6,6),6-(6,7)]
   260      17.598435      17.598435      17.598435    6[6-(6,6),7-(6,6),8-(0)]
   261      16.238083      16.238083      16.238083    6[6-(6,6),6-(6,6),6-(7,8)]
   262       31.32967       31.32967       31.32967    6[6-(6,6),8-(30),8-(30)]
   263       32.38112       32.38112       32.38112    6[6-(1,6),6-(1,6),6-(8,8)]
   264      32.921697      32.921697      32.921697    6[1-(0),6-(6,6),6-(6,7)]
   265      20.253794      20.253794      20.253794    6[6-(6,6),7-(6,6),8-(0)]
   266      20.538933      20.538933      20.538933    6[6-(6,6),6-(6,6),6-(7,8)]
   267      39.081892      39.081892      39.081892    6[6-(6,6),8-(30),8-(30)]
   268      39.087832      39.087832      39.087832    6[6-(1,6),6-(1,6),6-(8,8)]
   269      40.186806      40.186806      40.186806    6[1-(0),6-(6,6),6-(6,7)]
   270      12.103565      12.103565      12.103565    6[6-(6,6),7-(6,6),8-(0)]
   271      13.463917      13.463917      13.463917    6[6-(6,6),6-(6,6),6-(7,8)]
   272       28.07433       28.07433       28.07433    6[6-(6,6),8-(30),8-(30)]
   273       27.02288       27.02288       27.02288    6[6-(1,6),6-(1,6),6-(8,8)]
   274      26.482303      26.482303      26.482303    6[1-(0),6-(6,6),6-(6,7)]
   275       9.448206       9.448206       9.448206    6[6-(6,6),7-(6,6),8-(0)]
   276       9.163067       9.163067       9.163067    6[6-(6,6),6-(6,6),6-(7,8)]
   277       28.07433       28.07433       28.07433    6[6-(6,6),8-(30),8-(30)]
   278       27.02288       27.02288       27.02288    6[6-(1,6),6-(1,6),6-(8,8)]
   279      26.482303      26.482303      26.482303    6[1-(0),6-(6,6),6-(6,7)]
   280      39.150206      39.150206      39.150206    6[6-(6,6),7-(6,6),8-(0)]
   281      38.865067      38.865067      38.865067    6[6-(6,6),6-(6,6),6-(7,8)]
   282      39.081892      39.081892      39.081892    6[6-(6,6),8-(30),8-(30)]
   283      39.087832      39.087832      39.087832    6[6-(1,6),6-(1,6),6-(8,8)]
   284      40.186806      40.186806      40.186806    6[1-(0),6-(6,6),6-(6,7)]
   285      41.805565      41.805565      41.805565    6[6-(6,6),7-(6,6),8-(0)]
   286      43.165917      43.165917      43.165917    6[6-(6,6),6-(6,6),6-(7,8)]
   287       31.32967       31.32967       31.32967    6[6-(6,6),8-(30),8-(30)]
   288       32.38112       32.38112       32.38112    6[6-(1,6),6-(1,6),6-(8,8)]
   289      32.921697      32.921697      32.921697    6[1-(0),6-(6,6),6-(6,7)]
   290      49.955794      49.955794      49.955794    6[6-(6,6),7-(6,6),8-(0)]
   291      50.240933      50.240933      50.240933    6[6-(6,6),6-(6,6),6-(7,8)]
   292      20.322108      20.322108      20.322108    6[6-(6,6),8-(30),8-(30)]
   293      20.316168      20.316168      20.316168    6[6-(1,6),6-(1,6),6-(8,8)]
   294      19.217194      19.217194      19.217194    6[1-(0),6-(6,6),6-(6,7)]
   295      47.300435      47.300435      47.300435    6[6-(6,6),7-(6,6),8-(0)]
   296      45.940083      45.940083      45.940083    6[6-(6,6),6-(6,6),6-(7,8)]
   297      24.474448      24.474448      24.474448    6[6-(6,6),8-(30),8-(30)]
   298      24.305147      24.305147      24.305147    6[6-(1,6),6-(1,6),6-(8,8)]
   299      23.601209      23.601209      23.601209    6[1-(0),6-(6,6),6-(6,7)]
   300      51.755735      51.755735      51.755735    6[6-(6,6),7-(6,6),8-(0)]
   301      50.918139      50.918139      50.918139    6[6-(6,6),6-(6,6),6-(7,8)]
   302       27.17733       27.17733       27.17733    6[6-(6,6),8-(30),8-(30)]
   303      28.392142      28.392142      28.392142    6[6-(1,6),6-(1,6),6-(8,8)]
   304      28.537682      28.537682      28.537682    6[1-(0),6-(6,6),6-(6,7)]
   305      45.500494      45.500494      45.500494    6[6-(6,6),7-(6,6),8-(0)]
   306      45.262878      45.262878      45.262878    6[6-(6,6),6-(6,6),6-(7,8)]
   307       32.22667       32.22667       32.22667    6[6-(6,6),8-(30),8-(30)]
   308      31.011858      31.011858      31.011858    6[6-(1,6),6-(1,6),6-(8,8)]
   309      30.866318      30.866318      30.866318    6[1-(0),6-(6,6),6-(6,7)]
   310      43.605506      43.605506      43.605506    6[6-(6,6),7-(6,6),8-(0)]
   311      43.843122      43.843122      43.843122    6[6-(6,6),6-(6,6),6-(7,8)]
   312      34.929552      34.929552      34.929552    6[6-(6,6),8-(30),8-(30)]
   313      35.098853      35.098853      35.098853    6[6-(1,6),6-(1,6),6-(8,8)]
   314      35.802791      35.802791      35.802791    6[1-(0),6-(6,6),6-(6,7)]
   315      37.350265      37.350265      37.350265    6[6-(6,6),7-(6,6),8-(0)]
   316      38.187861      38.187861      38.187861    6[6-(6,6),6-(6,6),6-(7,8)]
   317      36.557222      36.557222      36.557222    6[6-(6,6),8-(30),8-(30)]
   318      37.777974      37.777974      37.777974    6[6-(1,6),6-(1,6),6-(8,8)]
   319      39.022488      39.022488      39.022488    6[1-(0),6-(6,6),6-(6,7)]
   320      42.753059      42.753059      42.753059    6[6-(6,6),7-(6,6),8-(0)]
   321      43.875794      43.875794      43.875794    6[6-(6,6),6-(6,6),6-(7,8)]
   322      22.846778      22.846778      22.846778    6[6-(6,6),8-(30),8-(30)]
   323      21.626026      21.626026      21.626026    6[6-(1,6),6-(1,6),6-(8,8)]
   324      20.381512      20.381512      20.381512    6[1-(0),6-(6,6),6-(6,7)]
   325      46.352941      46.352941      46.352941    6[6-(6,6),7-(6,6),8-(0)]
   326      45.230206      45.230206      45.230206    6[6-(6,6),6-(6,6),6-(7,8)]
   327       25.54966       25.54966       25.54966    6[6-(6,6),8-(30),8-(30)]
   328      25.713021      25.713021      25.713021    6[6-(1,6),6-(1,6),6-(8,8)]
   329      25.317985      25.317985      25.317985    6[1-(0),6-(6,6),6-(6,7)]
   330        40.0977        40.0977        40.0977    6[6-(6,6),7-(6,6),8-(0)]
   331      39.574945      39.574945      39.574945    6[6-(6,6),6-(6,6),6-(7,8)]
   332       33.85434       33.85434       33.85434    6[6-(6,6),8-(30),8-(30)]
   333      33.690979      33.690979      33.690979    6[6-(1,6),6-(1,6),6-(8,8)]
   334      34.086015      34.086015      34.086015    6[1-(0),6-(6,6),6-(6,7)]
   335        49.0083        49.0083        49.0083    6[6-(6,6),7-(6,6),8-(0)]
   336      49.531055      49.531055      49.531055    6[6-(6,6),6-(6,6),6-(7,8)]
   337         29.702         29.702         29.702    6[6-(1,6),6-(1,6),7-(6,6)]
   338         29.702         29.702         29.702    6[1-(0),6-(6,6),6-(6,6)]
   339      36.064168      36.064168      36.064168    6[6-(1,6),6-(1,6),7-(6,6)]
   340      34.739459      34.739459      34.739459    6[1-(0),6-(6,6),6-(6,6)]
   341      23.339832      23.339832      23.339832    6[6-(1,6),6-(1,6),7-(6,6)]
   342      24.664541      24.664541      24.664541    6[1-(0),6-(6,6),6-(6,6)]
   343         29.702         29.702         29.702    6[6-(1,6),6-(1,6),7-(6,6)]
   344         29.702         29.702         29.702    6[1-(0),6-(6,6),6-(6,6)]
   345      33.848399      33.848399      33.848399    6[6-(1,6),6-(1,6),7-(6,6)]
   346      32.796948      32.796948      32.796948    6[1-(0),6-(6,6),6-(6,6)]
   347      25.555601      25.555601      25.555601    6[6-(1,6),6-(1,6),7-(6,6)]
   348      26.607052      26.607052      26.607052    6[1-(0),6-(6,6),6-(6,6)]
   349      19.193432      19.193432      19.193432    6[6-(1,6),6-(1,6),7-(6,6)]
   350      21.569592      21.569592      21.569592    6[1-(0),6-(6,6),6-(6,6)]
   351      40.210568      40.210568      40.210568    6[6-(1,6),6-(1,6),7-(6,6)]
   352      37.834408      37.834408      37.834408    6[1-(0),6-(6,6),6-(6,6)]
   353      40.210568      40.210568      40.210568    6[6-(1,6),6-(1,6),7-(6,6)]
   354      37.834408      37.834408      37.834408    6[1-(0),6-(6,6),6-(6,6)]
   355      25.555601      25.555601      25.555601    6[6-(1,6),6-(1,6),7-(6,6)]
   356      26.607052      26.607052      26.607052    6[1-(0),6-(6,6),6-(6,6)]
   357      19.193432      19.193432      19.193432    6[6-(1,6),6-(1,6),7-(6,6)]
   358      21.569592      21.569592      21.569592    6[1-(0),6-(6,6),6-(6,6)]
   359      33.848399      33.848399      33.848399    6[6-(1,6),6-(1,6),7-(6,6)]
   360      32.796948      32.796948      32.796948    6[1-(0),6-(6,6),6-(6,6)]
   361      33.848399      33.848399      33.848399    6[6-(1,6),6-(1,6),7-(6,6)]
   362      32.796948      32.796948      32.796948    6[1-(0),6-(6,6),6-(6,6)]
   363      19.193432      19.193432      19.193432    6[6-(1,6),6-(1,6),7-(6,6)]
   364      21.569592      21.569592      21.569592    6[1-(0),6-(6,6),6-(6,6)]
   365      25.555601      25.555601      25.555601    6[6-(1,6),6-(1,6),7-(6,6)]
   366      26.607052      26.607052      26.607052    6[1-(0),6-(6,6),6-(6,6)]
   367      40.210568      40.210568      40.210568    6[6-(1,6),6-(1,6),7-(6,6)]
   368      37.834408      37.834408      37.834408    6[1-(0),6-(6,6),6-(6,6)]
   369      36.064168      36.064168      36.064168    6[6-(1,6),6-(1,6),7-(6,6)]
   370      34.739459      34.739459      34.739459    6[1-(0),6-(6,6),6-(6,6)]
   371         29.702         29.702         29.702    6[6-(1,6),6-(1,6),7-(6,6)]
   372         29.702         29.702         29.702    6[1-(0),6-(6,6),6-(6,6)]
   373         29.702         29.702         29.702    6[6-(1,6),6-(1,6),7-(6,6)]
   374         29.702         29.702         29.702    6[1-(0),6-(6,6),6-(6,6)]
   375      23.339832      23.339832      23.339832    6[6-(1,6),6-(1,6),7-(6,6)]
   376      24.664541      24.664541      24.664541    6[1-(0),6-(6,6),6-(6,6)]
   377      19.193432      19.193432      19.193432    6[6-(1,6),6-(1,6),7-(6,6)]
   378      21.569592      21.569592      21.569592    6[1-(0),6-(6,6),6-(6,6)]
   379      40.210568      40.210568      40.210568    6[6-(1,6),6-(1,6),7-(6,6)]
   380      37.834408      37.834408      37.834408    6[1-(0),6-(6,6),6-(6,6)]
   381      33.848399      33.848399      33.848399    6[6-(1,6),6-(1,6),7-(6,6)]
   382      32.796948      32.796948      32.796948    6[1-(0),6-(6,6),6-(6,6)]
   383      25.555601      25.555601      25.555601    6[6-(1,6),6-(1,6),7-(6,6)]
   384      26.607052      26.607052      26.607052    6[1-(0),6-(6,6),6-(6,6)]
   385         44.553         44.553         44.553    7[6-(6,6),6-(6,8),6-(6,8)]
   386      36.818599      36.818599      36.818599    7[6-(6,6),6-(6,8),6-(6,8)]
   387      52.287401      52.287401      52.287401    7[6-(6,6),6-(6,8),6-(6,8)]
   388         44.553         44.553         44.553    7[6-(6,6),6-(6,8),6-(6,8)]
   389      49.183542      49.183542      49.183542    7[6-(6,6),6-(6,8),6-(6,8)]
   390      39.922458      39.922458      39.922458    7[6-(6,6),6-(6,8),6-(6,8)]
   391      47.656859      47.656859      47.656859    7[6-(6,6),6-(6,8),6-(6,8)]
   392      41.449141      41.449141      41.449141    7[6-(6,6),6-(6,8),6-(6,8)]
   393      41.449141      41.449141      41.449141    7[6-(6,6),6-(6,8),6-(6,8)]
   394      39.922458      39.922458      39.922458    7[6-(6,6),6-(6,8),6-(6,8)]
   395      47.656859      47.656859      47.656859    7[6-(6,6),6-(6,8),6-(6,8)]
   396      49.183542      49.183542      49.183542    7[6-(6,6),6-(6,8),6-(6,8)]
   397      19.481542      19.481542      19.481542    7[6-(6,6),6-(6,8),6-(6,8)]
   398      17.954859      17.954859      17.954859    7[6-(6,6),6-(6,8),6-(6,8)]
   399      10.220458      10.220458      10.220458    7[6-(6,6),6-(6,8),6-(6,8)]
   400      11.747141      11.747141      11.747141    7[6-(6,6),6-(6,8),6-(6,8)]
   401       7.116599       7.116599       7.116599    7[6-(6,6),6-(6,8),6-(6,8)]
   402         14.851         14.851         14.851    7[6-(6,6),6-(6,8),6-(6,8)]
   403         14.851         14.851         14.851    7[6-(6,6),6-(6,8),6-(6,8)]
   404      22.585401      22.585401      22.585401    7[6-(6,6),6-(6,8),6-(6,8)]
   405      17.954859      17.954859      17.954859    7[6-(6,6),6-(6,8),6-(6,8)]
   406      11.747141      11.747141      11.747141    7[6-(6,6),6-(6,8),6-(6,8)]
   407      19.481542      19.481542      19.481542    7[6-(6,6),6-(6,8),6-(6,8)]
   408      10.220458      10.220458      10.220458    7[6-(6,6),6-(6,8),6-(6,8)]
   409      33.309011      33.309011      33.309011    8[6-(6,8),30-(8,8,8)]
   410      32.183899      32.183899      32.183899    8[6-(6,8),30-(8,8,8)]
   411      42.503562      42.503562      42.503562    8[6-(6,7)]
   412      35.195682      35.195682      35.195682    8[6-(6,8),30-(8,8,8)]
   413      34.099084      34.099084      34.099084    8[6-(6,8),30-(8,8,8)]
   414      36.848301      36.848301      36.848301    8[6-(6,7)]
   415      24.208318      24.208318      24.208318    8[6-(6,8),30-(8,8,8)]
   416      25.304916      25.304916      25.304916    8[6-(6,8),30-(8,8,8)]
   417      52.257699      52.257699      52.257699    8[6-(6,7)]
   418      26.094989      26.094989      26.094989    8[6-(6,8),30-(8,8,8)]
   419      27.220101      27.220101      27.220101    8[6-(6,8),30-(8,8,8)]
   420      46.602438      46.602438      46.602438    8[6-(6,7)]
   421       34.65867       34.65867       34.65867    8[6-(6,8),30-(8,8,8)]
   422      33.496728      33.496728      33.496728    8[6-(6,8),30-(8,8,8)]
   423      48.458813      48.458813      48.458813    8[6-(6,7)]
   424       24.74533       24.74533       24.74533    8[6-(6,8),30-(8,8,8)]
   425      25.907272      25.907272      25.907272    8[6-(6,8),30-(8,8,8)]
   426      40.647187      40.647187      40.647187    8[6-(6,7)]
   427      22.858659      22.858659      22.858659    8[6-(6,8),30-(8,8,8)]
   428      23.992088      23.992088      23.992088    8[6-(6,8),30-(8,8,8)]
   429      46.302448      46.302448      46.302448    8[6-(6,7)]
   430      36.545341      36.545341      36.545341    8[6-(6,8),30-(8,8,8)]
   431      35.411912      35.411912      35.411912    8[6-(6,8),30-(8,8,8)]
   432      42.803552      42.803552      42.803552    8[6-(6,7)]
   433      40.152352      40.152352      40.152352    8[6-(6,8),30-(8,8,8)]
   434      37.893812      37.893812      37.893812    8[6-(6,8),30-(8,8,8)]
   435      40.754114      40.754114      40.754114    8[6-(6,7)]
   436      28.352341      28.352341      28.352341    8[6-(6,8),30-(8,8,8)]
   437      28.389172      28.389172      28.389172    8[6-(6,8),30-(8,8,8)]
   438      38.597749      38.597749      38.597749    8[6-(6,7)]
   439      19.251648      19.251648      19.251648    8[6-(6,8),30-(8,8,8)]
   440      21.510188      21.510188      21.510188    8[6-(6,8),30-(8,8,8)]
   441      48.351886      48.351886      48.351886    8[6-(6,7)]
   442      31.051659      31.051659      31.051659    8[6-(6,8),30-(8,8,8)]
   443      31.014828      31.014828      31.014828    8[6-(6,8),30-(8,8,8)]
   444      50.508251      50.508251      50.508251    8[6-(6,7)]
   445      31.051659      31.051659      31.051659    8[6-(6,8),30-(8,8,8)]
   446      31.014828      31.014828      31.014828    8[6-(6,8),30-(8,8,8)]
   447      20.806251      20.806251      20.806251    8[6-(6,7)]
   448      19.251648      19.251648      19.251648    8[6-(6,8),30-(8,8,8)]
   449      21.510188      21.510188      21.510188    8[6-(6,8),30-(8,8,8)]
   450      18.649886      18.649886      18.649886    8[6-(6,7)]
   451      28.352341      28.352341      28.352341    8[6-(6,8),30-(8,8,8)]
   452      28.389172      28.389172      28.389172    8[6-(6,8),30-(8,8,8)]
   453       8.895749       8.895749       8.895749    8[6-(6,7)]
   454      40.152352      40.152352      40.152352    8[6-(6,8),30-(8,8,8)]
   455      37.893812      37.893812      37.893812    8[6-(6,8),30-(8,8,8)]
   456      11.052114      11.052114      11.052114    8[6-(6,7)]
   457      35.195682      35.195682      35.195682    8[6-(6,8),30-(8,8,8)]
   458      34.099084      34.099084      34.099084    8[6-(6,8),30-(8,8,8)]
   459       7.146301       7.146301       7.146301    8[6-(6,7)]
   460      33.309011      33.309011      33.309011    8[6-(6,8),30-(8,8,8)]
   461      32.183899      32.183899      32.183899    8[6-(6,8),30-(8,8,8)]
   462      12.801562      12.801562      12.801562    8[6-(6,7)]
   463      26.094989      26.094989      26.094989    8[6-(6,8),30-(8,8,8)]
   464      27.220101      27.220101      27.220101    8[6-(6,8),30-(8,8,8)]
   465      16.900438      16.900438      16.900438    8[6-(6,7)]
   466      24.208318      24.208318      24.208318    8[6-(6,8),30-(8,8,8)]
   467      25.304916      25.304916      25.304916    8[6-(6,8),30-(8,8,8)]
   468      22.555699      22.555699      22.555699    8[6-(6,7)]
   469      22.858659      22.858659      22.858659    8[6-(6,8),30-(8,8,8)]
   470      23.992088      23.992088      23.992088    8[6-(6,8),30-(8,8,8)]
   471      16.600448      16.600448      16.600448    8[6-(6,7)]
   472      36.545341      36.545341      36.545341    8[6-(6,8),30-(8,8,8)]
   473      35.411912      35.411912      35.411912    8[6-(6,8),30-(8,8,8)]
   474      13.101552      13.101552      13.101552    8[6-(6,7)]
   475       34.65867       34.65867       34.65867    8[6-(6,8),30-(8,8,8)]
   476      33.496728      33.496728      33.496728    8[6-(6,8),30-(8,8,8)]
   477      18.756813      18.756813      18.756813    8[6-(6,7)]
   478       24.74533       24.74533       24.74533    8[6-(6,8),30-(8,8,8)]
   479      25.907272      25.907272      25.907272    8[6-(6,8),30-(8,8,8)]
   480      10.945187      10.945187      10.945187    8[6-(6,7)]
   481      26.094989      26.094989      26.094989    8[6-(6,8),30-(8,8,8)]
   482      27.220101      27.220101      27.220101    8[6-(6,8),30-(8,8,8)]
   483      16.900438      16.900438      16.900438    8[6-(6,7)]
   484      24.208318      24.208318      24.208318    8[6-(6,8),30-(8,8,8)]
   485      25.304916      25.304916      25.304916    8[6-(6,8),30-(8,8,8)]
   486      22.555699      22.555699      22.555699    8[6-(6,7)]
   487      35.195682      35.195682      35.195682    8[6-(6,8),30-(8,8,8)]
   488      34.099084      34.099084      34.099084    8[6-(6,8),30-(8,8,8)]
   489       7.146301       7.146301       7.146301    8[6-(6,7)]
   490      33.309011      33.309011      33.309011    8[6-(6,8),30-(8,8,8)]
   491      32.183899      32.183899      32.183899    8[6-(6,8),30-(8,8,8)]
   492      12.801562      12.801562      12.801562    8[6-(6,7)]
   493       24.74533       24.74533       24.74533    8[6-(6,8),30-(8,8,8)]
   494      25.907272      25.907272      25.907272    8[6-(6,8),30-(8,8,8)]
   495      10.945187      10.945187      10.945187    8[6-(6,7)]
   496       34.65867       34.65867       34.65867    8[6-(6,8),30-(8,8,8)]
   497      33.496728      33.496728      33.496728    8[6-(6,8),30-(8,8,8)]
   498      18.756813      18.756813      18.756813    8[6-(6,7)]
   499      36.545341      36.545341      36.545341    8[6-(6,8),30-(8,8,8)]
   500      35.411912      35.411912      35.411912    8[6-(6,8),30-(8,8,8)]
   501      13.101552      13.101552      13.101552    8[6-(6,7)]
   502      22.858659      22.858659      22.858659    8[6-(6,8),30-(8,8,8)]
   503      23.992088      23.992088      23.992088    8[6-(6,8),30-(8,8,8)]
   504      16.600448      16.600448      16.600448    8[6-(6,7)]
   505      19.251648      19.251648      19.251648    8[6-(6,8),30-(8,8,8)]
   506      21.510188      21.510188      21.510188    8[6-(6,8),30-(8,8,8)]
   507      18.649886      18.649886      18.649886    8[6-(6,7)]
   508      31.051659      31.051659      31.051659    8[6-(6,8),30-(8,8,8)]
   509      31.014828      31.014828      31.014828    8[6-(6,8),30-(8,8,8)]
   510      20.806251      20.806251      20.806251    8[6-(6,7)]
   511      40.152352      40.152352      40.152352    8[6-(6,8),30-(8,8,8)]
   512      37.893812      37.893812      37.893812    8[6-(6,8),30-(8,8,8)]
   513      11.052114      11.052114      11.052114    8[6-(6,7)]
   514      28.352341      28.352341      28.352341    8[6-(6,8),30-(8,8,8)]
   515      28.389172      28.389172      28.389172    8[6-(6,8),30-(8,8,8)]
   516       8.895749       8.895749       8.895749    8[6-(6,7)]
   517      28.352341      28.352341      28.352341    8[6-(6,8),30-(8,8,8)]
   518      28.389172      28.389172      28.389172    8[6-(6,8),30-(8,8,8)]
   519      38.597749      38.597749      38.597749    8[6-(6,7)]
   520      40.152352      40.152352      40.152352    8[6-(6,8),30-(8,8,8)]
   521      37.893812      37.893812      37.893812    8[6-(6,8),30-(8,8,8)]
   522      40.754114      40.754114      40.754114    8[6-(6,7)]
   523      31.051659      31.051659      31.051659    8[6-(6,8),30-(8,8,8)]
   524      31.014828      31.014828      31.014828    8[6-(6,8),30-(8,8,8)]
   525      50.508251      50.508251      50.508251    8[6-(6,7)]
   526      19.251648      19.251648      19.251648    8[6-(6,8),30-(8,8,8)]
   527      21.510188      21.510188      21.510188    8[6-(6,8),30-(8,8,8)]
   528      48.351886      48.351886      48.351886    8[6-(6,7)]
   529      24.208318      24.208318      24.208318    8[6-(6,8),30-(8,8,8)]
   530      25.304916      25.304916      25.304916    8[6-(6,8),30-(8,8,8)]
   531      52.257699      52.257699      52.257699    8[6-(6,7)]
   532      26.094989      26.094989      26.094989    8[6-(6,8),30-(8,8,8)]
   533      27.220101      27.220101      27.220101    8[6-(6,8),30-(8,8,8)]
   534      46.602438      46.602438      46.602438    8[6-(6,7)]
   535      33.309011      33.309011      33.309011    8[6-(6,8),30-(8,8,8)]
   536      32.183899      32.183899      32.183899    8[6-(6,8),30-(8,8,8)]
   537      42.503562      42.503562      42.503562    8[6-(6,7)]
   538      35.195682      35.195682      35.195682    8[6-(6,8),30-(8,8,8)]
   539      34.099084      34.099084      34.099084    8[6-(6,8),30-(8,8,8)]
   540      36.848301      36.848301      36.848301    8[6-(6,7)]
   541      36.545341      36.545341      36.545341    8[6-(6,8),30-(8,8,8)]
   542      35.411912      35.411912      35.411912    8[6-(6,8),30-(8,8,8)]
   543      42.803552      42.803552      42.803552    8[6-(6,7)]
   544      22.858659      22.858659      22.858659    8[6-(6,8),30-(8,8,8)]
   545      23.992088      23.992088      23.992088    8[6-(6,8),30-(8,8,8)]
   546      46.302448      46.302448      46.302448    8[6-(6,7)]
   547       24.74533       24.74533       24.74533    8[6-(6,8),30-(8,8,8)]
   548      25.907272      25.907272      25.907272    8[6-(6,8),30-(8,8,8)]
   549      40.647187      40.647187      40.647187    8[6-(6,7)]
   550       34.65867       34.65867       34.65867    8[6-(6,8),30-(8,8,8)]
   551      33.496728      33.496728      33.496728    8[6-(6,8),30-(8,8,8)]
   552      48.458813      48.458813      48.458813    8[6-(6,7)]
