# Supplementary material for: A collection of forcefield precursors for metal–organic frameworks
Source: RSC Adv. 2019 Nov 13;9(63):36492–507. doi: 10.1039/c9ra07327b (PMC9075174; doi:10.1039/c9ra07327b)
Supplement: RA-009-C9RA07327B-s2304 [file RA-009-C9RA07327B-s2304.txt]

SODZIV_clean

14.497900    0.000000    0.000000
0.000000    15.471600    0.000000
0.000000    0.000000    17.512500

     1      12.644199      12.644199      12.644199    48[7-(6,6),7-(6,6),8-(6),8-(6)]
     2      13.483337      13.483337      13.483337    48[7-(6,6),7-(6,6),8-(6)]
     3       1.853701       1.853701       1.853701    48[7-(6,6),7-(6,6),8-(6),8-(6)]
     4       1.014563       1.014563       1.014563    48[7-(6,6),7-(6,6),8-(6)]
     5       5.395249       5.395249       5.395249    48[7-(6,6),7-(6,6),8-(6),8-(6)]
     6       6.234387       6.234387       6.234387    48[7-(6,6),7-(6,6),8-(6)]
     7       9.102651       9.102651       9.102651    48[7-(6,6),7-(6,6),8-(6),8-(6)]
     8       8.263513       8.263513       8.263513    48[7-(6,6),7-(6,6),8-(6)]
     9        1.72815        1.72815        1.72815    1[6-(6,6,6)]
    10       1.631014       1.631014       1.631014    1[6-(1,6,6)]
    11       0.837979       0.837979       0.837979    1[6-(1,6,6)]
    12       2.811143       2.811143       2.811143    1[6-(6,6,6)]
    13        4.90029        4.90029        4.90029    1[6-(1,6,6)]
    14       4.260933       4.260933       4.260933    1[6-(1,6,6)]
    15       4.207291       4.207291       4.207291    1[6-(6,6,6)]
    16       3.089502       3.089502       3.089502    1[6-(1,6,6)]
    17       3.121398       3.121398       3.121398    1[6-(1,6,6)]
    18      12.917629      12.917629      12.917629    1[6-(6,7)]
    19      13.033612      13.033612      13.033612    1[6-(6,6)]
    20      12.484142      12.484142      12.484142    1[6-(6,6)]
    21      12.384106      12.384106      12.384106    1[6-(6,7)]
    22      13.587432      13.587432      13.587432    1[6-(6,7)]
    23      13.317771      13.317771      13.317771    1[6-(6,6)]
    24      12.276822      12.276822      12.276822    1[6-(6,6)]
    25      12.513137      12.513137      12.513137    1[6-(6,7)]
    26      12.795847      12.795847      12.795847    1[6-(6,7)]
    27      12.917629      12.917629      12.917629    1[6-(6,6)]
    28      12.344962      12.344962      12.344962    1[6-(6,6)]
    29      12.255075      12.255075      12.255075    1[6-(6,7)]
    30      12.397154      12.397154      12.397154    1[6-(6,7)]
    31      12.128943      12.128943      12.128943    1[6-(6,6)]
    32      13.491746      13.491746      13.491746    1[6-(6,6)]
    33      13.707764      13.707764      13.707764    1[6-(6,7)]
    34       12.76975       12.76975       12.76975    1[6-(6,6,6)]
    35      12.866886      12.866886      12.866886    1[6-(1,6,6)]
    36      13.659921      13.659921      13.659921    1[6-(1,6,6)]
    37      11.686757      11.686757      11.686757    1[6-(6,6,6)]
    38        9.59761        9.59761        9.59761    1[6-(1,6,6)]
    39      10.236967      10.236967      10.236967    1[6-(1,6,6)]
    40      10.290609      10.290609      10.290609    1[6-(6,6,6)]
    41      11.408398      11.408398      11.408398    1[6-(1,6,6)]
    42      11.376502      11.376502      11.376502    1[6-(1,6,6)]
    43       1.580271       1.580271       1.580271    1[6-(6,7)]
    44       1.464288       1.464288       1.464288    1[6-(6,6)]
    45       2.013758       2.013758       2.013758    1[6-(6,6)]
    46       2.113794       2.113794       2.113794    1[6-(6,7)]
    47       0.910468       0.910468       0.910468    1[6-(6,7)]
    48       1.180129       1.180129       1.180129    1[6-(6,6)]
    49       2.221078       2.221078       2.221078    1[6-(6,6)]
    50       1.984763       1.984763       1.984763    1[6-(6,7)]
    51       1.702053       1.702053       1.702053    1[6-(6,7)]
    52       1.580271       1.580271       1.580271    1[6-(6,6)]
    53       2.152938       2.152938       2.152938    1[6-(6,6)]
    54       2.242825       2.242825       2.242825    1[6-(6,7)]
    55       2.100746       2.100746       2.100746    1[6-(6,7)]
    56       2.368957       2.368957       2.368957    1[6-(6,6)]
    57       1.006154       1.006154       1.006154    1[6-(6,6)]
    58       0.790136       0.790136       0.790136    1[6-(6,7)]
    59         8.9771         8.9771         8.9771    1[6-(6,6,6)]
    60       8.879964       8.879964       8.879964    1[6-(1,6,6)]
    61       8.086929       8.086929       8.086929    1[6-(1,6,6)]
    62      10.060093      10.060093      10.060093    1[6-(6,6,6)]
    63       12.14924       12.14924       12.14924    1[6-(1,6,6)]
    64      11.509883      11.509883      11.509883    1[6-(1,6,6)]
    65      11.456241      11.456241      11.456241    1[6-(6,6,6)]
    66      10.338452      10.338452      10.338452    1[6-(1,6,6)]
    67      10.370348      10.370348      10.370348    1[6-(1,6,6)]
    68       5.668679       5.668679       5.668679    1[6-(6,7)]
    69       5.784662       5.784662       5.784662    1[6-(6,6)]
    70       5.235192       5.235192       5.235192    1[6-(6,6)]
    71       5.135156       5.135156       5.135156    1[6-(6,7)]
    72       6.338482       6.338482       6.338482    1[6-(6,7)]
    73       6.068821       6.068821       6.068821    1[6-(6,6)]
    74       5.027872       5.027872       5.027872    1[6-(6,6)]
    75       5.264187       5.264187       5.264187    1[6-(6,7)]
    76       5.546897       5.546897       5.546897    1[6-(6,7)]
    77       5.668679       5.668679       5.668679    1[6-(6,6)]
    78       5.096012       5.096012       5.096012    1[6-(6,6)]
    79       5.006125       5.006125       5.006125    1[6-(6,7)]
    80       5.148204       5.148204       5.148204    1[6-(6,7)]
    81       4.879993       4.879993       4.879993    1[6-(6,6)]
    82       6.242796       6.242796       6.242796    1[6-(6,6)]
    83       6.458814       6.458814       6.458814    1[6-(6,7)]
    84         5.5208         5.5208         5.5208    1[6-(6,6,6)]
    85       5.617936       5.617936       5.617936    1[6-(1,6,6)]
    86       6.410971       6.410971       6.410971    1[6-(1,6,6)]
    87       4.437807       4.437807       4.437807    1[6-(6,6,6)]
    88        2.34866        2.34866        2.34866    1[6-(1,6,6)]
    89       2.988017       2.988017       2.988017    1[6-(1,6,6)]
    90       3.041659       3.041659       3.041659    1[6-(6,6,6)]
    91       4.159448       4.159448       4.159448    1[6-(1,6,6)]
    92       4.127552       4.127552       4.127552    1[6-(1,6,6)]
    93       8.829221       8.829221       8.829221    1[6-(6,7)]
    94       8.713238       8.713238       8.713238    1[6-(6,6)]
    95       9.262708       9.262708       9.262708    1[6-(6,6)]
    96       9.362744       9.362744       9.362744    1[6-(6,7)]
    97       8.159418       8.159418       8.159418    1[6-(6,7)]
    98       8.429079       8.429079       8.429079    1[6-(6,6)]
    99       9.470028       9.470028       9.470028    1[6-(6,6)]
   100       9.233713       9.233713       9.233713    1[6-(6,7)]
   101       8.951003       8.951003       8.951003    1[6-(6,7)]
   102       8.829221       8.829221       8.829221    1[6-(6,6)]
   103       9.401888       9.401888       9.401888    1[6-(6,6)]
   104       9.491775       9.491775       9.491775    1[6-(6,7)]
   105       9.349696       9.349696       9.349696    1[6-(6,7)]
   106       9.617907       9.617907       9.617907    1[6-(6,6)]
   107       8.255104       8.255104       8.255104    1[6-(6,6)]
   108       8.039086       8.039086       8.039086    1[6-(6,7)]
   109       1.746997       1.746997       1.746997    6[1-(0),6-(1,1,6),6-(1,1,6),6-(8,8)]
   110        1.66001        1.66001        1.66001    6[1-(0),1-(0),6-(1,6,6),6-(1,6,6)]
   111       2.843038       2.843038       2.843038    6[1-(0),6-(1,1,6),6-(1,1,6),6-(8,8)]
   112       4.168146       4.168146       4.168146    6[1-(0),1-(0),6-(1,6,6),6-(1,6,6)]
   113       4.252234       4.252234       4.252234    6[1-(0),6-(1,1,6),6-(1,1,6),6-(8,8)]
   114       3.061956       3.061956       3.061956    6[1-(0),1-(0),6-(1,6,6),6-(1,6,6)]
   115       0.519025       0.519025       0.519025    6[6-(1,6,6),8-(0),8-(48)]
   116       2.696609       2.696609       2.696609    6[6-(1,6,6),8-(0),8-(48)]
   117        5.59039        5.59039        5.59039    6[6-(1,6,6),8-(0),8-(48)]
   118      12.829192      12.829192      12.829192    6[1-(0),6-(1,6),7-(6,48)]
   119      12.897332      12.897332      12.897332    6[1-(0),6-(1,7),6-(6,6)]
   120      12.762501      12.762501      12.762501    6[6-(1,6),6-(1,6),6-(6,6)]
   121      12.574029      12.574029      12.574029    6[1-(0),6-(1,7),6-(6,6)]
   122      12.517487      12.517487      12.517487    6[1-(0),6-(1,6),7-(6,48)]
   123      13.317771      13.317771      13.317771    6[1-(0),6-(1,6),7-(6,48)]
   124      13.178591      13.178591      13.178591    6[1-(0),6-(1,7),6-(6,6)]
   125      12.829192      12.829192      12.829192    6[6-(1,6),6-(1,6),6-(6,6)]
   126      12.552282      12.552282      12.552282    6[1-(0),6-(1,7),6-(6,6)]
   127      12.698711      12.698711      12.698711    6[1-(0),6-(1,6),7-(6,48)]
   128      12.707409      12.707409      12.707409    6[1-(0),6-(1,6),7-(6,48)]
   129      12.785698      12.785698      12.785698    6[1-(0),6-(1,7),6-(6,6)]
   130      12.663916      12.663916      12.663916    6[6-(1,6),6-(1,6),6-(6,6)]
   131      12.447897      12.447897      12.447897    6[1-(0),6-(1,7),6-(6,6)]
   132      12.388456      12.388456      12.388456    6[1-(0),6-(1,6),7-(6,48)]
   133       12.63637       12.63637       12.63637    6[1-(0),6-(1,6),7-(6,48)]
   134      12.465294      12.465294      12.465294    6[1-(0),6-(1,7),6-(6,6)]
   135      12.790047      12.790047      12.790047    6[6-(1,6),6-(1,6),6-(6,6)]
   136      13.268478      13.268478      13.268478    6[1-(0),6-(1,7),6-(6,6)]
   137      13.404758      13.404758      13.404758    6[1-(0),6-(1,6),7-(6,48)]
   138      12.750903      12.750903      12.750903    6[1-(0),6-(1,1,6),6-(1,1,6),6-(8,8)]
   139       12.83789       12.83789       12.83789    6[1-(0),1-(0),6-(1,6,6),6-(1,6,6)]
   140      11.654862      11.654862      11.654862    6[1-(0),6-(1,1,6),6-(1,1,6),6-(8,8)]
   141      10.329754      10.329754      10.329754    6[1-(0),1-(0),6-(1,6,6),6-(1,6,6)]
   142      10.245666      10.245666      10.245666    6[1-(0),6-(1,1,6),6-(1,1,6),6-(8,8)]
   143      11.435944      11.435944      11.435944    6[1-(0),1-(0),6-(1,6,6),6-(1,6,6)]
   144      13.978875      13.978875      13.978875    6[6-(1,6,6),8-(0),8-(48)]
   145      11.801291      11.801291      11.801291    6[6-(1,6,6),8-(0),8-(48)]
   146        8.90751        8.90751        8.90751    6[6-(1,6,6),8-(0),8-(48)]
   147       1.668708       1.668708       1.668708    6[1-(0),6-(1,6),7-(6,48)]
   148       1.600568       1.600568       1.600568    6[1-(0),6-(1,7),6-(6,6)]
   149       1.735399       1.735399       1.735399    6[6-(1,6),6-(1,6),6-(6,6)]
   150       1.923871       1.923871       1.923871    6[1-(0),6-(1,7),6-(6,6)]
   151       1.980413       1.980413       1.980413    6[1-(0),6-(1,6),7-(6,48)]
   152       1.180129       1.180129       1.180129    6[1-(0),6-(1,6),7-(6,48)]
   153       1.319309       1.319309       1.319309    6[1-(0),6-(1,7),6-(6,6)]
   154       1.668708       1.668708       1.668708    6[6-(1,6),6-(1,6),6-(6,6)]
   155       1.945618       1.945618       1.945618    6[1-(0),6-(1,7),6-(6,6)]
   156       1.799189       1.799189       1.799189    6[1-(0),6-(1,6),7-(6,48)]
   157       1.790491       1.790491       1.790491    6[1-(0),6-(1,6),7-(6,48)]
   158       1.712202       1.712202       1.712202    6[1-(0),6-(1,7),6-(6,6)]
   159       1.833984       1.833984       1.833984    6[6-(1,6),6-(1,6),6-(6,6)]
   160       2.050003       2.050003       2.050003    6[1-(0),6-(1,7),6-(6,6)]
   161       2.109444       2.109444       2.109444    6[1-(0),6-(1,6),7-(6,48)]
   162        1.86153        1.86153        1.86153    6[1-(0),6-(1,6),7-(6,48)]
   163       2.032606       2.032606       2.032606    6[1-(0),6-(1,7),6-(6,6)]
   164       1.707853       1.707853       1.707853    6[6-(1,6),6-(1,6),6-(6,6)]
   165       1.229422       1.229422       1.229422    6[1-(0),6-(1,7),6-(6,6)]
   166       1.093142       1.093142       1.093142    6[1-(0),6-(1,6),7-(6,48)]
   167       8.995947       8.995947       8.995947    6[1-(0),6-(1,1,6),6-(1,1,6),6-(8,8)]
   168        8.90896        8.90896        8.90896    6[1-(0),1-(0),6-(1,6,6),6-(1,6,6)]
   169      10.091988      10.091988      10.091988    6[1-(0),6-(1,1,6),6-(1,1,6),6-(8,8)]
   170      11.417096      11.417096      11.417096    6[1-(0),1-(0),6-(1,6,6),6-(1,6,6)]
   171      11.501184      11.501184      11.501184    6[1-(0),6-(1,1,6),6-(1,1,6),6-(8,8)]
   172      10.310906      10.310906      10.310906    6[1-(0),1-(0),6-(1,6,6),6-(1,6,6)]
   173       7.767975       7.767975       7.767975    6[6-(1,6,6),8-(0),8-(48)]
   174       9.945559       9.945559       9.945559    6[6-(1,6,6),8-(0),8-(48)]
   175       12.83934       12.83934       12.83934    6[6-(1,6,6),8-(0),8-(48)]
   176       5.580242       5.580242       5.580242    6[1-(0),6-(1,6),7-(6,48)]
   177       5.648382       5.648382       5.648382    6[1-(0),6-(1,7),6-(6,6)]
   178       5.513551       5.513551       5.513551    6[6-(1,6),6-(1,6),6-(6,6)]
   179       5.325079       5.325079       5.325079    6[1-(0),6-(1,7),6-(6,6)]
   180       5.268537       5.268537       5.268537    6[1-(0),6-(1,6),7-(6,48)]
   181       6.068821       6.068821       6.068821    6[1-(0),6-(1,6),7-(6,48)]
   182       5.929641       5.929641       5.929641    6[1-(0),6-(1,7),6-(6,6)]
   183       5.580242       5.580242       5.580242    6[6-(1,6),6-(1,6),6-(6,6)]
   184       5.303332       5.303332       5.303332    6[1-(0),6-(1,7),6-(6,6)]
   185       5.449761       5.449761       5.449761    6[1-(0),6-(1,6),7-(6,48)]
   186       5.458459       5.458459       5.458459    6[1-(0),6-(1,6),7-(6,48)]
   187       5.536748       5.536748       5.536748    6[1-(0),6-(1,7),6-(6,6)]
   188       5.414966       5.414966       5.414966    6[6-(1,6),6-(1,6),6-(6,6)]
   189       5.198947       5.198947       5.198947    6[1-(0),6-(1,7),6-(6,6)]
   190       5.139506       5.139506       5.139506    6[1-(0),6-(1,6),7-(6,48)]
   191        5.38742        5.38742        5.38742    6[1-(0),6-(1,6),7-(6,48)]
   192       5.216344       5.216344       5.216344    6[1-(0),6-(1,7),6-(6,6)]
   193       5.541097       5.541097       5.541097    6[6-(1,6),6-(1,6),6-(6,6)]
   194       6.019528       6.019528       6.019528    6[1-(0),6-(1,7),6-(6,6)]
   195       6.155808       6.155808       6.155808    6[1-(0),6-(1,6),7-(6,48)]
   196       5.501953       5.501953       5.501953    6[1-(0),6-(1,1,6),6-(1,1,6),6-(8,8)]
   197        5.58894        5.58894        5.58894    6[1-(0),1-(0),6-(1,6,6),6-(1,6,6)]
   198       4.405912       4.405912       4.405912    6[1-(0),6-(1,1,6),6-(1,1,6),6-(8,8)]
   199       3.080804       3.080804       3.080804    6[1-(0),1-(0),6-(1,6,6),6-(1,6,6)]
   200       2.996716       2.996716       2.996716    6[1-(0),6-(1,1,6),6-(1,1,6),6-(8,8)]
   201       4.186994       4.186994       4.186994    6[1-(0),1-(0),6-(1,6,6),6-(1,6,6)]
   202       6.729925       6.729925       6.729925    6[6-(1,6,6),8-(0),8-(48)]
   203       4.552341       4.552341       4.552341    6[6-(1,6,6),8-(0),8-(48)]
   204        1.65856        1.65856        1.65856    6[6-(1,6,6),8-(0),8-(48)]
   205       8.917658       8.917658       8.917658    6[1-(0),6-(1,6),7-(6,48)]
   206       8.849518       8.849518       8.849518    6[1-(0),6-(1,7),6-(6,6)]
   207       8.984349       8.984349       8.984349    6[6-(1,6),6-(1,6),6-(6,6)]
   208       9.172821       9.172821       9.172821    6[1-(0),6-(1,7),6-(6,6)]
   209       9.229363       9.229363       9.229363    6[1-(0),6-(1,6),7-(6,48)]
   210       8.429079       8.429079       8.429079    6[1-(0),6-(1,6),7-(6,48)]
   211       8.568259       8.568259       8.568259    6[1-(0),6-(1,7),6-(6,6)]
   212       8.917658       8.917658       8.917658    6[6-(1,6),6-(1,6),6-(6,6)]
   213       9.194568       9.194568       9.194568    6[1-(0),6-(1,7),6-(6,6)]
   214       9.048139       9.048139       9.048139    6[1-(0),6-(1,6),7-(6,48)]
   215       9.039441       9.039441       9.039441    6[1-(0),6-(1,6),7-(6,48)]
   216       8.961152       8.961152       8.961152    6[1-(0),6-(1,7),6-(6,6)]
   217       9.082934       9.082934       9.082934    6[6-(1,6),6-(1,6),6-(6,6)]
   218       9.298953       9.298953       9.298953    6[1-(0),6-(1,7),6-(6,6)]
   219       9.358394       9.358394       9.358394    6[1-(0),6-(1,6),7-(6,48)]
   220        9.11048        9.11048        9.11048    6[1-(0),6-(1,6),7-(6,48)]
   221       9.281556       9.281556       9.281556    6[1-(0),6-(1,7),6-(6,6)]
   222       8.956803       8.956803       8.956803    6[6-(1,6),6-(1,6),6-(6,6)]
   223       8.478372       8.478372       8.478372    6[1-(0),6-(1,7),6-(6,6)]
   224       8.342092       8.342092       8.342092    6[1-(0),6-(1,6),7-(6,48)]
   225      12.649418      12.649418      12.649418    7[6-(1,6),6-(1,6),48-(7,8,8)]
   226      13.088704      13.088704      13.088704    7[6-(1,6),6-(1,6),48-(7,8)]
   227      12.511688      12.511688      12.511688    7[6-(1,6),6-(1,6),48-(7,8,8)]
   228      13.135097      13.135097      13.135097    7[6-(1,6),6-(1,6),48-(7,8)]
   229       1.848482       1.848482       1.848482    7[6-(1,6),6-(1,6),48-(7,8,8)]
   230       1.409196       1.409196       1.409196    7[6-(1,6),6-(1,6),48-(7,8)]
   231       1.986212       1.986212       1.986212    7[6-(1,6),6-(1,6),48-(7,8,8)]
   232       1.362803       1.362803       1.362803    7[6-(1,6),6-(1,6),48-(7,8)]
   233       5.400468       5.400468       5.400468    7[6-(1,6),6-(1,6),48-(7,8,8)]
   234       5.839754       5.839754       5.839754    7[6-(1,6),6-(1,6),48-(7,8)]
   235       5.262738       5.262738       5.262738    7[6-(1,6),6-(1,6),48-(7,8,8)]
   236       5.886147       5.886147       5.886147    7[6-(1,6),6-(1,6),48-(7,8)]
   237       9.097432       9.097432       9.097432    7[6-(1,6),6-(1,6),48-(7,8,8)]
   238       8.658146       8.658146       8.658146    7[6-(1,6),6-(1,6),48-(7,8)]
   239       9.235162       9.235162       9.235162    7[6-(1,6),6-(1,6),48-(7,8,8)]
   240       8.611753       8.611753       8.611753    7[6-(1,6),6-(1,6),48-(7,8)]
   241      13.909285      13.909285      13.909285    8[6-(6,8),48-(7,7,8)]
   242       0.611811       0.611811       0.611811    8[6-(6,8)]
   243       1.571572       1.571572       1.571572    8[6-(6,8),48-(7,7,8)]
   244       3.681017       3.681017       3.681017    8[6-(6,8)]
   245       6.519706       6.519706       6.519706    8[6-(6,8),48-(7,7)]
   246       5.765815       5.765815       5.765815    8[6-(6,8)]
   247       0.588615       0.588615       0.588615    8[6-(6,8),48-(7,7,8)]
   248      13.886089      13.886089      13.886089    8[6-(6,8)]
   249      12.926328      12.926328      12.926328    8[6-(6,8),48-(7,7,8)]
   250      10.816883      10.816883      10.816883    8[6-(6,8)]
   251       7.978194       7.978194       7.978194    8[6-(6,8),48-(7,7)]
   252       8.732085       8.732085       8.732085    8[6-(6,8)]
   253       6.660335       6.660335       6.660335    8[6-(6,8),48-(7,7,8)]
   254       7.860761       7.860761       7.860761    8[6-(6,8)]
   255       8.820522       8.820522       8.820522    8[6-(6,8),48-(7,7,8)]
   256      10.929967      10.929967      10.929967    8[6-(6,8)]
   257      13.768656      13.768656      13.768656    8[6-(6,8),48-(7,7)]
   258      13.014765      13.014765      13.014765    8[6-(6,8)]
   259       7.837565       7.837565       7.837565    8[6-(6,8),48-(7,7,8)]
   260       6.637139       6.637139       6.637139    8[6-(6,8)]
   261       5.677378       5.677378       5.677378    8[6-(6,8),48-(7,7,8)]
   262       3.567933       3.567933       3.567933    8[6-(6,8)]
   263       0.729244       0.729244       0.729244    8[6-(6,8),48-(7,7)]
   264       1.483135       1.483135       1.483135    8[6-(6,8)]
