# Supplementary material for: A collection of forcefield precursors for metal–organic frameworks
Source: RSC Adv. 2019 Nov 13;9(63):36492–507. doi: 10.1039/c9ra07327b (PMC9075174; doi:10.1039/c9ra07327b)
Supplement: RA-009-C9RA07327B-s2305 [file RA-009-C9RA07327B-s2305.txt]

SOGWIV_charged

9.617200    0.000000    0.000000
0.000000    11.782600    0.000000
-1.982371    0.000000    12.112248

     1       7.227005       7.227005       7.227005    48[8-(6),8-(6),8-(6)]
     2       6.207609       6.207609       6.207609    48[8-(6),8-(6),8-(6)]
     3       0.407824       0.407824       0.407824    48[8-(6),8-(6),8-(6)]
     4        1.42722        1.42722        1.42722    48[8-(6),8-(6),8-(6)]
     5       7.259511       7.259511       7.259511    6[6-(8,8),8-(48),8-(48)]
     6       6.150493       6.150493       6.150493    6[6-(8,8),8-(0),8-(0)]
     7       4.755199       4.755199       4.755199    6[6-(8,8),8-(0),8-(0)]
     8       0.514437       0.514437       0.514437    6[6-(8,8),8-(0),8-(48)]
     9       6.175104       6.175104       6.175104    6[6-(8,8),8-(48),8-(48)]
    10       7.284122       7.284122       7.284122    6[6-(8,8),8-(0),8-(0)]
    11      -0.937785      -0.937785      -0.937785    6[6-(8,8),8-(0),8-(0)]
    12       3.302977       3.302977       3.302977    6[6-(8,8),8-(0),8-(48)]
    13       0.375318       0.375318       0.375318    6[6-(8,8),8-(48),8-(48)]
    14       1.484336       1.484336       1.484336    6[6-(8,8),8-(0),8-(0)]
    15       4.862001       4.862001       4.862001    6[6-(8,8),8-(0),8-(0)]
    16       7.120392       7.120392       7.120392    6[6-(8,8),8-(0),8-(48)]
    17       1.459725       1.459725       1.459725    6[6-(8,8),8-(48),8-(48)]
    18       0.350707       0.350707       0.350707    6[6-(8,8),8-(0),8-(0)]
    19       8.572614       8.572614       8.572614    6[6-(8,8),8-(0),8-(0)]
    20       4.331852       4.331852       4.331852    6[6-(8,8),8-(0),8-(48)]
    21       6.004603       6.004603       6.004603    8[6-(6,8)]
    22       5.463286       5.463286       5.463286    8[6-(6,8)]
    23       7.345958       7.345958       7.345958    8[6-(6,8),48-(8,8)]
    24       8.004155       8.004155       8.004155    8[6-(6,8),48-(8,8)]
    25       0.058328       0.058328       0.058328    8[6-(6,8)]
    26       1.712231       1.712231       1.712231    8[6-(6,8),48-(8,8)]
    27       5.457065       5.457065       5.457065    8[6-(6,8)]
    28       1.998973       1.998973       1.998973    8[6-(6,8)]
    29       7.430011       7.430011       7.430011    8[6-(6,8)]
    30       7.971328       7.971328       7.971328    8[6-(6,8)]
    31       6.088656       6.088656       6.088656    8[6-(6,8),48-(8,8)]
    32       5.430459       5.430459       5.430459    8[6-(6,8),48-(8,8)]
    33       3.759086       3.759086       3.759086    8[6-(6,8)]
    34       2.105183       2.105183       2.105183    8[6-(6,8),48-(8,8)]
    35        7.97755        7.97755        7.97755    8[6-(6,8)]
    36      -0.163929      -0.163929      -0.163929    8[6-(6,8)]
    37       1.630226       1.630226       1.630226    8[6-(6,8)]
    38       2.171543       2.171543       2.171543    8[6-(6,8)]
    39       0.288871       0.288871       0.288871    8[6-(6,8),48-(8,8)]
    40      -0.369326      -0.369326      -0.369326    8[6-(6,8),48-(8,8)]
    41       7.576501       7.576501       7.576501    8[6-(6,8)]
    42       5.922598       5.922598       5.922598    8[6-(6,8),48-(8,8)]
    43       2.177764       2.177764       2.177764    8[6-(6,8)]
    44       5.635856       5.635856       5.635856    8[6-(6,8)]
    45       0.204818       0.204818       0.204818    8[6-(6,8)]
    46      -0.336499      -0.336499      -0.336499    8[6-(6,8)]
    47       1.546173       1.546173       1.546173    8[6-(6,8),48-(8,8)]
    48        2.20437        2.20437        2.20437    8[6-(6,8),48-(8,8)]
    49       3.875743       3.875743       3.875743    8[6-(6,8)]
    50       5.529646       5.529646       5.529646    8[6-(6,8),48-(8,8)]
    51      -0.342721      -0.342721      -0.342721    8[6-(6,8)]
    52       7.798758       7.798758       7.798758    8[6-(6,8)]
    53       0.770831       0.770831       0.770831    8[1-(0),1-(0),1-(0)]
    54       5.436252       5.436252       5.436252    8[1-(0),1-(0),1-(0)]
    55       3.046584       3.046584       3.046584    8[1-(0),1-(0),1-(0)]
    56       6.015992       6.015992       6.015992    8[1-(0),1-(0),1-(0)]
    57       6.863998       6.863998       6.863998    8[1-(0),1-(0),1-(0)]
    58       2.198577       2.198577       2.198577    8[1-(0),1-(0),1-(0)]
    59       4.588245       4.588245       4.588245    8[1-(0),1-(0),1-(0)]
    60       1.618837       1.618837       1.618837    8[1-(0),1-(0),1-(0)]
    61        0.04216        0.04216        0.04216    1[8-(1,1)]
    62      -0.944774      -0.944774      -0.944774    1[8-(1,1)]
    63       0.546322       0.546322       0.546322    1[8-(1,1)]
    64       5.322061       5.322061       5.322061    1[8-(1,1)]
    65       4.819326       4.819326       4.819326    1[8-(1,1)]
    66       5.231365       5.231365       5.231365    1[8-(1,1)]
    67       3.775254       3.775254       3.775254    1[8-(1,1)]
    68       2.779818       2.779818       2.779818    1[8-(1,1)]
    69       3.271093       3.271093       3.271093    1[8-(1,1)]
    70       8.112553       8.112553       8.112553    1[8-(1,1)]
    71       6.632917       6.632917       6.632917    1[8-(1,1)]
    72       8.203249       8.203249       8.203249    1[8-(1,1)]
    73       7.592669       7.592669       7.592669    1[8-(1,1)]
    74       8.579603       8.579603       8.579603    1[8-(1,1)]
    75       7.088507       7.088507       7.088507    1[8-(1,1)]
    76       2.312768       2.312768       2.312768    1[8-(1,1)]
    77       2.815503       2.815503       2.815503    1[8-(1,1)]
    78       2.403464       2.403464       2.403464    1[8-(1,1)]
    79       3.859575       3.859575       3.859575    1[8-(1,1)]
    80       4.855011       4.855011       4.855011    1[8-(1,1)]
    81       4.363736       4.363736       4.363736    1[8-(1,1)]
    82      -0.477724      -0.477724      -0.477724    1[8-(1,1)]
    83       1.001912       1.001912       1.001912    1[8-(1,1)]
    84       -0.56842       -0.56842       -0.56842    1[8-(1,1)]
