# Supplementary material for: A collection of forcefield precursors for metal–organic frameworks
Source: RSC Adv. 2019 Nov 13;9(63):36492–507. doi: 10.1039/c9ra07327b (PMC9075174; doi:10.1039/c9ra07327b)
Supplement: RA-009-C9RA07327B-s2306 [file RA-009-C9RA07327B-s2306.txt]

SOHGUS_clean

13.327000    0.000000    0.000000
0.000000    14.151000    0.000000
-5.295075    0.000000    25.998254

     1      -1.197387      -1.197387      -1.197387    27[7-(6,7),7-(6,7),7-(6,7),7-(6,7)]
     2      -1.151028      -1.151028      -1.151028    27[7-(6,7),7-(6,7),7-(6,7),7-(6,7)]
     3       11.87685       11.87685       11.87685    27[7-(6,7),7-(6,7),7-(6,7),7-(6,7)]
     4       11.83049       11.83049       11.83049    27[7-(6,7),7-(6,7),7-(6,7),7-(6,7)]
     5       9.229312       9.229312       9.229312    27[7-(6,7),7-(6,7),7-(6,7),7-(6,7)]
     6       9.182953       9.182953       9.182953    27[7-(6,7),7-(6,7),7-(6,7),7-(6,7)]
     7      -3.844925      -3.844925      -3.844925    27[7-(6,7),7-(6,7),7-(6,7),7-(6,7)]
     8      -3.798565      -3.798565      -3.798565    27[7-(6,7),7-(6,7),7-(6,7),7-(6,7)]
     9        2.03093        2.03093        2.03093    1[6-(6,7)]
    10       1.995106       1.995106       1.995106    1[6-(6,7)]
    11       9.019573       9.019573       9.019573    1[6-(6,7)]
    12        8.98501        8.98501        8.98501    1[6-(6,7)]
    13       6.660855       6.660855       6.660855    1[6-(6,6)]
    14       4.352488       4.352488       4.352488    1[6-(6,6)]
    15       4.331371       4.331371       4.331371    1[6-(6,6)]
    16       6.637322       6.637322       6.637322    1[6-(6,6)]
    17      11.003954      11.003954      11.003954    1[6-(6,7)]
    18      -1.833225      -1.833225      -1.833225    1[6-(6,7)]
    19       9.955347       9.955347       9.955347    1[6-(6,6)]
    20       9.427565       9.427565       9.427565    1[6-(6,6)]
    21       -2.76846       -2.76846       -2.76846    1[6-(6,6)]
    22      -2.106551      -2.106551      -2.106551    1[6-(6,6)]
    23       -3.34798       -3.34798       -3.34798    1[6-(6,7)]
    24       9.057481       9.057481       9.057481    1[6-(6,7)]
    25       8.648533       8.648533       8.648533    1[6-(6,7)]
    26       8.684357       8.684357       8.684357    1[6-(6,7)]
    27       1.659889       1.659889       1.659889    1[6-(6,7)]
    28       1.694452       1.694452       1.694452    1[6-(6,7)]
    29       4.018608       4.018608       4.018608    1[6-(6,6)]
    30       6.326975       6.326975       6.326975    1[6-(6,6)]
    31       6.348092       6.348092       6.348092    1[6-(6,6)]
    32        4.04214        4.04214        4.04214    1[6-(6,6)]
    33      -0.324491      -0.324491      -0.324491    1[6-(6,7)]
    34      12.512688      12.512688      12.512688    1[6-(6,7)]
    35       0.724115       0.724115       0.724115    1[6-(6,6)]
    36      -4.043177      -4.043177      -4.043177    1[6-(6,6)]
    37       8.152848       8.152848       8.152848    1[6-(6,6)]
    38      12.786014      12.786014      12.786014    1[6-(6,6)]
    39       8.732368       8.732368       8.732368    1[6-(6,7)]
    40      -3.673094      -3.673094      -3.673094    1[6-(6,7)]
    41       6.000995       6.000995       6.000995    1[6-(6,7)]
    42       6.036819       6.036819       6.036819    1[6-(6,7)]
    43      -0.987648      -0.987648      -0.987648    1[6-(6,7)]
    44      -0.953085      -0.953085      -0.953085    1[6-(6,7)]
    45        1.37107        1.37107        1.37107    1[6-(6,6)]
    46       3.679437       3.679437       3.679437    1[6-(6,6)]
    47       3.700554       3.700554       3.700554    1[6-(6,6)]
    48       1.394603       1.394603       1.394603    1[6-(6,6)]
    49      -2.972029      -2.972029      -2.972029    1[6-(6,7)]
    50        9.86515        9.86515        9.86515    1[6-(6,7)]
    51      -1.923422      -1.923422      -1.923422    1[6-(6,6)]
    52       -1.39564       -1.39564       -1.39564    1[6-(6,6)]
    53      10.800385      10.800385      10.800385    1[6-(6,6)]
    54      10.138476      10.138476      10.138476    1[6-(6,6)]
    55      11.379905      11.379905      11.379905    1[6-(6,7)]
    56      -1.025556      -1.025556      -1.025556    1[6-(6,7)]
    57      -0.616608      -0.616608      -0.616608    1[6-(6,7)]
    58      -0.652432      -0.652432      -0.652432    1[6-(6,7)]
    59       6.372036       6.372036       6.372036    1[6-(6,7)]
    60       6.337473       6.337473       6.337473    1[6-(6,7)]
    61       4.013317       4.013317       4.013317    1[6-(6,6)]
    62        1.70495        1.70495        1.70495    1[6-(6,6)]
    63       1.683833       1.683833       1.683833    1[6-(6,6)]
    64       3.989785       3.989785       3.989785    1[6-(6,6)]
    65       8.356416       8.356416       8.356416    1[6-(6,7)]
    66      -4.480763      -4.480763      -4.480763    1[6-(6,7)]
    67        7.30781        7.30781        7.30781    1[6-(6,6)]
    68      12.075102      12.075102      12.075102    1[6-(6,6)]
    69      -0.120923      -0.120923      -0.120923    1[6-(6,6)]
    70      -4.754089      -4.754089      -4.754089    1[6-(6,6)]
    71      -0.700443      -0.700443      -0.700443    1[6-(6,7)]
    72      11.705019      11.705019      11.705019    1[6-(6,7)]
    73       1.750527       1.750527       1.750527    6[1-(0),6-(6,6),7-(7,27)]
    74       2.593519       2.593519       2.593519    6[6-(1,7),6-(1,7),6-(6,6)]
    75       1.728519       1.728519       1.728519    6[1-(0),6-(6,6),7-(7,27)]
    76       9.290616       9.290616       9.290616    6[1-(0),6-(6,6),7-(7,27)]
    77        8.37229        8.37229        8.37229    6[6-(1,7),6-(1,7),6-(6,6)]
    78       9.256304       9.256304       9.256304    6[1-(0),6-(6,6),7-(7,27)]
    79       6.921105       6.921105       6.921105    6[6-(1,6),6-(1,6),6-(6,6)]
    80       6.201924       6.201924       6.201924    6[1-(0),6-(1,6),6-(6,6)]
    81       4.821282       4.821282       4.821282    6[1-(0),6-(1,6),6-(6,6)]
    82       4.096602       4.096602       4.096602    6[6-(1,6),6-(1,6),6-(6,6)]
    83       4.805324       4.805324       4.805324    6[1-(0),6-(1,6),6-(6,6)]
    84       6.178571       6.178571       6.178571    6[1-(0),6-(1,6),6-(6,6)]
    85      11.164395      11.164395      11.164395    6[1-(0),6-(6,6),7-(7,27)]
    86       11.04249       11.04249       11.04249    6[6-(1,7),6-(1,7),6-(6,6)]
    87      -1.891817      -1.891817      -1.891817    6[1-(0),6-(6,6),7-(7,27)]
    88      10.649208      10.649208      10.649208    6[6-(1,6),6-(1,6),6-(6,6)]
    89      10.109376      10.109376      10.109376    6[1-(0),6-(1,6),6-(6,6)]
    90       9.773567       9.773567       9.773567    6[1-(0),6-(1,6),6-(6,6)]
    91        9.94338        9.94338        9.94338    6[6-(1,6),6-(1,6),6-(6,6)]
    92      -2.863832      -2.863832      -2.863832    6[1-(0),6-(1,6),6-(6,6)]
    93      -2.485871      -2.485871      -2.485871    6[1-(0),6-(1,6),6-(6,6)]
    94       9.766549       9.766549       9.766549    6[1-(0),6-(6,6),7-(7,27)]
    95       9.666043       9.666043       9.666043    6[6-(1,7),6-(1,7),6-(6,6)]
    96       9.273623       9.273623       9.273623    6[1-(0),6-(6,6),7-(7,27)]
    97       8.928935       8.928935       8.928935    6[1-(0),6-(6,6),7-(7,27)]
    98       8.085944       8.085944       8.085944    6[6-(1,7),6-(1,7),6-(6,6)]
    99       8.950944       8.950944       8.950944    6[1-(0),6-(6,6),7-(7,27)]
   100       1.388846       1.388846       1.388846    6[1-(0),6-(6,6),7-(7,27)]
   101       2.307172       2.307172       2.307172    6[6-(1,7),6-(1,7),6-(6,6)]
   102       1.423158       1.423158       1.423158    6[1-(0),6-(6,6),7-(7,27)]
   103       3.758357       3.758357       3.758357    6[6-(1,6),6-(1,6),6-(6,6)]
   104       4.477539       4.477539       4.477539    6[1-(0),6-(1,6),6-(6,6)]
   105        5.85818        5.85818        5.85818    6[1-(0),6-(1,6),6-(6,6)]
   106        6.58286        6.58286        6.58286    6[6-(1,6),6-(1,6),6-(6,6)]
   107       5.874138       5.874138       5.874138    6[1-(0),6-(1,6),6-(6,6)]
   108       4.500892       4.500892       4.500892    6[1-(0),6-(1,6),6-(6,6)]
   109      -0.484933      -0.484933      -0.484933    6[1-(0),6-(6,6),7-(7,27)]
   110      -0.363027      -0.363027      -0.363027    6[6-(1,7),6-(1,7),6-(6,6)]
   111      12.571279      12.571279      12.571279    6[1-(0),6-(6,6),7-(7,27)]
   112       0.030255       0.030255       0.030255    6[6-(1,6),6-(1,6),6-(6,6)]
   113       0.570087       0.570087       0.570087    6[1-(0),6-(1,6),6-(6,6)]
   114      -4.389179      -4.389179      -4.389179    6[1-(0),6-(1,6),6-(6,6)]
   115      -4.558992      -4.558992      -4.558992    6[6-(1,6),6-(1,6),6-(6,6)]
   116       -5.07878       -5.07878       -5.07878    6[1-(0),6-(1,6),6-(6,6)]
   117      13.165333      13.165333      13.165333    6[1-(0),6-(1,6),6-(6,6)]
   118      -4.382162      -4.382162      -4.382162    6[1-(0),6-(6,6),7-(7,27)]
   119      -4.281655      -4.281655      -4.281655    6[6-(1,7),6-(1,7),6-(6,6)]
   120      -3.889235      -3.889235      -3.889235    6[1-(0),6-(6,6),7-(7,27)]
   121       6.281398       6.281398       6.281398    6[1-(0),6-(6,6),7-(7,27)]
   122       5.438406       5.438406       5.438406    6[6-(1,7),6-(1,7),6-(6,6)]
   123       6.303406       6.303406       6.303406    6[1-(0),6-(6,6),7-(7,27)]
   124      -1.258691      -1.258691      -1.258691    6[1-(0),6-(6,6),7-(7,27)]
   125      -0.340365      -0.340365      -0.340365    6[6-(1,7),6-(1,7),6-(6,6)]
   126      -1.224379      -1.224379      -1.224379    6[1-(0),6-(6,6),7-(7,27)]
   127        1.11082        1.11082        1.11082    6[6-(1,6),6-(1,6),6-(6,6)]
   128       1.830001       1.830001       1.830001    6[1-(0),6-(1,6),6-(6,6)]
   129       3.210643       3.210643       3.210643    6[1-(0),6-(1,6),6-(6,6)]
   130       3.935323       3.935323       3.935323    6[6-(1,6),6-(1,6),6-(6,6)]
   131       3.226601       3.226601       3.226601    6[1-(0),6-(1,6),6-(6,6)]
   132       1.853354       1.853354       1.853354    6[1-(0),6-(1,6),6-(6,6)]
   133       -3.13247       -3.13247       -3.13247    6[1-(0),6-(6,6),7-(7,27)]
   134      -3.010565      -3.010565      -3.010565    6[6-(1,7),6-(1,7),6-(6,6)]
   135       9.923742       9.923742       9.923742    6[1-(0),6-(6,6),7-(7,27)]
   136      -2.617283      -2.617283      -2.617283    6[6-(1,6),6-(1,6),6-(6,6)]
   137      -2.077451      -2.077451      -2.077451    6[1-(0),6-(1,6),6-(6,6)]
   138      -1.741642      -1.741642      -1.741642    6[1-(0),6-(1,6),6-(6,6)]
   139      -1.911455      -1.911455      -1.911455    6[6-(1,6),6-(1,6),6-(6,6)]
   140      -2.431243      -2.431243      -2.431243    6[1-(0),6-(1,6),6-(6,6)]
   141      10.517796      10.517796      10.517796    6[1-(0),6-(1,6),6-(6,6)]
   142      -1.734624      -1.734624      -1.734624    6[1-(0),6-(6,6),7-(7,27)]
   143      -1.634118      -1.634118      -1.634118    6[6-(1,7),6-(1,7),6-(6,6)]
   144      -1.241698      -1.241698      -1.241698    6[1-(0),6-(6,6),7-(7,27)]
   145       -0.89701       -0.89701       -0.89701    6[1-(0),6-(6,6),7-(7,27)]
   146      -0.054019      -0.054019      -0.054019    6[6-(1,7),6-(1,7),6-(6,6)]
   147      -0.919019      -0.919019      -0.919019    6[1-(0),6-(6,6),7-(7,27)]
   148       6.643079       6.643079       6.643079    6[1-(0),6-(6,6),7-(7,27)]
   149       5.724753       5.724753       5.724753    6[6-(1,7),6-(1,7),6-(6,6)]
   150       6.608767       6.608767       6.608767    6[1-(0),6-(6,6),7-(7,27)]
   151       4.273568       4.273568       4.273568    6[6-(1,6),6-(1,6),6-(6,6)]
   152       3.554386       3.554386       3.554386    6[1-(0),6-(1,6),6-(6,6)]
   153       2.173745       2.173745       2.173745    6[1-(0),6-(1,6),6-(6,6)]
   154       1.449065       1.449065       1.449065    6[6-(1,6),6-(1,6),6-(6,6)]
   155       2.157787       2.157787       2.157787    6[1-(0),6-(1,6),6-(6,6)]
   156       3.531033       3.531033       3.531033    6[1-(0),6-(1,6),6-(6,6)]
   157       8.516858       8.516858       8.516858    6[1-(0),6-(6,6),7-(7,27)]
   158       8.394952       8.394952       8.394952    6[6-(1,7),6-(1,7),6-(6,6)]
   159      -4.539354      -4.539354      -4.539354    6[1-(0),6-(6,6),7-(7,27)]
   160        8.00167        8.00167        8.00167    6[6-(1,6),6-(1,6),6-(6,6)]
   161       7.461838       7.461838       7.461838    6[1-(0),6-(1,6),6-(6,6)]
   162      12.421104      12.421104      12.421104    6[1-(0),6-(1,6),6-(6,6)]
   163      12.590917      12.590917      12.590917    6[6-(1,6),6-(1,6),6-(6,6)]
   164      -0.216295      -0.216295      -0.216295    6[1-(0),6-(1,6),6-(6,6)]
   165      -5.133408      -5.133408      -5.133408    6[1-(0),6-(1,6),6-(6,6)]
   166      12.414087      12.414087      12.414087    6[1-(0),6-(6,6),7-(7,27)]
   167       12.31358       12.31358       12.31358    6[6-(1,7),6-(1,7),6-(6,6)]
   168       11.92116       11.92116       11.92116    6[1-(0),6-(6,6),7-(7,27)]
   169       0.472676       0.472676       0.472676    7[6-(1,6),7-(6,27),27-(7,7,7)]
   170       0.452227       0.452227       0.452227    7[6-(1,6),7-(6,27),27-(7,7,7)]
   171      10.550791      10.550791      10.550791    7[6-(1,6),7-(6,27),27-(7,7,7)]
   172      10.525469      10.525469      10.525469    7[6-(1,6),7-(6,27),27-(7,7,7)]
   173      11.560081      11.560081      11.560081    7[6-(1,6),7-(6,27),27-(7,7,7)]
   174      -1.581531      -1.581531      -1.581531    7[6-(1,6),7-(6,27),27-(7,7,7)]
   175       9.510964       9.510964       9.510964    7[6-(1,6),7-(6,27),27-(7,7,7)]
   176       9.239152       9.239152       9.239152    7[6-(1,6),7-(6,27),27-(7,7,7)]
   177      10.206787      10.206787      10.206787    7[6-(1,6),7-(6,27),27-(7,7,7)]
   178      10.227236      10.227236      10.227236    7[6-(1,6),7-(6,27),27-(7,7,7)]
   179       0.128671       0.128671       0.128671    7[6-(1,6),7-(6,27),27-(7,7,7)]
   180       0.153993       0.153993       0.153993    7[6-(1,6),7-(6,27),27-(7,7,7)]
   181      -0.880618      -0.880618      -0.880618    7[6-(1,6),7-(6,27),27-(7,7,7)]
   182      12.260994      12.260994      12.260994    7[6-(1,6),7-(6,27),27-(7,7,7)]
   183      -4.126576      -4.126576      -4.126576    7[6-(1,6),7-(6,27),27-(7,7,7)]
   184      -3.854765      -3.854765      -3.854765    7[6-(1,6),7-(6,27),27-(7,7,7)]
   185       7.559249       7.559249       7.559249    7[6-(1,6),7-(6,27),27-(7,7,7)]
   186       7.579698       7.579698       7.579698    7[6-(1,6),7-(6,27),27-(7,7,7)]
   187      -2.518866      -2.518866      -2.518866    7[6-(1,6),7-(6,27),27-(7,7,7)]
   188      -2.493544      -2.493544      -2.493544    7[6-(1,6),7-(6,27),27-(7,7,7)]
   189      -3.528156      -3.528156      -3.528156    7[6-(1,6),7-(6,27),27-(7,7,7)]
   190       9.613456       9.613456       9.613456    7[6-(1,6),7-(6,27),27-(7,7,7)]
   191      -1.479039      -1.479039      -1.479039    7[6-(1,6),7-(6,27),27-(7,7,7)]
   192      -1.207227      -1.207227      -1.207227    7[6-(1,6),7-(6,27),27-(7,7,7)]
   193      -2.174862      -2.174862      -2.174862    7[6-(1,6),7-(6,27),27-(7,7,7)]
   194      -2.195311      -2.195311      -2.195311    7[6-(1,6),7-(6,27),27-(7,7,7)]
   195       7.903254       7.903254       7.903254    7[6-(1,6),7-(6,27),27-(7,7,7)]
   196       7.877932       7.877932       7.877932    7[6-(1,6),7-(6,27),27-(7,7,7)]
   197       8.912543       8.912543       8.912543    7[6-(1,6),7-(6,27),27-(7,7,7)]
   198      -4.229069      -4.229069      -4.229069    7[6-(1,6),7-(6,27),27-(7,7,7)]
   199      12.158501      12.158501      12.158501    7[6-(1,6),7-(6,27),27-(7,7,7)]
   200       11.88669       11.88669       11.88669    7[6-(1,6),7-(6,27),27-(7,7,7)]
