# Supplementary material for: A collection of forcefield precursors for metal–organic frameworks
Source: RSC Adv. 2019 Nov 13;9(63):36492–507. doi: 10.1039/c9ra07327b (PMC9075174; doi:10.1039/c9ra07327b)
Supplement: RA-009-C9RA07327B-s2307 [file RA-009-C9RA07327B-s2307.txt]

SOHMEI_clean

13.823800    0.000000    0.000000
0.000000    28.174500    0.000000
0.000000    0.000000    45.199500

     1       1.999751       1.999751       1.999751    30[7-(6,6),7-(6,6),53-(0),53-(0)]
     2      11.531261      11.531261      11.531261    30[7-(6,6),7-(6,6),53-(0),53-(0)]
     3       1.761429       1.761429       1.761429    30[7-(6,6),7-(6,6),53-(0),53-(0)]
     4      11.824049      11.824049      11.824049    30[7-(6,6),7-(6,6),53-(0),53-(0)]
     5       2.292539       2.292539       2.292539    30[7-(6,6),7-(6,6),53-(0),53-(0)]
     6      12.062371      12.062371      12.062371    30[7-(6,6),7-(6,6),53-(0),53-(0)]
     7       8.911651       8.911651       8.911651    30[7-(6,6),7-(6,6),53-(0),53-(0)]
     8       4.619361       4.619361       4.619361    30[7-(6,6),7-(6,6),53-(0),53-(0)]
     9       8.673329       8.673329       8.673329    30[7-(6,6),7-(6,6),53-(0),53-(0)]
    10       4.912149       4.912149       4.912149    30[7-(6,6),7-(6,6),53-(0),53-(0)]
    11       9.204439       9.204439       9.204439    30[7-(6,6),7-(6,6),53-(0),53-(0)]
    12       5.150471       5.150471       5.150471    30[7-(6,6),7-(6,6),53-(0),53-(0)]
    13      11.824049      11.824049      11.824049    30[7-(6,6),7-(6,6),53-(0),53-(0)]
    14       2.292539       2.292539       2.292539    30[7-(6,6),7-(6,6),53-(0),53-(0)]
    15      12.062371      12.062371      12.062371    30[7-(6,6),7-(6,6),53-(0),53-(0)]
    16       1.999751       1.999751       1.999751    30[7-(6,6),7-(6,6),53-(0),53-(0)]
    17      11.531261      11.531261      11.531261    30[7-(6,6),7-(6,6),53-(0),53-(0)]
    18       1.761429       1.761429       1.761429    30[7-(6,6),7-(6,6),53-(0),53-(0)]
    19       4.912149       4.912149       4.912149    30[7-(6,6),7-(6,6),53-(0),53-(0)]
    20       9.204439       9.204439       9.204439    30[7-(6,6),7-(6,6),53-(0),53-(0)]
    21       5.150471       5.150471       5.150471    30[7-(6,6),7-(6,6),53-(0),53-(0)]
    22       8.911651       8.911651       8.911651    30[7-(6,6),7-(6,6),53-(0),53-(0)]
    23       4.619361       4.619361       4.619361    30[7-(6,6),7-(6,6),53-(0),53-(0)]
    24       8.673329       8.673329       8.673329    30[7-(6,6),7-(6,6),53-(0),53-(0)]
    25       1.249672       1.249672       1.249672    1[6-(6,6)]
    26       1.739034       1.739034       1.739034    1[6-(6,7)]
    27       0.933107       0.933107       0.933107    1[6-(6,7)]
    28       0.396743       0.396743       0.396743    1[6-(6,6)]
    29      13.727033      13.727033      13.727033    1[6-(6,6)]
    30      13.033079      13.033079      13.033079    1[6-(6,7)]
    31      12.369536      12.369536      12.369536    1[6-(6,7)]
    32      13.096668      13.096668      13.096668    1[6-(6,6)]
    33       0.511481       0.511481       0.511481    1[6-(6,6)]
    34       0.930342       0.930342       0.930342    1[6-(6,7)]
    35       1.625679       1.625679       1.625679    1[6-(6,7)]
    36       1.094845       1.094845       1.094845    1[6-(6,6)]
    37      12.032236      12.032236      12.032236    1[6-(6,6)]
    38      13.183758      13.183758      13.183758    1[6-(6,7)]
    39       2.708082       2.708082       2.708082    1[6-(6,7)]
    40       1.636738       1.636738       1.636738    1[6-(6,6)]
    41       1.606326       1.606326       1.606326    1[6-(6,6)]
    42       2.717759       2.717759       2.717759    1[6-(6,7)]
    43      13.210023      13.210023      13.210023    1[6-(6,7)]
    44      12.025324      12.025324      12.025324    1[6-(6,6)]
    45       9.350418       9.350418       9.350418    1[6-(6,6)]
    46       7.169023       7.169023       7.169023    1[6-(6,7)]
    47       7.116492       7.116492       7.116492    1[6-(6,7)]
    48       9.325535       9.325535       9.325535    1[6-(6,6)]
    49      12.574128      12.574128      12.574128    1[6-(6,6)]
    50      12.084766      12.084766      12.084766    1[6-(6,7)]
    51      12.890694      12.890694      12.890694    1[6-(6,7)]
    52      13.427057      13.427057      13.427057    1[6-(6,6)]
    53       0.096767       0.096767       0.096767    1[6-(6,6)]
    54       0.790721       0.790721       0.790721    1[6-(6,7)]
    55       1.454264       1.454264       1.454264    1[6-(6,7)]
    56       0.727132       0.727132       0.727132    1[6-(6,6)]
    57      13.312319      13.312319      13.312319    1[6-(6,6)]
    58      12.893458      12.893458      12.893458    1[6-(6,7)]
    59      12.198121      12.198121      12.198121    1[6-(6,7)]
    60      12.728955      12.728955      12.728955    1[6-(6,6)]
    61       1.791564       1.791564       1.791564    1[6-(6,6)]
    62       0.640042       0.640042       0.640042    1[6-(6,7)]
    63      11.115718      11.115718      11.115718    1[6-(6,7)]
    64      12.187062      12.187062      12.187062    1[6-(6,6)]
    65      12.217474      12.217474      12.217474    1[6-(6,6)]
    66      11.106041      11.106041      11.106041    1[6-(6,7)]
    67       0.613777       0.613777       0.613777    1[6-(6,7)]
    68       1.798476       1.798476       1.798476    1[6-(6,6)]
    69       4.473382       4.473382       4.473382    1[6-(6,6)]
    70       6.654777       6.654777       6.654777    1[6-(6,7)]
    71       6.707308       6.707308       6.707308    1[6-(6,7)]
    72       4.498265       4.498265       4.498265    1[6-(6,6)]
    73       8.161572       8.161572       8.161572    1[6-(6,6)]
    74       8.650934       8.650934       8.650934    1[6-(6,7)]
    75       7.845007       7.845007       7.845007    1[6-(6,7)]
    76       7.308643       7.308643       7.308643    1[6-(6,6)]
    77       6.815133       6.815133       6.815133    1[6-(6,6)]
    78       6.121179       6.121179       6.121179    1[6-(6,7)]
    79       5.457636       5.457636       5.457636    1[6-(6,7)]
    80       6.184768       6.184768       6.184768    1[6-(6,6)]
    81       7.423381       7.423381       7.423381    1[6-(6,6)]
    82       7.842242       7.842242       7.842242    1[6-(6,7)]
    83       8.537579       8.537579       8.537579    1[6-(6,7)]
    84       8.006745       8.006745       8.006745    1[6-(6,6)]
    85       5.120336       5.120336       5.120336    1[6-(6,6)]
    86       6.271858       6.271858       6.271858    1[6-(6,7)]
    87       9.619982       9.619982       9.619982    1[6-(6,7)]
    88       8.548638       8.548638       8.548638    1[6-(6,6)]
    89       8.518226       8.518226       8.518226    1[6-(6,6)]
    90       9.629659       9.629659       9.629659    1[6-(6,7)]
    91       6.298123       6.298123       6.298123    1[6-(6,7)]
    92       5.113424       5.113424       5.113424    1[6-(6,6)]
    93       2.438518       2.438518       2.438518    1[6-(6,6)]
    94       0.257123       0.257123       0.257123    1[6-(6,7)]
    95       0.204592       0.204592       0.204592    1[6-(6,7)]
    96       2.413635       2.413635       2.413635    1[6-(6,6)]
    97       5.662228       5.662228       5.662228    1[6-(6,6)]
    98       5.172866       5.172866       5.172866    1[6-(6,7)]
    99       5.978794       5.978794       5.978794    1[6-(6,7)]
   100       6.515157       6.515157       6.515157    1[6-(6,6)]
   101       7.008667       7.008667       7.008667    1[6-(6,6)]
   102       7.702621       7.702621       7.702621    1[6-(6,7)]
   103       8.366164       8.366164       8.366164    1[6-(6,7)]
   104       7.639032       7.639032       7.639032    1[6-(6,6)]
   105       6.400419       6.400419       6.400419    1[6-(6,6)]
   106       5.981558       5.981558       5.981558    1[6-(6,7)]
   107       5.286221       5.286221       5.286221    1[6-(6,7)]
   108       5.817055       5.817055       5.817055    1[6-(6,6)]
   109       8.703464       8.703464       8.703464    1[6-(6,6)]
   110       7.551942       7.551942       7.551942    1[6-(6,7)]
   111       4.203818       4.203818       4.203818    1[6-(6,7)]
   112       5.275162       5.275162       5.275162    1[6-(6,6)]
   113       5.305574       5.305574       5.305574    1[6-(6,6)]
   114       4.194141       4.194141       4.194141    1[6-(6,7)]
   115       7.525677       7.525677       7.525677    1[6-(6,7)]
   116       8.710376       8.710376       8.710376    1[6-(6,6)]
   117      11.385282      11.385282      11.385282    1[6-(6,6)]
   118      13.566677      13.566677      13.566677    1[6-(6,7)]
   119      13.619208      13.619208      13.619208    1[6-(6,7)]
   120      11.410165      11.410165      11.410165    1[6-(6,6)]
   121      12.574128      12.574128      12.574128    1[6-(6,6)]
   122      12.084766      12.084766      12.084766    1[6-(6,7)]
   123      12.890694      12.890694      12.890694    1[6-(6,7)]
   124      13.427057      13.427057      13.427057    1[6-(6,6)]
   125       0.096767       0.096767       0.096767    1[6-(6,6)]
   126       0.790721       0.790721       0.790721    1[6-(6,7)]
   127       1.454264       1.454264       1.454264    1[6-(6,7)]
   128       0.727132       0.727132       0.727132    1[6-(6,6)]
   129      13.312319      13.312319      13.312319    1[6-(6,6)]
   130      12.893458      12.893458      12.893458    1[6-(6,7)]
   131      12.198121      12.198121      12.198121    1[6-(6,7)]
   132      12.728955      12.728955      12.728955    1[6-(6,6)]
   133       1.791564       1.791564       1.791564    1[6-(6,6)]
   134       0.640042       0.640042       0.640042    1[6-(6,7)]
   135      11.115718      11.115718      11.115718    1[6-(6,7)]
   136      12.187062      12.187062      12.187062    1[6-(6,6)]
   137      12.217474      12.217474      12.217474    1[6-(6,6)]
   138      11.106041      11.106041      11.106041    1[6-(6,7)]
   139       0.613777       0.613777       0.613777    1[6-(6,7)]
   140       1.798476       1.798476       1.798476    1[6-(6,6)]
   141       4.473382       4.473382       4.473382    1[6-(6,6)]
   142       6.654777       6.654777       6.654777    1[6-(6,7)]
   143       6.707308       6.707308       6.707308    1[6-(6,7)]
   144       4.498265       4.498265       4.498265    1[6-(6,6)]
   145       1.249672       1.249672       1.249672    1[6-(6,6)]
   146       1.739034       1.739034       1.739034    1[6-(6,7)]
   147       0.933107       0.933107       0.933107    1[6-(6,7)]
   148       0.396743       0.396743       0.396743    1[6-(6,6)]
   149      13.727033      13.727033      13.727033    1[6-(6,6)]
   150      13.033079      13.033079      13.033079    1[6-(6,7)]
   151      12.369536      12.369536      12.369536    1[6-(6,7)]
   152      13.096668      13.096668      13.096668    1[6-(6,6)]
   153       0.511481       0.511481       0.511481    1[6-(6,6)]
   154       0.930342       0.930342       0.930342    1[6-(6,7)]
   155       1.625679       1.625679       1.625679    1[6-(6,7)]
   156       1.094845       1.094845       1.094845    1[6-(6,6)]
   157      12.032236      12.032236      12.032236    1[6-(6,6)]
   158      13.183758      13.183758      13.183758    1[6-(6,7)]
   159       2.708082       2.708082       2.708082    1[6-(6,7)]
   160       1.636738       1.636738       1.636738    1[6-(6,6)]
   161       1.606326       1.606326       1.606326    1[6-(6,6)]
   162       2.717759       2.717759       2.717759    1[6-(6,7)]
   163      13.210023      13.210023      13.210023    1[6-(6,7)]
   164      12.025324      12.025324      12.025324    1[6-(6,6)]
   165       9.350418       9.350418       9.350418    1[6-(6,6)]
   166       7.169023       7.169023       7.169023    1[6-(6,7)]
   167       7.116492       7.116492       7.116492    1[6-(6,7)]
   168       9.325535       9.325535       9.325535    1[6-(6,6)]
   169       5.662228       5.662228       5.662228    1[6-(6,6)]
   170       5.172866       5.172866       5.172866    1[6-(6,7)]
   171       5.978794       5.978794       5.978794    1[6-(6,7)]
   172       6.515157       6.515157       6.515157    1[6-(6,6)]
   173       7.008667       7.008667       7.008667    1[6-(6,6)]
   174       7.702621       7.702621       7.702621    1[6-(6,7)]
   175       8.366164       8.366164       8.366164    1[6-(6,7)]
   176       7.639032       7.639032       7.639032    1[6-(6,6)]
   177       6.400419       6.400419       6.400419    1[6-(6,6)]
   178       5.981558       5.981558       5.981558    1[6-(6,7)]
   179       5.286221       5.286221       5.286221    1[6-(6,7)]
   180       5.817055       5.817055       5.817055    1[6-(6,6)]
   181       8.703464       8.703464       8.703464    1[6-(6,6)]
   182       7.551942       7.551942       7.551942    1[6-(6,7)]
   183       4.203818       4.203818       4.203818    1[6-(6,7)]
   184       5.275162       5.275162       5.275162    1[6-(6,6)]
   185       5.305574       5.305574       5.305574    1[6-(6,6)]
   186       4.194141       4.194141       4.194141    1[6-(6,7)]
   187       7.525677       7.525677       7.525677    1[6-(6,7)]
   188       8.710376       8.710376       8.710376    1[6-(6,6)]
   189      11.385282      11.385282      11.385282    1[6-(6,6)]
   190      13.566677      13.566677      13.566677    1[6-(6,7)]
   191      13.619208      13.619208      13.619208    1[6-(6,7)]
   192      11.410165      11.410165      11.410165    1[6-(6,6)]
   193       8.161572       8.161572       8.161572    1[6-(6,6)]
   194       8.650934       8.650934       8.650934    1[6-(6,7)]
   195       7.845007       7.845007       7.845007    1[6-(6,7)]
   196       7.308643       7.308643       7.308643    1[6-(6,6)]
   197       6.815133       6.815133       6.815133    1[6-(6,6)]
   198       6.121179       6.121179       6.121179    1[6-(6,7)]
   199       5.457636       5.457636       5.457636    1[6-(6,7)]
   200       6.184768       6.184768       6.184768    1[6-(6,6)]
   201       7.423381       7.423381       7.423381    1[6-(6,6)]
   202       7.842242       7.842242       7.842242    1[6-(6,7)]
   203       8.537579       8.537579       8.537579    1[6-(6,7)]
   204       8.006745       8.006745       8.006745    1[6-(6,6)]
   205       5.120336       5.120336       5.120336    1[6-(6,6)]
   206       6.271858       6.271858       6.271858    1[6-(6,7)]
   207       9.619982       9.619982       9.619982    1[6-(6,7)]
   208       8.548638       8.548638       8.548638    1[6-(6,6)]
   209       8.518226       8.518226       8.518226    1[6-(6,6)]
   210       9.629659       9.629659       9.629659    1[6-(6,7)]
   211       6.298123       6.298123       6.298123    1[6-(6,7)]
   212       5.113424       5.113424       5.113424    1[6-(6,6)]
   213       2.438518       2.438518       2.438518    1[6-(6,6)]
   214       0.257123       0.257123       0.257123    1[6-(6,7)]
   215       0.204592       0.204592       0.204592    1[6-(6,7)]
   216       2.413635       2.413635       2.413635    1[6-(6,6)]
   217       0.619306       0.619306       0.619306    6[6-(6,6),7-(6),7-(6)]
   218       0.109208       0.109208       0.109208    6[6-(6,6),7-(6),7-(6)]
   219       0.598571       0.598571       0.598571    6[6-(6,6),7-(6),7-(6)]
   220       0.844634       0.844634       0.844634    6[6-(1,6),6-(1,6),6-(7,7)]
   221       1.192994       1.192994       1.192994    6[1-(0),6-(1,7),6-(6,6)]
   222       1.474999       1.474999       1.474999    6[1-(0),6-(1,6),7-(6,30)]
   223       1.003608       1.003608       1.003608    6[1-(0),6-(1,6),7-(6,30)]
   224       0.693955       0.693955       0.693955    6[1-(0),6-(1,7),6-(6,6)]
   225      13.536265      13.536265      13.536265    6[6-(1,6),6-(1,6),6-(7,7)]
   226      13.471293      13.471293      13.471293    6[1-(0),6-(1,7),6-(6,6)]
   227      13.019255      13.019255      13.019255    6[1-(0),6-(1,6),7-(6,30)]
   228      12.646012      12.646012      12.646012    6[1-(0),6-(1,6),7-(6,30)]
   229      13.086991      13.086991      13.086991    6[1-(0),6-(1,7),6-(6,6)]
   230       0.796251       0.796251       0.796251    6[6-(1,6),6-(1,6),6-(7,7)]
   231       0.724367       0.724367       0.724367    6[1-(0),6-(1,7),6-(6,6)]
   232       0.982872       0.982872       0.982872    6[1-(0),6-(1,6),7-(6,30)]
   233       1.371321       1.371321       1.371321    6[1-(0),6-(1,6),7-(6,30)]
   234       1.090698       1.090698       1.090698    6[1-(0),6-(1,7),6-(6,6)]
   235      12.885164      12.885164      12.885164    6[6-(6,6),7-(6),7-(6)]
   236      12.843693      12.843693      12.843693    6[6-(6,6),7-(6),7-(6)]
   237       10.97748       10.97748       10.97748    6[6-(6,6),7-(6),7-(6)]
   238      13.612296      13.612296      13.612296    6[6-(1,6),6-(1,6),6-(7,7)]
   239      12.937694      12.937694      12.937694    6[1-(0),6-(1,7),6-(6,6)]
   240      13.635796      13.635796      13.635796    6[1-(0),6-(1,6),7-(6,30)]
   241         1.7888         1.7888         1.7888    6[1-(0),6-(1,6),7-(6,30)]
   242       1.152905       1.152905       1.152905    6[1-(0),6-(1,7),6-(6,6)]
   243      13.580501      13.580501      13.580501    6[6-(1,6),6-(1,6),6-(7,7)]
   244       1.125257       1.125257       1.125257    6[1-(0),6-(1,7),6-(6,6)]
   245         1.7888         1.7888         1.7888    6[1-(0),6-(1,6),7-(6,30)]
   246      13.660679      13.660679      13.660679    6[1-(0),6-(1,6),7-(6,30)]
   247      12.954283      12.954283      12.954283    6[1-(0),6-(1,7),6-(6,6)]
   248       9.564687       9.564687       9.564687    6[6-(1,6),6-(1,6),6-(7,7)]
   249       8.910821       8.910821       8.910821    6[1-(0),6-(1,7),6-(6,6)]
   250       7.614149       7.614149       7.614149    6[1-(0),6-(1,6),7-(6,30)]
   251       7.568531       7.568531       7.568531    6[1-(0),6-(1,6),7-(6,30)]
   252       8.908057       8.908057       8.908057    6[1-(0),6-(1,7),6-(6,6)]
   253      13.204494      13.204494      13.204494    6[6-(6,6),7-(6),7-(6)]
   254      13.714592      13.714592      13.714592    6[6-(6,6),7-(6),7-(6)]
   255      13.225229      13.225229      13.225229    6[6-(6,6),7-(6),7-(6)]
   256      12.979166      12.979166      12.979166    6[6-(1,6),6-(1,6),6-(7,7)]
   257      12.630806      12.630806      12.630806    6[1-(0),6-(1,7),6-(6,6)]
   258      12.348801      12.348801      12.348801    6[1-(0),6-(1,6),7-(6,30)]
   259      12.820192      12.820192      12.820192    6[1-(0),6-(1,6),7-(6,30)]
   260      13.129845      13.129845      13.129845    6[1-(0),6-(1,7),6-(6,6)]
   261       0.287535       0.287535       0.287535    6[6-(1,6),6-(1,6),6-(7,7)]
   262       0.352507       0.352507       0.352507    6[1-(0),6-(1,7),6-(6,6)]
   263       0.804545       0.804545       0.804545    6[1-(0),6-(1,6),7-(6,30)]
   264       1.177788       1.177788       1.177788    6[1-(0),6-(1,6),7-(6,30)]
   265       0.736809       0.736809       0.736809    6[1-(0),6-(1,7),6-(6,6)]
   266      13.027549      13.027549      13.027549    6[6-(1,6),6-(1,6),6-(7,7)]
   267      13.099433      13.099433      13.099433    6[1-(0),6-(1,7),6-(6,6)]
   268      12.840928      12.840928      12.840928    6[1-(0),6-(1,6),7-(6,30)]
   269      12.452479      12.452479      12.452479    6[1-(0),6-(1,6),7-(6,30)]
   270      12.733102      12.733102      12.733102    6[1-(0),6-(1,7),6-(6,6)]
   271       0.938636       0.938636       0.938636    6[6-(6,6),7-(6),7-(6)]
   272       0.980107       0.980107       0.980107    6[6-(6,6),7-(6),7-(6)]
   273        2.84632        2.84632        2.84632    6[6-(6,6),7-(6),7-(6)]
   274       0.211504       0.211504       0.211504    6[6-(1,6),6-(1,6),6-(7,7)]
   275       0.886106       0.886106       0.886106    6[1-(0),6-(1,7),6-(6,6)]
   276       0.188004       0.188004       0.188004    6[1-(0),6-(1,6),7-(6,30)]
   277         12.035         12.035         12.035    6[1-(0),6-(1,6),7-(6,30)]
   278      12.670895      12.670895      12.670895    6[1-(0),6-(1,7),6-(6,6)]
   279       0.243299       0.243299       0.243299    6[6-(1,6),6-(1,6),6-(7,7)]
   280      12.698543      12.698543      12.698543    6[1-(0),6-(1,7),6-(6,6)]
   281         12.035         12.035         12.035    6[1-(0),6-(1,6),7-(6,30)]
   282       0.163121       0.163121       0.163121    6[1-(0),6-(1,6),7-(6,30)]
   283       0.869517       0.869517       0.869517    6[1-(0),6-(1,7),6-(6,6)]
   284       4.259113       4.259113       4.259113    6[6-(1,6),6-(1,6),6-(7,7)]
   285       4.912979       4.912979       4.912979    6[1-(0),6-(1,7),6-(6,6)]
   286       6.209651       6.209651       6.209651    6[1-(0),6-(1,6),7-(6,30)]
   287        6.25527        6.25527        6.25527    6[1-(0),6-(1,6),7-(6,30)]
   288       4.915743       4.915743       4.915743    6[1-(0),6-(1,7),6-(6,6)]
   289       7.531206       7.531206       7.531206    6[6-(6,6),7-(6),7-(6)]
   290       7.021108       7.021108       7.021108    6[6-(6,6),7-(6),7-(6)]
   291       7.510471       7.510471       7.510471    6[6-(6,6),7-(6),7-(6)]
   292       7.756534       7.756534       7.756534    6[6-(1,6),6-(1,6),6-(7,7)]
   293       8.104894       8.104894       8.104894    6[1-(0),6-(1,7),6-(6,6)]
   294       8.386899       8.386899       8.386899    6[1-(0),6-(1,6),7-(6,30)]
   295       7.915508       7.915508       7.915508    6[1-(0),6-(1,6),7-(6,30)]
   296       7.605855       7.605855       7.605855    6[1-(0),6-(1,7),6-(6,6)]
   297       6.624365       6.624365       6.624365    6[6-(1,6),6-(1,6),6-(7,7)]
   298       6.559393       6.559393       6.559393    6[1-(0),6-(1,7),6-(6,6)]
   299       6.107355       6.107355       6.107355    6[1-(0),6-(1,6),7-(6,30)]
   300       5.734112       5.734112       5.734112    6[1-(0),6-(1,6),7-(6,30)]
   301       6.175091       6.175091       6.175091    6[1-(0),6-(1,7),6-(6,6)]
   302       7.708151       7.708151       7.708151    6[6-(1,6),6-(1,6),6-(7,7)]
   303       7.636267       7.636267       7.636267    6[1-(0),6-(1,7),6-(6,6)]
   304       7.894772       7.894772       7.894772    6[1-(0),6-(1,6),7-(6,30)]
   305       8.283221       8.283221       8.283221    6[1-(0),6-(1,6),7-(6,30)]
   306       8.002598       8.002598       8.002598    6[1-(0),6-(1,7),6-(6,6)]
   307       5.973264       5.973264       5.973264    6[6-(6,6),7-(6),7-(6)]
   308       5.931793       5.931793       5.931793    6[6-(6,6),7-(6),7-(6)]
   309        4.06558        4.06558        4.06558    6[6-(6,6),7-(6),7-(6)]
   310       6.700396       6.700396       6.700396    6[6-(1,6),6-(1,6),6-(7,7)]
   311       6.025794       6.025794       6.025794    6[1-(0),6-(1,7),6-(6,6)]
   312       6.723896       6.723896       6.723896    6[1-(0),6-(1,6),7-(6,30)]
   313         8.7007         8.7007         8.7007    6[1-(0),6-(1,6),7-(6,30)]
   314       8.064805       8.064805       8.064805    6[1-(0),6-(1,7),6-(6,6)]
   315       6.668601       6.668601       6.668601    6[6-(1,6),6-(1,6),6-(7,7)]
   316       8.037157       8.037157       8.037157    6[1-(0),6-(1,7),6-(6,6)]
   317         8.7007         8.7007         8.7007    6[1-(0),6-(1,6),7-(6,30)]
   318       6.748779       6.748779       6.748779    6[1-(0),6-(1,6),7-(6,30)]
   319       6.042383       6.042383       6.042383    6[1-(0),6-(1,7),6-(6,6)]
   320       2.652787       2.652787       2.652787    6[6-(1,6),6-(1,6),6-(7,7)]
   321       1.998921       1.998921       1.998921    6[1-(0),6-(1,7),6-(6,6)]
   322       0.702249       0.702249       0.702249    6[1-(0),6-(1,6),7-(6,30)]
   323       0.656631       0.656631       0.656631    6[1-(0),6-(1,6),7-(6,30)]
   324       1.996157       1.996157       1.996157    6[1-(0),6-(1,7),6-(6,6)]
   325       6.292594       6.292594       6.292594    6[6-(6,6),7-(6),7-(6)]
   326       6.802692       6.802692       6.802692    6[6-(6,6),7-(6),7-(6)]
   327       6.313329       6.313329       6.313329    6[6-(6,6),7-(6),7-(6)]
   328       6.067266       6.067266       6.067266    6[6-(1,6),6-(1,6),6-(7,7)]
   329       5.718906       5.718906       5.718906    6[1-(0),6-(1,7),6-(6,6)]
   330       5.436901       5.436901       5.436901    6[1-(0),6-(1,6),7-(6,30)]
   331       5.908292       5.908292       5.908292    6[1-(0),6-(1,6),7-(6,30)]
   332       6.217945       6.217945       6.217945    6[1-(0),6-(1,7),6-(6,6)]
   333       7.199435       7.199435       7.199435    6[6-(1,6),6-(1,6),6-(7,7)]
   334       7.264407       7.264407       7.264407    6[1-(0),6-(1,7),6-(6,6)]
   335       7.716445       7.716445       7.716445    6[1-(0),6-(1,6),7-(6,30)]
   336       8.089688       8.089688       8.089688    6[1-(0),6-(1,6),7-(6,30)]
   337       7.648709       7.648709       7.648709    6[1-(0),6-(1,7),6-(6,6)]
   338       6.115649       6.115649       6.115649    6[6-(1,6),6-(1,6),6-(7,7)]
   339       6.187533       6.187533       6.187533    6[1-(0),6-(1,7),6-(6,6)]
   340       5.929028       5.929028       5.929028    6[1-(0),6-(1,6),7-(6,30)]
   341       5.540579       5.540579       5.540579    6[1-(0),6-(1,6),7-(6,30)]
   342       5.821202       5.821202       5.821202    6[1-(0),6-(1,7),6-(6,6)]
   343       7.850536       7.850536       7.850536    6[6-(6,6),7-(6),7-(6)]
   344       7.892007       7.892007       7.892007    6[6-(6,6),7-(6),7-(6)]
   345        9.75822        9.75822        9.75822    6[6-(6,6),7-(6),7-(6)]
   346       7.123404       7.123404       7.123404    6[6-(1,6),6-(1,6),6-(7,7)]
   347       7.798006       7.798006       7.798006    6[1-(0),6-(1,7),6-(6,6)]
   348       7.099904       7.099904       7.099904    6[1-(0),6-(1,6),7-(6,30)]
   349         5.1231         5.1231         5.1231    6[1-(0),6-(1,6),7-(6,30)]
   350       5.758995       5.758995       5.758995    6[1-(0),6-(1,7),6-(6,6)]
   351       7.155199       7.155199       7.155199    6[6-(1,6),6-(1,6),6-(7,7)]
   352       5.786643       5.786643       5.786643    6[1-(0),6-(1,7),6-(6,6)]
   353         5.1231         5.1231         5.1231    6[1-(0),6-(1,6),7-(6,30)]
   354       7.075021       7.075021       7.075021    6[1-(0),6-(1,6),7-(6,30)]
   355       7.781417       7.781417       7.781417    6[1-(0),6-(1,7),6-(6,6)]
   356      11.171013      11.171013      11.171013    6[6-(1,6),6-(1,6),6-(7,7)]
   357      11.824879      11.824879      11.824879    6[1-(0),6-(1,7),6-(6,6)]
   358      13.121551      13.121551      13.121551    6[1-(0),6-(1,6),7-(6,30)]
   359      13.167169      13.167169      13.167169    6[1-(0),6-(1,6),7-(6,30)]
   360      11.827643      11.827643      11.827643    6[1-(0),6-(1,7),6-(6,6)]
   361      13.204494      13.204494      13.204494    6[6-(6,6),7-(6),7-(6)]
   362      13.714592      13.714592      13.714592    6[6-(6,6),7-(6),7-(6)]
   363      13.225229      13.225229      13.225229    6[6-(6,6),7-(6),7-(6)]
   364      12.979166      12.979166      12.979166    6[6-(1,6),6-(1,6),6-(7,7)]
   365      12.630806      12.630806      12.630806    6[1-(0),6-(1,7),6-(6,6)]
   366      12.348801      12.348801      12.348801    6[1-(0),6-(1,6),7-(6,30)]
   367      12.820192      12.820192      12.820192    6[1-(0),6-(1,6),7-(6,30)]
   368      13.129845      13.129845      13.129845    6[1-(0),6-(1,7),6-(6,6)]
   369       0.287535       0.287535       0.287535    6[6-(1,6),6-(1,6),6-(7,7)]
   370       0.352507       0.352507       0.352507    6[1-(0),6-(1,7),6-(6,6)]
   371       0.804545       0.804545       0.804545    6[1-(0),6-(1,6),7-(6,30)]
   372       1.177788       1.177788       1.177788    6[1-(0),6-(1,6),7-(6,30)]
   373       0.736809       0.736809       0.736809    6[1-(0),6-(1,7),6-(6,6)]
   374      13.027549      13.027549      13.027549    6[6-(1,6),6-(1,6),6-(7,7)]
   375      13.099433      13.099433      13.099433    6[1-(0),6-(1,7),6-(6,6)]
   376      12.840928      12.840928      12.840928    6[1-(0),6-(1,6),7-(6,30)]
   377      12.452479      12.452479      12.452479    6[1-(0),6-(1,6),7-(6,30)]
   378      12.733102      12.733102      12.733102    6[1-(0),6-(1,7),6-(6,6)]
   379       0.938636       0.938636       0.938636    6[6-(6,6),7-(6),7-(6)]
   380       0.980107       0.980107       0.980107    6[6-(6,6),7-(6),7-(6)]
   381        2.84632        2.84632        2.84632    6[6-(6,6),7-(6),7-(6)]
   382       0.211504       0.211504       0.211504    6[6-(1,6),6-(1,6),6-(7,7)]
   383       0.886106       0.886106       0.886106    6[1-(0),6-(1,7),6-(6,6)]
   384       0.188004       0.188004       0.188004    6[1-(0),6-(1,6),7-(6,30)]
   385         12.035         12.035         12.035    6[1-(0),6-(1,6),7-(6,30)]
   386      12.670895      12.670895      12.670895    6[1-(0),6-(1,7),6-(6,6)]
   387       0.243299       0.243299       0.243299    6[6-(1,6),6-(1,6),6-(7,7)]
   388      12.698543      12.698543      12.698543    6[1-(0),6-(1,7),6-(6,6)]
   389         12.035         12.035         12.035    6[1-(0),6-(1,6),7-(6,30)]
   390       0.163121       0.163121       0.163121    6[1-(0),6-(1,6),7-(6,30)]
   391       0.869517       0.869517       0.869517    6[1-(0),6-(1,7),6-(6,6)]
   392       4.259113       4.259113       4.259113    6[6-(1,6),6-(1,6),6-(7,7)]
   393       4.912979       4.912979       4.912979    6[1-(0),6-(1,7),6-(6,6)]
   394       6.209651       6.209651       6.209651    6[1-(0),6-(1,6),7-(6,30)]
   395        6.25527        6.25527        6.25527    6[1-(0),6-(1,6),7-(6,30)]
   396       4.915743       4.915743       4.915743    6[1-(0),6-(1,7),6-(6,6)]
   397       0.619306       0.619306       0.619306    6[6-(6,6),7-(6),7-(6)]
   398       0.109208       0.109208       0.109208    6[6-(6,6),7-(6),7-(6)]
   399       0.598571       0.598571       0.598571    6[6-(6,6),7-(6),7-(6)]
   400       0.844634       0.844634       0.844634    6[6-(1,6),6-(1,6),6-(7,7)]
   401       1.192994       1.192994       1.192994    6[1-(0),6-(1,7),6-(6,6)]
   402       1.474999       1.474999       1.474999    6[1-(0),6-(1,6),7-(6,30)]
   403       1.003608       1.003608       1.003608    6[1-(0),6-(1,6),7-(6,30)]
   404       0.693955       0.693955       0.693955    6[1-(0),6-(1,7),6-(6,6)]
   405      13.536265      13.536265      13.536265    6[6-(1,6),6-(1,6),6-(7,7)]
   406      13.471293      13.471293      13.471293    6[1-(0),6-(1,7),6-(6,6)]
   407      13.019255      13.019255      13.019255    6[1-(0),6-(1,6),7-(6,30)]
   408      12.646012      12.646012      12.646012    6[1-(0),6-(1,6),7-(6,30)]
   409      13.086991      13.086991      13.086991    6[1-(0),6-(1,7),6-(6,6)]
   410       0.796251       0.796251       0.796251    6[6-(1,6),6-(1,6),6-(7,7)]
   411       0.724367       0.724367       0.724367    6[1-(0),6-(1,7),6-(6,6)]
   412       0.982872       0.982872       0.982872    6[1-(0),6-(1,6),7-(6,30)]
   413       1.371321       1.371321       1.371321    6[1-(0),6-(1,6),7-(6,30)]
   414       1.090698       1.090698       1.090698    6[1-(0),6-(1,7),6-(6,6)]
   415      12.885164      12.885164      12.885164    6[6-(6,6),7-(6),7-(6)]
   416      12.843693      12.843693      12.843693    6[6-(6,6),7-(6),7-(6)]
   417       10.97748       10.97748       10.97748    6[6-(6,6),7-(6),7-(6)]
   418      13.612296      13.612296      13.612296    6[6-(1,6),6-(1,6),6-(7,7)]
   419      12.937694      12.937694      12.937694    6[1-(0),6-(1,7),6-(6,6)]
   420      13.635796      13.635796      13.635796    6[1-(0),6-(1,6),7-(6,30)]
   421         1.7888         1.7888         1.7888    6[1-(0),6-(1,6),7-(6,30)]
   422       1.152905       1.152905       1.152905    6[1-(0),6-(1,7),6-(6,6)]
   423      13.580501      13.580501      13.580501    6[6-(1,6),6-(1,6),6-(7,7)]
   424       1.125257       1.125257       1.125257    6[1-(0),6-(1,7),6-(6,6)]
   425         1.7888         1.7888         1.7888    6[1-(0),6-(1,6),7-(6,30)]
   426      13.660679      13.660679      13.660679    6[1-(0),6-(1,6),7-(6,30)]
   427      12.954283      12.954283      12.954283    6[1-(0),6-(1,7),6-(6,6)]
   428       9.564687       9.564687       9.564687    6[6-(1,6),6-(1,6),6-(7,7)]
   429       8.910821       8.910821       8.910821    6[1-(0),6-(1,7),6-(6,6)]
   430       7.614149       7.614149       7.614149    6[1-(0),6-(1,6),7-(6,30)]
   431       7.568531       7.568531       7.568531    6[1-(0),6-(1,6),7-(6,30)]
   432       8.908057       8.908057       8.908057    6[1-(0),6-(1,7),6-(6,6)]
   433       6.292594       6.292594       6.292594    6[6-(6,6),7-(6),7-(6)]
   434       6.802692       6.802692       6.802692    6[6-(6,6),7-(6),7-(6)]
   435       6.313329       6.313329       6.313329    6[6-(6,6),7-(6),7-(6)]
   436       6.067266       6.067266       6.067266    6[6-(1,6),6-(1,6),6-(7,7)]
   437       5.718906       5.718906       5.718906    6[1-(0),6-(1,7),6-(6,6)]
   438       5.436901       5.436901       5.436901    6[1-(0),6-(1,6),7-(6,30)]
   439       5.908292       5.908292       5.908292    6[1-(0),6-(1,6),7-(6,30)]
   440       6.217945       6.217945       6.217945    6[1-(0),6-(1,7),6-(6,6)]
   441       7.199435       7.199435       7.199435    6[6-(1,6),6-(1,6),6-(7,7)]
   442       7.264407       7.264407       7.264407    6[1-(0),6-(1,7),6-(6,6)]
   443       7.716445       7.716445       7.716445    6[1-(0),6-(1,6),7-(6,30)]
   444       8.089688       8.089688       8.089688    6[1-(0),6-(1,6),7-(6,30)]
   445       7.648709       7.648709       7.648709    6[1-(0),6-(1,7),6-(6,6)]
   446       6.115649       6.115649       6.115649    6[6-(1,6),6-(1,6),6-(7,7)]
   447       6.187533       6.187533       6.187533    6[1-(0),6-(1,7),6-(6,6)]
   448       5.929028       5.929028       5.929028    6[1-(0),6-(1,6),7-(6,30)]
   449       5.540579       5.540579       5.540579    6[1-(0),6-(1,6),7-(6,30)]
   450       5.821202       5.821202       5.821202    6[1-(0),6-(1,7),6-(6,6)]
   451       7.850536       7.850536       7.850536    6[6-(6,6),7-(6),7-(6)]
   452       7.892007       7.892007       7.892007    6[6-(6,6),7-(6),7-(6)]
   453        9.75822        9.75822        9.75822    6[6-(6,6),7-(6),7-(6)]
   454       7.123404       7.123404       7.123404    6[6-(1,6),6-(1,6),6-(7,7)]
   455       7.798006       7.798006       7.798006    6[1-(0),6-(1,7),6-(6,6)]
   456       7.099904       7.099904       7.099904    6[1-(0),6-(1,6),7-(6,30)]
   457         5.1231         5.1231         5.1231    6[1-(0),6-(1,6),7-(6,30)]
   458       5.758995       5.758995       5.758995    6[1-(0),6-(1,7),6-(6,6)]
   459       7.155199       7.155199       7.155199    6[6-(1,6),6-(1,6),6-(7,7)]
   460       5.786643       5.786643       5.786643    6[1-(0),6-(1,7),6-(6,6)]
   461         5.1231         5.1231         5.1231    6[1-(0),6-(1,6),7-(6,30)]
   462       7.075021       7.075021       7.075021    6[1-(0),6-(1,6),7-(6,30)]
   463       7.781417       7.781417       7.781417    6[1-(0),6-(1,7),6-(6,6)]
   464      11.171013      11.171013      11.171013    6[6-(1,6),6-(1,6),6-(7,7)]
   465      11.824879      11.824879      11.824879    6[1-(0),6-(1,7),6-(6,6)]
   466      13.121551      13.121551      13.121551    6[1-(0),6-(1,6),7-(6,30)]
   467      13.167169      13.167169      13.167169    6[1-(0),6-(1,6),7-(6,30)]
   468      11.827643      11.827643      11.827643    6[1-(0),6-(1,7),6-(6,6)]
   469       7.531206       7.531206       7.531206    6[6-(6,6),7-(6),7-(6)]
   470       7.021108       7.021108       7.021108    6[6-(6,6),7-(6),7-(6)]
   471       7.510471       7.510471       7.510471    6[6-(6,6),7-(6),7-(6)]
   472       7.756534       7.756534       7.756534    6[6-(1,6),6-(1,6),6-(7,7)]
   473       8.104894       8.104894       8.104894    6[1-(0),6-(1,7),6-(6,6)]
   474       8.386899       8.386899       8.386899    6[1-(0),6-(1,6),7-(6,30)]
   475       7.915508       7.915508       7.915508    6[1-(0),6-(1,6),7-(6,30)]
   476       7.605855       7.605855       7.605855    6[1-(0),6-(1,7),6-(6,6)]
   477       6.624365       6.624365       6.624365    6[6-(1,6),6-(1,6),6-(7,7)]
   478       6.559393       6.559393       6.559393    6[1-(0),6-(1,7),6-(6,6)]
   479       6.107355       6.107355       6.107355    6[1-(0),6-(1,6),7-(6,30)]
   480       5.734112       5.734112       5.734112    6[1-(0),6-(1,6),7-(6,30)]
   481       6.175091       6.175091       6.175091    6[1-(0),6-(1,7),6-(6,6)]
   482       7.708151       7.708151       7.708151    6[6-(1,6),6-(1,6),6-(7,7)]
   483       7.636267       7.636267       7.636267    6[1-(0),6-(1,7),6-(6,6)]
   484       7.894772       7.894772       7.894772    6[1-(0),6-(1,6),7-(6,30)]
   485       8.283221       8.283221       8.283221    6[1-(0),6-(1,6),7-(6,30)]
   486       8.002598       8.002598       8.002598    6[1-(0),6-(1,7),6-(6,6)]
   487       5.973264       5.973264       5.973264    6[6-(6,6),7-(6),7-(6)]
   488       5.931793       5.931793       5.931793    6[6-(6,6),7-(6),7-(6)]
   489        4.06558        4.06558        4.06558    6[6-(6,6),7-(6),7-(6)]
   490       6.700396       6.700396       6.700396    6[6-(1,6),6-(1,6),6-(7,7)]
   491       6.025794       6.025794       6.025794    6[1-(0),6-(1,7),6-(6,6)]
   492       6.723896       6.723896       6.723896    6[1-(0),6-(1,6),7-(6,30)]
   493         8.7007         8.7007         8.7007    6[1-(0),6-(1,6),7-(6,30)]
   494       8.064805       8.064805       8.064805    6[1-(0),6-(1,7),6-(6,6)]
   495       6.668601       6.668601       6.668601    6[6-(1,6),6-(1,6),6-(7,7)]
   496       8.037157       8.037157       8.037157    6[1-(0),6-(1,7),6-(6,6)]
   497         8.7007         8.7007         8.7007    6[1-(0),6-(1,6),7-(6,30)]
   498       6.748779       6.748779       6.748779    6[1-(0),6-(1,6),7-(6,30)]
   499       6.042383       6.042383       6.042383    6[1-(0),6-(1,7),6-(6,6)]
   500       2.652787       2.652787       2.652787    6[6-(1,6),6-(1,6),6-(7,7)]
   501       1.998921       1.998921       1.998921    6[1-(0),6-(1,7),6-(6,6)]
   502       0.702249       0.702249       0.702249    6[1-(0),6-(1,6),7-(6,30)]
   503       0.656631       0.656631       0.656631    6[1-(0),6-(1,6),7-(6,30)]
   504       1.996157       1.996157       1.996157    6[1-(0),6-(1,7),6-(6,6)]
   505       4.504762       4.504762       4.504762    53[30-(7,7,53)]
   506       0.741232       0.741232       0.741232    53[30-(7,7,53)]
   507       9.304247       9.304247       9.304247    53[30-(7,7,53)]
   508      11.505411      11.505411      11.505411    53[30-(7,7,53)]
   509       2.809964       2.809964       2.809964    53[30-(7,7,53)]
   510        2.92871        2.92871        2.92871    53[30-(7,7,53)]
   511       9.319038       9.319038       9.319038    53[30-(7,7,53)]
   512      13.082568      13.082568      13.082568    53[30-(7,7,53)]
   513       4.519553       4.519553       4.519553    53[30-(7,7,53)]
   514       2.318389       2.318389       2.318389    53[30-(7,7,53)]
   515      11.013836      11.013836      11.013836    53[30-(7,7,53)]
   516       10.89509       10.89509       10.89509    53[30-(7,7,53)]
   517      11.416662      11.416662      11.416662    53[30-(7,7,53)]
   518       7.653132       7.653132       7.653132    53[30-(7,7,53)]
   519       2.392347       2.392347       2.392347    53[30-(7,7,53)]
   520       4.593511       4.593511       4.593511    53[30-(7,7,53)]
   521       9.721864       9.721864       9.721864    53[30-(7,7,53)]
   522        9.84061        9.84061        9.84061    53[30-(7,7,53)]
   523       2.407138       2.407138       2.407138    53[30-(7,7,53)]
   524       6.170668       6.170668       6.170668    53[30-(7,7,53)]
   525      11.431453      11.431453      11.431453    53[30-(7,7,53)]
   526       9.230289       9.230289       9.230289    53[30-(7,7,53)]
   527       4.101936       4.101936       4.101936    53[30-(7,7,53)]
   528        3.98319        3.98319        3.98319    53[30-(7,7,53)]
   529       9.319038       9.319038       9.319038    53[30-(7,7,53)]
   530      13.082568      13.082568      13.082568    53[30-(7,7,53)]
   531       4.519553       4.519553       4.519553    53[30-(7,7,53)]
   532       2.318389       2.318389       2.318389    53[30-(7,7,53)]
   533      11.013836      11.013836      11.013836    53[30-(7,7,53)]
   534       10.89509       10.89509       10.89509    53[30-(7,7,53)]
   535       4.504762       4.504762       4.504762    53[30-(7,7,53)]
   536       0.741232       0.741232       0.741232    53[30-(7,7,53)]
   537       9.304247       9.304247       9.304247    53[30-(7,7,53)]
   538      11.505411      11.505411      11.505411    53[30-(7,7,53)]
   539       2.809964       2.809964       2.809964    53[30-(7,7,53)]
   540        2.92871        2.92871        2.92871    53[30-(7,7,53)]
   541       2.407138       2.407138       2.407138    53[30-(7,7,53)]
   542       6.170668       6.170668       6.170668    53[30-(7,7,53)]
   543      11.431453      11.431453      11.431453    53[30-(7,7,53)]
   544       9.230289       9.230289       9.230289    53[30-(7,7,53)]
   545       4.101936       4.101936       4.101936    53[30-(7,7,53)]
   546        3.98319        3.98319        3.98319    53[30-(7,7,53)]
   547      11.416662      11.416662      11.416662    53[30-(7,7,53)]
   548       7.653132       7.653132       7.653132    53[30-(7,7,53)]
   549       2.392347       2.392347       2.392347    53[30-(7,7,53)]
   550       4.593511       4.593511       4.593511    53[30-(7,7,53)]
   551       9.721864       9.721864       9.721864    53[30-(7,7,53)]
   552        9.84061        9.84061        9.84061    53[30-(7,7,53)]
   553       0.294447       0.294447       0.294447    7[6-(6,7),6-(6,7)]
   554       0.247446       0.247446       0.247446    7[6-(6,7),6-(6,7)]
   555       0.816987       0.816987       0.816987    7[6-(6,7),6-(6,7)]
   556       1.390674       1.390674       1.390674    7[6-(1,6),6-(1,6),30-(7,53,53)]
   557      12.587952      12.587952      12.587952    7[6-(1,6),6-(1,6),30-(7,53,53)]
   558       1.299437       1.299437       1.299437    7[6-(1,6),6-(1,6),30-(7,53,53)]
   559      13.550089      13.550089      13.550089    7[6-(6,7),6-(6,7)]
   560      11.529049      11.529049      11.529049    7[6-(6,7),6-(6,7)]
   561      11.573285      11.573285      11.573285    7[6-(6,7),6-(6,7)]
   562       1.148758       1.148758       1.148758    7[6-(1,6),6-(1,6),30-(7,53,53)]
   563       1.163964       1.163964       1.163964    7[6-(1,6),6-(1,6),30-(7,53,53)]
   564       6.967195       6.967195       6.967195    7[6-(1,6),6-(1,6),30-(7,53,53)]
   565      13.529353      13.529353      13.529353    7[6-(6,7),6-(6,7)]
   566      13.576354      13.576354      13.576354    7[6-(6,7),6-(6,7)]
   567      13.006813      13.006813      13.006813    7[6-(6,7),6-(6,7)]
   568      12.433126      12.433126      12.433126    7[6-(1,6),6-(1,6),30-(7,53,53)]
   569       1.235848       1.235848       1.235848    7[6-(1,6),6-(1,6),30-(7,53,53)]
   570      12.524363      12.524363      12.524363    7[6-(1,6),6-(1,6),30-(7,53,53)]
   571       0.273711       0.273711       0.273711    7[6-(6,7),6-(6,7)]
   572       2.294751       2.294751       2.294751    7[6-(6,7),6-(6,7)]
   573       2.250515       2.250515       2.250515    7[6-(6,7),6-(6,7)]
   574      12.675042      12.675042      12.675042    7[6-(1,6),6-(1,6),30-(7,53,53)]
   575      12.659836      12.659836      12.659836    7[6-(1,6),6-(1,6),30-(7,53,53)]
   576       6.856605       6.856605       6.856605    7[6-(1,6),6-(1,6),30-(7,53,53)]
   577       7.206347       7.206347       7.206347    7[6-(6,7),6-(6,7)]
   578       7.159346       7.159346       7.159346    7[6-(6,7),6-(6,7)]
   579       7.728887       7.728887       7.728887    7[6-(6,7),6-(6,7)]
   580       8.302574       8.302574       8.302574    7[6-(1,6),6-(1,6),30-(7,53,53)]
   581       5.676052       5.676052       5.676052    7[6-(1,6),6-(1,6),30-(7,53,53)]
   582       8.211337       8.211337       8.211337    7[6-(1,6),6-(1,6),30-(7,53,53)]
   583       6.638189       6.638189       6.638189    7[6-(6,7),6-(6,7)]
   584       4.617149       4.617149       4.617149    7[6-(6,7),6-(6,7)]
   585       4.661385       4.661385       4.661385    7[6-(6,7),6-(6,7)]
   586       8.060658       8.060658       8.060658    7[6-(1,6),6-(1,6),30-(7,53,53)]
   587       8.075864       8.075864       8.075864    7[6-(1,6),6-(1,6),30-(7,53,53)]
   588       0.055295       0.055295       0.055295    7[6-(1,6),6-(1,6),30-(7,53,53)]
   589       6.617453       6.617453       6.617453    7[6-(6,7),6-(6,7)]
   590       6.664454       6.664454       6.664454    7[6-(6,7),6-(6,7)]
   591       6.094913       6.094913       6.094913    7[6-(6,7),6-(6,7)]
   592       5.521226       5.521226       5.521226    7[6-(1,6),6-(1,6),30-(7,53,53)]
   593       8.147748       8.147748       8.147748    7[6-(1,6),6-(1,6),30-(7,53,53)]
   594       5.612463       5.612463       5.612463    7[6-(1,6),6-(1,6),30-(7,53,53)]
   595       7.185611       7.185611       7.185611    7[6-(6,7),6-(6,7)]
   596       9.206651       9.206651       9.206651    7[6-(6,7),6-(6,7)]
   597       9.162415       9.162415       9.162415    7[6-(6,7),6-(6,7)]
   598       5.763142       5.763142       5.763142    7[6-(1,6),6-(1,6),30-(7,53,53)]
   599       5.747936       5.747936       5.747936    7[6-(1,6),6-(1,6),30-(7,53,53)]
   600      13.768505      13.768505      13.768505    7[6-(1,6),6-(1,6),30-(7,53,53)]
   601      13.529353      13.529353      13.529353    7[6-(6,7),6-(6,7)]
   602      13.576354      13.576354      13.576354    7[6-(6,7),6-(6,7)]
   603      13.006813      13.006813      13.006813    7[6-(6,7),6-(6,7)]
   604      12.433126      12.433126      12.433126    7[6-(1,6),6-(1,6),30-(7,53,53)]
   605       1.235848       1.235848       1.235848    7[6-(1,6),6-(1,6),30-(7,53,53)]
   606      12.524363      12.524363      12.524363    7[6-(1,6),6-(1,6),30-(7,53,53)]
   607       0.273711       0.273711       0.273711    7[6-(6,7),6-(6,7)]
   608       2.294751       2.294751       2.294751    7[6-(6,7),6-(6,7)]
   609       2.250515       2.250515       2.250515    7[6-(6,7),6-(6,7)]
   610      12.675042      12.675042      12.675042    7[6-(1,6),6-(1,6),30-(7,53,53)]
   611      12.659836      12.659836      12.659836    7[6-(1,6),6-(1,6),30-(7,53,53)]
   612       6.856605       6.856605       6.856605    7[6-(1,6),6-(1,6),30-(7,53,53)]
   613       0.294447       0.294447       0.294447    7[6-(6,7),6-(6,7)]
   614       0.247446       0.247446       0.247446    7[6-(6,7),6-(6,7)]
   615       0.816987       0.816987       0.816987    7[6-(6,7),6-(6,7)]
   616       1.390674       1.390674       1.390674    7[6-(1,6),6-(1,6),30-(7,53,53)]
   617      12.587952      12.587952      12.587952    7[6-(1,6),6-(1,6),30-(7,53,53)]
   618       1.299437       1.299437       1.299437    7[6-(1,6),6-(1,6),30-(7,53,53)]
   619      13.550089      13.550089      13.550089    7[6-(6,7),6-(6,7)]
   620      11.529049      11.529049      11.529049    7[6-(6,7),6-(6,7)]
   621      11.573285      11.573285      11.573285    7[6-(6,7),6-(6,7)]
   622       1.148758       1.148758       1.148758    7[6-(1,6),6-(1,6),30-(7,53,53)]
   623       1.163964       1.163964       1.163964    7[6-(1,6),6-(1,6),30-(7,53,53)]
   624       6.967195       6.967195       6.967195    7[6-(1,6),6-(1,6),30-(7,53,53)]
   625       6.617453       6.617453       6.617453    7[6-(6,7),6-(6,7)]
   626       6.664454       6.664454       6.664454    7[6-(6,7),6-(6,7)]
   627       6.094913       6.094913       6.094913    7[6-(6,7),6-(6,7)]
   628       5.521226       5.521226       5.521226    7[6-(1,6),6-(1,6),30-(7,53,53)]
   629       8.147748       8.147748       8.147748    7[6-(1,6),6-(1,6),30-(7,53,53)]
   630       5.612463       5.612463       5.612463    7[6-(1,6),6-(1,6),30-(7,53,53)]
   631       7.185611       7.185611       7.185611    7[6-(6,7),6-(6,7)]
   632       9.206651       9.206651       9.206651    7[6-(6,7),6-(6,7)]
   633       9.162415       9.162415       9.162415    7[6-(6,7),6-(6,7)]
   634       5.763142       5.763142       5.763142    7[6-(1,6),6-(1,6),30-(7,53,53)]
   635       5.747936       5.747936       5.747936    7[6-(1,6),6-(1,6),30-(7,53,53)]
   636      13.768505      13.768505      13.768505    7[6-(1,6),6-(1,6),30-(7,53,53)]
   637       7.206347       7.206347       7.206347    7[6-(6,7),6-(6,7)]
   638       7.159346       7.159346       7.159346    7[6-(6,7),6-(6,7)]
   639       7.728887       7.728887       7.728887    7[6-(6,7),6-(6,7)]
   640       8.302574       8.302574       8.302574    7[6-(1,6),6-(1,6),30-(7,53,53)]
   641       5.676052       5.676052       5.676052    7[6-(1,6),6-(1,6),30-(7,53,53)]
   642       8.211337       8.211337       8.211337    7[6-(1,6),6-(1,6),30-(7,53,53)]
   643       6.638189       6.638189       6.638189    7[6-(6,7),6-(6,7)]
   644       4.617149       4.617149       4.617149    7[6-(6,7),6-(6,7)]
   645       4.661385       4.661385       4.661385    7[6-(6,7),6-(6,7)]
   646       8.060658       8.060658       8.060658    7[6-(1,6),6-(1,6),30-(7,53,53)]
   647       8.075864       8.075864       8.075864    7[6-(1,6),6-(1,6),30-(7,53,53)]
   648       0.055295       0.055295       0.055295    7[6-(1,6),6-(1,6),30-(7,53,53)]
