# Supplementary material for: A collection of forcefield precursors for metal–organic frameworks
Source: RSC Adv. 2019 Nov 13;9(63):36492–507. doi: 10.1039/c9ra07327b (PMC9075174; doi:10.1039/c9ra07327b)
Supplement: RA-009-C9RA07327B-s2308 [file RA-009-C9RA07327B-s2308.txt]

SOHMUY_clean

13.829600    0.000000    0.000000
0.000000    28.180700    0.000000
0.000000    0.000000    44.309400

     1       7.889234       7.889234       7.889234    30[7-(6,6),7-(6,6),53-(0),53-(0)]
     2       5.159132       5.159132       5.159132    30[7-(6,6),7-(6,6),53-(0),53-(0)]
     3       8.452513       8.452513       8.452513    30[7-(6,6),7-(6,6),53-(0),53-(0)]
     4      12.855166      12.855166      12.855166    30[7-(6,6),7-(6,6),53-(0),53-(0)]
     5       1.755668       1.755668       1.755668    30[7-(6,6),7-(6,6),53-(0),53-(0)]
     6      12.291887      12.291887      12.291887    30[7-(6,6),7-(6,6),53-(0),53-(0)]
     7       5.940366       5.940366       5.940366    30[7-(6,6),7-(6,6),53-(0),53-(0)]
     8       8.670468       8.670468       8.670468    30[7-(6,6),7-(6,6),53-(0),53-(0)]
     9       5.377087       5.377087       5.377087    30[7-(6,6),7-(6,6),53-(0),53-(0)]
    10       0.974434       0.974434       0.974434    30[7-(6,6),7-(6,6),53-(0),53-(0)]
    11      12.073932      12.073932      12.073932    30[7-(6,6),7-(6,6),53-(0),53-(0)]
    12       1.537713       1.537713       1.537713    30[7-(6,6),7-(6,6),53-(0),53-(0)]
    13       7.760757       7.760757       7.760757    30[7-(6,6),7-(6,6),53-(0),53-(0)]
    14      12.272525      12.272525      12.272525    30[7-(6,6),7-(6,6),53-(0),53-(0)]
    15      11.992061      11.992061      11.992061    30[7-(6,6),7-(6,6),53-(0),53-(0)]
    16      12.983643      12.983643      12.983643    30[7-(6,6),7-(6,6),53-(0),53-(0)]
    17       8.471875       8.471875       8.471875    30[7-(6,6),7-(6,6),53-(0),53-(0)]
    18       8.752339       8.752339       8.752339    30[7-(6,6),7-(6,6),53-(0),53-(0)]
    19       6.068843       6.068843       6.068843    30[7-(6,6),7-(6,6),53-(0),53-(0)]
    20       1.557075       1.557075       1.557075    30[7-(6,6),7-(6,6),53-(0),53-(0)]
    21       1.837539       1.837539       1.837539    30[7-(6,6),7-(6,6),53-(0),53-(0)]
    22       0.845957       0.845957       0.845957    30[7-(6,6),7-(6,6),53-(0),53-(0)]
    23       5.357725       5.357725       5.357725    30[7-(6,6),7-(6,6),53-(0),53-(0)]
    24       5.077261       5.077261       5.077261    30[7-(6,6),7-(6,6),53-(0),53-(0)]
    25      11.038787      11.038787      11.038787    1[6-(6,7)]
    26      12.181112      12.181112      12.181112    1[6-(6,6)]
    27       7.625641       7.625641       7.625641    1[6-(6,7)]
    28       8.673925       8.673925       8.673925    1[6-(6,6)]
    29       7.501175       7.501175       7.501175    1[6-(6,7)]
    30       8.650415       8.650415       8.650415    1[6-(6,6)]
    31      10.780173      10.780173      10.780173    1[6-(6,7)]
    32      11.955689      11.955689      11.955689    1[6-(6,6)]
    33       3.168361       3.168361       3.168361    1[6-(6,7)]
    34       0.880946       0.880946       0.880946    1[6-(6,6)]
    35       3.175276       3.175276       3.175276    1[6-(6,7)]
    36       1.015093       1.015093       1.015093    1[6-(6,6)]
    37      11.937711      11.937711      11.937711    1[6-(6,7)]
    38      11.637608      11.637608      11.637608    1[6-(6,6)]
    39      11.171551      11.171551      11.171551    1[6-(6,7)]
    40       10.79262       10.79262       10.79262    1[6-(6,6)]
    41       8.473396       8.473396       8.473396    1[6-(6,7)]
    42       9.712528       9.712528       9.712528    1[6-(6,6)]
    43       9.376469       9.376469       9.376469    1[6-(6,7)]
    44       10.40954       10.40954       10.40954    1[6-(6,6)]
    45      11.078893      11.078893      11.078893    1[6-(6,7)]
    46      10.899108      10.899108      10.899108    1[6-(6,6)]
    47      12.042816      12.042816      12.042816    1[6-(6,7)]
    48      11.749628      11.749628      11.749628    1[6-(6,6)]
    49       9.705613       9.705613       9.705613    1[6-(6,7)]
    50       8.563288       8.563288       8.563288    1[6-(6,6)]
    51      13.118759      13.118759      13.118759    1[6-(6,7)]
    52      12.070475      12.070475      12.070475    1[6-(6,6)]
    53      13.243225      13.243225      13.243225    1[6-(6,7)]
    54      12.093985      12.093985      12.093985    1[6-(6,6)]
    55       9.964227       9.964227       9.964227    1[6-(6,7)]
    56       8.788711       8.788711       8.788711    1[6-(6,6)]
    57       3.746439       3.746439       3.746439    1[6-(6,7)]
    58       6.033854       6.033854       6.033854    1[6-(6,6)]
    59       3.739524       3.739524       3.739524    1[6-(6,7)]
    60       5.899707       5.899707       5.899707    1[6-(6,6)]
    61       8.806689       8.806689       8.806689    1[6-(6,7)]
    62       9.106792       9.106792       9.106792    1[6-(6,6)]
    63       9.572849       9.572849       9.572849    1[6-(6,7)]
    64        9.95178        9.95178        9.95178    1[6-(6,6)]
    65      12.271004      12.271004      12.271004    1[6-(6,7)]
    66      11.031872      11.031872      11.031872    1[6-(6,6)]
    67      11.367931      11.367931      11.367931    1[6-(6,7)]
    68       10.33486       10.33486       10.33486    1[6-(6,6)]
    69       9.665507       9.665507       9.665507    1[6-(6,7)]
    70       9.845292       9.845292       9.845292    1[6-(6,6)]
    71       8.701584       8.701584       8.701584    1[6-(6,7)]
    72       8.994772       8.994772       8.994772    1[6-(6,6)]
    73       2.790813       2.790813       2.790813    1[6-(6,7)]
    74       1.648488       1.648488       1.648488    1[6-(6,6)]
    75       6.203959       6.203959       6.203959    1[6-(6,7)]
    76       5.155675       5.155675       5.155675    1[6-(6,6)]
    77       6.328425       6.328425       6.328425    1[6-(6,7)]
    78       5.179185       5.179185       5.179185    1[6-(6,6)]
    79       3.049427       3.049427       3.049427    1[6-(6,7)]
    80       1.873911       1.873911       1.873911    1[6-(6,6)]
    81      10.661239      10.661239      10.661239    1[6-(6,7)]
    82      12.948654      12.948654      12.948654    1[6-(6,6)]
    83      10.654324      10.654324      10.654324    1[6-(6,7)]
    84      12.814507      12.814507      12.814507    1[6-(6,6)]
    85       1.891889       1.891889       1.891889    1[6-(6,7)]
    86       2.191992       2.191992       2.191992    1[6-(6,6)]
    87       2.658049       2.658049       2.658049    1[6-(6,7)]
    88        3.03698        3.03698        3.03698    1[6-(6,6)]
    89       5.356204       5.356204       5.356204    1[6-(6,7)]
    90       4.117072       4.117072       4.117072    1[6-(6,6)]
    91       4.453131       4.453131       4.453131    1[6-(6,7)]
    92        3.42006        3.42006        3.42006    1[6-(6,6)]
    93       2.750707       2.750707       2.750707    1[6-(6,7)]
    94       2.930492       2.930492       2.930492    1[6-(6,6)]
    95       1.786784       1.786784       1.786784    1[6-(6,7)]
    96       2.079972       2.079972       2.079972    1[6-(6,6)]
    97       4.123987       4.123987       4.123987    1[6-(6,7)]
    98       5.266312       5.266312       5.266312    1[6-(6,6)]
    99       0.710841       0.710841       0.710841    1[6-(6,7)]
   100       1.759125       1.759125       1.759125    1[6-(6,6)]
   101       0.586375       0.586375       0.586375    1[6-(6,7)]
   102       1.735615       1.735615       1.735615    1[6-(6,6)]
   103       3.865373       3.865373       3.865373    1[6-(6,7)]
   104       5.040889       5.040889       5.040889    1[6-(6,6)]
   105      10.083161      10.083161      10.083161    1[6-(6,7)]
   106       7.795746       7.795746       7.795746    1[6-(6,6)]
   107      10.090076      10.090076      10.090076    1[6-(6,7)]
   108       7.929893       7.929893       7.929893    1[6-(6,6)]
   109       5.022911       5.022911       5.022911    1[6-(6,7)]
   110       4.722808       4.722808       4.722808    1[6-(6,6)]
   111       4.256751       4.256751       4.256751    1[6-(6,7)]
   112        3.87782        3.87782        3.87782    1[6-(6,6)]
   113       1.558596       1.558596       1.558596    1[6-(6,7)]
   114       2.797728       2.797728       2.797728    1[6-(6,6)]
   115       2.461669       2.461669       2.461669    1[6-(6,7)]
   116        3.49474        3.49474        3.49474    1[6-(6,6)]
   117       4.164093       4.164093       4.164093    1[6-(6,7)]
   118       3.984308       3.984308       3.984308    1[6-(6,6)]
   119       5.128016       5.128016       5.128016    1[6-(6,7)]
   120       4.834828       4.834828       4.834828    1[6-(6,6)]
   121      11.442611      11.442611      11.442611    1[6-(6,7)]
   122      10.868683      10.868683      10.868683    1[6-(6,6)]
   123      12.045582      12.045582      12.045582    1[6-(6,7)]
   124      11.640374      11.640374      11.640374    1[6-(6,6)]
   125       12.04973       12.04973       12.04973    1[6-(6,7)]
   126       11.74133       11.74133       11.74133    1[6-(6,6)]
   127      10.953043      10.953043      10.953043    1[6-(6,7)]
   128      10.540921      10.540921      10.540921    1[6-(6,6)]
   129       8.513502       8.513502       8.513502    1[6-(6,7)]
   130       9.460829       9.460829       9.460829    1[6-(6,6)]
   131       9.576998       9.576998       9.576998    1[6-(6,7)]
   132       10.40954       10.40954       10.40954    1[6-(6,6)]
   133      10.599005      10.599005      10.599005    1[6-(6,7)]
   134      11.921115      11.921115      11.921115    1[6-(6,6)]
   135        7.37256        7.37256        7.37256    1[6-(6,7)]
   136       8.550842       8.550842       8.550842    1[6-(6,6)]
   137       7.661598       7.661598       7.661598    1[6-(6,7)]
   138       8.697435       8.697435       8.697435    1[6-(6,6)]
   139      11.033255      11.033255      11.033255    1[6-(6,7)]
   140      12.176963      12.176963      12.176963    1[6-(6,6)]
   141       3.314955       3.314955       3.314955    1[6-(6,7)]
   142       1.100836       1.100836       1.100836    1[6-(6,6)]
   143        2.74241        2.74241        2.74241    1[6-(6,7)]
   144       0.620949       0.620949       0.620949    1[6-(6,6)]
   145       9.301789       9.301789       9.301789    1[6-(6,7)]
   146       9.875717       9.875717       9.875717    1[6-(6,6)]
   147       8.698818       8.698818       8.698818    1[6-(6,7)]
   148       9.104026       9.104026       9.104026    1[6-(6,6)]
   149        8.69467        8.69467        8.69467    1[6-(6,7)]
   150        9.00307        9.00307        9.00307    1[6-(6,6)]
   151       9.791357       9.791357       9.791357    1[6-(6,7)]
   152      10.203479      10.203479      10.203479    1[6-(6,6)]
   153      12.230898      12.230898      12.230898    1[6-(6,7)]
   154      11.283571      11.283571      11.283571    1[6-(6,6)]
   155      11.167402      11.167402      11.167402    1[6-(6,7)]
   156       10.33486       10.33486       10.33486    1[6-(6,6)]
   157      10.145395      10.145395      10.145395    1[6-(6,7)]
   158       8.823285       8.823285       8.823285    1[6-(6,6)]
   159       13.37184       13.37184       13.37184    1[6-(6,7)]
   160      12.193558      12.193558      12.193558    1[6-(6,6)]
   161      13.082802      13.082802      13.082802    1[6-(6,7)]
   162      12.046965      12.046965      12.046965    1[6-(6,6)]
   163       9.711145       9.711145       9.711145    1[6-(6,7)]
   164       8.567437       8.567437       8.567437    1[6-(6,6)]
   165       3.599845       3.599845       3.599845    1[6-(6,7)]
   166       5.813964       5.813964       5.813964    1[6-(6,6)]
   167        4.17239        4.17239        4.17239    1[6-(6,7)]
   168       6.293851       6.293851       6.293851    1[6-(6,6)]
   169       2.386989       2.386989       2.386989    1[6-(6,7)]
   170       2.960917       2.960917       2.960917    1[6-(6,6)]
   171       1.784018       1.784018       1.784018    1[6-(6,7)]
   172       2.189226       2.189226       2.189226    1[6-(6,6)]
   173        1.77987        1.77987        1.77987    1[6-(6,7)]
   174        2.08827        2.08827        2.08827    1[6-(6,6)]
   175       2.876557       2.876557       2.876557    1[6-(6,7)]
   176       3.288679       3.288679       3.288679    1[6-(6,6)]
   177       5.316098       5.316098       5.316098    1[6-(6,7)]
   178       4.368771       4.368771       4.368771    1[6-(6,6)]
   179       4.252602       4.252602       4.252602    1[6-(6,7)]
   180        3.42006        3.42006        3.42006    1[6-(6,6)]
   181       3.230595       3.230595       3.230595    1[6-(6,7)]
   182       1.908485       1.908485       1.908485    1[6-(6,6)]
   183        6.45704        6.45704        6.45704    1[6-(6,7)]
   184       5.278758       5.278758       5.278758    1[6-(6,6)]
   185       6.168002       6.168002       6.168002    1[6-(6,7)]
   186       5.132165       5.132165       5.132165    1[6-(6,6)]
   187       2.796345       2.796345       2.796345    1[6-(6,7)]
   188       1.652637       1.652637       1.652637    1[6-(6,6)]
   189      10.514645      10.514645      10.514645    1[6-(6,7)]
   190      12.728764      12.728764      12.728764    1[6-(6,6)]
   191       11.08719       11.08719       11.08719    1[6-(6,7)]
   192      13.208651      13.208651      13.208651    1[6-(6,6)]
   193       4.527811       4.527811       4.527811    1[6-(6,7)]
   194       3.953883       3.953883       3.953883    1[6-(6,6)]
   195       5.130782       5.130782       5.130782    1[6-(6,7)]
   196       4.725574       4.725574       4.725574    1[6-(6,6)]
   197        5.13493        5.13493        5.13493    1[6-(6,7)]
   198        4.82653        4.82653        4.82653    1[6-(6,6)]
   199       4.038243       4.038243       4.038243    1[6-(6,7)]
   200       3.626121       3.626121       3.626121    1[6-(6,6)]
   201       1.598702       1.598702       1.598702    1[6-(6,7)]
   202       2.546029       2.546029       2.546029    1[6-(6,6)]
   203       2.662198       2.662198       2.662198    1[6-(6,7)]
   204        3.49474        3.49474        3.49474    1[6-(6,6)]
   205       3.684205       3.684205       3.684205    1[6-(6,7)]
   206       5.006315       5.006315       5.006315    1[6-(6,6)]
   207        0.45776        0.45776        0.45776    1[6-(6,7)]
   208       1.636042       1.636042       1.636042    1[6-(6,6)]
   209       0.746798       0.746798       0.746798    1[6-(6,7)]
   210       1.782635       1.782635       1.782635    1[6-(6,6)]
   211       4.118455       4.118455       4.118455    1[6-(6,7)]
   212       5.262163       5.262163       5.262163    1[6-(6,6)]
   213      10.229755      10.229755      10.229755    1[6-(6,7)]
   214       8.015636       8.015636       8.015636    1[6-(6,6)]
   215        9.65721        9.65721        9.65721    1[6-(6,7)]
   216       7.535749       7.535749       7.535749    1[6-(6,6)]
   217       10.56858       10.56858       10.56858    6[1-(0),6-(1,6),7-(6,30)]
   218      11.258677      11.258677      11.258677    6[1-(0),6-(1,7),6-(6,6)]
   219       8.542544       8.542544       8.542544    6[1-(0),6-(1,6),7-(6,30)]
   220       9.167642       9.167642       9.167642    6[1-(0),6-(1,7),6-(6,6)]
   221       10.52156       10.52156       10.52156    6[6-(1,6),6-(1,6),6-(7,7)]
   222      11.210274      11.210274      11.210274    6[6-(6,6),7-(6),7-(6)]
   223       8.404248       8.404248       8.404248    6[1-(0),6-(1,6),7-(6,30)]
   224       9.091579       9.091579       9.091579    6[1-(0),6-(1,7),6-(6,6)]
   225       10.34869       10.34869       10.34869    6[1-(0),6-(1,6),7-(6,30)]
   226      11.062297      11.062297      11.062297    6[1-(0),6-(1,7),6-(6,6)]
   227      10.438582      10.438582      10.438582    6[6-(1,6),6-(1,6),6-(7,7)]
   228      11.208891      11.208891      11.208891    6[6-(6,6),7-(6),7-(6)]
   229        2.71475        2.71475        2.71475    6[1-(0),6-(1,6),7-(6,30)]
   230       1.341471       1.341471       1.341471    6[1-(0),6-(1,7),6-(6,6)]
   231       2.706453       2.706453       2.706453    6[1-(0),6-(1,6),7-(6,30)]
   232       1.414768       1.414768       1.414768    6[1-(0),6-(1,7),6-(6,6)]
   233       0.702544       0.702544       0.702544    6[6-(1,6),6-(1,6),6-(7,7)]
   234      13.082802      13.082802      13.082802    6[6-(6,6),7-(6),7-(6)]
   235      11.727501      11.727501      11.727501    6[1-(0),6-(1,6),7-(6,30)]
   236      11.551865      11.551865      11.551865    6[1-(0),6-(1,7),6-(6,6)]
   237      11.266975      11.266975      11.266975    6[1-(0),6-(1,6),7-(6,30)]
   238      11.056765      11.056765      11.056765    6[1-(0),6-(1,7),6-(6,6)]
   239      11.254528      11.254528      11.254528    6[6-(1,6),6-(1,6),6-(7,7)]
   240      11.024957      11.024957      11.024957    6[6-(6,6),7-(6),7-(6)]
   241        8.92839        8.92839        8.92839    6[1-(0),6-(1,6),7-(6,30)]
   242       9.581147       9.581147       9.581147    6[1-(0),6-(1,7),6-(6,6)]
   243       9.424872       9.424872       9.424872    6[1-(0),6-(1,6),7-(6,30)]
   244       10.02646       10.02646       10.02646    6[1-(0),6-(1,7),6-(6,6)]
   245      10.034758      10.034758      10.034758    6[6-(1,6),6-(1,6),6-(7,7)]
   246      10.495283      10.495283      10.495283    6[6-(6,6),7-(6),7-(6)]
   247      11.275273      11.275273      11.275273    6[1-(0),6-(1,6),7-(6,30)]
   248      11.096871      11.096871      11.096871    6[1-(0),6-(1,7),6-(6,6)]
   249      11.824308      11.824308      11.824308    6[1-(0),6-(1,6),7-(6,30)]
   250      11.615481      11.615481      11.615481    6[1-(0),6-(1,7),6-(6,6)]
   251      11.210274      11.210274      11.210274    6[6-(1,6),6-(1,6),6-(7,7)]
   252      11.045702      11.045702      11.045702    6[6-(6,6),7-(6),7-(6)]
   253       10.17582       10.17582       10.17582    6[1-(0),6-(1,6),7-(6,30)]
   254       9.485723       9.485723       9.485723    6[1-(0),6-(1,7),6-(6,6)]
   255      12.201856      12.201856      12.201856    6[1-(0),6-(1,6),7-(6,30)]
   256      11.576758      11.576758      11.576758    6[1-(0),6-(1,7),6-(6,6)]
   257       10.22284       10.22284       10.22284    6[6-(1,6),6-(1,6),6-(7,7)]
   258       9.534126       9.534126       9.534126    6[6-(6,6),7-(6),7-(6)]
   259      12.340152      12.340152      12.340152    6[1-(0),6-(1,6),7-(6,30)]
   260      11.652821      11.652821      11.652821    6[1-(0),6-(1,7),6-(6,6)]
   261       10.39571       10.39571       10.39571    6[1-(0),6-(1,6),7-(6,30)]
   262       9.682103       9.682103       9.682103    6[1-(0),6-(1,7),6-(6,6)]
   263      10.305818      10.305818      10.305818    6[6-(1,6),6-(1,6),6-(7,7)]
   264       9.535509       9.535509       9.535509    6[6-(6,6),7-(6),7-(6)]
   265        4.20005        4.20005        4.20005    6[1-(0),6-(1,6),7-(6,30)]
   266       5.573329       5.573329       5.573329    6[1-(0),6-(1,7),6-(6,6)]
   267       4.208347       4.208347       4.208347    6[1-(0),6-(1,6),7-(6,30)]
   268       5.500032       5.500032       5.500032    6[1-(0),6-(1,7),6-(6,6)]
   269       6.212256       6.212256       6.212256    6[6-(1,6),6-(1,6),6-(7,7)]
   270       7.661598       7.661598       7.661598    6[6-(6,6),7-(6),7-(6)]
   271       9.016899       9.016899       9.016899    6[1-(0),6-(1,6),7-(6,30)]
   272       9.192535       9.192535       9.192535    6[1-(0),6-(1,7),6-(6,6)]
   273       9.477425       9.477425       9.477425    6[1-(0),6-(1,6),7-(6,30)]
   274       9.687635       9.687635       9.687635    6[1-(0),6-(1,7),6-(6,6)]
   275       9.489872       9.489872       9.489872    6[6-(1,6),6-(1,6),6-(7,7)]
   276       9.719443       9.719443       9.719443    6[6-(6,6),7-(6),7-(6)]
   277       11.81601       11.81601       11.81601    6[1-(0),6-(1,6),7-(6,30)]
   278      11.163253      11.163253      11.163253    6[1-(0),6-(1,7),6-(6,6)]
   279      11.319528      11.319528      11.319528    6[1-(0),6-(1,6),7-(6,30)]
   280       10.71794       10.71794       10.71794    6[1-(0),6-(1,7),6-(6,6)]
   281      10.709642      10.709642      10.709642    6[6-(1,6),6-(1,6),6-(7,7)]
   282      10.249117      10.249117      10.249117    6[6-(6,6),7-(6),7-(6)]
   283       9.469127       9.469127       9.469127    6[1-(0),6-(1,6),7-(6,30)]
   284       9.647529       9.647529       9.647529    6[1-(0),6-(1,7),6-(6,6)]
   285       8.920092       8.920092       8.920092    6[1-(0),6-(1,6),7-(6,30)]
   286       9.128919       9.128919       9.128919    6[1-(0),6-(1,7),6-(6,6)]
   287       9.534126       9.534126       9.534126    6[6-(1,6),6-(1,6),6-(7,7)]
   288       9.698698       9.698698       9.698698    6[6-(6,6),7-(6),7-(6)]
   289        3.26102        3.26102        3.26102    6[1-(0),6-(1,6),7-(6,30)]
   290       2.570923       2.570923       2.570923    6[1-(0),6-(1,7),6-(6,6)]
   291       5.287056       5.287056       5.287056    6[1-(0),6-(1,6),7-(6,30)]
   292       4.661958       4.661958       4.661958    6[1-(0),6-(1,7),6-(6,6)]
   293        3.30804        3.30804        3.30804    6[6-(1,6),6-(1,6),6-(7,7)]
   294       2.619326       2.619326       2.619326    6[6-(6,6),7-(6),7-(6)]
   295       5.425352       5.425352       5.425352    6[1-(0),6-(1,6),7-(6,30)]
   296       4.738021       4.738021       4.738021    6[1-(0),6-(1,7),6-(6,6)]
   297        3.48091        3.48091        3.48091    6[1-(0),6-(1,6),7-(6,30)]
   298       2.767303       2.767303       2.767303    6[1-(0),6-(1,7),6-(6,6)]
   299       3.391018       3.391018       3.391018    6[6-(1,6),6-(1,6),6-(7,7)]
   300       2.620709       2.620709       2.620709    6[6-(6,6),7-(6),7-(6)]
   301       11.11485       11.11485       11.11485    6[1-(0),6-(1,6),7-(6,30)]
   302      12.488129      12.488129      12.488129    6[1-(0),6-(1,7),6-(6,6)]
   303      11.123147      11.123147      11.123147    6[1-(0),6-(1,6),7-(6,30)]
   304      12.414832      12.414832      12.414832    6[1-(0),6-(1,7),6-(6,6)]
   305      13.127056      13.127056      13.127056    6[6-(1,6),6-(1,6),6-(7,7)]
   306       0.746798       0.746798       0.746798    6[6-(6,6),7-(6),7-(6)]
   307       2.102099       2.102099       2.102099    6[1-(0),6-(1,6),7-(6,30)]
   308       2.277735       2.277735       2.277735    6[1-(0),6-(1,7),6-(6,6)]
   309       2.562625       2.562625       2.562625    6[1-(0),6-(1,6),7-(6,30)]
   310       2.772835       2.772835       2.772835    6[1-(0),6-(1,7),6-(6,6)]
   311       2.575072       2.575072       2.575072    6[6-(1,6),6-(1,6),6-(7,7)]
   312       2.804643       2.804643       2.804643    6[6-(6,6),7-(6),7-(6)]
   313        4.90121        4.90121        4.90121    6[1-(0),6-(1,6),7-(6,30)]
   314       4.248453       4.248453       4.248453    6[1-(0),6-(1,7),6-(6,6)]
   315       4.404728       4.404728       4.404728    6[1-(0),6-(1,6),7-(6,30)]
   316        3.80314        3.80314        3.80314    6[1-(0),6-(1,7),6-(6,6)]
   317       3.794842       3.794842       3.794842    6[6-(1,6),6-(1,6),6-(7,7)]
   318       3.334317       3.334317       3.334317    6[6-(6,6),7-(6),7-(6)]
   319       2.554327       2.554327       2.554327    6[1-(0),6-(1,6),7-(6,30)]
   320       2.732729       2.732729       2.732729    6[1-(0),6-(1,7),6-(6,6)]
   321       2.005292       2.005292       2.005292    6[1-(0),6-(1,6),7-(6,30)]
   322       2.214119       2.214119       2.214119    6[1-(0),6-(1,7),6-(6,6)]
   323       2.619326       2.619326       2.619326    6[6-(1,6),6-(1,6),6-(7,7)]
   324       2.783898       2.783898       2.783898    6[6-(6,6),7-(6),7-(6)]
   325        3.65378        3.65378        3.65378    6[1-(0),6-(1,6),7-(6,30)]
   326       4.343877       4.343877       4.343877    6[1-(0),6-(1,7),6-(6,6)]
   327       1.627744       1.627744       1.627744    6[1-(0),6-(1,6),7-(6,30)]
   328       2.252842       2.252842       2.252842    6[1-(0),6-(1,7),6-(6,6)]
   329        3.60676        3.60676        3.60676    6[6-(1,6),6-(1,6),6-(7,7)]
   330       4.295474       4.295474       4.295474    6[6-(6,6),7-(6),7-(6)]
   331       1.489448       1.489448       1.489448    6[1-(0),6-(1,6),7-(6,30)]
   332       2.176779       2.176779       2.176779    6[1-(0),6-(1,7),6-(6,6)]
   333        3.43389        3.43389        3.43389    6[1-(0),6-(1,6),7-(6,30)]
   334       4.147497       4.147497       4.147497    6[1-(0),6-(1,7),6-(6,6)]
   335       3.523782       3.523782       3.523782    6[6-(1,6),6-(1,6),6-(7,7)]
   336       4.294091       4.294091       4.294091    6[6-(6,6),7-(6),7-(6)]
   337        9.62955        9.62955        9.62955    6[1-(0),6-(1,6),7-(6,30)]
   338       8.256271       8.256271       8.256271    6[1-(0),6-(1,7),6-(6,6)]
   339       9.621253       9.621253       9.621253    6[1-(0),6-(1,6),7-(6,30)]
   340       8.329568       8.329568       8.329568    6[1-(0),6-(1,7),6-(6,6)]
   341       7.617344       7.617344       7.617344    6[6-(1,6),6-(1,6),6-(7,7)]
   342       6.168002       6.168002       6.168002    6[6-(6,6),7-(6),7-(6)]
   343       4.812701       4.812701       4.812701    6[1-(0),6-(1,6),7-(6,30)]
   344       4.637065       4.637065       4.637065    6[1-(0),6-(1,7),6-(6,6)]
   345       4.352175       4.352175       4.352175    6[1-(0),6-(1,6),7-(6,30)]
   346       4.141965       4.141965       4.141965    6[1-(0),6-(1,7),6-(6,6)]
   347       4.339728       4.339728       4.339728    6[6-(1,6),6-(1,6),6-(7,7)]
   348       4.110157       4.110157       4.110157    6[6-(6,6),7-(6),7-(6)]
   349        2.01359        2.01359        2.01359    6[1-(0),6-(1,6),7-(6,30)]
   350       2.666347       2.666347       2.666347    6[1-(0),6-(1,7),6-(6,6)]
   351       2.510072       2.510072       2.510072    6[1-(0),6-(1,6),7-(6,30)]
   352        3.11166        3.11166        3.11166    6[1-(0),6-(1,7),6-(6,6)]
   353       3.119958       3.119958       3.119958    6[6-(1,6),6-(1,6),6-(7,7)]
   354       3.580483       3.580483       3.580483    6[6-(6,6),7-(6),7-(6)]
   355       4.360473       4.360473       4.360473    6[1-(0),6-(1,6),7-(6,30)]
   356       4.182071       4.182071       4.182071    6[1-(0),6-(1,7),6-(6,6)]
   357       4.909508       4.909508       4.909508    6[1-(0),6-(1,6),7-(6,30)]
   358       4.700681       4.700681       4.700681    6[1-(0),6-(1,7),6-(6,6)]
   359       4.295474       4.295474       4.295474    6[6-(1,6),6-(1,6),6-(7,7)]
   360       4.130902       4.130902       4.130902    6[6-(6,6),7-(6),7-(6)]
   361      11.435696      11.435696      11.435696    6[1-(0),6-(1,6),7-(6,30)]
   362      11.148041      11.148041      11.148041    6[1-(0),6-(1,7),6-(6,6)]
   363      11.810478      11.810478      11.810478    6[1-(0),6-(1,6),7-(6,30)]
   364      11.576758      11.576758      11.576758    6[1-(0),6-(1,7),6-(6,6)]
   365      11.257294      11.257294      11.257294    6[6-(1,6),6-(1,6),6-(7,7)]
   366      11.023574      11.023574      11.023574    6[6-(6,6),7-(6),7-(6)]
   367      11.742713      11.742713      11.742713    6[1-(0),6-(1,6),7-(6,30)]
   368      11.553248      11.553248      11.553248    6[1-(0),6-(1,7),6-(6,6)]
   369      11.088573      11.088573      11.088573    6[1-(0),6-(1,6),7-(6,30)]
   370      10.854853      10.854853      10.854853    6[1-(0),6-(1,7),6-(6,6)]
   371      11.084424      11.084424      11.084424    6[6-(1,6),6-(1,6),6-(7,7)]
   372      11.011128      11.011128      11.011128    6[6-(6,6),7-(6),7-(6)]
   373       8.895199       8.895199       8.895199    6[1-(0),6-(1,6),7-(6,30)]
   374       9.437319       9.437319       9.437319    6[1-(0),6-(1,7),6-(6,6)]
   375       9.495403       9.495403       9.495403    6[1-(0),6-(1,6),7-(6,30)]
   376      10.022311      10.022311      10.022311    6[1-(0),6-(1,7),6-(6,6)]
   377       9.987737       9.987737       9.987737    6[6-(1,6),6-(1,6),6-(7,7)]
   378      10.469007      10.469007      10.469007    6[6-(6,6),7-(6),7-(6)]
   379      10.196564      10.196564      10.196564    6[1-(0),6-(1,6),7-(6,30)]
   380      11.000064      11.000064      11.000064    6[1-(0),6-(1,7),6-(6,6)]
   381       8.286696       8.286696       8.286696    6[1-(0),6-(1,6),7-(6,30)]
   382       9.001687       9.001687       9.001687    6[1-(0),6-(1,7),6-(6,6)]
   383        10.3722        10.3722        10.3722    6[6-(1,6),6-(1,6),6-(7,7)]
   384      11.159104      11.159104      11.159104    6[6-(6,6),7-(6),7-(6)]
   385       8.566054       8.566054       8.566054    6[1-(0),6-(1,6),7-(6,30)]
   386       9.191152       9.191152       9.191152    6[1-(0),6-(1,7),6-(6,6)]
   387      10.579644      10.579644      10.579644    6[1-(0),6-(1,6),7-(6,30)]
   388      11.272507      11.272507      11.272507    6[1-(0),6-(1,7),6-(6,6)]
   389      10.536772      10.536772      10.536772    6[6-(1,6),6-(1,6),6-(7,7)]
   390      11.229635      11.229635      11.229635    6[6-(6,6),7-(6),7-(6)]
   391       2.747942       2.747942       2.747942    6[1-(0),6-(1,6),7-(6,30)]
   392       1.414768       1.414768       1.414768    6[1-(0),6-(1,7),6-(6,6)]
   393       2.413265       2.413265       2.413265    6[1-(0),6-(1,6),7-(6,30)]
   394       1.136793       1.136793       1.136793    6[1-(0),6-(1,7),6-(6,6)]
   395       0.614034       0.614034       0.614034    6[6-(1,6),6-(1,6),6-(7,7)]
   396      13.092482      13.092482      13.092482    6[6-(6,6),7-(6),7-(6)]
   397       9.308704       9.308704       9.308704    6[1-(0),6-(1,6),7-(6,30)]
   398       9.596359       9.596359       9.596359    6[1-(0),6-(1,7),6-(6,6)]
   399       8.933922       8.933922       8.933922    6[1-(0),6-(1,6),7-(6,30)]
   400       9.167642       9.167642       9.167642    6[1-(0),6-(1,7),6-(6,6)]
   401       9.487106       9.487106       9.487106    6[6-(1,6),6-(1,6),6-(7,7)]
   402       9.720826       9.720826       9.720826    6[6-(6,6),7-(6),7-(6)]
   403       9.001687       9.001687       9.001687    6[1-(0),6-(1,6),7-(6,30)]
   404       9.191152       9.191152       9.191152    6[1-(0),6-(1,7),6-(6,6)]
   405       9.655827       9.655827       9.655827    6[1-(0),6-(1,6),7-(6,30)]
   406       9.889547       9.889547       9.889547    6[1-(0),6-(1,7),6-(6,6)]
   407       9.659976       9.659976       9.659976    6[6-(1,6),6-(1,6),6-(7,7)]
   408       9.733272       9.733272       9.733272    6[6-(6,6),7-(6),7-(6)]
   409      11.849201      11.849201      11.849201    6[1-(0),6-(1,6),7-(6,30)]
   410      11.307081      11.307081      11.307081    6[1-(0),6-(1,7),6-(6,6)]
   411      11.248997      11.248997      11.248997    6[1-(0),6-(1,6),7-(6,30)]
   412      10.722089      10.722089      10.722089    6[1-(0),6-(1,7),6-(6,6)]
   413      10.756663      10.756663      10.756663    6[6-(1,6),6-(1,6),6-(7,7)]
   414      10.275393      10.275393      10.275393    6[6-(6,6),7-(6),7-(6)]
   415      10.547836      10.547836      10.547836    6[1-(0),6-(1,6),7-(6,30)]
   416       9.744336       9.744336       9.744336    6[1-(0),6-(1,7),6-(6,6)]
   417      12.457704      12.457704      12.457704    6[1-(0),6-(1,6),7-(6,30)]
   418      11.742713      11.742713      11.742713    6[1-(0),6-(1,7),6-(6,6)]
   419        10.3722        10.3722        10.3722    6[6-(1,6),6-(1,6),6-(7,7)]
   420       9.585296       9.585296       9.585296    6[6-(6,6),7-(6),7-(6)]
   421      12.178346      12.178346      12.178346    6[1-(0),6-(1,6),7-(6,30)]
   422      11.553248      11.553248      11.553248    6[1-(0),6-(1,7),6-(6,6)]
   423      10.164756      10.164756      10.164756    6[1-(0),6-(1,6),7-(6,30)]
   424       9.471893       9.471893       9.471893    6[1-(0),6-(1,7),6-(6,6)]
   425      10.207628      10.207628      10.207628    6[6-(1,6),6-(1,6),6-(7,7)]
   426       9.514765       9.514765       9.514765    6[6-(6,6),7-(6),7-(6)]
   427       4.166858       4.166858       4.166858    6[1-(0),6-(1,6),7-(6,30)]
   428       5.500032       5.500032       5.500032    6[1-(0),6-(1,7),6-(6,6)]
   429       4.501535       4.501535       4.501535    6[1-(0),6-(1,6),7-(6,30)]
   430       5.778007       5.778007       5.778007    6[1-(0),6-(1,7),6-(6,6)]
   431       6.300766       6.300766       6.300766    6[6-(1,6),6-(1,6),6-(7,7)]
   432       7.651918       7.651918       7.651918    6[6-(6,6),7-(6),7-(6)]
   433       2.393904       2.393904       2.393904    6[1-(0),6-(1,6),7-(6,30)]
   434       2.681559       2.681559       2.681559    6[1-(0),6-(1,7),6-(6,6)]
   435       2.019122       2.019122       2.019122    6[1-(0),6-(1,6),7-(6,30)]
   436       2.252842       2.252842       2.252842    6[1-(0),6-(1,7),6-(6,6)]
   437       2.572306       2.572306       2.572306    6[6-(1,6),6-(1,6),6-(7,7)]
   438       2.806026       2.806026       2.806026    6[6-(6,6),7-(6),7-(6)]
   439       2.086887       2.086887       2.086887    6[1-(0),6-(1,6),7-(6,30)]
   440       2.276352       2.276352       2.276352    6[1-(0),6-(1,7),6-(6,6)]
   441       2.741027       2.741027       2.741027    6[1-(0),6-(1,6),7-(6,30)]
   442       2.974747       2.974747       2.974747    6[1-(0),6-(1,7),6-(6,6)]
   443       2.745176       2.745176       2.745176    6[6-(1,6),6-(1,6),6-(7,7)]
   444       2.818472       2.818472       2.818472    6[6-(6,6),7-(6),7-(6)]
   445       4.934401       4.934401       4.934401    6[1-(0),6-(1,6),7-(6,30)]
   446       4.392281       4.392281       4.392281    6[1-(0),6-(1,7),6-(6,6)]
   447       4.334197       4.334197       4.334197    6[1-(0),6-(1,6),7-(6,30)]
   448       3.807289       3.807289       3.807289    6[1-(0),6-(1,7),6-(6,6)]
   449       3.841863       3.841863       3.841863    6[6-(1,6),6-(1,6),6-(7,7)]
   450       3.360593       3.360593       3.360593    6[6-(6,6),7-(6),7-(6)]
   451       3.633036       3.633036       3.633036    6[1-(0),6-(1,6),7-(6,30)]
   452       2.829536       2.829536       2.829536    6[1-(0),6-(1,7),6-(6,6)]
   453       5.542904       5.542904       5.542904    6[1-(0),6-(1,6),7-(6,30)]
   454       4.827913       4.827913       4.827913    6[1-(0),6-(1,7),6-(6,6)]
   455         3.4574         3.4574         3.4574    6[6-(1,6),6-(1,6),6-(7,7)]
   456       2.670496       2.670496       2.670496    6[6-(6,6),7-(6),7-(6)]
   457       5.263546       5.263546       5.263546    6[1-(0),6-(1,6),7-(6,30)]
   458       4.638448       4.638448       4.638448    6[1-(0),6-(1,7),6-(6,6)]
   459       3.249956       3.249956       3.249956    6[1-(0),6-(1,6),7-(6,30)]
   460       2.557093       2.557093       2.557093    6[1-(0),6-(1,7),6-(6,6)]
   461       3.292828       3.292828       3.292828    6[6-(1,6),6-(1,6),6-(7,7)]
   462       2.599965       2.599965       2.599965    6[6-(6,6),7-(6),7-(6)]
   463      11.081658      11.081658      11.081658    6[1-(0),6-(1,6),7-(6,30)]
   464      12.414832      12.414832      12.414832    6[1-(0),6-(1,7),6-(6,6)]
   465      11.416335      11.416335      11.416335    6[1-(0),6-(1,6),7-(6,30)]
   466      12.692807      12.692807      12.692807    6[1-(0),6-(1,7),6-(6,6)]
   467      13.215566      13.215566      13.215566    6[6-(1,6),6-(1,6),6-(7,7)]
   468       0.737118       0.737118       0.737118    6[6-(6,6),7-(6),7-(6)]
   469       4.520896       4.520896       4.520896    6[1-(0),6-(1,6),7-(6,30)]
   470       4.233241       4.233241       4.233241    6[1-(0),6-(1,7),6-(6,6)]
   471       4.895678       4.895678       4.895678    6[1-(0),6-(1,6),7-(6,30)]
   472       4.661958       4.661958       4.661958    6[1-(0),6-(1,7),6-(6,6)]
   473       4.342494       4.342494       4.342494    6[6-(1,6),6-(1,6),6-(7,7)]
   474       4.108774       4.108774       4.108774    6[6-(6,6),7-(6),7-(6)]
   475       4.827913       4.827913       4.827913    6[1-(0),6-(1,6),7-(6,30)]
   476       4.638448       4.638448       4.638448    6[1-(0),6-(1,7),6-(6,6)]
   477       4.173773       4.173773       4.173773    6[1-(0),6-(1,6),7-(6,30)]
   478       3.940053       3.940053       3.940053    6[1-(0),6-(1,7),6-(6,6)]
   479       4.169624       4.169624       4.169624    6[6-(1,6),6-(1,6),6-(7,7)]
   480       4.096328       4.096328       4.096328    6[6-(6,6),7-(6),7-(6)]
   481       1.980399       1.980399       1.980399    6[1-(0),6-(1,6),7-(6,30)]
   482       2.522519       2.522519       2.522519    6[1-(0),6-(1,7),6-(6,6)]
   483       2.580603       2.580603       2.580603    6[1-(0),6-(1,6),7-(6,30)]
   484       3.107511       3.107511       3.107511    6[1-(0),6-(1,7),6-(6,6)]
   485       3.072937       3.072937       3.072937    6[6-(1,6),6-(1,6),6-(7,7)]
   486       3.554207       3.554207       3.554207    6[6-(6,6),7-(6),7-(6)]
   487       3.281764       3.281764       3.281764    6[1-(0),6-(1,6),7-(6,30)]
   488       4.085264       4.085264       4.085264    6[1-(0),6-(1,7),6-(6,6)]
   489       1.371896       1.371896       1.371896    6[1-(0),6-(1,6),7-(6,30)]
   490       2.086887       2.086887       2.086887    6[1-(0),6-(1,7),6-(6,6)]
   491         3.4574         3.4574         3.4574    6[6-(1,6),6-(1,6),6-(7,7)]
   492       4.244304       4.244304       4.244304    6[6-(6,6),7-(6),7-(6)]
   493       1.651254       1.651254       1.651254    6[1-(0),6-(1,6),7-(6,30)]
   494       2.276352       2.276352       2.276352    6[1-(0),6-(1,7),6-(6,6)]
   495       3.664844       3.664844       3.664844    6[1-(0),6-(1,6),7-(6,30)]
   496       4.357707       4.357707       4.357707    6[1-(0),6-(1,7),6-(6,6)]
   497       3.621972       3.621972       3.621972    6[6-(1,6),6-(1,6),6-(7,7)]
   498       4.314835       4.314835       4.314835    6[6-(6,6),7-(6),7-(6)]
   499       9.662742       9.662742       9.662742    6[1-(0),6-(1,6),7-(6,30)]
   500       8.329568       8.329568       8.329568    6[1-(0),6-(1,7),6-(6,6)]
   501       9.328065       9.328065       9.328065    6[1-(0),6-(1,6),7-(6,30)]
   502       8.051593       8.051593       8.051593    6[1-(0),6-(1,7),6-(6,6)]
   503       7.528834       7.528834       7.528834    6[6-(1,6),6-(1,6),6-(7,7)]
   504       6.177682       6.177682       6.177682    6[6-(6,6),7-(6),7-(6)]
   505       7.832947       7.832947       7.832947    53[30-(7,7,53)]
   506       5.682998       5.682998       5.682998    53[30-(7,7,53)]
   507       6.072301       6.072301       6.072301    53[30-(7,7,53)]
   508       6.441689       6.441689       6.441689    53[30-(7,7,53)]
   509       5.907452       5.907452       5.907452    53[30-(7,7,53)]
   510       9.677816       9.677816       9.677816    53[30-(7,7,53)]
   511      12.911453      12.911453      12.911453    53[30-(7,7,53)]
   512       1.231802       1.231802       1.231802    53[30-(7,7,53)]
   513       0.842499       0.842499       0.842499    53[30-(7,7,53)]
   514       0.473111       0.473111       0.473111    53[30-(7,7,53)]
   515       1.007348       1.007348       1.007348    53[30-(7,7,53)]
   516      11.066584      11.066584      11.066584    53[30-(7,7,53)]
   517       5.996653       5.996653       5.996653    53[30-(7,7,53)]
   518       8.146602       8.146602       8.146602    53[30-(7,7,53)]
   519       7.757299       7.757299       7.757299    53[30-(7,7,53)]
   520       7.387911       7.387911       7.387911    53[30-(7,7,53)]
   521       7.922148       7.922148       7.922148    53[30-(7,7,53)]
   522       4.151784       4.151784       4.151784    53[30-(7,7,53)]
   523       0.918147       0.918147       0.918147    53[30-(7,7,53)]
   524      12.597798      12.597798      12.597798    53[30-(7,7,53)]
   525      12.987101      12.987101      12.987101    53[30-(7,7,53)]
   526      13.356489      13.356489      13.356489    53[30-(7,7,53)]
   527      12.822252      12.822252      12.822252    53[30-(7,7,53)]
   528       2.763016       2.763016       2.763016    53[30-(7,7,53)]
   529       7.871532       7.871532       7.871532    53[30-(7,7,53)]
   530       5.515521       5.515521       5.515521    53[30-(7,7,53)]
   531       1.007486       1.007486       1.007486    53[30-(7,7,53)]
   532      11.113328      11.113328      11.113328    53[30-(7,7,53)]
   533      13.247512      13.247512      13.247512    53[30-(7,7,53)]
   534      12.991665      12.991665      12.991665    53[30-(7,7,53)]
   535      12.872868      12.872868      12.872868    53[30-(7,7,53)]
   536       1.399279       1.399279       1.399279    53[30-(7,7,53)]
   537       5.907314       5.907314       5.907314    53[30-(7,7,53)]
   538       9.631072       9.631072       9.631072    53[30-(7,7,53)]
   539       7.496888       7.496888       7.496888    53[30-(7,7,53)]
   540       7.752735       7.752735       7.752735    53[30-(7,7,53)]
   541       5.958068       5.958068       5.958068    53[30-(7,7,53)]
   542       8.314079       8.314079       8.314079    53[30-(7,7,53)]
   543      12.822114      12.822114      12.822114    53[30-(7,7,53)]
   544       2.716272       2.716272       2.716272    53[30-(7,7,53)]
   545       0.582088       0.582088       0.582088    53[30-(7,7,53)]
   546       0.837935       0.837935       0.837935    53[30-(7,7,53)]
   547       0.956732       0.956732       0.956732    53[30-(7,7,53)]
   548      12.430321      12.430321      12.430321    53[30-(7,7,53)]
   549       7.922286       7.922286       7.922286    53[30-(7,7,53)]
   550       4.198528       4.198528       4.198528    53[30-(7,7,53)]
   551       6.332712       6.332712       6.332712    53[30-(7,7,53)]
   552       6.076865       6.076865       6.076865    53[30-(7,7,53)]
   553       9.253385       9.253385       9.253385    7[6-(1,6),6-(1,6),30-(7,53,53)]
   554       9.001687       9.001687       9.001687    7[6-(1,6),6-(1,6),30-(7,53,53)]
   555       3.342614       3.342614       3.342614    7[6-(1,6),6-(1,6),30-(7,53,53)]
   556      10.473156      10.473156      10.473156    7[6-(6,7),6-(6,7)]
   557       12.50749       12.50749       12.50749    7[6-(6,7),6-(6,7)]
   558      12.500575      12.500575      12.500575    7[6-(6,7),6-(6,7)]
   559      11.593354      11.593354      11.593354    7[6-(1,6),6-(1,6),30-(7,53,53)]
   560       8.940836       8.940836       8.940836    7[6-(1,6),6-(1,6),30-(7,53,53)]
   561      11.723352      11.723352      11.723352    7[6-(1,6),6-(1,6),30-(7,53,53)]
   562      10.664005      10.664005      10.664005    7[6-(6,7),6-(6,7)]
   563      10.691664      10.691664      10.691664    7[6-(6,7),6-(6,7)]
   564      11.215806      11.215806      11.215806    7[6-(6,7),6-(6,7)]
   565      11.491015      11.491015      11.491015    7[6-(1,6),6-(1,6),30-(7,53,53)]
   566      11.742713      11.742713      11.742713    7[6-(1,6),6-(1,6),30-(7,53,53)]
   567       3.572186       3.572186       3.572186    7[6-(1,6),6-(1,6),30-(7,53,53)]
   568      10.271244      10.271244      10.271244    7[6-(6,7),6-(6,7)]
   569        8.23691        8.23691        8.23691    7[6-(6,7),6-(6,7)]
   570       8.243825       8.243825       8.243825    7[6-(6,7),6-(6,7)]
   571       9.151046       9.151046       9.151046    7[6-(1,6),6-(1,6),30-(7,53,53)]
   572      11.803564      11.803564      11.803564    7[6-(1,6),6-(1,6),30-(7,53,53)]
   573       9.021048       9.021048       9.021048    7[6-(1,6),6-(1,6),30-(7,53,53)]
   574      10.080395      10.080395      10.080395    7[6-(6,7),6-(6,7)]
   575      10.052736      10.052736      10.052736    7[6-(6,7),6-(6,7)]
   576       9.528594       9.528594       9.528594    7[6-(6,7),6-(6,7)]
   577       4.576215       4.576215       4.576215    7[6-(1,6),6-(1,6),30-(7,53,53)]
   578       4.827913       4.827913       4.827913    7[6-(1,6),6-(1,6),30-(7,53,53)]
   579      10.486986      10.486986      10.486986    7[6-(1,6),6-(1,6),30-(7,53,53)]
   580       3.356444       3.356444       3.356444    7[6-(6,7),6-(6,7)]
   581        1.32211        1.32211        1.32211    7[6-(6,7),6-(6,7)]
   582       1.329025       1.329025       1.329025    7[6-(6,7),6-(6,7)]
   583       2.236246       2.236246       2.236246    7[6-(1,6),6-(1,6),30-(7,53,53)]
   584       4.888764       4.888764       4.888764    7[6-(1,6),6-(1,6),30-(7,53,53)]
   585       2.106248       2.106248       2.106248    7[6-(1,6),6-(1,6),30-(7,53,53)]
   586       3.165595       3.165595       3.165595    7[6-(6,7),6-(6,7)]
   587       3.137936       3.137936       3.137936    7[6-(6,7),6-(6,7)]
   588       2.613794       2.613794       2.613794    7[6-(6,7),6-(6,7)]
   589       2.338585       2.338585       2.338585    7[6-(1,6),6-(1,6),30-(7,53,53)]
   590       2.086887       2.086887       2.086887    7[6-(1,6),6-(1,6),30-(7,53,53)]
   591      10.257414      10.257414      10.257414    7[6-(1,6),6-(1,6),30-(7,53,53)]
   592       3.558356       3.558356       3.558356    7[6-(6,7),6-(6,7)]
   593        5.59269        5.59269        5.59269    7[6-(6,7),6-(6,7)]
   594       5.585775       5.585775       5.585775    7[6-(6,7),6-(6,7)]
   595       4.678554       4.678554       4.678554    7[6-(1,6),6-(1,6),30-(7,53,53)]
   596       2.026036       2.026036       2.026036    7[6-(1,6),6-(1,6),30-(7,53,53)]
   597       4.808552       4.808552       4.808552    7[6-(1,6),6-(1,6),30-(7,53,53)]
   598       3.749205       3.749205       3.749205    7[6-(6,7),6-(6,7)]
   599       3.776864       3.776864       3.776864    7[6-(6,7),6-(6,7)]
   600       4.301006       4.301006       4.301006    7[6-(6,7),6-(6,7)]
   601      11.708139      11.708139      11.708139    7[6-(1,6),6-(1,6),30-(7,53,53)]
   602      11.485483      11.485483      11.485483    7[6-(1,6),6-(1,6),30-(7,53,53)]
   603       8.878603       8.878603       8.878603    7[6-(1,6),6-(1,6),30-(7,53,53)]
   604      11.195061      11.195061      11.195061    7[6-(6,7),6-(6,7)]
   605      10.625282      10.625282      10.625282    7[6-(6,7),6-(6,7)]
   606      10.675068      10.675068      10.675068    7[6-(6,7),6-(6,7)]
   607       8.870305       8.870305       8.870305    7[6-(1,6),6-(1,6),30-(7,53,53)]
   608       9.239556       9.239556       9.239556    7[6-(1,6),6-(1,6),30-(7,53,53)]
   609       3.237509       3.237509       3.237509    7[6-(1,6),6-(1,6),30-(7,53,53)]
   610      10.492518      10.492518      10.492518    7[6-(6,7),6-(6,7)]
   611      12.486746      12.486746      12.486746    7[6-(6,7),6-(6,7)]
   612      12.434193      12.434193      12.434193    7[6-(6,7),6-(6,7)]
   613       9.036261       9.036261       9.036261    7[6-(1,6),6-(1,6),30-(7,53,53)]
   614       9.258917       9.258917       9.258917    7[6-(1,6),6-(1,6),30-(7,53,53)]
   615      11.865797      11.865797      11.865797    7[6-(1,6),6-(1,6),30-(7,53,53)]
   616       9.549339       9.549339       9.549339    7[6-(6,7),6-(6,7)]
   617      10.119118      10.119118      10.119118    7[6-(6,7),6-(6,7)]
   618      10.069332      10.069332      10.069332    7[6-(6,7),6-(6,7)]
   619      11.874095      11.874095      11.874095    7[6-(1,6),6-(1,6),30-(7,53,53)]
   620      11.504844      11.504844      11.504844    7[6-(1,6),6-(1,6),30-(7,53,53)]
   621       3.677291       3.677291       3.677291    7[6-(1,6),6-(1,6),30-(7,53,53)]
   622      10.251882      10.251882      10.251882    7[6-(6,7),6-(6,7)]
   623       8.257654       8.257654       8.257654    7[6-(6,7),6-(6,7)]
   624       8.310207       8.310207       8.310207    7[6-(6,7),6-(6,7)]
   625       2.121461       2.121461       2.121461    7[6-(1,6),6-(1,6),30-(7,53,53)]
   626       2.344117       2.344117       2.344117    7[6-(1,6),6-(1,6),30-(7,53,53)]
   627       4.950997       4.950997       4.950997    7[6-(1,6),6-(1,6),30-(7,53,53)]
   628       2.634539       2.634539       2.634539    7[6-(6,7),6-(6,7)]
   629       3.204318       3.204318       3.204318    7[6-(6,7),6-(6,7)]
   630       3.154532       3.154532       3.154532    7[6-(6,7),6-(6,7)]
   631       4.959295       4.959295       4.959295    7[6-(1,6),6-(1,6),30-(7,53,53)]
   632       4.590044       4.590044       4.590044    7[6-(1,6),6-(1,6),30-(7,53,53)]
   633      10.592091      10.592091      10.592091    7[6-(1,6),6-(1,6),30-(7,53,53)]
   634       3.337082       3.337082       3.337082    7[6-(6,7),6-(6,7)]
   635       1.342854       1.342854       1.342854    7[6-(6,7),6-(6,7)]
   636       1.395407       1.395407       1.395407    7[6-(6,7),6-(6,7)]
   637       4.793339       4.793339       4.793339    7[6-(1,6),6-(1,6),30-(7,53,53)]
   638       4.570683       4.570683       4.570683    7[6-(1,6),6-(1,6),30-(7,53,53)]
   639       1.963803       1.963803       1.963803    7[6-(1,6),6-(1,6),30-(7,53,53)]
   640       4.280261       4.280261       4.280261    7[6-(6,7),6-(6,7)]
   641       3.710482       3.710482       3.710482    7[6-(6,7),6-(6,7)]
   642       3.760268       3.760268       3.760268    7[6-(6,7),6-(6,7)]
   643       1.955505       1.955505       1.955505    7[6-(1,6),6-(1,6),30-(7,53,53)]
   644       2.324756       2.324756       2.324756    7[6-(1,6),6-(1,6),30-(7,53,53)]
   645      10.152309      10.152309      10.152309    7[6-(1,6),6-(1,6),30-(7,53,53)]
   646       3.577718       3.577718       3.577718    7[6-(6,7),6-(6,7)]
   647       5.571946       5.571946       5.571946    7[6-(6,7),6-(6,7)]
   648       5.519393       5.519393       5.519393    7[6-(6,7),6-(6,7)]
