# Supplementary material for: A collection of forcefield precursors for metal–organic frameworks
Source: RSC Adv. 2019 Nov 13;9(63):36492–507. doi: 10.1039/c9ra07327b (PMC9075174; doi:10.1039/c9ra07327b)
Supplement: RA-009-C9RA07327B-s2309 [file RA-009-C9RA07327B-s2309.txt]

SOJDEB_clean

11.396600    0.000000    0.000000
0.000000    11.478700    0.000000
0.000000    0.000000    16.877500

     1            0.0            0.0            0.0    24[7-(6),7-(6),7-(6),7-(6),7-(6),7-(6)]
     2            0.0            0.0            0.0    24[7-(6),7-(6),7-(6),7-(6),7-(6),7-(6)]
     3         5.6983         5.6983         5.6983    24[7-(6),7-(6),7-(6),7-(6),7-(6),7-(6)]
     4         5.6983         5.6983         5.6983    24[7-(6),7-(6),7-(6),7-(6),7-(6),7-(6)]
     5       8.793617       8.793617       8.793617    6[6-(6,6),7-(24)]
     6       7.227724       7.227724       7.227724    6[6-(6,6),7-(24)]
     7          8.046          8.046          8.046    6[6-(6,6),7-(0)]
     8       6.246476       6.246476       6.246476    6[6-(6,6),7-(24)]
     9       5.696021       5.696021       5.696021    6[6-(6,6),7-(0)]
    10       7.774761       7.774761       7.774761    6[6-(6,6),6-(7),6-(7)]
    11       7.397533       7.397533       7.397533    6[6-(6,6),6-(6,6),6-(7)]
    12       6.458453       6.458453       6.458453    6[6-(6,6),6-(7),6-(7)]
    13       2.602983       2.602983       2.602983    6[6-(6,6),7-(24)]
    14       4.168876       4.168876       4.168876    6[6-(6,6),7-(24)]
    15         3.3506         3.3506         3.3506    6[6-(6,6),7-(0)]
    16       5.150124       5.150124       5.150124    6[6-(6,6),7-(24)]
    17       5.700579       5.700579       5.700579    6[6-(6,6),7-(0)]
    18       3.621839       3.621839       3.621839    6[6-(6,6),6-(7),6-(7)]
    19       3.999067       3.999067       3.999067    6[6-(6,6),6-(6,6),6-(7)]
    20       4.938147       4.938147       4.938147    6[6-(6,6),6-(7),6-(7)]
    21       3.095317       3.095317       3.095317    6[6-(6,6),7-(24)]
    22       1.529424       1.529424       1.529424    6[6-(6,6),7-(24)]
    23         2.3477         2.3477         2.3477    6[6-(6,6),7-(0)]
    24       0.548176       0.548176       0.548176    6[6-(6,6),7-(24)]
    25      -0.002279      -0.002279      -0.002279    6[6-(6,6),7-(0)]
    26       2.076461       2.076461       2.076461    6[6-(6,6),6-(7),6-(7)]
    27       1.699233       1.699233       1.699233    6[6-(6,6),6-(6,6),6-(7)]
    28       0.760153       0.760153       0.760153    6[6-(6,6),6-(7),6-(7)]
    29       8.301283       8.301283       8.301283    6[6-(6,6),7-(24)]
    30       9.867176       9.867176       9.867176    6[6-(6,6),7-(24)]
    31         9.0489         9.0489         9.0489    6[6-(6,6),7-(0)]
    32      10.848424      10.848424      10.848424    6[6-(6,6),7-(24)]
    33       0.002279       0.002279       0.002279    6[6-(6,6),7-(0)]
    34       9.320139       9.320139       9.320139    6[6-(6,6),6-(7),6-(7)]
    35       9.697367       9.697367       9.697367    6[6-(6,6),6-(6,6),6-(7)]
    36      10.636447      10.636447      10.636447    6[6-(6,6),6-(7),6-(7)]
    37       2.602983       2.602983       2.602983    6[6-(6,6),7-(24)]
    38       4.168876       4.168876       4.168876    6[6-(6,6),7-(24)]
    39         3.3506         3.3506         3.3506    6[6-(6,6),7-(0)]
    40       5.150124       5.150124       5.150124    6[6-(6,6),7-(24)]
    41       5.700579       5.700579       5.700579    6[6-(6,6),7-(0)]
    42       3.621839       3.621839       3.621839    6[6-(6,6),6-(7),6-(7)]
    43       3.999067       3.999067       3.999067    6[6-(6,6),6-(6,6),6-(7)]
    44       4.938147       4.938147       4.938147    6[6-(6,6),6-(7),6-(7)]
    45       8.793617       8.793617       8.793617    6[6-(6,6),7-(24)]
    46       7.227724       7.227724       7.227724    6[6-(6,6),7-(24)]
    47          8.046          8.046          8.046    6[6-(6,6),7-(0)]
    48       6.246476       6.246476       6.246476    6[6-(6,6),7-(24)]
    49       5.696021       5.696021       5.696021    6[6-(6,6),7-(0)]
    50       7.774761       7.774761       7.774761    6[6-(6,6),6-(7),6-(7)]
    51       7.397533       7.397533       7.397533    6[6-(6,6),6-(6,6),6-(7)]
    52       6.458453       6.458453       6.458453    6[6-(6,6),6-(7),6-(7)]
    53       8.301283       8.301283       8.301283    6[6-(6,6),7-(24)]
    54       9.867176       9.867176       9.867176    6[6-(6,6),7-(24)]
    55         9.0489         9.0489         9.0489    6[6-(6,6),7-(0)]
    56      10.848424      10.848424      10.848424    6[6-(6,6),7-(24)]
    57       0.002279       0.002279       0.002279    6[6-(6,6),7-(0)]
    58       9.320139       9.320139       9.320139    6[6-(6,6),6-(7),6-(7)]
    59       9.697367       9.697367       9.697367    6[6-(6,6),6-(6,6),6-(7)]
    60      10.636447      10.636447      10.636447    6[6-(6,6),6-(7),6-(7)]
    61       3.095317       3.095317       3.095317    6[6-(6,6),7-(24)]
    62       1.529424       1.529424       1.529424    6[6-(6,6),7-(24)]
    63         2.3477         2.3477         2.3477    6[6-(6,6),7-(0)]
    64       0.548176       0.548176       0.548176    6[6-(6,6),7-(24)]
    65      -0.002279      -0.002279      -0.002279    6[6-(6,6),7-(0)]
    66       2.076461       2.076461       2.076461    6[6-(6,6),6-(7),6-(7)]
    67       1.699233       1.699233       1.699233    6[6-(6,6),6-(6,6),6-(7)]
    68       0.760153       0.760153       0.760153    6[6-(6,6),6-(7),6-(7)]
    69       9.634686       9.634686       9.634686    7[6-(6),24-(7,7,7,7,7)]
    70       6.818586       6.818586       6.818586    7[6-(6),24-(7,7,7,7,7)]
    71       8.529215       8.529215       8.529215    7[6-(6)]
    72       6.077807       6.077807       6.077807    7[6-(6),24-(7,7,7,7,7)]
    73       5.057811       5.057811       5.057811    7[6-(6)]
    74       1.761914       1.761914       1.761914    7[6-(6),24-(7,7,7,7,7)]
    75       4.578014       4.578014       4.578014    7[6-(6),24-(7,7,7,7,7)]
    76       2.867385       2.867385       2.867385    7[6-(6)]
    77       5.318793       5.318793       5.318793    7[6-(6),24-(7,7,7,7,7)]
    78       6.338789       6.338789       6.338789    7[6-(6)]
    79       3.936386       3.936386       3.936386    7[6-(6),24-(7,7,7,7,7)]
    80       1.120286       1.120286       1.120286    7[6-(6),24-(7,7,7,7,7)]
    81       2.830915       2.830915       2.830915    7[6-(6)]
    82       0.379507       0.379507       0.379507    7[6-(6),24-(7,7,7,7,7)]
    83      10.756111      10.756111      10.756111    7[6-(6)]
    84       7.460214       7.460214       7.460214    7[6-(6),24-(7,7,7,7,7)]
    85      10.276314      10.276314      10.276314    7[6-(6),24-(7,7,7,7,7)]
    86       8.565685       8.565685       8.565685    7[6-(6)]
    87      11.017093      11.017093      11.017093    7[6-(6),24-(7,7,7,7,7)]
    88       0.640489       0.640489       0.640489    7[6-(6)]
    89       1.761914       1.761914       1.761914    7[6-(6),24-(7,7,7,7,7)]
    90       4.578014       4.578014       4.578014    7[6-(6),24-(7,7,7,7,7)]
    91       2.867385       2.867385       2.867385    7[6-(6)]
    92       5.318793       5.318793       5.318793    7[6-(6),24-(7,7,7,7,7)]
    93       6.338789       6.338789       6.338789    7[6-(6)]
    94       9.634686       9.634686       9.634686    7[6-(6),24-(7,7,7,7,7)]
    95       6.818586       6.818586       6.818586    7[6-(6),24-(7,7,7,7,7)]
    96       8.529215       8.529215       8.529215    7[6-(6)]
    97       6.077807       6.077807       6.077807    7[6-(6),24-(7,7,7,7,7)]
    98       5.057811       5.057811       5.057811    7[6-(6)]
    99       7.460214       7.460214       7.460214    7[6-(6),24-(7,7,7,7,7)]
   100      10.276314      10.276314      10.276314    7[6-(6),24-(7,7,7,7,7)]
   101       8.565685       8.565685       8.565685    7[6-(6)]
   102      11.017093      11.017093      11.017093    7[6-(6),24-(7,7,7,7,7)]
   103       0.640489       0.640489       0.640489    7[6-(6)]
   104       3.936386       3.936386       3.936386    7[6-(6),24-(7,7,7,7,7)]
   105       1.120286       1.120286       1.120286    7[6-(6),24-(7,7,7,7,7)]
   106       2.830915       2.830915       2.830915    7[6-(6)]
   107       0.379507       0.379507       0.379507    7[6-(6),24-(7,7,7,7,7)]
   108      10.756111      10.756111      10.756111    7[6-(6)]
