# Supplementary material for: A collection of forcefield precursors for metal–organic frameworks
Source: RSC Adv. 2019 Nov 13;9(63):36492–507. doi: 10.1039/c9ra07327b (PMC9075174; doi:10.1039/c9ra07327b)
Supplement: RA-009-C9RA07327B-s2310 [file RA-009-C9RA07327B-s2310.txt]

SOKKOT_ion_b

13.506500    0.000000    0.000000
0.000000    13.506500    0.000000
0.000000    0.000000    15.907600

     1       2.698194       2.698194       2.698194    16[6-(6,6),6-(6,6)]
     2       9.935652       9.935652       9.935652    16[6-(6,6),6-(6,6)]
     3       9.528836       9.528836       9.528836    16[6-(6,6),6-(6,6)]
     4       3.322329       3.322329       3.322329    16[6-(6,6),6-(6,6)]
     5       9.910394       9.910394       9.910394    16[6-(6,6),6-(6,6)]
     6       2.756271       2.756271       2.756271    16[6-(6,6),6-(6,6)]
     7       3.452667       3.452667       3.452667    16[6-(6,6),6-(6,6)]
     8       9.393501       9.393501       9.393501    16[6-(6,6),6-(6,6)]
     9       1.679128       1.679128       1.679128    8[6-(6,8)]
    10        0.17572        0.17572        0.17572    8[6-(6,8),49-(6,6,8,8,8,8,8)]
    11        3.82342        3.82342        3.82342    8[6-(6,8,49),49-(6,6,8,8,8,8,8)]
    12       4.045332       4.045332       4.045332    8[6-(6,8,49),49-(6,6,8,8,8,8,8)]
    13      10.931756      10.931756      10.931756    8[6-(6,8)]
    14      12.535383      12.535383      12.535383    8[6-(6,8),49-(6,6,8,8,8,8,8)]
    15       8.986145       8.986145       8.986145    8[6-(6,8,49),49-(6,6,8,8,8,8,8)]
    16       8.635651       8.635651       8.635651    8[6-(6,8,49),49-(6,6,8,8,8,8,8)]
    17       7.175463       7.175463       7.175463    8[6-(6,8)]
    18       6.351837       6.351837       6.351837    8[6-(6,8),49-(6,6,8,8,8,8,8)]
    19      11.517668      11.517668      11.517668    8[6-(6,8,49),49-(6,6,8,8,8,8,8)]
    20      12.007684      12.007684      12.007684    8[6-(6,8,49),49-(6,6,8,8,8,8,8)]
    21       5.622216       5.622216       5.622216    8[6-(6,8)]
    22       6.408564       6.408564       6.408564    8[6-(6,8),49-(6,6,8,8,8,8,8)]
    23       1.263398       1.263398       1.263398    8[6-(6,8,49),49-(6,6,8,8,8,8,8)]
    24       0.773247       0.773247       0.773247    8[6-(6,8,49),49-(6,6,8,8,8,8,8)]
    25      10.749418      10.749418      10.749418    8[6-(6,8)]
    26      12.588463      12.588463      12.588463    8[6-(6,8),49-(6,6,8,8,8,8,8)]
    27       9.034363       9.034363       9.034363    8[6-(6,8,49),49-(6,6,8,8,8,8,8)]
    28       8.622279       8.622279       8.622279    8[6-(6,8,49),49-(6,6,8,8,8,8,8)]
    29        1.68345        1.68345        1.68345    8[6-(6,8)]
    30       0.133714       0.133714       0.133714    8[6-(6,8),49-(6,6,8,8,8,8,8)]
    31       3.796002       3.796002       3.796002    8[6-(6,8,49),49-(6,6,8,8,8,8,8)]
    32        4.08315        4.08315        4.08315    8[6-(6,8,49),49-(6,6,8,8,8,8,8)]
    33       5.934756       5.934756       5.934756    8[6-(6,8)]
    34       6.446247       6.446247       6.446247    8[6-(6,8),49-(6,6,8,8,8,8,8)]
    35       1.210182       1.210182       1.210182    8[6-(6,8,49),49-(6,6,8,8,8,8,8)]
    36       0.761091       0.761091       0.761091    8[6-(6,8,49),49-(6,6,8,8,8,8,8)]
    37       6.823754       6.823754       6.823754    8[6-(6,8)]
    38       6.343328       6.343328       6.343328    8[6-(6,8),49-(6,6,8,8,8,8,8)]
    39      11.566291      11.566291      11.566291    8[6-(6,8,49),49-(6,6,8,8,8,8,8)]
    40      12.025917      12.025917      12.025917    8[6-(6,8,49),49-(6,6,8,8,8,8,8)]
    41       2.786526       2.786526       2.786526    6[6-(1,6),6-(8,8,49),16-(6)]
    42       1.697632       1.697632       1.697632    6[6-(1,6),6-(8,8),16-(6)]
    43       1.198162       1.198162       1.198162    6[6-(6,16),8-(0),8-(49)]
    44        3.56423        3.56423        3.56423    6[6-(6,16),8-(49),8-(49),49-(6,8,8,8,8,8,8)]
    45       1.434525       1.434525       1.434525    6[1-(0),6-(1,6),6-(6,16)]
    46        2.06771        2.06771        2.06771    6[1-(0),6-(1,6),6-(6,16)]
    47       6.725562       6.725562       6.725562    6[1-(0),1-(0),6-(1,1,1),7-(1,1,6)]
    48       5.465675       5.465675       5.465675    6[1-(0),1-(0),1-(0),6-(1,1,7)]
    49       9.932005       9.932005       9.932005    6[6-(1,6),6-(8,8,49),16-(6)]
    50      10.973896      10.973896      10.973896    6[6-(1,6),6-(8,8),16-(6)]
    51       11.46067       11.46067       11.46067    6[6-(6,16),8-(0),8-(49)]
    52       9.171589       9.171589       9.171589    6[6-(6,16),8-(49),8-(49),49-(6,8,8,8,8,8,8)]
    53      11.305616      11.305616      11.305616    6[1-(0),6-(1,6),6-(6,16)]
    54      10.700795      10.700795      10.700795    6[1-(0),6-(1,6),6-(6,16)]
    55       6.248917       6.248917       6.248917    6[1-(0),1-(0),6-(1,1,1),7-(1,1,6)]
    56       7.634414       7.634414       7.634414    6[1-(0),1-(0),1-(0),6-(1,1,7)]
    57      10.030737      10.030737      10.030737    6[6-(1,6),6-(8,8,49),16-(6)]
    58       8.234103       8.234103       8.234103    6[6-(1,6),6-(8,8),16-(6)]
    59       7.227598       7.227598       7.227598    6[6-(6,16),8-(0),8-(49)]
    60      11.206208      11.206208      11.206208    6[6-(6,16),8-(49),8-(49),49-(6,8,8,8,8,8,8)]
    61       8.214788       8.214788       8.214788    6[1-(0),6-(1,6),6-(6,16)]
    62       9.236825       9.236825       9.236825    6[1-(0),6-(1,6),6-(6,16)]
    63      10.367319      10.367319      10.367319    6[1-(0),1-(0),6-(1,1,1),7-(1,1,6)]
    64      10.933782      10.933782      10.933782    6[1-(0),1-(0),1-(0),6-(1,1,7)]
    65         2.7741         2.7741         2.7741    6[6-(1,6),6-(8,8,49),16-(6)]
    66       4.568844       4.568844       4.568844    6[6-(1,6),6-(8,8),16-(6)]
    67       5.561436       5.561436       5.561436    6[6-(6,16),8-(0),8-(49)]
    68       1.583907       1.583907       1.583907    6[6-(6,16),8-(49),8-(49),49-(6,8,8,8,8,8,8)]
    69       4.548854       4.548854       4.548854    6[1-(0),6-(1,6),6-(6,16)]
    70       3.527763       3.527763       3.527763    6[1-(0),6-(1,6),6-(6,16)]
    71       7.240294       7.240294       7.240294    6[1-(0),1-(0),6-(1,1,1),7-(1,1,6)]
    72       7.757053       7.757053       7.757053    6[1-(0),1-(0),1-(0),6-(1,1,7)]
    73       9.979683       9.979683       9.979683    6[6-(1,6),6-(8,8,49),16-(6)]
    74      10.993751      10.993751      10.993751    6[6-(1,6),6-(8,8),16-(6)]
    75      11.420016      11.420016      11.420016    6[6-(6,16),8-(0),8-(49)]
    76       9.199277       9.199277       9.199277    6[6-(6,16),8-(49),8-(49),49-(6,8,8,8,8,8,8)]
    77      11.405429      11.405429      11.405429    6[1-(0),6-(1,6),6-(6,16)]
    78      10.814519      10.814519      10.814519    6[1-(0),6-(1,6),6-(6,16)]
    79        5.97433        5.97433        5.97433    6[1-(0),1-(0),6-(1,1,1),7-(1,1,6)]
    80        7.09591        7.09591        7.09591    6[1-(0),1-(0),1-(0),6-(1,1,7)]
    81       2.791658       2.791658       2.791658    6[6-(1,6),6-(8,8,49),16-(6)]
    82       1.695201       1.695201       1.695201    6[6-(1,6),6-(8,8),16-(6)]
    83       1.186141       1.186141       1.186141    6[6-(6,16),8-(0),8-(49)]
    84       3.571254       3.571254       3.571254    6[6-(6,16),8-(49),8-(49),49-(6,8,8,8,8,8,8)]
    85       1.381445       1.381445       1.381445    6[1-(0),6-(1,6),6-(6,16)]
    86       2.019087       2.019087       2.019087    6[1-(0),6-(1,6),6-(6,16)]
    87       6.735692       6.735692       6.735692    6[1-(0),1-(0),6-(1,1,1),7-(1,1,6)]
    88       5.625457       5.625457       5.625457    6[1-(0),1-(0),1-(0),6-(1,1,7)]
    89       2.760323       2.760323       2.760323    6[6-(1,6),6-(8,8,49),16-(6)]
    90       4.638132       4.638132       4.638132    6[6-(1,6),6-(8,8),16-(6)]
    91       5.709062       5.709062       5.709062    6[6-(6,16),8-(0),8-(49)]
    92       1.555949       1.555949       1.555949    6[6-(6,16),8-(49),8-(49),49-(6,8,8,8,8,8,8)]
    93       4.489696       4.489696       4.489696    6[1-(0),6-(1,6),6-(6,16)]
    94       3.422547       3.422547       3.422547    6[1-(0),6-(1,6),6-(6,16)]
    95       7.319848       7.319848       7.319848    6[1-(0),1-(0),6-(1,1,1),7-(1,1,6)]
    96       7.664669       7.664669       7.664669    6[1-(0),1-(0),1-(0),6-(1,1,7)]
    97      10.045189      10.045189      10.045189    6[6-(1,6),6-(8,8,49),16-(6)]
    98       8.164544       8.164544       8.164544    6[6-(1,6),6-(8,8),16-(6)]
    99        7.07565        7.07565        7.07565    6[6-(6,16),8-(0),8-(49)]
   100      11.235247      11.235247      11.235247    6[6-(6,16),8-(49),8-(49),49-(6,8,8,8,8,8,8)]
   101       8.279214       8.279214       8.279214    6[1-(0),6-(1,6),6-(6,16)]
   102       9.347443       9.347443       9.347443    6[1-(0),6-(1,6),6-(6,16)]
   103        8.17643        8.17643        8.17643    6[1-(0),1-(0),6-(1,1,1),7-(1,1,6)]
   104       7.255287       7.255287       7.255287    6[1-(0),1-(0),1-(0),6-(1,1,7)]
   105       0.819709       0.819709       0.819709    1[6-(6,6)]
   106       2.001123       2.001123       2.001123    1[6-(6,6)]
   107      11.955414      11.955414      11.955414    1[6-(6,6)]
   108      10.820732      10.820732      10.820732    1[6-(6,6)]
   109       7.480305       7.480305       7.480305    1[6-(6,6)]
   110       9.397688       9.397688       9.397688    1[6-(6,6)]
   111         5.2466         5.2466         5.2466    1[6-(6,6)]
   112       3.331108       3.331108       3.331108    1[6-(6,6)]
   113      12.091829      12.091829      12.091829    1[6-(6,6)]
   114      10.985242      10.985242      10.985242    1[6-(6,6)]
   115       0.722463       0.722463       0.722463    1[6-(6,6)]
   116       1.914546       1.914546       1.914546    1[6-(6,6)]
   117       5.132335       5.132335       5.132335    1[6-(6,6)]
   118         3.1277         3.1277         3.1277    1[6-(6,6)]
   119       7.603349       7.603349       7.603349    1[6-(6,6)]
   120       9.610415       9.610415       9.610415    1[6-(6,6)]
   121       7.495162       7.495162       7.495162    1[6-(1,6,7)]
   122       7.111172       7.111172       7.111172    1[6-(1,6,7)]
   123       5.720138       5.720138       5.720138    1[6-(1,1,6)]
   124       5.052241       5.052241       5.052241    1[6-(1,1,6)]
   125       4.699587       4.699587       4.699587    1[6-(1,1,6)]
   126       5.576429       5.576429       5.576429    1[6-(1,6,7)]
   127       5.841561       5.841561       5.841561    1[6-(1,6,7)]
   128       8.055952       8.055952       8.055952    1[6-(1,1,6)]
   129       8.326487       8.326487       8.326487    1[6-(1,1,6)]
   130       7.554185       7.554185       7.554185    1[6-(1,1,6)]
   131      11.227548      11.227548      11.227548    1[6-(1,6,7)]
   132       9.776545       9.776545       9.776545    1[6-(1,6,7)]
   133      11.623019      11.623019      11.623019    1[6-(1,1,6)]
   134      11.513346      11.513346      11.513346    1[6-(1,1,6)]
   135      10.121366      10.121366      10.121366    1[6-(1,1,6)]
   136       6.585229       6.585229       6.585229    1[6-(1,6,7)]
   137        8.09431        8.09431        8.09431    1[6-(1,6,7)]
   138        6.90817        6.90817        6.90817    1[6-(1,1,6)]
   139       8.451017       8.451017       8.451017    1[6-(1,1,6)]
   140       8.303391       8.303391       8.303391    1[6-(1,1,6)]
   141       5.458517       5.458517       5.458517    1[6-(1,6,7)]
   142       5.221883       5.221883       5.221883    1[6-(1,6,7)]
   143       6.671671       6.671671       6.671671    1[6-(1,1,6)]
   144       7.861999       7.861999       7.861999    1[6-(1,1,6)]
   145       7.581063       7.581063       7.581063    1[6-(1,1,6)]
   146       7.090507       7.090507       7.090507    1[6-(1,6,7)]
   147       7.598757       7.598757       7.598757    1[6-(1,6,7)]
   148       4.761852       4.761852       4.761852    1[6-(1,1,6)]
   149       5.284823       5.284823       5.284823    1[6-(1,1,6)]
   150       6.010798       6.010798       6.010798    1[6-(1,1,6)]
   151       6.778372       6.778372       6.778372    1[6-(1,6,7)]
   152       8.258955       8.258955       8.258955    1[6-(1,6,7)]
   153       8.309064       8.309064       8.309064    1[6-(1,1,6)]
   154       8.215869       8.215869       8.215869    1[6-(1,1,6)]
   155       6.740284       6.740284       6.740284    1[6-(1,1,6)]
   156       7.770965       7.770965       7.770965    1[6-(1,6,7)]
   157        8.13591        8.13591        8.13591    1[6-(1,6,7)]
   158       7.268523       7.268523       7.268523    1[6-(1,1,6)]
   159        7.56364        7.56364        7.56364    1[6-(1,1,6)]
   160       6.214611       6.214611       6.214611    1[6-(1,1,6)]
   161       5.805094       5.805094       5.805094    1[7-(1,6,6)]
   162       5.302922       5.302922       5.302922    1[7-(1,6,6)]
   163       9.553283       9.553283       9.553283    1[7-(1,6,6)]
   164       5.917063       5.917063       5.917063    1[7-(1,6,6)]
   165      10.022093      10.022093      10.022093    1[7-(1,6,6)]
   166       7.383193       7.383193       7.383193    1[7-(1,6,6)]
   167       5.771192       5.771192       5.771192    1[7-(1,6,6)]
   168       6.882912       6.882912       6.882912    1[7-(1,6,6)]
   169      13.151684      13.151684      13.151684    49[6-(6,8,8),6-(6,8,8),8-(6),8-(6),8-(6),8-(6),8-(6),8-(6)]
   170       13.11238       13.11238       13.11238    49[6-(6,8,8),6-(6,8,8),8-(6),8-(6),8-(6),8-(6),8-(6),8-(6)]
   171       4.816553       4.816553       4.816553    49[6-(6,8,8),6-(6,8,8),8-(6),8-(6),8-(6),8-(6),8-(6),8-(6)]
   172       7.947765       7.947765       7.947765    49[6-(6,8,8),6-(6,8,8),8-(6),8-(6),8-(6),8-(6),8-(6),8-(6)]
   173       6.487442       6.487442       6.487442    7[1-(0),1-(0),6-(1,1,6),6-(1,1,6)]
   174       6.267286       6.267286       6.267286    7[1-(0),1-(0),6-(1,1,6),6-(1,1,6)]
   175       9.562602       9.562602       9.562602    7[1-(0),1-(0),6-(1,1,6),6-(1,1,6)]
   176       6.467993       6.467993       6.467993    7[1-(0),1-(0),6-(1,1,6),6-(1,1,6)]
