# Supplementary material for: A collection of forcefield precursors for metal–organic frameworks
Source: RSC Adv. 2019 Nov 13;9(63):36492–507. doi: 10.1039/c9ra07327b (PMC9075174; doi:10.1039/c9ra07327b)
Supplement: RA-009-C9RA07327B-s2311 [file RA-009-C9RA07327B-s2311.txt]

SOMCON_clean

13.816400    0.000000    0.000000
0.000000    27.998700    0.000000
0.000000    0.000000    44.158900

     1       1.918822       1.918822       1.918822    30[7-(6,6),7-(6,6),53-(0),53-(0)]
     2       2.607569       2.607569       2.607569    30[7-(6,6),7-(6,6),53-(0),53-(0)]
     3       5.270818       5.270818       5.270818    30[7-(6,6),7-(6,6),53-(0),53-(0)]
     4      11.897578      11.897578      11.897578    30[7-(6,6),7-(6,6),53-(0),53-(0)]
     5      11.208831      11.208831      11.208831    30[7-(6,6),7-(6,6),53-(0),53-(0)]
     6       8.545582       8.545582       8.545582    30[7-(6,6),7-(6,6),53-(0),53-(0)]
     7       8.827022       8.827022       8.827022    30[7-(6,6),7-(6,6),53-(0),53-(0)]
     8       9.515769       9.515769       9.515769    30[7-(6,6),7-(6,6),53-(0),53-(0)]
     9      12.179018      12.179018      12.179018    30[7-(6,6),7-(6,6),53-(0),53-(0)]
    10       4.989378       4.989378       4.989378    30[7-(6,6),7-(6,6),53-(0),53-(0)]
    11       4.300631       4.300631       4.300631    30[7-(6,6),7-(6,6),53-(0),53-(0)]
    12       1.637382       1.637382       1.637382    30[7-(6,6),7-(6,6),53-(0),53-(0)]
    13      11.897578      11.897578      11.897578    30[7-(6,6),7-(6,6),53-(0),53-(0)]
    14      11.208831      11.208831      11.208831    30[7-(6,6),7-(6,6),53-(0),53-(0)]
    15       8.545582       8.545582       8.545582    30[7-(6,6),7-(6,6),53-(0),53-(0)]
    16       1.918822       1.918822       1.918822    30[7-(6,6),7-(6,6),53-(0),53-(0)]
    17       2.607569       2.607569       2.607569    30[7-(6,6),7-(6,6),53-(0),53-(0)]
    18       5.270818       5.270818       5.270818    30[7-(6,6),7-(6,6),53-(0),53-(0)]
    19       4.989378       4.989378       4.989378    30[7-(6,6),7-(6,6),53-(0),53-(0)]
    20       4.300631       4.300631       4.300631    30[7-(6,6),7-(6,6),53-(0),53-(0)]
    21       1.637382       1.637382       1.637382    30[7-(6,6),7-(6,6),53-(0),53-(0)]
    22       8.827022       8.827022       8.827022    30[7-(6,6),7-(6,6),53-(0),53-(0)]
    23       9.515769       9.515769       9.515769    30[7-(6,6),7-(6,6),53-(0),53-(0)]
    24      12.179018      12.179018      12.179018    30[7-(6,6),7-(6,6),53-(0),53-(0)]
    25       3.028555       3.028555       3.028555    1[6-(6,7)]
    26       1.852779       1.852779       1.852779    1[6-(6,6)]
    27      13.549743      13.549743      13.549743    1[6-(6,7)]
    28      12.268963      12.268963      12.268963    1[6-(6,6)]
    29       7.460856       7.460856       7.460856    1[6-(6,7)]
    30        9.66319        9.66319        9.66319    1[6-(6,6)]
    31       7.180383       7.180383       7.180383    1[6-(6,7)]
    32        9.35094        9.35094        9.35094    1[6-(6,6)]
    33      13.154594      13.154594      13.154594    1[6-(6,7)]
    34       12.06448       12.06448       12.06448    1[6-(6,6)]
    35       2.784005       2.784005       2.784005    1[6-(6,7)]
    36       1.785079       1.785079       1.785079    1[6-(6,6)]
    37       1.664876       1.664876       1.664876    1[6-(6,7)]
    38       1.228278       1.228278       1.228278    1[6-(6,6)]
    39       0.794443       0.794443       0.794443    1[6-(6,7)]
    40       0.407584       0.407584       0.407584    1[6-(6,6)]
    41      12.886556      12.886556      12.886556    1[6-(6,7)]
    42      -0.031778      -0.031778      -0.031778    1[6-(6,6)]
    43      11.855853      11.855853      11.855853    1[6-(6,7)]
    44      12.800895      12.800895      12.800895    1[6-(6,6)]
    45       0.746086       0.746086       0.746086    1[6-(6,7)]
    46       0.331594       0.331594       0.331594    1[6-(6,6)]
    47       1.517041       1.517041       1.517041    1[6-(6,7)]
    48       1.190974       1.190974       1.190974    1[6-(6,6)]
    49      10.787845      10.787845      10.787845    1[6-(6,7)]
    50      11.963621      11.963621      11.963621    1[6-(6,6)]
    51       0.266657       0.266657       0.266657    1[6-(6,7)]
    52       1.547437       1.547437       1.547437    1[6-(6,6)]
    53       6.355544       6.355544       6.355544    1[6-(6,7)]
    54        4.15321        4.15321        4.15321    1[6-(6,6)]
    55       6.636017       6.636017       6.636017    1[6-(6,7)]
    56        4.46546        4.46546        4.46546    1[6-(6,6)]
    57       0.661806       0.661806       0.661806    1[6-(6,7)]
    58        1.75192        1.75192        1.75192    1[6-(6,6)]
    59      11.032395      11.032395      11.032395    1[6-(6,7)]
    60      12.031321      12.031321      12.031321    1[6-(6,6)]
    61      12.151524      12.151524      12.151524    1[6-(6,7)]
    62      12.588122      12.588122      12.588122    1[6-(6,6)]
    63      13.021957      13.021957      13.021957    1[6-(6,7)]
    64      13.408816      13.408816      13.408816    1[6-(6,6)]
    65       0.929844       0.929844       0.929844    1[6-(6,7)]
    66       0.031778       0.031778       0.031778    1[6-(6,6)]
    67       1.960547       1.960547       1.960547    1[6-(6,7)]
    68       1.015505       1.015505       1.015505    1[6-(6,6)]
    69      13.070314      13.070314      13.070314    1[6-(6,7)]
    70      13.484806      13.484806      13.484806    1[6-(6,6)]
    71      12.299359      12.299359      12.299359    1[6-(6,7)]
    72      12.625426      12.625426      12.625426    1[6-(6,6)]
    73       9.936755       9.936755       9.936755    1[6-(6,7)]
    74       8.760979       8.760979       8.760979    1[6-(6,6)]
    75       6.641543       6.641543       6.641543    1[6-(6,7)]
    76       5.360763       5.360763       5.360763    1[6-(6,6)]
    77       0.552656       0.552656       0.552656    1[6-(6,7)]
    78        2.75499        2.75499        2.75499    1[6-(6,6)]
    79       0.272183       0.272183       0.272183    1[6-(6,7)]
    80        2.44274        2.44274        2.44274    1[6-(6,6)]
    81       6.246394       6.246394       6.246394    1[6-(6,7)]
    82        5.15628        5.15628        5.15628    1[6-(6,6)]
    83       9.692205       9.692205       9.692205    1[6-(6,7)]
    84       8.693279       8.693279       8.693279    1[6-(6,6)]
    85       8.573076       8.573076       8.573076    1[6-(6,7)]
    86       8.136478       8.136478       8.136478    1[6-(6,6)]
    87       7.702643       7.702643       7.702643    1[6-(6,7)]
    88       7.315784       7.315784       7.315784    1[6-(6,6)]
    89       5.978356       5.978356       5.978356    1[6-(6,7)]
    90       6.876422       6.876422       6.876422    1[6-(6,6)]
    91       4.947653       4.947653       4.947653    1[6-(6,7)]
    92       5.892695       5.892695       5.892695    1[6-(6,6)]
    93       7.654286       7.654286       7.654286    1[6-(6,7)]
    94       7.239794       7.239794       7.239794    1[6-(6,6)]
    95       8.425241       8.425241       8.425241    1[6-(6,7)]
    96       8.099174       8.099174       8.099174    1[6-(6,6)]
    97       3.879645       3.879645       3.879645    1[6-(6,7)]
    98       5.055421       5.055421       5.055421    1[6-(6,6)]
    99       7.174857       7.174857       7.174857    1[6-(6,7)]
   100       8.455637       8.455637       8.455637    1[6-(6,6)]
   101      13.263744      13.263744      13.263744    1[6-(6,7)]
   102       11.06141       11.06141       11.06141    1[6-(6,6)]
   103      13.544217      13.544217      13.544217    1[6-(6,7)]
   104       11.37366       11.37366       11.37366    1[6-(6,6)]
   105       7.570006       7.570006       7.570006    1[6-(6,7)]
   106        8.66012        8.66012        8.66012    1[6-(6,6)]
   107       4.124195       4.124195       4.124195    1[6-(6,7)]
   108       5.123121       5.123121       5.123121    1[6-(6,6)]
   109       5.243324       5.243324       5.243324    1[6-(6,7)]
   110       5.679922       5.679922       5.679922    1[6-(6,6)]
   111       6.113757       6.113757       6.113757    1[6-(6,7)]
   112       6.500616       6.500616       6.500616    1[6-(6,6)]
   113       7.838044       7.838044       7.838044    1[6-(6,7)]
   114       6.939978       6.939978       6.939978    1[6-(6,6)]
   115       8.868747       8.868747       8.868747    1[6-(6,7)]
   116       7.923705       7.923705       7.923705    1[6-(6,6)]
   117       6.162114       6.162114       6.162114    1[6-(6,7)]
   118       6.576606       6.576606       6.576606    1[6-(6,6)]
   119       5.391159       5.391159       5.391159    1[6-(6,7)]
   120       5.717226       5.717226       5.717226    1[6-(6,6)]
   121      10.787845      10.787845      10.787845    1[6-(6,7)]
   122      11.963621      11.963621      11.963621    1[6-(6,6)]
   123       0.266657       0.266657       0.266657    1[6-(6,7)]
   124       1.547437       1.547437       1.547437    1[6-(6,6)]
   125       6.355544       6.355544       6.355544    1[6-(6,7)]
   126        4.15321        4.15321        4.15321    1[6-(6,6)]
   127       6.636017       6.636017       6.636017    1[6-(6,7)]
   128        4.46546        4.46546        4.46546    1[6-(6,6)]
   129       0.661806       0.661806       0.661806    1[6-(6,7)]
   130        1.75192        1.75192        1.75192    1[6-(6,6)]
   131      11.032395      11.032395      11.032395    1[6-(6,7)]
   132      12.031321      12.031321      12.031321    1[6-(6,6)]
   133      12.151524      12.151524      12.151524    1[6-(6,7)]
   134      12.588122      12.588122      12.588122    1[6-(6,6)]
   135      13.021957      13.021957      13.021957    1[6-(6,7)]
   136      13.408816      13.408816      13.408816    1[6-(6,6)]
   137       0.929844       0.929844       0.929844    1[6-(6,7)]
   138       0.031778       0.031778       0.031778    1[6-(6,6)]
   139       1.960547       1.960547       1.960547    1[6-(6,7)]
   140       1.015505       1.015505       1.015505    1[6-(6,6)]
   141      13.070314      13.070314      13.070314    1[6-(6,7)]
   142      13.484806      13.484806      13.484806    1[6-(6,6)]
   143      12.299359      12.299359      12.299359    1[6-(6,7)]
   144      12.625426      12.625426      12.625426    1[6-(6,6)]
   145       3.028555       3.028555       3.028555    1[6-(6,7)]
   146       1.852779       1.852779       1.852779    1[6-(6,6)]
   147      13.549743      13.549743      13.549743    1[6-(6,7)]
   148      12.268963      12.268963      12.268963    1[6-(6,6)]
   149       7.460856       7.460856       7.460856    1[6-(6,7)]
   150        9.66319        9.66319        9.66319    1[6-(6,6)]
   151       7.180383       7.180383       7.180383    1[6-(6,7)]
   152        9.35094        9.35094        9.35094    1[6-(6,6)]
   153      13.154594      13.154594      13.154594    1[6-(6,7)]
   154       12.06448       12.06448       12.06448    1[6-(6,6)]
   155       2.784005       2.784005       2.784005    1[6-(6,7)]
   156       1.785079       1.785079       1.785079    1[6-(6,6)]
   157       1.664876       1.664876       1.664876    1[6-(6,7)]
   158       1.228278       1.228278       1.228278    1[6-(6,6)]
   159       0.794443       0.794443       0.794443    1[6-(6,7)]
   160       0.407584       0.407584       0.407584    1[6-(6,6)]
   161      12.886556      12.886556      12.886556    1[6-(6,7)]
   162      -0.031778      -0.031778      -0.031778    1[6-(6,6)]
   163      11.855853      11.855853      11.855853    1[6-(6,7)]
   164      12.800895      12.800895      12.800895    1[6-(6,6)]
   165       0.746086       0.746086       0.746086    1[6-(6,7)]
   166       0.331594       0.331594       0.331594    1[6-(6,6)]
   167       1.517041       1.517041       1.517041    1[6-(6,7)]
   168       1.190974       1.190974       1.190974    1[6-(6,6)]
   169       3.879645       3.879645       3.879645    1[6-(6,7)]
   170       5.055421       5.055421       5.055421    1[6-(6,6)]
   171       7.174857       7.174857       7.174857    1[6-(6,7)]
   172       8.455637       8.455637       8.455637    1[6-(6,6)]
   173      13.263744      13.263744      13.263744    1[6-(6,7)]
   174       11.06141       11.06141       11.06141    1[6-(6,6)]
   175      13.544217      13.544217      13.544217    1[6-(6,7)]
   176       11.37366       11.37366       11.37366    1[6-(6,6)]
   177       7.570006       7.570006       7.570006    1[6-(6,7)]
   178        8.66012        8.66012        8.66012    1[6-(6,6)]
   179       4.124195       4.124195       4.124195    1[6-(6,7)]
   180       5.123121       5.123121       5.123121    1[6-(6,6)]
   181       5.243324       5.243324       5.243324    1[6-(6,7)]
   182       5.679922       5.679922       5.679922    1[6-(6,6)]
   183       6.113757       6.113757       6.113757    1[6-(6,7)]
   184       6.500616       6.500616       6.500616    1[6-(6,6)]
   185       7.838044       7.838044       7.838044    1[6-(6,7)]
   186       6.939978       6.939978       6.939978    1[6-(6,6)]
   187       8.868747       8.868747       8.868747    1[6-(6,7)]
   188       7.923705       7.923705       7.923705    1[6-(6,6)]
   189       6.162114       6.162114       6.162114    1[6-(6,7)]
   190       6.576606       6.576606       6.576606    1[6-(6,6)]
   191       5.391159       5.391159       5.391159    1[6-(6,7)]
   192       5.717226       5.717226       5.717226    1[6-(6,6)]
   193       9.936755       9.936755       9.936755    1[6-(6,7)]
   194       8.760979       8.760979       8.760979    1[6-(6,6)]
   195       6.641543       6.641543       6.641543    1[6-(6,7)]
   196       5.360763       5.360763       5.360763    1[6-(6,6)]
   197       0.552656       0.552656       0.552656    1[6-(6,7)]
   198        2.75499        2.75499        2.75499    1[6-(6,6)]
   199       0.272183       0.272183       0.272183    1[6-(6,7)]
   200        2.44274        2.44274        2.44274    1[6-(6,6)]
   201       6.246394       6.246394       6.246394    1[6-(6,7)]
   202        5.15628        5.15628        5.15628    1[6-(6,6)]
   203       9.692205       9.692205       9.692205    1[6-(6,7)]
   204       8.693279       8.693279       8.693279    1[6-(6,6)]
   205       8.573076       8.573076       8.573076    1[6-(6,7)]
   206       8.136478       8.136478       8.136478    1[6-(6,6)]
   207       7.702643       7.702643       7.702643    1[6-(6,7)]
   208       7.315784       7.315784       7.315784    1[6-(6,6)]
   209       5.978356       5.978356       5.978356    1[6-(6,7)]
   210       6.876422       6.876422       6.876422    1[6-(6,6)]
   211       4.947653       4.947653       4.947653    1[6-(6,7)]
   212       5.892695       5.892695       5.892695    1[6-(6,6)]
   213       7.654286       7.654286       7.654286    1[6-(6,7)]
   214       7.239794       7.239794       7.239794    1[6-(6,6)]
   215       8.425241       8.425241       8.425241    1[6-(6,7)]
   216       8.099174       8.099174       8.099174    1[6-(6,6)]
   217       2.086276       2.086276       2.086276    6[1-(0),6-(1,6),7-(6,30)]
   218       1.391311       1.391311       1.391311    6[1-(0),6-(1,7),6-(6,6)]
   219       0.165797       0.165797       0.165797    6[1-(0),6-(1,6),7-(6,30)]
   220      13.205715      13.205715      13.205715    6[1-(0),6-(1,7),6-(6,6)]
   221       0.017961       0.017961       0.017961    6[6-(1,6),6-(1,6),6-(7,7)]
   222      13.081368      13.081368      13.081368    6[6-(6,6),7-(6),7-(6)]
   223       7.857387       7.857387       7.857387    6[1-(0),6-(1,6),7-(6,30)]
   224       9.168563       9.168563       9.168563    6[1-(0),6-(1,7),6-(6,6)]
   225       7.686063       7.686063       7.686063    6[1-(0),6-(1,6),7-(6,30)]
   226       8.984805       8.984805       8.984805    6[1-(0),6-(1,7),6-(6,6)]
   227       9.736417       9.736417       9.736417    6[6-(1,6),6-(1,6),6-(7,7)]
   228      11.170559      11.170559      11.170559    6[6-(6,6),7-(6),7-(6)]
   229      13.646458      13.646458      13.646458    6[1-(0),6-(1,6),7-(6,30)]
   230      12.994324      12.994324      12.994324    6[1-(0),6-(1,7),6-(6,6)]
   231       1.845871       1.845871       1.845871    6[1-(0),6-(1,6),7-(6,30)]
   232       1.261437       1.261437       1.261437    6[1-(0),6-(1,7),6-(6,6)]
   233      13.711395      13.711395      13.711395    6[6-(1,6),6-(1,6),6-(7,7)]
   234      13.020575      13.020575      13.020575    6[6-(6,6),7-(6),7-(6)]
   235       1.407891       1.407891       1.407891    6[1-(0),6-(1,6),7-(6,30)]
   236       1.161959       1.161959       1.161959    6[1-(0),6-(1,7),6-(6,6)]
   237       0.910501       0.910501       0.910501    6[1-(0),6-(1,6),7-(6,30)]
   238       0.668714       0.668714       0.668714    6[1-(0),6-(1,7),6-(6,6)]
   239       0.812404       0.812404       0.812404    6[6-(1,6),6-(1,6),6-(7,7)]
   240       0.592724       0.592724       0.592724    6[6-(6,6),7-(6),7-(6)]
   241      12.853397      12.853397      12.853397    6[1-(0),6-(1,6),7-(6,30)]
   242      13.399145      13.399145      13.399145    6[1-(0),6-(1,7),6-(6,6)]
   243      12.260673      12.260673      12.260673    6[1-(0),6-(1,6),7-(6,30)]
   244      12.807803      12.807803      12.807803    6[1-(0),6-(1,7),6-(6,6)]
   245      13.365985      13.365985      13.365985    6[6-(1,6),6-(1,6),6-(7,7)]
   246       0.035923       0.035923       0.035923    6[6-(6,6),7-(6),7-(6)]
   247       0.831747       0.831747       0.831747    6[1-(0),6-(1,6),7-(6,30)]
   248       0.595487       0.595487       0.595487    6[1-(0),6-(1,7),6-(6,6)]
   249       1.290452       1.290452       1.290452    6[1-(0),6-(1,6),7-(6,30)]
   250       1.091496       1.091496       1.091496    6[1-(0),6-(1,7),6-(6,6)]
   251       0.750231       0.750231       0.750231    6[6-(1,6),6-(1,6),6-(7,7)]
   252       0.562327       0.562327       0.562327    6[6-(6,6),7-(6),7-(6)]
   253      11.730124      11.730124      11.730124    6[1-(0),6-(1,6),7-(6,30)]
   254      12.425089      12.425089      12.425089    6[1-(0),6-(1,7),6-(6,6)]
   255      13.650603      13.650603      13.650603    6[1-(0),6-(1,6),7-(6,30)]
   256       0.610685       0.610685       0.610685    6[1-(0),6-(1,7),6-(6,6)]
   257      -0.017961      -0.017961      -0.017961    6[6-(1,6),6-(1,6),6-(7,7)]
   258       0.735032       0.735032       0.735032    6[6-(6,6),7-(6),7-(6)]
   259       5.959013       5.959013       5.959013    6[1-(0),6-(1,6),7-(6,30)]
   260       4.647837       4.647837       4.647837    6[1-(0),6-(1,7),6-(6,6)]
   261       6.130337       6.130337       6.130337    6[1-(0),6-(1,6),7-(6,30)]
   262       4.831595       4.831595       4.831595    6[1-(0),6-(1,7),6-(6,6)]
   263       4.079983       4.079983       4.079983    6[6-(1,6),6-(1,6),6-(7,7)]
   264       2.645841       2.645841       2.645841    6[6-(6,6),7-(6),7-(6)]
   265       0.169942       0.169942       0.169942    6[1-(0),6-(1,6),7-(6,30)]
   266       0.822076       0.822076       0.822076    6[1-(0),6-(1,7),6-(6,6)]
   267      11.970529      11.970529      11.970529    6[1-(0),6-(1,6),7-(6,30)]
   268      12.554963      12.554963      12.554963    6[1-(0),6-(1,7),6-(6,6)]
   269       0.105005       0.105005       0.105005    6[6-(1,6),6-(1,6),6-(7,7)]
   270       0.795825       0.795825       0.795825    6[6-(6,6),7-(6),7-(6)]
   271      12.408509      12.408509      12.408509    6[1-(0),6-(1,6),7-(6,30)]
   272      12.654441      12.654441      12.654441    6[1-(0),6-(1,7),6-(6,6)]
   273      12.905899      12.905899      12.905899    6[1-(0),6-(1,6),7-(6,30)]
   274      13.147686      13.147686      13.147686    6[1-(0),6-(1,7),6-(6,6)]
   275      13.003996      13.003996      13.003996    6[6-(1,6),6-(1,6),6-(7,7)]
   276      13.223676      13.223676      13.223676    6[6-(6,6),7-(6),7-(6)]
   277       0.963003       0.963003       0.963003    6[1-(0),6-(1,6),7-(6,30)]
   278       0.417255       0.417255       0.417255    6[1-(0),6-(1,7),6-(6,6)]
   279       1.555727       1.555727       1.555727    6[1-(0),6-(1,6),7-(6,30)]
   280       1.008597       1.008597       1.008597    6[1-(0),6-(1,7),6-(6,6)]
   281       0.450415       0.450415       0.450415    6[6-(1,6),6-(1,6),6-(7,7)]
   282      -0.035923      -0.035923      -0.035923    6[6-(6,6),7-(6),7-(6)]
   283      12.984653      12.984653      12.984653    6[1-(0),6-(1,6),7-(6,30)]
   284      13.220913      13.220913      13.220913    6[1-(0),6-(1,7),6-(6,6)]
   285      12.525948      12.525948      12.525948    6[1-(0),6-(1,6),7-(6,30)]
   286      12.724904      12.724904      12.724904    6[1-(0),6-(1,7),6-(6,6)]
   287      13.066169      13.066169      13.066169    6[6-(1,6),6-(1,6),6-(7,7)]
   288      13.254073      13.254073      13.254073    6[6-(6,6),7-(6),7-(6)]
   289       8.994476       8.994476       8.994476    6[1-(0),6-(1,6),7-(6,30)]
   290       8.299511       8.299511       8.299511    6[1-(0),6-(1,7),6-(6,6)]
   291       7.073997       7.073997       7.073997    6[1-(0),6-(1,6),7-(6,30)]
   292       6.297515       6.297515       6.297515    6[1-(0),6-(1,7),6-(6,6)]
   293       6.926161       6.926161       6.926161    6[6-(1,6),6-(1,6),6-(7,7)]
   294       6.173168       6.173168       6.173168    6[6-(6,6),7-(6),7-(6)]
   295       0.949187       0.949187       0.949187    6[1-(0),6-(1,6),7-(6,30)]
   296       2.260363       2.260363       2.260363    6[1-(0),6-(1,7),6-(6,6)]
   297       0.777863       0.777863       0.777863    6[1-(0),6-(1,6),7-(6,30)]
   298       2.076605       2.076605       2.076605    6[1-(0),6-(1,7),6-(6,6)]
   299       2.828217       2.828217       2.828217    6[6-(1,6),6-(1,6),6-(7,7)]
   300       4.262359       4.262359       4.262359    6[6-(6,6),7-(6),7-(6)]
   301       6.738258       6.738258       6.738258    6[1-(0),6-(1,6),7-(6,30)]
   302       6.086124       6.086124       6.086124    6[1-(0),6-(1,7),6-(6,6)]
   303       8.754071       8.754071       8.754071    6[1-(0),6-(1,6),7-(6,30)]
   304       8.169637       8.169637       8.169637    6[1-(0),6-(1,7),6-(6,6)]
   305       6.803195       6.803195       6.803195    6[6-(1,6),6-(1,6),6-(7,7)]
   306       6.112375       6.112375       6.112375    6[6-(6,6),7-(6),7-(6)]
   307       8.316091       8.316091       8.316091    6[1-(0),6-(1,6),7-(6,30)]
   308       8.070159       8.070159       8.070159    6[1-(0),6-(1,7),6-(6,6)]
   309       7.818701       7.818701       7.818701    6[1-(0),6-(1,6),7-(6,30)]
   310       7.576914       7.576914       7.576914    6[1-(0),6-(1,7),6-(6,6)]
   311       7.720604       7.720604       7.720604    6[6-(1,6),6-(1,6),6-(7,7)]
   312       7.500924       7.500924       7.500924    6[6-(6,6),7-(6),7-(6)]
   313       5.945197       5.945197       5.945197    6[1-(0),6-(1,6),7-(6,30)]
   314       6.490945       6.490945       6.490945    6[1-(0),6-(1,7),6-(6,6)]
   315       5.352473       5.352473       5.352473    6[1-(0),6-(1,6),7-(6,30)]
   316       5.899603       5.899603       5.899603    6[1-(0),6-(1,7),6-(6,6)]
   317       6.457785       6.457785       6.457785    6[6-(1,6),6-(1,6),6-(7,7)]
   318       6.944123       6.944123       6.944123    6[6-(6,6),7-(6),7-(6)]
   319       7.739947       7.739947       7.739947    6[1-(0),6-(1,6),7-(6,30)]
   320       7.503687       7.503687       7.503687    6[1-(0),6-(1,7),6-(6,6)]
   321       8.198652       8.198652       8.198652    6[1-(0),6-(1,6),7-(6,30)]
   322       7.999696       7.999696       7.999696    6[1-(0),6-(1,7),6-(6,6)]
   323       7.658431       7.658431       7.658431    6[6-(1,6),6-(1,6),6-(7,7)]
   324       7.470527       7.470527       7.470527    6[6-(6,6),7-(6),7-(6)]
   325       4.821924       4.821924       4.821924    6[1-(0),6-(1,6),7-(6,30)]
   326       5.516889       5.516889       5.516889    6[1-(0),6-(1,7),6-(6,6)]
   327       6.742403       6.742403       6.742403    6[1-(0),6-(1,6),7-(6,30)]
   328       7.518885       7.518885       7.518885    6[1-(0),6-(1,7),6-(6,6)]
   329       6.890239       6.890239       6.890239    6[6-(1,6),6-(1,6),6-(7,7)]
   330       7.643232       7.643232       7.643232    6[6-(6,6),7-(6),7-(6)]
   331      12.867213      12.867213      12.867213    6[1-(0),6-(1,6),7-(6,30)]
   332      11.556037      11.556037      11.556037    6[1-(0),6-(1,7),6-(6,6)]
   333      13.038537      13.038537      13.038537    6[1-(0),6-(1,6),7-(6,30)]
   334      11.739795      11.739795      11.739795    6[1-(0),6-(1,7),6-(6,6)]
   335      10.988183      10.988183      10.988183    6[6-(1,6),6-(1,6),6-(7,7)]
   336       9.554041       9.554041       9.554041    6[6-(6,6),7-(6),7-(6)]
   337       7.078142       7.078142       7.078142    6[1-(0),6-(1,6),7-(6,30)]
   338       7.730276       7.730276       7.730276    6[1-(0),6-(1,7),6-(6,6)]
   339       5.062329       5.062329       5.062329    6[1-(0),6-(1,6),7-(6,30)]
   340       5.646763       5.646763       5.646763    6[1-(0),6-(1,7),6-(6,6)]
   341       7.013205       7.013205       7.013205    6[6-(1,6),6-(1,6),6-(7,7)]
   342       7.704025       7.704025       7.704025    6[6-(6,6),7-(6),7-(6)]
   343       5.500309       5.500309       5.500309    6[1-(0),6-(1,6),7-(6,30)]
   344       5.746241       5.746241       5.746241    6[1-(0),6-(1,7),6-(6,6)]
   345       5.997699       5.997699       5.997699    6[1-(0),6-(1,6),7-(6,30)]
   346       6.239486       6.239486       6.239486    6[1-(0),6-(1,7),6-(6,6)]
   347       6.095796       6.095796       6.095796    6[6-(1,6),6-(1,6),6-(7,7)]
   348       6.315476       6.315476       6.315476    6[6-(6,6),7-(6),7-(6)]
   349       7.871203       7.871203       7.871203    6[1-(0),6-(1,6),7-(6,30)]
   350       7.325455       7.325455       7.325455    6[1-(0),6-(1,7),6-(6,6)]
   351       8.463927       8.463927       8.463927    6[1-(0),6-(1,6),7-(6,30)]
   352       7.916797       7.916797       7.916797    6[1-(0),6-(1,7),6-(6,6)]
   353       7.358615       7.358615       7.358615    6[6-(1,6),6-(1,6),6-(7,7)]
   354       6.872277       6.872277       6.872277    6[6-(6,6),7-(6),7-(6)]
   355       6.076453       6.076453       6.076453    6[1-(0),6-(1,6),7-(6,30)]
   356       6.312713       6.312713       6.312713    6[1-(0),6-(1,7),6-(6,6)]
   357       5.617748       5.617748       5.617748    6[1-(0),6-(1,6),7-(6,30)]
   358       5.816704       5.816704       5.816704    6[1-(0),6-(1,7),6-(6,6)]
   359       6.157969       6.157969       6.157969    6[6-(1,6),6-(1,6),6-(7,7)]
   360       6.345873       6.345873       6.345873    6[6-(6,6),7-(6),7-(6)]
   361      11.730124      11.730124      11.730124    6[1-(0),6-(1,6),7-(6,30)]
   362      12.425089      12.425089      12.425089    6[1-(0),6-(1,7),6-(6,6)]
   363      13.650603      13.650603      13.650603    6[1-(0),6-(1,6),7-(6,30)]
   364       0.610685       0.610685       0.610685    6[1-(0),6-(1,7),6-(6,6)]
   365      -0.017961      -0.017961      -0.017961    6[6-(1,6),6-(1,6),6-(7,7)]
   366       0.735032       0.735032       0.735032    6[6-(6,6),7-(6),7-(6)]
   367       5.959013       5.959013       5.959013    6[1-(0),6-(1,6),7-(6,30)]
   368       4.647837       4.647837       4.647837    6[1-(0),6-(1,7),6-(6,6)]
   369       6.130337       6.130337       6.130337    6[1-(0),6-(1,6),7-(6,30)]
   370       4.831595       4.831595       4.831595    6[1-(0),6-(1,7),6-(6,6)]
   371       4.079983       4.079983       4.079983    6[6-(1,6),6-(1,6),6-(7,7)]
   372       2.645841       2.645841       2.645841    6[6-(6,6),7-(6),7-(6)]
   373       0.169942       0.169942       0.169942    6[1-(0),6-(1,6),7-(6,30)]
   374       0.822076       0.822076       0.822076    6[1-(0),6-(1,7),6-(6,6)]
   375      11.970529      11.970529      11.970529    6[1-(0),6-(1,6),7-(6,30)]
   376      12.554963      12.554963      12.554963    6[1-(0),6-(1,7),6-(6,6)]
   377       0.105005       0.105005       0.105005    6[6-(1,6),6-(1,6),6-(7,7)]
   378       0.795825       0.795825       0.795825    6[6-(6,6),7-(6),7-(6)]
   379      12.408509      12.408509      12.408509    6[1-(0),6-(1,6),7-(6,30)]
   380      12.654441      12.654441      12.654441    6[1-(0),6-(1,7),6-(6,6)]
   381      12.905899      12.905899      12.905899    6[1-(0),6-(1,6),7-(6,30)]
   382      13.147686      13.147686      13.147686    6[1-(0),6-(1,7),6-(6,6)]
   383      13.003996      13.003996      13.003996    6[6-(1,6),6-(1,6),6-(7,7)]
   384      13.223676      13.223676      13.223676    6[6-(6,6),7-(6),7-(6)]
   385       0.963003       0.963003       0.963003    6[1-(0),6-(1,6),7-(6,30)]
   386       0.417255       0.417255       0.417255    6[1-(0),6-(1,7),6-(6,6)]
   387       1.555727       1.555727       1.555727    6[1-(0),6-(1,6),7-(6,30)]
   388       1.008597       1.008597       1.008597    6[1-(0),6-(1,7),6-(6,6)]
   389       0.450415       0.450415       0.450415    6[6-(1,6),6-(1,6),6-(7,7)]
   390      -0.035923      -0.035923      -0.035923    6[6-(6,6),7-(6),7-(6)]
   391      12.984653      12.984653      12.984653    6[1-(0),6-(1,6),7-(6,30)]
   392      13.220913      13.220913      13.220913    6[1-(0),6-(1,7),6-(6,6)]
   393      12.525948      12.525948      12.525948    6[1-(0),6-(1,6),7-(6,30)]
   394      12.724904      12.724904      12.724904    6[1-(0),6-(1,7),6-(6,6)]
   395      13.066169      13.066169      13.066169    6[6-(1,6),6-(1,6),6-(7,7)]
   396      13.254073      13.254073      13.254073    6[6-(6,6),7-(6),7-(6)]
   397       2.086276       2.086276       2.086276    6[1-(0),6-(1,6),7-(6,30)]
   398       1.391311       1.391311       1.391311    6[1-(0),6-(1,7),6-(6,6)]
   399       0.165797       0.165797       0.165797    6[1-(0),6-(1,6),7-(6,30)]
   400      13.205715      13.205715      13.205715    6[1-(0),6-(1,7),6-(6,6)]
   401       0.017961       0.017961       0.017961    6[6-(1,6),6-(1,6),6-(7,7)]
   402      13.081368      13.081368      13.081368    6[6-(6,6),7-(6),7-(6)]
   403       7.857387       7.857387       7.857387    6[1-(0),6-(1,6),7-(6,30)]
   404       9.168563       9.168563       9.168563    6[1-(0),6-(1,7),6-(6,6)]
   405       7.686063       7.686063       7.686063    6[1-(0),6-(1,6),7-(6,30)]
   406       8.984805       8.984805       8.984805    6[1-(0),6-(1,7),6-(6,6)]
   407       9.736417       9.736417       9.736417    6[6-(1,6),6-(1,6),6-(7,7)]
   408      11.170559      11.170559      11.170559    6[6-(6,6),7-(6),7-(6)]
   409      13.646458      13.646458      13.646458    6[1-(0),6-(1,6),7-(6,30)]
   410      12.994324      12.994324      12.994324    6[1-(0),6-(1,7),6-(6,6)]
   411       1.845871       1.845871       1.845871    6[1-(0),6-(1,6),7-(6,30)]
   412       1.261437       1.261437       1.261437    6[1-(0),6-(1,7),6-(6,6)]
   413      13.711395      13.711395      13.711395    6[6-(1,6),6-(1,6),6-(7,7)]
   414      13.020575      13.020575      13.020575    6[6-(6,6),7-(6),7-(6)]
   415       1.407891       1.407891       1.407891    6[1-(0),6-(1,6),7-(6,30)]
   416       1.161959       1.161959       1.161959    6[1-(0),6-(1,7),6-(6,6)]
   417       0.910501       0.910501       0.910501    6[1-(0),6-(1,6),7-(6,30)]
   418       0.668714       0.668714       0.668714    6[1-(0),6-(1,7),6-(6,6)]
   419       0.812404       0.812404       0.812404    6[6-(1,6),6-(1,6),6-(7,7)]
   420       0.592724       0.592724       0.592724    6[6-(6,6),7-(6),7-(6)]
   421      12.853397      12.853397      12.853397    6[1-(0),6-(1,6),7-(6,30)]
   422      13.399145      13.399145      13.399145    6[1-(0),6-(1,7),6-(6,6)]
   423      12.260673      12.260673      12.260673    6[1-(0),6-(1,6),7-(6,30)]
   424      12.807803      12.807803      12.807803    6[1-(0),6-(1,7),6-(6,6)]
   425      13.365985      13.365985      13.365985    6[6-(1,6),6-(1,6),6-(7,7)]
   426       0.035923       0.035923       0.035923    6[6-(6,6),7-(6),7-(6)]
   427       0.831747       0.831747       0.831747    6[1-(0),6-(1,6),7-(6,30)]
   428       0.595487       0.595487       0.595487    6[1-(0),6-(1,7),6-(6,6)]
   429       1.290452       1.290452       1.290452    6[1-(0),6-(1,6),7-(6,30)]
   430       1.091496       1.091496       1.091496    6[1-(0),6-(1,7),6-(6,6)]
   431       0.750231       0.750231       0.750231    6[6-(1,6),6-(1,6),6-(7,7)]
   432       0.562327       0.562327       0.562327    6[6-(6,6),7-(6),7-(6)]
   433       4.821924       4.821924       4.821924    6[1-(0),6-(1,6),7-(6,30)]
   434       5.516889       5.516889       5.516889    6[1-(0),6-(1,7),6-(6,6)]
   435       6.742403       6.742403       6.742403    6[1-(0),6-(1,6),7-(6,30)]
   436       7.518885       7.518885       7.518885    6[1-(0),6-(1,7),6-(6,6)]
   437       6.890239       6.890239       6.890239    6[6-(1,6),6-(1,6),6-(7,7)]
   438       7.643232       7.643232       7.643232    6[6-(6,6),7-(6),7-(6)]
   439      12.867213      12.867213      12.867213    6[1-(0),6-(1,6),7-(6,30)]
   440      11.556037      11.556037      11.556037    6[1-(0),6-(1,7),6-(6,6)]
   441      13.038537      13.038537      13.038537    6[1-(0),6-(1,6),7-(6,30)]
   442      11.739795      11.739795      11.739795    6[1-(0),6-(1,7),6-(6,6)]
   443      10.988183      10.988183      10.988183    6[6-(1,6),6-(1,6),6-(7,7)]
   444       9.554041       9.554041       9.554041    6[6-(6,6),7-(6),7-(6)]
   445       7.078142       7.078142       7.078142    6[1-(0),6-(1,6),7-(6,30)]
   446       7.730276       7.730276       7.730276    6[1-(0),6-(1,7),6-(6,6)]
   447       5.062329       5.062329       5.062329    6[1-(0),6-(1,6),7-(6,30)]
   448       5.646763       5.646763       5.646763    6[1-(0),6-(1,7),6-(6,6)]
   449       7.013205       7.013205       7.013205    6[6-(1,6),6-(1,6),6-(7,7)]
   450       7.704025       7.704025       7.704025    6[6-(6,6),7-(6),7-(6)]
   451       5.500309       5.500309       5.500309    6[1-(0),6-(1,6),7-(6,30)]
   452       5.746241       5.746241       5.746241    6[1-(0),6-(1,7),6-(6,6)]
   453       5.997699       5.997699       5.997699    6[1-(0),6-(1,6),7-(6,30)]
   454       6.239486       6.239486       6.239486    6[1-(0),6-(1,7),6-(6,6)]
   455       6.095796       6.095796       6.095796    6[6-(1,6),6-(1,6),6-(7,7)]
   456       6.315476       6.315476       6.315476    6[6-(6,6),7-(6),7-(6)]
   457       7.871203       7.871203       7.871203    6[1-(0),6-(1,6),7-(6,30)]
   458       7.325455       7.325455       7.325455    6[1-(0),6-(1,7),6-(6,6)]
   459       8.463927       8.463927       8.463927    6[1-(0),6-(1,6),7-(6,30)]
   460       7.916797       7.916797       7.916797    6[1-(0),6-(1,7),6-(6,6)]
   461       7.358615       7.358615       7.358615    6[6-(1,6),6-(1,6),6-(7,7)]
   462       6.872277       6.872277       6.872277    6[6-(6,6),7-(6),7-(6)]
   463       6.076453       6.076453       6.076453    6[1-(0),6-(1,6),7-(6,30)]
   464       6.312713       6.312713       6.312713    6[1-(0),6-(1,7),6-(6,6)]
   465       5.617748       5.617748       5.617748    6[1-(0),6-(1,6),7-(6,30)]
   466       5.816704       5.816704       5.816704    6[1-(0),6-(1,7),6-(6,6)]
   467       6.157969       6.157969       6.157969    6[6-(1,6),6-(1,6),6-(7,7)]
   468       6.345873       6.345873       6.345873    6[6-(6,6),7-(6),7-(6)]
   469       8.994476       8.994476       8.994476    6[1-(0),6-(1,6),7-(6,30)]
   470       8.299511       8.299511       8.299511    6[1-(0),6-(1,7),6-(6,6)]
   471       7.073997       7.073997       7.073997    6[1-(0),6-(1,6),7-(6,30)]
   472       6.297515       6.297515       6.297515    6[1-(0),6-(1,7),6-(6,6)]
   473       6.926161       6.926161       6.926161    6[6-(1,6),6-(1,6),6-(7,7)]
   474       6.173168       6.173168       6.173168    6[6-(6,6),7-(6),7-(6)]
   475       0.949187       0.949187       0.949187    6[1-(0),6-(1,6),7-(6,30)]
   476       2.260363       2.260363       2.260363    6[1-(0),6-(1,7),6-(6,6)]
   477       0.777863       0.777863       0.777863    6[1-(0),6-(1,6),7-(6,30)]
   478       2.076605       2.076605       2.076605    6[1-(0),6-(1,7),6-(6,6)]
   479       2.828217       2.828217       2.828217    6[6-(1,6),6-(1,6),6-(7,7)]
   480       4.262359       4.262359       4.262359    6[6-(6,6),7-(6),7-(6)]
   481       6.738258       6.738258       6.738258    6[1-(0),6-(1,6),7-(6,30)]
   482       6.086124       6.086124       6.086124    6[1-(0),6-(1,7),6-(6,6)]
   483       8.754071       8.754071       8.754071    6[1-(0),6-(1,6),7-(6,30)]
   484       8.169637       8.169637       8.169637    6[1-(0),6-(1,7),6-(6,6)]
   485       6.803195       6.803195       6.803195    6[6-(1,6),6-(1,6),6-(7,7)]
   486       6.112375       6.112375       6.112375    6[6-(6,6),7-(6),7-(6)]
   487       8.316091       8.316091       8.316091    6[1-(0),6-(1,6),7-(6,30)]
   488       8.070159       8.070159       8.070159    6[1-(0),6-(1,7),6-(6,6)]
   489       7.818701       7.818701       7.818701    6[1-(0),6-(1,6),7-(6,30)]
   490       7.576914       7.576914       7.576914    6[1-(0),6-(1,7),6-(6,6)]
   491       7.720604       7.720604       7.720604    6[6-(1,6),6-(1,6),6-(7,7)]
   492       7.500924       7.500924       7.500924    6[6-(6,6),7-(6),7-(6)]
   493       5.945197       5.945197       5.945197    6[1-(0),6-(1,6),7-(6,30)]
   494       6.490945       6.490945       6.490945    6[1-(0),6-(1,7),6-(6,6)]
   495       5.352473       5.352473       5.352473    6[1-(0),6-(1,6),7-(6,30)]
   496       5.899603       5.899603       5.899603    6[1-(0),6-(1,7),6-(6,6)]
   497       6.457785       6.457785       6.457785    6[6-(1,6),6-(1,6),6-(7,7)]
   498       6.944123       6.944123       6.944123    6[6-(6,6),7-(6),7-(6)]
   499       7.739947       7.739947       7.739947    6[1-(0),6-(1,6),7-(6,30)]
   500       7.503687       7.503687       7.503687    6[1-(0),6-(1,7),6-(6,6)]
   501       8.198652       8.198652       8.198652    6[1-(0),6-(1,6),7-(6,30)]
   502       7.999696       7.999696       7.999696    6[1-(0),6-(1,7),6-(6,6)]
   503       7.658431       7.658431       7.658431    6[6-(1,6),6-(1,6),6-(7,7)]
   504       7.470527       7.470527       7.470527    6[6-(6,6),7-(6),7-(6)]
   505       4.462974       4.462974       4.462974    53[30-(7,7,53)]
   506       0.752994       0.752994       0.752994    53[30-(7,7,53)]
   507       2.576068       2.576068       2.576068    53[30-(7,7,53)]
   508         4.8508         4.8508         4.8508    53[30-(7,7,53)]
   509       4.125163       4.125163       4.125163    53[30-(7,7,53)]
   510       4.211653       4.211653       4.211653    53[30-(7,7,53)]
   511       9.353426       9.353426       9.353426    53[30-(7,7,53)]
   512      13.063406      13.063406      13.063406    53[30-(7,7,53)]
   513      11.240332      11.240332      11.240332    53[30-(7,7,53)]
   514         8.9656         8.9656         8.9656    53[30-(7,7,53)]
   515       9.691237       9.691237       9.691237    53[30-(7,7,53)]
   516       9.604747       9.604747       9.604747    53[30-(7,7,53)]
   517      11.371174      11.371174      11.371174    53[30-(7,7,53)]
   518       7.661194       7.661194       7.661194    53[30-(7,7,53)]
   519       9.484268       9.484268       9.484268    53[30-(7,7,53)]
   520         11.759         11.759         11.759    53[30-(7,7,53)]
   521      11.033363      11.033363      11.033363    53[30-(7,7,53)]
   522      11.119853      11.119853      11.119853    53[30-(7,7,53)]
   523       2.445226       2.445226       2.445226    53[30-(7,7,53)]
   524       6.155206       6.155206       6.155206    53[30-(7,7,53)]
   525       4.332132       4.332132       4.332132    53[30-(7,7,53)]
   526         2.0574         2.0574         2.0574    53[30-(7,7,53)]
   527       2.783037       2.783037       2.783037    53[30-(7,7,53)]
   528       2.696547       2.696547       2.696547    53[30-(7,7,53)]
   529       9.353426       9.353426       9.353426    53[30-(7,7,53)]
   530      13.063406      13.063406      13.063406    53[30-(7,7,53)]
   531      11.240332      11.240332      11.240332    53[30-(7,7,53)]
   532         8.9656         8.9656         8.9656    53[30-(7,7,53)]
   533       9.691237       9.691237       9.691237    53[30-(7,7,53)]
   534       9.604747       9.604747       9.604747    53[30-(7,7,53)]
   535       4.462974       4.462974       4.462974    53[30-(7,7,53)]
   536       0.752994       0.752994       0.752994    53[30-(7,7,53)]
   537       2.576068       2.576068       2.576068    53[30-(7,7,53)]
   538         4.8508         4.8508         4.8508    53[30-(7,7,53)]
   539       4.125163       4.125163       4.125163    53[30-(7,7,53)]
   540       4.211653       4.211653       4.211653    53[30-(7,7,53)]
   541       2.445226       2.445226       2.445226    53[30-(7,7,53)]
   542       6.155206       6.155206       6.155206    53[30-(7,7,53)]
   543       4.332132       4.332132       4.332132    53[30-(7,7,53)]
   544         2.0574         2.0574         2.0574    53[30-(7,7,53)]
   545       2.783037       2.783037       2.783037    53[30-(7,7,53)]
   546       2.696547       2.696547       2.696547    53[30-(7,7,53)]
   547      11.371174      11.371174      11.371174    53[30-(7,7,53)]
   548       7.661194       7.661194       7.661194    53[30-(7,7,53)]
   549       9.484268       9.484268       9.484268    53[30-(7,7,53)]
   550         11.759         11.759         11.759    53[30-(7,7,53)]
   551      11.033363      11.033363      11.033363    53[30-(7,7,53)]
   552      11.119853      11.119853      11.119853    53[30-(7,7,53)]
   553       1.494934       1.494934       1.494934    7[6-(1,6),6-(1,6),30-(7,53,53)]
   554       7.125117       7.125117       7.125117    7[6-(1,6),6-(1,6),30-(7,53,53)]
   555       1.146761       1.146761       1.146761    7[6-(1,6),6-(1,6),30-(7,53,53)]
   556      11.763283      11.763283      11.763283    7[6-(6,7),6-(6,7)]
   557      11.730124      11.730124      11.730124    7[6-(6,7),6-(6,7)]
   558      13.751463      13.751463      13.751463    7[6-(6,7),6-(6,7)]
   559       1.308413       1.308413       1.308413    7[6-(1,6),6-(1,6),30-(7,53,53)]
   560      12.281398      12.281398      12.281398    7[6-(1,6),6-(1,6),30-(7,53,53)]
   561       1.177157       1.177157       1.177157    7[6-(1,6),6-(1,6),30-(7,53,53)]
   562       0.229352       0.229352       0.229352    7[6-(6,7),6-(6,7)]
   563        0.18514        0.18514        0.18514    7[6-(6,7),6-(6,7)]
   564       0.777863       0.777863       0.777863    7[6-(6,7),6-(6,7)]
   565      12.321466      12.321466      12.321466    7[6-(1,6),6-(1,6),30-(7,53,53)]
   566       6.691283       6.691283       6.691283    7[6-(1,6),6-(1,6),30-(7,53,53)]
   567      12.669639      12.669639      12.669639    7[6-(1,6),6-(1,6),30-(7,53,53)]
   568       2.053117       2.053117       2.053117    7[6-(6,7),6-(6,7)]
   569       2.086276       2.086276       2.086276    7[6-(6,7),6-(6,7)]
   570       0.064937       0.064937       0.064937    7[6-(6,7),6-(6,7)]
   571      12.507987      12.507987      12.507987    7[6-(1,6),6-(1,6),30-(7,53,53)]
   572       1.535002       1.535002       1.535002    7[6-(1,6),6-(1,6),30-(7,53,53)]
   573      12.639243      12.639243      12.639243    7[6-(1,6),6-(1,6),30-(7,53,53)]
   574      13.587048      13.587048      13.587048    7[6-(6,7),6-(6,7)]
   575       13.63126       13.63126       13.63126    7[6-(6,7),6-(6,7)]
   576      13.038537      13.038537      13.038537    7[6-(6,7),6-(6,7)]
   577       8.403134       8.403134       8.403134    7[6-(1,6),6-(1,6),30-(7,53,53)]
   578       0.216917       0.216917       0.216917    7[6-(1,6),6-(1,6),30-(7,53,53)]
   579       8.054961       8.054961       8.054961    7[6-(1,6),6-(1,6),30-(7,53,53)]
   580       4.855083       4.855083       4.855083    7[6-(6,7),6-(6,7)]
   581       4.821924       4.821924       4.821924    7[6-(6,7),6-(6,7)]
   582       6.843263       6.843263       6.843263    7[6-(6,7),6-(6,7)]
   583       8.216613       8.216613       8.216613    7[6-(1,6),6-(1,6),30-(7,53,53)]
   584       5.373198       5.373198       5.373198    7[6-(1,6),6-(1,6),30-(7,53,53)]
   585       8.085357       8.085357       8.085357    7[6-(1,6),6-(1,6),30-(7,53,53)]
   586       7.137552       7.137552       7.137552    7[6-(6,7),6-(6,7)]
   587        7.09334        7.09334        7.09334    7[6-(6,7),6-(6,7)]
   588       7.686063       7.686063       7.686063    7[6-(6,7),6-(6,7)]
   589       5.413266       5.413266       5.413266    7[6-(1,6),6-(1,6),30-(7,53,53)]
   590      13.599483      13.599483      13.599483    7[6-(1,6),6-(1,6),30-(7,53,53)]
   591       5.761439       5.761439       5.761439    7[6-(1,6),6-(1,6),30-(7,53,53)]
   592       8.961317       8.961317       8.961317    7[6-(6,7),6-(6,7)]
   593       8.994476       8.994476       8.994476    7[6-(6,7),6-(6,7)]
   594       6.973137       6.973137       6.973137    7[6-(6,7),6-(6,7)]
   595       5.599787       5.599787       5.599787    7[6-(1,6),6-(1,6),30-(7,53,53)]
   596       8.443202       8.443202       8.443202    7[6-(1,6),6-(1,6),30-(7,53,53)]
   597       5.731043       5.731043       5.731043    7[6-(1,6),6-(1,6),30-(7,53,53)]
   598       6.678848       6.678848       6.678848    7[6-(6,7),6-(6,7)]
   599        6.72306        6.72306        6.72306    7[6-(6,7),6-(6,7)]
   600       6.130337       6.130337       6.130337    7[6-(6,7),6-(6,7)]
   601      12.321466      12.321466      12.321466    7[6-(1,6),6-(1,6),30-(7,53,53)]
   602       6.691283       6.691283       6.691283    7[6-(1,6),6-(1,6),30-(7,53,53)]
   603      12.669639      12.669639      12.669639    7[6-(1,6),6-(1,6),30-(7,53,53)]
   604       2.053117       2.053117       2.053117    7[6-(6,7),6-(6,7)]
   605       2.086276       2.086276       2.086276    7[6-(6,7),6-(6,7)]
   606       0.064937       0.064937       0.064937    7[6-(6,7),6-(6,7)]
   607      12.507987      12.507987      12.507987    7[6-(1,6),6-(1,6),30-(7,53,53)]
   608       1.535002       1.535002       1.535002    7[6-(1,6),6-(1,6),30-(7,53,53)]
   609      12.639243      12.639243      12.639243    7[6-(1,6),6-(1,6),30-(7,53,53)]
   610      13.587048      13.587048      13.587048    7[6-(6,7),6-(6,7)]
   611       13.63126       13.63126       13.63126    7[6-(6,7),6-(6,7)]
   612      13.038537      13.038537      13.038537    7[6-(6,7),6-(6,7)]
   613       1.494934       1.494934       1.494934    7[6-(1,6),6-(1,6),30-(7,53,53)]
   614       7.125117       7.125117       7.125117    7[6-(1,6),6-(1,6),30-(7,53,53)]
   615       1.146761       1.146761       1.146761    7[6-(1,6),6-(1,6),30-(7,53,53)]
   616      11.763283      11.763283      11.763283    7[6-(6,7),6-(6,7)]
   617      11.730124      11.730124      11.730124    7[6-(6,7),6-(6,7)]
   618      13.751463      13.751463      13.751463    7[6-(6,7),6-(6,7)]
   619       1.308413       1.308413       1.308413    7[6-(1,6),6-(1,6),30-(7,53,53)]
   620      12.281398      12.281398      12.281398    7[6-(1,6),6-(1,6),30-(7,53,53)]
   621       1.177157       1.177157       1.177157    7[6-(1,6),6-(1,6),30-(7,53,53)]
   622       0.229352       0.229352       0.229352    7[6-(6,7),6-(6,7)]
   623        0.18514        0.18514        0.18514    7[6-(6,7),6-(6,7)]
   624       0.777863       0.777863       0.777863    7[6-(6,7),6-(6,7)]
   625       5.413266       5.413266       5.413266    7[6-(1,6),6-(1,6),30-(7,53,53)]
   626      13.599483      13.599483      13.599483    7[6-(1,6),6-(1,6),30-(7,53,53)]
   627       5.761439       5.761439       5.761439    7[6-(1,6),6-(1,6),30-(7,53,53)]
   628       8.961317       8.961317       8.961317    7[6-(6,7),6-(6,7)]
   629       8.994476       8.994476       8.994476    7[6-(6,7),6-(6,7)]
   630       6.973137       6.973137       6.973137    7[6-(6,7),6-(6,7)]
   631       5.599787       5.599787       5.599787    7[6-(1,6),6-(1,6),30-(7,53,53)]
   632       8.443202       8.443202       8.443202    7[6-(1,6),6-(1,6),30-(7,53,53)]
   633       5.731043       5.731043       5.731043    7[6-(1,6),6-(1,6),30-(7,53,53)]
   634       6.678848       6.678848       6.678848    7[6-(6,7),6-(6,7)]
   635        6.72306        6.72306        6.72306    7[6-(6,7),6-(6,7)]
   636       6.130337       6.130337       6.130337    7[6-(6,7),6-(6,7)]
   637       8.403134       8.403134       8.403134    7[6-(1,6),6-(1,6),30-(7,53,53)]
   638       0.216917       0.216917       0.216917    7[6-(1,6),6-(1,6),30-(7,53,53)]
   639       8.054961       8.054961       8.054961    7[6-(1,6),6-(1,6),30-(7,53,53)]
   640       4.855083       4.855083       4.855083    7[6-(6,7),6-(6,7)]
   641       4.821924       4.821924       4.821924    7[6-(6,7),6-(6,7)]
   642       6.843263       6.843263       6.843263    7[6-(6,7),6-(6,7)]
   643       8.216613       8.216613       8.216613    7[6-(1,6),6-(1,6),30-(7,53,53)]
   644       5.373198       5.373198       5.373198    7[6-(1,6),6-(1,6),30-(7,53,53)]
   645       8.085357       8.085357       8.085357    7[6-(1,6),6-(1,6),30-(7,53,53)]
   646       7.137552       7.137552       7.137552    7[6-(6,7),6-(6,7)]
   647        7.09334        7.09334        7.09334    7[6-(6,7),6-(6,7)]
   648       7.686063       7.686063       7.686063    7[6-(6,7),6-(6,7)]
