# Supplementary material for: A collection of forcefield precursors for metal–organic frameworks
Source: RSC Adv. 2019 Nov 13;9(63):36492–507. doi: 10.1039/c9ra07327b (PMC9075174; doi:10.1039/c9ra07327b)
Supplement: RA-009-C9RA07327B-s2312 [file RA-009-C9RA07327B-s2312.txt]

SONTAR_clean5b

10.495100    0.000000    0.000000
-1.916845    11.176414    0.000000
-4.406070    -3.172721    11.586313

     1       2.508774       2.508774       2.508774    59[8-(6),8-(6),8-(6),8-(6),8-(6),8-(6,59),8-(6,59)]
     2       1.841766       1.841766       1.841766    59[8-(6),8-(6),8-(6),8-(6),8-(6),8-(6,59),8-(6,59)]
     3       5.686264       5.686264       5.686264    1[6-(6,6)]
     4       2.440355       2.440355       2.440355    1[6-(6,6)]
     5      -4.730249      -4.730249      -4.730249    1[6-(6,6)]
     6       -0.54297       -0.54297       -0.54297    1[7-(1,6)]
     7       -0.69435       -0.69435       -0.69435    1[7-(1,6)]
     8       1.152702       1.152702       1.152702    1[7-(1,6)]
     9       2.764255       2.764255       2.764255    1[7-(1,6)]
    10      -1.394065      -1.394065      -1.394065    1[6-(6,6)]
    11        1.81291        1.81291        1.81291    1[6-(6,6)]
    12       8.886002       8.886002       8.886002    1[6-(6,6)]
    13      -1.724079      -1.724079      -1.724079    1[7-(1,6)]
    14      -3.151084      -3.151084      -3.151084    1[7-(1,6)]
    15       6.760575       6.760575       6.760575    1[6-(6,6)]
    16       4.192299       4.192299       4.192299    1[6-(6,6)]
    17       0.369282       0.369282       0.369282    1[6-(6,6)]
    18       4.577609       4.577609       4.577609    6[6-(6,6),8-(59),8-(59,59)]
    19       6.025852       6.025852       6.025852    6[6-(1,6),6-(1,6),6-(8,8)]
    20       7.023497       7.023497       7.023497    6[1-(0),6-(1,6),6-(6,6)]
    21       6.426522       6.426522       6.426522    6[1-(0),6-(6,6),6-(6,7)]
    22       1.564452       1.564452       1.564452    6[6-(6,6),8-(59),8-(59)]
    23       1.222149       1.222149       1.222149    6[6-(1,6),6-(6,7),6-(8,8)]
    24       0.496151       0.496151       0.496151    6[6-(1,6),6-(6,6),7-(1,1)]
    25       1.859025       1.859025       1.859025    6[1-(0),6-(1,6),6-(6,6)]
    26       3.359722       3.359722       3.359722    6[6-(6,6),8-(59),8-(59)]
    27       3.723184       3.723184       3.723184    6[6-(1,6),6-(6,7),6-(8,8)]
    28       2.832353       2.832353       2.832353    6[6-(1,6),6-(6,6),7-(1,1)]
    29      -5.460085      -5.460085      -5.460085    6[1-(0),6-(1,6),6-(6,6)]
    30      -0.236313      -0.236313      -0.236313    6[6-(6,6),8-(59),8-(59,59)]
    31      -1.710284      -1.710284      -1.710284    6[6-(1,6),6-(6,7),6-(8,8)]
    32      -2.732751      -2.732751      -2.732751    6[6-(1,6),6-(6,6),7-(1,1)]
    33      -2.121195      -2.121195      -2.121195    6[1-(0),6-(1,6),6-(6,6)]
    34       2.765512       2.765512       2.765512    6[6-(6,6),8-(59),8-(59)]
    35       3.040758       3.040758       3.040758    6[6-(1,6),6-(1,6),6-(8,8)]
    36       3.715179       3.715179       3.715179    6[1-(0),6-(1,6),6-(6,6)]
    37       2.395813       2.395813       2.395813    6[1-(0),6-(6,6),6-(6,7)]
    38       0.866258       0.866258       0.866258    6[6-(6,6),8-(59),8-(59)]
    39       0.398966       0.398966       0.398966    6[6-(1,6),6-(1,6),6-(8,8)]
    40      -0.649569      -0.649569      -0.649569    6[1-(0),6-(1,6),6-(6,6)]
    41       9.585614       9.585614       9.585614    6[1-(0),6-(6,6),6-(6,7)]
    42      -0.269549      -0.269549      -0.269549    7[1-(0),1-(0),6-(6,6)]
    43       1.500294       1.500294       1.500294    7[1-(0),1-(0),6-(6,6)]
    44      -2.467227      -2.467227      -2.467227    7[1-(0),1-(0),6-(6,6)]
    45       3.513876       3.513876       3.513876    8[6-(6,8),59-(8,8,8,8,8,8),59-(8,8,8,8,8,8)]
    46       4.176619       4.176619       4.176619    8[6-(6,8),59-(8,8,8,8,8,8)]
    47       1.936187       1.936187       1.936187    8[6-(6,8),59-(8,8,8,8,8,8)]
    48        1.50278        1.50278        1.50278    8[6-(6,8),59-(8,8,8,8,8,8)]
    49       4.079203       4.079203       4.079203    8[6-(6,8),59-(8,8,8,8,8,8)]
    50       2.269938       2.269938       2.269938    8[6-(6,8),59-(8,8,8,8,8,8)]
    51       0.828848       0.828848       0.828848    8[6-(6,8),59-(8,8,8,8,8,8),59-(8,8,8,8,8,8)]
    52       0.187303       0.187303       0.187303    8[6-(6,8),59-(8,8,8,8,8,8)]
    53       2.322979       2.322979       2.322979    8[6-(6,8),59-(8,8,8,8,8,8)]
    54       2.942843       2.942843       2.942843    8[6-(6,8),59-(8,8,8,8,8,8)]
    55       0.321432       0.321432       0.321432    8[6-(6,8),59-(8,8,8,8,8,8)]
    56       1.873966       1.873966       1.873966    8[6-(6,8),59-(8,8,8,8,8,8)]
