# Supplementary material for: A collection of forcefield precursors for metal–organic frameworks
Source: RSC Adv. 2019 Nov 13;9(63):36492–507. doi: 10.1039/c9ra07327b (PMC9075174; doi:10.1039/c9ra07327b)
Supplement: RA-009-C9RA07327B-s2313 [file RA-009-C9RA07327B-s2313.txt]

SOQDEI_clean

10.176000    0.000000    0.000000
-2.912218    11.351385    0.000000
0.000000    0.000000    18.448000

     1       1.231528       1.231528       1.231528    48[7-(6,6),7-(6,6),7-(6,6),8-(6),8-(6)]
     2       6.032254       6.032254       6.032254    48[7-(6,6),7-(6,6),7-(6,6),8-(6),8-(6)]
     3      -0.094184      -0.094184      -0.094184    1[6-(1,6,8)]
     4      -0.439452      -0.439452      -0.439452    1[6-(1,6,8)]
     5       0.065372       0.065372       0.065372    1[6-(1,6,8)]
     6       8.827511       8.827511       8.827511    1[6-(1,6,8)]
     7       2.088224       2.088224       2.088224    1[6-(6,7)]
     8        1.63533        1.63533        1.63533    1[6-(6,6)]
     9      -1.648803      -1.648803      -1.648803    1[6-(6,6)]
    10      -1.020021      -1.020021      -1.020021    1[6-(6,7)]
    11       2.493818       2.493818       2.493818    1[6-(6,7)]
    12       3.287902       3.287902       3.287902    1[6-(6,6)]
    13       1.519919       1.519919       1.519919    1[6-(6,6)]
    14       0.895634       0.895634       0.895634    1[6-(6,7)]
    15       5.534745       5.534745       5.534745    1[6-(6,7)]
    16       7.307705       7.307705       7.307705    1[6-(6,6)]
    17       4.919726       4.919726       4.919726    1[6-(6,6)]
    18       3.161227       3.161227       3.161227    1[6-(6,7)]
    19       8.334339       8.334339       8.334339    1[6-(6,6)]
    20      -0.160195      -0.160195      -0.160195    1[6-(6,7)]
    21       8.598527       8.598527       8.598527    1[6-(6,7)]
    22       6.876497       6.876497       6.876497    1[6-(6,6)]
    23       7.357966       7.357966       7.357966    1[6-(1,6,8)]
    24       7.703234       7.703234       7.703234    1[6-(1,6,8)]
    25        7.19841        7.19841        7.19841    1[6-(1,6,8)]
    26      -1.563729      -1.563729      -1.563729    1[6-(1,6,8)]
    27       5.175558       5.175558       5.175558    1[6-(6,7)]
    28       5.628452       5.628452       5.628452    1[6-(6,6)]
    29       8.912585       8.912585       8.912585    1[6-(6,6)]
    30       8.283803       8.283803       8.283803    1[6-(6,7)]
    31       4.769964       4.769964       4.769964    1[6-(6,7)]
    32        3.97588        3.97588        3.97588    1[6-(6,6)]
    33       5.743863       5.743863       5.743863    1[6-(6,6)]
    34       6.368148       6.368148       6.368148    1[6-(6,7)]
    35       1.729037       1.729037       1.729037    1[6-(6,7)]
    36      -0.043923      -0.043923      -0.043923    1[6-(6,6)]
    37       2.344056       2.344056       2.344056    1[6-(6,6)]
    38       4.102555       4.102555       4.102555    1[6-(6,7)]
    39      -1.070557      -1.070557      -1.070557    1[6-(6,6)]
    40       7.423977       7.423977       7.423977    1[6-(6,7)]
    41      -1.334745      -1.334745      -1.334745    1[6-(6,7)]
    42       0.387285       0.387285       0.387285    1[6-(6,6)]
    43       4.158134       4.158134       4.158134    6[6-(6,16),8-(0),8-(48)]
    44       3.079786       3.079786       3.079786    6[6-(6,8),6-(8,8),16-(6)]
    45       1.838539       1.838539       1.838539    6[6-(6,16),6-(6,8),8-(6)]
    46       0.064749       0.064749       0.064749    6[1-(0),1-(0),6-(1,1,8),8-(6)]
    47      -0.403805      -0.403805      -0.403805    6[1-(0),1-(0),6-(1,1,8),8-(6)]
    48       1.056925       1.056925       1.056925    6[6-(6,16),6-(6,8),8-(6)]
    49       1.641124       1.641124       1.641124    6[6-(6,8),6-(8,8),16-(6)]
    50       1.293664       1.293664       1.293664    6[6-(6,16),8-(0),8-(48)]
    51       1.318948       1.318948       1.318948    6[1-(0),6-(1,6),7-(6,48)]
    52       1.051921       1.051921       1.051921    6[1-(0),6-(1,7),6-(6,6)]
    53      -0.117345      -0.117345      -0.117345    6[6-(1,6),6-(1,6),6-(6,6)]
    54      -0.896408      -0.896408      -0.896408    6[1-(0),6-(1,7),6-(6,6)]
    55      -0.498987      -0.498987      -0.498987    6[1-(0),6-(1,6),7-(6,48)]
    56       2.339367       2.339367       2.339367    6[1-(0),6-(1,6),7-(6,48)]
    57       2.792039       2.792039       2.792039    6[1-(0),6-(1,7),6-(6,6)]
    58       2.460781       2.460781       2.460781    6[6-(1,6),6-(1,6),6-(6,6)]
    59       1.753023       1.753023       1.753023    6[1-(0),6-(1,7),6-(6,6)]
    60       1.379436       1.379436       1.379436    6[1-(0),6-(1,6),7-(6,48)]
    61       5.404576       5.404576       5.404576    6[1-(0),6-(1,6),7-(6)]
    62        6.47565        6.47565        6.47565    6[1-(0),6-(1,7),6-(6,6)]
    63        6.32379        6.32379        6.32379    6[6-(1,6),6-(1,6),6-(6,6)]
    64       5.058582       5.058582       5.058582    6[1-(0),6-(1,7),6-(6,6)]
    65       4.020047       4.020047       4.020047    6[1-(0),6-(1,6),7-(6)]
    66       7.423463       7.423463       7.423463    6[6-(1,6),6-(1,6),6-(6,6)]
    67        8.36875        8.36875        8.36875    6[1-(0),6-(1,7),6-(6,6)]
    68       -0.80541       -0.80541       -0.80541    6[1-(0),6-(1,6),7-(6,48)]
    69       8.543031       8.543031       8.543031    6[1-(0),6-(1,6),7-(6,48)]
    70       7.517789       7.517789       7.517789    6[1-(0),6-(1,7),6-(6,6)]
    71       3.105648       3.105648       3.105648    6[6-(6,16),8-(0),8-(48)]
    72       4.183996       4.183996       4.183996    6[6-(6,8),6-(8,8),16-(6)]
    73       5.425243       5.425243       5.425243    6[6-(6,16),6-(6,8),8-(6)]
    74       7.199033       7.199033       7.199033    6[1-(0),1-(0),6-(1,1,8),8-(6)]
    75       7.667587       7.667587       7.667587    6[1-(0),1-(0),6-(1,1,8),8-(6)]
    76       6.206857       6.206857       6.206857    6[6-(6,16),6-(6,8),8-(6)]
    77       5.622658       5.622658       5.622658    6[6-(6,8),6-(8,8),16-(6)]
    78       5.970118       5.970118       5.970118    6[6-(6,16),8-(0),8-(48)]
    79       5.944834       5.944834       5.944834    6[1-(0),6-(1,6),7-(6,48)]
    80       6.211861       6.211861       6.211861    6[1-(0),6-(1,7),6-(6,6)]
    81       7.381127       7.381127       7.381127    6[6-(1,6),6-(1,6),6-(6,6)]
    82        8.16019        8.16019        8.16019    6[1-(0),6-(1,7),6-(6,6)]
    83       7.762769       7.762769       7.762769    6[1-(0),6-(1,6),7-(6,48)]
    84       4.924415       4.924415       4.924415    6[1-(0),6-(1,6),7-(6,48)]
    85       4.471743       4.471743       4.471743    6[1-(0),6-(1,7),6-(6,6)]
    86       4.803001       4.803001       4.803001    6[6-(1,6),6-(1,6),6-(6,6)]
    87       5.510759       5.510759       5.510759    6[1-(0),6-(1,7),6-(6,6)]
    88       5.884346       5.884346       5.884346    6[1-(0),6-(1,6),7-(6,48)]
    89       1.859206       1.859206       1.859206    6[1-(0),6-(1,6),7-(6)]
    90       0.788132       0.788132       0.788132    6[1-(0),6-(1,7),6-(6,6)]
    91       0.939992       0.939992       0.939992    6[6-(1,6),6-(1,6),6-(6,6)]
    92         2.2052         2.2052         2.2052    6[1-(0),6-(1,7),6-(6,6)]
    93       3.243735       3.243735       3.243735    6[1-(0),6-(1,6),7-(6)]
    94      -0.159681      -0.159681      -0.159681    6[6-(1,6),6-(1,6),6-(6,6)]
    95      -1.104968      -1.104968      -1.104968    6[1-(0),6-(1,7),6-(6,6)]
    96       8.069192       8.069192       8.069192    6[1-(0),6-(1,6),7-(6,48)]
    97      -1.279249      -1.279249      -1.279249    6[1-(0),6-(1,6),7-(6,48)]
    98      -0.254007      -0.254007      -0.254007    6[1-(0),6-(1,7),6-(6,6)]
    99        3.27458        3.27458        3.27458    16[6-(6,6),6-(6,6)]
   100       3.989202       3.989202       3.989202    16[6-(6,6),6-(6,6)]
   101       0.520253       0.520253       0.520253    7[6-(1,6),6-(1,6),48-(7,7,8,8)]
   102       1.677559       1.677559       1.677559    7[6-(1,6),6-(1,6),48-(7,7,8,8)]
   103       4.184698       4.184698       4.184698    7[6-(1,6),6-(1,6)]
   104      -0.720681      -0.720681      -0.720681    7[6-(1,6),6-(1,6),48-(7,7,8,8)]
   105       6.743529       6.743529       6.743529    7[6-(1,6),6-(1,6),48-(7,7,8,8)]
   106       5.586223       5.586223       5.586223    7[6-(1,6),6-(1,6),48-(7,7,8,8)]
   107       3.079084       3.079084       3.079084    7[6-(1,6),6-(1,6)]
   108       7.984463       7.984463       7.984463    7[6-(1,6),6-(1,6),48-(7,7,8,8)]
   109       5.273735       5.273735       5.273735    8[6-(6,8)]
   110       3.932655       3.932655       3.932655    8[6-(6,8),48-(7,7,7,8)]
   111       2.183545       2.183545       2.183545    8[6-(6,8),48-(7,7,7,8)]
   112       0.094888       0.094888       0.094888    8[6-(6,8)]
   113       1.451024       1.451024       1.451024    8[6-(1,1,6),6-(6,6)]
   114      -0.216035      -0.216035      -0.216035    8[6-(1,1,6),6-(6,6)]
   115       1.990047       1.990047       1.990047    8[6-(6,8)]
   116       3.331127       3.331127       3.331127    8[6-(6,8),48-(7,7,7,8)]
   117       5.080237       5.080237       5.080237    8[6-(6,8),48-(7,7,7,8)]
   118       7.168894       7.168894       7.168894    8[6-(6,8)]
   119       5.812758       5.812758       5.812758    8[6-(1,1,6),6-(6,6)]
   120       7.479817       7.479817       7.479817    8[6-(1,1,6),6-(6,6)]
