# Supplementary material for: A collection of forcefield precursors for metal–organic frameworks
Source: RSC Adv. 2019 Nov 13;9(63):36492–507. doi: 10.1039/c9ra07327b (PMC9075174; doi:10.1039/c9ra07327b)
Supplement: RA-009-C9RA07327B-s2314 [file RA-009-C9RA07327B-s2314.txt]

SUGVUM_clean

12.665000    0.000000    0.000000
6.332534    14.407327    0.000000
6.332534    0.000009    14.407327

     1       6.332534       6.332534       6.332534    29[7-(6,6),7-(6,6),8-(6),8-(6)]
     2         6.3325         6.3325         6.3325    29[7-(6,6),7-(6,6),8-(6),8-(6)]
     3       9.498767       9.498767       9.498767    29[7-(6,6),7-(6,6),8-(6),8-(6)]
     4       9.498767       9.498767       9.498767    29[7-(6,6),7-(6,6),8-(6),8-(6)]
     5      13.580726      13.580726      13.580726    1[6-(7,7)]
     6      14.859887      14.859887      14.859887    1[6-(6,7)]
     7      13.015858      13.015858      13.015858    1[6-(6,7)]
     8      12.254688      12.254688      12.254688    1[6-(6,6)]
     9      10.476519      10.476519      10.476519    1[6-(6,6)]
    10        9.31895        9.31895        9.31895    1[6-(6,6)]
    11      11.094586      11.094586      11.094586    1[6-(6,6)]
    12      13.580735      13.580735      13.580735    1[6-(7,7)]
    13        8.52737        8.52737        8.52737    1[6-(6,7)]
    14       6.683351       6.683351       6.683351    1[6-(6,7)]
    15      18.587188      18.587188      18.587188    1[6-(6,6)]
    16      16.809025      16.809025      16.809025    1[6-(6,6)]
    17      21.983966      21.983966      21.983966    1[6-(6,6)]
    18      11.094596      11.094596      11.094596    1[6-(6,6)]
    19       4.081936       4.081936       4.081936    1[6-(7,7)]
    20      11.693623      11.693623      11.693623    1[6-(6,7)]
    21       9.849601       9.849601       9.849601    1[6-(6,7)]
    22       9.088441       9.088441       9.088441    1[6-(6,6)]
    23       19.97528       19.97528       19.97528    1[6-(6,6)]
    24      12.485168      12.485168      12.485168    1[6-(6,6)]
    25       1.595797       1.595797       1.595797    1[6-(6,6)]
    26      16.746957      16.746957      16.746957    1[6-(7,7)]
    27      18.026134      18.026134      18.026134    1[6-(6,7)]
    28      16.182108      16.182108      16.182108    1[6-(6,7)]
    29      15.420935      15.420935      15.420935    1[6-(6,6)]
    30      13.642764      13.642764      13.642764    1[6-(6,6)]
    31       12.48518       12.48518       12.48518    1[6-(6,6)]
    32      14.260817      14.260817      14.260817    1[6-(6,6)]
    33      11.749342      11.749342      11.749342    1[6-(7,7)]
    34      10.470181      10.470181      10.470181    1[6-(6,7)]
    35       12.31421       12.31421       12.31421    1[6-(6,7)]
    36       13.07538       13.07538       13.07538    1[6-(6,6)]
    37      14.853549      14.853549      14.853549    1[6-(6,6)]
    38      16.011118      16.011118      16.011118    1[6-(6,6)]
    39      14.235482      14.235482      14.235482    1[6-(6,6)]
    40      11.749333      11.749333      11.749333    1[6-(7,7)]
    41      16.802698      16.802698      16.802698    1[6-(6,7)]
    42      18.646717      18.646717      18.646717    1[6-(6,7)]
    43        6.74288        6.74288        6.74288    1[6-(6,6)]
    44       8.521043       8.521043       8.521043    1[6-(6,6)]
    45       3.346102       3.346102       3.346102    1[6-(6,6)]
    46      14.235472      14.235472      14.235472    1[6-(6,6)]
    47      21.248132      21.248132      21.248132    1[6-(7,7)]
    48      13.636445      13.636445      13.636445    1[6-(6,7)]
    49      15.480467      15.480467      15.480467    1[6-(6,7)]
    50      16.241627      16.241627      16.241627    1[6-(6,6)]
    51       5.354788       5.354788       5.354788    1[6-(6,6)]
    52        12.8449        12.8449        12.8449    1[6-(6,6)]
    53      23.734271      23.734271      23.734271    1[6-(6,6)]
    54       8.583111       8.583111       8.583111    1[6-(7,7)]
    55       7.303934       7.303934       7.303934    1[6-(6,7)]
    56        9.14796        9.14796        9.14796    1[6-(6,7)]
    57       9.909133       9.909133       9.909133    1[6-(6,6)]
    58      11.687304      11.687304      11.687304    1[6-(6,6)]
    59      12.844888      12.844888      12.844888    1[6-(6,6)]
    60      11.069251      11.069251      11.069251    1[6-(6,6)]
    61      13.668113      13.668113      13.668113    6[1-(0),7-(6,29),7-(6,6)]
    62      14.368485      14.368485      14.368485    6[1-(0),6-(1,7),7-(6,29)]
    63       13.34895       13.34895       13.34895    6[1-(0),6-(1,7),7-(6,6)]
    64      11.822817      11.822817      11.822817    6[6-(1,6),6-(1,6),7-(6,6)]
    65      11.663234      11.663234      11.663234    6[1-(0),6-(1,6),6-(6,7)]
    66      10.594306      10.594306      10.594306    6[1-(0),6-(1,6),6-(6,6)]
    67       9.722957       9.722957       9.722957    6[6-(1,6),6-(1,6),6-(8,8)]
    68       9.912936       9.912936       9.912936    6[1-(0),6-(1,6),6-(6,6)]
    69      10.967933      10.967933      10.967933    6[1-(0),6-(1,6),6-(6,7)]
    70       8.523579       8.523579       8.523579    6[6-(6,6),8-(0),8-(29)]
    71       7.335591       7.335591       7.335591    6[1-(0),7-(6,29),7-(6,6)]
    72       8.035968       8.035968       8.035968    6[1-(0),6-(1,7),7-(6,29)]
    73       7.016438       7.016438       7.016438    6[1-(0),6-(1,7),7-(6,6)]
    74       5.490306       5.490306       5.490306    6[6-(1,6),6-(1,6),7-(6,6)]
    75      17.995731      17.995731      17.995731    6[1-(0),6-(1,6),6-(6,7)]
    76      16.926807      16.926807      16.926807    6[1-(0),6-(1,6),6-(6,6)]
    77      16.055452      16.055452      16.055452    6[6-(1,6),6-(1,6),6-(8,8)]
    78      16.245423      16.245423      16.245423    6[1-(0),6-(1,6),6-(6,6)]
    79      17.300415      17.300415      17.300415    6[1-(0),6-(1,6),6-(6,7)]
    80      14.856079      14.856079      14.856079    6[6-(6,6),8-(0),8-(29)]
    81      10.501855      10.501855      10.501855    6[1-(0),7-(6,29),7-(6,6)]
    82      11.202223      11.202223      11.202223    6[1-(0),6-(1,7),7-(6,29)]
    83      10.182692      10.182692      10.182692    6[1-(0),6-(1,7),7-(6,6)]
    84       8.656566       8.656566       8.656566    6[6-(1,6),6-(1,6),7-(6,6)]
    85       8.496987       8.496987       8.496987    6[1-(0),6-(1,6),6-(6,7)]
    86      20.093064      20.093064      20.093064    6[1-(0),6-(1,6),6-(6,6)]
    87      19.221714      19.221714      19.221714    6[6-(1,6),6-(1,6),6-(8,8)]
    88      19.411689      19.411689      19.411689    6[1-(0),6-(1,6),6-(6,6)]
    89       7.801681       7.801681       7.801681    6[1-(0),6-(1,6),6-(6,7)]
    90      18.022341      18.022341      18.022341    6[6-(6,6),8-(0),8-(29)]
    91      16.834349      16.834349      16.834349    6[1-(0),7-(6,29),7-(6,6)]
    92       17.53473       17.53473       17.53473    6[1-(0),6-(1,7),7-(6,29)]
    93      16.515196      16.515196      16.515196    6[1-(0),6-(1,7),7-(6,6)]
    94      14.989057      14.989057      14.989057    6[6-(1,6),6-(1,6),7-(6,6)]
    95      14.829478      14.829478      14.829478    6[1-(0),6-(1,6),6-(6,7)]
    96      13.760549      13.760549      13.760549    6[1-(0),6-(1,6),6-(6,6)]
    97      12.889195      12.889195      12.889195    6[6-(1,6),6-(1,6),6-(8,8)]
    98       13.07917       13.07917       13.07917    6[1-(0),6-(1,6),6-(6,6)]
    99      14.134167      14.134167      14.134167    6[1-(0),6-(1,6),6-(6,7)]
   100      11.689817      11.689817      11.689817    6[6-(6,6),8-(0),8-(29)]
   101      11.661955      11.661955      11.661955    6[1-(0),7-(6,29),7-(6,6)]
   102      10.961583      10.961583      10.961583    6[1-(0),6-(1,7),7-(6,29)]
   103      11.981118      11.981118      11.981118    6[1-(0),6-(1,7),7-(6,6)]
   104      13.507251      13.507251      13.507251    6[6-(1,6),6-(1,6),7-(6,6)]
   105      13.666834      13.666834      13.666834    6[1-(0),6-(1,6),6-(6,7)]
   106      14.735762      14.735762      14.735762    6[1-(0),6-(1,6),6-(6,6)]
   107      15.607111      15.607111      15.607111    6[6-(1,6),6-(1,6),6-(8,8)]
   108      15.417132      15.417132      15.417132    6[1-(0),6-(1,6),6-(6,6)]
   109      14.362135      14.362135      14.362135    6[1-(0),6-(1,6),6-(6,7)]
   110      16.806489      16.806489      16.806489    6[6-(6,6),8-(0),8-(29)]
   111      17.994477      17.994477      17.994477    6[1-(0),7-(6,29),7-(6,6)]
   112        17.2941        17.2941        17.2941    6[1-(0),6-(1,7),7-(6,29)]
   113       18.31363       18.31363       18.31363    6[1-(0),6-(1,7),7-(6,6)]
   114      19.839762      19.839762      19.839762    6[6-(1,6),6-(1,6),7-(6,6)]
   115       7.334337       7.334337       7.334337    6[1-(0),6-(1,6),6-(6,7)]
   116       8.403261       8.403261       8.403261    6[1-(0),6-(1,6),6-(6,6)]
   117       9.274616       9.274616       9.274616    6[6-(1,6),6-(1,6),6-(8,8)]
   118       9.084645       9.084645       9.084645    6[1-(0),6-(1,6),6-(6,6)]
   119       8.029653       8.029653       8.029653    6[1-(0),6-(1,6),6-(6,7)]
   120      10.473989      10.473989      10.473989    6[6-(6,6),8-(0),8-(29)]
   121      14.828213      14.828213      14.828213    6[1-(0),7-(6,29),7-(6,6)]
   122      14.127845      14.127845      14.127845    6[1-(0),6-(1,7),7-(6,29)]
   123      15.147376      15.147376      15.147376    6[1-(0),6-(1,7),7-(6,6)]
   124      16.673502      16.673502      16.673502    6[6-(1,6),6-(1,6),7-(6,6)]
   125      16.833081      16.833081      16.833081    6[1-(0),6-(1,6),6-(6,7)]
   126       5.237004       5.237004       5.237004    6[1-(0),6-(1,6),6-(6,6)]
   127       6.108354       6.108354       6.108354    6[6-(1,6),6-(1,6),6-(8,8)]
   128       5.918379       5.918379       5.918379    6[1-(0),6-(1,6),6-(6,6)]
   129      17.528387      17.528387      17.528387    6[1-(0),6-(1,6),6-(6,7)]
   130       7.307727       7.307727       7.307727    6[6-(6,6),8-(0),8-(29)]
   131       8.495719       8.495719       8.495719    6[1-(0),7-(6,29),7-(6,6)]
   132       7.795338       7.795338       7.795338    6[1-(0),6-(1,7),7-(6,29)]
   133       8.814872       8.814872       8.814872    6[1-(0),6-(1,7),7-(6,6)]
   134      10.341011      10.341011      10.341011    6[6-(1,6),6-(1,6),7-(6,6)]
   135       10.50059       10.50059       10.50059    6[1-(0),6-(1,6),6-(6,7)]
   136      11.569519      11.569519      11.569519    6[1-(0),6-(1,6),6-(6,6)]
   137      12.440873      12.440873      12.440873    6[6-(1,6),6-(1,6),6-(8,8)]
   138      12.250898      12.250898      12.250898    6[1-(0),6-(1,6),6-(6,6)]
   139      11.195901      11.195901      11.195901    6[1-(0),6-(1,6),6-(6,7)]
   140      13.640251      13.640251      13.640251    6[6-(6,6),8-(0),8-(29)]
   141      14.576194      14.576194      14.576194    7[6-(1,6),6-(1,7),29-(7,8,8)]
   142      12.899344      12.899344      12.899344    7[6-(1,6),6-(1,7),6-(6,6)]
   143       8.243671       8.243671       8.243671    7[6-(1,6),6-(1,7),29-(7,8,8)]
   144       6.566829       6.566829       6.566829    7[6-(1,6),6-(1,7),6-(6,6)]
   145      11.409933      11.409933      11.409933    7[6-(1,6),6-(1,7),29-(7,8,8)]
   146       9.733089       9.733089       9.733089    7[6-(1,6),6-(1,7),6-(6,6)]
   147      17.742432      17.742432      17.742432    7[6-(1,6),6-(1,7),29-(7,8,8)]
   148      16.065584      16.065584      16.065584    7[6-(1,6),6-(1,7),6-(6,6)]
   149      10.753874      10.753874      10.753874    7[6-(1,6),6-(1,7),29-(7,8,8)]
   150      12.430724      12.430724      12.430724    7[6-(1,6),6-(1,7),6-(6,6)]
   151      17.086397      17.086397      17.086397    7[6-(1,6),6-(1,7),29-(7,8,8)]
   152      18.763239      18.763239      18.763239    7[6-(1,6),6-(1,7),6-(6,6)]
   153      13.920135      13.920135      13.920135    7[6-(1,6),6-(1,7),29-(7,8,8)]
   154      15.596979      15.596979      15.596979    7[6-(1,6),6-(1,7),6-(6,6)]
   155       7.587636       7.587636       7.587636    7[6-(1,6),6-(1,7),29-(7,8,8)]
   156       9.264484       9.264484       9.264484    7[6-(1,6),6-(1,7),6-(6,6)]
   157       7.643365       7.643365       7.643365    8[6-(6,8),29-(7,7,8)]
   158       8.521042       8.521042       8.521042    8[6-(6,8)]
   159      13.975858      13.975858      13.975858    8[6-(6,8),29-(7,7,8)]
   160       14.85355       14.85355       14.85355    8[6-(6,8)]
   161      17.142125      17.142125      17.142125    8[6-(6,8),29-(7,7,8)]
   162      18.019809      18.019809      18.019809    8[6-(6,8)]
   163      10.809598      10.809598      10.809598    8[6-(6,8),29-(7,7,8)]
   164      11.687283      11.687283      11.687283    8[6-(6,8)]
   165      17.686703      17.686703      17.686703    8[6-(6,8),29-(7,7,8)]
   166      16.809026      16.809026      16.809026    8[6-(6,8)]
   167       11.35421       11.35421       11.35421    8[6-(6,8),29-(7,7,8)]
   168      10.476518      10.476518      10.476518    8[6-(6,8)]
   169       8.187943       8.187943       8.187943    8[6-(6,8),29-(7,7,8)]
   170       7.310259       7.310259       7.310259    8[6-(6,8)]
   171       14.52047       14.52047       14.52047    8[6-(6,8),29-(7,7,8)]
   172      13.642785      13.642785      13.642785    8[6-(6,8)]
