# Supplementary material for: A collection of forcefield precursors for metal–organic frameworks
Source: RSC Adv. 2019 Nov 13;9(63):36492–507. doi: 10.1039/c9ra07327b (PMC9075174; doi:10.1039/c9ra07327b)
Supplement: RA-009-C9RA07327B-s2315 [file RA-009-C9RA07327B-s2315.txt]

SUHHOT_clean

6.130800    0.000000    0.000000
0.090594    7.457450    0.000000
0.253272    3.292201    12.011416

     1       2.671685       2.671685       2.671685    57[8-(1,6),8-(1,6),8-(6),8-(6),8-(6),8-(6),8-(6)]
     2       1.777527       1.777527       1.777527    57[8-(1,6),8-(1,6),8-(6),8-(6),8-(6),8-(6),8-(6)]
     3         5.5159         5.5159         5.5159    1[6-(6,6,8)]
     4        6.15429        6.15429        6.15429    1[6-(6,6,8)]
     5       5.037879       5.037879       5.037879    1[6-(6,6,8)]
     6       4.404367       4.404367       4.404367    1[6-(6,6,8)]
     7       4.095332       4.095332       4.095332    1[6-(6,6,8)]
     8       5.842193       5.842193       5.842193    1[6-(6,6,8)]
     9        0.74886        0.74886        0.74886    1[8-(6,57)]
    10       1.774816       1.774816       1.774816    1[8-(6,57)]
    11       3.589308       3.589308       3.589308    1[8-(6,57)]
    12       2.480232       2.480232       2.480232    1[8-(6,57)]
    13       3.352172       3.352172       3.352172    1[8-(6)]
    14       5.508061       5.508061       5.508061    1[8-(6)]
    15       1.356117       1.356117       1.356117    6[6-(1,6,8),8-(57),8-(57)]
    16       0.251301       0.251301       0.251301    6[1-(0),6-(1,6,8),6-(8,8),8-(1,57)]
    17        0.34746        0.34746        0.34746    6[1-(0),6-(1,6,8),6-(8,8),8-(1,57)]
    18       5.660028       5.660028       5.660028    6[6-(1,6,8),8-(57),8-(57)]
    19       3.093088       3.093088       3.093088    6[6-(1,6,8),8-(57),8-(57)]
    20        4.16978        4.16978        4.16978    6[1-(0),6-(1,6,8),6-(8,8),8-(1,57)]
    21       4.039642       4.039642       4.039642    6[1-(0),6-(1,6,8),6-(8,8),8-(1,57)]
    22       4.788494       4.788494       4.788494    6[6-(1,6,8),8-(57),8-(57)]
    23        3.34538        3.34538        3.34538    6[6-(1,6,8),8-(0),8-(57)]
    24       4.160516       4.160516       4.160516    6[1-(0),6-(1,6,8),6-(8,8),8-(1)]
    25       5.631562       5.631562       5.631562    6[1-(0),6-(1,6,8),6-(8,8),8-(1)]
    26       0.470271       0.470271       0.470271    6[6-(1,6,8),8-(0),8-(57)]
    27       1.388334       1.388334       1.388334    8[6-(6,8),57-(8,8,8,8,8,8)]
    28       2.244295       2.244295       2.244295    8[6-(6,8),57-(8,8,8,8,8,8)]
    29       0.381011       0.381011       0.381011    8[1-(0),6-(1,6,6),57-(8,8,8,8,8,8)]
    30       1.724141       1.724141       1.724141    8[1-(0),6-(1,6,6),57-(8,8,8,8,8,8)]
    31       6.278394       6.278394       6.278394    8[6-(6,8),57-(8,8,8,8,8,8)]
    32       4.419535       4.419535       4.419535    8[6-(6,8),57-(8,8,8,8,8,8)]
    33       2.176402       2.176402       2.176402    8[6-(6,8),57-(8,8,8,8,8,8)]
    34        2.94122        2.94122        2.94122    8[6-(6,8),57-(8,8,8,8,8,8)]
    35       3.981047       3.981047       3.981047    8[1-(0),6-(1,6,6),57-(8,8,8,8,8,8)]
    36       2.639199       2.639199       2.639199    8[1-(0),6-(1,6,6),57-(8,8,8,8,8,8)]
    37       4.282086       4.282086       4.282086    8[6-(6,8),57-(8,8,8,8,8,8)]
    38          6.107          6.107          6.107    8[6-(6,8),57-(8,8,8,8,8,8)]
    39       3.455521       3.455521       3.455521    8[6-(6,8),57-(8,8,8,8,8,8)]
    40       2.662217       2.662217       2.662217    8[6-(6,8)]
    41       3.876341       3.876341       3.876341    8[1-(0),6-(1,6,6)]
    42       5.766019       5.766019       5.766019    8[1-(0),6-(1,6,6)]
    43       0.589369       0.589369       0.589369    8[6-(6,8),57-(8,8,8,8,8,8)]
    44       0.865795       0.865795       0.865795    8[6-(6,8)]
