# Supplementary material for: A collection of forcefield precursors for metal–organic frameworks
Source: RSC Adv. 2019 Nov 13;9(63):36492–507. doi: 10.1039/c9ra07327b (PMC9075174; doi:10.1039/c9ra07327b)
Supplement: RA-009-C9RA07327B-s2316 [file RA-009-C9RA07327B-s2316.txt]

SUJNUH_clean

6.999400    0.000000    0.000000
0.000000    20.539000    0.000000
0.000000    0.000000    20.539000

     1       4.645782       4.645782       4.645782    29[8-(6),8-(6),8-(6),8-(6),29-(8,8,8,8)]
     2       4.645782       4.645782       4.645782    29[8-(6),8-(6),8-(6),8-(6),29-(8,8,8,8)]
     3       1.146082       1.146082       1.146082    29[8-(6),8-(6),8-(6),8-(6),29-(8,8,8,8)]
     4       1.146082       1.146082       1.146082    29[8-(6),8-(6),8-(6),8-(6),29-(8,8,8,8)]
     5       2.353618       2.353618       2.353618    29[8-(6),8-(6),8-(6),8-(6),29-(8,8,8,8)]
     6       2.353618       2.353618       2.353618    29[8-(6),8-(6),8-(6),8-(6),29-(8,8,8,8)]
     7       5.853318       5.853318       5.853318    29[8-(6),8-(6),8-(6),8-(6),29-(8,8,8,8)]
     8       5.853318       5.853318       5.853318    29[8-(6),8-(6),8-(6),8-(6),29-(8,8,8,8)]
     9        0.47036        0.47036        0.47036    1[6-(6,6)]
    10       6.828615       6.828615       6.828615    1[6-(6,6)]
    11       3.195226       3.195226       3.195226    1[6-(6,6)]
    12       5.089964       5.089964       5.089964    1[6-(6,6)]
    13       5.780804       5.780804       5.780804    1[6-(6,6)]
    14       4.556609       4.556609       4.556609    1[6-(6,6)]
    15        0.47036        0.47036        0.47036    1[6-(6,6)]
    16       6.828615       6.828615       6.828615    1[6-(6,6)]
    17       3.195226       3.195226       3.195226    1[6-(6,6)]
    18       5.089964       5.089964       5.089964    1[6-(6,6)]
    19       5.780804       5.780804       5.780804    1[6-(6,6)]
    20       4.556609       4.556609       4.556609    1[6-(6,6)]
    21        3.97006        3.97006        3.97006    1[6-(6,6)]
    22       3.328915       3.328915       3.328915    1[6-(6,6)]
    23       6.694926       6.694926       6.694926    1[6-(6,6)]
    24       1.590264       1.590264       1.590264    1[6-(6,6)]
    25       2.281104       2.281104       2.281104    1[6-(6,6)]
    26       1.056909       1.056909       1.056909    1[6-(6,6)]
    27        3.97006        3.97006        3.97006    1[6-(6,6)]
    28       3.328915       3.328915       3.328915    1[6-(6,6)]
    29       6.694926       6.694926       6.694926    1[6-(6,6)]
    30       1.590264       1.590264       1.590264    1[6-(6,6)]
    31       2.281104       2.281104       2.281104    1[6-(6,6)]
    32       1.056909       1.056909       1.056909    1[6-(6,6)]
    33        6.52904        6.52904        6.52904    1[6-(6,6)]
    34       0.170785       0.170785       0.170785    1[6-(6,6)]
    35       3.804174       3.804174       3.804174    1[6-(6,6)]
    36       1.909436       1.909436       1.909436    1[6-(6,6)]
    37       1.218596       1.218596       1.218596    1[6-(6,6)]
    38       2.442791       2.442791       2.442791    1[6-(6,6)]
    39        6.52904        6.52904        6.52904    1[6-(6,6)]
    40       0.170785       0.170785       0.170785    1[6-(6,6)]
    41       3.804174       3.804174       3.804174    1[6-(6,6)]
    42       1.909436       1.909436       1.909436    1[6-(6,6)]
    43       1.218596       1.218596       1.218596    1[6-(6,6)]
    44       2.442791       2.442791       2.442791    1[6-(6,6)]
    45        3.02934        3.02934        3.02934    1[6-(6,6)]
    46       3.670485       3.670485       3.670485    1[6-(6,6)]
    47       0.304474       0.304474       0.304474    1[6-(6,6)]
    48       5.409136       5.409136       5.409136    1[6-(6,6)]
    49       4.718296       4.718296       4.718296    1[6-(6,6)]
    50       5.942491       5.942491       5.942491    1[6-(6,6)]
    51        3.02934        3.02934        3.02934    1[6-(6,6)]
    52       3.670485       3.670485       3.670485    1[6-(6,6)]
    53       0.304474       0.304474       0.304474    1[6-(6,6)]
    54       5.409136       5.409136       5.409136    1[6-(6,6)]
    55       4.718296       4.718296       4.718296    1[6-(6,6)]
    56       5.942491       5.942491       5.942491    1[6-(6,6)]
    57       2.256607       2.256607       2.256607    6[6-(1,6),6-(6,6),6-(8,8)]
    58        1.04501        1.04501        1.04501    6[1-(0),6-(1,6),6-(6,6)]
    59       0.654444       0.654444       0.654444    6[1-(0),6-(1,6),6-(6,6)]
    60       1.442576       1.442576       1.442576    6[6-(1,6),6-(6,6),6-(8,8)]
    61       3.454204       3.454204       3.454204    6[1-(0),6-(1,6),6-(6,6)]
    62       4.579707       4.579707       4.579707    6[1-(0),6-(1,6),6-(1,6)]
    63       4.995472       4.995472       4.995472    6[1-(0),6-(1,6),6-(1,6)]
    64       4.266834       4.266834       4.266834    6[1-(0),6-(1,6),6-(6,6)]
    65       3.079036       3.079036       3.079036    6[6-(1,6),6-(6,6),6-(6,6)]
    66       2.659772       2.659772       2.659772    6[6-(1,6),6-(6,6),6-(6,6)]
    67        2.68147        2.68147        2.68147    6[6-(6,6),8-(29),8-(29)]
    68       0.943519       0.943519       0.943519    6[6-(6,6),8-(29),8-(29)]
    69       2.256607       2.256607       2.256607    6[6-(1,6),6-(6,6),6-(8,8)]
    70        1.04501        1.04501        1.04501    6[1-(0),6-(1,6),6-(6,6)]
    71       0.654444       0.654444       0.654444    6[1-(0),6-(1,6),6-(6,6)]
    72       1.442576       1.442576       1.442576    6[6-(1,6),6-(6,6),6-(8,8)]
    73       3.454204       3.454204       3.454204    6[1-(0),6-(1,6),6-(6,6)]
    74       4.579707       4.579707       4.579707    6[1-(0),6-(1,6),6-(1,6)]
    75       4.995472       4.995472       4.995472    6[1-(0),6-(1,6),6-(1,6)]
    76       4.266834       4.266834       4.266834    6[1-(0),6-(1,6),6-(6,6)]
    77       3.079036       3.079036       3.079036    6[6-(1,6),6-(6,6),6-(6,6)]
    78       2.659772       2.659772       2.659772    6[6-(1,6),6-(6,6),6-(6,6)]
    79        2.68147        2.68147        2.68147    6[6-(6,6),8-(29),8-(29)]
    80       0.943519       0.943519       0.943519    6[6-(6,6),8-(29),8-(29)]
    81       5.756307       5.756307       5.756307    6[6-(1,6),6-(6,6),6-(8,8)]
    82        4.54471        4.54471        4.54471    6[1-(0),6-(1,6),6-(6,6)]
    83       4.154144       4.154144       4.154144    6[1-(0),6-(1,6),6-(6,6)]
    84       4.942276       4.942276       4.942276    6[6-(1,6),6-(6,6),6-(8,8)]
    85       6.953904       6.953904       6.953904    6[1-(0),6-(1,6),6-(6,6)]
    86       1.080007       1.080007       1.080007    6[1-(0),6-(1,6),6-(1,6)]
    87       1.495772       1.495772       1.495772    6[1-(0),6-(1,6),6-(1,6)]
    88       0.767134       0.767134       0.767134    6[1-(0),6-(1,6),6-(6,6)]
    89       6.578736       6.578736       6.578736    6[6-(1,6),6-(6,6),6-(6,6)]
    90       6.159472       6.159472       6.159472    6[6-(1,6),6-(6,6),6-(6,6)]
    91        6.18117        6.18117        6.18117    6[6-(6,6),8-(29),8-(29)]
    92       4.443219       4.443219       4.443219    6[6-(6,6),8-(29),8-(29)]
    93       5.756307       5.756307       5.756307    6[6-(1,6),6-(6,6),6-(8,8)]
    94        4.54471        4.54471        4.54471    6[1-(0),6-(1,6),6-(6,6)]
    95       4.154144       4.154144       4.154144    6[1-(0),6-(1,6),6-(6,6)]
    96       4.942276       4.942276       4.942276    6[6-(1,6),6-(6,6),6-(8,8)]
    97       6.953904       6.953904       6.953904    6[1-(0),6-(1,6),6-(6,6)]
    98       1.080007       1.080007       1.080007    6[1-(0),6-(1,6),6-(1,6)]
    99       1.495772       1.495772       1.495772    6[1-(0),6-(1,6),6-(1,6)]
   100       0.767134       0.767134       0.767134    6[1-(0),6-(1,6),6-(6,6)]
   101       6.578736       6.578736       6.578736    6[6-(1,6),6-(6,6),6-(6,6)]
   102       6.159472       6.159472       6.159472    6[6-(1,6),6-(6,6),6-(6,6)]
   103        6.18117        6.18117        6.18117    6[6-(6,6),8-(29),8-(29)]
   104       4.443219       4.443219       4.443219    6[6-(6,6),8-(29),8-(29)]
   105       4.742793       4.742793       4.742793    6[6-(1,6),6-(6,6),6-(8,8)]
   106        5.95439        5.95439        5.95439    6[1-(0),6-(1,6),6-(6,6)]
   107       6.344956       6.344956       6.344956    6[1-(0),6-(1,6),6-(6,6)]
   108       5.556824       5.556824       5.556824    6[6-(1,6),6-(6,6),6-(8,8)]
   109       3.545196       3.545196       3.545196    6[1-(0),6-(1,6),6-(6,6)]
   110       2.419693       2.419693       2.419693    6[1-(0),6-(1,6),6-(1,6)]
   111       2.003928       2.003928       2.003928    6[1-(0),6-(1,6),6-(1,6)]
   112       2.732566       2.732566       2.732566    6[1-(0),6-(1,6),6-(6,6)]
   113       3.920364       3.920364       3.920364    6[6-(1,6),6-(6,6),6-(6,6)]
   114       4.339628       4.339628       4.339628    6[6-(1,6),6-(6,6),6-(6,6)]
   115        4.31793        4.31793        4.31793    6[6-(6,6),8-(29),8-(29)]
   116       6.055881       6.055881       6.055881    6[6-(6,6),8-(29),8-(29)]
   117       4.742793       4.742793       4.742793    6[6-(1,6),6-(6,6),6-(8,8)]
   118        5.95439        5.95439        5.95439    6[1-(0),6-(1,6),6-(6,6)]
   119       6.344956       6.344956       6.344956    6[1-(0),6-(1,6),6-(6,6)]
   120       5.556824       5.556824       5.556824    6[6-(1,6),6-(6,6),6-(8,8)]
   121       3.545196       3.545196       3.545196    6[1-(0),6-(1,6),6-(6,6)]
   122       2.419693       2.419693       2.419693    6[1-(0),6-(1,6),6-(1,6)]
   123       2.003928       2.003928       2.003928    6[1-(0),6-(1,6),6-(1,6)]
   124       2.732566       2.732566       2.732566    6[1-(0),6-(1,6),6-(6,6)]
   125       3.920364       3.920364       3.920364    6[6-(1,6),6-(6,6),6-(6,6)]
   126       4.339628       4.339628       4.339628    6[6-(1,6),6-(6,6),6-(6,6)]
   127        4.31793        4.31793        4.31793    6[6-(6,6),8-(29),8-(29)]
   128       6.055881       6.055881       6.055881    6[6-(6,6),8-(29),8-(29)]
   129       1.243093       1.243093       1.243093    6[6-(1,6),6-(6,6),6-(8,8)]
   130        2.45469        2.45469        2.45469    6[1-(0),6-(1,6),6-(6,6)]
   131       2.845256       2.845256       2.845256    6[1-(0),6-(1,6),6-(6,6)]
   132       2.057124       2.057124       2.057124    6[6-(1,6),6-(6,6),6-(8,8)]
   133       0.045496       0.045496       0.045496    6[1-(0),6-(1,6),6-(6,6)]
   134       5.919393       5.919393       5.919393    6[1-(0),6-(1,6),6-(1,6)]
   135       5.503628       5.503628       5.503628    6[1-(0),6-(1,6),6-(1,6)]
   136       6.232266       6.232266       6.232266    6[1-(0),6-(1,6),6-(6,6)]
   137       0.420664       0.420664       0.420664    6[6-(1,6),6-(6,6),6-(6,6)]
   138       0.839928       0.839928       0.839928    6[6-(1,6),6-(6,6),6-(6,6)]
   139        0.81823        0.81823        0.81823    6[6-(6,6),8-(29),8-(29)]
   140       2.556181       2.556181       2.556181    6[6-(6,6),8-(29),8-(29)]
   141       1.243093       1.243093       1.243093    6[6-(1,6),6-(6,6),6-(8,8)]
   142        2.45469        2.45469        2.45469    6[1-(0),6-(1,6),6-(6,6)]
   143       2.845256       2.845256       2.845256    6[1-(0),6-(1,6),6-(6,6)]
   144       2.057124       2.057124       2.057124    6[6-(1,6),6-(6,6),6-(8,8)]
   145       0.045496       0.045496       0.045496    6[1-(0),6-(1,6),6-(6,6)]
   146       5.919393       5.919393       5.919393    6[1-(0),6-(1,6),6-(1,6)]
   147       5.503628       5.503628       5.503628    6[1-(0),6-(1,6),6-(1,6)]
   148       6.232266       6.232266       6.232266    6[1-(0),6-(1,6),6-(6,6)]
   149       0.420664       0.420664       0.420664    6[6-(1,6),6-(6,6),6-(6,6)]
   150       0.839928       0.839928       0.839928    6[6-(1,6),6-(6,6),6-(6,6)]
   151        0.81823        0.81823        0.81823    6[6-(6,6),8-(29),8-(29)]
   152       2.556181       2.556181       2.556181    6[6-(6,6),8-(29),8-(29)]
   153       3.838471       3.838471       3.838471    8[6-(6,8),29-(8,8,8,29)]
   154       1.858341       1.858341       1.858341    8[6-(6,8),29-(8,8,8,29)]
   155        1.74425        1.74425        1.74425    8[6-(6,8),29-(8,8,8,29)]
   156       6.756521       6.756521       6.756521    8[6-(6,8),29-(8,8,8,29)]
   157       3.838471       3.838471       3.838471    8[6-(6,8),29-(8,8,8,29)]
   158       1.858341       1.858341       1.858341    8[6-(6,8),29-(8,8,8,29)]
   159        1.74425        1.74425        1.74425    8[6-(6,8),29-(8,8,8,29)]
   160       6.756521       6.756521       6.756521    8[6-(6,8),29-(8,8,8,29)]
   161       0.338771       0.338771       0.338771    8[6-(6,8),29-(8,8,8,29)]
   162       5.358041       5.358041       5.358041    8[6-(6,8),29-(8,8,8,29)]
   163        5.24395        5.24395        5.24395    8[6-(6,8),29-(8,8,8,29)]
   164       3.256821       3.256821       3.256821    8[6-(6,8),29-(8,8,8,29)]
   165       0.338771       0.338771       0.338771    8[6-(6,8),29-(8,8,8,29)]
   166       5.358041       5.358041       5.358041    8[6-(6,8),29-(8,8,8,29)]
   167        5.24395        5.24395        5.24395    8[6-(6,8),29-(8,8,8,29)]
   168       3.256821       3.256821       3.256821    8[6-(6,8),29-(8,8,8,29)]
   169       3.160929       3.160929       3.160929    8[6-(6,8),29-(8,8,8,29)]
   170       5.141059       5.141059       5.141059    8[6-(6,8),29-(8,8,8,29)]
   171        5.25515        5.25515        5.25515    8[6-(6,8),29-(8,8,8,29)]
   172       0.242879       0.242879       0.242879    8[6-(6,8),29-(8,8,8,29)]
   173       3.160929       3.160929       3.160929    8[6-(6,8),29-(8,8,8,29)]
   174       5.141059       5.141059       5.141059    8[6-(6,8),29-(8,8,8,29)]
   175        5.25515        5.25515        5.25515    8[6-(6,8),29-(8,8,8,29)]
   176       0.242879       0.242879       0.242879    8[6-(6,8),29-(8,8,8,29)]
   177       6.660629       6.660629       6.660629    8[6-(6,8),29-(8,8,8,29)]
   178       1.641359       1.641359       1.641359    8[6-(6,8),29-(8,8,8,29)]
   179        1.75545        1.75545        1.75545    8[6-(6,8),29-(8,8,8,29)]
   180       3.742579       3.742579       3.742579    8[6-(6,8),29-(8,8,8,29)]
   181       6.660629       6.660629       6.660629    8[6-(6,8),29-(8,8,8,29)]
   182       1.641359       1.641359       1.641359    8[6-(6,8),29-(8,8,8,29)]
   183        1.75545        1.75545        1.75545    8[6-(6,8),29-(8,8,8,29)]
   184       3.742579       3.742579       3.742579    8[6-(6,8),29-(8,8,8,29)]
