# Supplementary material for: A collection of forcefield precursors for metal–organic frameworks
Source: RSC Adv. 2019 Nov 13;9(63):36492–507. doi: 10.1039/c9ra07327b (PMC9075174; doi:10.1039/c9ra07327b)
Supplement: RA-009-C9RA07327B-s2317 [file RA-009-C9RA07327B-s2317.txt]

SUJQOE_clean

13.737200    0.000000    0.000000
0.000000    14.773100    0.000000
0.000000    0.000000    21.075000

     1       7.263819       7.263819       7.263819    30[7-(6,6),7-(6,6),8-(6),8-(6),8-(6)]
     2       6.473381       6.473381       6.473381    30[7-(6,6),7-(6,6),8-(6),8-(6),8-(6)]
     3       6.473381       6.473381       6.473381    30[7-(6,6),7-(6,6),8-(6),8-(6),8-(6)]
     4       7.263819       7.263819       7.263819    30[7-(6,6),7-(6,6),8-(6),8-(6),8-(6)]
     5      13.341981      13.341981      13.341981    30[7-(6,6),7-(6,6),8-(6),8-(6),8-(6)]
     6       0.395219       0.395219       0.395219    30[7-(6,6),7-(6,6),8-(6),8-(6),8-(6)]
     7       0.395219       0.395219       0.395219    30[7-(6,6),7-(6,6),8-(6),8-(6),8-(6)]
     8      13.341981      13.341981      13.341981    30[7-(6,6),7-(6,6),8-(6),8-(6),8-(6)]
     9       7.052678       7.052678       7.052678    1[6-(6,6)]
    10       7.302696       7.302696       7.302696    1[6-(6,6)]
    11       6.977124       6.977124       6.977124    1[6-(6,6)]
    12       7.275221       7.275221       7.275221    1[6-(6,6)]
    13       4.766808       4.766808       4.766808    1[6-(6,7)]
    14       2.486433       2.486433       2.486433    1[6-(6,6)]
    15       2.654027       2.654027       2.654027    1[6-(6,6)]
    16       4.939897       4.939897       4.939897    1[6-(6,7)]
    17       0.500034       0.500034       0.500034    1[6-(6,6)]
    18       0.282986       0.282986       0.282986    1[6-(6,6)]
    19       9.856441       9.856441       9.856441    1[6-(6,7)]
    20      12.131321      12.131321      12.131321    1[6-(6,6)]
    21       11.74668       11.74668       11.74668    1[6-(6,6)]
    22       9.473173       9.473173       9.473173    1[6-(6,7)]
    23       6.684522       6.684522       6.684522    1[6-(6,6)]
    24       6.434504       6.434504       6.434504    1[6-(6,6)]
    25       6.760076       6.760076       6.760076    1[6-(6,6)]
    26       6.461979       6.461979       6.461979    1[6-(6,6)]
    27       8.970392       8.970392       8.970392    1[6-(6,7)]
    28      11.250767      11.250767      11.250767    1[6-(6,6)]
    29      11.083173      11.083173      11.083173    1[6-(6,6)]
    30       8.797303       8.797303       8.797303    1[6-(6,7)]
    31      13.237166      13.237166      13.237166    1[6-(6,6)]
    32      13.454214      13.454214      13.454214    1[6-(6,6)]
    33       3.880759       3.880759       3.880759    1[6-(6,7)]
    34       1.605879       1.605879       1.605879    1[6-(6,6)]
    35        1.99052        1.99052        1.99052    1[6-(6,6)]
    36       4.264027       4.264027       4.264027    1[6-(6,7)]
    37       6.684522       6.684522       6.684522    1[6-(6,6)]
    38       6.434504       6.434504       6.434504    1[6-(6,6)]
    39       6.760076       6.760076       6.760076    1[6-(6,6)]
    40       6.461979       6.461979       6.461979    1[6-(6,6)]
    41       8.970392       8.970392       8.970392    1[6-(6,7)]
    42      11.250767      11.250767      11.250767    1[6-(6,6)]
    43      11.083173      11.083173      11.083173    1[6-(6,6)]
    44       8.797303       8.797303       8.797303    1[6-(6,7)]
    45      13.237166      13.237166      13.237166    1[6-(6,6)]
    46      13.454214      13.454214      13.454214    1[6-(6,6)]
    47       3.880759       3.880759       3.880759    1[6-(6,7)]
    48       1.605879       1.605879       1.605879    1[6-(6,6)]
    49        1.99052        1.99052        1.99052    1[6-(6,6)]
    50       4.264027       4.264027       4.264027    1[6-(6,7)]
    51       7.052678       7.052678       7.052678    1[6-(6,6)]
    52       7.302696       7.302696       7.302696    1[6-(6,6)]
    53       6.977124       6.977124       6.977124    1[6-(6,6)]
    54       7.275221       7.275221       7.275221    1[6-(6,6)]
    55       4.766808       4.766808       4.766808    1[6-(6,7)]
    56       2.486433       2.486433       2.486433    1[6-(6,6)]
    57       2.654027       2.654027       2.654027    1[6-(6,6)]
    58       4.939897       4.939897       4.939897    1[6-(6,7)]
    59       0.500034       0.500034       0.500034    1[6-(6,6)]
    60       0.282986       0.282986       0.282986    1[6-(6,6)]
    61       9.856441       9.856441       9.856441    1[6-(6,7)]
    62      12.131321      12.131321      12.131321    1[6-(6,6)]
    63       11.74668       11.74668       11.74668    1[6-(6,6)]
    64       9.473173       9.473173       9.473173    1[6-(6,7)]
    65      13.553122      13.553122      13.553122    1[6-(6,6)]
    66      13.303104      13.303104      13.303104    1[6-(6,6)]
    67      13.628676      13.628676      13.628676    1[6-(6,6)]
    68      13.330579      13.330579      13.330579    1[6-(6,6)]
    69       2.101792       2.101792       2.101792    1[6-(6,7)]
    70       4.382167       4.382167       4.382167    1[6-(6,6)]
    71       4.214573       4.214573       4.214573    1[6-(6,6)]
    72       1.928703       1.928703       1.928703    1[6-(6,7)]
    73       6.368566       6.368566       6.368566    1[6-(6,6)]
    74       6.585614       6.585614       6.585614    1[6-(6,6)]
    75      10.749359      10.749359      10.749359    1[6-(6,7)]
    76       8.474479       8.474479       8.474479    1[6-(6,6)]
    77        8.85912        8.85912        8.85912    1[6-(6,6)]
    78      11.132627      11.132627      11.132627    1[6-(6,7)]
    79       0.184078       0.184078       0.184078    1[6-(6,6)]
    80       0.434096       0.434096       0.434096    1[6-(6,6)]
    81       0.108524       0.108524       0.108524    1[6-(6,6)]
    82       0.406621       0.406621       0.406621    1[6-(6,6)]
    83      11.635408      11.635408      11.635408    1[6-(6,7)]
    84       9.355033       9.355033       9.355033    1[6-(6,6)]
    85       9.522627       9.522627       9.522627    1[6-(6,6)]
    86      11.808497      11.808497      11.808497    1[6-(6,7)]
    87       7.368634       7.368634       7.368634    1[6-(6,6)]
    88       7.151586       7.151586       7.151586    1[6-(6,6)]
    89       2.987841       2.987841       2.987841    1[6-(6,7)]
    90       5.262721       5.262721       5.262721    1[6-(6,6)]
    91        4.87808        4.87808        4.87808    1[6-(6,6)]
    92       2.604573       2.604573       2.604573    1[6-(6,7)]
    93       0.184078       0.184078       0.184078    1[6-(6,6)]
    94       0.434096       0.434096       0.434096    1[6-(6,6)]
    95       0.108524       0.108524       0.108524    1[6-(6,6)]
    96       0.406621       0.406621       0.406621    1[6-(6,6)]
    97      11.635408      11.635408      11.635408    1[6-(6,7)]
    98       9.355033       9.355033       9.355033    1[6-(6,6)]
    99       9.522627       9.522627       9.522627    1[6-(6,6)]
   100      11.808497      11.808497      11.808497    1[6-(6,7)]
   101       7.368634       7.368634       7.368634    1[6-(6,6)]
   102       7.151586       7.151586       7.151586    1[6-(6,6)]
   103       2.987841       2.987841       2.987841    1[6-(6,7)]
   104       5.262721       5.262721       5.262721    1[6-(6,6)]
   105        4.87808        4.87808        4.87808    1[6-(6,6)]
   106       2.604573       2.604573       2.604573    1[6-(6,7)]
   107      13.553122      13.553122      13.553122    1[6-(6,6)]
   108      13.303104      13.303104      13.303104    1[6-(6,6)]
   109      13.628676      13.628676      13.628676    1[6-(6,6)]
   110      13.330579      13.330579      13.330579    1[6-(6,6)]
   111       2.101792       2.101792       2.101792    1[6-(6,7)]
   112       4.382167       4.382167       4.382167    1[6-(6,6)]
   113       4.214573       4.214573       4.214573    1[6-(6,6)]
   114       1.928703       1.928703       1.928703    1[6-(6,7)]
   115       6.368566       6.368566       6.368566    1[6-(6,6)]
   116       6.585614       6.585614       6.585614    1[6-(6,6)]
   117      10.749359      10.749359      10.749359    1[6-(6,7)]
   118       8.474479       8.474479       8.474479    1[6-(6,6)]
   119        8.85912        8.85912        8.85912    1[6-(6,6)]
   120      11.132627      11.132627      11.132627    1[6-(6,7)]
   121       7.188677       7.188677       7.188677    6[6-(1,6),8-(0),8-(30)]
   122       7.132354       7.132354       7.132354    6[1-(0),6-(1,6),6-(8,8)]
   123        7.19005        7.19005        7.19005    6[1-(0),6-(1,6),6-(1,6)]
   124       7.091143       7.091143       7.091143    6[1-(0),6-(1,6),6-(1,6)]
   125        7.15296        7.15296        7.15296    6[1-(0),6-(1,6),6-(8,8)]
   126       7.038941       7.038941       7.038941    6[6-(1,6),8-(30),8-(30)]
   127        4.33546        4.33546        4.33546    6[1-(0),6-(1,6),7-(6,30)]
   128       2.969983       2.969983       2.969983    6[1-(0),6-(1,7),6-(6,6)]
   129       2.302355       2.302355       2.302355    6[6-(1,6),6-(1,6),6-(1,6)]
   130       3.066143       3.066143       3.066143    6[1-(0),6-(1,7),6-(6,6)]
   131       4.437116       4.437116       4.437116    6[1-(0),6-(1,6),7-(6,30)]
   132       0.843464       0.843464       0.843464    6[1-(0),6-(1,6),6-(6,6)]
   133      13.690494      13.690494      13.690494    6[1-(0),6-(1,6),6-(6,6)]
   134      10.247951      10.247951      10.247951    6[1-(0),6-(1,6),7-(6,30)]
   135      11.613429      11.613429      11.613429    6[1-(0),6-(1,7),6-(6,6)]
   136      12.235724      12.235724      12.235724    6[6-(1,6),6-(1,6),6-(1,6)]
   137      11.385391      11.385391      11.385391    6[1-(0),6-(1,7),6-(6,6)]
   138      10.019914      10.019914      10.019914    6[1-(0),6-(1,6),7-(6,30)]
   139       6.548523       6.548523       6.548523    6[6-(1,6),8-(0),8-(30)]
   140       6.604846       6.604846       6.604846    6[1-(0),6-(1,6),6-(8,8)]
   141        6.54715        6.54715        6.54715    6[1-(0),6-(1,6),6-(1,6)]
   142       6.646057       6.646057       6.646057    6[1-(0),6-(1,6),6-(1,6)]
   143        6.58424        6.58424        6.58424    6[1-(0),6-(1,6),6-(8,8)]
   144       6.698259       6.698259       6.698259    6[6-(1,6),8-(30),8-(30)]
   145        9.40174        9.40174        9.40174    6[1-(0),6-(1,6),7-(6,30)]
   146      10.767217      10.767217      10.767217    6[1-(0),6-(1,7),6-(6,6)]
   147      11.434845      11.434845      11.434845    6[6-(1,6),6-(1,6),6-(1,6)]
   148      10.671057      10.671057      10.671057    6[1-(0),6-(1,7),6-(6,6)]
   149       9.300084       9.300084       9.300084    6[1-(0),6-(1,6),7-(6,30)]
   150      12.893736      12.893736      12.893736    6[1-(0),6-(1,6),6-(6,6)]
   151       0.046706       0.046706       0.046706    6[1-(0),6-(1,6),6-(6,6)]
   152       3.489249       3.489249       3.489249    6[1-(0),6-(1,6),7-(6,30)]
   153       2.123771       2.123771       2.123771    6[1-(0),6-(1,7),6-(6,6)]
   154       1.501476       1.501476       1.501476    6[6-(1,6),6-(1,6),6-(1,6)]
   155       2.351809       2.351809       2.351809    6[1-(0),6-(1,7),6-(6,6)]
   156       3.717286       3.717286       3.717286    6[1-(0),6-(1,6),7-(6,30)]
   157       6.548523       6.548523       6.548523    6[6-(1,6),8-(0),8-(30)]
   158       6.604846       6.604846       6.604846    6[1-(0),6-(1,6),6-(8,8)]
   159        6.54715        6.54715        6.54715    6[1-(0),6-(1,6),6-(1,6)]
   160       6.646057       6.646057       6.646057    6[1-(0),6-(1,6),6-(1,6)]
   161        6.58424        6.58424        6.58424    6[1-(0),6-(1,6),6-(8,8)]
   162       6.698259       6.698259       6.698259    6[6-(1,6),8-(30),8-(30)]
   163        9.40174        9.40174        9.40174    6[1-(0),6-(1,6),7-(6,30)]
   164      10.767217      10.767217      10.767217    6[1-(0),6-(1,7),6-(6,6)]
   165      11.434845      11.434845      11.434845    6[6-(1,6),6-(1,6),6-(1,6)]
   166      10.671057      10.671057      10.671057    6[1-(0),6-(1,7),6-(6,6)]
   167       9.300084       9.300084       9.300084    6[1-(0),6-(1,6),7-(6,30)]
   168      12.893736      12.893736      12.893736    6[1-(0),6-(1,6),6-(6,6)]
   169       0.046706       0.046706       0.046706    6[1-(0),6-(1,6),6-(6,6)]
   170       3.489249       3.489249       3.489249    6[1-(0),6-(1,6),7-(6,30)]
   171       2.123771       2.123771       2.123771    6[1-(0),6-(1,7),6-(6,6)]
   172       1.501476       1.501476       1.501476    6[6-(1,6),6-(1,6),6-(1,6)]
   173       2.351809       2.351809       2.351809    6[1-(0),6-(1,7),6-(6,6)]
   174       3.717286       3.717286       3.717286    6[1-(0),6-(1,6),7-(6,30)]
   175       7.188677       7.188677       7.188677    6[6-(1,6),8-(0),8-(30)]
   176       7.132354       7.132354       7.132354    6[1-(0),6-(1,6),6-(8,8)]
   177        7.19005        7.19005        7.19005    6[1-(0),6-(1,6),6-(1,6)]
   178       7.091143       7.091143       7.091143    6[1-(0),6-(1,6),6-(1,6)]
   179        7.15296        7.15296        7.15296    6[1-(0),6-(1,6),6-(8,8)]
   180       7.038941       7.038941       7.038941    6[6-(1,6),8-(30),8-(30)]
   181        4.33546        4.33546        4.33546    6[1-(0),6-(1,6),7-(6,30)]
   182       2.969983       2.969983       2.969983    6[1-(0),6-(1,7),6-(6,6)]
   183       2.302355       2.302355       2.302355    6[6-(1,6),6-(1,6),6-(1,6)]
   184       3.066143       3.066143       3.066143    6[1-(0),6-(1,7),6-(6,6)]
   185       4.437116       4.437116       4.437116    6[1-(0),6-(1,6),7-(6,30)]
   186       0.843464       0.843464       0.843464    6[1-(0),6-(1,6),6-(6,6)]
   187      13.690494      13.690494      13.690494    6[1-(0),6-(1,6),6-(6,6)]
   188      10.247951      10.247951      10.247951    6[1-(0),6-(1,6),7-(6,30)]
   189      11.613429      11.613429      11.613429    6[1-(0),6-(1,7),6-(6,6)]
   190      12.235724      12.235724      12.235724    6[6-(1,6),6-(1,6),6-(1,6)]
   191      11.385391      11.385391      11.385391    6[1-(0),6-(1,7),6-(6,6)]
   192      10.019914      10.019914      10.019914    6[1-(0),6-(1,6),7-(6,30)]
   193      13.417123      13.417123      13.417123    6[6-(1,6),8-(0),8-(30)]
   194      13.473446      13.473446      13.473446    6[1-(0),6-(1,6),6-(8,8)]
   195       13.41575       13.41575       13.41575    6[1-(0),6-(1,6),6-(1,6)]
   196      13.514657      13.514657      13.514657    6[1-(0),6-(1,6),6-(1,6)]
   197       13.45284       13.45284       13.45284    6[1-(0),6-(1,6),6-(8,8)]
   198      13.566859      13.566859      13.566859    6[6-(1,6),8-(30),8-(30)]
   199        2.53314        2.53314        2.53314    6[1-(0),6-(1,6),7-(6,30)]
   200       3.898617       3.898617       3.898617    6[1-(0),6-(1,7),6-(6,6)]
   201       4.566245       4.566245       4.566245    6[6-(1,6),6-(1,6),6-(1,6)]
   202       3.802457       3.802457       3.802457    6[1-(0),6-(1,7),6-(6,6)]
   203       2.431484       2.431484       2.431484    6[1-(0),6-(1,6),7-(6,30)]
   204       6.025136       6.025136       6.025136    6[1-(0),6-(1,6),6-(6,6)]
   205       6.915306       6.915306       6.915306    6[1-(0),6-(1,6),6-(6,6)]
   206      10.357849      10.357849      10.357849    6[1-(0),6-(1,6),7-(6,30)]
   207       8.992371       8.992371       8.992371    6[1-(0),6-(1,7),6-(6,6)]
   208       8.370076       8.370076       8.370076    6[6-(1,6),6-(1,6),6-(1,6)]
   209       9.220409       9.220409       9.220409    6[1-(0),6-(1,7),6-(6,6)]
   210      10.585886      10.585886      10.585886    6[1-(0),6-(1,6),7-(6,30)]
   211       0.320077       0.320077       0.320077    6[6-(1,6),8-(0),8-(30)]
   212       0.263754       0.263754       0.263754    6[1-(0),6-(1,6),6-(8,8)]
   213        0.32145        0.32145        0.32145    6[1-(0),6-(1,6),6-(1,6)]
   214       0.222543       0.222543       0.222543    6[1-(0),6-(1,6),6-(1,6)]
   215        0.28436        0.28436        0.28436    6[1-(0),6-(1,6),6-(8,8)]
   216       0.170341       0.170341       0.170341    6[6-(1,6),8-(30),8-(30)]
   217       11.20406       11.20406       11.20406    6[1-(0),6-(1,6),7-(6,30)]
   218       9.838583       9.838583       9.838583    6[1-(0),6-(1,7),6-(6,6)]
   219       9.170955       9.170955       9.170955    6[6-(1,6),6-(1,6),6-(1,6)]
   220       9.934743       9.934743       9.934743    6[1-(0),6-(1,7),6-(6,6)]
   221      11.305716      11.305716      11.305716    6[1-(0),6-(1,6),7-(6,30)]
   222       7.712064       7.712064       7.712064    6[1-(0),6-(1,6),6-(6,6)]
   223       6.821894       6.821894       6.821894    6[1-(0),6-(1,6),6-(6,6)]
   224       3.379351       3.379351       3.379351    6[1-(0),6-(1,6),7-(6,30)]
   225       4.744829       4.744829       4.744829    6[1-(0),6-(1,7),6-(6,6)]
   226       5.367124       5.367124       5.367124    6[6-(1,6),6-(1,6),6-(1,6)]
   227       4.516791       4.516791       4.516791    6[1-(0),6-(1,7),6-(6,6)]
   228       3.151314       3.151314       3.151314    6[1-(0),6-(1,6),7-(6,30)]
   229       0.320077       0.320077       0.320077    6[6-(1,6),8-(0),8-(30)]
   230       0.263754       0.263754       0.263754    6[1-(0),6-(1,6),6-(8,8)]
   231        0.32145        0.32145        0.32145    6[1-(0),6-(1,6),6-(1,6)]
   232       0.222543       0.222543       0.222543    6[1-(0),6-(1,6),6-(1,6)]
   233        0.28436        0.28436        0.28436    6[1-(0),6-(1,6),6-(8,8)]
   234       0.170341       0.170341       0.170341    6[6-(1,6),8-(30),8-(30)]
   235       11.20406       11.20406       11.20406    6[1-(0),6-(1,6),7-(6,30)]
   236       9.838583       9.838583       9.838583    6[1-(0),6-(1,7),6-(6,6)]
   237       9.170955       9.170955       9.170955    6[6-(1,6),6-(1,6),6-(1,6)]
   238       9.934743       9.934743       9.934743    6[1-(0),6-(1,7),6-(6,6)]
   239      11.305716      11.305716      11.305716    6[1-(0),6-(1,6),7-(6,30)]
   240       7.712064       7.712064       7.712064    6[1-(0),6-(1,6),6-(6,6)]
   241       6.821894       6.821894       6.821894    6[1-(0),6-(1,6),6-(6,6)]
   242       3.379351       3.379351       3.379351    6[1-(0),6-(1,6),7-(6,30)]
   243       4.744829       4.744829       4.744829    6[1-(0),6-(1,7),6-(6,6)]
   244       5.367124       5.367124       5.367124    6[6-(1,6),6-(1,6),6-(1,6)]
   245       4.516791       4.516791       4.516791    6[1-(0),6-(1,7),6-(6,6)]
   246       3.151314       3.151314       3.151314    6[1-(0),6-(1,6),7-(6,30)]
   247      13.417123      13.417123      13.417123    6[6-(1,6),8-(0),8-(30)]
   248      13.473446      13.473446      13.473446    6[1-(0),6-(1,6),6-(8,8)]
   249       13.41575       13.41575       13.41575    6[1-(0),6-(1,6),6-(1,6)]
   250      13.514657      13.514657      13.514657    6[1-(0),6-(1,6),6-(1,6)]
   251       13.45284       13.45284       13.45284    6[1-(0),6-(1,6),6-(8,8)]
   252      13.566859      13.566859      13.566859    6[6-(1,6),8-(30),8-(30)]
   253        2.53314        2.53314        2.53314    6[1-(0),6-(1,6),7-(6,30)]
   254       3.898617       3.898617       3.898617    6[1-(0),6-(1,7),6-(6,6)]
   255       4.566245       4.566245       4.566245    6[6-(1,6),6-(1,6),6-(1,6)]
   256       3.802457       3.802457       3.802457    6[1-(0),6-(1,7),6-(6,6)]
   257       2.431484       2.431484       2.431484    6[1-(0),6-(1,6),7-(6,30)]
   258       6.025136       6.025136       6.025136    6[1-(0),6-(1,6),6-(6,6)]
   259       6.915306       6.915306       6.915306    6[1-(0),6-(1,6),6-(6,6)]
   260      10.357849      10.357849      10.357849    6[1-(0),6-(1,6),7-(6,30)]
   261       8.992371       8.992371       8.992371    6[1-(0),6-(1,7),6-(6,6)]
   262       8.370076       8.370076       8.370076    6[6-(1,6),6-(1,6),6-(1,6)]
   263       9.220409       9.220409       9.220409    6[1-(0),6-(1,7),6-(6,6)]
   264      10.585886      10.585886      10.585886    6[1-(0),6-(1,6),7-(6,30)]
   265       5.102546       5.102546       5.102546    7[6-(1,6),6-(1,6),30-(7,8,8,8)]
   266       9.430863       9.430863       9.430863    7[6-(1,6),6-(1,6),30-(7,8,8,8)]
   267       8.634654       8.634654       8.634654    7[6-(1,6),6-(1,6),30-(7,8,8,8)]
   268       4.306337       4.306337       4.306337    7[6-(1,6),6-(1,6),30-(7,8,8,8)]
   269       8.634654       8.634654       8.634654    7[6-(1,6),6-(1,6),30-(7,8,8,8)]
   270       4.306337       4.306337       4.306337    7[6-(1,6),6-(1,6),30-(7,8,8,8)]
   271       5.102546       5.102546       5.102546    7[6-(1,6),6-(1,6),30-(7,8,8,8)]
   272       9.430863       9.430863       9.430863    7[6-(1,6),6-(1,6),30-(7,8,8,8)]
   273       1.766054       1.766054       1.766054    7[6-(1,6),6-(1,6),30-(7,8,8,8)]
   274      11.174937      11.174937      11.174937    7[6-(1,6),6-(1,6),30-(7,8,8,8)]
   275      11.971146      11.971146      11.971146    7[6-(1,6),6-(1,6),30-(7,8,8,8)]
   276       2.562263       2.562263       2.562263    7[6-(1,6),6-(1,6),30-(7,8,8,8)]
   277      11.971146      11.971146      11.971146    7[6-(1,6),6-(1,6),30-(7,8,8,8)]
   278       2.562263       2.562263       2.562263    7[6-(1,6),6-(1,6),30-(7,8,8,8)]
   279       1.766054       1.766054       1.766054    7[6-(1,6),6-(1,6),30-(7,8,8,8)]
   280      11.174937      11.174937      11.174937    7[6-(1,6),6-(1,6),30-(7,8,8,8)]
   281       7.216289       7.216289       7.216289    8[6-(6,8),30-(7,7,8,8)]
   282       7.213404       7.213404       7.213404    8[6-(6,8)]
   283       6.548935       6.548935       6.548935    8[6-(6,8),30-(7,7,8,8)]
   284       7.452294       7.452294       7.452294    8[6-(6,8),30-(7,7,8,8)]
   285       6.520911       6.520911       6.520911    8[6-(6,8),30-(7,7,8,8)]
   286       6.523796       6.523796       6.523796    8[6-(6,8)]
   287       7.188265       7.188265       7.188265    8[6-(6,8),30-(7,7,8,8)]
   288       6.284906       6.284906       6.284906    8[6-(6,8),30-(7,7,8,8)]
   289       6.520911       6.520911       6.520911    8[6-(6,8),30-(7,7,8,8)]
   290       6.523796       6.523796       6.523796    8[6-(6,8)]
   291       7.188265       7.188265       7.188265    8[6-(6,8),30-(7,7,8,8)]
   292       6.284906       6.284906       6.284906    8[6-(6,8),30-(7,7,8,8)]
   293       7.216289       7.216289       7.216289    8[6-(6,8),30-(7,7,8,8)]
   294       7.213404       7.213404       7.213404    8[6-(6,8)]
   295       6.548935       6.548935       6.548935    8[6-(6,8),30-(7,7,8,8)]
   296       7.452294       7.452294       7.452294    8[6-(6,8),30-(7,7,8,8)]
   297      13.389511      13.389511      13.389511    8[6-(6,8),30-(7,7,8,8)]
   298      13.392396      13.392396      13.392396    8[6-(6,8)]
   299       0.319665       0.319665       0.319665    8[6-(6,8),30-(7,7,8,8)]
   300      13.153506      13.153506      13.153506    8[6-(6,8),30-(7,7,8,8)]
   301       0.347689       0.347689       0.347689    8[6-(6,8),30-(7,7,8,8)]
   302       0.344804       0.344804       0.344804    8[6-(6,8)]
   303      13.417535      13.417535      13.417535    8[6-(6,8),30-(7,7,8,8)]
   304       0.583694       0.583694       0.583694    8[6-(6,8),30-(7,7,8,8)]
   305       0.347689       0.347689       0.347689    8[6-(6,8),30-(7,7,8,8)]
   306       0.344804       0.344804       0.344804    8[6-(6,8)]
   307      13.417535      13.417535      13.417535    8[6-(6,8),30-(7,7,8,8)]
   308       0.583694       0.583694       0.583694    8[6-(6,8),30-(7,7,8,8)]
   309      13.389511      13.389511      13.389511    8[6-(6,8),30-(7,7,8,8)]
   310      13.392396      13.392396      13.392396    8[6-(6,8)]
   311       0.319665       0.319665       0.319665    8[6-(6,8),30-(7,7,8,8)]
   312      13.153506      13.153506      13.153506    8[6-(6,8),30-(7,7,8,8)]
