# Supplementary material for: A collection of forcefield precursors for metal–organic frameworks
Source: RSC Adv. 2019 Nov 13;9(63):36492–507. doi: 10.1039/c9ra07327b (PMC9075174; doi:10.1039/c9ra07327b)
Supplement: RA-009-C9RA07327B-s2318 [file RA-009-C9RA07327B-s2318.txt]

SUJREV_clean

13.500000    0.000000    0.000000
0.000000    14.702000    0.000000
0.000000    0.000000    21.245000

     1       6.775245       6.775245       6.775245    30[7-(6,6),7-(6,6),8-(6),8-(6),8-(6)]
     2       6.724755       6.724755       6.724755    30[7-(6,6),7-(6,6),8-(6),8-(6),8-(6)]
     3       6.724755       6.724755       6.724755    30[7-(6,6),7-(6,6),8-(6),8-(6),8-(6)]
     4       6.775245       6.775245       6.775245    30[7-(6,6),7-(6,6),8-(6),8-(6),8-(6)]
     5      -0.025245      -0.025245      -0.025245    30[7-(6,6),7-(6,6),8-(6),8-(6),8-(6)]
     6       0.025245       0.025245       0.025245    30[7-(6,6),7-(6,6),8-(6),8-(6),8-(6)]
     7       0.025245       0.025245       0.025245    30[7-(6,6),7-(6,6),8-(6),8-(6),8-(6)]
     8      -0.025245      -0.025245      -0.025245    30[7-(6,6),7-(6,6),8-(6),8-(6),8-(6)]
     9        9.10035        9.10035        9.10035    1[6-(6,7)]
    10        11.3265        11.3265        11.3265    1[6-(6,6)]
    11        11.5074        11.5074        11.5074    1[6-(6,6)]
    12         9.2826         9.2826         9.2826    1[6-(6,7)]
    13        13.4244        13.4244        13.4244    1[6-(6,6,6)]
    14         4.1526         4.1526         4.1526    1[6-(6,7)]
    15         1.9305         1.9305         1.9305    1[6-(6,6)]
    16        2.35845        2.35845        2.35845    1[6-(6,6)]
    17        4.56165        4.56165        4.56165    1[6-(6,7)]
    18         0.0918         0.0918         0.0918    1[6-(6,6,6)]
    19         6.9795         6.9795         6.9795    1[6-(6,6)]
    20         6.8256         6.8256         6.8256    1[6-(6,6)]
    21         6.9714         6.9714         6.9714    1[6-(6,6)]
    22           6.75           6.75           6.75    1[6-(6,6)]
    23        4.39965        4.39965        4.39965    1[6-(6,7)]
    24         2.1735         2.1735         2.1735    1[6-(6,6)]
    25         1.9926         1.9926         1.9926    1[6-(6,6)]
    26         4.2174         4.2174         4.2174    1[6-(6,7)]
    27         0.0756         0.0756         0.0756    1[6-(6,6,6)]
    28         9.3474         9.3474         9.3474    1[6-(6,7)]
    29        11.5695        11.5695        11.5695    1[6-(6,6)]
    30       11.14155       11.14155       11.14155    1[6-(6,6)]
    31        8.93835        8.93835        8.93835    1[6-(6,7)]
    32        13.4082        13.4082        13.4082    1[6-(6,6,6)]
    33         6.5205         6.5205         6.5205    1[6-(6,6)]
    34         6.6744         6.6744         6.6744    1[6-(6,6)]
    35         6.5286         6.5286         6.5286    1[6-(6,6)]
    36           6.75           6.75           6.75    1[6-(6,6)]
    37        4.39965        4.39965        4.39965    1[6-(6,7)]
    38         2.1735         2.1735         2.1735    1[6-(6,6)]
    39         1.9926         1.9926         1.9926    1[6-(6,6)]
    40         4.2174         4.2174         4.2174    1[6-(6,7)]
    41         0.0756         0.0756         0.0756    1[6-(6,6,6)]
    42         9.3474         9.3474         9.3474    1[6-(6,7)]
    43        11.5695        11.5695        11.5695    1[6-(6,6)]
    44       11.14155       11.14155       11.14155    1[6-(6,6)]
    45        8.93835        8.93835        8.93835    1[6-(6,7)]
    46        13.4082        13.4082        13.4082    1[6-(6,6,6)]
    47         6.5205         6.5205         6.5205    1[6-(6,6)]
    48         6.6744         6.6744         6.6744    1[6-(6,6)]
    49         6.5286         6.5286         6.5286    1[6-(6,6)]
    50           6.75           6.75           6.75    1[6-(6,6)]
    51        9.10035        9.10035        9.10035    1[6-(6,7)]
    52        11.3265        11.3265        11.3265    1[6-(6,6)]
    53        11.5074        11.5074        11.5074    1[6-(6,6)]
    54         9.2826         9.2826         9.2826    1[6-(6,7)]
    55        13.4244        13.4244        13.4244    1[6-(6,6,6)]
    56         4.1526         4.1526         4.1526    1[6-(6,7)]
    57         1.9305         1.9305         1.9305    1[6-(6,6)]
    58        2.35845        2.35845        2.35845    1[6-(6,6)]
    59        4.56165        4.56165        4.56165    1[6-(6,7)]
    60         0.0918         0.0918         0.0918    1[6-(6,6,6)]
    61         6.9795         6.9795         6.9795    1[6-(6,6)]
    62         6.8256         6.8256         6.8256    1[6-(6,6)]
    63         6.9714         6.9714         6.9714    1[6-(6,6)]
    64           6.75           6.75           6.75    1[6-(6,6)]
    65       11.14965       11.14965       11.14965    1[6-(6,7)]
    66         8.9235         8.9235         8.9235    1[6-(6,6)]
    67         8.7426         8.7426         8.7426    1[6-(6,6)]
    68        10.9674        10.9674        10.9674    1[6-(6,7)]
    69         6.8256         6.8256         6.8256    1[6-(6,6,6)]
    70         2.5974         2.5974         2.5974    1[6-(6,7)]
    71         4.8195         4.8195         4.8195    1[6-(6,6)]
    72        4.39155        4.39155        4.39155    1[6-(6,6)]
    73        2.18835        2.18835        2.18835    1[6-(6,7)]
    74         6.6582         6.6582         6.6582    1[6-(6,6,6)]
    75        13.2705        13.2705        13.2705    1[6-(6,6)]
    76        13.4244        13.4244        13.4244    1[6-(6,6)]
    77        13.2786        13.2786        13.2786    1[6-(6,6)]
    78            0.0            0.0            0.0    1[6-(6,6)]
    79        2.35035        2.35035        2.35035    1[6-(6,7)]
    80         4.5765         4.5765         4.5765    1[6-(6,6)]
    81         4.7574         4.7574         4.7574    1[6-(6,6)]
    82         2.5326         2.5326         2.5326    1[6-(6,7)]
    83         6.6744         6.6744         6.6744    1[6-(6,6,6)]
    84        10.9026        10.9026        10.9026    1[6-(6,7)]
    85         8.6805         8.6805         8.6805    1[6-(6,6)]
    86        9.10845        9.10845        9.10845    1[6-(6,6)]
    87       11.31165       11.31165       11.31165    1[6-(6,7)]
    88         6.8418         6.8418         6.8418    1[6-(6,6,6)]
    89         0.2295         0.2295         0.2295    1[6-(6,6)]
    90         0.0756         0.0756         0.0756    1[6-(6,6)]
    91         0.2214         0.2214         0.2214    1[6-(6,6)]
    92            0.0            0.0            0.0    1[6-(6,6)]
    93        2.35035        2.35035        2.35035    1[6-(6,7)]
    94         4.5765         4.5765         4.5765    1[6-(6,6)]
    95         4.7574         4.7574         4.7574    1[6-(6,6)]
    96         2.5326         2.5326         2.5326    1[6-(6,7)]
    97         6.6744         6.6744         6.6744    1[6-(6,6,6)]
    98        10.9026        10.9026        10.9026    1[6-(6,7)]
    99         8.6805         8.6805         8.6805    1[6-(6,6)]
   100        9.10845        9.10845        9.10845    1[6-(6,6)]
   101       11.31165       11.31165       11.31165    1[6-(6,7)]
   102         6.8418         6.8418         6.8418    1[6-(6,6,6)]
   103         0.2295         0.2295         0.2295    1[6-(6,6)]
   104         0.0756         0.0756         0.0756    1[6-(6,6)]
   105         0.2214         0.2214         0.2214    1[6-(6,6)]
   106            0.0            0.0            0.0    1[6-(6,6)]
   107       11.14965       11.14965       11.14965    1[6-(6,7)]
   108         8.9235         8.9235         8.9235    1[6-(6,6)]
   109         8.7426         8.7426         8.7426    1[6-(6,6)]
   110        10.9674        10.9674        10.9674    1[6-(6,7)]
   111         6.8256         6.8256         6.8256    1[6-(6,6,6)]
   112         2.5974         2.5974         2.5974    1[6-(6,7)]
   113         4.8195         4.8195         4.8195    1[6-(6,6)]
   114        4.39155        4.39155        4.39155    1[6-(6,6)]
   115        2.18835        2.18835        2.18835    1[6-(6,7)]
   116         6.6582         6.6582         6.6582    1[6-(6,6,6)]
   117        13.2705        13.2705        13.2705    1[6-(6,6)]
   118        13.4244        13.4244        13.4244    1[6-(6,6)]
   119        13.2786        13.2786        13.2786    1[6-(6,6)]
   120            0.0            0.0            0.0    1[6-(6,6)]
   121         9.5823         9.5823         9.5823    6[1-(0),6-(1,6),7-(6,30)]
   122       10.92285       10.92285       10.92285    6[1-(0),6-(1,7),6-(6,6)]
   123       11.66265       11.66265       11.66265    6[6-(1,6),6-(1,6),6-(1,6,6)]
   124        11.0322        11.0322        11.0322    6[1-(0),6-(1,7),6-(6,6)]
   125        9.69435        9.69435        9.69435    6[1-(0),6-(1,6),7-(6,30)]
   126        13.0059        13.0059        13.0059    6[1-(0),6-(1,6,6),6-(1,6,6),6-(6,6)]
   127         3.7908         3.7908         3.7908    6[1-(0),6-(1,6),7-(6,30)]
   128         2.4516         2.4516         2.4516    6[1-(0),6-(1,7),6-(6,6)]
   129         1.8819         1.8819         1.8819    6[6-(1,6),6-(1,6),6-(1,6,6)]
   130         2.7027         2.7027         2.7027    6[1-(0),6-(1,7),6-(6,6)]
   131         4.0365         4.0365         4.0365    6[1-(0),6-(1,6),7-(6,30)]
   132         0.5184         0.5184         0.5184    6[1-(0),6-(1,6,6),6-(1,6,6),6-(6,6)]
   133         6.8526         6.8526         6.8526    6[6-(1,6),8-(0),8-(30)]
   134          6.912          6.912          6.912    6[1-(0),6-(1,6),6-(8,8)]
   135        6.87285        6.87285        6.87285    6[1-(0),6-(1,6),6-(1,6)]
   136        6.89985        6.89985        6.89985    6[1-(0),6-(1,6),6-(1,6)]
   137         6.8283         6.8283         6.8283    6[1-(0),6-(1,6),6-(8,8)]
   138        6.86745        6.86745        6.86745    6[6-(1,6),8-(30),8-(30)]
   139         3.9177         3.9177         3.9177    6[1-(0),6-(1,6),7-(6,30)]
   140        2.57715        2.57715        2.57715    6[1-(0),6-(1,7),6-(6,6)]
   141        1.83735        1.83735        1.83735    6[6-(1,6),6-(1,6),6-(1,6,6)]
   142         2.4678         2.4678         2.4678    6[1-(0),6-(1,7),6-(6,6)]
   143        3.80565        3.80565        3.80565    6[1-(0),6-(1,6),7-(6,30)]
   144         0.4941         0.4941         0.4941    6[1-(0),6-(1,6,6),6-(1,6,6),6-(6,6)]
   145         9.7092         9.7092         9.7092    6[1-(0),6-(1,6),7-(6,30)]
   146        11.0484        11.0484        11.0484    6[1-(0),6-(1,7),6-(6,6)]
   147        11.6181        11.6181        11.6181    6[6-(1,6),6-(1,6),6-(1,6,6)]
   148        10.7973        10.7973        10.7973    6[1-(0),6-(1,7),6-(6,6)]
   149         9.4635         9.4635         9.4635    6[1-(0),6-(1,6),7-(6,30)]
   150        12.9816        12.9816        12.9816    6[1-(0),6-(1,6,6),6-(1,6,6),6-(6,6)]
   151         6.6474         6.6474         6.6474    6[6-(1,6),8-(0),8-(30)]
   152          6.588          6.588          6.588    6[1-(0),6-(1,6),6-(8,8)]
   153        6.62715        6.62715        6.62715    6[1-(0),6-(1,6),6-(1,6)]
   154        6.60015        6.60015        6.60015    6[1-(0),6-(1,6),6-(1,6)]
   155         6.6717         6.6717         6.6717    6[1-(0),6-(1,6),6-(8,8)]
   156        6.63255        6.63255        6.63255    6[6-(1,6),8-(30),8-(30)]
   157         3.9177         3.9177         3.9177    6[1-(0),6-(1,6),7-(6,30)]
   158        2.57715        2.57715        2.57715    6[1-(0),6-(1,7),6-(6,6)]
   159        1.83735        1.83735        1.83735    6[6-(1,6),6-(1,6),6-(1,6,6)]
   160         2.4678         2.4678         2.4678    6[1-(0),6-(1,7),6-(6,6)]
   161        3.80565        3.80565        3.80565    6[1-(0),6-(1,6),7-(6,30)]
   162         0.4941         0.4941         0.4941    6[1-(0),6-(1,6,6),6-(1,6,6),6-(6,6)]
   163         9.7092         9.7092         9.7092    6[1-(0),6-(1,6),7-(6,30)]
   164        11.0484        11.0484        11.0484    6[1-(0),6-(1,7),6-(6,6)]
   165        11.6181        11.6181        11.6181    6[6-(1,6),6-(1,6),6-(1,6,6)]
   166        10.7973        10.7973        10.7973    6[1-(0),6-(1,7),6-(6,6)]
   167         9.4635         9.4635         9.4635    6[1-(0),6-(1,6),7-(6,30)]
   168        12.9816        12.9816        12.9816    6[1-(0),6-(1,6,6),6-(1,6,6),6-(6,6)]
   169         6.6474         6.6474         6.6474    6[6-(1,6),8-(0),8-(30)]
   170          6.588          6.588          6.588    6[1-(0),6-(1,6),6-(8,8)]
   171        6.62715        6.62715        6.62715    6[1-(0),6-(1,6),6-(1,6)]
   172        6.60015        6.60015        6.60015    6[1-(0),6-(1,6),6-(1,6)]
   173         6.6717         6.6717         6.6717    6[1-(0),6-(1,6),6-(8,8)]
   174        6.63255        6.63255        6.63255    6[6-(1,6),8-(30),8-(30)]
   175         9.5823         9.5823         9.5823    6[1-(0),6-(1,6),7-(6,30)]
   176       10.92285       10.92285       10.92285    6[1-(0),6-(1,7),6-(6,6)]
   177       11.66265       11.66265       11.66265    6[6-(1,6),6-(1,6),6-(1,6,6)]
   178        11.0322        11.0322        11.0322    6[1-(0),6-(1,7),6-(6,6)]
   179        9.69435        9.69435        9.69435    6[1-(0),6-(1,6),7-(6,30)]
   180        13.0059        13.0059        13.0059    6[1-(0),6-(1,6,6),6-(1,6,6),6-(6,6)]
   181         3.7908         3.7908         3.7908    6[1-(0),6-(1,6),7-(6,30)]
   182         2.4516         2.4516         2.4516    6[1-(0),6-(1,7),6-(6,6)]
   183         1.8819         1.8819         1.8819    6[6-(1,6),6-(1,6),6-(1,6,6)]
   184         2.7027         2.7027         2.7027    6[1-(0),6-(1,7),6-(6,6)]
   185         4.0365         4.0365         4.0365    6[1-(0),6-(1,6),7-(6,30)]
   186         0.5184         0.5184         0.5184    6[1-(0),6-(1,6,6),6-(1,6,6),6-(6,6)]
   187         6.8526         6.8526         6.8526    6[6-(1,6),8-(0),8-(30)]
   188          6.912          6.912          6.912    6[1-(0),6-(1,6),6-(8,8)]
   189        6.87285        6.87285        6.87285    6[1-(0),6-(1,6),6-(1,6)]
   190        6.89985        6.89985        6.89985    6[1-(0),6-(1,6),6-(1,6)]
   191         6.8283         6.8283         6.8283    6[1-(0),6-(1,6),6-(8,8)]
   192        6.86745        6.86745        6.86745    6[6-(1,6),8-(30),8-(30)]
   193        10.6677        10.6677        10.6677    6[1-(0),6-(1,6),7-(6,30)]
   194        9.32715        9.32715        9.32715    6[1-(0),6-(1,7),6-(6,6)]
   195        8.58735        8.58735        8.58735    6[6-(1,6),6-(1,6),6-(1,6,6)]
   196         9.2178         9.2178         9.2178    6[1-(0),6-(1,7),6-(6,6)]
   197       10.55565       10.55565       10.55565    6[1-(0),6-(1,6),7-(6,30)]
   198         7.2441         7.2441         7.2441    6[1-(0),6-(1,6,6),6-(1,6,6),6-(6,6)]
   199         2.9592         2.9592         2.9592    6[1-(0),6-(1,6),7-(6,30)]
   200         4.2984         4.2984         4.2984    6[1-(0),6-(1,7),6-(6,6)]
   201         4.8681         4.8681         4.8681    6[6-(1,6),6-(1,6),6-(1,6,6)]
   202         4.0473         4.0473         4.0473    6[1-(0),6-(1,7),6-(6,6)]
   203         2.7135         2.7135         2.7135    6[1-(0),6-(1,6),7-(6,30)]
   204         6.2316         6.2316         6.2316    6[1-(0),6-(1,6,6),6-(1,6,6),6-(6,6)]
   205        13.3974        13.3974        13.3974    6[6-(1,6),8-(0),8-(30)]
   206         13.338         13.338         13.338    6[1-(0),6-(1,6),6-(8,8)]
   207       13.37715       13.37715       13.37715    6[1-(0),6-(1,6),6-(1,6)]
   208       13.35015       13.35015       13.35015    6[1-(0),6-(1,6),6-(1,6)]
   209        13.4217        13.4217        13.4217    6[1-(0),6-(1,6),6-(8,8)]
   210       13.38255       13.38255       13.38255    6[6-(1,6),8-(30),8-(30)]
   211         2.8323         2.8323         2.8323    6[1-(0),6-(1,6),7-(6,30)]
   212        4.17285        4.17285        4.17285    6[1-(0),6-(1,7),6-(6,6)]
   213        4.91265        4.91265        4.91265    6[6-(1,6),6-(1,6),6-(1,6,6)]
   214         4.2822         4.2822         4.2822    6[1-(0),6-(1,7),6-(6,6)]
   215        2.94435        2.94435        2.94435    6[1-(0),6-(1,6),7-(6,30)]
   216         6.2559         6.2559         6.2559    6[1-(0),6-(1,6,6),6-(1,6,6),6-(6,6)]
   217        10.5408        10.5408        10.5408    6[1-(0),6-(1,6),7-(6,30)]
   218         9.2016         9.2016         9.2016    6[1-(0),6-(1,7),6-(6,6)]
   219         8.6319         8.6319         8.6319    6[6-(1,6),6-(1,6),6-(1,6,6)]
   220         9.4527         9.4527         9.4527    6[1-(0),6-(1,7),6-(6,6)]
   221        10.7865        10.7865        10.7865    6[1-(0),6-(1,6),7-(6,30)]
   222         7.2684         7.2684         7.2684    6[1-(0),6-(1,6,6),6-(1,6,6),6-(6,6)]
   223         0.1026         0.1026         0.1026    6[6-(1,6),8-(0),8-(30)]
   224          0.162          0.162          0.162    6[1-(0),6-(1,6),6-(8,8)]
   225        0.12285        0.12285        0.12285    6[1-(0),6-(1,6),6-(1,6)]
   226        0.14985        0.14985        0.14985    6[1-(0),6-(1,6),6-(1,6)]
   227         0.0783         0.0783         0.0783    6[1-(0),6-(1,6),6-(8,8)]
   228        0.11745        0.11745        0.11745    6[6-(1,6),8-(30),8-(30)]
   229         2.8323         2.8323         2.8323    6[1-(0),6-(1,6),7-(6,30)]
   230        4.17285        4.17285        4.17285    6[1-(0),6-(1,7),6-(6,6)]
   231        4.91265        4.91265        4.91265    6[6-(1,6),6-(1,6),6-(1,6,6)]
   232         4.2822         4.2822         4.2822    6[1-(0),6-(1,7),6-(6,6)]
   233        2.94435        2.94435        2.94435    6[1-(0),6-(1,6),7-(6,30)]
   234         6.2559         6.2559         6.2559    6[1-(0),6-(1,6,6),6-(1,6,6),6-(6,6)]
   235        10.5408        10.5408        10.5408    6[1-(0),6-(1,6),7-(6,30)]
   236         9.2016         9.2016         9.2016    6[1-(0),6-(1,7),6-(6,6)]
   237         8.6319         8.6319         8.6319    6[6-(1,6),6-(1,6),6-(1,6,6)]
   238         9.4527         9.4527         9.4527    6[1-(0),6-(1,7),6-(6,6)]
   239        10.7865        10.7865        10.7865    6[1-(0),6-(1,6),7-(6,30)]
   240         7.2684         7.2684         7.2684    6[1-(0),6-(1,6,6),6-(1,6,6),6-(6,6)]
   241         0.1026         0.1026         0.1026    6[6-(1,6),8-(0),8-(30)]
   242          0.162          0.162          0.162    6[1-(0),6-(1,6),6-(8,8)]
   243        0.12285        0.12285        0.12285    6[1-(0),6-(1,6),6-(1,6)]
   244        0.14985        0.14985        0.14985    6[1-(0),6-(1,6),6-(1,6)]
   245         0.0783         0.0783         0.0783    6[1-(0),6-(1,6),6-(8,8)]
   246        0.11745        0.11745        0.11745    6[6-(1,6),8-(30),8-(30)]
   247        10.6677        10.6677        10.6677    6[1-(0),6-(1,6),7-(6,30)]
   248        9.32715        9.32715        9.32715    6[1-(0),6-(1,7),6-(6,6)]
   249        8.58735        8.58735        8.58735    6[6-(1,6),6-(1,6),6-(1,6,6)]
   250         9.2178         9.2178         9.2178    6[1-(0),6-(1,7),6-(6,6)]
   251       10.55565       10.55565       10.55565    6[1-(0),6-(1,6),7-(6,30)]
   252         7.2441         7.2441         7.2441    6[1-(0),6-(1,6,6),6-(1,6,6),6-(6,6)]
   253         2.9592         2.9592         2.9592    6[1-(0),6-(1,6),7-(6,30)]
   254         4.2984         4.2984         4.2984    6[1-(0),6-(1,7),6-(6,6)]
   255         4.8681         4.8681         4.8681    6[6-(1,6),6-(1,6),6-(1,6,6)]
   256         4.0473         4.0473         4.0473    6[1-(0),6-(1,7),6-(6,6)]
   257         2.7135         2.7135         2.7135    6[1-(0),6-(1,6),7-(6,30)]
   258         6.2316         6.2316         6.2316    6[1-(0),6-(1,6,6),6-(1,6,6),6-(6,6)]
   259        13.3974        13.3974        13.3974    6[6-(1,6),8-(0),8-(30)]
   260         13.338         13.338         13.338    6[1-(0),6-(1,6),6-(8,8)]
   261       13.37715       13.37715       13.37715    6[1-(0),6-(1,6),6-(1,6)]
   262       13.35015       13.35015       13.35015    6[1-(0),6-(1,6),6-(1,6)]
   263        13.4217        13.4217        13.4217    6[1-(0),6-(1,6),6-(8,8)]
   264       13.38255       13.38255       13.38255    6[6-(1,6),8-(30),8-(30)]
   265         8.9586         8.9586         8.9586    7[6-(1,6),6-(1,6),30-(7,8,8,8)]
   266         4.6143         4.6143         4.6143    7[6-(1,6),6-(1,6),30-(7,8,8,8)]
   267         4.5414         4.5414         4.5414    7[6-(1,6),6-(1,6),30-(7,8,8,8)]
   268         8.8857         8.8857         8.8857    7[6-(1,6),6-(1,6),30-(7,8,8,8)]
   269         4.5414         4.5414         4.5414    7[6-(1,6),6-(1,6),30-(7,8,8,8)]
   270         8.8857         8.8857         8.8857    7[6-(1,6),6-(1,6),30-(7,8,8,8)]
   271         8.9586         8.9586         8.9586    7[6-(1,6),6-(1,6),30-(7,8,8,8)]
   272         4.6143         4.6143         4.6143    7[6-(1,6),6-(1,6),30-(7,8,8,8)]
   273        11.2914        11.2914        11.2914    7[6-(1,6),6-(1,6),30-(7,8,8,8)]
   274         2.1357         2.1357         2.1357    7[6-(1,6),6-(1,6),30-(7,8,8,8)]
   275         2.2086         2.2086         2.2086    7[6-(1,6),6-(1,6),30-(7,8,8,8)]
   276        11.3643        11.3643        11.3643    7[6-(1,6),6-(1,6),30-(7,8,8,8)]
   277         2.2086         2.2086         2.2086    7[6-(1,6),6-(1,6),30-(7,8,8,8)]
   278        11.3643        11.3643        11.3643    7[6-(1,6),6-(1,6),30-(7,8,8,8)]
   279        11.2914        11.2914        11.2914    7[6-(1,6),6-(1,6),30-(7,8,8,8)]
   280         2.1357         2.1357         2.1357    7[6-(1,6),6-(1,6),30-(7,8,8,8)]
   281        6.73515        6.73515        6.73515    8[6-(6,8),30-(7,7,8,8)]
   282        6.89985        6.89985        6.89985    8[6-(6,8)]
   283        6.92955        6.92955        6.92955    8[6-(6,8),30-(7,7,8,8)]
   284        6.85665        6.85665        6.85665    8[6-(6,8),30-(7,7,8,8)]
   285        6.76485        6.76485        6.76485    8[6-(6,8),30-(7,7,8,8)]
   286        6.60015        6.60015        6.60015    8[6-(6,8)]
   287        6.57045        6.57045        6.57045    8[6-(6,8),30-(7,7,8,8)]
   288        6.64335        6.64335        6.64335    8[6-(6,8),30-(7,7,8,8)]
   289        6.76485        6.76485        6.76485    8[6-(6,8),30-(7,7,8,8)]
   290        6.60015        6.60015        6.60015    8[6-(6,8)]
   291        6.57045        6.57045        6.57045    8[6-(6,8),30-(7,7,8,8)]
   292        6.64335        6.64335        6.64335    8[6-(6,8),30-(7,7,8,8)]
   293        6.73515        6.73515        6.73515    8[6-(6,8),30-(7,7,8,8)]
   294        6.89985        6.89985        6.89985    8[6-(6,8)]
   295        6.92955        6.92955        6.92955    8[6-(6,8),30-(7,7,8,8)]
   296        6.85665        6.85665        6.85665    8[6-(6,8),30-(7,7,8,8)]
   297        0.01485        0.01485        0.01485    8[6-(6,8),30-(7,7,8,8)]
   298       13.35015       13.35015       13.35015    8[6-(6,8)]
   299       13.32045       13.32045       13.32045    8[6-(6,8),30-(7,7,8,8)]
   300       13.39335       13.39335       13.39335    8[6-(6,8),30-(7,7,8,8)]
   301       -0.01485       -0.01485       -0.01485    8[6-(6,8),30-(7,7,8,8)]
   302        0.14985        0.14985        0.14985    8[6-(6,8)]
   303        0.17955        0.17955        0.17955    8[6-(6,8),30-(7,7,8,8)]
   304        0.10665        0.10665        0.10665    8[6-(6,8),30-(7,7,8,8)]
   305       -0.01485       -0.01485       -0.01485    8[6-(6,8),30-(7,7,8,8)]
   306        0.14985        0.14985        0.14985    8[6-(6,8)]
   307        0.17955        0.17955        0.17955    8[6-(6,8),30-(7,7,8,8)]
   308        0.10665        0.10665        0.10665    8[6-(6,8),30-(7,7,8,8)]
   309        0.01485        0.01485        0.01485    8[6-(6,8),30-(7,7,8,8)]
   310       13.35015       13.35015       13.35015    8[6-(6,8)]
   311       13.32045       13.32045       13.32045    8[6-(6,8),30-(7,7,8,8)]
   312       13.39335       13.39335       13.39335    8[6-(6,8),30-(7,7,8,8)]
