# Supplementary material for: A collection of forcefield precursors for metal–organic frameworks
Source: RSC Adv. 2019 Nov 13;9(63):36492–507. doi: 10.1039/c9ra07327b (PMC9075174; doi:10.1039/c9ra07327b)
Supplement: RA-009-C9RA07327B-s2319 [file RA-009-C9RA07327B-s2319.txt]

SUKYIH_clean

12.248000    0.000000    0.000000
0.000000    12.248000    0.000000
0.000000    0.000000    22.876700

     1            0.0            0.0            0.0    29[8-(6),8-(6),8-(6),8-(6)]
     2            0.0            0.0            0.0    29[8-(6),8-(6),8-(6),8-(6)]
     3       4.804768       4.804768       4.804768    29[8-(6),8-(6),8-(6),8-(6)]
     4       7.443232       7.443232       7.443232    29[8-(6),8-(6),8-(6),8-(6)]
     5       7.484753       7.484753       7.484753    1[6-(6,6)]
     6       9.143132       9.143132       9.143132    1[6-(6,6)]
     7       4.763247       4.763247       4.763247    1[6-(6,6)]
     8       3.104868       3.104868       3.104868    1[6-(6,6)]
     9       4.139824       4.139824       4.139824    1[6-(6,6)]
    10        4.13615        4.13615        4.13615    1[6-(6,6)]
    11       8.108176       8.108176       8.108176    1[6-(6,6)]
    12        8.11185        8.11185        8.11185    1[6-(6,6)]
    13       4.763247       4.763247       4.763247    1[6-(6,6)]
    14       3.104868       3.104868       3.104868    1[6-(6,6)]
    15       7.484753       7.484753       7.484753    1[6-(6,6)]
    16       9.143132       9.143132       9.143132    1[6-(6,6)]
    17       8.108176       8.108176       8.108176    1[6-(6,6)]
    18        8.11185        8.11185        8.11185    1[6-(6,6)]
    19       4.139824       4.139824       4.139824    1[6-(6,6)]
    20        4.13615        4.13615        4.13615    1[6-(6,6)]
    21       4.763247       4.763247       4.763247    1[6-(6,6)]
    22       3.104868       3.104868       3.104868    1[6-(6,6)]
    23       7.484753       7.484753       7.484753    1[6-(6,6)]
    24       9.143132       9.143132       9.143132    1[6-(6,6)]
    25       8.108176       8.108176       8.108176    1[6-(6,6)]
    26        8.11185        8.11185        8.11185    1[6-(6,6)]
    27       4.139824       4.139824       4.139824    1[6-(6,6)]
    28        4.13615        4.13615        4.13615    1[6-(6,6)]
    29       7.484753       7.484753       7.484753    1[6-(6,6)]
    30       9.143132       9.143132       9.143132    1[6-(6,6)]
    31       4.763247       4.763247       4.763247    1[6-(6,6)]
    32       3.104868       3.104868       3.104868    1[6-(6,6)]
    33       4.139824       4.139824       4.139824    1[6-(6,6)]
    34        4.13615        4.13615        4.13615    1[6-(6,6)]
    35       8.108176       8.108176       8.108176    1[6-(6,6)]
    36        8.11185        8.11185        8.11185    1[6-(6,6)]
    37       7.828922       7.828922       7.828922    6[1-(0),6-(1,6),6-(6,6)]
    38        8.81856        8.81856        8.81856    6[1-(0),6-(1,6),6-(6,6)]
    39       4.419078       4.419078       4.419078    6[1-(0),6-(1,6),6-(6,6)]
    40        3.42944        3.42944        3.42944    6[1-(0),6-(1,6),6-(6,6)]
    41       4.946967       4.946967       4.946967    6[1-(0),6-(1,6),6-(6,6)]
    42       4.945742       4.945742       4.945742    6[1-(0),6-(1,6),6-(6,6)]
    43       7.301033       7.301033       7.301033    6[1-(0),6-(1,6),6-(6,6)]
    44       7.302258       7.302258       7.302258    6[1-(0),6-(1,6),6-(6,6)]
    45       4.419078       4.419078       4.419078    6[1-(0),6-(1,6),6-(6,6)]
    46        3.42944        3.42944        3.42944    6[1-(0),6-(1,6),6-(6,6)]
    47       7.828922       7.828922       7.828922    6[1-(0),6-(1,6),6-(6,6)]
    48        8.81856        8.81856        8.81856    6[1-(0),6-(1,6),6-(6,6)]
    49       7.301033       7.301033       7.301033    6[1-(0),6-(1,6),6-(6,6)]
    50       7.302258       7.302258       7.302258    6[1-(0),6-(1,6),6-(6,6)]
    51       4.946967       4.946967       4.946967    6[1-(0),6-(1,6),6-(6,6)]
    52       4.945742       4.945742       4.945742    6[1-(0),6-(1,6),6-(6,6)]
    53       4.419078       4.419078       4.419078    6[1-(0),6-(1,6),6-(6,6)]
    54        3.42944        3.42944        3.42944    6[1-(0),6-(1,6),6-(6,6)]
    55       7.828922       7.828922       7.828922    6[1-(0),6-(1,6),6-(6,6)]
    56        8.81856        8.81856        8.81856    6[1-(0),6-(1,6),6-(6,6)]
    57       7.301033       7.301033       7.301033    6[1-(0),6-(1,6),6-(6,6)]
    58       7.302258       7.302258       7.302258    6[1-(0),6-(1,6),6-(6,6)]
    59       4.946967       4.946967       4.946967    6[1-(0),6-(1,6),6-(6,6)]
    60       4.945742       4.945742       4.945742    6[1-(0),6-(1,6),6-(6,6)]
    61       7.828922       7.828922       7.828922    6[1-(0),6-(1,6),6-(6,6)]
    62        8.81856        8.81856        8.81856    6[1-(0),6-(1,6),6-(6,6)]
    63       4.419078       4.419078       4.419078    6[1-(0),6-(1,6),6-(6,6)]
    64        3.42944        3.42944        3.42944    6[1-(0),6-(1,6),6-(6,6)]
    65       4.946967       4.946967       4.946967    6[1-(0),6-(1,6),6-(6,6)]
    66       4.945742       4.945742       4.945742    6[1-(0),6-(1,6),6-(6,6)]
    67       7.301033       7.301033       7.301033    6[1-(0),6-(1,6),6-(6,6)]
    68       7.302258       7.302258       7.302258    6[1-(0),6-(1,6),6-(6,6)]
    69       7.343901       7.343901       7.343901    6[6-(1,6),6-(1,6),6-(6,6,6)]
    70      10.473265      10.473265      10.473265    6[6-(6,6),8-(29),8-(29)]
    71         9.3391         9.3391         9.3391    6[6-(1,6),6-(1,6),6-(8,8)]
    72       4.904099       4.904099       4.904099    6[6-(1,6),6-(1,6),6-(6,6,6)]
    73       1.774735       1.774735       1.774735    6[6-(6,6),8-(29),8-(29)]
    74         2.9089         2.9089         2.9089    6[6-(1,6),6-(1,6),6-(8,8)]
    75          6.124          6.124          6.124    6[6-(1,6),6-(1,6),6-(6,6,6)]
    76          6.124          6.124          6.124    6[6-(6,6),8-(29),8-(29)]
    77          6.124          6.124          6.124    6[6-(1,6),6-(1,6),6-(8,8)]
    78          6.124          6.124          6.124    6[6-(1,6),6-(1,6),6-(6,6,6)]
    79          6.124          6.124          6.124    6[6-(6,6),8-(29),8-(29)]
    80          6.124          6.124          6.124    6[6-(1,6),6-(1,6),6-(8,8)]
    81       4.904099       4.904099       4.904099    6[6-(1,6),6-(1,6),6-(6,6,6)]
    82       1.774735       1.774735       1.774735    6[6-(6,6),8-(29),8-(29)]
    83         2.9089         2.9089         2.9089    6[6-(1,6),6-(1,6),6-(8,8)]
    84       7.343901       7.343901       7.343901    6[6-(1,6),6-(1,6),6-(6,6,6)]
    85      10.473265      10.473265      10.473265    6[6-(6,6),8-(29),8-(29)]
    86         9.3391         9.3391         9.3391    6[6-(1,6),6-(1,6),6-(8,8)]
    87          6.124          6.124          6.124    6[6-(1,6),6-(1,6),6-(6,6,6)]
    88          6.124          6.124          6.124    6[6-(6,6),8-(29),8-(29)]
    89          6.124          6.124          6.124    6[6-(1,6),6-(1,6),6-(8,8)]
    90          6.124          6.124          6.124    6[6-(1,6),6-(1,6),6-(6,6,6)]
    91          6.124          6.124          6.124    6[6-(6,6),8-(29),8-(29)]
    92          6.124          6.124          6.124    6[6-(1,6),6-(1,6),6-(8,8)]
    93          6.124          6.124          6.124    6[6-(6,6),6-(6,6),6-(6,6),6-(6,6)]
    94          6.124          6.124          6.124    6[6-(6,6),6-(6,6),6-(6,6),6-(6,6)]
    95      10.862751      10.862751      10.862751    8[6-(6,8),29-(8,8,8)]
    96       1.385249       1.385249       1.385249    8[6-(6,8),29-(8,8,8)]
    97        4.99106        4.99106        4.99106    8[6-(6,8),29-(8,8,8)]
    98        7.25694        7.25694        7.25694    8[6-(6,8),29-(8,8,8)]
    99       1.385249       1.385249       1.385249    8[6-(6,8),29-(8,8,8)]
   100      10.862751      10.862751      10.862751    8[6-(6,8),29-(8,8,8)]
   101        7.25694        7.25694        7.25694    8[6-(6,8),29-(8,8,8)]
   102        4.99106        4.99106        4.99106    8[6-(6,8),29-(8,8,8)]
   103       1.385249       1.385249       1.385249    8[6-(6,8),29-(8,8,8)]
   104      10.862751      10.862751      10.862751    8[6-(6,8),29-(8,8,8)]
   105        7.25694        7.25694        7.25694    8[6-(6,8),29-(8,8,8)]
   106        4.99106        4.99106        4.99106    8[6-(6,8),29-(8,8,8)]
   107      10.862751      10.862751      10.862751    8[6-(6,8),29-(8,8,8)]
   108       1.385249       1.385249       1.385249    8[6-(6,8),29-(8,8,8)]
   109        4.99106        4.99106        4.99106    8[6-(6,8),29-(8,8,8)]
   110        7.25694        7.25694        7.25694    8[6-(6,8),29-(8,8,8)]
