# Supplementary material for: A collection of forcefield precursors for metal–organic frameworks
Source: RSC Adv. 2019 Nov 13;9(63):36492–507. doi: 10.1039/c9ra07327b (PMC9075174; doi:10.1039/c9ra07327b)
Supplement: RA-009-C9RA07327B-s2320 [file RA-009-C9RA07327B-s2320.txt]

SUKYON_clean

18.142700    0.000000    0.000000
0.000000    18.142700    0.000000
0.000000    0.000000    35.410000

     1       9.199256       9.199256       9.199256    29[8-(6),8-(6),8-(6),8-(6)]
     2       8.943444       8.943444       8.943444    29[8-(6),8-(6),8-(6),8-(6)]
     3       1.328227       1.328227       1.328227    29[8-(6),8-(6),8-(6),8-(6)]
     4      16.814473      16.814473      16.814473    29[8-(6),8-(6),8-(6),8-(6)]
     5       7.743123       7.743123       7.743123    29[8-(6),8-(6),8-(6),8-(6)]
     6      10.399577      10.399577      10.399577    29[8-(6),8-(6),8-(6),8-(6)]
     7      18.014794      18.014794      18.014794    29[8-(6),8-(6),8-(6),8-(6)]
     8       0.127906       0.127906       0.127906    29[8-(6),8-(6),8-(6),8-(6)]
     9      14.978613      14.978613      14.978613    1[6-(6,6)]
    10      16.662256      16.662256      16.662256    1[6-(6,6)]
    11      16.950725      16.950725      16.950725    1[6-(6,6)]
    12      15.267082      15.267082      15.267082    1[6-(6,6)]
    13       1.765285       1.765285       1.765285    1[6-(6,6)]
    14       1.803384       1.803384       1.803384    1[6-(6,6)]
    15      16.161517      16.161517      16.161517    1[6-(6,6)]
    16      16.123417      16.123417      16.123417    1[6-(6,6)]
    17      11.825412      11.825412      11.825412    1[6-(6,6)]
    18      13.461883      13.461883      13.461883    1[6-(6,6)]
    19      13.942665      13.942665      13.942665    1[6-(6,6)]
    20      12.306193      12.306193      12.306193    1[6-(6,6)]
    21      16.020004      16.020004      16.020004    1[6-(6,6)]
    22      15.994604      15.994604      15.994604    1[6-(6,6)]
    23       1.879584       1.879584       1.879584    1[6-(6,6)]
    24       1.904984       1.904984       1.904984    1[6-(6,6)]
    25       3.164087       3.164087       3.164087    1[6-(6,6)]
    26       1.480444       1.480444       1.480444    1[6-(6,6)]
    27       1.191975       1.191975       1.191975    1[6-(6,6)]
    28       2.875618       2.875618       2.875618    1[6-(6,6)]
    29      16.377415      16.377415      16.377415    1[6-(6,6)]
    30      16.339316      16.339316      16.339316    1[6-(6,6)]
    31       1.981183       1.981183       1.981183    1[6-(6,6)]
    32       2.019283       2.019283       2.019283    1[6-(6,6)]
    33       6.317288       6.317288       6.317288    1[6-(6,6)]
    34       4.680817       4.680817       4.680817    1[6-(6,6)]
    35       4.200035       4.200035       4.200035    1[6-(6,6)]
    36       5.836507       5.836507       5.836507    1[6-(6,6)]
    37       2.122696       2.122696       2.122696    1[6-(6,6)]
    38       2.148096       2.148096       2.148096    1[6-(6,6)]
    39      16.263116      16.263116      16.263116    1[6-(6,6)]
    40      16.237717      16.237717      16.237717    1[6-(6,6)]
    41      16.188731      16.188731      16.188731    1[6-(6,6)]
    42      16.099832      16.099832      16.099832    1[6-(6,6)]
    43       1.981183       1.981183       1.981183    1[6-(6,6)]
    44       2.071896       2.071896       2.071896    1[6-(6,6)]
    45      15.510194      15.510194      15.510194    1[6-(6,6)]
    46      17.231936      17.231936      17.231936    1[6-(6,6)]
    47      16.335687      16.335687      16.335687    1[6-(6,6)]
    48      14.613945      14.613945      14.613945    1[6-(6,6)]
    49      16.108903      16.108903      16.108903    1[6-(6,6)]
    50      16.176031      16.176031      16.176031    1[6-(6,6)]
    51        1.98844        1.98844        1.98844    1[6-(6,6)]
    52       1.923126       1.923126       1.923126    1[6-(6,6)]
    53      11.972368      11.972368      11.972368    1[6-(6,6)]
    54      13.548968      13.548968      13.548968    1[6-(6,6)]
    55      13.753981      13.753981      13.753981    1[6-(6,6)]
    56       12.17738       12.17738       12.17738    1[6-(6,6)]
    57       1.953969       1.953969       1.953969    1[6-(6,6)]
    58       2.042868       2.042868       2.042868    1[6-(6,6)]
    59      16.161517      16.161517      16.161517    1[6-(6,6)]
    60      16.070804      16.070804      16.070804    1[6-(6,6)]
    61       2.632506       2.632506       2.632506    1[6-(6,6)]
    62       0.910764       0.910764       0.910764    1[6-(6,6)]
    63       1.807013       1.807013       1.807013    1[6-(6,6)]
    64       3.528755       3.528755       3.528755    1[6-(6,6)]
    65       2.033797       2.033797       2.033797    1[6-(6,6)]
    66       1.966669       1.966669       1.966669    1[6-(6,6)]
    67       16.15426       16.15426       16.15426    1[6-(6,6)]
    68      16.219574      16.219574      16.219574    1[6-(6,6)]
    69       6.170332       6.170332       6.170332    1[6-(6,6)]
    70       4.593732       4.593732       4.593732    1[6-(6,6)]
    71       4.388719       4.388719       4.388719    1[6-(6,6)]
    72        5.96532        5.96532        5.96532    1[6-(6,6)]
    73      11.025319      11.025319      11.025319    1[6-(6,6)]
    74      11.114218      11.114218      11.114218    1[6-(6,6)]
    75       7.090167       7.090167       7.090167    1[6-(6,6)]
    76       6.999454       6.999454       6.999454    1[6-(6,6)]
    77      11.703856      11.703856      11.703856    1[6-(6,6)]
    78       9.982114       9.982114       9.982114    1[6-(6,6)]
    79      10.878363      10.878363      10.878363    1[6-(6,6)]
    80      12.600105      12.600105      12.600105    1[6-(6,6)]
    81      11.105147      11.105147      11.105147    1[6-(6,6)]
    82      11.038019      11.038019      11.038019    1[6-(6,6)]
    83        7.08291        7.08291        7.08291    1[6-(6,6)]
    84       7.148224       7.148224       7.148224    1[6-(6,6)]
    85      15.241682      15.241682      15.241682    1[6-(6,6)]
    86      13.665082      13.665082      13.665082    1[6-(6,6)]
    87      13.460069      13.460069      13.460069    1[6-(6,6)]
    88       15.03667       15.03667       15.03667    1[6-(6,6)]
    89       7.117381       7.117381       7.117381    1[6-(6,6)]
    90       7.028482       7.028482       7.028482    1[6-(6,6)]
    91      11.052533      11.052533      11.052533    1[6-(6,6)]
    92      11.143246      11.143246      11.143246    1[6-(6,6)]
    93       6.438844       6.438844       6.438844    1[6-(6,6)]
    94       8.160586       8.160586       8.160586    1[6-(6,6)]
    95       7.264337       7.264337       7.264337    1[6-(6,6)]
    96       5.542595       5.542595       5.542595    1[6-(6,6)]
    97       7.037553       7.037553       7.037553    1[6-(6,6)]
    98       7.104681       7.104681       7.104681    1[6-(6,6)]
    99       11.05979       11.05979       11.05979    1[6-(6,6)]
   100      10.994476      10.994476      10.994476    1[6-(6,6)]
   101       2.901018       2.901018       2.901018    1[6-(6,6)]
   102       4.477618       4.477618       4.477618    1[6-(6,6)]
   103       4.682631       4.682631       4.682631    1[6-(6,6)]
   104        3.10603        3.10603        3.10603    1[6-(6,6)]
   105      12.235437      12.235437      12.235437    1[6-(6,6)]
   106      10.551794      10.551794      10.551794    1[6-(6,6)]
   107      10.263325      10.263325      10.263325    1[6-(6,6)]
   108      11.946968      11.946968      11.946968    1[6-(6,6)]
   109       7.306065       7.306065       7.306065    1[6-(6,6)]
   110       7.267966       7.267966       7.267966    1[6-(6,6)]
   111      11.052533      11.052533      11.052533    1[6-(6,6)]
   112      11.090633      11.090633      11.090633    1[6-(6,6)]
   113      15.388638      15.388638      15.388638    1[6-(6,6)]
   114      13.752167      13.752167      13.752167    1[6-(6,6)]
   115      13.271385      13.271385      13.271385    1[6-(6,6)]
   116      14.907857      14.907857      14.907857    1[6-(6,6)]
   117      11.194046      11.194046      11.194046    1[6-(6,6)]
   118      11.219446      11.219446      11.219446    1[6-(6,6)]
   119       7.191766       7.191766       7.191766    1[6-(6,6)]
   120       7.166367       7.166367       7.166367    1[6-(6,6)]
   121       5.907263       5.907263       5.907263    1[6-(6,6)]
   122       7.590906       7.590906       7.590906    1[6-(6,6)]
   123       7.879375       7.879375       7.879375    1[6-(6,6)]
   124       6.195732       6.195732       6.195732    1[6-(6,6)]
   125      10.836635      10.836635      10.836635    1[6-(6,6)]
   126      10.874734      10.874734      10.874734    1[6-(6,6)]
   127       7.090167       7.090167       7.090167    1[6-(6,6)]
   128       7.052067       7.052067       7.052067    1[6-(6,6)]
   129       2.754062       2.754062       2.754062    1[6-(6,6)]
   130       4.390533       4.390533       4.390533    1[6-(6,6)]
   131       4.871315       4.871315       4.871315    1[6-(6,6)]
   132       3.234843       3.234843       3.234843    1[6-(6,6)]
   133       6.948654       6.948654       6.948654    1[6-(6,6)]
   134       6.923254       6.923254       6.923254    1[6-(6,6)]
   135      10.950934      10.950934      10.950934    1[6-(6,6)]
   136      10.976334      10.976334      10.976334    1[6-(6,6)]
   137       14.96047       14.96047       14.96047    6[6-(1,6),6-(1,6),6-(6,6)]
   138      15.375938      15.375938      15.375938    6[1-(0),6-(1,6),6-(6,6)]
   139      16.381044      16.381044      16.381044    6[1-(0),6-(1,6),6-(6,6)]
   140      16.968867      16.968867      16.968867    6[6-(1,6),6-(1,6),6-(6,6,6)]
   141      16.551585      16.551585      16.551585    6[1-(0),6-(1,6),6-(6,6)]
   142      15.548294      15.548294      15.548294    6[1-(0),6-(1,6),6-(6,6)]
   143      10.845706      10.845706      10.845706    6[6-(6,6),8-(29),8-(29)]
   144      18.012073      18.012073      18.012073    6[6-(1,6),6-(1,6),6-(6,6)]
   145       1.008734       1.008734       1.008734    6[1-(0),6-(1,6),6-(6,6)]
   146        1.03232        1.03232        1.03232    6[1-(0),6-(1,6),6-(6,6)]
   147      18.057429      18.057429      18.057429    6[6-(1,6),6-(1,6),6-(6,6,6)]
   148      16.918068      16.918068      16.918068    6[1-(0),6-(1,6),6-(6,6)]
   149      16.894482      16.894482      16.894482    6[1-(0),6-(1,6),6-(6,6)]
   150      11.908868      11.908868      11.908868    6[6-(1,6),6-(1,6),6-(8,8)]
   151       12.25358       12.25358       12.25358    6[1-(0),6-(1,6),6-(6,6)]
   152      13.229657      13.229657      13.229657    6[1-(0),6-(1,6),6-(6,6)]
   153      13.861023      13.861023      13.861023    6[6-(1,6),6-(1,6),6-(6,6)]
   154      13.516312      13.516312      13.516312    6[1-(0),6-(1,6),6-(6,6)]
   155      12.540234      12.540234      12.540234    6[1-(0),6-(1,6),6-(6,6)]
   156      18.035658      18.035658      18.035658    6[6-(1,6),6-(1,6),6-(8,8)]
   157      16.827354      16.827354      16.827354    6[1-(0),6-(1,6),6-(6,6)]
   158       16.81284       16.81284       16.81284    6[1-(0),6-(1,6),6-(6,6)]
   159       18.00663       18.00663       18.00663    6[6-(1,6),6-(1,6),6-(6,6)]
   160       1.072234       1.072234       1.072234    6[1-(0),6-(1,6),6-(6,6)]
   161       1.086748       1.086748       1.086748    6[1-(0),6-(1,6),6-(6,6)]
   162      -0.032657      -0.032657      -0.032657    6[6-(6,6),8-(29),8-(29)]
   163        3.18223        3.18223        3.18223    6[6-(1,6),6-(1,6),6-(6,6)]
   164       2.766762       2.766762       2.766762    6[1-(0),6-(1,6),6-(6,6)]
   165       1.761656       1.761656       1.761656    6[1-(0),6-(1,6),6-(6,6)]
   166       1.173833       1.173833       1.173833    6[6-(1,6),6-(1,6),6-(6,6,6)]
   167       1.591115       1.591115       1.591115    6[1-(0),6-(1,6),6-(6,6)]
   168       2.594406       2.594406       2.594406    6[1-(0),6-(1,6),6-(6,6)]
   169       7.296994       7.296994       7.296994    6[6-(6,6),8-(29),8-(29)]
   170       0.130627       0.130627       0.130627    6[6-(1,6),6-(1,6),6-(6,6)]
   171      17.133966      17.133966      17.133966    6[1-(0),6-(1,6),6-(6,6)]
   172       17.11038       17.11038       17.11038    6[1-(0),6-(1,6),6-(6,6)]
   173       0.085271       0.085271       0.085271    6[6-(1,6),6-(1,6),6-(6,6,6)]
   174       1.224632       1.224632       1.224632    6[1-(0),6-(1,6),6-(6,6)]
   175       1.248218       1.248218       1.248218    6[1-(0),6-(1,6),6-(6,6)]
   176       6.233832       6.233832       6.233832    6[6-(1,6),6-(1,6),6-(8,8)]
   177        5.88912        5.88912        5.88912    6[1-(0),6-(1,6),6-(6,6)]
   178       4.913043       4.913043       4.913043    6[1-(0),6-(1,6),6-(6,6)]
   179       4.281677       4.281677       4.281677    6[6-(1,6),6-(1,6),6-(6,6)]
   180       4.626389       4.626389       4.626389    6[1-(0),6-(1,6),6-(6,6)]
   181       5.602466       5.602466       5.602466    6[1-(0),6-(1,6),6-(6,6)]
   182       0.107042       0.107042       0.107042    6[6-(1,6),6-(1,6),6-(8,8)]
   183       1.315346       1.315346       1.315346    6[1-(0),6-(1,6),6-(6,6)]
   184        1.32986        1.32986        1.32986    6[1-(0),6-(1,6),6-(6,6)]
   185        0.13607        0.13607        0.13607    6[6-(1,6),6-(1,6),6-(6,6)]
   186      17.070466      17.070466      17.070466    6[1-(0),6-(1,6),6-(6,6)]
   187      17.055952      17.055952      17.055952    6[1-(0),6-(1,6),6-(6,6)]
   188       0.032657       0.032657       0.032657    6[6-(6,6),8-(29),8-(29)]
   189       0.067128       0.067128       0.067128    6[6-(1,6),6-(1,6),6-(6,6)]
   190      16.983381      16.983381      16.983381    6[1-(0),6-(1,6),6-(6,6)]
   191      16.928953      16.928953      16.928953    6[1-(0),6-(1,6),6-(6,6)]
   192      18.102786      18.102786      18.102786    6[6-(1,6),6-(1,6),6-(6,6,6)]
   193       1.188347       1.188347       1.188347    6[1-(0),6-(1,6),6-(6,6)]
   194       1.240961       1.240961       1.240961    6[1-(0),6-(1,6),6-(6,6)]
   195      17.973973      17.973973      17.973973    6[6-(6,6),8-(29),8-(29)]
   196      14.895157      14.895157      14.895157    6[6-(1,6),6-(1,6),6-(6,6)]
   197      15.675293      15.675293      15.675293    6[1-(0),6-(1,6),6-(6,6)]
   198      16.703984      16.703984      16.703984    6[1-(0),6-(1,6),6-(6,6)]
   199      16.950725      16.950725      16.950725    6[6-(1,6),6-(1,6),6-(6,6,6)]
   200      16.168774      16.168774      16.168774    6[1-(0),6-(1,6),6-(6,6)]
   201      15.141897      15.141897      15.141897    6[1-(0),6-(1,6),6-(6,6)]
   202      18.081015      18.081015      18.081015    6[6-(1,6),6-(1,6),6-(8,8)]
   203      16.919882      16.919882      16.919882    6[1-(0),6-(1,6),6-(6,6)]
   204      16.959796      16.959796      16.959796    6[1-(0),6-(1,6),6-(6,6)]
   205       0.018143       0.018143       0.018143    6[6-(1,6),6-(1,6),6-(6,6)]
   206       1.177461       1.177461       1.177461    6[1-(0),6-(1,6),6-(6,6)]
   207       1.137547       1.137547       1.137547    6[1-(0),6-(1,6),6-(6,6)]
   208      11.921568      11.921568      11.921568    6[6-(1,6),6-(1,6),6-(8,8)]
   209      12.331593      12.331593      12.331593    6[1-(0),6-(1,6),6-(6,6)]
   210      13.273199      13.273199      13.273199    6[1-(0),6-(1,6),6-(6,6)]
   211       13.80478       13.80478       13.80478    6[6-(1,6),6-(1,6),6-(6,6)]
   212      13.394755      13.394755      13.394755    6[1-(0),6-(1,6),6-(6,6)]
   213      12.453149      12.453149      12.453149    6[1-(0),6-(1,6),6-(6,6)]
   214      10.932791      10.932791      10.932791    6[6-(6,6),8-(29),8-(29)]
   215      18.075572      18.075572      18.075572    6[6-(1,6),6-(1,6),6-(6,6)]
   216       1.159319       1.159319       1.159319    6[1-(0),6-(1,6),6-(6,6)]
   217       1.213747       1.213747       1.213747    6[1-(0),6-(1,6),6-(6,6)]
   218       0.039914       0.039914       0.039914    6[6-(1,6),6-(1,6),6-(6,6,6)]
   219      16.954353      16.954353      16.954353    6[1-(0),6-(1,6),6-(6,6)]
   220      16.901739      16.901739      16.901739    6[1-(0),6-(1,6),6-(6,6)]
   221       0.168727       0.168727       0.168727    6[6-(6,6),8-(29),8-(29)]
   222       3.247543       3.247543       3.247543    6[6-(1,6),6-(1,6),6-(6,6)]
   223       2.467407       2.467407       2.467407    6[1-(0),6-(1,6),6-(6,6)]
   224       1.438716       1.438716       1.438716    6[1-(0),6-(1,6),6-(6,6)]
   225       1.191975       1.191975       1.191975    6[6-(1,6),6-(1,6),6-(6,6,6)]
   226       1.973926       1.973926       1.973926    6[1-(0),6-(1,6),6-(6,6)]
   227       3.000803       3.000803       3.000803    6[1-(0),6-(1,6),6-(6,6)]
   228       0.061685       0.061685       0.061685    6[6-(1,6),6-(1,6),6-(8,8)]
   229       1.222818       1.222818       1.222818    6[1-(0),6-(1,6),6-(6,6)]
   230       1.182904       1.182904       1.182904    6[1-(0),6-(1,6),6-(6,6)]
   231      -0.018143      -0.018143      -0.018143    6[6-(1,6),6-(1,6),6-(6,6)]
   232      16.965239      16.965239      16.965239    6[1-(0),6-(1,6),6-(6,6)]
   233      17.005153      17.005153      17.005153    6[1-(0),6-(1,6),6-(6,6)]
   234       6.221132       6.221132       6.221132    6[6-(1,6),6-(1,6),6-(8,8)]
   235       5.811107       5.811107       5.811107    6[1-(0),6-(1,6),6-(6,6)]
   236       4.869501       4.869501       4.869501    6[1-(0),6-(1,6),6-(6,6)]
   237        4.33792        4.33792        4.33792    6[6-(1,6),6-(1,6),6-(6,6)]
   238       4.747945       4.747945       4.747945    6[1-(0),6-(1,6),6-(6,6)]
   239       5.689551       5.689551       5.689551    6[1-(0),6-(1,6),6-(6,6)]
   240       7.209909       7.209909       7.209909    6[6-(6,6),8-(29),8-(29)]
   241            0.0            0.0            0.0    6[6-(6,6),6-(6,6),6-(6,6),6-(6,6)]
   242            0.0            0.0            0.0    6[6-(6,6),6-(6,6),6-(6,6),6-(6,6)]
   243       9.004222       9.004222       9.004222    6[6-(1,6),6-(1,6),6-(6,6)]
   244      10.230669      10.230669      10.230669    6[1-(0),6-(1,6),6-(6,6)]
   245      10.285097      10.285097      10.285097    6[1-(0),6-(1,6),6-(6,6)]
   246       9.111264       9.111264       9.111264    6[6-(1,6),6-(1,6),6-(6,6,6)]
   247       7.883003       7.883003       7.883003    6[1-(0),6-(1,6),6-(6,6)]
   248       7.830389       7.830389       7.830389    6[1-(0),6-(1,6),6-(6,6)]
   249       9.240077       9.240077       9.240077    6[6-(6,6),8-(29),8-(29)]
   250      12.318893      12.318893      12.318893    6[6-(1,6),6-(1,6),6-(6,6)]
   251      11.538757      11.538757      11.538757    6[1-(0),6-(1,6),6-(6,6)]
   252      10.510066      10.510066      10.510066    6[1-(0),6-(1,6),6-(6,6)]
   253      10.263325      10.263325      10.263325    6[6-(1,6),6-(1,6),6-(6,6,6)]
   254      11.045276      11.045276      11.045276    6[1-(0),6-(1,6),6-(6,6)]
   255      12.072153      12.072153      12.072153    6[1-(0),6-(1,6),6-(6,6)]
   256       9.133035       9.133035       9.133035    6[6-(1,6),6-(1,6),6-(8,8)]
   257      10.294168      10.294168      10.294168    6[1-(0),6-(1,6),6-(6,6)]
   258      10.254254      10.254254      10.254254    6[1-(0),6-(1,6),6-(6,6)]
   259       9.053207       9.053207       9.053207    6[6-(1,6),6-(1,6),6-(6,6)]
   260       7.893889       7.893889       7.893889    6[1-(0),6-(1,6),6-(6,6)]
   261       7.933803       7.933803       7.933803    6[1-(0),6-(1,6),6-(6,6)]
   262      15.292482      15.292482      15.292482    6[6-(1,6),6-(1,6),6-(8,8)]
   263      14.882457      14.882457      14.882457    6[1-(0),6-(1,6),6-(6,6)]
   264      13.940851      13.940851      13.940851    6[1-(0),6-(1,6),6-(6,6)]
   265       13.40927       13.40927       13.40927    6[6-(1,6),6-(1,6),6-(6,6)]
   266      13.819295      13.819295      13.819295    6[1-(0),6-(1,6),6-(6,6)]
   267      14.760901      14.760901      14.760901    6[1-(0),6-(1,6),6-(6,6)]
   268      16.281259      16.281259      16.281259    6[6-(6,6),8-(29),8-(29)]
   269       9.138478       9.138478       9.138478    6[6-(1,6),6-(1,6),6-(6,6)]
   270       7.912031       7.912031       7.912031    6[1-(0),6-(1,6),6-(6,6)]
   271       7.857603       7.857603       7.857603    6[1-(0),6-(1,6),6-(6,6)]
   272       9.031436       9.031436       9.031436    6[6-(1,6),6-(1,6),6-(6,6,6)]
   273      10.259697      10.259697      10.259697    6[1-(0),6-(1,6),6-(6,6)]
   274      10.312311      10.312311      10.312311    6[1-(0),6-(1,6),6-(6,6)]
   275       8.902623       8.902623       8.902623    6[6-(6,6),8-(29),8-(29)]
   276       5.823807       5.823807       5.823807    6[6-(1,6),6-(1,6),6-(6,6)]
   277       6.603943       6.603943       6.603943    6[1-(0),6-(1,6),6-(6,6)]
   278       7.632634       7.632634       7.632634    6[1-(0),6-(1,6),6-(6,6)]
   279       7.879375       7.879375       7.879375    6[6-(1,6),6-(1,6),6-(6,6,6)]
   280       7.097424       7.097424       7.097424    6[1-(0),6-(1,6),6-(6,6)]
   281       6.070547       6.070547       6.070547    6[1-(0),6-(1,6),6-(6,6)]
   282       9.009665       9.009665       9.009665    6[6-(1,6),6-(1,6),6-(8,8)]
   283       7.848532       7.848532       7.848532    6[1-(0),6-(1,6),6-(6,6)]
   284       7.888446       7.888446       7.888446    6[1-(0),6-(1,6),6-(6,6)]
   285       9.089493       9.089493       9.089493    6[6-(1,6),6-(1,6),6-(6,6)]
   286      10.248811      10.248811      10.248811    6[1-(0),6-(1,6),6-(6,6)]
   287      10.208897      10.208897      10.208897    6[1-(0),6-(1,6),6-(6,6)]
   288       2.850218       2.850218       2.850218    6[6-(1,6),6-(1,6),6-(8,8)]
   289       3.260243       3.260243       3.260243    6[1-(0),6-(1,6),6-(6,6)]
   290       4.201849       4.201849       4.201849    6[1-(0),6-(1,6),6-(6,6)]
   291        4.73343        4.73343        4.73343    6[6-(1,6),6-(1,6),6-(6,6)]
   292       4.323405       4.323405       4.323405    6[1-(0),6-(1,6),6-(6,6)]
   293       3.381799       3.381799       3.381799    6[1-(0),6-(1,6),6-(6,6)]
   294       1.861441       1.861441       1.861441    6[6-(6,6),8-(29),8-(29)]
   295       12.25358       12.25358       12.25358    6[6-(1,6),6-(1,6),6-(6,6)]
   296      11.838112      11.838112      11.838112    6[1-(0),6-(1,6),6-(6,6)]
   297      10.833006      10.833006      10.833006    6[1-(0),6-(1,6),6-(6,6)]
   298      10.245183      10.245183      10.245183    6[6-(1,6),6-(1,6),6-(6,6,6)]
   299      10.662465      10.662465      10.662465    6[1-(0),6-(1,6),6-(6,6)]
   300      11.665756      11.665756      11.665756    6[1-(0),6-(1,6),6-(6,6)]
   301      16.368344      16.368344      16.368344    6[6-(6,6),8-(29),8-(29)]
   302       9.201977       9.201977       9.201977    6[6-(1,6),6-(1,6),6-(6,6)]
   303       8.062616       8.062616       8.062616    6[1-(0),6-(1,6),6-(6,6)]
   304        8.03903        8.03903        8.03903    6[1-(0),6-(1,6),6-(6,6)]
   305       9.156621       9.156621       9.156621    6[6-(1,6),6-(1,6),6-(6,6,6)]
   306      10.295982      10.295982      10.295982    6[1-(0),6-(1,6),6-(6,6)]
   307      10.319568      10.319568      10.319568    6[1-(0),6-(1,6),6-(6,6)]
   308      15.305182      15.305182      15.305182    6[6-(1,6),6-(1,6),6-(8,8)]
   309       14.96047       14.96047       14.96047    6[1-(0),6-(1,6),6-(6,6)]
   310      13.984393      13.984393      13.984393    6[1-(0),6-(1,6),6-(6,6)]
   311      13.353027      13.353027      13.353027    6[6-(1,6),6-(1,6),6-(6,6)]
   312      13.697739      13.697739      13.697739    6[1-(0),6-(1,6),6-(6,6)]
   313      14.673816      14.673816      14.673816    6[1-(0),6-(1,6),6-(6,6)]
   314       9.178392       9.178392       9.178392    6[6-(1,6),6-(1,6),6-(8,8)]
   315      10.386696      10.386696      10.386696    6[1-(0),6-(1,6),6-(6,6)]
   316       10.40121       10.40121       10.40121    6[1-(0),6-(1,6),6-(6,6)]
   317        9.20742        9.20742        9.20742    6[6-(1,6),6-(1,6),6-(6,6)]
   318       7.999116       7.999116       7.999116    6[1-(0),6-(1,6),6-(6,6)]
   319       7.984602       7.984602       7.984602    6[1-(0),6-(1,6),6-(6,6)]
   320       9.104007       9.104007       9.104007    6[6-(6,6),8-(29),8-(29)]
   321        5.88912        5.88912        5.88912    6[6-(1,6),6-(1,6),6-(6,6)]
   322       6.304588       6.304588       6.304588    6[1-(0),6-(1,6),6-(6,6)]
   323       7.309694       7.309694       7.309694    6[1-(0),6-(1,6),6-(6,6)]
   324       7.897517       7.897517       7.897517    6[6-(1,6),6-(1,6),6-(6,6,6)]
   325       7.480235       7.480235       7.480235    6[1-(0),6-(1,6),6-(6,6)]
   326       6.476944       6.476944       6.476944    6[1-(0),6-(1,6),6-(6,6)]
   327       1.774356       1.774356       1.774356    6[6-(6,6),8-(29),8-(29)]
   328       8.940723       8.940723       8.940723    6[6-(1,6),6-(1,6),6-(6,6)]
   329      10.080084      10.080084      10.080084    6[1-(0),6-(1,6),6-(6,6)]
   330       10.10367       10.10367       10.10367    6[1-(0),6-(1,6),6-(6,6)]
   331       8.986079       8.986079       8.986079    6[6-(1,6),6-(1,6),6-(6,6,6)]
   332       7.846718       7.846718       7.846718    6[1-(0),6-(1,6),6-(6,6)]
   333       7.823132       7.823132       7.823132    6[1-(0),6-(1,6),6-(6,6)]
   334       2.837518       2.837518       2.837518    6[6-(1,6),6-(1,6),6-(8,8)]
   335        3.18223        3.18223        3.18223    6[1-(0),6-(1,6),6-(6,6)]
   336       4.158307       4.158307       4.158307    6[1-(0),6-(1,6),6-(6,6)]
   337       4.789673       4.789673       4.789673    6[6-(1,6),6-(1,6),6-(6,6)]
   338       4.444962       4.444962       4.444962    6[1-(0),6-(1,6),6-(6,6)]
   339       3.468884       3.468884       3.468884    6[1-(0),6-(1,6),6-(6,6)]
   340       8.964308       8.964308       8.964308    6[6-(1,6),6-(1,6),6-(8,8)]
   341       7.756004       7.756004       7.756004    6[1-(0),6-(1,6),6-(6,6)]
   342        7.74149        7.74149        7.74149    6[1-(0),6-(1,6),6-(6,6)]
   343        8.93528        8.93528        8.93528    6[6-(1,6),6-(1,6),6-(6,6)]
   344      10.143584      10.143584      10.143584    6[1-(0),6-(1,6),6-(6,6)]
   345      10.158098      10.158098      10.158098    6[1-(0),6-(1,6),6-(6,6)]
   346       9.038693       9.038693       9.038693    6[6-(6,6),8-(29),8-(29)]
   347        9.07135        9.07135        9.07135    6[6-(6,6),6-(6,6),6-(6,6),6-(6,6)]
   348        9.07135        9.07135        9.07135    6[6-(6,6),6-(6,6),6-(6,6),6-(6,6)]
   349      10.482852      10.482852      10.482852    8[6-(6,8),29-(8,8,8)]
   350       1.132104       1.132104       1.132104    8[6-(6,8),29-(8,8,8)]
   351      10.335896      10.335896      10.335896    8[6-(6,8),29-(8,8,8)]
   352       17.02511       17.02511       17.02511    8[6-(6,8),29-(8,8,8)]
   353       7.659848       7.659848       7.659848    8[6-(6,8),29-(8,8,8)]
   354      17.010596      17.010596      17.010596    8[6-(6,8),29-(8,8,8)]
   355       7.806804       7.806804       7.806804    8[6-(6,8),29-(8,8,8)]
   356        1.11759        1.11759        1.11759    8[6-(6,8),29-(8,8,8)]
   357       0.954306       0.954306       0.954306    8[6-(6,8),29-(8,8,8)]
   358      10.622551      10.622551      10.622551    8[6-(6,8),29-(8,8,8)]
   359      16.785626      16.785626      16.785626    8[6-(6,8),29-(8,8,8)]
   360      10.245183      10.245183      10.245183    8[6-(6,8),29-(8,8,8)]
   361      17.188394      17.188394      17.188394    8[6-(6,8),29-(8,8,8)]
   362       7.520149       7.520149       7.520149    8[6-(6,8),29-(8,8,8)]
   363       1.357074       1.357074       1.357074    8[6-(6,8),29-(8,8,8)]
   364       7.897517       7.897517       7.897517    8[6-(6,8),29-(8,8,8)]
   365       8.117044       8.117044       8.117044    8[6-(6,8),29-(8,8,8)]
   366      16.591499      16.591499      16.591499    8[6-(6,8),29-(8,8,8)]
   367      10.428424      10.428424      10.428424    8[6-(6,8),29-(8,8,8)]
   368      16.968867      16.968867      16.968867    8[6-(6,8),29-(8,8,8)]
   369      10.025656      10.025656      10.025656    8[6-(6,8),29-(8,8,8)]
   370       1.551201       1.551201       1.551201    8[6-(6,8),29-(8,8,8)]
   371       7.714276       7.714276       7.714276    8[6-(6,8),29-(8,8,8)]
   372       1.173833       1.173833       1.173833    8[6-(6,8),29-(8,8,8)]
   373      16.731198      16.731198      16.731198    8[6-(6,8),29-(8,8,8)]
   374       7.939246       7.939246       7.939246    8[6-(6,8),29-(8,8,8)]
   375      16.878154      16.878154      16.878154    8[6-(6,8),29-(8,8,8)]
   376       10.18894       10.18894       10.18894    8[6-(6,8),29-(8,8,8)]
   377       1.411502       1.411502       1.411502    8[6-(6,8),29-(8,8,8)]
   378      10.203454      10.203454      10.203454    8[6-(6,8),29-(8,8,8)]
   379       1.264546       1.264546       1.264546    8[6-(6,8),29-(8,8,8)]
   380        7.95376        7.95376        7.95376    8[6-(6,8),29-(8,8,8)]
