# Supplementary material for: A collection of forcefield precursors for metal–organic frameworks
Source: RSC Adv. 2019 Nov 13;9(63):36492–507. doi: 10.1039/c9ra07327b (PMC9075174; doi:10.1039/c9ra07327b)
Supplement: RA-009-C9RA07327B-s2321 [file RA-009-C9RA07327B-s2321.txt]

SULKIU_clean

16.615000    0.000000    0.000000
-2.424568    17.080778    0.000000
0.000000    0.000000    20.596000

     1      -0.704988      -0.704988      -0.704988    30[8-(6),8-(6),8-(6)]
     2      14.476537      14.476537      14.476537    30[8-(6),8-(6),8-(6),8-(6),8-(6),8-(6)]
     3       6.252599       6.252599       6.252599    30[8-(6),8-(6),8-(6)]
     4       5.375636       5.375636       5.375636    30[8-(6),8-(6),8-(6)]
     5       6.809111       6.809111       6.809111    30[8-(6),8-(6),8-(6),8-(6),8-(6),8-(6)]
     6       0.842617       0.842617       0.842617    30[8-(6),8-(6),8-(6)]
     7       14.89542       14.89542       14.89542    30[8-(6),8-(6),8-(6)]
     8      -0.286105      -0.286105      -0.286105    30[8-(6),8-(6),8-(6),8-(6),8-(6),8-(6)]
     9       7.937833       7.937833       7.937833    30[8-(6),8-(6),8-(6)]
    10       8.814796       8.814796       8.814796    30[8-(6),8-(6),8-(6)]
    11       7.381321       7.381321       7.381321    30[8-(6),8-(6),8-(6),8-(6),8-(6),8-(6)]
    12      13.347815      13.347815      13.347815    30[8-(6),8-(6),8-(6)]
    13        2.97871        2.97871        2.97871    1[6-(6,6)]
    14       5.029297       5.029297       5.029297    1[6-(6,6)]
    15       3.603186       3.603186       3.603186    1[6-(6,6)]
    16       1.581294       1.581294       1.581294    1[6-(6,6)]
    17        6.79407        6.79407        6.79407    1[6-(6,6)]
    18       6.802328       6.802328       6.802328    1[6-(6,6)]
    19       5.167982       5.167982       5.167982    1[6-(6,6)]
    20       5.171981       5.171981       5.171981    1[6-(6,6)]
    21       9.042294       9.042294       9.042294    1[6-(6,6)]
    22       9.938715       9.938715       9.938715    1[6-(6,6)]
    23       6.725376       6.725376       6.725376    1[6-(6,6)]
    24       5.802057       5.802057       5.802057    1[6-(6,6)]
    25      14.861381      14.861381      14.861381    1[6-(6,6)]
    26      11.508341      11.508341      11.508341    1[6-(6,6)]
    27       9.314575       9.314575       9.314575    1[6-(6,6)]
    28      10.359374      10.359374      10.359374    1[6-(6,6)]
    29        8.20025        8.20025        8.20025    1[6-(6,6)]
    30       7.432095       7.432095       7.432095    1[6-(6,6)]
    31       9.579724       9.579724       9.579724    1[6-(6,6)]
    32       6.299476       6.299476       6.299476    1[6-(6,6)]
    33       6.730008       6.730008       6.730008    1[6-(6,6)]
    34       6.409744       6.409744       6.409744    1[6-(6,6)]
    35       6.006038       6.006038       6.006038    1[6-(6,6)]
    36      12.674297      12.674297      12.674297    1[6-(6,6)]
    37       1.691938       1.691938       1.691938    1[6-(6,6)]
    38      -0.358649      -0.358649      -0.358649    1[6-(6,6)]
    39       1.067462       1.067462       1.067462    1[6-(6,6)]
    40       3.089354       3.089354       3.089354    1[6-(6,6)]
    41      14.491578      14.491578      14.491578    1[6-(6,6)]
    42       14.48332       14.48332       14.48332    1[6-(6,6)]
    43      -0.497334      -0.497334      -0.497334    1[6-(6,6)]
    44      -0.501333      -0.501333      -0.501333    1[6-(6,6)]
    45      14.667922      14.667922      14.667922    1[6-(6,6)]
    46      13.771501      13.771501      13.771501    1[6-(6,6)]
    47      14.560272      14.560272      14.560272    1[6-(6,6)]
    48      -1.131409      -1.131409      -1.131409    1[6-(6,6)]
    49       8.848835       8.848835       8.848835    1[6-(6,6)]
    50       9.777307       9.777307       9.777307    1[6-(6,6)]
    51      11.971073      11.971073      11.971073    1[6-(6,6)]
    52      10.926274      10.926274      10.926274    1[6-(6,6)]
    53      13.085398      13.085398      13.085398    1[6-(6,6)]
    54      13.853553      13.853553      13.853553    1[6-(6,6)]
    55      11.705924      11.705924      11.705924    1[6-(6,6)]
    56      14.986172      14.986172      14.986172    1[6-(6,6)]
    57       14.55564       14.55564       14.55564    1[6-(6,6)]
    58      -1.739096      -1.739096      -1.739096    1[6-(6,6)]
    59       -1.33539       -1.33539       -1.33539    1[6-(6,6)]
    60      11.035919      11.035919      11.035919    1[6-(6,6)]
    61      11.211722      11.211722      11.211722    1[6-(6,6)]
    62       9.161135       9.161135       9.161135    1[6-(6,6)]
    63      10.587246      10.587246      10.587246    1[6-(6,6)]
    64      12.609138      12.609138      12.609138    1[6-(6,6)]
    65       7.396362       7.396362       7.396362    1[6-(6,6)]
    66       7.388104       7.388104       7.388104    1[6-(6,6)]
    67        9.02245        9.02245        9.02245    1[6-(6,6)]
    68       9.018451       9.018451       9.018451    1[6-(6,6)]
    69       5.148138       5.148138       5.148138    1[6-(6,6)]
    70       4.251717       4.251717       4.251717    1[6-(6,6)]
    71       7.465056       7.465056       7.465056    1[6-(6,6)]
    72       8.388375       8.388375       8.388375    1[6-(6,6)]
    73      -0.670949      -0.670949      -0.670949    1[6-(6,6)]
    74       2.682091       2.682091       2.682091    1[6-(6,6)]
    75       4.875857       4.875857       4.875857    1[6-(6,6)]
    76       3.831058       3.831058       3.831058    1[6-(6,6)]
    77       5.990182       5.990182       5.990182    1[6-(6,6)]
    78       6.758337       6.758337       6.758337    1[6-(6,6)]
    79       4.610708       4.610708       4.610708    1[6-(6,6)]
    80       7.890956       7.890956       7.890956    1[6-(6,6)]
    81       7.460424       7.460424       7.460424    1[6-(6,6)]
    82       7.780688       7.780688       7.780688    1[6-(6,6)]
    83       8.184394       8.184394       8.184394    1[6-(6,6)]
    84       1.516135       1.516135       1.516135    1[6-(6,6)]
    85      12.498494      12.498494      12.498494    1[6-(6,6)]
    86      14.549081      14.549081      14.549081    1[6-(6,6)]
    87       13.12297       13.12297       13.12297    1[6-(6,6)]
    88      11.101078      11.101078      11.101078    1[6-(6,6)]
    89      -0.301146      -0.301146      -0.301146    1[6-(6,6)]
    90      -0.292888      -0.292888      -0.292888    1[6-(6,6)]
    91      14.687766      14.687766      14.687766    1[6-(6,6)]
    92      14.691765      14.691765      14.691765    1[6-(6,6)]
    93       -0.47749       -0.47749       -0.47749    1[6-(6,6)]
    94       0.418931       0.418931       0.418931    1[6-(6,6)]
    95       -0.36984       -0.36984       -0.36984    1[6-(6,6)]
    96      15.321841      15.321841      15.321841    1[6-(6,6)]
    97       5.341597       5.341597       5.341597    1[6-(6,6)]
    98       4.413125       4.413125       4.413125    1[6-(6,6)]
    99       2.219359       2.219359       2.219359    1[6-(6,6)]
   100       3.264158       3.264158       3.264158    1[6-(6,6)]
   101       1.105034       1.105034       1.105034    1[6-(6,6)]
   102       0.336879       0.336879       0.336879    1[6-(6,6)]
   103       2.484508       2.484508       2.484508    1[6-(6,6)]
   104       -0.79574       -0.79574       -0.79574    1[6-(6,6)]
   105      -0.365208      -0.365208      -0.365208    1[6-(6,6)]
   106      15.929528      15.929528      15.929528    1[6-(6,6)]
   107      15.525822      15.525822      15.525822    1[6-(6,6)]
   108       3.154513       3.154513       3.154513    1[6-(6,6)]
   109       0.734291       0.734291       0.734291    6[6-(6,6),8-(30),8-(30)]
   110       2.063722       2.063722       2.063722    6[6-(1,6),6-(1,6),6-(8,8)]
   111       3.102955       3.102955       3.102955    6[1-(0),6-(1,6),6-(6,6)]
   112       4.328502       4.328502       4.328502    6[1-(0),6-(1,6),6-(6,16)]
   113       4.503877       4.503877       4.503877    6[6-(1,6),6-(1,6),16-(6,8,8)]
   114        3.47728        3.47728        3.47728    6[1-(0),6-(1,6),6-(6,16)]
   115       2.270458       2.270458       2.270458    6[1-(0),6-(1,6),6-(6,6)]
   116       6.011253       6.011253       6.011253    6[6-(1,6),6-(1,6),16-(6,8,8)]
   117       6.479286       6.479286       6.479286    6[1-(0),6-(1,6),6-(6,16)]
   118       6.475422       6.475422       6.475422    6[1-(0),6-(1,6),6-(6,6)]
   119       5.996493       5.996493       5.996493    6[6-(1,6),6-(1,6),6-(8,8)]
   120        5.50582        5.50582        5.50582    6[1-(0),6-(1,6),6-(6,6)]
   121       5.507196       5.507196       5.507196    6[1-(0),6-(1,6),6-(6,16)]
   122       6.057527       6.057527       6.057527    6[6-(6,6),8-(30),8-(30)]
   123       7.947855       7.947855       7.947855    6[6-(6,6),8-(30),8-(30)]
   124       8.550789       8.550789       8.550789    6[6-(1,6),6-(1,6),6-(8,8)]
   125       9.061415       9.061415       9.061415    6[1-(0),6-(1,6),6-(6,6)]
   126       9.599579       9.599579       9.599579    6[1-(0),6-(1,6),6-(6,16)]
   127       7.201407       7.201407       7.201407    6[6-(1,6),6-(1,6),16-(6,8,8)]
   128       6.697947       6.697947       6.697947    6[1-(0),6-(1,6),6-(6,16)]
   129       6.154728       6.154728       6.154728    6[1-(0),6-(1,6),6-(6,6)]
   130       9.582768       9.582768       9.582768    6[6-(1,6),6-(1,6),16-(6,8,8)]
   131      11.805817      11.805817      11.805817    6[1-(0),6-(1,6),6-(6,6)]
   132      12.165468      12.165468      12.165468    6[6-(1,6),6-(1,6),6-(8,8)]
   133       11.24381       11.24381       11.24381    6[1-(0),6-(1,6),6-(6,6)]
   134       9.942248       9.942248       9.942248    6[1-(0),6-(1,6),6-(6,16)]
   135      13.543772      13.543772      13.543772    6[6-(6,6),8-(30),8-(30)]
   136      11.594768      11.594768      11.594768    6[6-(6,6),8-(30),8-(30)]
   137      10.191848      10.191848      10.191848    6[6-(1,6),6-(1,6),6-(8,8)]
   138       9.766421       9.766421       9.766421    6[1-(0),6-(1,6),6-(6,6)]
   139       8.480811       8.480811       8.480811    6[1-(0),6-(1,6),6-(6,16)]
   140         7.6036         7.6036         7.6036    6[6-(1,6),6-(1,6),16-(6,8,8)]
   141       8.013175       8.013175       8.013175    6[1-(0),6-(1,6),6-(6,16)]
   142        9.30439        9.30439        9.30439    6[1-(0),6-(1,6),6-(6,6)]
   143       6.152158       6.152158       6.152158    6[6-(1,6),6-(1,6),16-(6,8,8)]
   144       6.339197       6.339197       6.339197    6[1-(0),6-(1,6),6-(6,16)]
   145       6.588171       6.588171       6.588171    6[1-(0),6-(1,6),6-(6,6)]
   146       6.625183       6.625183       6.625183    6[6-(1,6),6-(1,6),6-(8,8)]
   147       6.398511       6.398511       6.398511    6[1-(0),6-(1,6),6-(6,6)]
   148       6.159749       6.159749       6.159749    6[1-(0),6-(1,6),6-(6,16)]
   149       6.957852       6.957852       6.957852    6[6-(6,6),8-(30),8-(30)]
   150      12.922141      12.922141      12.922141    6[1-(0),6-(1,6),6-(6,16)]
   151       3.936357       3.936357       3.936357    6[6-(6,6),8-(30),8-(30)]
   152       2.606926       2.606926       2.606926    6[6-(1,6),6-(1,6),6-(8,8)]
   153       1.567693       1.567693       1.567693    6[1-(0),6-(1,6),6-(6,6)]
   154       0.342146       0.342146       0.342146    6[1-(0),6-(1,6),6-(6,16)]
   155       0.166771       0.166771       0.166771    6[6-(1,6),6-(1,6),16-(6,8,8)]
   156       1.193368       1.193368       1.193368    6[1-(0),6-(1,6),6-(6,16)]
   157        2.40019        2.40019        2.40019    6[1-(0),6-(1,6),6-(6,6)]
   158      -1.340605      -1.340605      -1.340605    6[6-(1,6),6-(1,6),16-(6,8,8)]
   159      -1.808638      -1.808638      -1.808638    6[1-(0),6-(1,6),6-(6,16)]
   160      -1.804774      -1.804774      -1.804774    6[1-(0),6-(1,6),6-(6,6)]
   161      -1.325845      -1.325845      -1.325845    6[6-(1,6),6-(1,6),6-(8,8)]
   162      -0.835172      -0.835172      -0.835172    6[1-(0),6-(1,6),6-(6,6)]
   163      -0.836548      -0.836548      -0.836548    6[1-(0),6-(1,6),6-(6,16)]
   164      -1.386879      -1.386879      -1.386879    6[6-(6,6),8-(30),8-(30)]
   165      -0.852639      -0.852639      -0.852639    6[6-(6,6),8-(30),8-(30)]
   166      15.159427      15.159427      15.159427    6[6-(1,6),6-(1,6),6-(8,8)]
   167      14.648801      14.648801      14.648801    6[1-(0),6-(1,6),6-(6,6)]
   168      14.110637      14.110637      14.110637    6[1-(0),6-(1,6),6-(6,16)]
   169      14.084241      14.084241      14.084241    6[6-(1,6),6-(1,6),16-(6,8,8)]
   170      14.587701      14.587701      14.587701    6[1-(0),6-(1,6),6-(6,16)]
   171       15.13092       15.13092       15.13092    6[1-(0),6-(1,6),6-(6,6)]
   172       11.70288       11.70288       11.70288    6[6-(1,6),6-(1,6),16-(6,8,8)]
   173       9.479831       9.479831       9.479831    6[1-(0),6-(1,6),6-(6,6)]
   174        9.12018        9.12018        9.12018    6[6-(1,6),6-(1,6),6-(8,8)]
   175      10.041838      10.041838      10.041838    6[1-(0),6-(1,6),6-(6,6)]
   176        11.3434        11.3434        11.3434    6[1-(0),6-(1,6),6-(6,16)]
   177       7.741876       7.741876       7.741876    6[6-(6,6),8-(30),8-(30)]
   178        9.69088        9.69088        9.69088    6[6-(6,6),8-(30),8-(30)]
   179        11.0938        11.0938        11.0938    6[6-(1,6),6-(1,6),6-(8,8)]
   180      11.519227      11.519227      11.519227    6[1-(0),6-(1,6),6-(6,6)]
   181      12.804837      12.804837      12.804837    6[1-(0),6-(1,6),6-(6,16)]
   182      13.682048      13.682048      13.682048    6[6-(1,6),6-(1,6),16-(6,8,8)]
   183      13.272473      13.272473      13.272473    6[1-(0),6-(1,6),6-(6,16)]
   184      11.981258      11.981258      11.981258    6[1-(0),6-(1,6),6-(6,6)]
   185       -1.48151       -1.48151       -1.48151    6[6-(1,6),6-(1,6),16-(6,8,8)]
   186      14.946451      14.946451      14.946451    6[1-(0),6-(1,6),6-(6,16)]
   187      14.697477      14.697477      14.697477    6[1-(0),6-(1,6),6-(6,6)]
   188      14.660465      14.660465      14.660465    6[6-(1,6),6-(1,6),6-(8,8)]
   189      -1.727863      -1.727863      -1.727863    6[1-(0),6-(1,6),6-(6,6)]
   190      -1.489101      -1.489101      -1.489101    6[1-(0),6-(1,6),6-(6,16)]
   191      14.327796      14.327796      14.327796    6[6-(6,6),8-(30),8-(30)]
   192      10.788075      10.788075      10.788075    6[1-(0),6-(1,6),6-(6,16)]
   193      13.456141      13.456141      13.456141    6[6-(6,6),8-(30),8-(30)]
   194       12.12671       12.12671       12.12671    6[6-(1,6),6-(1,6),6-(8,8)]
   195      11.087477      11.087477      11.087477    6[1-(0),6-(1,6),6-(6,6)]
   196        9.86193        9.86193        9.86193    6[1-(0),6-(1,6),6-(6,16)]
   197       9.686555       9.686555       9.686555    6[6-(1,6),6-(1,6),16-(6,8,8)]
   198      10.713152      10.713152      10.713152    6[1-(0),6-(1,6),6-(6,16)]
   199      11.919974      11.919974      11.919974    6[1-(0),6-(1,6),6-(6,6)]
   200       8.179179       8.179179       8.179179    6[6-(1,6),6-(1,6),16-(6,8,8)]
   201       7.711146       7.711146       7.711146    6[1-(0),6-(1,6),6-(6,16)]
   202        7.71501        7.71501        7.71501    6[1-(0),6-(1,6),6-(6,6)]
   203       8.193939       8.193939       8.193939    6[6-(1,6),6-(1,6),6-(8,8)]
   204       8.684612       8.684612       8.684612    6[1-(0),6-(1,6),6-(6,6)]
   205       8.683236       8.683236       8.683236    6[1-(0),6-(1,6),6-(6,16)]
   206       8.132905       8.132905       8.132905    6[6-(6,6),8-(30),8-(30)]
   207       6.242577       6.242577       6.242577    6[6-(6,6),8-(30),8-(30)]
   208       5.639643       5.639643       5.639643    6[6-(1,6),6-(1,6),6-(8,8)]
   209       5.129017       5.129017       5.129017    6[1-(0),6-(1,6),6-(6,6)]
   210       4.590853       4.590853       4.590853    6[1-(0),6-(1,6),6-(6,16)]
   211       6.989025       6.989025       6.989025    6[6-(1,6),6-(1,6),16-(6,8,8)]
   212       7.492485       7.492485       7.492485    6[1-(0),6-(1,6),6-(6,16)]
   213       8.035704       8.035704       8.035704    6[1-(0),6-(1,6),6-(6,6)]
   214       4.607664       4.607664       4.607664    6[6-(1,6),6-(1,6),16-(6,8,8)]
   215       2.384615       2.384615       2.384615    6[1-(0),6-(1,6),6-(6,6)]
   216       2.024964       2.024964       2.024964    6[6-(1,6),6-(1,6),6-(8,8)]
   217       2.946622       2.946622       2.946622    6[1-(0),6-(1,6),6-(6,6)]
   218       4.248184       4.248184       4.248184    6[1-(0),6-(1,6),6-(6,16)]
   219        0.64666        0.64666        0.64666    6[6-(6,6),8-(30),8-(30)]
   220       2.595664       2.595664       2.595664    6[6-(6,6),8-(30),8-(30)]
   221       3.998584       3.998584       3.998584    6[6-(1,6),6-(1,6),6-(8,8)]
   222       4.424011       4.424011       4.424011    6[1-(0),6-(1,6),6-(6,6)]
   223       5.709621       5.709621       5.709621    6[1-(0),6-(1,6),6-(6,16)]
   224       6.586832       6.586832       6.586832    6[6-(1,6),6-(1,6),16-(6,8,8)]
   225       6.177257       6.177257       6.177257    6[1-(0),6-(1,6),6-(6,16)]
   226       4.886042       4.886042       4.886042    6[1-(0),6-(1,6),6-(6,6)]
   227       8.038274       8.038274       8.038274    6[6-(1,6),6-(1,6),16-(6,8,8)]
   228       7.851235       7.851235       7.851235    6[1-(0),6-(1,6),6-(6,16)]
   229       7.602261       7.602261       7.602261    6[1-(0),6-(1,6),6-(6,6)]
   230       7.565249       7.565249       7.565249    6[6-(1,6),6-(1,6),6-(8,8)]
   231       7.791921       7.791921       7.791921    6[1-(0),6-(1,6),6-(6,6)]
   232       8.030683       8.030683       8.030683    6[1-(0),6-(1,6),6-(6,16)]
   233        7.23258        7.23258        7.23258    6[6-(6,6),8-(30),8-(30)]
   234       3.692859       3.692859       3.692859    6[1-(0),6-(1,6),6-(6,16)]
   235      10.254075      10.254075      10.254075    6[6-(6,6),8-(30),8-(30)]
   236      11.583506      11.583506      11.583506    6[6-(1,6),6-(1,6),6-(8,8)]
   237      12.622739      12.622739      12.622739    6[1-(0),6-(1,6),6-(6,6)]
   238      13.848286      13.848286      13.848286    6[1-(0),6-(1,6),6-(6,16)]
   239      14.023661      14.023661      14.023661    6[6-(1,6),6-(1,6),16-(6,8,8)]
   240      12.997064      12.997064      12.997064    6[1-(0),6-(1,6),6-(6,16)]
   241      11.790242      11.790242      11.790242    6[1-(0),6-(1,6),6-(6,6)]
   242      15.531037      15.531037      15.531037    6[6-(1,6),6-(1,6),16-(6,8,8)]
   243       15.99907       15.99907       15.99907    6[1-(0),6-(1,6),6-(6,16)]
   244      15.995206      15.995206      15.995206    6[1-(0),6-(1,6),6-(6,6)]
   245      15.516277      15.516277      15.516277    6[6-(1,6),6-(1,6),6-(8,8)]
   246      15.025604      15.025604      15.025604    6[1-(0),6-(1,6),6-(6,6)]
   247       15.02698       15.02698       15.02698    6[1-(0),6-(1,6),6-(6,16)]
   248      15.577311      15.577311      15.577311    6[6-(6,6),8-(30),8-(30)]
   249      15.043071      15.043071      15.043071    6[6-(6,6),8-(30),8-(30)]
   250      -0.968995      -0.968995      -0.968995    6[6-(1,6),6-(1,6),6-(8,8)]
   251      -0.458369      -0.458369      -0.458369    6[1-(0),6-(1,6),6-(6,6)]
   252       0.079795       0.079795       0.079795    6[1-(0),6-(1,6),6-(6,16)]
   253       0.106191       0.106191       0.106191    6[6-(1,6),6-(1,6),16-(6,8,8)]
   254      -0.397269      -0.397269      -0.397269    6[1-(0),6-(1,6),6-(6,16)]
   255      -0.940488      -0.940488      -0.940488    6[1-(0),6-(1,6),6-(6,6)]
   256       2.487552       2.487552       2.487552    6[6-(1,6),6-(1,6),16-(6,8,8)]
   257       4.710601       4.710601       4.710601    6[1-(0),6-(1,6),6-(6,6)]
   258       5.070252       5.070252       5.070252    6[6-(1,6),6-(1,6),6-(8,8)]
   259       4.148594       4.148594       4.148594    6[1-(0),6-(1,6),6-(6,6)]
   260       2.847032       2.847032       2.847032    6[1-(0),6-(1,6),6-(6,16)]
   261       6.448556       6.448556       6.448556    6[6-(6,6),8-(30),8-(30)]
   262       4.499552       4.499552       4.499552    6[6-(6,6),8-(30),8-(30)]
   263       3.096632       3.096632       3.096632    6[6-(1,6),6-(1,6),6-(8,8)]
   264       2.671205       2.671205       2.671205    6[1-(0),6-(1,6),6-(6,6)]
   265       1.385595       1.385595       1.385595    6[1-(0),6-(1,6),6-(6,16)]
   266       0.508384       0.508384       0.508384    6[6-(1,6),6-(1,6),16-(6,8,8)]
   267       0.917959       0.917959       0.917959    6[1-(0),6-(1,6),6-(6,16)]
   268       2.209174       2.209174       2.209174    6[1-(0),6-(1,6),6-(6,6)]
   269      15.671942      15.671942      15.671942    6[6-(1,6),6-(1,6),16-(6,8,8)]
   270      -0.756019      -0.756019      -0.756019    6[1-(0),6-(1,6),6-(6,16)]
   271      -0.507045      -0.507045      -0.507045    6[1-(0),6-(1,6),6-(6,6)]
   272      -0.470033      -0.470033      -0.470033    6[6-(1,6),6-(1,6),6-(8,8)]
   273      15.918295      15.918295      15.918295    6[1-(0),6-(1,6),6-(6,6)]
   274      15.679533      15.679533      15.679533    6[1-(0),6-(1,6),6-(6,16)]
   275      -0.137364      -0.137364      -0.137364    6[6-(6,6),8-(30),8-(30)]
   276       3.402357       3.402357       3.402357    6[1-(0),6-(1,6),6-(6,16)]
   277       6.055797       6.055797       6.055797    16[6-(6,6),6-(6,6),8-(0),8-(0)]
   278       7.899128       7.899128       7.899128    16[6-(6,6),6-(6,6),8-(0),8-(0)]
   279       5.947366       5.947366       5.947366    16[6-(6,6),6-(6,6),8-(0),8-(0)]
   280      -1.385149      -1.385149      -1.385149    16[6-(6,6),6-(6,6),8-(0),8-(0)]
   281       13.38652       13.38652       13.38652    16[6-(6,6),6-(6,6),8-(0),8-(0)]
   282      -1.276718      -1.276718      -1.276718    16[6-(6,6),6-(6,6),8-(0),8-(0)]
   283       8.134635       8.134635       8.134635    16[6-(6,6),6-(6,6),8-(0),8-(0)]
   284       6.291304       6.291304       6.291304    16[6-(6,6),6-(6,6),8-(0),8-(0)]
   285       8.243066       8.243066       8.243066    16[6-(6,6),6-(6,6),8-(0),8-(0)]
   286      15.575581      15.575581      15.575581    16[6-(6,6),6-(6,6),8-(0),8-(0)]
   287       0.803912       0.803912       0.803912    16[6-(6,6),6-(6,6),8-(0),8-(0)]
   288       15.46715       15.46715       15.46715    16[6-(6,6),6-(6,6),8-(0),8-(0)]
   289        0.60628        0.60628        0.60628    8[6-(6,8),30-(8,8)]
   290      -0.102938      -0.102938      -0.102938    8[6-(6,8),30-(8,8,8,8,8)]
   291       7.093827       7.093827       7.093827    8[16-(6,6,8)]
   292        6.06404        6.06404        6.06404    8[16-(6,6,8)]
   293       6.744272       6.744272       6.744272    8[6-(6,8),30-(8,8,8,8,8)]
   294       5.428214       5.428214       5.428214    8[6-(6,8),30-(8,8)]
   295       7.837393       7.837393       7.837393    8[6-(6,8),30-(8,8,8,8,8)]
   296       7.561876       7.561876       7.561876    8[6-(6,8),30-(8,8)]
   297      10.279293      10.279293      10.279293    8[16-(6,6,8)]
   298       7.294765       7.294765       7.294765    8[16-(6,6,8)]
   299      14.231922      14.231922      14.231922    8[6-(6,8),30-(8,8)]
   300      13.931319      13.931319      13.931319    8[6-(6,8),30-(8,8,8,8,8)]
   301      12.431041      12.431041      12.431041    8[6-(6,8),30-(8,8,8,8,8)]
   302      11.806475      11.806475      11.806475    8[6-(6,8),30-(8,8)]
   303       5.418394       5.418394       5.418394    8[16-(6,6,8)]
   304       5.242726       5.242726       5.242726    8[16-(6,6,8)]
   305       7.392263       7.392263       7.392263    8[6-(6,8),30-(8,8)]
   306       6.817348       6.817348       6.817348    8[6-(6,8),30-(8,8,8,8,8)]
   307       4.064368       4.064368       4.064368    8[6-(6,8),30-(8,8)]
   308       4.773586       4.773586       4.773586    8[6-(6,8),30-(8,8,8,8,8)]
   309      14.191821      14.191821      14.191821    8[16-(6,6,8)]
   310      -1.393392      -1.393392      -1.393392    8[16-(6,6,8)]
   311      14.541376      14.541376      14.541376    8[6-(6,8),30-(8,8,8,8,8)]
   312      -0.757566      -0.757566      -0.757566    8[6-(6,8),30-(8,8)]
   313      -0.742177      -0.742177      -0.742177    8[6-(6,8),30-(8,8,8,8,8)]
   314       -0.46666       -0.46666       -0.46666    8[6-(6,8),30-(8,8)]
   315      13.430923      13.430923      13.430923    8[16-(6,6,8)]
   316      13.990883      13.990883      13.990883    8[16-(6,6,8)]
   317       7.053726       7.053726       7.053726    8[6-(6,8),30-(8,8)]
   318       7.354329       7.354329       7.354329    8[6-(6,8),30-(8,8,8,8,8)]
   319       8.854607       8.854607       8.854607    8[6-(6,8),30-(8,8,8,8,8)]
   320       9.479173       9.479173       9.479173    8[6-(6,8),30-(8,8)]
   321      -0.747746      -0.747746      -0.747746    8[16-(6,6,8)]
   322      -0.572078      -0.572078      -0.572078    8[16-(6,6,8)]
   323      13.893385      13.893385      13.893385    8[6-(6,8),30-(8,8)]
   324        14.4683        14.4683        14.4683    8[6-(6,8),30-(8,8,8,8,8)]
   325      13.584152      13.584152      13.584152    8[6-(6,8),30-(8,8)]
   326       14.29337       14.29337       14.29337    8[6-(6,8),30-(8,8,8,8,8)]
   327       7.096605       7.096605       7.096605    8[16-(6,6,8)]
   328       8.126392       8.126392       8.126392    8[16-(6,6,8)]
   329        7.44616        7.44616        7.44616    8[6-(6,8),30-(8,8,8,8,8)]
   330       8.762218       8.762218       8.762218    8[6-(6,8),30-(8,8)]
   331       6.353039       6.353039       6.353039    8[6-(6,8),30-(8,8,8,8,8)]
   332       6.628556       6.628556       6.628556    8[6-(6,8),30-(8,8)]
   333       3.911139       3.911139       3.911139    8[16-(6,6,8)]
   334       6.895667       6.895667       6.895667    8[16-(6,6,8)]
   335       -0.04149       -0.04149       -0.04149    8[6-(6,8),30-(8,8)]
   336       0.259113       0.259113       0.259113    8[6-(6,8),30-(8,8,8,8,8)]
   337       1.759391       1.759391       1.759391    8[6-(6,8),30-(8,8,8,8,8)]
   338       2.383957       2.383957       2.383957    8[6-(6,8),30-(8,8)]
   339       8.772038       8.772038       8.772038    8[16-(6,6,8)]
   340       8.947706       8.947706       8.947706    8[16-(6,6,8)]
   341       6.798169       6.798169       6.798169    8[6-(6,8),30-(8,8)]
   342       7.373084       7.373084       7.373084    8[6-(6,8),30-(8,8,8,8,8)]
   343      10.126064      10.126064      10.126064    8[6-(6,8),30-(8,8)]
   344       9.416846       9.416846       9.416846    8[6-(6,8),30-(8,8,8,8,8)]
   345      -0.001389      -0.001389      -0.001389    8[16-(6,6,8)]
   346      15.583824      15.583824      15.583824    8[16-(6,6,8)]
   347      -0.350944      -0.350944      -0.350944    8[6-(6,8),30-(8,8,8,8,8)]
   348      14.947998      14.947998      14.947998    8[6-(6,8),30-(8,8)]
   349      14.932609      14.932609      14.932609    8[6-(6,8),30-(8,8,8,8,8)]
   350      14.657092      14.657092      14.657092    8[6-(6,8),30-(8,8)]
   351       0.759509       0.759509       0.759509    8[16-(6,6,8)]
   352       0.199549       0.199549       0.199549    8[16-(6,6,8)]
   353       7.136706       7.136706       7.136706    8[6-(6,8),30-(8,8)]
   354       6.836103       6.836103       6.836103    8[6-(6,8),30-(8,8,8,8,8)]
   355       5.335825       5.335825       5.335825    8[6-(6,8),30-(8,8,8,8,8)]
   356       4.711259       4.711259       4.711259    8[6-(6,8),30-(8,8)]
   357      14.938178      14.938178      14.938178    8[16-(6,6,8)]
   358       14.76251       14.76251       14.76251    8[16-(6,6,8)]
   359       0.297047       0.297047       0.297047    8[6-(6,8),30-(8,8)]
   360      -0.277868      -0.277868      -0.277868    8[6-(6,8),30-(8,8,8,8,8)]
