# Supplementary material for: A collection of forcefield precursors for metal–organic frameworks
Source: RSC Adv. 2019 Nov 13;9(63):36492–507. doi: 10.1039/c9ra07327b (PMC9075174; doi:10.1039/c9ra07327b)
Supplement: RA-009-C9RA07327B-s2322 [file RA-009-C9RA07327B-s2322.txt]

SUNHUF_clean

12.229000    0.000000    0.000000
0.000000    14.440000    0.000000
0.000000    -3.672809    14.042845

     1       0.685802       0.685802       0.685802    60[8-(6),8-(6),8-(6),8-(6),8-(6),8-(6),8-(6,60),8-(6,60)]
     2       6.800302       6.800302       6.800302    60[8-(6),8-(6),8-(6),8-(6),8-(6),8-(6),8-(6,60),8-(6,60)]
     3      11.543198      11.543198      11.543198    60[8-(6),8-(6),8-(6),8-(6),8-(6),8-(6),8-(6,60),8-(6,60)]
     4       5.428698       5.428698       5.428698    60[8-(6),8-(6),8-(6),8-(6),8-(6),8-(6),8-(6,60),8-(6,60)]
     5       8.958965       8.958965       8.958965    1[6-(6,6)]
     6       7.740957       7.740957       7.740957    1[6-(6,6)]
     7       9.531283       9.531283       9.531283    1[6-(6,6)]
     8       10.67714       10.67714       10.67714    1[6-(6,6)]
     9       4.343741       4.343741       4.343741    1[6-(6,6)]
    10       6.261248       6.261248       6.261248    1[6-(6,6)]
    11      11.481808      11.481808      11.481808    1[6-(6,6)]
    12       1.035796       1.035796       1.035796    1[6-(6,6)]
    13       2.844465       2.844465       2.844465    1[6-(6,6)]
    14       1.626457       1.626457       1.626457    1[6-(6,6)]
    15       3.416783       3.416783       3.416783    1[6-(6,6)]
    16        4.56264        4.56264        4.56264    1[6-(6,6)]
    17      10.458241      10.458241      10.458241    1[6-(6,6)]
    18       0.146748       0.146748       0.146748    1[6-(6,6)]
    19       5.367308       5.367308       5.367308    1[6-(6,6)]
    20       7.150296       7.150296       7.150296    1[6-(6,6)]
    21       3.270035       3.270035       3.270035    1[6-(6,6)]
    22       4.488043       4.488043       4.488043    1[6-(6,6)]
    23       2.697717       2.697717       2.697717    1[6-(6,6)]
    24        1.55186        1.55186        1.55186    1[6-(6,6)]
    25       7.885259       7.885259       7.885259    1[6-(6,6)]
    26       5.967752       5.967752       5.967752    1[6-(6,6)]
    27       0.747192       0.747192       0.747192    1[6-(6,6)]
    28      11.193204      11.193204      11.193204    1[6-(6,6)]
    29       9.384535       9.384535       9.384535    1[6-(6,6)]
    30      10.602543      10.602543      10.602543    1[6-(6,6)]
    31       8.812217       8.812217       8.812217    1[6-(6,6)]
    32        7.66636        7.66636        7.66636    1[6-(6,6)]
    33       1.770759       1.770759       1.770759    1[6-(6,6)]
    34      12.082252      12.082252      12.082252    1[6-(6,6)]
    35       6.861692       6.861692       6.861692    1[6-(6,6)]
    36       5.078704       5.078704       5.078704    1[6-(6,6)]
    37       9.966635       9.966635       9.966635    6[6-(1,6),6-(1,6),6-(8,8)]
    38       9.077587       9.077587       9.077587    6[1-(0),6-(1,6),6-(6,6)]
    39       8.358522       8.358522       8.358522    6[1-(0),6-(1,6),6-(6,6)]
    40       8.540734       8.540734       8.540734    6[6-(1,6),6-(1,6),6-(8,8)]
    41       9.410215       9.410215       9.410215    6[1-(0),6-(1,6),6-(6,6)]
    42      10.113383      10.113383      10.113383    6[1-(0),6-(1,6),6-(6,6)]
    43      10.774972      10.774972      10.774972    6[6-(6,6),8-(60),8-(60,60)]
    44       7.791096       7.791096       7.791096    6[6-(6,6),8-(60),8-(60)]
    45       4.047799       4.047799       4.047799    6[6-(6,6),8-(0),8-(60)]
    46       5.109276       5.109276       5.109276    6[6-(1,6),6-(1,6),6-(8,8)]
    47        5.06036        5.06036        5.06036    6[1-(0),6-(1,6),6-(6,6)]
    48       6.197657       6.197657       6.197657    6[1-(0),6-(1,6),6-(6,6)]
    49       0.423123       0.423123       0.423123    6[6-(6,6),8-(60),8-(60)]
    50       0.205447       0.205447       0.205447    6[6-(1,6),6-(1,6),6-(8,8)]
    51      11.789979      11.789979      11.789979    6[1-(0),6-(1,6),6-(6,6)]
    52       0.628571       0.628571       0.628571    6[1-(0),6-(1,6),6-(6,6)]
    53       3.852135       3.852135       3.852135    6[6-(1,6),6-(1,6),6-(8,8)]
    54       2.963087       2.963087       2.963087    6[1-(0),6-(1,6),6-(6,6)]
    55       2.244022       2.244022       2.244022    6[1-(0),6-(1,6),6-(6,6)]
    56       2.426234       2.426234       2.426234    6[6-(1,6),6-(1,6),6-(8,8)]
    57       3.295716       3.295716       3.295716    6[1-(0),6-(1,6),6-(6,6)]
    58       3.998883       3.998883       3.998883    6[1-(0),6-(1,6),6-(6,6)]
    59       4.660472       4.660472       4.660472    6[6-(6,6),8-(60),8-(60,60)]
    60       1.676596       1.676596       1.676596    6[6-(6,6),8-(60),8-(60)]
    61      10.162299      10.162299      10.162299    6[6-(6,6),8-(0),8-(60)]
    62      11.223776      11.223776      11.223776    6[6-(1,6),6-(1,6),6-(8,8)]
    63       11.17486       11.17486       11.17486    6[1-(0),6-(1,6),6-(6,6)]
    64       0.083157       0.083157       0.083157    6[1-(0),6-(1,6),6-(6,6)]
    65       6.537623       6.537623       6.537623    6[6-(6,6),8-(60),8-(60)]
    66       6.319947       6.319947       6.319947    6[6-(1,6),6-(1,6),6-(8,8)]
    67       5.675479       5.675479       5.675479    6[1-(0),6-(1,6),6-(6,6)]
    68       6.743071       6.743071       6.743071    6[1-(0),6-(1,6),6-(6,6)]
    69       2.262365       2.262365       2.262365    6[6-(1,6),6-(1,6),6-(8,8)]
    70       3.151413       3.151413       3.151413    6[1-(0),6-(1,6),6-(6,6)]
    71       3.870478       3.870478       3.870478    6[1-(0),6-(1,6),6-(6,6)]
    72       3.688266       3.688266       3.688266    6[6-(1,6),6-(1,6),6-(8,8)]
    73       2.818785       2.818785       2.818785    6[1-(0),6-(1,6),6-(6,6)]
    74       2.115617       2.115617       2.115617    6[1-(0),6-(1,6),6-(6,6)]
    75       1.454028       1.454028       1.454028    6[6-(6,6),8-(60),8-(60,60)]
    76       4.437904       4.437904       4.437904    6[6-(6,6),8-(60),8-(60)]
    77       8.181201       8.181201       8.181201    6[6-(6,6),8-(0),8-(60)]
    78       7.119724       7.119724       7.119724    6[6-(1,6),6-(1,6),6-(8,8)]
    79        7.16864        7.16864        7.16864    6[1-(0),6-(1,6),6-(6,6)]
    80       6.031343       6.031343       6.031343    6[1-(0),6-(1,6),6-(6,6)]
    81      11.805877      11.805877      11.805877    6[6-(6,6),8-(60),8-(60)]
    82      12.023553      12.023553      12.023553    6[6-(1,6),6-(1,6),6-(8,8)]
    83       0.439021       0.439021       0.439021    6[1-(0),6-(1,6),6-(6,6)]
    84      11.600429      11.600429      11.600429    6[1-(0),6-(1,6),6-(6,6)]
    85       8.376865       8.376865       8.376865    6[6-(1,6),6-(1,6),6-(8,8)]
    86       9.265913       9.265913       9.265913    6[1-(0),6-(1,6),6-(6,6)]
    87       9.984978       9.984978       9.984978    6[1-(0),6-(1,6),6-(6,6)]
    88       9.802766       9.802766       9.802766    6[6-(1,6),6-(1,6),6-(8,8)]
    89       8.933285       8.933285       8.933285    6[1-(0),6-(1,6),6-(6,6)]
    90       8.230117       8.230117       8.230117    6[1-(0),6-(1,6),6-(6,6)]
    91       7.568528       7.568528       7.568528    6[6-(6,6),8-(60),8-(60,60)]
    92      10.552404      10.552404      10.552404    6[6-(6,6),8-(60),8-(60)]
    93       2.066701       2.066701       2.066701    6[6-(6,6),8-(0),8-(60)]
    94       1.005224       1.005224       1.005224    6[6-(1,6),6-(1,6),6-(8,8)]
    95        1.05414        1.05414        1.05414    6[1-(0),6-(1,6),6-(6,6)]
    96      12.145843      12.145843      12.145843    6[1-(0),6-(1,6),6-(6,6)]
    97       5.691377       5.691377       5.691377    6[6-(6,6),8-(60),8-(60)]
    98       5.909053       5.909053       5.909053    6[6-(1,6),6-(1,6),6-(8,8)]
    99       6.553521       6.553521       6.553521    6[1-(0),6-(1,6),6-(6,6)]
   100       5.485929       5.485929       5.485929    6[1-(0),6-(1,6),6-(6,6)]
   101      11.046456      11.046456      11.046456    8[6-(6,8),60-(8,8,8,8,8,8,8)]
   102      11.176083      11.176083      11.176083    8[6-(6,8),60-(8,8,8,8,8,8,8),60-(8,8,8,8,8,8,8)]
   103       7.771529       7.771529       7.771529    8[6-(6,8),60-(8,8,8,8,8,8,8)]
   104       7.254243       7.254243       7.254243    8[6-(6,8),60-(8,8,8,8,8,8,8)]
   105        4.15786        4.15786        4.15786    8[6-(6,8)]
   106       3.073148       3.073148       3.073148    8[6-(6,8),60-(8,8,8,8,8,8,8)]
   107        1.23146        1.23146        1.23146    8[6-(6,8),60-(8,8,8,8,8,8,8)]
   108       12.06024       12.06024       12.06024    8[6-(6,8),60-(8,8,8,8,8,8,8)]
   109       4.931956       4.931956       4.931956    8[6-(6,8),60-(8,8,8,8,8,8,8)]
   110       5.061583       5.061583       5.061583    8[6-(6,8),60-(8,8,8,8,8,8,8),60-(8,8,8,8,8,8,8)]
   111       1.657029       1.657029       1.657029    8[6-(6,8),60-(8,8,8,8,8,8,8)]
   112       1.139743       1.139743       1.139743    8[6-(6,8),60-(8,8,8,8,8,8,8)]
   113       10.27236       10.27236       10.27236    8[6-(6,8)]
   114       9.187648       9.187648       9.187648    8[6-(6,8),60-(8,8,8,8,8,8,8)]
   115        7.34596        7.34596        7.34596    8[6-(6,8),60-(8,8,8,8,8,8,8)]
   116        5.94574        5.94574        5.94574    8[6-(6,8),60-(8,8,8,8,8,8,8)]
   117       1.182544       1.182544       1.182544    8[6-(6,8),60-(8,8,8,8,8,8,8)]
   118       1.052917       1.052917       1.052917    8[6-(6,8),60-(8,8,8,8,8,8,8),60-(8,8,8,8,8,8,8)]
   119        4.45747        4.45747        4.45747    8[6-(6,8),60-(8,8,8,8,8,8,8)]
   120       4.974757       4.974757       4.974757    8[6-(6,8),60-(8,8,8,8,8,8,8)]
   121        8.07114        8.07114        8.07114    8[6-(6,8)]
   122       9.155852       9.155852       9.155852    8[6-(6,8),60-(8,8,8,8,8,8,8)]
   123       10.99754       10.99754       10.99754    8[6-(6,8),60-(8,8,8,8,8,8,8)]
   124        0.16876        0.16876        0.16876    8[6-(6,8),60-(8,8,8,8,8,8,8)]
   125       7.297044       7.297044       7.297044    8[6-(6,8),60-(8,8,8,8,8,8,8)]
   126       7.167417       7.167417       7.167417    8[6-(6,8),60-(8,8,8,8,8,8,8),60-(8,8,8,8,8,8,8)]
   127       10.57197       10.57197       10.57197    8[6-(6,8),60-(8,8,8,8,8,8,8)]
   128      11.089257      11.089257      11.089257    8[6-(6,8),60-(8,8,8,8,8,8,8)]
   129        1.95664        1.95664        1.95664    8[6-(6,8)]
   130       3.041352       3.041352       3.041352    8[6-(6,8),60-(8,8,8,8,8,8,8)]
   131        4.88304        4.88304        4.88304    8[6-(6,8),60-(8,8,8,8,8,8,8)]
   132        6.28326        6.28326        6.28326    8[6-(6,8),60-(8,8,8,8,8,8,8)]
