# Supplementary material for: A collection of forcefield precursors for metal–organic frameworks
Source: RSC Adv. 2019 Nov 13;9(63):36492–507. doi: 10.1039/c9ra07327b (PMC9075174; doi:10.1039/c9ra07327b)
Supplement: RA-009-C9RA07327B-s2323 [file RA-009-C9RA07327B-s2323.txt]

SUNJER_clean

9.786300    0.000000    0.000000
4.272098    9.368629    0.000000
2.622665    1.551168    10.596924

     1      11.065852      11.065852      11.065852    70[8-(6),8-(6),8-(6),8-(6),8-(6),8-(6)]
     2       5.615211       5.615211       5.615211    70[8-(6),8-(6),8-(6),8-(6),8-(6),8-(6)]
     3       6.596905       6.596905       6.596905    1[6-(6,6)]
     4      11.825882      11.825882      11.825882    1[6-(6,6)]
     5       9.488741       9.488741       9.488741    1[6-(6,6)]
     6       4.930529       4.930529       4.930529    1[6-(6,6)]
     7       6.966403       6.966403       6.966403    1[6-(6,6)]
     8       5.514038       5.514038       5.514038    1[6-(6,6)]
     9      10.084158      10.084158      10.084158    1[6-(6,6)]
    10       4.855181       4.855181       4.855181    1[6-(6,6)]
    11       7.192322       7.192322       7.192322    1[6-(6,6)]
    12      11.750534      11.750534      11.750534    1[6-(6,6)]
    13        9.71466        9.71466        9.71466    1[6-(6,6)]
    14      11.167025      11.167025      11.167025    1[6-(6,6)]
    15       8.083916       8.083916       8.083916    6[6-(1,6),6-(1,6),6-(8,8)]
    16       6.771016       6.771016       6.771016    6[1-(0),6-(1,6),6-(6,6)]
    17      10.958368      10.958368      10.958368    6[1-(0),6-(1,6),6-(6,6)]
    18       9.202232       9.202232       9.202232    6[6-(6,6),8-(70),8-(70)]
    19       4.839212       4.839212       4.839212    6[6-(1,6),6-(1,6),6-(8,8)]
    20       9.888272       9.888272       9.888272    6[1-(0),6-(1,6),6-(6,6)]
    21       5.442393       5.442393       5.442393    6[1-(0),6-(1,6),6-(6,6)]
    22       3.345943       3.345943       3.345943    6[6-(6,6),8-(70),8-(70)]
    23       3.937826       3.937826       3.937826    6[6-(1,6),6-(1,6),6-(8,8)]
    24       7.849136       7.849136       7.849136    6[1-(0),6-(1,6),6-(6,6)]
    25       5.264081       5.264081       5.264081    6[1-(0),6-(1,6),6-(6,6)]
    26       2.940924       2.940924       2.940924    6[6-(6,6),8-(70),8-(70)]
    27       8.597147       8.597147       8.597147    6[6-(1,6),6-(1,6),6-(8,8)]
    28       9.910047       9.910047       9.910047    6[1-(0),6-(1,6),6-(6,6)]
    29       5.722695       5.722695       5.722695    6[1-(0),6-(1,6),6-(6,6)]
    30       7.478831       7.478831       7.478831    6[6-(6,6),8-(70),8-(70)]
    31      11.841851      11.841851      11.841851    6[6-(1,6),6-(1,6),6-(8,8)]
    32       6.792791       6.792791       6.792791    6[1-(0),6-(1,6),6-(6,6)]
    33       11.23867       11.23867       11.23867    6[1-(0),6-(1,6),6-(6,6)]
    34       13.33512       13.33512       13.33512    6[6-(6,6),8-(70),8-(70)]
    35      12.743237      12.743237      12.743237    6[6-(1,6),6-(1,6),6-(8,8)]
    36       6.209262       6.209262       6.209262    6[1-(0),6-(1,6),6-(6,6)]
    37      11.416982      11.416982      11.416982    6[1-(0),6-(1,6),6-(6,6)]
    38      13.740139      13.740139      13.740139    6[6-(6,6),8-(70),8-(70)]
    39      10.354465      10.354465      10.354465    8[6-(6,8),70-(8,8,8,8,8)]
    40       8.945884       8.945884       8.945884    8[6-(6,8),70-(8,8,8,8,8)]
    41       2.718845       2.718845       2.718845    8[6-(6,8),70-(8,8,8,8,8)]
    42         7.0901         7.0901         7.0901    8[6-(6,8),70-(8,8,8,8,8)]
    43       3.210249       3.210249       3.210249    8[6-(6,8),70-(8,8,8,8,8)]
    44       1.861477       1.861477       1.861477    8[6-(6,8),70-(8,8,8,8,8)]
    45       6.326598       6.326598       6.326598    8[6-(6,8),70-(8,8,8,8,8)]
    46       7.735179       7.735179       7.735179    8[6-(6,8),70-(8,8,8,8,8)]
    47      13.962218      13.962218      13.962218    8[6-(6,8),70-(8,8,8,8,8)]
    48       9.590963       9.590963       9.590963    8[6-(6,8),70-(8,8,8,8,8)]
    49      13.470814      13.470814      13.470814    8[6-(6,8),70-(8,8,8,8,8)]
    50      14.819586      14.819586      14.819586    8[6-(6,8),70-(8,8,8,8,8)]
