# Supplementary material for: A collection of forcefield precursors for metal–organic frameworks
Source: RSC Adv. 2019 Nov 13;9(63):36492–507. doi: 10.1039/c9ra07327b (PMC9075174; doi:10.1039/c9ra07327b)
Supplement: RA-009-C9RA07327B-s2324 [file RA-009-C9RA07327B-s2324.txt]

SUNJIV_clean

9.828300    0.000000    0.000000
4.244951    9.533869    0.000000
2.623971    1.580900    10.643933

     1      12.414536      12.414536      12.414536    66[8-(6),8-(6),8-(6),8-(6),8-(6),8-(6)]
     2       4.282686       4.282686       4.282686    66[8-(6),8-(6),8-(6),8-(6),8-(6),8-(6)]
     3       8.268361       8.268361       8.268361    1[6-(6,6)]
     4       6.845974       6.845974       6.845974    1[6-(6,6)]
     5       7.903816       7.903816       7.903816    1[6-(6,6)]
     6       10.51722       10.51722       10.51722    1[6-(6,6)]
     7       8.555962       8.555962       8.555962    1[6-(6,6)]
     8      10.425316      10.425316      10.425316    1[6-(6,6)]
     9       8.428861       8.428861       8.428861    1[6-(6,6)]
    10       9.851248       9.851248       9.851248    1[6-(6,6)]
    11       8.793406       8.793406       8.793406    1[6-(6,6)]
    12       6.180002       6.180002       6.180002    1[6-(6,6)]
    13        8.14126        8.14126        8.14126    1[6-(6,6)]
    14       6.271906       6.271906       6.271906    1[6-(6,6)]
    15       5.272908       5.272908       5.272908    6[6-(1,6),6-(1,6),6-(8,8)]
    16       9.149744       9.149744       9.149744    6[1-(0),6-(1,6),6-(6,6)]
    17       6.595769       6.595769       6.595769    6[1-(0),6-(1,6),6-(6,6)]
    18       4.271404       4.271404       4.271404    6[6-(6,6),8-(66),8-(66)]
    19       9.399958       9.399958       9.399958    6[6-(1,6),6-(1,6),6-(8,8)]
    20       8.080714       8.080714       8.080714    6[1-(0),6-(1,6),6-(6,6)]
    21       9.647495       9.647495       9.647495    6[1-(0),6-(1,6),6-(6,6)]
    22       10.50952       10.50952       10.50952    6[6-(6,6),8-(66),8-(66)]
    23      13.146825      13.146825      13.146825    6[6-(1,6),6-(1,6),6-(8,8)]
    24       8.146809       8.146809       8.146809    6[1-(0),6-(1,6),6-(6,6)]
    25       9.917366       9.917366       9.917366    6[1-(0),6-(1,6),6-(6,6)]
    26      14.640577      14.640577      14.640577    6[6-(6,6),8-(66),8-(66)]
    27      11.424314      11.424314      11.424314    6[6-(1,6),6-(1,6),6-(8,8)]
    28       7.547478       7.547478       7.547478    6[1-(0),6-(1,6),6-(6,6)]
    29      10.101453      10.101453      10.101453    6[1-(0),6-(1,6),6-(6,6)]
    30      12.425818      12.425818      12.425818    6[6-(6,6),8-(66),8-(66)]
    31       7.297264       7.297264       7.297264    6[6-(1,6),6-(1,6),6-(8,8)]
    32       8.616508       8.616508       8.616508    6[1-(0),6-(1,6),6-(6,6)]
    33       7.049727       7.049727       7.049727    6[1-(0),6-(1,6),6-(6,6)]
    34       6.187702       6.187702       6.187702    6[6-(6,6),8-(66),8-(66)]
    35       3.550397       3.550397       3.550397    6[6-(1,6),6-(1,6),6-(8,8)]
    36       8.550413       8.550413       8.550413    6[1-(0),6-(1,6),6-(6,6)]
    37       6.779856       6.779856       6.779856    6[1-(0),6-(1,6),6-(6,6)]
    38       2.056645       2.056645       2.056645    6[6-(6,6),8-(66),8-(66)]
    39       4.533457       4.533457       4.533457    8[6-(6,8),66-(8,8,8,8,8)]
    40       3.201109       3.201109       3.201109    8[6-(6,8),66-(8,8,8,8,8)]
    41      10.264749      10.264749      10.264749    8[6-(6,8),66-(8,8,8,8,8)]
    42      11.667411      11.667411      11.667411    8[6-(6,8),66-(8,8,8,8,8)]
    43      10.916014      10.916014      10.916014    8[6-(6,8),66-(8,8,8,8,8)]
    44       12.63163       12.63163       12.63163    8[6-(6,8),66-(8,8,8,8,8)]
    45      12.163765      12.163765      12.163765    8[6-(6,8),66-(8,8,8,8,8)]
    46      13.496113      13.496113      13.496113    8[6-(6,8),66-(8,8,8,8,8)]
    47       6.432473       6.432473       6.432473    8[6-(6,8),66-(8,8,8,8,8)]
    48       5.029811       5.029811       5.029811    8[6-(6,8),66-(8,8,8,8,8)]
    49       5.781208       5.781208       5.781208    8[6-(6,8),66-(8,8,8,8,8)]
    50       4.065592       4.065592       4.065592    8[6-(6,8),66-(8,8,8,8,8)]
