# Supplementary material for: A collection of forcefield precursors for metal–organic frameworks
Source: RSC Adv. 2019 Nov 13;9(63):36492–507. doi: 10.1039/c9ra07327b (PMC9075174; doi:10.1039/c9ra07327b)
Supplement: RA-009-C9RA07327B-s2325 [file RA-009-C9RA07327B-s2325.txt]

SUNJOB_clean

9.811300    0.000000    0.000000
4.249001    9.513011    0.000000
2.634301    1.609903    10.637865

     1       11.09434       11.09434       11.09434    67[8-(6),8-(6),8-(6),8-(6),8-(6),8-(6)]
     2       5.600262       5.600262       5.600262    67[8-(6),8-(6),8-(6),8-(6),8-(6),8-(6)]
     3       5.529488       5.529488       5.529488    1[6-(6,6)]
     4       6.953317       6.953317       6.953317    1[6-(6,6)]
     5       6.592218       6.592218       6.592218    1[6-(6,6)]
     6      11.835848      11.835848      11.835848    1[6-(6,6)]
     7       9.459204       9.459204       9.459204    1[6-(6,6)]
     8       4.953754       4.953754       4.953754    1[6-(6,6)]
     9      11.165114      11.165114      11.165114    1[6-(6,6)]
    10       9.741285       9.741285       9.741285    1[6-(6,6)]
    11      10.102384      10.102384      10.102384    1[6-(6,6)]
    12       4.858754       4.858754       4.858754    1[6-(6,6)]
    13       7.235398       7.235398       7.235398    1[6-(6,6)]
    14      11.740848      11.740848      11.740848    1[6-(6,6)]
    15       3.954763       3.954763       3.954763    6[6-(1,6),6-(1,6),6-(8,8)]
    16       5.276705       5.276705       5.276705    6[1-(0),6-(1,6),6-(6,6)]
    17       7.835518       7.835518       7.835518    6[1-(0),6-(1,6),6-(6,6)]
    18       2.961083       2.961083       2.961083    6[6-(6,6),8-(67),8-(67)]
    19       8.078016       8.078016       8.078016    6[6-(1,6),6-(1,6),6-(8,8)]
    20       6.765165       6.765165       6.765165    6[1-(0),6-(1,6),6-(6,6)]
    21        10.9665        10.9665        10.9665    6[1-(0),6-(1,6),6-(6,6)]
    22       9.196043       9.196043       9.196043    6[6-(6,6),8-(67),8-(67)]
    23       4.858741       4.858741       4.858741    6[6-(1,6),6-(1,6),6-(8,8)]
    24       9.867605       9.867605       9.867605    6[1-(0),6-(1,6),6-(6,6)]
    25        5.46124        5.46124        5.46124    6[1-(0),6-(1,6),6-(6,6)]
    26       3.368373       3.368373       3.368373    6[6-(6,6),8-(67),8-(67)]
    27      12.739839      12.739839      12.739839    6[6-(1,6),6-(1,6),6-(8,8)]
    28      11.417897      11.417897      11.417897    6[1-(0),6-(1,6),6-(6,6)]
    29       8.859084       8.859084       8.859084    6[1-(0),6-(1,6),6-(6,6)]
    30      13.733519      13.733519      13.733519    6[6-(6,6),8-(67),8-(67)]
    31       8.616586       8.616586       8.616586    6[6-(1,6),6-(1,6),6-(8,8)]
    32       9.929437       9.929437       9.929437    6[1-(0),6-(1,6),6-(6,6)]
    33       5.728102       5.728102       5.728102    6[1-(0),6-(1,6),6-(6,6)]
    34       7.498559       7.498559       7.498559    6[6-(6,6),8-(67),8-(67)]
    35      11.835861      11.835861      11.835861    6[6-(1,6),6-(1,6),6-(8,8)]
    36       6.826997       6.826997       6.826997    6[1-(0),6-(1,6),6-(6,6)]
    37      11.233362      11.233362      11.233362    6[1-(0),6-(1,6),6-(6,6)]
    38      13.326229      13.326229      13.326229    6[6-(6,6),8-(67),8-(67)]
    39       1.885392       1.885392       1.885392    8[6-(6,8),67-(8,8,8,8,8)]
    40       3.229329       3.229329       3.229329    8[6-(6,8),67-(8,8,8,8,8)]
    41       8.957865       8.957865       8.957865    8[6-(6,8),67-(8,8,8,8,8)]
    42      10.348812      10.348812      10.348812    8[6-(6,8),67-(8,8,8,8,8)]
    43       7.091008       7.091008       7.091008    8[6-(6,8),67-(8,8,8,8,8)]
    44       2.751005       2.751005       2.751005    8[6-(6,8),67-(8,8,8,8,8)]
    45       14.80921       14.80921       14.80921    8[6-(6,8),67-(8,8,8,8,8)]
    46      13.465273      13.465273      13.465273    8[6-(6,8),67-(8,8,8,8,8)]
    47       7.736737       7.736737       7.736737    8[6-(6,8),67-(8,8,8,8,8)]
    48        6.34579        6.34579        6.34579    8[6-(6,8),67-(8,8,8,8,8)]
    49       9.603594       9.603594       9.603594    8[6-(6,8),67-(8,8,8,8,8)]
    50      13.943597      13.943597      13.943597    8[6-(6,8),67-(8,8,8,8,8)]
