# Supplementary material for: A collection of forcefield precursors for metal–organic frameworks
Source: RSC Adv. 2019 Nov 13;9(63):36492–507. doi: 10.1039/c9ra07327b (PMC9075174; doi:10.1039/c9ra07327b)
Supplement: RA-009-C9RA07327B-s2326 [file RA-009-C9RA07327B-s2326.txt]

SUNJOB01_clean

9.813500    0.000000    0.000000
4.252647    9.524745    0.000000
2.625615    1.586485    10.633434

     1      12.403511      12.403511      12.403511    67[8-(6),8-(6),8-(6),8-(6),8-(6),8-(6)]
     2       4.288251       4.288251       4.288251    67[8-(6),8-(6),8-(6),8-(6),8-(6),8-(6)]
     3      10.411371      10.411371      10.411371    1[6-(6,6)]
     4       8.526029       8.526029       8.526029    1[6-(6,6)]
     5       7.898348       7.898348       7.898348    1[6-(6,6)]
     6      10.510862      10.510862      10.510862    1[6-(6,6)]
     7       8.282832       8.282832       8.282832    1[6-(6,6)]
     8       6.845704       6.845704       6.845704    1[6-(6,6)]
     9       6.280391       6.280391       6.280391    1[6-(6,6)]
    10       8.165733       8.165733       8.165733    1[6-(6,6)]
    11       8.793414       8.793414       8.793414    1[6-(6,6)]
    12         6.1809         6.1809         6.1809    1[6-(6,6)]
    13        8.40893        8.40893        8.40893    1[6-(6,6)]
    14       9.846058       9.846058       9.846058    1[6-(6,6)]
    15      13.174194      13.174194      13.174194    6[6-(1,6),6-(1,6),6-(8,8)]
    16       9.913448       9.913448       9.913448    6[1-(0),6-(1,6),6-(6,6)]
    17       8.129932       8.129932       8.129932    6[1-(0),6-(1,6),6-(6,6)]
    18      14.640071      14.640071      14.640071    6[6-(6,6),8-(67),8-(67)]
    19       9.403682       9.403682       9.403682    6[6-(1,6),6-(1,6),6-(8,8)]
    20        8.08117        8.08117        8.08117    6[1-(0),6-(1,6),6-(6,6)]
    21       9.642081       9.642081       9.642081    6[1-(0),6-(1,6),6-(6,6)]
    22       5.262453       5.262453       5.262453    6[6-(1,6),6-(1,6),6-(8,8)]
    23       9.164197       9.164197       9.164197    6[1-(0),6-(1,6),6-(6,6)]
    24       6.588642       6.588642       6.588642    6[1-(0),6-(1,6),6-(6,6)]
    25       4.273003       4.273003       4.273003    6[6-(6,6),8-(67),8-(67)]
    26      10.494847      10.494847      10.494847    6[6-(6,6),8-(67),8-(67)]
    27       3.517568       3.517568       3.517568    6[6-(1,6),6-(1,6),6-(8,8)]
    28       6.778314       6.778314       6.778314    6[1-(0),6-(1,6),6-(6,6)]
    29        8.56183        8.56183        8.56183    6[1-(0),6-(1,6),6-(6,6)]
    30       2.051691       2.051691       2.051691    6[6-(6,6),8-(67),8-(67)]
    31        7.28808        7.28808        7.28808    6[6-(1,6),6-(1,6),6-(8,8)]
    32       8.610592       8.610592       8.610592    6[1-(0),6-(1,6),6-(6,6)]
    33       7.049681       7.049681       7.049681    6[1-(0),6-(1,6),6-(6,6)]
    34      11.429309      11.429309      11.429309    6[6-(1,6),6-(1,6),6-(8,8)]
    35       7.527565       7.527565       7.527565    6[1-(0),6-(1,6),6-(6,6)]
    36       10.10312       10.10312       10.10312    6[1-(0),6-(1,6),6-(6,6)]
    37      12.418759      12.418759      12.418759    6[6-(6,6),8-(67),8-(67)]
    38       6.196915       6.196915       6.196915    6[6-(6,6),8-(67),8-(67)]
    39      10.909758      10.909758      10.909758    8[6-(6,8),67-(8,8,8,8,8)]
    40      12.642551      12.642551      12.642551    8[6-(6,8),67-(8,8,8,8,8)]
    41      11.660767      11.660767      11.660767    8[6-(6,8),67-(8,8,8,8,8)]
    42       4.533417       4.533417       4.533417    8[6-(6,8),67-(8,8,8,8,8)]
    43       3.199263       3.199263       3.199263    8[6-(6,8),67-(8,8,8,8,8)]
    44      10.299617      10.299617      10.299617    8[6-(6,8),67-(8,8,8,8,8)]
    45       5.782004       5.782004       5.782004    8[6-(6,8),67-(8,8,8,8,8)]
    46       4.049211       4.049211       4.049211    8[6-(6,8),67-(8,8,8,8,8)]
    47       5.030995       5.030995       5.030995    8[6-(6,8),67-(8,8,8,8,8)]
    48      12.158345      12.158345      12.158345    8[6-(6,8),67-(8,8,8,8,8)]
    49      13.492499      13.492499      13.492499    8[6-(6,8),67-(8,8,8,8,8)]
    50       6.392145       6.392145       6.392145    8[6-(6,8),67-(8,8,8,8,8)]
