# Supplementary material for: A collection of forcefield precursors for metal–organic frameworks
Source: RSC Adv. 2019 Nov 13;9(63):36492–507. doi: 10.1039/c9ra07327b (PMC9075174; doi:10.1039/c9ra07327b)
Supplement: RA-009-C9RA07327B-s2327 [file RA-009-C9RA07327B-s2327.txt]

SUNLET_clean

27.096400    0.000000    0.000000
13.548200    27.314693    0.000000
13.548200    0.000016    27.314693

     1      27.339184      27.339184      27.339184    29[8-(6),8-(6),8-(6),8-(6)]
     2      27.339048      27.339048      27.339048    29[8-(6),8-(6),8-(6),8-(6)]
     3      26.853752      26.853752      26.853752    29[8-(6),8-(6),8-(6),8-(6)]
     4      26.853616      26.853616      26.853616    29[8-(6),8-(6),8-(6),8-(6)]
     5      32.803173      32.803173      32.803173    29[8-(6),8-(6),8-(6),8-(6)]
     6      35.438298      35.438298      35.438298    29[8-(6),8-(6),8-(6),8-(6)]
     7      21.389627      21.389627      21.389627    29[8-(6),8-(6),8-(6),8-(6)]
     8      18.754502      18.754502      18.754502    29[8-(6),8-(6),8-(6),8-(6)]
     9      34.113148      34.113148      34.113148    29[8-(6),8-(6),8-(6),8-(6)]
    10      34.113284      34.113284      34.113284    29[8-(6),8-(6),8-(6),8-(6)]
    11      20.079652      20.079652      20.079652    29[8-(6),8-(6),8-(6),8-(6)]
    12      20.079516      20.079516      20.079516    29[8-(6),8-(6),8-(6),8-(6)]
    13      26.029073      26.029073      26.029073    29[8-(6),8-(6),8-(6),8-(6)]
    14      28.664198      28.664198      28.664198    29[8-(6),8-(6),8-(6),8-(6)]
    15      28.163727      28.163727      28.163727    29[8-(6),8-(6),8-(6),8-(6)]
    16      25.528602      25.528602      25.528602    29[8-(6),8-(6),8-(6),8-(6)]
    17      15.341982      15.341982      15.341982    1[6-(6,6)]
    18      17.531371      17.531371      17.531371    1[6-(6,6)]
    19      16.851251      16.851251      16.851251    1[6-(6,6)]
    20      18.999996      18.999996      18.999996    1[6-(6,6)]
    21      16.553191      16.553191      16.553191    1[6-(6,6)]
    22      18.122072      18.122072      18.122072    1[6-(6,6)]
    23      21.579573      21.579573      21.579573    1[6-(6,6)]
    24      35.924407      35.924407      35.924407    1[6-(6,6)]
    25      32.000848      32.000848      32.000848    1[6-(6,6)]
    26      21.747571      21.747571      21.747571    1[6-(6,6)]
    27      32.057751      32.057751      32.057751    1[6-(6,6)]
    28       36.05447       36.05447       36.05447    1[6-(6,6)]
    29      18.490583      18.490583      18.490583    1[6-(1,6,8)]
    30      17.198085      17.198085      17.198085    1[6-(1,6,8)]
    31      19.390184      19.390184      19.390184    1[6-(1,1,6)]
    32      18.233168      18.233168      18.233168    1[6-(1,1,6)]
    33       17.91343       17.91343       17.91343    1[6-(1,1,6)]
    34      28.890182      28.890182      28.890182    1[6-(6,6)]
    35      31.079571      31.079571      31.079571    1[6-(6,6)]
    36      30.399451      30.399451      30.399451    1[6-(6,6)]
    37      32.548196      32.548196      32.548196    1[6-(6,6)]
    38      30.101391      30.101391      30.101391    1[6-(6,6)]
    39      31.670272      31.670272      31.670272    1[6-(6,6)]
    40      35.127773      35.127773      35.127773    1[6-(6,6)]
    41      35.924407      35.924407      35.924407    1[6-(6,6)]
    42      32.000848      32.000848      32.000848    1[6-(6,6)]
    43      35.295771      35.295771      35.295771    1[6-(6,6)]
    44      32.057751      32.057751      32.057751    1[6-(6,6)]
    45       36.05447       36.05447       36.05447    1[6-(6,6)]
    46      32.038783      32.038783      32.038783    1[6-(1,6,8)]
    47      30.746285      30.746285      30.746285    1[6-(1,6,8)]
    48      32.938384      32.938384      32.938384    1[6-(1,1,6)]
    49      31.781368      31.781368      31.781368    1[6-(1,1,6)]
    50       31.46163       31.46163       31.46163    1[6-(1,1,6)]
    51      25.302618      25.302618      25.302618    1[6-(6,6)]
    52      23.113229      23.113229      23.113229    1[6-(6,6)]
    53      23.793349      23.793349      23.793349    1[6-(6,6)]
    54      21.644604      21.644604      21.644604    1[6-(6,6)]
    55      24.091409      24.091409      24.091409    1[6-(6,6)]
    56      22.522528      22.522528      22.522528    1[6-(6,6)]
    57      19.065027      19.065027      19.065027    1[6-(6,6)]
    58      18.268393      18.268393      18.268393    1[6-(6,6)]
    59      22.191952      22.191952      22.191952    1[6-(6,6)]
    60      18.897029      18.897029      18.897029    1[6-(6,6)]
    61      22.135049      22.135049      22.135049    1[6-(6,6)]
    62       18.13833       18.13833       18.13833    1[6-(6,6)]
    63      22.154017      22.154017      22.154017    1[6-(1,6,8)]
    64      23.446515      23.446515      23.446515    1[6-(1,6,8)]
    65      21.254416      21.254416      21.254416    1[6-(1,1,6)]
    66      22.411432      22.411432      22.411432    1[6-(1,1,6)]
    67       22.73117       22.73117       22.73117    1[6-(1,1,6)]
    68      38.850818      38.850818      38.850818    1[6-(6,6)]
    69      36.661429      36.661429      36.661429    1[6-(6,6)]
    70      37.341549      37.341549      37.341549    1[6-(6,6)]
    71      35.192804      35.192804      35.192804    1[6-(6,6)]
    72      37.639609      37.639609      37.639609    1[6-(6,6)]
    73      36.070728      36.070728      36.070728    1[6-(6,6)]
    74      32.613227      32.613227      32.613227    1[6-(6,6)]
    75      18.268393      18.268393      18.268393    1[6-(6,6)]
    76      22.191952      22.191952      22.191952    1[6-(6,6)]
    77      32.445229      32.445229      32.445229    1[6-(6,6)]
    78      22.135049      22.135049      22.135049    1[6-(6,6)]
    79       18.13833       18.13833       18.13833    1[6-(6,6)]
    80      35.702217      35.702217      35.702217    1[6-(1,6,8)]
    81      36.994715      36.994715      36.994715    1[6-(1,6,8)]
    82      34.802616      34.802616      34.802616    1[6-(1,1,6)]
    83      35.959632      35.959632      35.959632    1[6-(1,1,6)]
    84       36.27937       36.27937       36.27937    1[6-(1,1,6)]
    85      38.850818      38.850818      38.850818    1[6-(6,6)]
    86      36.661429      36.661429      36.661429    1[6-(6,6)]
    87      37.341549      37.341549      37.341549    1[6-(6,6)]
    88      35.192804      35.192804      35.192804    1[6-(6,6)]
    89      37.639609      37.639609      37.639609    1[6-(6,6)]
    90      36.070728      36.070728      36.070728    1[6-(6,6)]
    91      32.613227      32.613227      32.613227    1[6-(6,6)]
    92      18.268393      18.268393      18.268393    1[6-(6,6)]
    93      22.191952      22.191952      22.191952    1[6-(6,6)]
    94      32.445229      32.445229      32.445229    1[6-(6,6)]
    95      22.135049      22.135049      22.135049    1[6-(6,6)]
    96       18.13833       18.13833       18.13833    1[6-(6,6)]
    97      35.702217      35.702217      35.702217    1[6-(1,6,8)]
    98      36.994715      36.994715      36.994715    1[6-(1,6,8)]
    99      34.802616      34.802616      34.802616    1[6-(1,1,6)]
   100      35.959632      35.959632      35.959632    1[6-(1,1,6)]
   101       36.27937       36.27937       36.27937    1[6-(1,1,6)]
   102      25.302618      25.302618      25.302618    1[6-(6,6)]
   103      23.113229      23.113229      23.113229    1[6-(6,6)]
   104      23.793349      23.793349      23.793349    1[6-(6,6)]
   105      21.644604      21.644604      21.644604    1[6-(6,6)]
   106      24.091409      24.091409      24.091409    1[6-(6,6)]
   107      22.522528      22.522528      22.522528    1[6-(6,6)]
   108      19.065027      19.065027      19.065027    1[6-(6,6)]
   109      18.268393      18.268393      18.268393    1[6-(6,6)]
   110      22.191952      22.191952      22.191952    1[6-(6,6)]
   111      18.897029      18.897029      18.897029    1[6-(6,6)]
   112      22.135049      22.135049      22.135049    1[6-(6,6)]
   113       18.13833       18.13833       18.13833    1[6-(6,6)]
   114      22.154017      22.154017      22.154017    1[6-(1,6,8)]
   115      23.446515      23.446515      23.446515    1[6-(1,6,8)]
   116      21.254416      21.254416      21.254416    1[6-(1,1,6)]
   117      22.411432      22.411432      22.411432    1[6-(1,1,6)]
   118       22.73117       22.73117       22.73117    1[6-(1,1,6)]
   119      28.890182      28.890182      28.890182    1[6-(6,6)]
   120      31.079571      31.079571      31.079571    1[6-(6,6)]
   121      30.399451      30.399451      30.399451    1[6-(6,6)]
   122      32.548196      32.548196      32.548196    1[6-(6,6)]
   123      30.101391      30.101391      30.101391    1[6-(6,6)]
   124      31.670272      31.670272      31.670272    1[6-(6,6)]
   125      35.127773      35.127773      35.127773    1[6-(6,6)]
   126      35.924407      35.924407      35.924407    1[6-(6,6)]
   127      32.000848      32.000848      32.000848    1[6-(6,6)]
   128      35.295771      35.295771      35.295771    1[6-(6,6)]
   129      32.057751      32.057751      32.057751    1[6-(6,6)]
   130       36.05447       36.05447       36.05447    1[6-(6,6)]
   131      32.038783      32.038783      32.038783    1[6-(1,6,8)]
   132      30.746285      30.746285      30.746285    1[6-(1,6,8)]
   133      32.938384      32.938384      32.938384    1[6-(1,1,6)]
   134      31.781368      31.781368      31.781368    1[6-(1,1,6)]
   135       31.46163       31.46163       31.46163    1[6-(1,1,6)]
   136      15.341982      15.341982      15.341982    1[6-(6,6)]
   137      17.531371      17.531371      17.531371    1[6-(6,6)]
   138      16.851251      16.851251      16.851251    1[6-(6,6)]
   139      18.999996      18.999996      18.999996    1[6-(6,6)]
   140      16.553191      16.553191      16.553191    1[6-(6,6)]
   141      18.122072      18.122072      18.122072    1[6-(6,6)]
   142      21.579573      21.579573      21.579573    1[6-(6,6)]
   143      35.924407      35.924407      35.924407    1[6-(6,6)]
   144      32.000848      32.000848      32.000848    1[6-(6,6)]
   145      21.747571      21.747571      21.747571    1[6-(6,6)]
   146      32.057751      32.057751      32.057751    1[6-(6,6)]
   147       36.05447       36.05447       36.05447    1[6-(6,6)]
   148      18.490583      18.490583      18.490583    1[6-(1,6,8)]
   149      17.198085      17.198085      17.198085    1[6-(1,6,8)]
   150      19.390184      19.390184      19.390184    1[6-(1,1,6)]
   151      18.233168      18.233168      18.233168    1[6-(1,1,6)]
   152       17.91343       17.91343       17.91343    1[6-(1,1,6)]
   153      22.116082      22.116082      22.116082    1[6-(6,6)]
   154      24.305471      24.305471      24.305471    1[6-(6,6)]
   155      23.625351      23.625351      23.625351    1[6-(6,6)]
   156      25.774096      25.774096      25.774096    1[6-(6,6)]
   157      23.327291      23.327291      23.327291    1[6-(6,6)]
   158      24.896172      24.896172      24.896172    1[6-(6,6)]
   159      28.353673      28.353673      28.353673    1[6-(6,6)]
   160      29.150307      29.150307      29.150307    1[6-(6,6)]
   161      25.226748      25.226748      25.226748    1[6-(6,6)]
   162      28.521671      28.521671      28.521671    1[6-(6,6)]
   163      25.283651      25.283651      25.283651    1[6-(6,6)]
   164       29.28037       29.28037       29.28037    1[6-(6,6)]
   165      25.264683      25.264683      25.264683    1[6-(1,6,8)]
   166      23.972185      23.972185      23.972185    1[6-(1,6,8)]
   167      26.164284      26.164284      26.164284    1[6-(1,1,6)]
   168      25.007268      25.007268      25.007268    1[6-(1,1,6)]
   169       24.68753       24.68753       24.68753    1[6-(1,1,6)]
   170      35.664282      35.664282      35.664282    1[6-(6,6)]
   171      37.853671      37.853671      37.853671    1[6-(6,6)]
   172      37.173551      37.173551      37.173551    1[6-(6,6)]
   173      39.322296      39.322296      39.322296    1[6-(6,6)]
   174      36.875491      36.875491      36.875491    1[6-(6,6)]
   175      38.444372      38.444372      38.444372    1[6-(6,6)]
   176      14.805473      14.805473      14.805473    1[6-(6,6)]
   177      29.150307      29.150307      29.150307    1[6-(6,6)]
   178      25.226748      25.226748      25.226748    1[6-(6,6)]
   179      42.069871      42.069871      42.069871    1[6-(6,6)]
   180      25.283651      25.283651      25.283651    1[6-(6,6)]
   181       29.28037       29.28037       29.28037    1[6-(6,6)]
   182      38.812883      38.812883      38.812883    1[6-(1,6,8)]
   183      37.520385      37.520385      37.520385    1[6-(1,6,8)]
   184      12.616084      12.616084      12.616084    1[6-(1,1,6)]
   185      38.555468      38.555468      38.555468    1[6-(1,1,6)]
   186       38.23573       38.23573       38.23573    1[6-(1,1,6)]
   187      18.528518      18.528518      18.528518    1[6-(6,6)]
   188      16.339129      16.339129      16.339129    1[6-(6,6)]
   189      17.019249      17.019249      17.019249    1[6-(6,6)]
   190      14.870504      14.870504      14.870504    1[6-(6,6)]
   191      17.317309      17.317309      17.317309    1[6-(6,6)]
   192      15.748428      15.748428      15.748428    1[6-(6,6)]
   193      39.387327      39.387327      39.387327    1[6-(6,6)]
   194      25.042493      25.042493      25.042493    1[6-(6,6)]
   195      28.966052      28.966052      28.966052    1[6-(6,6)]
   196      12.122929      12.122929      12.122929    1[6-(6,6)]
   197      28.909149      28.909149      28.909149    1[6-(6,6)]
   198       24.91243       24.91243       24.91243    1[6-(6,6)]
   199      15.379917      15.379917      15.379917    1[6-(1,6,8)]
   200      16.672415      16.672415      16.672415    1[6-(1,6,8)]
   201      41.576716      41.576716      41.576716    1[6-(1,1,6)]
   202      15.637332      15.637332      15.637332    1[6-(1,1,6)]
   203       15.95707       15.95707       15.95707    1[6-(1,1,6)]
   204      32.076718      32.076718      32.076718    1[6-(6,6)]
   205      29.887329      29.887329      29.887329    1[6-(6,6)]
   206      30.567449      30.567449      30.567449    1[6-(6,6)]
   207      28.418704      28.418704      28.418704    1[6-(6,6)]
   208      30.865509      30.865509      30.865509    1[6-(6,6)]
   209      29.296628      29.296628      29.296628    1[6-(6,6)]
   210      25.839127      25.839127      25.839127    1[6-(6,6)]
   211      25.042493      25.042493      25.042493    1[6-(6,6)]
   212      28.966052      28.966052      28.966052    1[6-(6,6)]
   213      25.671129      25.671129      25.671129    1[6-(6,6)]
   214      28.909149      28.909149      28.909149    1[6-(6,6)]
   215       24.91243       24.91243       24.91243    1[6-(6,6)]
   216      28.928117      28.928117      28.928117    1[6-(1,6,8)]
   217      30.220615      30.220615      30.220615    1[6-(1,6,8)]
   218      28.028516      28.028516      28.028516    1[6-(1,1,6)]
   219      29.185532      29.185532      29.185532    1[6-(1,1,6)]
   220       29.50527       29.50527       29.50527    1[6-(1,1,6)]
   221      32.076718      32.076718      32.076718    1[6-(6,6)]
   222      29.887329      29.887329      29.887329    1[6-(6,6)]
   223      30.567449      30.567449      30.567449    1[6-(6,6)]
   224      28.418704      28.418704      28.418704    1[6-(6,6)]
   225      30.865509      30.865509      30.865509    1[6-(6,6)]
   226      29.296628      29.296628      29.296628    1[6-(6,6)]
   227      25.839127      25.839127      25.839127    1[6-(6,6)]
   228      25.042493      25.042493      25.042493    1[6-(6,6)]
   229      28.966052      28.966052      28.966052    1[6-(6,6)]
   230      25.671129      25.671129      25.671129    1[6-(6,6)]
   231      28.909149      28.909149      28.909149    1[6-(6,6)]
   232       24.91243       24.91243       24.91243    1[6-(6,6)]
   233      28.928117      28.928117      28.928117    1[6-(1,6,8)]
   234      30.220615      30.220615      30.220615    1[6-(1,6,8)]
   235      28.028516      28.028516      28.028516    1[6-(1,1,6)]
   236      29.185532      29.185532      29.185532    1[6-(1,1,6)]
   237       29.50527       29.50527       29.50527    1[6-(1,1,6)]
   238      18.528518      18.528518      18.528518    1[6-(6,6)]
   239      16.339129      16.339129      16.339129    1[6-(6,6)]
   240      17.019249      17.019249      17.019249    1[6-(6,6)]
   241      14.870504      14.870504      14.870504    1[6-(6,6)]
   242      17.317309      17.317309      17.317309    1[6-(6,6)]
   243      15.748428      15.748428      15.748428    1[6-(6,6)]
   244      39.387327      39.387327      39.387327    1[6-(6,6)]
   245      25.042493      25.042493      25.042493    1[6-(6,6)]
   246      28.966052      28.966052      28.966052    1[6-(6,6)]
   247      12.122929      12.122929      12.122929    1[6-(6,6)]
   248      28.909149      28.909149      28.909149    1[6-(6,6)]
   249       24.91243       24.91243       24.91243    1[6-(6,6)]
   250      15.379917      15.379917      15.379917    1[6-(1,6,8)]
   251      16.672415      16.672415      16.672415    1[6-(1,6,8)]
   252      41.576716      41.576716      41.576716    1[6-(1,1,6)]
   253      15.637332      15.637332      15.637332    1[6-(1,1,6)]
   254       15.95707       15.95707       15.95707    1[6-(1,1,6)]
   255      35.664282      35.664282      35.664282    1[6-(6,6)]
   256      37.853671      37.853671      37.853671    1[6-(6,6)]
   257      37.173551      37.173551      37.173551    1[6-(6,6)]
   258      39.322296      39.322296      39.322296    1[6-(6,6)]
   259      36.875491      36.875491      36.875491    1[6-(6,6)]
   260      38.444372      38.444372      38.444372    1[6-(6,6)]
   261      14.805473      14.805473      14.805473    1[6-(6,6)]
   262      29.150307      29.150307      29.150307    1[6-(6,6)]
   263      25.226748      25.226748      25.226748    1[6-(6,6)]
   264      42.069871      42.069871      42.069871    1[6-(6,6)]
   265      25.283651      25.283651      25.283651    1[6-(6,6)]
   266       29.28037       29.28037       29.28037    1[6-(6,6)]
   267      38.812883      38.812883      38.812883    1[6-(1,6,8)]
   268      37.520385      37.520385      37.520385    1[6-(1,6,8)]
   269      12.616084      12.616084      12.616084    1[6-(1,1,6)]
   270      38.555468      38.555468      38.555468    1[6-(1,1,6)]
   271       38.23573       38.23573       38.23573    1[6-(1,1,6)]
   272      22.116082      22.116082      22.116082    1[6-(6,6)]
   273      24.305471      24.305471      24.305471    1[6-(6,6)]
   274      23.625351      23.625351      23.625351    1[6-(6,6)]
   275      25.774096      25.774096      25.774096    1[6-(6,6)]
   276      23.327291      23.327291      23.327291    1[6-(6,6)]
   277      24.896172      24.896172      24.896172    1[6-(6,6)]
   278      28.353673      28.353673      28.353673    1[6-(6,6)]
   279      29.150307      29.150307      29.150307    1[6-(6,6)]
   280      25.226748      25.226748      25.226748    1[6-(6,6)]
   281      28.521671      28.521671      28.521671    1[6-(6,6)]
   282      25.283651      25.283651      25.283651    1[6-(6,6)]
   283       29.28037       29.28037       29.28037    1[6-(6,6)]
   284      25.264683      25.264683      25.264683    1[6-(1,6,8)]
   285      23.972185      23.972185      23.972185    1[6-(1,6,8)]
   286      26.164284      26.164284      26.164284    1[6-(1,1,6)]
   287      25.007268      25.007268      25.007268    1[6-(1,1,6)]
   288       24.68753       24.68753       24.68753    1[6-(1,1,6)]
   289      15.194306      15.194306      15.194306    6[6-(6,6),8-(29),8-(29)]
   290      16.012347      16.012347      16.012347    6[6-(1,6),6-(1,6),6-(8,8)]
   291      20.075452      20.075452      20.075452    6[6-(1,6),6-(6,6),6-(6,6)]
   292      15.906942      15.906942      15.906942    6[1-(0),6-(1,6),6-(6,6)]
   293      18.175452      18.175452      18.175452    6[1-(0),6-(6,6),6-(6,8)]
   294      18.963957      18.963957      18.963957    6[6-(1,6),6-(6,6),8-(6)]
   295      19.275024      19.275024      19.275024    6[6-(1,6),6-(6,6),6-(6,6)]
   296      16.812503      16.812503      16.812503    6[1-(0),6-(1,6),6-(6,6)]
   297      19.485292      19.485292      19.485292    6[1-(0),6-(6,6),6-(6,6)]
   298      17.508068      17.508068      17.508068    6[6-(1,6),6-(1,6),6-(6,6)]
   299      19.893906      19.893906      19.893906    6[6-(6,6),6-(6,6),6-(6,8)]
   300      18.331257      18.331257      18.331257    6[6-(1,6),6-(6,6),6-(6,6)]
   301      16.645048      16.645048      16.645048    6[1-(0),6-(1,6),6-(6,6)]
   302      17.566596      17.566596      17.566596    6[1-(0),6-(1,6),6-(6,6)]
   303      20.356712      20.356712      20.356712    6[6-(1,6),6-(1,6),6-(6,6)]
   304      21.015426      21.015426      21.015426    6[1-(0),6-(1,6),6-(6,6)]
   305      34.108948      34.108948      34.108948    6[6-(6,6),8-(29),8-(29)]
   306      35.140508      35.140508      35.140508    6[1-(0),6-(1,6),6-(6,6)]
   307      32.820785      32.820785      32.820785    6[1-(0),6-(1,6),6-(6,6)]
   308      34.084833      34.084833      34.084833    6[6-(1,6),6-(1,6),6-(8,8)]
   309      20.425808      20.425808      20.425808    6[6-(1,6),6-(1,6),6-(6,6)]
   310      21.134108      21.134108      21.134108    6[1-(0),6-(1,6),6-(6,6)]
   311      32.854927      32.854927      32.854927    6[1-(0),6-(1,6),6-(6,6)]
   312      35.222339      35.222339      35.222339    6[1-(0),6-(1,6),6-(6,6)]
   313      18.162717      18.162717      18.162717    6[1-(0),1-(0),6-(1,1,1),8-(6)]
   314      18.449939      18.449939      18.449939    6[1-(0),1-(0),1-(0),6-(1,1,8)]
   315      28.742506      28.742506      28.742506    6[6-(6,6),8-(29),8-(29)]
   316      29.560547      29.560547      29.560547    6[6-(1,6),6-(1,6),6-(8,8)]
   317      33.623652      33.623652      33.623652    6[6-(1,6),6-(6,6),6-(6,6)]
   318      29.455142      29.455142      29.455142    6[1-(0),6-(1,6),6-(6,6)]
   319      31.723652      31.723652      31.723652    6[1-(0),6-(6,6),6-(6,8)]
   320      32.512157      32.512157      32.512157    6[6-(1,6),6-(6,6),8-(6)]
   321      32.823224      32.823224      32.823224    6[6-(1,6),6-(6,6),6-(6,6)]
   322      30.360703      30.360703      30.360703    6[1-(0),6-(1,6),6-(6,6)]
   323      33.033492      33.033492      33.033492    6[1-(0),6-(6,6),6-(6,6)]
   324      31.056268      31.056268      31.056268    6[6-(1,6),6-(1,6),6-(6,6)]
   325      33.442106      33.442106      33.442106    6[6-(6,6),6-(6,6),6-(6,8)]
   326      31.879457      31.879457      31.879457    6[6-(1,6),6-(6,6),6-(6,6)]
   327      30.193248      30.193248      30.193248    6[1-(0),6-(1,6),6-(6,6)]
   328      31.114796      31.114796      31.114796    6[1-(0),6-(1,6),6-(6,6)]
   329      33.904912      33.904912      33.904912    6[6-(1,6),6-(1,6),6-(6,6)]
   330      34.563626      34.563626      34.563626    6[1-(0),6-(1,6),6-(6,6)]
   331      34.108948      34.108948      34.108948    6[6-(6,6),8-(29),8-(29)]
   332      35.140508      35.140508      35.140508    6[1-(0),6-(1,6),6-(6,6)]
   333      32.820785      32.820785      32.820785    6[1-(0),6-(1,6),6-(6,6)]
   334      34.084833      34.084833      34.084833    6[6-(1,6),6-(1,6),6-(8,8)]
   335      33.974008      33.974008      33.974008    6[6-(1,6),6-(1,6),6-(6,6)]
   336      34.682308      34.682308      34.682308    6[1-(0),6-(1,6),6-(6,6)]
   337      32.854927      32.854927      32.854927    6[1-(0),6-(1,6),6-(6,6)]
   338      35.222339      35.222339      35.222339    6[1-(0),6-(1,6),6-(6,6)]
   339      31.710917      31.710917      31.710917    6[1-(0),1-(0),6-(1,1,1),8-(6)]
   340      31.998139      31.998139      31.998139    6[1-(0),1-(0),1-(0),6-(1,1,8)]
   341      25.450294      25.450294      25.450294    6[6-(6,6),8-(29),8-(29)]
   342      24.632253      24.632253      24.632253    6[6-(1,6),6-(1,6),6-(8,8)]
   343      20.569148      20.569148      20.569148    6[6-(1,6),6-(6,6),6-(6,6)]
   344      24.737658      24.737658      24.737658    6[1-(0),6-(1,6),6-(6,6)]
   345      22.469148      22.469148      22.469148    6[1-(0),6-(6,6),6-(6,8)]
   346      21.680643      21.680643      21.680643    6[6-(1,6),6-(6,6),8-(6)]
   347      21.369576      21.369576      21.369576    6[6-(1,6),6-(6,6),6-(6,6)]
   348      23.832097      23.832097      23.832097    6[1-(0),6-(1,6),6-(6,6)]
   349      21.159308      21.159308      21.159308    6[1-(0),6-(6,6),6-(6,6)]
   350      23.136532      23.136532      23.136532    6[6-(1,6),6-(1,6),6-(6,6)]
   351      20.750694      20.750694      20.750694    6[6-(6,6),6-(6,6),6-(6,8)]
   352      22.313343      22.313343      22.313343    6[6-(1,6),6-(6,6),6-(6,6)]
   353      23.999552      23.999552      23.999552    6[1-(0),6-(1,6),6-(6,6)]
   354      23.078004      23.078004      23.078004    6[1-(0),6-(1,6),6-(6,6)]
   355      20.287888      20.287888      20.287888    6[6-(1,6),6-(1,6),6-(6,6)]
   356      19.629174      19.629174      19.629174    6[1-(0),6-(1,6),6-(6,6)]
   357      20.083852      20.083852      20.083852    6[6-(6,6),8-(29),8-(29)]
   358      19.052292      19.052292      19.052292    6[1-(0),6-(1,6),6-(6,6)]
   359      21.372015      21.372015      21.372015    6[1-(0),6-(1,6),6-(6,6)]
   360      20.107967      20.107967      20.107967    6[6-(1,6),6-(1,6),6-(8,8)]
   361      20.218792      20.218792      20.218792    6[6-(1,6),6-(1,6),6-(6,6)]
   362      19.510492      19.510492      19.510492    6[1-(0),6-(1,6),6-(6,6)]
   363      21.337873      21.337873      21.337873    6[1-(0),6-(1,6),6-(6,6)]
   364      18.970461      18.970461      18.970461    6[1-(0),6-(1,6),6-(6,6)]
   365      22.481883      22.481883      22.481883    6[1-(0),1-(0),6-(1,1,1),8-(6)]
   366      22.194661      22.194661      22.194661    6[1-(0),1-(0),1-(0),6-(1,1,8)]
   367      38.998494      38.998494      38.998494    6[6-(6,6),8-(29),8-(29)]
   368      38.180453      38.180453      38.180453    6[6-(1,6),6-(1,6),6-(8,8)]
   369      34.117348      34.117348      34.117348    6[6-(1,6),6-(6,6),6-(6,6)]
   370      38.285858      38.285858      38.285858    6[1-(0),6-(1,6),6-(6,6)]
   371      36.017348      36.017348      36.017348    6[1-(0),6-(6,6),6-(6,8)]
   372      35.228843      35.228843      35.228843    6[6-(1,6),6-(6,6),8-(6)]
   373      34.917776      34.917776      34.917776    6[6-(1,6),6-(6,6),6-(6,6)]
   374      37.380297      37.380297      37.380297    6[1-(0),6-(1,6),6-(6,6)]
   375      34.707508      34.707508      34.707508    6[1-(0),6-(6,6),6-(6,6)]
   376      36.684732      36.684732      36.684732    6[6-(1,6),6-(1,6),6-(6,6)]
   377      34.298894      34.298894      34.298894    6[6-(6,6),6-(6,6),6-(6,8)]
   378      35.861543      35.861543      35.861543    6[6-(1,6),6-(6,6),6-(6,6)]
   379      37.547752      37.547752      37.547752    6[1-(0),6-(1,6),6-(6,6)]
   380      36.626204      36.626204      36.626204    6[1-(0),6-(1,6),6-(6,6)]
   381      33.836088      33.836088      33.836088    6[6-(1,6),6-(1,6),6-(6,6)]
   382      33.177374      33.177374      33.177374    6[1-(0),6-(1,6),6-(6,6)]
   383      20.083852      20.083852      20.083852    6[6-(6,6),8-(29),8-(29)]
   384      19.052292      19.052292      19.052292    6[1-(0),6-(1,6),6-(6,6)]
   385      21.372015      21.372015      21.372015    6[1-(0),6-(1,6),6-(6,6)]
   386      20.107967      20.107967      20.107967    6[6-(1,6),6-(1,6),6-(8,8)]
   387      20.218792      20.218792      20.218792    6[6-(1,6),6-(1,6),6-(6,6)]
   388      33.058692      33.058692      33.058692    6[1-(0),6-(1,6),6-(6,6)]
   389      21.337873      21.337873      21.337873    6[1-(0),6-(1,6),6-(6,6)]
   390      18.970461      18.970461      18.970461    6[1-(0),6-(1,6),6-(6,6)]
   391      36.030083      36.030083      36.030083    6[1-(0),1-(0),6-(1,1,1),8-(6)]
   392      35.742861      35.742861      35.742861    6[1-(0),1-(0),1-(0),6-(1,1,8)]
   393      38.998494      38.998494      38.998494    6[6-(6,6),8-(29),8-(29)]
   394      38.180453      38.180453      38.180453    6[6-(1,6),6-(1,6),6-(8,8)]
   395      34.117348      34.117348      34.117348    6[6-(1,6),6-(6,6),6-(6,6)]
   396      38.285858      38.285858      38.285858    6[1-(0),6-(1,6),6-(6,6)]
   397      36.017348      36.017348      36.017348    6[1-(0),6-(6,6),6-(6,8)]
   398      35.228843      35.228843      35.228843    6[6-(1,6),6-(6,6),8-(6)]
   399      34.917776      34.917776      34.917776    6[6-(1,6),6-(6,6),6-(6,6)]
   400      37.380297      37.380297      37.380297    6[1-(0),6-(1,6),6-(6,6)]
   401      34.707508      34.707508      34.707508    6[1-(0),6-(6,6),6-(6,6)]
   402      36.684732      36.684732      36.684732    6[6-(1,6),6-(1,6),6-(6,6)]
   403      34.298894      34.298894      34.298894    6[6-(6,6),6-(6,6),6-(6,8)]
   404      35.861543      35.861543      35.861543    6[6-(1,6),6-(6,6),6-(6,6)]
   405      37.547752      37.547752      37.547752    6[1-(0),6-(1,6),6-(6,6)]
   406      36.626204      36.626204      36.626204    6[1-(0),6-(1,6),6-(6,6)]
   407      33.836088      33.836088      33.836088    6[6-(1,6),6-(1,6),6-(6,6)]
   408      33.177374      33.177374      33.177374    6[1-(0),6-(1,6),6-(6,6)]
   409      20.083852      20.083852      20.083852    6[6-(6,6),8-(29),8-(29)]
   410      19.052292      19.052292      19.052292    6[1-(0),6-(1,6),6-(6,6)]
   411      21.372015      21.372015      21.372015    6[1-(0),6-(1,6),6-(6,6)]
   412      20.107967      20.107967      20.107967    6[6-(1,6),6-(1,6),6-(8,8)]
   413      20.218792      20.218792      20.218792    6[6-(1,6),6-(1,6),6-(6,6)]
   414      33.058692      33.058692      33.058692    6[1-(0),6-(1,6),6-(6,6)]
   415      21.337873      21.337873      21.337873    6[1-(0),6-(1,6),6-(6,6)]
   416      18.970461      18.970461      18.970461    6[1-(0),6-(1,6),6-(6,6)]
   417      36.030083      36.030083      36.030083    6[1-(0),1-(0),6-(1,1,1),8-(6)]
   418      35.742861      35.742861      35.742861    6[1-(0),1-(0),1-(0),6-(1,1,8)]
   419      25.450294      25.450294      25.450294    6[6-(6,6),8-(29),8-(29)]
   420      24.632253      24.632253      24.632253    6[6-(1,6),6-(1,6),6-(8,8)]
   421      20.569148      20.569148      20.569148    6[6-(1,6),6-(6,6),6-(6,6)]
   422      24.737658      24.737658      24.737658    6[1-(0),6-(1,6),6-(6,6)]
   423      22.469148      22.469148      22.469148    6[1-(0),6-(6,6),6-(6,8)]
   424      21.680643      21.680643      21.680643    6[6-(1,6),6-(6,6),8-(6)]
   425      21.369576      21.369576      21.369576    6[6-(1,6),6-(6,6),6-(6,6)]
   426      23.832097      23.832097      23.832097    6[1-(0),6-(1,6),6-(6,6)]
   427      21.159308      21.159308      21.159308    6[1-(0),6-(6,6),6-(6,6)]
   428      23.136532      23.136532      23.136532    6[6-(1,6),6-(1,6),6-(6,6)]
   429      20.750694      20.750694      20.750694    6[6-(6,6),6-(6,6),6-(6,8)]
   430      22.313343      22.313343      22.313343    6[6-(1,6),6-(6,6),6-(6,6)]
   431      23.999552      23.999552      23.999552    6[1-(0),6-(1,6),6-(6,6)]
   432      23.078004      23.078004      23.078004    6[1-(0),6-(1,6),6-(6,6)]
   433      20.287888      20.287888      20.287888    6[6-(1,6),6-(1,6),6-(6,6)]
   434      19.629174      19.629174      19.629174    6[1-(0),6-(1,6),6-(6,6)]
   435      20.083852      20.083852      20.083852    6[6-(6,6),8-(29),8-(29)]
   436      19.052292      19.052292      19.052292    6[1-(0),6-(1,6),6-(6,6)]
   437      21.372015      21.372015      21.372015    6[1-(0),6-(1,6),6-(6,6)]
   438      20.107967      20.107967      20.107967    6[6-(1,6),6-(1,6),6-(8,8)]
   439      20.218792      20.218792      20.218792    6[6-(1,6),6-(1,6),6-(6,6)]
   440      19.510492      19.510492      19.510492    6[1-(0),6-(1,6),6-(6,6)]
   441      21.337873      21.337873      21.337873    6[1-(0),6-(1,6),6-(6,6)]
   442      18.970461      18.970461      18.970461    6[1-(0),6-(1,6),6-(6,6)]
   443      22.481883      22.481883      22.481883    6[1-(0),1-(0),6-(1,1,1),8-(6)]
   444      22.194661      22.194661      22.194661    6[1-(0),1-(0),1-(0),6-(1,1,8)]
   445      28.742506      28.742506      28.742506    6[6-(6,6),8-(29),8-(29)]
   446      29.560547      29.560547      29.560547    6[6-(1,6),6-(1,6),6-(8,8)]
   447      33.623652      33.623652      33.623652    6[6-(1,6),6-(6,6),6-(6,6)]
   448      29.455142      29.455142      29.455142    6[1-(0),6-(1,6),6-(6,6)]
   449      31.723652      31.723652      31.723652    6[1-(0),6-(6,6),6-(6,8)]
   450      32.512157      32.512157      32.512157    6[6-(1,6),6-(6,6),8-(6)]
   451      32.823224      32.823224      32.823224    6[6-(1,6),6-(6,6),6-(6,6)]
   452      30.360703      30.360703      30.360703    6[1-(0),6-(1,6),6-(6,6)]
   453      33.033492      33.033492      33.033492    6[1-(0),6-(6,6),6-(6,6)]
   454      31.056268      31.056268      31.056268    6[6-(1,6),6-(1,6),6-(6,6)]
   455      33.442106      33.442106      33.442106    6[6-(6,6),6-(6,6),6-(6,8)]
   456      31.879457      31.879457      31.879457    6[6-(1,6),6-(6,6),6-(6,6)]
   457      30.193248      30.193248      30.193248    6[1-(0),6-(1,6),6-(6,6)]
   458      31.114796      31.114796      31.114796    6[1-(0),6-(1,6),6-(6,6)]
   459      33.904912      33.904912      33.904912    6[6-(1,6),6-(1,6),6-(6,6)]
   460      34.563626      34.563626      34.563626    6[1-(0),6-(1,6),6-(6,6)]
   461      34.108948      34.108948      34.108948    6[6-(6,6),8-(29),8-(29)]
   462      35.140508      35.140508      35.140508    6[1-(0),6-(1,6),6-(6,6)]
   463      32.820785      32.820785      32.820785    6[1-(0),6-(1,6),6-(6,6)]
   464      34.084833      34.084833      34.084833    6[6-(1,6),6-(1,6),6-(8,8)]
   465      33.974008      33.974008      33.974008    6[6-(1,6),6-(1,6),6-(6,6)]
   466      34.682308      34.682308      34.682308    6[1-(0),6-(1,6),6-(6,6)]
   467      32.854927      32.854927      32.854927    6[1-(0),6-(1,6),6-(6,6)]
   468      35.222339      35.222339      35.222339    6[1-(0),6-(1,6),6-(6,6)]
   469      31.710917      31.710917      31.710917    6[1-(0),1-(0),6-(1,1,1),8-(6)]
   470      31.998139      31.998139      31.998139    6[1-(0),1-(0),1-(0),6-(1,1,8)]
   471      15.194306      15.194306      15.194306    6[6-(6,6),8-(29),8-(29)]
   472      16.012347      16.012347      16.012347    6[6-(1,6),6-(1,6),6-(8,8)]
   473      20.075452      20.075452      20.075452    6[6-(1,6),6-(6,6),6-(6,6)]
   474      15.906942      15.906942      15.906942    6[1-(0),6-(1,6),6-(6,6)]
   475      18.175452      18.175452      18.175452    6[1-(0),6-(6,6),6-(6,8)]
   476      18.963957      18.963957      18.963957    6[6-(1,6),6-(6,6),8-(6)]
   477      19.275024      19.275024      19.275024    6[6-(1,6),6-(6,6),6-(6,6)]
   478      16.812503      16.812503      16.812503    6[1-(0),6-(1,6),6-(6,6)]
   479      19.485292      19.485292      19.485292    6[1-(0),6-(6,6),6-(6,6)]
   480      17.508068      17.508068      17.508068    6[6-(1,6),6-(1,6),6-(6,6)]
   481      19.893906      19.893906      19.893906    6[6-(6,6),6-(6,6),6-(6,8)]
   482      18.331257      18.331257      18.331257    6[6-(1,6),6-(6,6),6-(6,6)]
   483      16.645048      16.645048      16.645048    6[1-(0),6-(1,6),6-(6,6)]
   484      17.566596      17.566596      17.566596    6[1-(0),6-(1,6),6-(6,6)]
   485      20.356712      20.356712      20.356712    6[6-(1,6),6-(1,6),6-(6,6)]
   486      21.015426      21.015426      21.015426    6[1-(0),6-(1,6),6-(6,6)]
   487      34.108948      34.108948      34.108948    6[6-(6,6),8-(29),8-(29)]
   488      35.140508      35.140508      35.140508    6[1-(0),6-(1,6),6-(6,6)]
   489      32.820785      32.820785      32.820785    6[1-(0),6-(1,6),6-(6,6)]
   490      34.084833      34.084833      34.084833    6[6-(1,6),6-(1,6),6-(8,8)]
   491      20.425808      20.425808      20.425808    6[6-(1,6),6-(1,6),6-(6,6)]
   492      21.134108      21.134108      21.134108    6[1-(0),6-(1,6),6-(6,6)]
   493      32.854927      32.854927      32.854927    6[1-(0),6-(1,6),6-(6,6)]
   494      35.222339      35.222339      35.222339    6[1-(0),6-(1,6),6-(6,6)]
   495      18.162717      18.162717      18.162717    6[1-(0),1-(0),6-(1,1,1),8-(6)]
   496      18.449939      18.449939      18.449939    6[1-(0),1-(0),1-(0),6-(1,1,8)]
   497      21.968406      21.968406      21.968406    6[6-(6,6),8-(29),8-(29)]
   498      22.786447      22.786447      22.786447    6[6-(1,6),6-(1,6),6-(8,8)]
   499      26.849552      26.849552      26.849552    6[6-(1,6),6-(6,6),6-(6,6)]
   500      22.681042      22.681042      22.681042    6[1-(0),6-(1,6),6-(6,6)]
   501      24.949552      24.949552      24.949552    6[1-(0),6-(6,6),6-(6,8)]
   502      25.738057      25.738057      25.738057    6[6-(1,6),6-(6,6),8-(6)]
   503      26.049124      26.049124      26.049124    6[6-(1,6),6-(6,6),6-(6,6)]
   504      23.586603      23.586603      23.586603    6[1-(0),6-(1,6),6-(6,6)]
   505      26.259392      26.259392      26.259392    6[1-(0),6-(6,6),6-(6,6)]
   506      24.282168      24.282168      24.282168    6[6-(1,6),6-(1,6),6-(6,6)]
   507      26.668006      26.668006      26.668006    6[6-(6,6),6-(6,6),6-(6,8)]
   508      25.105357      25.105357      25.105357    6[6-(1,6),6-(6,6),6-(6,6)]
   509      23.419148      23.419148      23.419148    6[1-(0),6-(1,6),6-(6,6)]
   510      24.340696      24.340696      24.340696    6[1-(0),6-(1,6),6-(6,6)]
   511      27.130812      27.130812      27.130812    6[6-(1,6),6-(1,6),6-(6,6)]
   512      27.789526      27.789526      27.789526    6[1-(0),6-(1,6),6-(6,6)]
   513      27.334848      27.334848      27.334848    6[6-(6,6),8-(29),8-(29)]
   514      28.366408      28.366408      28.366408    6[1-(0),6-(1,6),6-(6,6)]
   515      26.046685      26.046685      26.046685    6[1-(0),6-(1,6),6-(6,6)]
   516      27.310733      27.310733      27.310733    6[6-(1,6),6-(1,6),6-(8,8)]
   517      27.199908      27.199908      27.199908    6[6-(1,6),6-(1,6),6-(6,6)]
   518      27.908208      27.908208      27.908208    6[1-(0),6-(1,6),6-(6,6)]
   519      26.080827      26.080827      26.080827    6[1-(0),6-(1,6),6-(6,6)]
   520      28.448239      28.448239      28.448239    6[1-(0),6-(1,6),6-(6,6)]
   521      24.936817      24.936817      24.936817    6[1-(0),1-(0),6-(1,1,1),8-(6)]
   522      25.224039      25.224039      25.224039    6[1-(0),1-(0),1-(0),6-(1,1,8)]
   523      35.516606      35.516606      35.516606    6[6-(6,6),8-(29),8-(29)]
   524      36.334647      36.334647      36.334647    6[6-(1,6),6-(1,6),6-(8,8)]
   525      40.397752      40.397752      40.397752    6[6-(1,6),6-(6,6),6-(6,6)]
   526      36.229242      36.229242      36.229242    6[1-(0),6-(1,6),6-(6,6)]
   527      38.497752      38.497752      38.497752    6[1-(0),6-(6,6),6-(6,8)]
   528      39.286257      39.286257      39.286257    6[6-(1,6),6-(6,6),8-(6)]
   529      39.597324      39.597324      39.597324    6[6-(1,6),6-(6,6),6-(6,6)]
   530      37.134803      37.134803      37.134803    6[1-(0),6-(1,6),6-(6,6)]
   531      39.807592      39.807592      39.807592    6[1-(0),6-(6,6),6-(6,6)]
   532      37.830368      37.830368      37.830368    6[6-(1,6),6-(1,6),6-(6,6)]
   533      40.216206      40.216206      40.216206    6[6-(6,6),6-(6,6),6-(6,8)]
   534      38.653557      38.653557      38.653557    6[6-(1,6),6-(6,6),6-(6,6)]
   535      36.967348      36.967348      36.967348    6[1-(0),6-(1,6),6-(6,6)]
   536      37.888896      37.888896      37.888896    6[1-(0),6-(1,6),6-(6,6)]
   537      40.679012      40.679012      40.679012    6[6-(1,6),6-(1,6),6-(6,6)]
   538      41.337726      41.337726      41.337726    6[1-(0),6-(1,6),6-(6,6)]
   539      27.334848      27.334848      27.334848    6[6-(6,6),8-(29),8-(29)]
   540      28.366408      28.366408      28.366408    6[1-(0),6-(1,6),6-(6,6)]
   541      26.046685      26.046685      26.046685    6[1-(0),6-(1,6),6-(6,6)]
   542      27.310733      27.310733      27.310733    6[6-(1,6),6-(1,6),6-(8,8)]
   543      27.199908      27.199908      27.199908    6[6-(1,6),6-(1,6),6-(6,6)]
   544      41.456408      41.456408      41.456408    6[1-(0),6-(1,6),6-(6,6)]
   545      26.080827      26.080827      26.080827    6[1-(0),6-(1,6),6-(6,6)]
   546      28.448239      28.448239      28.448239    6[1-(0),6-(1,6),6-(6,6)]
   547      38.485017      38.485017      38.485017    6[1-(0),1-(0),6-(1,1,1),8-(6)]
   548      38.772239      38.772239      38.772239    6[1-(0),1-(0),1-(0),6-(1,1,8)]
   549      18.676194      18.676194      18.676194    6[6-(6,6),8-(29),8-(29)]
   550      17.858153      17.858153      17.858153    6[6-(1,6),6-(1,6),6-(8,8)]
   551      13.795048      13.795048      13.795048    6[6-(1,6),6-(6,6),6-(6,6)]
   552      17.963558      17.963558      17.963558    6[1-(0),6-(1,6),6-(6,6)]
   553      15.695048      15.695048      15.695048    6[1-(0),6-(6,6),6-(6,8)]
   554      14.906543      14.906543      14.906543    6[6-(1,6),6-(6,6),8-(6)]
   555      14.595476      14.595476      14.595476    6[6-(1,6),6-(6,6),6-(6,6)]
   556      17.057997      17.057997      17.057997    6[1-(0),6-(1,6),6-(6,6)]
   557      14.385208      14.385208      14.385208    6[1-(0),6-(6,6),6-(6,6)]
   558      16.362432      16.362432      16.362432    6[6-(1,6),6-(1,6),6-(6,6)]
   559      13.976594      13.976594      13.976594    6[6-(6,6),6-(6,6),6-(6,8)]
   560      15.539243      15.539243      15.539243    6[6-(1,6),6-(6,6),6-(6,6)]
   561      17.225452      17.225452      17.225452    6[1-(0),6-(1,6),6-(6,6)]
   562      16.303904      16.303904      16.303904    6[1-(0),6-(1,6),6-(6,6)]
   563      13.513788      13.513788      13.513788    6[6-(1,6),6-(1,6),6-(6,6)]
   564      12.855074      12.855074      12.855074    6[1-(0),6-(1,6),6-(6,6)]
   565      26.857952      26.857952      26.857952    6[6-(6,6),8-(29),8-(29)]
   566      25.826392      25.826392      25.826392    6[1-(0),6-(1,6),6-(6,6)]
   567      28.146115      28.146115      28.146115    6[1-(0),6-(1,6),6-(6,6)]
   568      26.882067      26.882067      26.882067    6[6-(1,6),6-(1,6),6-(8,8)]
   569      13.444692      13.444692      13.444692    6[6-(1,6),6-(1,6),6-(6,6)]
   570      12.736392      12.736392      12.736392    6[1-(0),6-(1,6),6-(6,6)]
   571      28.111973      28.111973      28.111973    6[1-(0),6-(1,6),6-(6,6)]
   572      25.744561      25.744561      25.744561    6[1-(0),6-(1,6),6-(6,6)]
   573      15.707783      15.707783      15.707783    6[1-(0),1-(0),6-(1,1,1),8-(6)]
   574      15.420561      15.420561      15.420561    6[1-(0),1-(0),1-(0),6-(1,1,8)]
   575      32.224394      32.224394      32.224394    6[6-(6,6),8-(29),8-(29)]
   576      31.406353      31.406353      31.406353    6[6-(1,6),6-(1,6),6-(8,8)]
   577      27.343248      27.343248      27.343248    6[6-(1,6),6-(6,6),6-(6,6)]
   578      31.511758      31.511758      31.511758    6[1-(0),6-(1,6),6-(6,6)]
   579      29.243248      29.243248      29.243248    6[1-(0),6-(6,6),6-(6,8)]
   580      28.454743      28.454743      28.454743    6[6-(1,6),6-(6,6),8-(6)]
   581      28.143676      28.143676      28.143676    6[6-(1,6),6-(6,6),6-(6,6)]
   582      30.606197      30.606197      30.606197    6[1-(0),6-(1,6),6-(6,6)]
   583      27.933408      27.933408      27.933408    6[1-(0),6-(6,6),6-(6,6)]
   584      29.910632      29.910632      29.910632    6[6-(1,6),6-(1,6),6-(6,6)]
   585      27.524794      27.524794      27.524794    6[6-(6,6),6-(6,6),6-(6,8)]
   586      29.087443      29.087443      29.087443    6[6-(1,6),6-(6,6),6-(6,6)]
   587      30.773652      30.773652      30.773652    6[1-(0),6-(1,6),6-(6,6)]
   588      29.852104      29.852104      29.852104    6[1-(0),6-(1,6),6-(6,6)]
   589      27.061988      27.061988      27.061988    6[6-(1,6),6-(1,6),6-(6,6)]
   590      26.403274      26.403274      26.403274    6[1-(0),6-(1,6),6-(6,6)]
   591      26.857952      26.857952      26.857952    6[6-(6,6),8-(29),8-(29)]
   592      25.826392      25.826392      25.826392    6[1-(0),6-(1,6),6-(6,6)]
   593      28.146115      28.146115      28.146115    6[1-(0),6-(1,6),6-(6,6)]
   594      26.882067      26.882067      26.882067    6[6-(1,6),6-(1,6),6-(8,8)]
   595      26.992892      26.992892      26.992892    6[6-(1,6),6-(1,6),6-(6,6)]
   596      26.284592      26.284592      26.284592    6[1-(0),6-(1,6),6-(6,6)]
   597      28.111973      28.111973      28.111973    6[1-(0),6-(1,6),6-(6,6)]
   598      25.744561      25.744561      25.744561    6[1-(0),6-(1,6),6-(6,6)]
   599      29.255983      29.255983      29.255983    6[1-(0),1-(0),6-(1,1,1),8-(6)]
   600      28.968761      28.968761      28.968761    6[1-(0),1-(0),1-(0),6-(1,1,8)]
   601      32.224394      32.224394      32.224394    6[6-(6,6),8-(29),8-(29)]
   602      31.406353      31.406353      31.406353    6[6-(1,6),6-(1,6),6-(8,8)]
   603      27.343248      27.343248      27.343248    6[6-(1,6),6-(6,6),6-(6,6)]
   604      31.511758      31.511758      31.511758    6[1-(0),6-(1,6),6-(6,6)]
   605      29.243248      29.243248      29.243248    6[1-(0),6-(6,6),6-(6,8)]
   606      28.454743      28.454743      28.454743    6[6-(1,6),6-(6,6),8-(6)]
   607      28.143676      28.143676      28.143676    6[6-(1,6),6-(6,6),6-(6,6)]
   608      30.606197      30.606197      30.606197    6[1-(0),6-(1,6),6-(6,6)]
   609      27.933408      27.933408      27.933408    6[1-(0),6-(6,6),6-(6,6)]
   610      29.910632      29.910632      29.910632    6[6-(1,6),6-(1,6),6-(6,6)]
   611      27.524794      27.524794      27.524794    6[6-(6,6),6-(6,6),6-(6,8)]
   612      29.087443      29.087443      29.087443    6[6-(1,6),6-(6,6),6-(6,6)]
   613      30.773652      30.773652      30.773652    6[1-(0),6-(1,6),6-(6,6)]
   614      29.852104      29.852104      29.852104    6[1-(0),6-(1,6),6-(6,6)]
   615      27.061988      27.061988      27.061988    6[6-(1,6),6-(1,6),6-(6,6)]
   616      26.403274      26.403274      26.403274    6[1-(0),6-(1,6),6-(6,6)]
   617      26.857952      26.857952      26.857952    6[6-(6,6),8-(29),8-(29)]
   618      25.826392      25.826392      25.826392    6[1-(0),6-(1,6),6-(6,6)]
   619      28.146115      28.146115      28.146115    6[1-(0),6-(1,6),6-(6,6)]
   620      26.882067      26.882067      26.882067    6[6-(1,6),6-(1,6),6-(8,8)]
   621      26.992892      26.992892      26.992892    6[6-(1,6),6-(1,6),6-(6,6)]
   622      26.284592      26.284592      26.284592    6[1-(0),6-(1,6),6-(6,6)]
   623      28.111973      28.111973      28.111973    6[1-(0),6-(1,6),6-(6,6)]
   624      25.744561      25.744561      25.744561    6[1-(0),6-(1,6),6-(6,6)]
   625      29.255983      29.255983      29.255983    6[1-(0),1-(0),6-(1,1,1),8-(6)]
   626      28.968761      28.968761      28.968761    6[1-(0),1-(0),1-(0),6-(1,1,8)]
   627      18.676194      18.676194      18.676194    6[6-(6,6),8-(29),8-(29)]
   628      17.858153      17.858153      17.858153    6[6-(1,6),6-(1,6),6-(8,8)]
   629      13.795048      13.795048      13.795048    6[6-(1,6),6-(6,6),6-(6,6)]
   630      17.963558      17.963558      17.963558    6[1-(0),6-(1,6),6-(6,6)]
   631      15.695048      15.695048      15.695048    6[1-(0),6-(6,6),6-(6,8)]
   632      14.906543      14.906543      14.906543    6[6-(1,6),6-(6,6),8-(6)]
   633      14.595476      14.595476      14.595476    6[6-(1,6),6-(6,6),6-(6,6)]
   634      17.057997      17.057997      17.057997    6[1-(0),6-(1,6),6-(6,6)]
   635      14.385208      14.385208      14.385208    6[1-(0),6-(6,6),6-(6,6)]
   636      16.362432      16.362432      16.362432    6[6-(1,6),6-(1,6),6-(6,6)]
   637      13.976594      13.976594      13.976594    6[6-(6,6),6-(6,6),6-(6,8)]
   638      15.539243      15.539243      15.539243    6[6-(1,6),6-(6,6),6-(6,6)]
   639      17.225452      17.225452      17.225452    6[1-(0),6-(1,6),6-(6,6)]
   640      16.303904      16.303904      16.303904    6[1-(0),6-(1,6),6-(6,6)]
   641      13.513788      13.513788      13.513788    6[6-(1,6),6-(1,6),6-(6,6)]
   642      12.855074      12.855074      12.855074    6[1-(0),6-(1,6),6-(6,6)]
   643      26.857952      26.857952      26.857952    6[6-(6,6),8-(29),8-(29)]
   644      25.826392      25.826392      25.826392    6[1-(0),6-(1,6),6-(6,6)]
   645      28.146115      28.146115      28.146115    6[1-(0),6-(1,6),6-(6,6)]
   646      26.882067      26.882067      26.882067    6[6-(1,6),6-(1,6),6-(8,8)]
   647      13.444692      13.444692      13.444692    6[6-(1,6),6-(1,6),6-(6,6)]
   648      12.736392      12.736392      12.736392    6[1-(0),6-(1,6),6-(6,6)]
   649      28.111973      28.111973      28.111973    6[1-(0),6-(1,6),6-(6,6)]
   650      25.744561      25.744561      25.744561    6[1-(0),6-(1,6),6-(6,6)]
   651      15.707783      15.707783      15.707783    6[1-(0),1-(0),6-(1,1,1),8-(6)]
   652      15.420561      15.420561      15.420561    6[1-(0),1-(0),1-(0),6-(1,1,8)]
   653      35.516606      35.516606      35.516606    6[6-(6,6),8-(29),8-(29)]
   654      36.334647      36.334647      36.334647    6[6-(1,6),6-(1,6),6-(8,8)]
   655      40.397752      40.397752      40.397752    6[6-(1,6),6-(6,6),6-(6,6)]
   656      36.229242      36.229242      36.229242    6[1-(0),6-(1,6),6-(6,6)]
   657      38.497752      38.497752      38.497752    6[1-(0),6-(6,6),6-(6,8)]
   658      39.286257      39.286257      39.286257    6[6-(1,6),6-(6,6),8-(6)]
   659      39.597324      39.597324      39.597324    6[6-(1,6),6-(6,6),6-(6,6)]
   660      37.134803      37.134803      37.134803    6[1-(0),6-(1,6),6-(6,6)]
   661      39.807592      39.807592      39.807592    6[1-(0),6-(6,6),6-(6,6)]
   662      37.830368      37.830368      37.830368    6[6-(1,6),6-(1,6),6-(6,6)]
   663      40.216206      40.216206      40.216206    6[6-(6,6),6-(6,6),6-(6,8)]
   664      38.653557      38.653557      38.653557    6[6-(1,6),6-(6,6),6-(6,6)]
   665      36.967348      36.967348      36.967348    6[1-(0),6-(1,6),6-(6,6)]
   666      37.888896      37.888896      37.888896    6[1-(0),6-(1,6),6-(6,6)]
   667      40.679012      40.679012      40.679012    6[6-(1,6),6-(1,6),6-(6,6)]
   668      41.337726      41.337726      41.337726    6[1-(0),6-(1,6),6-(6,6)]
   669      27.334848      27.334848      27.334848    6[6-(6,6),8-(29),8-(29)]
   670      28.366408      28.366408      28.366408    6[1-(0),6-(1,6),6-(6,6)]
   671      26.046685      26.046685      26.046685    6[1-(0),6-(1,6),6-(6,6)]
   672      27.310733      27.310733      27.310733    6[6-(1,6),6-(1,6),6-(8,8)]
   673      27.199908      27.199908      27.199908    6[6-(1,6),6-(1,6),6-(6,6)]
   674      41.456408      41.456408      41.456408    6[1-(0),6-(1,6),6-(6,6)]
   675      26.080827      26.080827      26.080827    6[1-(0),6-(1,6),6-(6,6)]
   676      28.448239      28.448239      28.448239    6[1-(0),6-(1,6),6-(6,6)]
   677      38.485017      38.485017      38.485017    6[1-(0),1-(0),6-(1,1,1),8-(6)]
   678      38.772239      38.772239      38.772239    6[1-(0),1-(0),1-(0),6-(1,1,8)]
   679      21.968406      21.968406      21.968406    6[6-(6,6),8-(29),8-(29)]
   680      22.786447      22.786447      22.786447    6[6-(1,6),6-(1,6),6-(8,8)]
   681      26.849552      26.849552      26.849552    6[6-(1,6),6-(6,6),6-(6,6)]
   682      22.681042      22.681042      22.681042    6[1-(0),6-(1,6),6-(6,6)]
   683      24.949552      24.949552      24.949552    6[1-(0),6-(6,6),6-(6,8)]
   684      25.738057      25.738057      25.738057    6[6-(1,6),6-(6,6),8-(6)]
   685      26.049124      26.049124      26.049124    6[6-(1,6),6-(6,6),6-(6,6)]
   686      23.586603      23.586603      23.586603    6[1-(0),6-(1,6),6-(6,6)]
   687      26.259392      26.259392      26.259392    6[1-(0),6-(6,6),6-(6,6)]
   688      24.282168      24.282168      24.282168    6[6-(1,6),6-(1,6),6-(6,6)]
   689      26.668006      26.668006      26.668006    6[6-(6,6),6-(6,6),6-(6,8)]
   690      25.105357      25.105357      25.105357    6[6-(1,6),6-(6,6),6-(6,6)]
   691      23.419148      23.419148      23.419148    6[1-(0),6-(1,6),6-(6,6)]
   692      24.340696      24.340696      24.340696    6[1-(0),6-(1,6),6-(6,6)]
   693      27.130812      27.130812      27.130812    6[6-(1,6),6-(1,6),6-(6,6)]
   694      27.789526      27.789526      27.789526    6[1-(0),6-(1,6),6-(6,6)]
   695      27.334848      27.334848      27.334848    6[6-(6,6),8-(29),8-(29)]
   696      28.366408      28.366408      28.366408    6[1-(0),6-(1,6),6-(6,6)]
   697      26.046685      26.046685      26.046685    6[1-(0),6-(1,6),6-(6,6)]
   698      27.310733      27.310733      27.310733    6[6-(1,6),6-(1,6),6-(8,8)]
   699      27.199908      27.199908      27.199908    6[6-(1,6),6-(1,6),6-(6,6)]
   700      27.908208      27.908208      27.908208    6[1-(0),6-(1,6),6-(6,6)]
   701      26.080827      26.080827      26.080827    6[1-(0),6-(1,6),6-(6,6)]
   702      28.448239      28.448239      28.448239    6[1-(0),6-(1,6),6-(6,6)]
   703      24.936817      24.936817      24.936817    6[1-(0),1-(0),6-(1,1,1),8-(6)]
   704      25.224039      25.224039      25.224039    6[1-(0),1-(0),1-(0),6-(1,1,8)]
   705      15.100553      15.100553      15.100553    8[6-(6,8),29-(8,8,8)]
   706      33.003957      33.003957      33.003957    8[6-(6,8),29-(8,8,8)]
   707      14.655359      14.655359      14.655359    8[6-(6,8),29-(8,8,8)]
   708        35.2451        35.2451        35.2451    8[6-(6,8),29-(8,8,8)]
   709      18.831727      18.831727      18.831727    8[6-(1,1,6),6-(6,6)]
   710      28.648753      28.648753      28.648753    8[6-(6,8),29-(8,8,8)]
   711      33.003957      33.003957      33.003957    8[6-(6,8),29-(8,8,8)]
   712      28.203559      28.203559      28.203559    8[6-(6,8),29-(8,8,8)]
   713        35.2451        35.2451        35.2451    8[6-(6,8),29-(8,8,8)]
   714      32.379927      32.379927      32.379927    8[6-(1,1,6),6-(6,6)]
   715      25.544047      25.544047      25.544047    8[6-(6,8),29-(8,8,8)]
   716      21.188843      21.188843      21.188843    8[6-(6,8),29-(8,8,8)]
   717      25.989241      25.989241      25.989241    8[6-(6,8),29-(8,8,8)]
   718        18.9477        18.9477        18.9477    8[6-(6,8),29-(8,8,8)]
   719      21.812873      21.812873      21.812873    8[6-(1,1,6),6-(6,6)]
   720      39.092247      39.092247      39.092247    8[6-(6,8),29-(8,8,8)]
   721      21.188843      21.188843      21.188843    8[6-(6,8),29-(8,8,8)]
   722      39.537441      39.537441      39.537441    8[6-(6,8),29-(8,8,8)]
   723        18.9477        18.9477        18.9477    8[6-(6,8),29-(8,8,8)]
   724      35.361073      35.361073      35.361073    8[6-(1,1,6),6-(6,6)]
   725      39.092247      39.092247      39.092247    8[6-(6,8),29-(8,8,8)]
   726      21.188843      21.188843      21.188843    8[6-(6,8),29-(8,8,8)]
   727      39.537441      39.537441      39.537441    8[6-(6,8),29-(8,8,8)]
   728        18.9477        18.9477        18.9477    8[6-(6,8),29-(8,8,8)]
   729      35.361073      35.361073      35.361073    8[6-(1,1,6),6-(6,6)]
   730      25.544047      25.544047      25.544047    8[6-(6,8),29-(8,8,8)]
   731      21.188843      21.188843      21.188843    8[6-(6,8),29-(8,8,8)]
   732      25.989241      25.989241      25.989241    8[6-(6,8),29-(8,8,8)]
   733        18.9477        18.9477        18.9477    8[6-(6,8),29-(8,8,8)]
   734      21.812873      21.812873      21.812873    8[6-(1,1,6),6-(6,6)]
   735      28.648753      28.648753      28.648753    8[6-(6,8),29-(8,8,8)]
   736      33.003957      33.003957      33.003957    8[6-(6,8),29-(8,8,8)]
   737      28.203559      28.203559      28.203559    8[6-(6,8),29-(8,8,8)]
   738        35.2451        35.2451        35.2451    8[6-(6,8),29-(8,8,8)]
   739      32.379927      32.379927      32.379927    8[6-(1,1,6),6-(6,6)]
   740      15.100553      15.100553      15.100553    8[6-(6,8),29-(8,8,8)]
   741      33.003957      33.003957      33.003957    8[6-(6,8),29-(8,8,8)]
   742      14.655359      14.655359      14.655359    8[6-(6,8),29-(8,8,8)]
   743        35.2451        35.2451        35.2451    8[6-(6,8),29-(8,8,8)]
   744      18.831727      18.831727      18.831727    8[6-(1,1,6),6-(6,6)]
   745      21.874653      21.874653      21.874653    8[6-(6,8),29-(8,8,8)]
   746      26.229857      26.229857      26.229857    8[6-(6,8),29-(8,8,8)]
   747      21.429459      21.429459      21.429459    8[6-(6,8),29-(8,8,8)]
   748         28.471         28.471         28.471    8[6-(6,8),29-(8,8,8)]
   749      25.605827      25.605827      25.605827    8[6-(1,1,6),6-(6,6)]
   750      35.422853      35.422853      35.422853    8[6-(6,8),29-(8,8,8)]
   751      26.229857      26.229857      26.229857    8[6-(6,8),29-(8,8,8)]
   752      34.977659      34.977659      34.977659    8[6-(6,8),29-(8,8,8)]
   753         28.471         28.471         28.471    8[6-(6,8),29-(8,8,8)]
   754      39.154027      39.154027      39.154027    8[6-(1,1,6),6-(6,6)]
   755      18.769947      18.769947      18.769947    8[6-(6,8),29-(8,8,8)]
   756      27.962943      27.962943      27.962943    8[6-(6,8),29-(8,8,8)]
   757      19.215141      19.215141      19.215141    8[6-(6,8),29-(8,8,8)]
   758        25.7218        25.7218        25.7218    8[6-(6,8),29-(8,8,8)]
   759      15.038773      15.038773      15.038773    8[6-(1,1,6),6-(6,6)]
   760      32.318147      32.318147      32.318147    8[6-(6,8),29-(8,8,8)]
   761      27.962943      27.962943      27.962943    8[6-(6,8),29-(8,8,8)]
   762      32.763341      32.763341      32.763341    8[6-(6,8),29-(8,8,8)]
   763        25.7218        25.7218        25.7218    8[6-(6,8),29-(8,8,8)]
   764      28.586973      28.586973      28.586973    8[6-(1,1,6),6-(6,6)]
   765      32.318147      32.318147      32.318147    8[6-(6,8),29-(8,8,8)]
   766      27.962943      27.962943      27.962943    8[6-(6,8),29-(8,8,8)]
   767      32.763341      32.763341      32.763341    8[6-(6,8),29-(8,8,8)]
   768        25.7218        25.7218        25.7218    8[6-(6,8),29-(8,8,8)]
   769      28.586973      28.586973      28.586973    8[6-(1,1,6),6-(6,6)]
   770      18.769947      18.769947      18.769947    8[6-(6,8),29-(8,8,8)]
   771      27.962943      27.962943      27.962943    8[6-(6,8),29-(8,8,8)]
   772      19.215141      19.215141      19.215141    8[6-(6,8),29-(8,8,8)]
   773        25.7218        25.7218        25.7218    8[6-(6,8),29-(8,8,8)]
   774      15.038773      15.038773      15.038773    8[6-(1,1,6),6-(6,6)]
   775      35.422853      35.422853      35.422853    8[6-(6,8),29-(8,8,8)]
   776      26.229857      26.229857      26.229857    8[6-(6,8),29-(8,8,8)]
   777      34.977659      34.977659      34.977659    8[6-(6,8),29-(8,8,8)]
   778         28.471         28.471         28.471    8[6-(6,8),29-(8,8,8)]
   779      39.154027      39.154027      39.154027    8[6-(1,1,6),6-(6,6)]
   780      21.874653      21.874653      21.874653    8[6-(6,8),29-(8,8,8)]
   781      26.229857      26.229857      26.229857    8[6-(6,8),29-(8,8,8)]
   782      21.429459      21.429459      21.429459    8[6-(6,8),29-(8,8,8)]
   783         28.471         28.471         28.471    8[6-(6,8),29-(8,8,8)]
   784      25.605827      25.605827      25.605827    8[6-(1,1,6),6-(6,6)]
