# Supplementary material for: A collection of forcefield precursors for metal–organic frameworks
Source: RSC Adv. 2019 Nov 13;9(63):36492–507. doi: 10.1039/c9ra07327b (PMC9075174; doi:10.1039/c9ra07327b)
Supplement: RA-009-C9RA07327B-s2328 [file RA-009-C9RA07327B-s2328.txt]

SUPLOF_clean

17.480000    0.000000    0.000000
0.000000    17.480000    0.000000
0.000000    0.000000    22.690000

     1       9.934408       9.934408       9.934408    30[7-(6,6),7-(6,6),8-(6),8-(6),8-(6)]
     2       7.545592       7.545592       7.545592    30[7-(6,6),7-(6,6),8-(6),8-(6),8-(6)]
     3       1.449966       1.449966       1.449966    30[7-(6,6),7-(6,6),8-(6),8-(6),8-(6)]
     4      16.030034      16.030034      16.030034    30[7-(6,6),7-(6,6),8-(6),8-(6),8-(6)]
     5      16.285592      16.285592      16.285592    30[7-(6,6),7-(6,6),8-(6),8-(6),8-(6)]
     6       1.194408       1.194408       1.194408    30[7-(6,6),7-(6,6),8-(6),8-(6),8-(6)]
     7       7.290034       7.290034       7.290034    30[7-(6,6),7-(6,6),8-(6),8-(6),8-(6)]
     8      10.189966      10.189966      10.189966    30[7-(6,6),7-(6,6),8-(6),8-(6),8-(6)]
     9      11.185452      11.185452      11.185452    1[6-(6,6)]
    10        9.69266        9.69266        9.69266    1[8-(6)]
    11      12.403808      12.403808      12.403808    1[6-(6,6)]
    12       8.170152       8.170152       8.170152    1[6-(6,7)]
    13      15.882328      15.882328      15.882328    1[8-(6)]
    14        9.29936        9.29936        9.29936    1[6-(6,7)]
    15      11.699364      11.699364      11.699364    1[6-(6,7)]
    16       11.15224       11.15224       11.15224    1[6-(6,7)]
    17       9.231188       9.231188       9.231188    1[6-(6,6)]
    18       8.257552       8.257552       8.257552    1[6-(6,6)]
    19      13.155448      13.155448      13.155448    1[6-(6,6)]
    20      11.898636      11.898636      11.898636    1[6-(6,6)]
    21       6.294548       6.294548       6.294548    1[6-(6,6)]
    22        7.78734        7.78734        7.78734    1[8-(6)]
    23       5.076192       5.076192       5.076192    1[6-(6,6)]
    24       9.309848       9.309848       9.309848    1[6-(6,7)]
    25       1.597672       1.597672       1.597672    1[8-(6)]
    26        8.18064        8.18064        8.18064    1[6-(6,7)]
    27       5.780636       5.780636       5.780636    1[6-(6,7)]
    28        6.32776        6.32776        6.32776    1[6-(6,7)]
    29       8.248812       8.248812       8.248812    1[6-(6,6)]
    30       9.222448       9.222448       9.222448    1[6-(6,6)]
    31       4.324552       4.324552       4.324552    1[6-(6,6)]
    32       5.581364       5.581364       5.581364    1[6-(6,6)]
    33      17.041252      17.041252      17.041252    1[6-(6,6)]
    34      13.618668      13.618668      13.618668    1[8-(6)]
    35      11.970304      11.970304      11.970304    1[6-(6,6)]
    36       2.223456       2.223456       2.223456    1[6-(6,7)]
    37      14.716412      14.716412      14.716412    1[8-(6)]
    38       2.947128       2.947128       2.947128    1[6-(6,7)]
    39        0.54188        0.54188        0.54188    1[6-(6,7)]
    40       16.96434       16.96434       16.96434    1[6-(6,7)]
    41        3.07648        3.07648        3.07648    1[6-(6,6)]
    42       2.226952       2.226952       2.226952    1[6-(6,6)]
    43      16.469656      16.469656      16.469656    1[6-(6,6)]
    44       0.487692       0.487692       0.487692    1[6-(6,6)]
    45       0.438748       0.438748       0.438748    1[6-(6,6)]
    46       3.861332       3.861332       3.861332    1[8-(6)]
    47       5.509696       5.509696       5.509696    1[6-(6,6)]
    48      15.256544      15.256544      15.256544    1[6-(6,7)]
    49       2.763588       2.763588       2.763588    1[8-(6)]
    50      14.532872      14.532872      14.532872    1[6-(6,7)]
    51       16.93812       16.93812       16.93812    1[6-(6,7)]
    52        0.51566        0.51566        0.51566    1[6-(6,7)]
    53       14.40352       14.40352       14.40352    1[6-(6,6)]
    54      15.253048      15.253048      15.253048    1[6-(6,6)]
    55       1.010344       1.010344       1.010344    1[6-(6,6)]
    56      16.992308      16.992308      16.992308    1[6-(6,6)]
    57      15.034548      15.034548      15.034548    1[6-(6,6)]
    58       16.52734       16.52734       16.52734    1[8-(6)]
    59      13.816192      13.816192      13.816192    1[6-(6,6)]
    60       0.569848       0.569848       0.569848    1[6-(6,7)]
    61      10.337672      10.337672      10.337672    1[8-(6)]
    62       16.92064       16.92064       16.92064    1[6-(6,7)]
    63      14.520636      14.520636      14.520636    1[6-(6,7)]
    64       15.06776       15.06776       15.06776    1[6-(6,7)]
    65      16.988812      16.988812      16.988812    1[6-(6,6)]
    66       0.482448       0.482448       0.482448    1[6-(6,6)]
    67      13.064552      13.064552      13.064552    1[6-(6,6)]
    68      14.321364      14.321364      14.321364    1[6-(6,6)]
    69       2.445452       2.445452       2.445452    1[6-(6,6)]
    70        0.95266        0.95266        0.95266    1[8-(6)]
    71       3.663808       3.663808       3.663808    1[6-(6,6)]
    72      16.910152      16.910152      16.910152    1[6-(6,7)]
    73       7.142328       7.142328       7.142328    1[8-(6)]
    74        0.55936        0.55936        0.55936    1[6-(6,7)]
    75       2.959364       2.959364       2.959364    1[6-(6,7)]
    76        2.41224        2.41224        2.41224    1[6-(6,7)]
    77       0.491188       0.491188       0.491188    1[6-(6,6)]
    78      16.997552      16.997552      16.997552    1[6-(6,6)]
    79       4.415448       4.415448       4.415448    1[6-(6,6)]
    80       3.158636       3.158636       3.158636    1[6-(6,6)]
    81       9.178748       9.178748       9.178748    1[6-(6,6)]
    82      12.601332      12.601332      12.601332    1[8-(6)]
    83      14.249696      14.249696      14.249696    1[6-(6,6)]
    84       6.516544       6.516544       6.516544    1[6-(6,7)]
    85      11.503588      11.503588      11.503588    1[8-(6)]
    86       5.792872       5.792872       5.792872    1[6-(6,7)]
    87        8.19812        8.19812        8.19812    1[6-(6,7)]
    88        9.25566        9.25566        9.25566    1[6-(6,7)]
    89        5.66352        5.66352        5.66352    1[6-(6,6)]
    90       6.513048       6.513048       6.513048    1[6-(6,6)]
    91       9.750344       9.750344       9.750344    1[6-(6,6)]
    92       8.252308       8.252308       8.252308    1[6-(6,6)]
    93       8.301252       8.301252       8.301252    1[6-(6,6)]
    94       4.878668       4.878668       4.878668    1[8-(6)]
    95       3.230304       3.230304       3.230304    1[6-(6,6)]
    96      10.963456      10.963456      10.963456    1[6-(6,7)]
    97       5.976412       5.976412       5.976412    1[8-(6)]
    98      11.687128      11.687128      11.687128    1[6-(6,7)]
    99        9.28188        9.28188        9.28188    1[6-(6,7)]
   100        8.22434        8.22434        8.22434    1[6-(6,7)]
   101       11.81648       11.81648       11.81648    1[6-(6,6)]
   102      10.966952      10.966952      10.966952    1[6-(6,6)]
   103       7.729656       7.729656       7.729656    1[6-(6,6)]
   104       9.227692       9.227692       9.227692    1[6-(6,6)]
   105      10.166368      10.166368      10.166368    6[6-(1,6),6-(1,6),6-(6,6)]
   106        10.0947        10.0947        10.0947    6[6-(1,6),6-(1,6),6-(6,6)]
   107      10.608612      10.608612      10.608612    6[6-(6,6),8-(30),8-(30)]
   108      10.765932      10.765932      10.765932    6[1-(0),6-(1,7),6-(6,6)]
   109        11.7116        11.7116        11.7116    6[6-(1,6),6-(6,8),6-(8,8)]
   110      12.552388      12.552388      12.552388    6[1-(0),6-(6,6),6-(6,8)]
   111      11.480864      11.480864      11.480864    6[6-(1,6),6-(6,6),8-(1)]
   112      13.840664      13.840664      13.840664    6[6-(1,6),6-(6,8),6-(8,8)]
   113       8.937524       8.937524       8.937524    6[1-(0),6-(1,6),7-(6,30)]
   114       9.664692       9.664692       9.664692    6[1-(0),6-(1,6),7-(6,30)]
   115      10.989676      10.989676      10.989676    6[1-(0),6-(1,6),7-(6,30)]
   116      10.748452      10.748452      10.748452    6[1-(0),6-(1,6),7-(6,30)]
   117        9.63148        9.63148        9.63148    6[1-(0),6-(1,7),6-(6,6)]
   118      14.057416      14.057416      14.057416    6[6-(1,6),6-(6,6),8-(1)]
   119       8.981224       8.981224       8.981224    6[1-(0),6-(1,7),6-(6,6)]
   120       13.00512       13.00512       13.00512    6[1-(0),6-(6,6),6-(6,8)]
   121       11.11728       11.11728       11.11728    6[1-(0),6-(1,7),6-(6,6)]
   122      14.943652      14.943652      14.943652    6[6-(6,6),8-(0),8-(30)]
   123       7.313632       7.313632       7.313632    6[6-(1,6),6-(1,6),6-(6,6)]
   124         7.3853         7.3853         7.3853    6[6-(1,6),6-(1,6),6-(6,6)]
   125       6.871388       6.871388       6.871388    6[6-(6,6),8-(30),8-(30)]
   126       6.714068       6.714068       6.714068    6[1-(0),6-(1,7),6-(6,6)]
   127         5.7684         5.7684         5.7684    6[6-(1,6),6-(6,8),6-(8,8)]
   128       4.927612       4.927612       4.927612    6[1-(0),6-(6,6),6-(6,8)]
   129       5.999136       5.999136       5.999136    6[6-(1,6),6-(6,6),8-(1)]
   130       3.639336       3.639336       3.639336    6[6-(1,6),6-(6,8),6-(8,8)]
   131       8.542476       8.542476       8.542476    6[1-(0),6-(1,6),7-(6,30)]
   132       7.815308       7.815308       7.815308    6[1-(0),6-(1,6),7-(6,30)]
   133       6.490324       6.490324       6.490324    6[1-(0),6-(1,6),7-(6,30)]
   134       6.731548       6.731548       6.731548    6[1-(0),6-(1,6),7-(6,30)]
   135        7.84852        7.84852        7.84852    6[1-(0),6-(1,7),6-(6,6)]
   136       3.422584       3.422584       3.422584    6[6-(1,6),6-(6,6),8-(1)]
   137       8.498776       8.498776       8.498776    6[1-(0),6-(1,7),6-(6,6)]
   138        4.47488        4.47488        4.47488    6[1-(0),6-(6,6),6-(6,8)]
   139        6.36272        6.36272        6.36272    6[1-(0),6-(1,7),6-(6,6)]
   140       2.536348       2.536348       2.536348    6[6-(6,6),8-(0),8-(30)]
   141       1.324984       1.324984       1.324984    6[6-(1,6),6-(1,6),6-(6,6)]
   142       1.351204       1.351204       1.351204    6[6-(1,6),6-(1,6),6-(6,6)]
   143        15.9505        15.9505        15.9505    6[6-(6,6),8-(30),8-(30)]
   144         0.2622         0.2622         0.2622    6[1-(0),6-(1,7),6-(6,6)]
   145      15.025808      15.025808      15.025808    6[6-(1,6),6-(6,8),6-(8,8)]
   146      12.886256      12.886256      12.886256    6[1-(0),6-(6,6),6-(6,8)]
   147       13.66936       13.66936       13.66936    6[6-(1,6),6-(6,6),8-(1)]
   148      13.401916      13.401916      13.401916    6[6-(1,6),6-(6,8),6-(8,8)]
   149        1.86162        1.86162        1.86162    6[1-(0),6-(1,6),7-(6,30)]
   150       2.233944       2.233944       2.233944    6[1-(0),6-(1,6),7-(6,30)]
   151       0.884488       0.884488       0.884488    6[1-(0),6-(1,6),7-(6,30)]
   152        0.22724        0.22724        0.22724    6[1-(0),6-(1,6),7-(6,30)]
   153       2.317848       2.317848       2.317848    6[1-(0),6-(1,7),6-(6,6)]
   154       14.76186       14.76186       14.76186    6[6-(1,6),6-(6,6),8-(1)]
   155        1.87036        1.87036        1.87036    6[1-(0),6-(1,7),6-(6,6)]
   156      15.550208      15.550208      15.550208    6[1-(0),6-(6,6),6-(6,8)]
   157       0.851276       0.851276       0.851276    6[1-(0),6-(1,7),6-(6,6)]
   158      12.503444      12.503444      12.503444    6[6-(6,6),8-(0),8-(30)]
   159      16.155016      16.155016      16.155016    6[6-(1,6),6-(1,6),6-(6,6)]
   160      16.128796      16.128796      16.128796    6[6-(1,6),6-(1,6),6-(6,6)]
   161         1.5295         1.5295         1.5295    6[6-(6,6),8-(30),8-(30)]
   162        17.2178        17.2178        17.2178    6[1-(0),6-(1,7),6-(6,6)]
   163       2.454192       2.454192       2.454192    6[6-(1,6),6-(6,8),6-(8,8)]
   164       4.593744       4.593744       4.593744    6[1-(0),6-(6,6),6-(6,8)]
   165        3.81064        3.81064        3.81064    6[6-(1,6),6-(6,6),8-(1)]
   166       4.078084       4.078084       4.078084    6[6-(1,6),6-(6,8),6-(8,8)]
   167       15.61838       15.61838       15.61838    6[1-(0),6-(1,6),7-(6,30)]
   168      15.246056      15.246056      15.246056    6[1-(0),6-(1,6),7-(6,30)]
   169      16.595512      16.595512      16.595512    6[1-(0),6-(1,6),7-(6,30)]
   170       17.25276       17.25276       17.25276    6[1-(0),6-(1,6),7-(6,30)]
   171      15.162152      15.162152      15.162152    6[1-(0),6-(1,7),6-(6,6)]
   172        2.71814        2.71814        2.71814    6[6-(1,6),6-(6,6),8-(1)]
   173       15.60964       15.60964       15.60964    6[1-(0),6-(1,7),6-(6,6)]
   174       1.929792       1.929792       1.929792    6[1-(0),6-(6,6),6-(6,8)]
   175      16.628724      16.628724      16.628724    6[1-(0),6-(1,7),6-(6,6)]
   176       4.976556       4.976556       4.976556    6[6-(6,6),8-(0),8-(30)]
   177      16.053632      16.053632      16.053632    6[6-(1,6),6-(1,6),6-(6,6)]
   178        16.1253        16.1253        16.1253    6[6-(1,6),6-(1,6),6-(6,6)]
   179      15.611388      15.611388      15.611388    6[6-(6,6),8-(30),8-(30)]
   180      15.454068      15.454068      15.454068    6[1-(0),6-(1,7),6-(6,6)]
   181        14.5084        14.5084        14.5084    6[6-(1,6),6-(6,8),6-(8,8)]
   182      13.667612      13.667612      13.667612    6[1-(0),6-(6,6),6-(6,8)]
   183      14.739136      14.739136      14.739136    6[6-(1,6),6-(6,6),8-(1)]
   184      12.379336      12.379336      12.379336    6[6-(1,6),6-(6,8),6-(8,8)]
   185      17.282476      17.282476      17.282476    6[1-(0),6-(1,6),7-(6,30)]
   186      16.555308      16.555308      16.555308    6[1-(0),6-(1,6),7-(6,30)]
   187      15.230324      15.230324      15.230324    6[1-(0),6-(1,6),7-(6,30)]
   188      15.471548      15.471548      15.471548    6[1-(0),6-(1,6),7-(6,30)]
   189       16.58852       16.58852       16.58852    6[1-(0),6-(1,7),6-(6,6)]
   190      12.162584      12.162584      12.162584    6[6-(1,6),6-(6,6),8-(1)]
   191      17.238776      17.238776      17.238776    6[1-(0),6-(1,7),6-(6,6)]
   192       13.21488       13.21488       13.21488    6[1-(0),6-(6,6),6-(6,8)]
   193       15.10272       15.10272       15.10272    6[1-(0),6-(1,7),6-(6,6)]
   194      11.276348      11.276348      11.276348    6[6-(6,6),8-(0),8-(30)]
   195       1.426368       1.426368       1.426368    6[6-(1,6),6-(1,6),6-(6,6)]
   196         1.3547         1.3547         1.3547    6[6-(1,6),6-(1,6),6-(6,6)]
   197       1.868612       1.868612       1.868612    6[6-(6,6),8-(30),8-(30)]
   198       2.025932       2.025932       2.025932    6[1-(0),6-(1,7),6-(6,6)]
   199         2.9716         2.9716         2.9716    6[6-(1,6),6-(6,8),6-(8,8)]
   200       3.812388       3.812388       3.812388    6[1-(0),6-(6,6),6-(6,8)]
   201       2.740864       2.740864       2.740864    6[6-(1,6),6-(6,6),8-(1)]
   202       5.100664       5.100664       5.100664    6[6-(1,6),6-(6,8),6-(8,8)]
   203       0.197524       0.197524       0.197524    6[1-(0),6-(1,6),7-(6,30)]
   204       0.924692       0.924692       0.924692    6[1-(0),6-(1,6),7-(6,30)]
   205       2.249676       2.249676       2.249676    6[1-(0),6-(1,6),7-(6,30)]
   206       2.008452       2.008452       2.008452    6[1-(0),6-(1,6),7-(6,30)]
   207        0.89148        0.89148        0.89148    6[1-(0),6-(1,7),6-(6,6)]
   208       5.317416       5.317416       5.317416    6[6-(1,6),6-(6,6),8-(1)]
   209       0.241224       0.241224       0.241224    6[1-(0),6-(1,7),6-(6,6)]
   210        4.26512        4.26512        4.26512    6[1-(0),6-(6,6),6-(6,8)]
   211        2.37728        2.37728        2.37728    6[1-(0),6-(1,7),6-(6,6)]
   212       6.203652       6.203652       6.203652    6[6-(6,6),8-(0),8-(30)]
   213       7.415016       7.415016       7.415016    6[6-(1,6),6-(1,6),6-(6,6)]
   214       7.388796       7.388796       7.388796    6[6-(1,6),6-(1,6),6-(6,6)]
   215        10.2695        10.2695        10.2695    6[6-(6,6),8-(30),8-(30)]
   216         8.4778         8.4778         8.4778    6[1-(0),6-(1,7),6-(6,6)]
   217      11.194192      11.194192      11.194192    6[6-(1,6),6-(6,8),6-(8,8)]
   218      13.333744      13.333744      13.333744    6[1-(0),6-(6,6),6-(6,8)]
   219       12.55064       12.55064       12.55064    6[6-(1,6),6-(6,6),8-(1)]
   220      12.818084      12.818084      12.818084    6[6-(1,6),6-(6,8),6-(8,8)]
   221        6.87838        6.87838        6.87838    6[1-(0),6-(1,6),7-(6,30)]
   222       6.506056       6.506056       6.506056    6[1-(0),6-(1,6),7-(6,30)]
   223       7.855512       7.855512       7.855512    6[1-(0),6-(1,6),7-(6,30)]
   224        8.51276        8.51276        8.51276    6[1-(0),6-(1,6),7-(6,30)]
   225       6.422152       6.422152       6.422152    6[1-(0),6-(1,7),6-(6,6)]
   226       11.45814       11.45814       11.45814    6[6-(1,6),6-(6,6),8-(1)]
   227        6.86964        6.86964        6.86964    6[1-(0),6-(1,7),6-(6,6)]
   228      10.669792      10.669792      10.669792    6[1-(0),6-(6,6),6-(6,8)]
   229       7.888724       7.888724       7.888724    6[1-(0),6-(1,7),6-(6,6)]
   230      13.716556      13.716556      13.716556    6[6-(6,6),8-(0),8-(30)]
   231      10.064984      10.064984      10.064984    6[6-(1,6),6-(1,6),6-(6,6)]
   232      10.091204      10.091204      10.091204    6[6-(1,6),6-(1,6),6-(6,6)]
   233         7.2105         7.2105         7.2105    6[6-(6,6),8-(30),8-(30)]
   234         9.0022         9.0022         9.0022    6[1-(0),6-(1,7),6-(6,6)]
   235       6.285808       6.285808       6.285808    6[6-(1,6),6-(6,8),6-(8,8)]
   236       4.146256       4.146256       4.146256    6[1-(0),6-(6,6),6-(6,8)]
   237        4.92936        4.92936        4.92936    6[6-(1,6),6-(6,6),8-(1)]
   238       4.661916       4.661916       4.661916    6[6-(1,6),6-(6,8),6-(8,8)]
   239       10.60162       10.60162       10.60162    6[1-(0),6-(1,6),7-(6,30)]
   240      10.973944      10.973944      10.973944    6[1-(0),6-(1,6),7-(6,30)]
   241       9.624488       9.624488       9.624488    6[1-(0),6-(1,6),7-(6,30)]
   242        8.96724        8.96724        8.96724    6[1-(0),6-(1,6),7-(6,30)]
   243      11.057848      11.057848      11.057848    6[1-(0),6-(1,7),6-(6,6)]
   244        6.02186        6.02186        6.02186    6[6-(1,6),6-(6,6),8-(1)]
   245       10.61036       10.61036       10.61036    6[1-(0),6-(1,7),6-(6,6)]
   246       6.810208       6.810208       6.810208    6[1-(0),6-(6,6),6-(6,8)]
   247       9.591276       9.591276       9.591276    6[1-(0),6-(1,7),6-(6,6)]
   248       3.763444       3.763444       3.763444    6[6-(6,6),8-(0),8-(30)]
   249        9.91116        9.91116        9.91116    7[6-(1,6),6-(1,6),30-(7,8,8,8)]
   250      10.192588      10.192588      10.192588    7[6-(1,6),6-(1,6),30-(7,8,8,8)]
   251        7.56884        7.56884        7.56884    7[6-(1,6),6-(1,6),30-(7,8,8,8)]
   252       7.287412       7.287412       7.287412    7[6-(1,6),6-(1,6),30-(7,8,8,8)]
   253       1.373928       1.373928       1.373928    7[6-(1,6),6-(1,6),30-(7,8,8,8)]
   254       1.185144       1.185144       1.185144    7[6-(1,6),6-(1,6),30-(7,8,8,8)]
   255      16.106072      16.106072      16.106072    7[6-(1,6),6-(1,6),30-(7,8,8,8)]
   256      16.294856      16.294856      16.294856    7[6-(1,6),6-(1,6),30-(7,8,8,8)]
   257       16.30884       16.30884       16.30884    7[6-(1,6),6-(1,6),30-(7,8,8,8)]
   258      16.027412      16.027412      16.027412    7[6-(1,6),6-(1,6),30-(7,8,8,8)]
   259        1.17116        1.17116        1.17116    7[6-(1,6),6-(1,6),30-(7,8,8,8)]
   260       1.452588       1.452588       1.452588    7[6-(1,6),6-(1,6),30-(7,8,8,8)]
   261       7.366072       7.366072       7.366072    7[6-(1,6),6-(1,6),30-(7,8,8,8)]
   262       7.554856       7.554856       7.554856    7[6-(1,6),6-(1,6),30-(7,8,8,8)]
   263      10.113928      10.113928      10.113928    7[6-(1,6),6-(1,6),30-(7,8,8,8)]
   264       9.925144       9.925144       9.925144    7[6-(1,6),6-(1,6),30-(7,8,8,8)]
   265      10.874308      10.874308      10.874308    8[6-(6,8),30-(7,7,8,8)]
   266      10.285232      10.285232      10.285232    8[1-(0),6-(6,6)]
   267       15.31248       15.31248       15.31248    8[1-(0),6-(6,6)]
   268       9.458428       9.458428       9.458428    8[6-(6,8),30-(7,7,8,8)]
   269       14.65698       14.65698       14.65698    8[6-(6,8),30-(7,7,8,8)]
   270      16.128796      16.128796      16.128796    8[6-(6,8)]
   271       6.605692       6.605692       6.605692    8[6-(6,8),30-(7,7,8,8)]
   272       7.194768       7.194768       7.194768    8[1-(0),6-(6,6)]
   273        2.16752        2.16752        2.16752    8[1-(0),6-(6,6)]
   274       8.021572       8.021572       8.021572    8[6-(6,8),30-(7,7,8,8)]
   275        2.82302        2.82302        2.82302    8[6-(6,8),30-(7,7,8,8)]
   276       1.351204       1.351204       1.351204    8[6-(6,8)]
   277      17.154872      17.154872      17.154872    8[6-(6,8),30-(7,7,8,8)]
   278      13.055812      13.055812      13.055812    8[1-(0),6-(6,6)]
   279      15.319472      15.319472      15.319472    8[1-(0),6-(6,6)]
   280       15.43484       15.43484       15.43484    8[6-(6,8),30-(7,7,8,8)]
   281      11.325292      11.325292      11.325292    8[6-(6,8),30-(7,7,8,8)]
   282      12.942192      12.942192      12.942192    8[6-(6,8)]
   283       0.325128       0.325128       0.325128    8[6-(6,8),30-(7,7,8,8)]
   284       4.424188       4.424188       4.424188    8[1-(0),6-(6,6)]
   285       2.160528       2.160528       2.160528    8[1-(0),6-(6,6)]
   286        2.04516        2.04516        2.04516    8[6-(6,8),30-(7,7,8,8)]
   287       6.154708       6.154708       6.154708    8[6-(6,8),30-(7,7,8,8)]
   288       4.537808       4.537808       4.537808    8[6-(6,8)]
   289      15.345692      15.345692      15.345692    8[6-(6,8),30-(7,7,8,8)]
   290      15.934768      15.934768      15.934768    8[1-(0),6-(6,6)]
   291       10.90752       10.90752       10.90752    8[1-(0),6-(6,6)]
   292      16.761572      16.761572      16.761572    8[6-(6,8),30-(7,7,8,8)]
   293       11.56302       11.56302       11.56302    8[6-(6,8),30-(7,7,8,8)]
   294      10.091204      10.091204      10.091204    8[6-(6,8)]
   295       2.134308       2.134308       2.134308    8[6-(6,8),30-(7,7,8,8)]
   296       1.545232       1.545232       1.545232    8[1-(0),6-(6,6)]
   297        6.57248        6.57248        6.57248    8[1-(0),6-(6,6)]
   298       0.718428       0.718428       0.718428    8[6-(6,8),30-(7,7,8,8)]
   299        5.91698        5.91698        5.91698    8[6-(6,8),30-(7,7,8,8)]
   300       7.388796       7.388796       7.388796    8[6-(6,8)]
   301       9.065128       9.065128       9.065128    8[6-(6,8),30-(7,7,8,8)]
   302      13.164188      13.164188      13.164188    8[1-(0),6-(6,6)]
   303      10.900528      10.900528      10.900528    8[1-(0),6-(6,6)]
   304       10.78516       10.78516       10.78516    8[6-(6,8),30-(7,7,8,8)]
   305      14.894708      14.894708      14.894708    8[6-(6,8),30-(7,7,8,8)]
   306      13.277808      13.277808      13.277808    8[6-(6,8)]
   307       8.414872       8.414872       8.414872    8[6-(6,8),30-(7,7,8,8)]
   308       4.315812       4.315812       4.315812    8[1-(0),6-(6,6)]
   309       6.579472       6.579472       6.579472    8[1-(0),6-(6,6)]
   310        6.69484        6.69484        6.69484    8[6-(6,8),30-(7,7,8,8)]
   311       2.585292       2.585292       2.585292    8[6-(6,8),30-(7,7,8,8)]
   312       4.202192       4.202192       4.202192    8[6-(6,8)]
