# Supplementary material for: A collection of forcefield precursors for metal–organic frameworks
Source: RSC Adv. 2019 Nov 13;9(63):36492–507. doi: 10.1039/c9ra07327b (PMC9075174; doi:10.1039/c9ra07327b)
Supplement: RA-009-C9RA07327B-s2329 [file RA-009-C9RA07327B-s2329.txt]

SUSZOW_clean

8.348700    0.000000    0.000000
-0.000052    14.802200    0.000000
-4.174333    -7.401172    13.665299

     1       1.935203       1.935203       1.935203    13[8-(15),8-(15),8-(15),8-(15)]
     2       1.995305       1.995305       1.995305    13[8-(15),8-(15),8-(15),8-(15)]
     3       1.963585       1.963585       1.963585    13[8-(15),8-(15),8-(15),8-(15)]
     4        1.97698        1.97698        1.97698    13[8-(15),8-(15),8-(15),8-(15)]
     5        6.10957        6.10957        6.10957    13[8-(15),8-(15),8-(15),8-(15)]
     6      -2.179011      -2.179011      -2.179011    13[8-(15),8-(15),8-(15),8-(15)]
     7       6.137958       6.137958       6.137958    13[8-(15),8-(15),8-(15),8-(15)]
     8       6.151279       6.151279       6.151279    13[8-(15),8-(15),8-(15),8-(15)]
     9        1.93523        1.93523        1.93523    13[8-(15),8-(15),8-(15),8-(15)]
    10       1.995328       1.995328       1.995328    13[8-(15),8-(15),8-(15),8-(15)]
    11       1.963566       1.963566       1.963566    13[8-(15),8-(15),8-(15),8-(15)]
    12       1.976958       1.976958       1.976958    13[8-(15),8-(15),8-(15),8-(15)]
    13      -2.239157      -2.239157      -2.239157    13[8-(15),8-(15),8-(15),8-(15)]
    14       6.169665       6.169665       6.169665    13[8-(15),8-(15),8-(15),8-(15)]
    15      -2.210723      -2.210723      -2.210723    13[8-(15),8-(15),8-(15),8-(15)]
    16      -2.197399      -2.197399      -2.197399    13[8-(15),8-(15),8-(15),8-(15)]
    17       2.985459       2.985459       2.985459    15[8-(13),8-(13),8-(13),8-(13)]
    18       3.016361       3.016361       3.016361    15[8-(13),8-(13),8-(13),8-(13)]
    19       3.024713       3.024713       3.024713    15[8-(13),8-(13),8-(13),8-(13)]
    20       2.982168       2.982168       2.982168    15[8-(13),8-(13),8-(13),8-(13)]
    21      -1.188854      -1.188854      -1.188854    15[8-(13),8-(13),8-(13),8-(13)]
    22      -1.157976      -1.157976      -1.157976    15[8-(13),8-(13),8-(13),8-(13)]
    23       -1.14963       -1.14963       -1.14963    15[8-(13),8-(13),8-(13),8-(13)]
    24       7.156458       7.156458       7.156458    15[8-(13),8-(13),8-(13),8-(13)]
    25       2.985486       2.985486       2.985486    15[8-(13),8-(13),8-(13),8-(13)]
    26       3.016384       3.016384       3.016384    15[8-(13),8-(13),8-(13),8-(13)]
    27       3.024691       3.024691       3.024691    15[8-(13),8-(13),8-(13),8-(13)]
    28       2.982149       2.982149       2.982149    15[8-(13),8-(13),8-(13),8-(13)]
    29      -1.188881      -1.188881      -1.188881    15[8-(13),8-(13),8-(13),8-(13)]
    30      -1.157999      -1.157999      -1.157999    15[8-(13),8-(13),8-(13),8-(13)]
    31      -1.149608      -1.149608      -1.149608    15[8-(13),8-(13),8-(13),8-(13)]
    32      -1.192223      -1.192223      -1.192223    15[8-(13),8-(13),8-(13),8-(13)]
    33       2.328416       2.328416       2.328416    8[13-(8,8,8),15-(8,8,8)]
    34       2.473688       2.473688       2.473688    8[13-(8,8,8),15-(8,8,8)]
    35       2.780076       2.780076       2.780076    8[13-(8,8,8),15-(8,8,8)]
    36       4.442308       4.442308       4.442308    8[13-(8,8,8),15-(8,8,8)]
    37       2.583064       2.583064       2.583064    8[13-(8,8,8),15-(8,8,8)]
    38       2.421103       2.421103       2.421103    8[13-(8,8,8),15-(8,8,8)]
    39       4.494081       4.494081       4.494081    8[13-(8,8,8),15-(8,8,8)]
    40       2.632316       2.632316       2.632316    8[13-(8,8,8),15-(8,8,8)]
    41       2.605613       2.605613       2.605613    8[13-(8,8,8),15-(8,8,8)]
    42       2.412752       2.412752       2.412752    8[13-(8,8,8),15-(8,8,8)]
    43       4.501598       4.501598       4.501598    8[13-(8,8,8),15-(8,8,8)]
    44       2.560522       2.560522       2.560522    8[13-(8,8,8),15-(8,8,8)]
    45       2.441126       2.441126       2.441126    8[13-(8,8,8),15-(8,8,8)]
    46       6.743239       6.743239       6.743239    8[13-(8,8,8),15-(8,8,8)]
    47        2.43282        2.43282        2.43282    8[13-(8,8,8),15-(8,8,8)]
    48       4.460723       4.460723       4.460723    8[13-(8,8,8),15-(8,8,8)]
    49      -1.845896      -1.845896      -1.845896    8[13-(8,8,8),15-(8,8,8)]
    50       6.648067       6.648067       6.648067    8[13-(8,8,8),15-(8,8,8)]
    51      -1.394227      -1.394227      -1.394227    8[13-(8,8,8),15-(8,8,8)]
    52       0.267994       0.267994       0.267994    8[13-(8,8,8),15-(8,8,8)]
    53      -1.591273      -1.591273      -1.591273    8[13-(8,8,8),15-(8,8,8)]
    54      -1.753242      -1.753242      -1.753242    8[13-(8,8,8),15-(8,8,8)]
    55       0.319744       0.319744       0.319744    8[13-(8,8,8),15-(8,8,8)]
    56      -1.542011      -1.542011      -1.542011    8[13-(8,8,8),15-(8,8,8)]
    57        6.77996        6.77996        6.77996    8[13-(8,8,8),15-(8,8,8)]
    58       6.587112       6.587112       6.587112    8[13-(8,8,8),15-(8,8,8)]
    59       0.327255       0.327255       0.327255    8[13-(8,8,8),15-(8,8,8)]
    60       6.734886       6.734886       6.734886    8[13-(8,8,8),15-(8,8,8)]
    61       6.615509       6.615509       6.615509    8[13-(8,8,8),15-(8,8,8)]
    62       6.743199       6.743199       6.743199    8[13-(8,8,8),15-(8,8,8)]
    63       6.607117       6.607117       6.607117    8[13-(8,8,8),15-(8,8,8)]
    64       0.286313       0.286313       0.286313    8[13-(8,8,8),15-(8,8,8)]
    65       2.328441       2.328441       2.328441    8[13-(8,8,8),15-(8,8,8)]
    66       2.473716       2.473716       2.473716    8[13-(8,8,8),15-(8,8,8)]
    67       2.780105       2.780105       2.780105    8[13-(8,8,8),15-(8,8,8)]
    68       4.442334       4.442334       4.442334    8[13-(8,8,8),15-(8,8,8)]
    69       2.583089       2.583089       2.583089    8[13-(8,8,8),15-(8,8,8)]
    70       2.421125       2.421125       2.421125    8[13-(8,8,8),15-(8,8,8)]
    71       4.494105       4.494105       4.494105    8[13-(8,8,8),15-(8,8,8)]
    72       2.632339       2.632339       2.632339    8[13-(8,8,8),15-(8,8,8)]
    73       2.605591       2.605591       2.605591    8[13-(8,8,8),15-(8,8,8)]
    74        2.41278        2.41278        2.41278    8[13-(8,8,8),15-(8,8,8)]
    75       4.501576       4.501576       4.501576    8[13-(8,8,8),15-(8,8,8)]
    76       2.560502       2.560502       2.560502    8[13-(8,8,8),15-(8,8,8)]
    77       2.441158       2.441158       2.441158    8[13-(8,8,8),15-(8,8,8)]
    78       2.568889       2.568889       2.568889    8[13-(8,8,8),15-(8,8,8)]
    79         2.4328         2.4328         2.4328    8[13-(8,8,8),15-(8,8,8)]
    80       4.460704       4.460704       4.460704    8[13-(8,8,8),15-(8,8,8)]
    81      -1.845922      -1.845922      -1.845922    8[13-(8,8,8),15-(8,8,8)]
    82      -1.700661      -1.700661      -1.700661    8[13-(8,8,8),15-(8,8,8)]
    83      -1.394256      -1.394256      -1.394256    8[13-(8,8,8),15-(8,8,8)]
    84       0.267967       0.267967       0.267967    8[13-(8,8,8),15-(8,8,8)]
    85      -1.591298      -1.591298      -1.591298    8[13-(8,8,8),15-(8,8,8)]
    86       6.595436       6.595436       6.595436    8[13-(8,8,8),15-(8,8,8)]
    87       0.319721       0.319721       0.319721    8[13-(8,8,8),15-(8,8,8)]
    88       6.806666       6.806666       6.806666    8[13-(8,8,8),15-(8,8,8)]
    89      -1.568718      -1.568718      -1.568718    8[13-(8,8,8),15-(8,8,8)]
    90      -1.761617      -1.761617      -1.761617    8[13-(8,8,8),15-(8,8,8)]
    91       0.327277       0.327277       0.327277    8[13-(8,8,8),15-(8,8,8)]
    92      -1.613794      -1.613794      -1.613794    8[13-(8,8,8),15-(8,8,8)]
    93      -1.733223      -1.733223      -1.733223    8[13-(8,8,8),15-(8,8,8)]
    94       2.568849       2.568849       2.568849    8[13-(8,8,8),15-(8,8,8)]
    95      -1.741563      -1.741563      -1.741563    8[13-(8,8,8),15-(8,8,8)]
    96       0.286332       0.286332       0.286332    8[13-(8,8,8),15-(8,8,8)]
