# Supplementary material for: A collection of forcefield precursors for metal–organic frameworks
Source: RSC Adv. 2019 Nov 13;9(63):36492–507. doi: 10.1039/c9ra07327b (PMC9075174; doi:10.1039/c9ra07327b)
Supplement: RA-009-C9RA07327B-s2330 [file RA-009-C9RA07327B-s2330.txt]

TACJIS_clean

8.896200    0.000000    0.000000
4.448117    15.970315    0.000000
4.448089    -0.000006    15.970323

     1        2.90247        2.90247        2.90247    48[8-(6),8-(6),8-(6),8-(6)]
     2      11.798684      11.798684      11.798684    48[8-(6),8-(6),8-(6),8-(6)]
     3      10.441825      10.441825      10.441825    48[8-(6),8-(6),8-(6),8-(6)]
     4      10.441833      10.441833      10.441833    48[8-(6),8-(6),8-(6),8-(6)]
     5      10.832014      10.832014      10.832014    1[6-(1,6,8)]
     6       9.781374       9.781374       9.781374    1[6-(1,6,8)]
     7       9.204008       9.204008       9.204008    1[6-(6,6)]
     8       7.447007       7.447007       7.447007    1[6-(6,6)]
     9        5.49785        5.49785        5.49785    1[6-(6,6)]
    10       7.250403       7.250403       7.250403    1[6-(6,6)]
    11       5.769177       5.769177       5.769177    1[6-(1,6,8)]
    12       4.749672       4.749672       4.749672    1[6-(1,6,8)]
    13       6.238898       6.238898       6.238898    1[6-(6,6)]
    14       7.849112       7.849112       7.849112    1[6-(6,6)]
    15      14.520385      14.520385      14.520385    1[6-(6,6)]
    16      12.871028      12.871028      12.871028    1[6-(6,6)]
    17      10.832018      10.832018      10.832018    1[6-(1,6,8)]
    18       9.781376       9.781376       9.781376    1[6-(1,6,8)]
    19       9.204015       9.204015       9.204015    1[6-(6,6)]
    20       7.447017       7.447017       7.447017    1[6-(6,6)]
    21       5.497859       5.497859       5.497859    1[6-(6,6)]
    22       7.250409       7.250409       7.250409    1[6-(6,6)]
    23       5.769201       5.769201       5.769201    1[6-(1,6,8)]
    24       4.749696       4.749696       4.749696    1[6-(1,6,8)]
    25       6.238918       6.238918       6.238918    1[6-(6,6)]
    26       7.849129       7.849129       7.849129    1[6-(6,6)]
    27       5.624176       5.624176       5.624176    1[6-(6,6)]
    28       3.974822       3.974822       3.974822    1[6-(6,6)]
    29      11.408488      11.408488      11.408488    1[6-(1,6,8)]
    30      12.459129      12.459129      12.459129    1[6-(1,6,8)]
    31      13.036492      13.036492      13.036492    1[6-(6,6)]
    32        5.89729        5.89729        5.89729    1[6-(6,6)]
    33       7.846452       7.846452       7.846452    1[6-(6,6)]
    34       6.093902       6.093902       6.093902    1[6-(6,6)]
    35       16.47132       16.47132       16.47132    1[6-(1,6,8)]
    36       8.594623       8.594623       8.594623    1[6-(1,6,8)]
    37      16.001599      16.001599      16.001599    1[6-(6,6)]
    38      14.391385      14.391385      14.391385    1[6-(6,6)]
    39       7.720135       7.720135       7.720135    1[6-(6,6)]
    40       9.369492       9.369492       9.369492    1[6-(6,6)]
    41      11.408491      11.408491      11.408491    1[6-(1,6,8)]
    42      12.459133      12.459133      12.459133    1[6-(1,6,8)]
    43       4.140297       4.140297       4.140297    1[6-(6,6)]
    44       5.897298       5.897298       5.897298    1[6-(6,6)]
    45       7.846451       7.846451       7.846451    1[6-(6,6)]
    46       6.093898       6.093898       6.093898    1[6-(6,6)]
    47       7.575114       7.575114       7.575114    1[6-(1,6,8)]
    48        8.59462        8.59462        8.59462    1[6-(1,6,8)]
    49       7.105397       7.105397       7.105397    1[6-(6,6)]
    50       5.495187       5.495187       5.495187    1[6-(6,6)]
    51       7.720116       7.720116       7.720116    1[6-(6,6)]
    52        9.36947        9.36947        9.36947    1[6-(6,6)]
    53      10.268885      10.268885      10.268885    6[1-(0),1-(0),6-(6,6,6),8-(6)]
    54       8.374883       8.374883       8.374883    6[6-(1,6),6-(1,6),8-(6)]
    55       8.454058       8.454058       8.454058    6[1-(0),6-(1,6),6-(6,8)]
    56       7.401637       7.401637       7.401637    6[1-(0),6-(1,6),6-(6,6)]
    57       6.263812       6.263812       6.263812    6[6-(1,6),6-(1,6),6-(8,8)]
    58       6.236235       6.236235       6.236235    6[1-(0),6-(1,6),6-(6,6)]
    59       7.276202       7.276202       7.276202    6[1-(0),6-(1,6),6-(6,8)]
    60        5.07261        5.07261        5.07261    6[6-(6,6),8-(48),8-(48)]
    61       5.306574       5.306574       5.306574    6[1-(0),1-(0),6-(6,6,6),8-(6)]
    62       7.168549       7.168549       7.168549    6[6-(1,6),6-(1,6),8-(6)]
    63       6.990626       6.990626       6.990626    6[1-(0),6-(1,6),6-(6,8)]
    64        7.96743        7.96743        7.96743    6[1-(0),6-(1,6),6-(6,6)]
    65       9.093688       9.093688       9.093688    6[6-(1,6),6-(1,6),6-(8,8)]
    66      13.749085      13.749085      13.749085    6[1-(0),6-(1,6),6-(6,6)]
    67      12.759827      12.759827      12.759827    6[1-(0),6-(1,6),6-(6,8)]
    68      10.119421      10.119421      10.119421    6[6-(6,6),8-(48),8-(48)]
    69      10.268888      10.268888      10.268888    6[1-(0),1-(0),6-(6,6,6),8-(6)]
    70       8.374889       8.374889       8.374889    6[6-(1,6),6-(1,6),8-(6)]
    71       8.454066       8.454066       8.454066    6[1-(0),6-(1,6),6-(6,8)]
    72       7.401646       7.401646       7.401646    6[1-(0),6-(1,6),6-(6,6)]
    73       6.263822       6.263822       6.263822    6[6-(1,6),6-(1,6),6-(8,8)]
    74       6.236243       6.236243       6.236243    6[1-(0),6-(1,6),6-(6,6)]
    75       7.276208       7.276208       7.276208    6[1-(0),6-(1,6),6-(6,8)]
    76      13.968822      13.968822      13.968822    6[6-(6,6),8-(48),8-(48)]
    77       5.306599       5.306599       5.306599    6[1-(0),1-(0),6-(6,6,6),8-(6)]
    78       2.720456       2.720456       2.720456    6[6-(1,6),6-(1,6),8-(6)]
    79       6.990648       6.990648       6.990648    6[1-(0),6-(1,6),6-(6,8)]
    80       7.967449       7.967449       7.967449    6[1-(0),6-(1,6),6-(6,6)]
    81       9.093709       9.093709       9.093709    6[6-(1,6),6-(1,6),6-(8,8)]
    82       4.852875       4.852875       4.852875    6[1-(0),6-(1,6),6-(6,6)]
    83       3.863619       3.863619       3.863619    6[1-(0),6-(1,6),6-(6,8)]
    84       10.11944       10.11944       10.11944    6[6-(6,6),8-(48),8-(48)]
    85      11.971618      11.971618      11.971618    6[1-(0),1-(0),6-(6,6,6),8-(6)]
    86       13.86562       13.86562       13.86562    6[6-(1,6),6-(1,6),8-(6)]
    87      13.786442      13.786442      13.786442    6[1-(0),6-(1,6),6-(6,8)]
    88       5.942662       5.942662       5.942662    6[1-(0),6-(1,6),6-(6,6)]
    89       7.080487       7.080487       7.080487    6[6-(1,6),6-(1,6),6-(8,8)]
    90       7.108067       7.108067       7.108067    6[1-(0),6-(1,6),6-(6,6)]
    91       6.068102       6.068102       6.068102    6[1-(0),6-(1,6),6-(6,8)]
    92       8.271687       8.271687       8.271687    6[6-(6,6),8-(48),8-(48)]
    93      16.933922      16.933922      16.933922    6[1-(0),1-(0),6-(6,6,6),8-(6)]
    94      10.623856      10.623856      10.623856    6[6-(1,6),6-(1,6),8-(6)]
    95      15.249869      15.249869      15.249869    6[1-(0),6-(1,6),6-(6,8)]
    96      14.273066      14.273066      14.273066    6[1-(0),6-(1,6),6-(6,6)]
    97      13.146806      13.146806      13.146806    6[6-(1,6),6-(1,6),6-(8,8)]
    98       8.491436       8.491436       8.491436    6[1-(0),6-(1,6),6-(6,6)]
    99       9.480694       9.480694       9.480694    6[1-(0),6-(1,6),6-(6,8)]
   100      12.121073      12.121073      12.121073    6[6-(6,6),8-(48),8-(48)]
   101       11.97162       11.97162       11.97162    6[1-(0),1-(0),6-(6,6,6),8-(6)]
   102       4.969421       4.969421       4.969421    6[6-(1,6),6-(1,6),8-(6)]
   103       4.890246       4.890246       4.890246    6[1-(0),6-(1,6),6-(6,8)]
   104       5.942667       5.942667       5.942667    6[1-(0),6-(1,6),6-(6,6)]
   105        7.08049        7.08049        7.08049    6[6-(1,6),6-(1,6),6-(8,8)]
   106       7.108067       7.108067       7.108067    6[1-(0),6-(1,6),6-(6,6)]
   107         6.0681         6.0681         6.0681    6[1-(0),6-(1,6),6-(6,8)]
   108       8.271692       8.271692       8.271692    6[6-(6,6),8-(48),8-(48)]
   109       8.037717       8.037717       8.037717    6[1-(0),1-(0),6-(6,6,6),8-(6)]
   110       6.175745       6.175745       6.175745    6[6-(1,6),6-(1,6),8-(6)]
   111       6.353669       6.353669       6.353669    6[1-(0),6-(1,6),6-(6,8)]
   112       5.376867       5.376867       5.376867    6[1-(0),6-(1,6),6-(6,6)]
   113       4.250609       4.250609       4.250609    6[6-(1,6),6-(1,6),6-(8,8)]
   114       8.491416       8.491416       8.491416    6[1-(0),6-(1,6),6-(6,6)]
   115       9.480673       9.480673       9.480673    6[1-(0),6-(1,6),6-(6,8)]
   116       3.224878       3.224878       3.224878    6[6-(6,6),8-(48),8-(48)]
   117      11.120253      11.120253      11.120253    6[6-(1,1,8),6-(1,1,8),6-(1,1,8),6-(1,1,8)]
   118            0.0            0.0            0.0    6[6-(1,1,8),6-(1,1,8),6-(1,1,8),6-(1,1,8)]
   119       9.355245       9.355245       9.355245    8[6-(1,1,6),6-(6,6)]
   120        5.21139        5.21139        5.21139    8[6-(6,8),48-(8,8,8)]
   121       3.982826       3.982826       3.982826    8[6-(6,8),48-(8,8,8)]
   122      10.706583      10.706583      10.706583    8[6-(1,1,6),6-(6,6)]
   123       9.724431       9.724431       9.724431    8[6-(6,8),48-(8,8,8)]
   124      11.322187      11.322187      11.322187    8[6-(6,8),48-(8,8,8)]
   125       9.355249       9.355249       9.355249    8[6-(1,1,6),6-(6,6)]
   126      14.107604      14.107604      14.107604    8[6-(6,8),48-(8,8,8)]
   127      12.879037      12.879037      12.879037    8[6-(6,8),48-(8,8,8)]
   128       1.810376       1.810376       1.810376    8[6-(1,1,6),6-(6,6)]
   129       9.724447       9.724447       9.724447    8[6-(6,8),48-(8,8,8)]
   130      11.322207      11.322207      11.322207    8[6-(6,8),48-(8,8,8)]
   131      12.885259      12.885259      12.885259    8[6-(1,1,6),6-(6,6)]
   132       8.132905       8.132905       8.132905    8[6-(6,8),48-(8,8,8)]
   133       9.361473       9.361473       9.361473    8[6-(6,8),48-(8,8,8)]
   134      11.533938      11.533938      11.533938    8[6-(1,1,6),6-(6,6)]
   135      12.516064      12.516064      12.516064    8[6-(6,8),48-(8,8,8)]
   136      10.918307      10.918307      10.918307    8[6-(6,8),48-(8,8,8)]
   137       3.989059       3.989059       3.989059    8[6-(1,1,6),6-(6,6)]
   138       8.132913       8.132913       8.132913    8[6-(6,8),48-(8,8,8)]
   139       9.361476       9.361476       9.361476    8[6-(6,8),48-(8,8,8)]
   140      11.533914      11.533914      11.533914    8[6-(1,1,6),6-(6,6)]
   141        3.61987        3.61987        3.61987    8[6-(6,8),48-(8,8,8)]
   142       2.022111       2.022111       2.022111    8[6-(6,8),48-(8,8,8)]
