# Supplementary material for: A collection of forcefield precursors for metal–organic frameworks
Source: RSC Adv. 2019 Nov 13;9(63):36492–507. doi: 10.1039/c9ra07327b (PMC9075174; doi:10.1039/c9ra07327b)
Supplement: RA-009-C9RA07327B-s2331 [file RA-009-C9RA07327B-s2331.txt]

TADCAE_clean

14.471100    0.000000    0.000000
0.000000    14.616100    0.000000
-0.074248    0.000000    17.874346

     1       2.203058       2.203058       2.203058    30[7-(6,6),8-(6),8-(6),8-(6),8-(6)]
     2       8.818165       8.818165       8.818165    30[7-(6,6),8-(6),8-(6)]
     3        9.31042        9.31042        9.31042    30[7-(6,6),8-(6),8-(6),8-(6),8-(6)]
     4       12.83266       12.83266       12.83266    30[7-(6,6),8-(6),8-(6)]
     5       12.15667       12.15667       12.15667    30[7-(6,6),8-(6),8-(6),8-(6),8-(6)]
     6       5.541563       5.541563       5.541563    30[7-(6,6),8-(6),8-(6)]
     7       5.049308       5.049308       5.049308    30[7-(6,6),8-(6),8-(6),8-(6),8-(6)]
     8       1.601316       1.601316       1.601316    30[7-(6,6),8-(6),8-(6)]
     9      12.193794      12.193794      12.193794    30[7-(6,6),8-(6),8-(6),8-(6),8-(6)]
    10       5.578687       5.578687       5.578687    30[7-(6,6),8-(6),8-(6)]
    11       5.086432       5.086432       5.086432    30[7-(6,6),8-(6),8-(6),8-(6),8-(6)]
    12       1.564192       1.564192       1.564192    30[7-(6,6),8-(6),8-(6)]
    13       2.240182       2.240182       2.240182    30[7-(6,6),8-(6),8-(6),8-(6),8-(6)]
    14       8.855289       8.855289       8.855289    30[7-(6,6),8-(6),8-(6)]
    15       9.347544       9.347544       9.347544    30[7-(6,6),8-(6),8-(6),8-(6),8-(6)]
    16      12.795536      12.795536      12.795536    30[7-(6,6),8-(6),8-(6)]
    17       1.067414       1.067414       1.067414    1[6-(6,6)]
    18       5.364954       5.364954       5.364954    1[6-(6,6)]
    19      10.329907      10.329907      10.329907    1[6-(6,7)]
    20       9.431609       9.431609       9.431609    1[6-(6,6)]
    21      12.664776      12.664776      12.664776    1[6-(6,6)]
    22      13.424167      13.424167      13.424167    1[6-(6,7)]
    23       8.332274       8.332274       8.332274    1[6-(6,7)]
    24       9.091375       9.091375       9.091375    1[6-(6,6)]
    25      11.464701      11.464701      11.464701    1[6-(6,6)]
    26      10.611241      10.611241      10.611241    1[6-(6,7)]
    27      13.366562      13.366562      13.366562    1[6-(6,6)]
    28       8.994774       8.994774       8.994774    1[6-(6,6)]
    29       4.029821       4.029821       4.029821    1[6-(6,7)]
    30       4.928119       4.928119       4.928119    1[6-(6,6)]
    31       1.694952       1.694952       1.694952    1[6-(6,6)]
    32       0.935561       0.935561       0.935561    1[6-(6,7)]
    33       6.027454       6.027454       6.027454    1[6-(6,7)]
    34       5.268353       5.268353       5.268353    1[6-(6,6)]
    35       2.895027       2.895027       2.895027    1[6-(6,6)]
    36       3.748487       3.748487       3.748487    1[6-(6,7)]
    37      13.329438      13.329438      13.329438    1[6-(6,6)]
    38       9.031898       9.031898       9.031898    1[6-(6,6)]
    39       4.066945       4.066945       4.066945    1[6-(6,7)]
    40       4.965243       4.965243       4.965243    1[6-(6,6)]
    41       1.732076       1.732076       1.732076    1[6-(6,6)]
    42       0.972685       0.972685       0.972685    1[6-(6,7)]
    43       6.064578       6.064578       6.064578    1[6-(6,7)]
    44       5.305477       5.305477       5.305477    1[6-(6,6)]
    45       2.932151       2.932151       2.932151    1[6-(6,6)]
    46       3.785611       3.785611       3.785611    1[6-(6,7)]
    47        1.03029        1.03029        1.03029    1[6-(6,6)]
    48       5.402078       5.402078       5.402078    1[6-(6,6)]
    49      10.367031      10.367031      10.367031    1[6-(6,7)]
    50       9.468733       9.468733       9.468733    1[6-(6,6)]
    51        12.7019        12.7019        12.7019    1[6-(6,6)]
    52      13.461291      13.461291      13.461291    1[6-(6,7)]
    53       8.369398       8.369398       8.369398    1[6-(6,7)]
    54       9.128499       9.128499       9.128499    1[6-(6,6)]
    55      11.501825      11.501825      11.501825    1[6-(6,6)]
    56      10.648365      10.648365      10.648365    1[6-(6,7)]
    57       0.453266       0.453266       0.453266    6[6-(6,7),8-(0),8-(30)]
    58       1.035079       1.035079       1.035079    6[6-(6,6),6-(8,8),7-(6,30)]
    59        0.66213        0.66213        0.66213    6[6-(1,6),6-(6,7),6-(8,8)]
    60      14.001743      14.001743      14.001743    6[6-(6,6),8-(30),8-(30)]
    61       1.291878       1.291878       1.291878    6[1-(0),6-(6,6),6-(6,6)]
    62       2.238081       2.238081       2.238081    6[6-(1,6),6-(6,7),6-(8,8)]
    63       2.903924       2.903924       2.903924    6[6-(6,6),8-(0),8-(30)]
    64       2.480222       2.480222       2.480222    6[6-(6,6),6-(8,8),7-(6,30)]
    65        3.47698        3.47698        3.47698    6[6-(6,7),8-(30),8-(30)]
    66       6.885777       6.885777       6.885777    6[6-(6,7),8-(0),8-(30)]
    67       6.090799       6.090799       6.090799    6[6-(6,6),6-(8,8),7-(6,30)]
    68       6.252836       6.252836       6.252836    6[6-(1,6),6-(6,7),6-(8,8)]
    69       7.451342       7.451342       7.451342    6[6-(6,6),8-(30),8-(30)]
    70       5.316629       5.316629       5.316629    6[1-(0),6-(6,6),6-(6,6)]
    71       4.310123       4.310123       4.310123    6[6-(1,6),6-(6,7),6-(8,8)]
    72       3.222463       3.222463       3.222463    6[6-(6,6),8-(0),8-(30)]
    73       4.302415       4.302415       4.302415    6[6-(6,6),6-(8,8),7-(6,30)]
    74       3.513774       3.513774       3.513774    6[6-(6,7),8-(30),8-(30)]
    75      10.808248      10.808248      10.808248    6[1-(0),6-(1,6),7-(6,30)]
    76      10.259394      10.259394      10.259394    6[1-(0),6-(1,7),6-(6,6)]
    77      10.950053      10.950053      10.950053    6[6-(1,6),6-(1,6),6-(6,6)]
    78       12.15465       12.15465       12.15465    6[1-(0),6-(1,7),6-(6,6)]
    79      12.615113      12.615113      12.615113    6[1-(0),6-(1,6),7-(6,30)]
    80       8.988617       8.988617       8.988617    6[1-(0),6-(1,6),7-(6,30)]
    81       9.447514       9.447514       9.447514    6[1-(0),6-(1,7),6-(6,6)]
    82      10.415843      10.415843      10.415843    6[6-(1,6),6-(1,6),6-(6,6)]
    83      10.831363      10.831363      10.831363    6[1-(0),6-(1,7),6-(6,6)]
    84      10.312882      10.312882      10.312882    6[1-(0),6-(1,6),7-(6,30)]
    85       13.98071       13.98071       13.98071    6[6-(6,7),8-(0),8-(30)]
    86      13.398897      13.398897      13.398897    6[6-(6,6),6-(8,8),7-(6,30)]
    87      13.771846      13.771846      13.771846    6[6-(1,6),6-(6,7),6-(8,8)]
    88       0.432233       0.432233       0.432233    6[6-(6,6),8-(30),8-(30)]
    89      13.142098      13.142098      13.142098    6[1-(0),6-(6,6),6-(6,6)]
    90      12.195895      12.195895      12.195895    6[6-(1,6),6-(6,7),6-(8,8)]
    91      11.530052      11.530052      11.530052    6[6-(6,6),8-(0),8-(30)]
    92      11.879506      11.879506      11.879506    6[6-(6,6),6-(8,8),7-(6,30)]
    93      10.882748      10.882748      10.882748    6[6-(6,7),8-(30),8-(30)]
    94       7.473951       7.473951       7.473951    6[6-(6,7),8-(0),8-(30)]
    95       8.268929       8.268929       8.268929    6[6-(6,6),6-(8,8),7-(6,30)]
    96       8.106892       8.106892       8.106892    6[6-(1,6),6-(6,7),6-(8,8)]
    97       6.908386       6.908386       6.908386    6[6-(6,6),8-(30),8-(30)]
    98       9.043099       9.043099       9.043099    6[1-(0),6-(6,6),6-(6,6)]
    99      10.049605      10.049605      10.049605    6[6-(1,6),6-(6,7),6-(8,8)]
   100      11.137265      11.137265      11.137265    6[6-(6,6),8-(0),8-(30)]
   101      10.057313      10.057313      10.057313    6[6-(6,6),6-(8,8),7-(6,30)]
   102      10.920202      10.920202      10.920202    6[6-(6,7),8-(30),8-(30)]
   103        3.55148        3.55148        3.55148    6[1-(0),6-(1,6),7-(6,30)]
   104       4.100334       4.100334       4.100334    6[1-(0),6-(1,7),6-(6,6)]
   105       3.409675       3.409675       3.409675    6[6-(1,6),6-(1,6),6-(6,6)]
   106       2.205078       2.205078       2.205078    6[1-(0),6-(1,7),6-(6,6)]
   107       1.744615       1.744615       1.744615    6[1-(0),6-(1,6),7-(6,30)]
   108       5.371111       5.371111       5.371111    6[1-(0),6-(1,6),7-(6,30)]
   109       4.912214       4.912214       4.912214    6[1-(0),6-(1,7),6-(6,6)]
   110       3.943885       3.943885       3.943885    6[6-(1,6),6-(1,6),6-(6,6)]
   111       3.528365       3.528365       3.528365    6[1-(0),6-(1,7),6-(6,6)]
   112       4.046846       4.046846       4.046846    6[1-(0),6-(1,6),7-(6,30)]
   113      13.943586      13.943586      13.943586    6[6-(6,7),8-(0),8-(30)]
   114      13.361773      13.361773      13.361773    6[6-(6,6),6-(8,8),7-(6,30)]
   115      13.734722      13.734722      13.734722    6[6-(1,6),6-(6,7),6-(8,8)]
   116       0.395109       0.395109       0.395109    6[6-(6,6),8-(30),8-(30)]
   117      13.104974      13.104974      13.104974    6[1-(0),6-(6,6),6-(6,6)]
   118      12.158771      12.158771      12.158771    6[6-(1,6),6-(6,7),6-(8,8)]
   119      11.492928      11.492928      11.492928    6[6-(6,6),8-(0),8-(30)]
   120       11.91663       11.91663       11.91663    6[6-(6,6),6-(8,8),7-(6,30)]
   121      10.919872      10.919872      10.919872    6[6-(6,7),8-(30),8-(30)]
   122       7.511075       7.511075       7.511075    6[6-(6,7),8-(0),8-(30)]
   123       8.306053       8.306053       8.306053    6[6-(6,6),6-(8,8),7-(6,30)]
   124       8.144016       8.144016       8.144016    6[6-(1,6),6-(6,7),6-(8,8)]
   125        6.94551        6.94551        6.94551    6[6-(6,6),8-(30),8-(30)]
   126       9.080223       9.080223       9.080223    6[1-(0),6-(6,6),6-(6,6)]
   127      10.086729      10.086729      10.086729    6[6-(1,6),6-(6,7),6-(8,8)]
   128      11.174389      11.174389      11.174389    6[6-(6,6),8-(0),8-(30)]
   129      10.094437      10.094437      10.094437    6[6-(6,6),6-(8,8),7-(6,30)]
   130      10.883078      10.883078      10.883078    6[6-(6,7),8-(30),8-(30)]
   131       3.588604       3.588604       3.588604    6[1-(0),6-(1,6),7-(6,30)]
   132       4.137458       4.137458       4.137458    6[1-(0),6-(1,7),6-(6,6)]
   133       3.446799       3.446799       3.446799    6[6-(1,6),6-(1,6),6-(6,6)]
   134       2.242202       2.242202       2.242202    6[1-(0),6-(1,7),6-(6,6)]
   135       1.781739       1.781739       1.781739    6[1-(0),6-(1,6),7-(6,30)]
   136       5.408235       5.408235       5.408235    6[1-(0),6-(1,6),7-(6,30)]
   137       4.949338       4.949338       4.949338    6[1-(0),6-(1,7),6-(6,6)]
   138       3.981009       3.981009       3.981009    6[6-(1,6),6-(1,6),6-(6,6)]
   139       3.565489       3.565489       3.565489    6[1-(0),6-(1,7),6-(6,6)]
   140        4.08397        4.08397        4.08397    6[1-(0),6-(1,6),7-(6,30)]
   141       0.416142       0.416142       0.416142    6[6-(6,7),8-(0),8-(30)]
   142       0.997955       0.997955       0.997955    6[6-(6,6),6-(8,8),7-(6,30)]
   143       0.625006       0.625006       0.625006    6[6-(1,6),6-(6,7),6-(8,8)]
   144      13.964619      13.964619      13.964619    6[6-(6,6),8-(30),8-(30)]
   145       1.254754       1.254754       1.254754    6[1-(0),6-(6,6),6-(6,6)]
   146       2.200957       2.200957       2.200957    6[6-(1,6),6-(6,7),6-(8,8)]
   147         2.8668         2.8668         2.8668    6[6-(6,6),8-(0),8-(30)]
   148       2.517346       2.517346       2.517346    6[6-(6,6),6-(8,8),7-(6,30)]
   149       3.514104       3.514104       3.514104    6[6-(6,7),8-(30),8-(30)]
   150       6.922901       6.922901       6.922901    6[6-(6,7),8-(0),8-(30)]
   151       6.127923       6.127923       6.127923    6[6-(6,6),6-(8,8),7-(6,30)]
   152        6.28996        6.28996        6.28996    6[6-(1,6),6-(6,7),6-(8,8)]
   153       7.488466       7.488466       7.488466    6[6-(6,6),8-(30),8-(30)]
   154       5.353753       5.353753       5.353753    6[1-(0),6-(6,6),6-(6,6)]
   155       4.347247       4.347247       4.347247    6[6-(1,6),6-(6,7),6-(8,8)]
   156       3.259587       3.259587       3.259587    6[6-(6,6),8-(0),8-(30)]
   157       4.339539       4.339539       4.339539    6[6-(6,6),6-(8,8),7-(6,30)]
   158        3.47665        3.47665        3.47665    6[6-(6,7),8-(30),8-(30)]
   159      10.845372      10.845372      10.845372    6[1-(0),6-(1,6),7-(6,30)]
   160      10.296518      10.296518      10.296518    6[1-(0),6-(1,7),6-(6,6)]
   161      10.987177      10.987177      10.987177    6[6-(1,6),6-(1,6),6-(6,6)]
   162      12.191774      12.191774      12.191774    6[1-(0),6-(1,7),6-(6,6)]
   163      12.652237      12.652237      12.652237    6[1-(0),6-(1,6),7-(6,30)]
   164       9.025741       9.025741       9.025741    6[1-(0),6-(1,6),7-(6,30)]
   165       9.484638       9.484638       9.484638    6[1-(0),6-(1,7),6-(6,6)]
   166      10.452967      10.452967      10.452967    6[6-(1,6),6-(1,6),6-(6,6)]
   167      10.868487      10.868487      10.868487    6[1-(0),6-(1,7),6-(6,6)]
   168      10.350006      10.350006      10.350006    6[1-(0),6-(1,6),7-(6,30)]
   169       1.951638       1.951638       1.951638    7[6-(6,6),6-(6,6),30-(8,8,8,8)]
   170       5.153214       5.153214       5.153214    7[6-(6,6),6-(6,6),30-(8,8,8,8)]
   171      11.979212      11.979212      11.979212    7[6-(1,6),6-(1,6),30-(8,8)]
   172       9.424662       9.424662       9.424662    7[6-(1,6),6-(1,6),30-(8,8)]
   173      12.482338      12.482338      12.482338    7[6-(6,6),6-(6,6),30-(8,8,8,8)]
   174       9.206514       9.206514       9.206514    7[6-(6,6),6-(6,6),30-(8,8,8,8)]
   175       2.380516       2.380516       2.380516    7[6-(1,6),6-(1,6),30-(8,8)]
   176       4.935066       4.935066       4.935066    7[6-(1,6),6-(1,6),30-(8,8)]
   177      12.445214      12.445214      12.445214    7[6-(6,6),6-(6,6),30-(8,8,8,8)]
   178       9.243638       9.243638       9.243638    7[6-(6,6),6-(6,6),30-(8,8,8,8)]
   179        2.41764        2.41764        2.41764    7[6-(1,6),6-(1,6),30-(8,8)]
   180        4.97219        4.97219        4.97219    7[6-(1,6),6-(1,6),30-(8,8)]
   181       1.914514       1.914514       1.914514    7[6-(6,6),6-(6,6),30-(8,8,8,8)]
   182       5.190338       5.190338       5.190338    7[6-(6,6),6-(6,6),30-(8,8,8,8)]
   183      12.016336      12.016336      12.016336    7[6-(1,6),6-(1,6),30-(8,8)]
   184       9.461786       9.461786       9.461786    7[6-(1,6),6-(1,6),30-(8,8)]
   185      14.106476      14.106476      14.106476    8[6-(6,8)]
   186       0.880165       0.880165       0.880165    8[6-(6,8),30-(7,8,8,8)]
   187      12.843489      12.843489      12.843489    8[6-(6,8),30-(7,8,8,8)]
   188      14.244806      14.244806      14.244806    8[6-(6,8),30-(7,8)]
   189       2.193814       2.193814       2.193814    8[6-(6,8)]
   190       4.105969       4.105969       4.105969    8[6-(6,8),30-(7,8,8,8)]
   191       4.002439       4.002439       4.002439    8[6-(6,8),30-(7,8)]
   192        3.69379        3.69379        3.69379    8[6-(6,8),30-(7,8,8,8)]
   193       6.573188       6.573188       6.573188    8[6-(6,8),30-(7,8,8,8)]
   194       7.736398       7.736398       7.736398    8[6-(6,8)]
   195       7.289799       7.289799       7.289799    8[6-(6,8),30-(7,8)]
   196       8.555168       8.555168       8.555168    8[6-(6,8),30-(7,8,8,8)]
   197       2.071533       2.071533       2.071533    8[6-(6,8)]
   198       3.621776       3.621776       3.621776    8[6-(6,8),30-(7,8,8,8)]
   199       3.531664       3.531664       3.531664    8[6-(6,8),30-(7,8,8,8)]
   200       2.882907       2.882907       2.882907    8[6-(6,8),30-(7,8)]
   201         0.3275         0.3275         0.3275    8[6-(6,8)]
   202      13.553811      13.553811      13.553811    8[6-(6,8),30-(7,8,8,8)]
   203       1.590487       1.590487       1.590487    8[6-(6,8),30-(7,8,8,8)]
   204        0.18917        0.18917        0.18917    8[6-(6,8),30-(7,8)]
   205      12.165914      12.165914      12.165914    8[6-(6,8)]
   206      10.328007      10.328007      10.328007    8[6-(6,8),30-(7,8,8,8)]
   207      10.357289      10.357289      10.357289    8[6-(6,8),30-(7,8)]
   208      10.665938      10.665938      10.665938    8[6-(6,8),30-(7,8,8,8)]
   209        7.78654        7.78654        7.78654    8[6-(6,8),30-(7,8,8,8)]
   210        6.62333        6.62333        6.62333    8[6-(6,8)]
   211       7.069929       7.069929       7.069929    8[6-(6,8),30-(7,8)]
   212        5.80456        5.80456        5.80456    8[6-(6,8),30-(7,8,8,8)]
   213      12.288195      12.288195      12.288195    8[6-(6,8)]
   214      10.737952      10.737952      10.737952    8[6-(6,8),30-(7,8,8,8)]
   215      10.902312      10.902312      10.902312    8[6-(6,8),30-(7,8,8,8)]
   216      11.551069      11.551069      11.551069    8[6-(6,8),30-(7,8)]
   217       0.290376       0.290376       0.290376    8[6-(6,8)]
   218      13.516687      13.516687      13.516687    8[6-(6,8),30-(7,8,8,8)]
   219       1.553363       1.553363       1.553363    8[6-(6,8),30-(7,8,8,8)]
   220       0.152046       0.152046       0.152046    8[6-(6,8),30-(7,8)]
   221      12.203038      12.203038      12.203038    8[6-(6,8)]
   222      10.290883      10.290883      10.290883    8[6-(6,8),30-(7,8,8,8)]
   223      10.394413      10.394413      10.394413    8[6-(6,8),30-(7,8)]
   224      10.703062      10.703062      10.703062    8[6-(6,8),30-(7,8,8,8)]
   225       7.823664       7.823664       7.823664    8[6-(6,8),30-(7,8,8,8)]
   226       6.660454       6.660454       6.660454    8[6-(6,8)]
   227       7.107053       7.107053       7.107053    8[6-(6,8),30-(7,8)]
   228       5.841684       5.841684       5.841684    8[6-(6,8),30-(7,8,8,8)]
   229      12.325319      12.325319      12.325319    8[6-(6,8)]
   230      10.775076      10.775076      10.775076    8[6-(6,8),30-(7,8,8,8)]
   231      10.865188      10.865188      10.865188    8[6-(6,8),30-(7,8,8,8)]
   232      11.513945      11.513945      11.513945    8[6-(6,8),30-(7,8)]
   233      14.069352      14.069352      14.069352    8[6-(6,8)]
   234       0.843041       0.843041       0.843041    8[6-(6,8),30-(7,8,8,8)]
   235      12.806365      12.806365      12.806365    8[6-(6,8),30-(7,8,8,8)]
   236      14.207682      14.207682      14.207682    8[6-(6,8),30-(7,8)]
   237       2.230938       2.230938       2.230938    8[6-(6,8)]
   238       4.068845       4.068845       4.068845    8[6-(6,8),30-(7,8,8,8)]
   239       4.039563       4.039563       4.039563    8[6-(6,8),30-(7,8)]
   240       3.730914       3.730914       3.730914    8[6-(6,8),30-(7,8,8,8)]
   241       6.610312       6.610312       6.610312    8[6-(6,8),30-(7,8,8,8)]
   242       7.773522       7.773522       7.773522    8[6-(6,8)]
   243       7.326923       7.326923       7.326923    8[6-(6,8),30-(7,8)]
   244       8.592292       8.592292       8.592292    8[6-(6,8),30-(7,8,8,8)]
   245       2.108657       2.108657       2.108657    8[6-(6,8)]
   246         3.6589         3.6589         3.6589    8[6-(6,8),30-(7,8,8,8)]
   247        3.49454        3.49454        3.49454    8[6-(6,8),30-(7,8,8,8)]
   248       2.845783       2.845783       2.845783    8[6-(6,8),30-(7,8)]
