# Supplementary material for: A collection of forcefield precursors for metal–organic frameworks
Source: RSC Adv. 2019 Nov 13;9(63):36492–507. doi: 10.1039/c9ra07327b (PMC9075174; doi:10.1039/c9ra07327b)
Supplement: RA-009-C9RA07327B-s2332 [file RA-009-C9RA07327B-s2332.txt]

TADWEC_clean5b

13.088400    0.000000    0.000000
6.544151    25.801627    0.000000
6.544196    9.825029    23.857749

     1       7.653024       7.653024       7.653024    30[8-(6),8-(6),8-(6),8-(6)]
     2      18.461028      18.461028      18.461028    30[8-(6),8-(6),8-(6)]
     3      25.067905      25.067905      25.067905    30[8-(6),8-(6),8-(6),8-(6)]
     4       7.715704       7.715704       7.715704    30[8-(6),8-(6),8-(6)]
     5      11.979517      11.979517      11.979517    30[8-(6),8-(6),8-(6),8-(6)]
     6      14.259906      14.259906      14.259906    30[8-(6),8-(6),8-(6)]
     7       7.653048       7.653048       7.653048    30[8-(6),8-(6),8-(6),8-(6)]
     8      11.916811      11.916811      11.916811    30[8-(6),8-(6),8-(6)]
     9        4.52988        4.52988        4.52988    1[6-(6,6)]
    10       5.645008       5.645008       5.645008    1[6-(6,6)]
    11      15.846103      15.846103      15.846103    1[6-(6,6)]
    12      14.676004      14.676004      14.676004    1[6-(6,6)]
    13       3.658196       3.658196       3.658196    1[6-(6,6)]
    14      13.509831      13.509831      13.509831    1[6-(6,6)]
    15      15.524144      15.524144      15.524144    1[6-(6,6)]
    16       11.08324       11.08324       11.08324    1[6-(6,6)]
    17      10.004753      10.004753      10.004753    1[6-(6,6)]
    18       9.549281       9.549281       9.549281    1[6-(6,6)]
    19      10.627769      10.627769      10.627769    1[6-(6,6)]
    20      10.017852      10.017852      10.017852    1[6-(6,6)]
    21      17.449408      17.449408      17.449408    1[6-(6,6)]
    22      17.699394      17.699394      17.699394    1[6-(6,6)]
    23        8.43281        8.43281        8.43281    1[6-(6,6)]
    24       8.261354       8.261354       8.261354    1[6-(6,6)]
    25      12.023001      12.023001      12.023001    1[6-(6,6)]
    26      12.316179      12.316179      12.316179    1[6-(6,6)]
    27      20.946629      20.946629      20.946629    1[6-(6,6)]
    28      21.906006      21.906006      21.906006    1[6-(6,6)]
    29      10.452349      10.452349      10.452349    1[6-(6,6)]
    30      21.284312      21.284312      21.284312    1[6-(6,6)]
    31      11.795223      11.795223      11.795223    1[6-(6,6)]
    32       9.491668       9.491668       9.491668    1[6-(6,6)]
    33       9.076802       9.076802       9.076802    1[6-(1,6,8)]
    34       9.070255       9.070255       9.070255    1[6-(1,6,8)]
    35       8.046743       8.046743       8.046743    1[6-(1,1,6)]
    36       9.373905       9.373905       9.373905    1[6-(1,1,6)]
    37       9.383069       9.383069       9.383069    1[6-(1,1,6)]
    38      21.343204      21.343204      21.343204    1[6-(1,6,8)]
    39      14.628901      14.628901      14.628901    1[6-(1,6,8)]
    40       3.710558       3.710558       3.710558    1[6-(1,1,6)]
    41       3.430467       3.430467       3.430467    1[6-(1,1,6)]
    42      16.360494      16.360494      16.360494    1[6-(1,1,6)]
    43      15.102659      15.102659      15.102659    1[6-(6,6)]
    44      13.987527      13.987527      13.987527    1[6-(6,6)]
    45      16.874833      16.874833      16.874833    1[6-(6,6)]
    46      18.044935      18.044935      18.044935    1[6-(6,6)]
    47      15.974349      15.974349      15.974349    1[6-(6,6)]
    48      19.211109      19.211109      19.211109    1[6-(6,6)]
    49      17.196805      17.196805      17.196805    1[6-(6,6)]
    50      21.637701      21.637701      21.637701    1[6-(6,6)]
    51      22.716184      22.716184      22.716184    1[6-(6,6)]
    52      23.171653      23.171653      23.171653    1[6-(6,6)]
    53       22.09317       22.09317       22.09317    1[6-(6,6)]
    54      22.703093      22.703093      22.703093    1[6-(6,6)]
    55       8.727313       8.727313       8.727313    1[6-(6,6)]
    56       8.477321       8.477321       8.477321    1[6-(6,6)]
    57      17.743908      17.743908      17.743908    1[6-(6,6)]
    58      17.915369      17.915369      17.915369    1[6-(6,6)]
    59      20.697959      20.697959      20.697959    1[6-(6,6)]
    60      20.404776      20.404776      20.404776    1[6-(6,6)]
    61      18.318484      18.318484      18.318484    1[6-(6,6)]
    62      17.359096      17.359096      17.359096    1[6-(6,6)]
    63      15.724362      15.724362      15.724362    1[6-(6,6)]
    64      17.980795      17.980795      17.980795    1[6-(6,6)]
    65      14.381491      14.381491      14.381491    1[6-(6,6)]
    66      16.685043      16.685043      16.685043    1[6-(6,6)]
    67      10.555749      10.555749      10.555749    1[6-(1,6,8)]
    68      10.562293      10.562293      10.562293    1[6-(1,6,8)]
    69       11.58581       11.58581       11.58581    1[6-(1,1,6)]
    70      10.258647      10.258647      10.258647    1[6-(1,1,6)]
    71      10.249485      10.249485      10.249485    1[6-(1,1,6)]
    72      11.377743      11.377743      11.377743    1[6-(1,6,8)]
    73      11.547891      11.547891      11.547891    1[6-(1,6,8)]
    74       9.377835       9.377835       9.377835    1[6-(1,1,6)]
    75      16.202081      16.202081      16.202081    1[6-(1,1,6)]
    76       16.36045       16.36045       16.36045    1[6-(1,1,6)]
    77      15.102671      15.102671      15.102671    1[6-(6,6)]
    78       13.98754       13.98754       13.98754    1[6-(6,6)]
    79      16.874836      16.874836      16.874836    1[6-(6,6)]
    80      18.044939      18.044939      18.044939    1[6-(6,6)]
    81      15.974356      15.974356      15.974356    1[6-(6,6)]
    82      19.211118      19.211118      19.211118    1[6-(6,6)]
    83      17.196813      17.196813      17.196813    1[6-(6,6)]
    84      21.637705      21.637705      21.637705    1[6-(6,6)]
    85       9.627791       9.627791       9.627791    1[6-(6,6)]
    86      10.083275      10.083275      10.083275    1[6-(6,6)]
    87       9.004789       9.004789       9.004789    1[6-(6,6)]
    88       9.614705       9.614705       9.614705    1[6-(6,6)]
    89      15.271501      15.271501      15.271501    1[6-(6,6)]
    90      15.021516      15.021516      15.021516    1[6-(6,6)]
    91      11.199705      11.199705      11.199705    1[6-(6,6)]
    92      11.371159      11.371159      11.371159    1[6-(6,6)]
    93      20.697953      20.697953      20.697953    1[6-(6,6)]
    94      20.404776      20.404776      20.404776    1[6-(6,6)]
    95       11.77429       11.77429       11.77429    1[6-(6,6)]
    96      10.814918      10.814918      10.814918    1[6-(6,6)]
    97        9.18017        9.18017        9.18017    1[6-(6,6)]
    98      11.436617      11.436617      11.436617    1[6-(6,6)]
    99       7.837301       7.837301       7.837301    1[6-(6,6)]
   100      10.140866      10.140866      10.140866    1[6-(6,6)]
   101      10.555761      10.555761      10.555761    1[6-(1,6,8)]
   102      10.562305      10.562305      10.562305    1[6-(1,6,8)]
   103      11.585814      11.585814      11.585814    1[6-(1,1,6)]
   104       23.34705       23.34705       23.34705    1[6-(1,1,6)]
   105      23.337888      23.337888      23.337888    1[6-(1,1,6)]
   106      11.377722      11.377722      11.377722    1[6-(1,6,8)]
   107      18.092069      18.092069      18.092069    1[6-(1,6,8)]
   108      15.922011      15.922011      15.922011    1[6-(1,1,6)]
   109        16.2021        16.2021        16.2021    1[6-(1,1,6)]
   110      16.360471      16.360471      16.360471    1[6-(1,1,6)]
   111       4.529884       4.529884       4.529884    1[6-(6,6)]
   112       5.645019       5.645019       5.645019    1[6-(6,6)]
   113       2.757722       2.757722       2.757722    1[6-(6,6)]
   114      14.676015      14.676015      14.676015    1[6-(6,6)]
   115       3.658193       3.658193       3.658193    1[6-(6,6)]
   116      13.509836      13.509836      13.509836    1[6-(6,6)]
   117      15.524132      15.524132      15.524132    1[6-(6,6)]
   118      11.083247      11.083247      11.083247    1[6-(6,6)]
   119      10.004767      10.004767      10.004767    1[6-(6,6)]
   120       9.549286       9.549286       9.549286    1[6-(6,6)]
   121      10.627766      10.627766      10.627766    1[6-(6,6)]
   122      10.017844      10.017844      10.017844    1[6-(6,6)]
   123      10.905226      10.905226      10.905226    1[6-(6,6)]
   124      11.155217      11.155217      11.155217    1[6-(6,6)]
   125      14.977027      14.977027      14.977027    1[6-(6,6)]
   126      14.805567      14.805567      14.805567    1[6-(6,6)]
   127      12.022981      12.022981      12.022981    1[6-(6,6)]
   128      12.316164      12.316164      12.316164    1[6-(6,6)]
   129      14.402446      14.402446      14.402446    1[6-(6,6)]
   130      15.361828      15.361828      15.361828    1[6-(6,6)]
   131      16.996568      16.996568      16.996568    1[6-(6,6)]
   132      14.740124      14.740124      14.740124    1[6-(6,6)]
   133       5.251034       5.251034       5.251034    1[6-(6,6)]
   134      16.035872      16.035872      16.035872    1[6-(6,6)]
   135       9.076782       9.076782       9.076782    1[6-(1,6,8)]
   136       9.070241       9.070241       9.070241    1[6-(1,6,8)]
   137       8.046728       8.046728       8.046728    1[6-(1,1,6)]
   138       9.373893       9.373893       9.373893    1[6-(1,1,6)]
   139       9.383052       9.383052       9.383052    1[6-(1,1,6)]
   140      21.343225      21.343225      21.343225    1[6-(1,6,8)]
   141      21.173078      21.173078      21.173078    1[6-(1,6,8)]
   142      10.254734      10.254734      10.254734    1[6-(1,1,6)]
   143       3.430446       3.430446       3.430446    1[6-(1,1,6)]
   144       3.272079       3.272079       3.272079    1[6-(1,1,6)]
   145      16.031965      16.031965      16.031965    6[6-(1,6),6-(1,6),6-(6,6)]
   146      17.225627      17.225627      17.225627    6[1-(0),6-(1,6),6-(6,6)]
   147       4.828292       4.828292       4.828292    6[1-(0),6-(1,6),6-(6,6)]
   148       17.40886       17.40886       17.40886    6[6-(1,6),6-(1,6),6-(8,8)]
   149      16.203418      16.203418      16.203418    6[1-(0),6-(1,6),6-(6,6)]
   150      15.529368      15.529368      15.529368    6[1-(0),6-(1,6),6-(6,6)]
   151      15.244045      15.244045      15.244045    6[6-(1,6),6-(1,6),6-(6,6)]
   152      15.802922      15.802922      15.802922    6[1-(0),6-(1,6),6-(6,6)]
   153      13.923426      13.923426      13.923426    6[1-(0),6-(6,6),6-(6,6)]
   154      13.106712      13.106712      13.106712    6[6-(1,6),6-(6,6),6-(6,6)]
   155      15.088298      15.088298      15.088298    6[1-(0),6-(1,6),6-(6,6)]
   156      13.694384      13.694384      13.694384    6[6-(1,6),6-(6,6),6-(6,6)]
   157      11.623796      11.623796      11.623796    6[6-(1,6),6-(6,6),6-(6,6)]
   158      10.956286      10.956286      10.956286    6[6-(1,6),6-(1,6),6-(6,6)]
   159      10.771737      10.771737      10.771737    6[1-(0),6-(1,6),6-(6,6)]
   160      10.131712      10.131712      10.131712    6[1-(0),6-(1,6),6-(6,6)]
   161       9.676236       9.676236       9.676236    6[6-(1,6),6-(1,6),6-(8,8)]
   162       9.860785       9.860785       9.860785    6[1-(0),6-(1,6),6-(6,6)]
   163       10.50081       10.50081       10.50081    6[1-(0),6-(1,6),6-(6,6)]
   164      10.948437      10.948437      10.948437    6[1-(0),6-(6,6),6-(6,8)]
   165      11.584536      11.584536      11.584536    6[6-(1,6),6-(6,6),8-(6)]
   166       12.93395       12.93395       12.93395    6[6-(6,6),6-(6,6),6-(6,8)]
   167      18.277904      18.277904      18.277904    6[1-(0),6-(1,6),6-(6,6)]
   168      19.368169      19.368169      19.368169    6[6-(1,6),6-(1,6),6-(8,8)]
   169      18.431037      18.431037      18.431037    6[1-(0),6-(1,6),6-(6,6)]
   170      19.636479      19.636479      19.636479    6[6-(1,6),6-(1,6),6-(6,6)]
   171       7.612167       7.612167       7.612167    6[1-(0),6-(1,6),6-(6,6)]
   172       7.517932       7.517932       7.517932    6[1-(0),6-(1,6),6-(6,6)]
   173      19.801391      19.801391      19.801391    6[6-(1,6),6-(1,6),6-(6,6)]
   174      12.585803      12.585803      12.585803    6[1-(0),6-(1,6),6-(6,6)]
   175        12.7337        12.7337        12.7337    6[1-(0),6-(1,6),6-(6,6)]
   176      20.542196      20.542196      20.542196    6[1-(0),6-(6,6),6-(6,6)]
   177      20.742447      20.742447      20.742447    6[6-(1,6),6-(6,6),6-(6,6)]
   178      13.477122      13.477122      13.477122    6[6-(1,6),6-(6,6),6-(6,6)]
   179      13.562196      13.562196      13.562196    6[6-(6,6),6-(6,6),6-(6,8)]
   180      14.327868      14.327868      14.327868    6[6-(1,6),6-(6,6),8-(6)]
   181      21.470162      21.470162      21.470162    6[1-(0),6-(6,6),6-(6,8)]
   182      21.468854      21.468854      21.468854    6[6-(1,6),6-(6,6),6-(6,6)]
   183       9.170996       9.170996       9.170996    6[6-(1,6),6-(1,6),6-(6,6)]
   184      10.245554      10.245554      10.245554    6[1-(0),6-(1,6),6-(6,6)]
   185       8.924936       8.924936       8.924936    6[1-(0),6-(1,6),6-(6,6)]
   186       11.05311       11.05311       11.05311    6[1-(0),6-(1,6),6-(6,6)]
   187       9.698463       9.698463       9.698463    6[1-(0),6-(1,6),6-(6,6)]
   188      10.822757      10.822757      10.822757    6[6-(1,6),6-(1,6),6-(8,8)]
   189       9.440658       9.440658       9.440658    6[1-(0),1-(0),6-(1,1,1),8-(6)]
   190       9.024446       9.024446       9.024446    6[1-(0),1-(0),1-(0),6-(1,1,8)]
   191      14.941714      14.941714      14.941714    6[1-(0),1-(0),6-(1,1,1),8-(6)]
   192      16.245318      16.245318      16.245318    6[1-(0),1-(0),1-(0),6-(1,1,8)]
   193      11.721932      11.721932      11.721932    6[6-(6,6),8-(30),8-(30)]
   194      19.242522      19.242522      19.242522    6[6-(6,6),8-(30),8-(30)]
   195       5.083511       5.083511       5.083511    6[6-(6,6),8-(30),8-(30)]
   196       9.156624       9.156624       9.156624    6[6-(6,6),8-(0),8-(30)]
   197      16.688975      16.688975      16.688975    6[6-(1,6),6-(1,6),6-(6,6)]
   198      15.495312      15.495312      15.495312    6[1-(0),6-(1,6),6-(6,6)]
   199      14.804244      14.804244      14.804244    6[1-(0),6-(1,6),6-(6,6)]
   200      15.312075      15.312075      15.312075    6[6-(1,6),6-(1,6),6-(8,8)]
   201      16.517518      16.517518      16.517518    6[1-(0),6-(1,6),6-(6,6)]
   202      17.191571      17.191571      17.191571    6[1-(0),6-(1,6),6-(6,6)]
   203      17.476897      17.476897      17.476897    6[6-(1,6),6-(1,6),6-(6,6)]
   204      16.918022      16.918022      16.918022    6[1-(0),6-(1,6),6-(6,6)]
   205      18.797516      18.797516      18.797516    6[1-(0),6-(6,6),6-(6,6)]
   206      19.614232      19.614232      19.614232    6[6-(1,6),6-(6,6),6-(6,6)]
   207      17.632649      17.632649      17.632649    6[1-(0),6-(1,6),6-(6,6)]
   208      19.026563      19.026563      19.026563    6[6-(1,6),6-(6,6),6-(6,6)]
   209      21.097147      21.097147      21.097147    6[6-(1,6),6-(6,6),6-(6,6)]
   210      21.764655      21.764655      21.764655    6[6-(1,6),6-(1,6),6-(6,6)]
   211      21.949203      21.949203      21.949203    6[1-(0),6-(1,6),6-(6,6)]
   212      22.589225      22.589225      22.589225    6[1-(0),6-(1,6),6-(6,6)]
   213      23.044699      23.044699      23.044699    6[6-(1,6),6-(1,6),6-(8,8)]
   214       22.86015       22.86015       22.86015    6[1-(0),6-(1,6),6-(6,6)]
   215      22.220128      22.220128      22.220128    6[1-(0),6-(1,6),6-(6,6)]
   216      21.772508      21.772508      21.772508    6[1-(0),6-(6,6),6-(6,8)]
   217      21.136412      21.136412      21.136412    6[6-(1,6),6-(6,6),8-(6)]
   218      19.786999      19.786999      19.786999    6[6-(6,6),6-(6,6),6-(6,8)]
   219       7.898817       7.898817       7.898817    6[1-(0),6-(1,6),6-(6,6)]
   220       6.808554       6.808554       6.808554    6[6-(1,6),6-(1,6),6-(8,8)]
   221        7.74568        7.74568        7.74568    6[1-(0),6-(1,6),6-(6,6)]
   222      19.628637      19.628637      19.628637    6[6-(1,6),6-(1,6),6-(6,6)]
   223      18.564551      18.564551      18.564551    6[1-(0),6-(1,6),6-(6,6)]
   224       18.65879       18.65879       18.65879    6[1-(0),6-(1,6),6-(6,6)]
   225      19.463721      19.463721      19.463721    6[6-(1,6),6-(1,6),6-(6,6)]
   226      20.135156      20.135156      20.135156    6[1-(0),6-(1,6),6-(6,6)]
   227      19.987255      19.987255      19.987255    6[1-(0),6-(1,6),6-(6,6)]
   228      18.722916      18.722916      18.722916    6[1-(0),6-(6,6),6-(6,6)]
   229      18.522661      18.522661      18.522661    6[6-(1,6),6-(6,6),6-(6,6)]
   230      19.243832      19.243832      19.243832    6[6-(1,6),6-(6,6),6-(6,6)]
   231      19.158755      19.158755      19.158755    6[6-(6,6),6-(6,6),6-(6,8)]
   232      18.393082      18.393082      18.393082    6[6-(1,6),6-(6,6),8-(6)]
   233      17.794942      17.794942      17.794942    6[1-(0),6-(6,6),6-(6,8)]
   234      17.796253      17.796253      17.796253    6[6-(1,6),6-(6,6),6-(6,6)]
   235      17.005713      17.005713      17.005713    6[6-(1,6),6-(1,6),6-(6,6)]
   236      15.931157      15.931157      15.931157    6[1-(0),6-(1,6),6-(6,6)]
   237      17.251773      17.251773      17.251773    6[1-(0),6-(1,6),6-(6,6)]
   238      15.123602      15.123602      15.123602    6[1-(0),6-(1,6),6-(6,6)]
   239      16.478248      16.478248      16.478248    6[1-(0),6-(1,6),6-(6,6)]
   240      15.353956      15.353956      15.353956    6[6-(1,6),6-(1,6),6-(8,8)]
   241      10.191892      10.191892      10.191892    6[1-(0),1-(0),6-(1,1,1),8-(6)]
   242      10.608106      10.608106      10.608106    6[1-(0),1-(0),1-(0),6-(1,1,8)]
   243       11.23508       11.23508       11.23508    6[1-(0),1-(0),6-(1,1,1),8-(6)]
   244      16.475627      16.475627      16.475627    6[1-(0),1-(0),1-(0),6-(1,1,8)]
   245      14.454782      14.454782      14.454782    6[6-(6,6),8-(30),8-(30)]
   246       6.934205       6.934205       6.934205    6[6-(6,6),8-(30),8-(30)]
   247      14.549022      14.549022      14.549022    6[6-(6,6),8-(30),8-(30)]
   248      23.564307      23.564307      23.564307    6[6-(6,6),8-(0),8-(30)]
   249      16.688983      16.688983      16.688983    6[6-(1,6),6-(1,6),6-(6,6)]
   250      15.495322      15.495322      15.495322    6[1-(0),6-(1,6),6-(6,6)]
   251      14.804255      14.804255      14.804255    6[1-(0),6-(1,6),6-(6,6)]
   252      15.312083      15.312083      15.312083    6[6-(1,6),6-(1,6),6-(8,8)]
   253      16.517524      16.517524      16.517524    6[1-(0),6-(1,6),6-(6,6)]
   254      17.191576      17.191576      17.191576    6[1-(0),6-(1,6),6-(6,6)]
   255      17.476905      17.476905      17.476905    6[6-(1,6),6-(1,6),6-(6,6)]
   256       16.91803       16.91803       16.91803    6[1-(0),6-(1,6),6-(6,6)]
   257      18.797525      18.797525      18.797525    6[1-(0),6-(6,6),6-(6,6)]
   258      19.614241      19.614241      19.614241    6[6-(1,6),6-(6,6),6-(6,6)]
   259      17.632657      17.632657      17.632657    6[1-(0),6-(1,6),6-(6,6)]
   260      19.026572      19.026572      19.026572    6[6-(1,6),6-(6,6),6-(6,6)]
   261      21.097157      21.097157      21.097157    6[6-(1,6),6-(6,6),6-(6,6)]
   262      21.764666      21.764666      21.764666    6[6-(1,6),6-(1,6),6-(6,6)]
   263      21.949211      21.949211      21.949211    6[1-(0),6-(1,6),6-(6,6)]
   264       9.500835       9.500835       9.500835    6[1-(0),6-(1,6),6-(6,6)]
   265       9.956314       9.956314       9.956314    6[6-(1,6),6-(1,6),6-(8,8)]
   266       9.771769       9.771769       9.771769    6[1-(0),6-(1,6),6-(6,6)]
   267       9.131745       9.131745       9.131745    6[1-(0),6-(1,6),6-(6,6)]
   268      21.772519      21.772519      21.772519    6[1-(0),6-(6,6),6-(6,8)]
   269      21.136422      21.136422      21.136422    6[6-(1,6),6-(6,6),8-(6)]
   270      19.787008      19.787008      19.787008    6[6-(6,6),6-(6,6),6-(6,8)]
   271      14.443007      14.443007      14.443007    6[1-(0),6-(1,6),6-(6,6)]
   272      13.352742      13.352742      13.352742    6[6-(1,6),6-(1,6),6-(8,8)]
   273      14.289874      14.289874      14.289874    6[1-(0),6-(1,6),6-(6,6)]
   274      13.084434      13.084434      13.084434    6[6-(1,6),6-(1,6),6-(6,6)]
   275      12.020346      12.020346      12.020346    6[1-(0),6-(1,6),6-(6,6)]
   276      12.114581      12.114581      12.114581    6[1-(0),6-(1,6),6-(6,6)]
   277      12.919522      12.919522      12.919522    6[6-(1,6),6-(1,6),6-(6,6)]
   278      20.135153      20.135153      20.135153    6[1-(0),6-(1,6),6-(6,6)]
   279      19.987256      19.987256      19.987256    6[1-(0),6-(1,6),6-(6,6)]
   280      12.178721      12.178721      12.178721    6[1-(0),6-(6,6),6-(6,6)]
   281      11.978471      11.978471      11.978471    6[6-(1,6),6-(6,6),6-(6,6)]
   282      19.243837      19.243837      19.243837    6[6-(1,6),6-(6,6),6-(6,6)]
   283      19.158765      19.158765      19.158765    6[6-(6,6),6-(6,6),6-(6,8)]
   284      18.393096      18.393096      18.393096    6[6-(1,6),6-(6,6),8-(6)]
   285       11.25076       11.25076       11.25076    6[1-(0),6-(6,6),6-(6,8)]
   286      11.252067      11.252067      11.252067    6[6-(1,6),6-(6,6),6-(6,6)]
   287      10.461528      10.461528      10.461528    6[6-(1,6),6-(1,6),6-(6,6)]
   288       9.386969       9.386969       9.386969    6[1-(0),6-(1,6),6-(6,6)]
   289      10.707592      10.707592      10.707592    6[1-(0),6-(1,6),6-(6,6)]
   290       8.579415       8.579415       8.579415    6[1-(0),6-(1,6),6-(6,6)]
   291       9.934068       9.934068       9.934068    6[1-(0),6-(1,6),6-(6,6)]
   292       8.809773       8.809773       8.809773    6[6-(1,6),6-(1,6),6-(8,8)]
   293      10.191903      10.191903      10.191903    6[1-(0),1-(0),6-(1,1,1),8-(6)]
   294      10.608111      10.608111      10.608111    6[1-(0),1-(0),1-(0),6-(1,1,8)]
   295      17.779254      17.779254      17.779254    6[1-(0),1-(0),6-(1,1,1),8-(6)]
   296      16.475649      16.475649      16.475649    6[1-(0),1-(0),1-(0),6-(1,1,8)]
   297         7.9106         7.9106         7.9106    6[6-(6,6),8-(30),8-(30)]
   298      13.478389      13.478389      13.478389    6[6-(6,6),8-(30),8-(30)]
   299       14.54903       14.54903       14.54903    6[6-(6,6),8-(30),8-(30)]
   300      10.475924      10.475924      10.475924    6[6-(6,6),8-(0),8-(30)]
   301       2.943571       2.943571       2.943571    6[6-(1,6),6-(1,6),6-(6,6)]
   302       4.137233       4.137233       4.137233    6[1-(0),6-(1,6),6-(6,6)]
   303       4.828303       4.828303       4.828303    6[1-(0),6-(1,6),6-(6,6)]
   304       4.320476       4.320476       4.320476    6[6-(1,6),6-(1,6),6-(8,8)]
   305       3.115034       3.115034       3.115034    6[1-(0),6-(1,6),6-(6,6)]
   306       2.440979       2.440979       2.440979    6[1-(0),6-(1,6),6-(6,6)]
   307      15.244047      15.244047      15.244047    6[6-(1,6),6-(1,6),6-(6,6)]
   308      15.802919      15.802919      15.802919    6[1-(0),6-(1,6),6-(6,6)]
   309      13.923428      13.923428      13.923428    6[1-(0),6-(6,6),6-(6,6)]
   310      13.106709      13.106709      13.106709    6[6-(1,6),6-(6,6),6-(6,6)]
   311       15.08829       15.08829       15.08829    6[1-(0),6-(1,6),6-(6,6)]
   312      13.694376      13.694376      13.694376    6[6-(1,6),6-(6,6),6-(6,6)]
   313      11.623793      11.623793      11.623793    6[6-(1,6),6-(6,6),6-(6,6)]
   314      10.956287      10.956287      10.956287    6[6-(1,6),6-(1,6),6-(6,6)]
   315      10.771743      10.771743      10.771743    6[1-(0),6-(1,6),6-(6,6)]
   316      10.131722      10.131722      10.131722    6[1-(0),6-(1,6),6-(6,6)]
   317       9.676246       9.676246       9.676246    6[6-(1,6),6-(1,6),6-(8,8)]
   318        9.86079        9.86079        9.86079    6[1-(0),6-(1,6),6-(6,6)]
   319       10.50081       10.50081       10.50081    6[1-(0),6-(1,6),6-(6,6)]
   320       10.94843       10.94843       10.94843    6[1-(0),6-(6,6),6-(6,8)]
   321      11.584523      11.584523      11.584523    6[6-(1,6),6-(6,6),8-(6)]
   322      12.933937      12.933937      12.933937    6[6-(6,6),6-(6,6),6-(6,8)]
   323      11.733722      11.733722      11.733722    6[1-(0),6-(1,6),6-(6,6)]
   324      12.823984      12.823984      12.823984    6[6-(1,6),6-(1,6),6-(8,8)]
   325      11.886857      11.886857      11.886857    6[1-(0),6-(1,6),6-(6,6)]
   326      13.092299      13.092299      13.092299    6[6-(1,6),6-(1,6),6-(6,6)]
   327      14.156384      14.156384      14.156384    6[1-(0),6-(1,6),6-(6,6)]
   328      14.062147      14.062147      14.062147    6[1-(0),6-(1,6),6-(6,6)]
   329      13.257214      13.257214      13.257214    6[6-(1,6),6-(1,6),6-(6,6)]
   330      12.585782      12.585782      12.585782    6[1-(0),6-(1,6),6-(6,6)]
   331      12.733682      12.733682      12.733682    6[1-(0),6-(1,6),6-(6,6)]
   332      13.998017      13.998017      13.998017    6[1-(0),6-(6,6),6-(6,6)]
   333       14.19827       14.19827       14.19827    6[6-(1,6),6-(6,6),6-(6,6)]
   334      13.477102      13.477102      13.477102    6[6-(1,6),6-(6,6),6-(6,6)]
   335      13.562178      13.562178      13.562178    6[6-(6,6),6-(6,6),6-(6,8)]
   336      14.327848      14.327848      14.327848    6[6-(1,6),6-(6,6),8-(6)]
   337      14.925985      14.925985      14.925985    6[1-(0),6-(6,6),6-(6,8)]
   338      14.924675      14.924675      14.924675    6[6-(1,6),6-(6,6),6-(6,6)]
   339      15.715212      15.715212      15.715212    6[6-(1,6),6-(1,6),6-(6,6)]
   340       16.78977       16.78977       16.78977    6[1-(0),6-(1,6),6-(6,6)]
   341      15.469148      15.469148      15.469148    6[1-(0),6-(1,6),6-(6,6)]
   342      17.597322      17.597322      17.597322    6[1-(0),6-(1,6),6-(6,6)]
   343       16.24267       16.24267       16.24267    6[1-(0),6-(1,6),6-(6,6)]
   344      17.366964      17.366964      17.366964    6[6-(1,6),6-(1,6),6-(8,8)]
   345       9.440641       9.440641       9.440641    6[1-(0),1-(0),6-(1,1,1),8-(6)]
   346       9.024431       9.024431       9.024431    6[1-(0),1-(0),1-(0),6-(1,1,8)]
   347       21.48589       21.48589       21.48589    6[1-(0),1-(0),6-(1,1,1),8-(6)]
   348       3.156899       3.156899       3.156899    6[1-(0),1-(0),1-(0),6-(1,1,8)]
   349      18.266134      18.266134      18.266134    6[6-(6,6),8-(30),8-(30)]
   350      12.698334      12.698334      12.698334    6[6-(6,6),8-(30),8-(30)]
   351       5.083532       5.083532       5.083532    6[6-(6,6),8-(30),8-(30)]
   352       9.156639       9.156639       9.156639    6[6-(6,6),8-(0),8-(30)]
   353      14.263734      14.263734      14.263734    8[6-(1,1,6),6-(6,6)]
   354      10.897397      10.897397      10.897397    8[6-(1,1,6),6-(6,6)]
   355      12.838372      12.838372      12.838372    8[6-(6,8),30-(8,8)]
   356       11.27562       11.27562       11.27562    8[6-(6,8),30-(8,8,8)]
   357      17.636593      17.636593      17.636593    8[6-(6,8),30-(8,8)]
   358       6.175084       6.175084       6.175084    8[6-(6,8),30-(8,8,8)]
   359      18.166655      18.166655      18.166655    8[6-(6,8),30-(8,8,8)]
   360        7.21821        7.21821        7.21821    8[6-(6,8),30-(8,8)]
   361       9.080709       9.080709       9.080709    8[6-(6,8),30-(8,8,8)]
   362        8.23651        8.23651        8.23651    8[6-(6,8)]
   363      18.457213      18.457213      18.457213    8[6-(1,1,6),6-(6,6)]
   364      21.823553      21.823553      21.823553    8[6-(1,1,6),6-(6,6)]
   365      13.338343      13.338343      13.338343    8[6-(6,8),30-(8,8)]
   366      14.901095      14.901095      14.901095    8[6-(6,8),30-(8,8,8)]
   367       8.540142       8.540142       8.540142    8[6-(6,8),30-(8,8)]
   368      13.457448      13.457448      13.457448    8[6-(6,8),30-(8,8,8)]
   369       8.010072       8.010072       8.010072    8[6-(6,8),30-(8,8,8)]
   370      18.958518      18.958518      18.958518    8[6-(6,8),30-(8,8)]
   371      23.640222      23.640222      23.640222    8[6-(6,8),30-(8,8,8)]
   372       24.48442       24.48442       24.48442    8[6-(6,8)]
   373      18.457231      18.457231      18.457231    8[6-(1,1,6),6-(6,6)]
   374      21.823564      21.823564      21.823564    8[6-(1,1,6),6-(6,6)]
   375       6.794158       6.794158       6.794158    8[6-(6,8),30-(8,8)]
   376       8.356916       8.356916       8.356916    8[6-(6,8),30-(8,8,8)]
   377      15.084344      15.084344      15.084344    8[6-(6,8),30-(8,8)]
   378      13.457458      13.457458      13.457458    8[6-(6,8),30-(8,8,8)]
   379      14.554254      14.554254      14.554254    8[6-(6,8),30-(8,8,8)]
   380      12.414301      12.414301      12.414301    8[6-(6,8),30-(8,8)]
   381      10.551835      10.551835      10.551835    8[6-(6,8),30-(8,8,8)]
   382       11.39604       11.39604       11.39604    8[6-(6,8)]
   383      14.263716      14.263716      14.263716    8[6-(1,1,6),6-(6,6)]
   384       10.89738       10.89738       10.89738    8[6-(1,1,6),6-(6,6)]
   385       6.294175       6.294175       6.294175    8[6-(6,8),30-(8,8)]
   386      17.819818      17.819818      17.819818    8[6-(6,8),30-(8,8,8)]
   387      11.092369      11.092369      11.092369    8[6-(6,8),30-(8,8)]
   388       6.175104       6.175104       6.175104    8[6-(6,8),30-(8,8,8)]
   389      11.622468      11.622468      11.622468    8[6-(6,8),30-(8,8,8)]
   390       13.76242       13.76242       13.76242    8[6-(6,8),30-(8,8)]
   391       9.080728       9.080728       9.080728    8[6-(6,8),30-(8,8,8)]
   392       8.236524       8.236524       8.236524    8[6-(6,8)]
