# Supplementary material for: A collection of forcefield precursors for metal–organic frameworks
Source: RSC Adv. 2019 Nov 13;9(63):36492–507. doi: 10.1039/c9ra07327b (PMC9075174; doi:10.1039/c9ra07327b)
Supplement: RA-009-C9RA07327B-s2333 [file RA-009-C9RA07327B-s2333.txt]

TADWIG_clean5b

12.752600    0.000000    0.000000
6.376223    25.872374    0.000000
6.376314    11.881288    22.982898

     1       11.73287       11.73287       11.73287    30[8-(6),8-(6),8-(6),8-(6)]
     2      13.992002      13.992002      13.992002    30[8-(6),8-(6),8-(6)]
     3       7.395989       7.395989       7.395989    30[8-(6),8-(6),8-(6),8-(6)]
     4      11.513173      11.513173      11.513173    30[8-(6),8-(6),8-(6)]
     5       7.395975       7.395975       7.395975    30[8-(6),8-(6),8-(6),8-(6)]
     6      17.889459      17.889459      17.889459    30[8-(6),8-(6),8-(6)]
     7      24.485439      24.485439      24.485439    30[8-(6),8-(6),8-(6),8-(6)]
     8       7.615731       7.615731       7.615731    30[8-(6),8-(6),8-(6)]
     9      20.962659      20.962659      20.962659    1[8-(6)]
    10      17.344743      17.344743      17.344743    1[8-(6)]
    11       16.56432       16.56432       16.56432    1[6-(6,6)]
    12      17.699295      17.699295      17.699295    1[6-(6,6)]
    13      14.782766      14.782766      14.782766    1[6-(6,6)]
    14       13.64779       13.64779       13.64779    1[6-(6,6)]
    15      18.943942      18.943942      18.943942    1[6-(6,6)]
    16       9.609028       9.609028       9.609028    1[6-(6,6)]
    17      16.823172      16.823172      16.823172    1[6-(6,6)]
    18      15.569598      15.569598      15.569598    1[6-(6,6)]
    19       9.056841       9.056841       9.056841    1[6-(6,6)]
    20      10.324454      10.324454      10.324454    1[6-(6,6)]
    21       9.558036       9.558036       9.558036    1[6-(6,6)]
    22      21.307001      21.307001      21.307001    1[6-(6,6)]
    23      10.343638      10.343638      10.343638    1[6-(6,6)]
    24      11.446738      11.446738      11.446738    1[6-(6,6)]
    25      20.251068      20.251068      20.251068    1[6-(6,6)]
    26      20.095488      20.095488      20.095488    1[6-(6,6)]
    27       8.959981       8.959981       8.959981    1[6-(6,6)]
    28       7.586519       7.586519       7.586519    1[6-(6,6)]
    29       9.634578       9.634578       9.634578    1[6-(6,6)]
    30      10.990186      10.990186      10.990186    1[6-(6,6)]
    31      10.954489      10.954489      10.954489    1[6-(6,6)]
    32      11.106244      11.106244      11.106244    1[6-(6,6)]
    33      14.974112      14.974112      14.974112    1[6-(6,6)]
    34      14.814706      14.814706      14.814706    1[6-(6,6)]
    35      10.918771      10.918771      10.918771    1[8-(6)]
    36      14.536693      14.536693      14.536693    1[8-(6)]
    37       2.564531       2.564531       2.564531    1[6-(6,6)]
    38      14.182151      14.182151      14.182151    1[6-(6,6)]
    39        4.34608        4.34608        4.34608    1[6-(6,6)]
    40        5.48106        5.48106        5.48106    1[6-(6,6)]
    41      12.937503      12.937503      12.937503    1[6-(6,6)]
    42        9.51981        9.51981        9.51981    1[6-(6,6)]
    43      15.058262      15.058262      15.058262    1[6-(6,6)]
    44       3.559241       3.559241       3.559241    1[6-(6,6)]
    45      10.072004      10.072004      10.072004    1[6-(6,6)]
    46       8.804397       8.804397       8.804397    1[6-(6,6)]
    47       9.570814       9.570814       9.570814    1[6-(6,6)]
    48      10.574442      10.574442      10.574442    1[6-(6,6)]
    49       15.16157       15.16157       15.16157    1[6-(6,6)]
    50      14.058458      14.058458      14.058458    1[6-(6,6)]
    51      11.630353      11.630353      11.630353    1[6-(6,6)]
    52       11.78594       11.78594       11.78594    1[6-(6,6)]
    53      16.545217      16.545217      16.545217    1[6-(6,6)]
    54       5.166075       5.166075       5.166075    1[6-(6,6)]
    55       15.87062       15.87062       15.87062    1[6-(6,6)]
    56      14.515016      14.515016      14.515016    1[6-(6,6)]
    57      14.550701      14.550701      14.550701    1[6-(6,6)]
    58       14.39894       14.39894       14.39894    1[6-(6,6)]
    59      10.531074      10.531074      10.531074    1[6-(6,6)]
    60      10.690487      10.690487      10.690487    1[6-(6,6)]
    61      10.918749      10.918749      10.918749    1[8-(6)]
    62      14.536653      14.536653      14.536653    1[8-(6)]
    63      15.317133      15.317133      15.317133    1[6-(6,6)]
    64       14.18215       14.18215       14.18215    1[6-(6,6)]
    65       4.346061       4.346061       4.346061    1[6-(6,6)]
    66       5.481043       5.481043       5.481043    1[6-(6,6)]
    67      12.937491      12.937491      12.937491    1[6-(6,6)]
    68        9.51979        9.51979        9.51979    1[6-(6,6)]
    69      15.058246      15.058246      15.058246    1[6-(6,6)]
    70       3.559229       3.559229       3.559229    1[6-(6,6)]
    71      10.071971      10.071971      10.071971    1[6-(6,6)]
    72       8.804362       8.804362       8.804362    1[6-(6,6)]
    73       9.570807       9.570807       9.570807    1[6-(6,6)]
    74      10.574438      10.574438      10.574438    1[6-(6,6)]
    75      21.537845      21.537845      21.537845    1[6-(6,6)]
    76      20.434757      20.434757      20.434757    1[6-(6,6)]
    77      11.630357      11.630357      11.630357    1[6-(6,6)]
    78      11.785934      11.785934      11.785934    1[6-(6,6)]
    79      10.168912      10.168912      10.168912    1[6-(6,6)]
    80      11.542364      11.542364      11.542364    1[6-(6,6)]
    81       9.494284       9.494284       9.494284    1[6-(6,6)]
    82      20.891285      20.891285      20.891285    1[6-(6,6)]
    83       8.174414       8.174414       8.174414    1[6-(6,6)]
    84       8.022663       8.022663       8.022663    1[6-(6,6)]
    85      16.907403      16.907403      16.907403    1[6-(6,6)]
    86      17.066805      17.066805      17.066805    1[6-(6,6)]
    87      20.962695      20.962695      20.962695    1[8-(6)]
    88      17.344785      17.344785      17.344785    1[8-(6)]
    89       16.56429       16.56429       16.56429    1[6-(6,6)]
    90      17.699278      17.699278      17.699278    1[6-(6,6)]
    91      14.782768      14.782768      14.782768    1[6-(6,6)]
    92       13.64778       13.64778       13.64778    1[6-(6,6)]
    93      18.943939      18.943939      18.943939    1[6-(6,6)]
    94      22.361646      22.361646      22.361646    1[6-(6,6)]
    95      16.823193      16.823193      16.823193    1[6-(6,6)]
    96      15.569606      15.569606      15.569606    1[6-(6,6)]
    97      21.809457      21.809457      21.809457    1[6-(6,6)]
    98      23.077061      23.077061      23.077061    1[6-(6,6)]
    99      22.310617      22.310617      22.310617    1[6-(6,6)]
   100      21.306992      21.306992      21.306992    1[6-(6,6)]
   101      16.719912      16.719912      16.719912    1[6-(6,6)]
   102      17.823012      17.823012      17.823012    1[6-(6,6)]
   103      20.251095      20.251095      20.251095    1[6-(6,6)]
   104      20.095512      20.095512      20.095512    1[6-(6,6)]
   105      15.336255      15.336255      15.336255    1[6-(6,6)]
   106      13.962807      13.962807      13.962807    1[6-(6,6)]
   107      16.010883      16.010883      16.010883    1[6-(6,6)]
   108      17.366477      17.366477      17.366477    1[6-(6,6)]
   109       17.33076       17.33076       17.33076    1[6-(6,6)]
   110      17.482517      17.482517      17.482517    1[6-(6,6)]
   111       8.597777       8.597777       8.597777    1[6-(6,6)]
   112       8.438368       8.438368       8.438368    1[6-(6,6)]
   113      14.304558      14.304558      14.304558    6[6-(6,6),8-(30),8-(30)]
   114      14.985543      14.985543      14.985543    6[6-(1,6),6-(1,6),6-(8,8)]
   115      16.204693      16.204693      16.204693    6[1-(0),6-(1,6),6-(6,6)]
   116      16.865274      16.865274      16.865274    6[1-(0),6-(1,6),6-(6,6)]
   117      16.374294      16.374294      16.374294    6[6-(1,6),6-(1,6),6-(6,6)]
   118      15.155145      15.155145      15.155145    6[1-(0),6-(1,6),6-(6,6)]
   119      14.488187      14.488187      14.488187    6[1-(0),6-(1,6),6-(6,6)]
   120      17.153474      17.153474      17.153474    6[6-(1,6),6-(1,6),6-(6,6)]
   121       18.50525       18.50525       18.50525    6[1-(0),6-(6,6),6-(6,6)]
   122       19.30866       19.30866       19.30866    6[6-(1,6),6-(6,6),6-(6,6)]
   123       20.71272       20.71272       20.71272    6[6-(1,6),6-(6,6),6-(6,6)]
   124       21.41666       21.41666       21.41666    6[1-(0),6-(6,6),6-(6,8)]
   125        20.7701        20.7701        20.7701    6[6-(1,6),6-(6,6),8-(1)]
   126      19.413223      19.413223      19.413223    6[6-(6,6),6-(6,6),6-(6,8)]
   127      18.668475      18.668475      18.668475    6[6-(1,6),6-(6,6),6-(6,6)]
   128      17.272066      17.272066      17.272066    6[1-(0),6-(1,6),6-(6,6)]
   129      16.509464      16.509464      16.509464    6[1-(0),6-(1,6),6-(6,6)]
   130      21.423043      21.423043      21.423043    6[6-(1,6),6-(1,6),6-(6,6)]
   131       9.188197       9.188197       9.188197    6[1-(0),6-(1,6),6-(6,6)]
   132        9.87939        9.87939        9.87939    6[1-(0),6-(1,6),6-(6,6)]
   133       9.889598       9.889598       9.889598    6[6-(1,6),6-(1,6),6-(8,8)]
   134       9.459837       9.459837       9.459837    6[1-(0),6-(1,6),6-(6,6)]
   135       8.846434       8.846434       8.846434    6[1-(0),6-(1,6),6-(6,6)]
   136      18.677394      18.677394      18.677394    6[6-(6,6),6-(6,6),6-(6,8)]
   137      17.960695      17.960695      17.960695    6[6-(1,6),6-(6,6),8-(1)]
   138      10.863946      10.863946      10.863946    6[1-(0),6-(6,6),6-(6,8)]
   139      10.921332      10.921332      10.921332    6[6-(1,6),6-(6,6),6-(6,6)]
   140      11.714546      11.714546      11.714546    6[6-(1,6),6-(6,6),6-(6,6)]
   141      11.891806      11.891806      11.891806    6[1-(0),6-(6,6),6-(6,6)]
   142      12.690122      12.690122      12.690122    6[6-(1,6),6-(1,6),6-(6,6)]
   143      19.724383      19.724383      19.724383    6[1-(0),6-(1,6),6-(6,6)]
   144      10.506826      10.506826      10.506826    6[6-(6,6),8-(0),8-(30)]
   145       19.60706       19.60706       19.60706    6[1-(0),6-(1,6),6-(6,6)]
   146      18.789616      18.789616      18.789616    6[6-(1,6),6-(6,6),6-(6,6)]
   147      10.119189      10.119189      10.119189    6[6-(1,6),6-(1,6),6-(6,6)]
   148       9.092605       9.092605       9.092605    6[1-(0),6-(1,6),6-(6,6)]
   149       8.291738       8.291738       8.291738    6[1-(0),6-(1,6),6-(6,6)]
   150       8.509803       8.509803       8.509803    6[6-(1,6),6-(1,6),6-(8,8)]
   151       9.504505       9.504505       9.504505    6[1-(0),6-(1,6),6-(6,6)]
   152      10.302822      10.302822      10.302822    6[1-(0),6-(1,6),6-(6,6)]
   153       7.615841       7.615841       7.615841    6[6-(6,6),8-(30),8-(30)]
   154       11.76428       11.76428       11.76428    6[1-(0),6-(1,6),6-(6,6)]
   155      12.841877      12.841877      12.841877    6[6-(1,6),6-(1,6),6-(6,6)]
   156      11.863749      11.863749      11.863749    6[1-(0),6-(1,6),6-(6,6)]
   157      13.089275      13.089275      13.089275    6[6-(1,6),6-(1,6),6-(8,8)]
   158      14.157945      14.157945      14.157945    6[1-(0),6-(1,6),6-(6,6)]
   159      14.050824      14.050824      14.050824    6[1-(0),6-(1,6),6-(6,6)]
   160      13.167065      13.167065      13.167065    6[6-(6,6),8-(30),8-(30)]
   161       4.824296       4.824296       4.824296    6[6-(6,6),8-(30),8-(30)]
   162       4.143308       4.143308       4.143308    6[6-(1,6),6-(1,6),6-(8,8)]
   163       2.924157       2.924157       2.924157    6[1-(0),6-(1,6),6-(6,6)]
   164       2.263573       2.263573       2.263573    6[1-(0),6-(1,6),6-(6,6)]
   165       2.754551       2.754551       2.754551    6[6-(1,6),6-(1,6),6-(6,6)]
   166       3.973702       3.973702       3.973702    6[1-(0),6-(1,6),6-(6,6)]
   167       4.640662       4.640662       4.640662    6[1-(0),6-(1,6),6-(6,6)]
   168      14.727968      14.727968      14.727968    6[6-(1,6),6-(1,6),6-(6,6)]
   169      13.376193      13.376193      13.376193    6[1-(0),6-(6,6),6-(6,6)]
   170       12.57278       12.57278       12.57278    6[6-(1,6),6-(6,6),6-(6,6)]
   171       11.16872       11.16872       11.16872    6[6-(1,6),6-(6,6),6-(6,6)]
   172      10.464777      10.464777      10.464777    6[1-(0),6-(6,6),6-(6,8)]
   173      11.111335      11.111335      11.111335    6[6-(1,6),6-(6,6),8-(1)]
   174      12.468211      12.468211      12.468211    6[6-(6,6),6-(6,6),6-(6,8)]
   175      13.212961      13.212961      13.212961    6[6-(1,6),6-(6,6),6-(6,6)]
   176       14.60937       14.60937       14.60937    6[1-(0),6-(1,6),6-(6,6)]
   177      15.371975      15.371975      15.371975    6[1-(0),6-(1,6),6-(6,6)]
   178        10.4584        10.4584        10.4584    6[6-(1,6),6-(1,6),6-(6,6)]
   179        9.94065        9.94065        9.94065    6[1-(0),6-(1,6),6-(6,6)]
   180       9.249459       9.249459       9.249459    6[1-(0),6-(1,6),6-(6,6)]
   181       9.239253       9.239253       9.239253    6[6-(1,6),6-(1,6),6-(8,8)]
   182       9.669012       9.669012       9.669012    6[1-(0),6-(1,6),6-(6,6)]
   183      10.282411      10.282411      10.282411    6[1-(0),6-(1,6),6-(6,6)]
   184      13.204037      13.204037      13.204037    6[6-(6,6),6-(6,6),6-(6,8)]
   185      13.920737      13.920737      13.920737    6[6-(1,6),6-(6,6),8-(1)]
   186      14.641261      14.641261      14.641261    6[1-(0),6-(6,6),6-(6,8)]
   187      14.583871      14.583871      14.583871    6[6-(1,6),6-(6,6),6-(6,6)]
   188      13.790655      13.790655      13.790655    6[6-(1,6),6-(6,6),6-(6,6)]
   189      13.613391      13.613391      13.613391    6[1-(0),6-(6,6),6-(6,6)]
   190      12.815074      12.815074      12.815074    6[6-(1,6),6-(1,6),6-(6,6)]
   191      12.157039      12.157039      12.157039    6[1-(0),6-(1,6),6-(6,6)]
   192       8.622028       8.622028       8.622028    6[6-(6,6),8-(0),8-(30)]
   193      12.274365      12.274365      12.274365    6[1-(0),6-(1,6),6-(6,6)]
   194      13.091811      13.091811      13.091811    6[6-(1,6),6-(6,6),6-(6,6)]
   195      15.386012      15.386012      15.386012    6[6-(1,6),6-(1,6),6-(6,6)]
   196      16.412593      16.412593      16.412593    6[1-(0),6-(1,6),6-(6,6)]
   197      17.213458      17.213458      17.213458    6[1-(0),6-(1,6),6-(6,6)]
   198      16.995393      16.995393      16.995393    6[6-(1,6),6-(1,6),6-(8,8)]
   199      16.000693      16.000693      16.000693    6[1-(0),6-(1,6),6-(6,6)]
   200      15.202379      15.202379      15.202379    6[1-(0),6-(1,6),6-(6,6)]
   201      17.889353      17.889353      17.889353    6[6-(6,6),8-(30),8-(30)]
   202       13.74091       13.74091       13.74091    6[1-(0),6-(1,6),6-(6,6)]
   203      12.663315      12.663315      12.663315    6[6-(1,6),6-(1,6),6-(6,6)]
   204      13.641436      13.641436      13.641436    6[1-(0),6-(1,6),6-(6,6)]
   205      12.415909      12.415909      12.415909    6[6-(1,6),6-(1,6),6-(8,8)]
   206      11.347242      11.347242      11.347242    6[1-(0),6-(1,6),6-(6,6)]
   207      11.454367      11.454367      11.454367    6[1-(0),6-(1,6),6-(6,6)]
   208      12.338115      12.338115      12.338115    6[6-(6,6),8-(30),8-(30)]
   209      17.576889      17.576889      17.576889    6[6-(6,6),8-(30),8-(30)]
   210        16.8959        16.8959        16.8959    6[6-(1,6),6-(1,6),6-(8,8)]
   211      15.676754      15.676754      15.676754    6[1-(0),6-(1,6),6-(6,6)]
   212      15.016168      15.016168      15.016168    6[1-(0),6-(1,6),6-(6,6)]
   213      15.507141      15.507141      15.507141    6[6-(1,6),6-(1,6),6-(6,6)]
   214      16.726287      16.726287      16.726287    6[1-(0),6-(1,6),6-(6,6)]
   215       4.640648       4.640648       4.640648    6[1-(0),6-(1,6),6-(6,6)]
   216      14.727956      14.727956      14.727956    6[6-(1,6),6-(1,6),6-(6,6)]
   217       13.37618       13.37618       13.37618    6[1-(0),6-(6,6),6-(6,6)]
   218      12.572765      12.572765      12.572765    6[6-(1,6),6-(6,6),6-(6,6)]
   219      11.168703      11.168703      11.168703    6[6-(1,6),6-(6,6),6-(6,6)]
   220      10.464758      10.464758      10.464758    6[1-(0),6-(6,6),6-(6,8)]
   221      11.111315      11.111315      11.111315    6[6-(1,6),6-(6,6),8-(1)]
   222      12.468192      12.468192      12.468192    6[6-(6,6),6-(6,6),6-(6,8)]
   223      13.212945      13.212945      13.212945    6[6-(1,6),6-(6,6),6-(6,6)]
   224      14.609355      14.609355      14.609355    6[1-(0),6-(1,6),6-(6,6)]
   225      15.371962      15.371962      15.371962    6[1-(0),6-(1,6),6-(6,6)]
   226      10.458383      10.458383      10.458383    6[6-(1,6),6-(1,6),6-(6,6)]
   227       9.940622       9.940622       9.940622    6[1-(0),6-(1,6),6-(6,6)]
   228       9.249431       9.249431       9.249431    6[1-(0),6-(1,6),6-(6,6)]
   229       9.239233       9.239233       9.239233    6[6-(1,6),6-(1,6),6-(8,8)]
   230          9.669          9.669          9.669    6[1-(0),6-(1,6),6-(6,6)]
   231        10.2824        10.2824        10.2824    6[1-(0),6-(1,6),6-(6,6)]
   232      13.204016      13.204016      13.204016    6[6-(6,6),6-(6,6),6-(6,8)]
   233      13.920707      13.920707      13.920707    6[6-(1,6),6-(6,6),8-(1)]
   234      21.017542      21.017542      21.017542    6[1-(0),6-(6,6),6-(6,8)]
   235      20.960158      20.960158      20.960158    6[6-(1,6),6-(6,6),6-(6,6)]
   236      20.166951      20.166951      20.166951    6[6-(1,6),6-(6,6),6-(6,6)]
   237      19.989692      19.989692      19.989692    6[1-(0),6-(6,6),6-(6,6)]
   238      19.191384      19.191384      19.191384    6[6-(1,6),6-(1,6),6-(6,6)]
   239      12.157037      12.157037      12.157037    6[1-(0),6-(1,6),6-(6,6)]
   240       8.622006       8.622006       8.622006    6[6-(6,6),8-(0),8-(30)]
   241      12.274358      12.274358      12.274358    6[1-(0),6-(1,6),6-(6,6)]
   242      13.091796      13.091796      13.091796    6[6-(1,6),6-(6,6),6-(6,6)]
   243       9.009695       9.009695       9.009695    6[6-(1,6),6-(1,6),6-(6,6)]
   244      10.036282      10.036282      10.036282    6[1-(0),6-(1,6),6-(6,6)]
   245      10.837143      10.837143      10.837143    6[1-(0),6-(1,6),6-(6,6)]
   246      10.619069      10.619069      10.619069    6[6-(1,6),6-(1,6),6-(8,8)]
   247       9.624364       9.624364       9.624364    6[1-(0),6-(1,6),6-(6,6)]
   248       8.826053       8.826053       8.826053    6[1-(0),6-(1,6),6-(6,6)]
   249      11.513024      11.513024      11.513024    6[6-(6,6),8-(30),8-(30)]
   250       7.364626       7.364626       7.364626    6[1-(0),6-(1,6),6-(6,6)]
   251      19.039631      19.039631      19.039631    6[6-(1,6),6-(1,6),6-(6,6)]
   252       7.265159       7.265159       7.265159    6[1-(0),6-(1,6),6-(6,6)]
   253      18.792236      18.792236      18.792236    6[6-(1,6),6-(1,6),6-(8,8)]
   254      17.723568      17.723568      17.723568    6[1-(0),6-(1,6),6-(6,6)]
   255      17.830686      17.830686      17.830686    6[1-(0),6-(1,6),6-(6,6)]
   256      18.714448      18.714448      18.714448    6[6-(6,6),8-(30),8-(30)]
   257       14.30453       14.30453       14.30453    6[6-(6,6),8-(30),8-(30)]
   258      14.985523      14.985523      14.985523    6[6-(1,6),6-(1,6),6-(8,8)]
   259       16.20467       16.20467       16.20467    6[1-(0),6-(1,6),6-(6,6)]
   260      16.865258      16.865258      16.865258    6[1-(0),6-(1,6),6-(6,6)]
   261      16.374288      16.374288      16.374288    6[6-(1,6),6-(1,6),6-(6,6)]
   262       15.15514       15.15514       15.15514    6[1-(0),6-(1,6),6-(6,6)]
   263      14.488176      14.488176      14.488176    6[1-(0),6-(1,6),6-(6,6)]
   264      17.153476      17.153476      17.153476    6[6-(1,6),6-(1,6),6-(6,6)]
   265      18.505252      18.505252      18.505252    6[1-(0),6-(6,6),6-(6,6)]
   266      19.308669      19.308669      19.308669    6[6-(1,6),6-(6,6),6-(6,6)]
   267      20.712731      20.712731      20.712731    6[6-(1,6),6-(6,6),6-(6,6)]
   268      21.416678      21.416678      21.416678    6[1-(0),6-(6,6),6-(6,8)]
   269      20.770125      20.770125      20.770125    6[6-(1,6),6-(6,6),8-(1)]
   270      19.413248      19.413248      19.413248    6[6-(6,6),6-(6,6),6-(6,8)]
   271      18.668492      18.668492      18.668492    6[6-(1,6),6-(6,6),6-(6,6)]
   272      17.272082      17.272082      17.272082    6[1-(0),6-(1,6),6-(6,6)]
   273      16.509473      16.509473      16.509473    6[1-(0),6-(1,6),6-(6,6)]
   274      21.423047      21.423047      21.423047    6[6-(1,6),6-(1,6),6-(6,6)]
   275      21.940806      21.940806      21.940806    6[1-(0),6-(1,6),6-(6,6)]
   276      22.631994      22.631994      22.631994    6[1-(0),6-(1,6),6-(6,6)]
   277      22.642191      22.642191      22.642191    6[6-(1,6),6-(1,6),6-(8,8)]
   278      22.212426      22.212426      22.212426    6[1-(0),6-(1,6),6-(6,6)]
   279      21.599028      21.599028      21.599028    6[1-(0),6-(1,6),6-(6,6)]
   280      18.677427      18.677427      18.677427    6[6-(6,6),6-(6,6),6-(6,8)]
   281      17.960734      17.960734      17.960734    6[6-(1,6),6-(6,6),8-(1)]
   282      17.240216      17.240216      17.240216    6[1-(0),6-(6,6),6-(6,8)]
   283      17.297604      17.297604      17.297604    6[6-(1,6),6-(6,6),6-(6,6)]
   284      18.090813      18.090813      18.090813    6[6-(1,6),6-(6,6),6-(6,6)]
   285      18.268075      18.268075      18.268075    6[1-(0),6-(6,6),6-(6,6)]
   286      19.066385      19.066385      19.066385    6[6-(1,6),6-(1,6),6-(6,6)]
   287      19.724415      19.724415      19.724415    6[1-(0),6-(1,6),6-(6,6)]
   288      23.259413      23.259413      23.259413    6[6-(6,6),8-(0),8-(30)]
   289       19.60709       19.60709       19.60709    6[1-(0),6-(1,6),6-(6,6)]
   290      18.789651      18.789651      18.789651    6[6-(1,6),6-(6,6),6-(6,6)]
   291       16.49547       16.49547       16.49547    6[6-(1,6),6-(1,6),6-(6,6)]
   292      15.468885      15.468885      15.468885    6[1-(0),6-(1,6),6-(6,6)]
   293      14.668026      14.668026      14.668026    6[1-(0),6-(1,6),6-(6,6)]
   294        14.8861        14.8861        14.8861    6[6-(1,6),6-(1,6),6-(8,8)]
   295      15.880803      15.880803      15.880803    6[1-(0),6-(1,6),6-(6,6)]
   296      16.679112      16.679112      16.679112    6[1-(0),6-(1,6),6-(6,6)]
   297      13.992147      13.992147      13.992147    6[6-(6,6),8-(30),8-(30)]
   298      18.140549      18.140549      18.140549    6[1-(0),6-(1,6),6-(6,6)]
   299      19.218142      19.218142      19.218142    6[6-(1,6),6-(1,6),6-(6,6)]
   300      18.240021      18.240021      18.240021    6[1-(0),6-(1,6),6-(6,6)]
   301       6.712945       6.712945       6.712945    6[6-(1,6),6-(1,6),6-(8,8)]
   302       7.781611       7.781611       7.781611    6[1-(0),6-(1,6),6-(6,6)]
   303       7.674488       7.674488       7.674488    6[1-(0),6-(1,6),6-(6,6)]
   304       6.790737       6.790737       6.790737    6[6-(6,6),8-(30),8-(30)]
   305      21.475315      21.475315      21.475315    8[1-(0),6-(6,6)]
   306      17.840822      17.840822      17.840822    8[1-(0),6-(6,6)]
   307      14.843998      14.843998      14.843998    8[6-(6,8),30-(8,8)]
   308      13.249917      13.249917      13.249917    8[6-(6,8),30-(8,8,8)]
   309      11.257952      11.257952      11.257952    8[6-(6,8)]
   310      10.347423      10.347423      10.347423    8[6-(6,8),30-(8,8,8)]
   311       7.976736       7.976736       7.976736    8[6-(6,8),30-(8,8,8)]
   312       6.567578       6.567578       6.567578    8[6-(6,8),30-(8,8)]
   313      12.125176      12.125176      12.125176    8[6-(6,8),30-(8,8)]
   314      14.225531      14.225531      14.225531    8[6-(6,8),30-(8,8,8)]
   315      10.406117      10.406117      10.406117    8[1-(0),6-(6,6)]
   316      14.040615      14.040615      14.040615    8[1-(0),6-(6,6)]
   317       4.284859       4.284859       4.284859    8[6-(6,8),30-(8,8)]
   318       5.878939       5.878939       5.878939    8[6-(6,8),30-(8,8,8)]
   319       7.870904       7.870904       7.870904    8[6-(6,8)]
   320       8.781433       8.781433       8.781433    8[6-(6,8),30-(8,8,8)]
   321      17.528458      17.528458      17.528458    8[6-(6,8),30-(8,8,8)]
   322       6.185014       6.185014       6.185014    8[6-(6,8),30-(8,8)]
   323      13.380002      13.380002      13.380002    8[6-(6,8),30-(8,8)]
   324      11.279647      11.279647      11.279647    8[6-(6,8),30-(8,8,8)]
   325      10.406095      10.406095      10.406095    8[1-(0),6-(6,6)]
   326      14.040579      14.040579      14.040579    8[1-(0),6-(6,6)]
   327      17.037457      17.037457      17.037457    8[6-(6,8),30-(8,8)]
   328       5.878927       5.878927       5.878927    8[6-(6,8),30-(8,8,8)]
   329       7.870874       7.870874       7.870874    8[6-(6,8)]
   330       8.781416       8.781416       8.781416    8[6-(6,8),30-(8,8,8)]
   331      11.152122      11.152122      11.152122    8[6-(6,8),30-(8,8,8)]
   332       12.56129       12.56129       12.56129    8[6-(6,8),30-(8,8)]
   333       7.003736       7.003736       7.003736    8[6-(6,8),30-(8,8)]
   334      17.655984      17.655984      17.655984    8[6-(6,8),30-(8,8,8)]
   335      21.475347      21.475347      21.475347    8[1-(0),6-(6,6)]
   336      17.840859      17.840859      17.840859    8[1-(0),6-(6,6)]
   337       8.467738       8.467738       8.467738    8[6-(6,8),30-(8,8)]
   338      13.249891      13.249891      13.249891    8[6-(6,8),30-(8,8,8)]
   339      24.010544      24.010544      24.010544    8[6-(6,8)]
   340      23.100001      23.100001      23.100001    8[6-(6,8),30-(8,8,8)]
   341       14.35305       14.35305       14.35305    8[6-(6,8),30-(8,8,8)]
   342      12.943882      12.943882      12.943882    8[6-(6,8),30-(8,8)]
   343      18.501451      18.501451      18.501451    8[6-(6,8),30-(8,8)]
   344       7.849202       7.849202       7.849202    8[6-(6,8),30-(8,8,8)]
