# Supplementary material for: A collection of forcefield precursors for metal–organic frameworks
Source: RSC Adv. 2019 Nov 13;9(63):36492–507. doi: 10.1039/c9ra07327b (PMC9075174; doi:10.1039/c9ra07327b)
Supplement: RA-009-C9RA07327B-s2334 [file RA-009-C9RA07327B-s2334.txt]

TADYEE_clean

15.224600    0.000000    0.000000
-5.432931    14.222226    0.000000
-4.694943    -6.819322    14.487131

     1      -2.716465      -2.716465      -2.716465    28[7-(1,6,6),7-(1,6,6),7-(1,6,6),7-(1,6,6),7-(6),7-(6)]
     2       5.264829       5.264829       5.264829    28[7-(1,6,6),7-(1,6,6),7-(1,6,6),7-(1,6,6),7-(6),7-(6)]
     3      -2.347471      -2.347471      -2.347471    28[7-(1,6,6),7-(1,6,6),7-(1,6,6),7-(1,6,6),7-(6),7-(6)]
     4            0.0            0.0            0.0    28[7-(1,6,6),7-(1,6,6),7-(1,6,6),7-(1,6,6),7-(6),7-(6)]
     5       9.044562       9.044562       9.044562    42[6-(7),6-(7),6-(7),6-(7),6-(7),6-(7),6-(7),6-(7)]
     6      -3.947836      -3.947836      -3.947836    42[6-(7),6-(7),6-(7),6-(7),6-(7),6-(7),6-(7),6-(7)]
     7      -4.572415      -4.572415      -4.572415    1[6-(1,6,7)]
     8      -3.725247      -3.725247      -3.725247    1[6-(1,6,7)]
     9      -0.522395      -0.522395      -0.522395    1[6-(1,7,7)]
    10       0.575095       0.575095       0.575095    1[6-(1,7,7)]
    11      -2.951918      -2.951918      -2.951918    1[6-(1,7,7)]
    12      12.554744      12.554744      12.554744    1[6-(1,7,7)]
    13      -5.343923      -5.343923      -5.343923    1[6-(1,6,7)]
    14      -4.892093      -4.892093      -4.892093    1[6-(1,6,7)]
    15      10.722857      10.722857      10.722857    1[6-(1,6,7)]
    16       5.461781       5.461781       5.461781    1[6-(1,6,7)]
    17       4.851491       4.851491       4.851491    1[6-(1,7,7)]
    18       5.327424       5.327424       5.327424    1[6-(1,7,7)]
    19        6.81793        6.81793        6.81793    1[6-(1,7,7)]
    20       5.817793       5.817793       5.817793    1[6-(1,7,7)]
    21      12.256568      12.256568      12.256568    1[6-(1,6,7)]
    22      13.276403      13.276403      13.276403    1[6-(1,6,7)]
    23      -1.875287      -1.875287      -1.875287    1[6-(1,6,7)]
    24       -0.83129       -0.83129       -0.83129    1[6-(1,6,7)]
    25      -0.160042      -0.160042      -0.160042    1[6-(1,6,8)]
    26       0.902536       0.902536       0.902536    1[6-(1,6,8)]
    27       7.812326       7.812326       7.812326    1[6-(1,6,7)]
    28       8.065063       8.065063       8.065063    1[6-(1,6,7)]
    29       6.205597       6.205597       6.205597    1[6-(1,6,8)]
    30        6.74389        6.74389        6.74389    1[6-(1,6,8)]
    31      -0.504411      -0.504411      -0.504411    1[7-(6,6,28)]
    32       8.466772       8.466772       8.466772    1[7-(6,6,28)]
    33       7.277438       7.277438       7.277438    1[7-(6,6,28)]
    34      11.782902      11.782902      11.782902    1[7-(6,6,28)]
    35       0.955416       0.955416       0.955416    1[8-(6)]
    36       8.785119       8.785119       8.785119    1[8-(6)]
    37       1.252487       1.252487       1.252487    1[6-(1,6,7)]
    38       0.669735       0.669735       0.669735    1[6-(1,6,7)]
    39       2.686528       2.686528       2.686528    1[6-(1,7,7)]
    40       2.489706       2.489706       2.489706    1[6-(1,7,7)]
    41       2.331415       2.331415       2.331415    1[6-(1,7,7)]
    42       8.056564       8.056564       8.056564    1[6-(1,7,7)]
    43      -1.442339      -1.442339      -1.442339    1[6-(1,6,7)]
    44      -0.915001      -0.915001      -0.915001    1[6-(1,6,7)]
    45      13.499387      13.499387      13.499387    1[6-(1,6,7)]
    46      -1.488048      -1.488048      -1.488048    1[6-(1,6,7)]
    47       0.365825       0.365825       0.365825    1[6-(1,7,7)]
    48       0.893847       0.893847       0.893847    1[6-(1,7,7)]
    49      -1.395591      -1.395591      -1.395591    1[6-(1,7,7)]
    50      -2.857832      -2.857832      -2.857832    1[6-(1,7,7)]
    51      12.552351      12.552351      12.552351    1[6-(1,6,7)]
    52      14.027945      14.027945      14.027945    1[6-(1,6,7)]
    53       1.225864       1.225864       1.225864    1[6-(1,6,7)]
    54       0.747883       0.747883       0.747883    1[6-(1,6,7)]
    55       3.076109       3.076109       3.076109    1[6-(1,6,8)]
    56       2.662178       2.662178       2.662178    1[6-(1,6,8)]
    57       3.945164       3.945164       3.945164    1[6-(1,6,7)]
    58       2.783495       2.783495       2.783495    1[6-(1,6,7)]
    59       3.878633       3.878633       3.878633    1[6-(1,6,8)]
    60       2.910664       2.910664       2.910664    1[6-(1,6,8)]
    61       0.243349       0.243349       0.243349    1[7-(6,6,28)]
    62       4.991346       4.991346       4.991346    1[7-(6,6,28)]
    63       0.505543       0.505543       0.505543    1[7-(6,6,28)]
    64      12.699627      12.699627      12.699627    1[7-(6,6,28)]
    65       1.407029       1.407029       1.407029    1[8-(6)]
    66        4.42253        4.42253        4.42253    1[8-(6)]
    67       9.669141       9.669141       9.669141    1[6-(1,6,7)]
    68       8.821973       8.821973       8.821973    1[6-(1,6,7)]
    69       5.619121       5.619121       5.619121    1[6-(1,7,7)]
    70       4.521631       4.521631       4.521631    1[6-(1,7,7)]
    71       8.048644       8.048644       8.048644    1[6-(1,7,7)]
    72      -7.458018      -7.458018      -7.458018    1[6-(1,7,7)]
    73      10.440649      10.440649      10.440649    1[6-(1,6,7)]
    74       9.988819       9.988819       9.988819    1[6-(1,6,7)]
    75      -5.626131      -5.626131      -5.626131    1[6-(1,6,7)]
    76      -0.365055      -0.365055      -0.365055    1[6-(1,6,7)]
    77       0.245235       0.245235       0.245235    1[6-(1,7,7)]
    78      -0.230698      -0.230698      -0.230698    1[6-(1,7,7)]
    79      -1.721204      -1.721204      -1.721204    1[6-(1,7,7)]
    80      -0.721067      -0.721067      -0.721067    1[6-(1,7,7)]
    81      -7.159842      -7.159842      -7.159842    1[6-(1,6,7)]
    82      -8.179677      -8.179677      -8.179677    1[6-(1,6,7)]
    83       6.972013       6.972013       6.972013    1[6-(1,6,7)]
    84       5.928016       5.928016       5.928016    1[6-(1,6,7)]
    85       5.256768       5.256768       5.256768    1[6-(1,6,8)]
    86        4.19419        4.19419        4.19419    1[6-(1,6,8)]
    87        -2.7156        -2.7156        -2.7156    1[6-(1,6,7)]
    88      -2.968337      -2.968337      -2.968337    1[6-(1,6,7)]
    89      -1.108871      -1.108871      -1.108871    1[6-(1,6,8)]
    90      -1.647164      -1.647164      -1.647164    1[6-(1,6,8)]
    91       5.601137       5.601137       5.601137    1[7-(6,6,28)]
    92      -3.370046      -3.370046      -3.370046    1[7-(6,6,28)]
    93      -2.180712      -2.180712      -2.180712    1[7-(6,6,28)]
    94      -6.686176      -6.686176      -6.686176    1[7-(6,6,28)]
    95        4.14131        4.14131        4.14131    1[8-(6)]
    96      -3.688393      -3.688393      -3.688393    1[8-(6)]
    97       3.844239       3.844239       3.844239    1[6-(1,6,7)]
    98       4.426991       4.426991       4.426991    1[6-(1,6,7)]
    99       2.410198       2.410198       2.410198    1[6-(1,7,7)]
   100        2.60702        2.60702        2.60702    1[6-(1,7,7)]
   101       2.765311       2.765311       2.765311    1[6-(1,7,7)]
   102      -2.959838      -2.959838      -2.959838    1[6-(1,7,7)]
   103       6.539065       6.539065       6.539065    1[6-(1,6,7)]
   104       6.011727       6.011727       6.011727    1[6-(1,6,7)]
   105      -8.402661      -8.402661      -8.402661    1[6-(1,6,7)]
   106       6.584774       6.584774       6.584774    1[6-(1,6,7)]
   107       4.730901       4.730901       4.730901    1[6-(1,7,7)]
   108       4.202879       4.202879       4.202879    1[6-(1,7,7)]
   109       6.492317       6.492317       6.492317    1[6-(1,7,7)]
   110       7.954558       7.954558       7.954558    1[6-(1,7,7)]
   111      -7.455625      -7.455625      -7.455625    1[6-(1,6,7)]
   112      -8.931219      -8.931219      -8.931219    1[6-(1,6,7)]
   113       3.870862       3.870862       3.870862    1[6-(1,6,7)]
   114       4.348843       4.348843       4.348843    1[6-(1,6,7)]
   115       2.020617       2.020617       2.020617    1[6-(1,6,8)]
   116       2.434548       2.434548       2.434548    1[6-(1,6,8)]
   117       1.151562       1.151562       1.151562    1[6-(1,6,7)]
   118       2.313231       2.313231       2.313231    1[6-(1,6,7)]
   119       1.218093       1.218093       1.218093    1[6-(1,6,8)]
   120       2.186062       2.186062       2.186062    1[6-(1,6,8)]
   121       4.853377       4.853377       4.853377    1[7-(6,6,28)]
   122        0.10538        0.10538        0.10538    1[7-(6,6,28)]
   123       4.591183       4.591183       4.591183    1[7-(6,6,28)]
   124      -7.602901      -7.602901      -7.602901    1[7-(6,6,28)]
   125       3.689697       3.689697       3.689697    1[8-(6)]
   126       0.674196       0.674196       0.674196    1[8-(6)]
   127       8.272998       8.272998       8.272998    6[7-(28),42-(6,6,6,6,6,6,6)]
   128       9.285254       9.285254       9.285254    6[7-(0),42-(6,6,6,6,6,6,6)]
   129      10.277915      10.277915      10.277915    6[7-(28),42-(6,6,6,6,6,6,6)]
   130       3.872182       3.872182       3.872182    6[7-(0),42-(6,6,6,6,6,6,6)]
   131      -4.625013      -4.625013      -4.625013    6[1-(0),1-(0),6-(1,1,7),7-(1,6,28)]
   132      -0.370132      -0.370132      -0.370132    6[1-(0),1-(0),7-(1,6,28),7-(6,6)]
   133      -2.588362      -2.588362      -2.588362    6[1-(0),1-(0),7-(1,6,28),7-(6,6)]
   134      -5.346367      -5.346367      -5.346367    6[1-(0),1-(0),6-(1,1,7),7-(1,6,28)]
   135       5.917946       5.917946       5.917946    6[1-(0),1-(0),6-(1,1,7),7-(1,6,28)]
   136       5.623539       5.623539       5.623539    6[1-(0),1-(0),7-(1,6,28),7-(6,6)]
   137       6.613245       6.613245       6.613245    6[1-(0),1-(0),7-(1,6,28),7-(6,6)]
   138      12.475974      12.475974      12.475974    6[1-(0),1-(0),6-(1,1,7),7-(1,6,28)]
   139      -1.017053      -1.017053      -1.017053    6[1-(0),1-(0),6-(1,1,8),7-(6,6)]
   140       0.047662       0.047662       0.047662    6[1-(0),1-(0),6-(1,1,7),8-(1)]
   141       7.393351       7.393351       7.393351    6[1-(0),1-(0),6-(1,1,8),7-(6,6)]
   142       6.978405       6.978405       6.978405    6[1-(0),1-(0),6-(1,1,7),8-(1)]
   143       7.616512       7.616512       7.616512    6[7-(28),42-(6,6,6,6,6,6,6)]
   144       7.216132       7.216132       7.216132    6[7-(0),42-(6,6,6,6,6,6,6)]
   145       9.496037       9.496037       9.496037    6[7-(28),42-(6,6,6,6,6,6,6)]
   146      -4.204204      -4.204204      -4.204204    6[7-(0),42-(6,6,6,6,6,6,6)]
   147       0.579179       0.579179       0.579179    6[1-(0),1-(0),6-(1,1,7),7-(1,6,28)]
   148        2.13103        2.13103        2.13103    6[1-(0),1-(0),7-(1,6,28),7-(6,6)]
   149       2.067842       2.067842       2.067842    6[1-(0),1-(0),7-(1,6,28),7-(6,6)]
   150      -0.776375      -0.776375      -0.776375    6[1-(0),1-(0),6-(1,1,7),7-(1,6,28)]
   151      -1.318703      -1.318703      -1.318703    6[1-(0),1-(0),6-(1,1,7),7-(1,6,28)]
   152       0.840666       0.840666       0.840666    6[1-(0),1-(0),7-(1,6,28),7-(6,6)]
   153      -2.325005      -2.325005      -2.325005    6[1-(0),1-(0),7-(1,6,28),7-(6,6)]
   154      13.388544      13.388544      13.388544    6[1-(0),1-(0),6-(1,1,7),7-(1,6,28)]
   155       1.532714       1.532714       1.532714    6[1-(0),1-(0),6-(1,1,8),7-(6,6)]
   156       2.318502       2.318502       2.318502    6[1-(0),1-(0),6-(1,1,7),8-(1)]
   157       3.167655       3.167655       3.167655    6[1-(0),1-(0),6-(1,1,8),7-(6,6)]
   158       3.626394       3.626394       3.626394    6[1-(0),1-(0),6-(1,1,7),8-(1)]
   159      -3.176272      -3.176272      -3.176272    6[7-(28),42-(6,6,6,6,6,6,6)]
   160      -4.188528      -4.188528      -4.188528    6[7-(0),42-(6,6,6,6,6,6,6)]
   161      -5.181189      -5.181189      -5.181189    6[7-(28),42-(6,6,6,6,6,6,6)]
   162       1.224544       1.224544       1.224544    6[7-(0),42-(6,6,6,6,6,6,6)]
   163       9.721739       9.721739       9.721739    6[1-(0),1-(0),6-(1,1,7),7-(1,6,28)]
   164       5.466858       5.466858       5.466858    6[1-(0),1-(0),7-(1,6,28),7-(6,6)]
   165       7.685088       7.685088       7.685088    6[1-(0),1-(0),7-(1,6,28),7-(6,6)]
   166      10.443093      10.443093      10.443093    6[1-(0),1-(0),6-(1,1,7),7-(1,6,28)]
   167       -0.82122       -0.82122       -0.82122    6[1-(0),1-(0),6-(1,1,7),7-(1,6,28)]
   168      -0.526813      -0.526813      -0.526813    6[1-(0),1-(0),7-(1,6,28),7-(6,6)]
   169      -1.516519      -1.516519      -1.516519    6[1-(0),1-(0),7-(1,6,28),7-(6,6)]
   170      -7.379248      -7.379248      -7.379248    6[1-(0),1-(0),6-(1,1,7),7-(1,6,28)]
   171       6.113779       6.113779       6.113779    6[1-(0),1-(0),6-(1,1,8),7-(6,6)]
   172       5.049064       5.049064       5.049064    6[1-(0),1-(0),6-(1,1,7),8-(1)]
   173      -2.296625      -2.296625      -2.296625    6[1-(0),1-(0),6-(1,1,8),7-(6,6)]
   174      -1.881679      -1.881679      -1.881679    6[1-(0),1-(0),6-(1,1,7),8-(1)]
   175      -2.519786      -2.519786      -2.519786    6[7-(28),42-(6,6,6,6,6,6,6)]
   176      -2.119406      -2.119406      -2.119406    6[7-(0),42-(6,6,6,6,6,6,6)]
   177      -4.399311      -4.399311      -4.399311    6[7-(28),42-(6,6,6,6,6,6,6)]
   178        9.30093        9.30093        9.30093    6[7-(0),42-(6,6,6,6,6,6,6)]
   179       4.517547       4.517547       4.517547    6[1-(0),1-(0),6-(1,1,7),7-(1,6,28)]
   180       2.965696       2.965696       2.965696    6[1-(0),1-(0),7-(1,6,28),7-(6,6)]
   181       3.028884       3.028884       3.028884    6[1-(0),1-(0),7-(1,6,28),7-(6,6)]
   182       5.873101       5.873101       5.873101    6[1-(0),1-(0),6-(1,1,7),7-(1,6,28)]
   183       6.415429       6.415429       6.415429    6[1-(0),1-(0),6-(1,1,7),7-(1,6,28)]
   184        4.25606        4.25606        4.25606    6[1-(0),1-(0),7-(1,6,28),7-(6,6)]
   185       7.421731       7.421731       7.421731    6[1-(0),1-(0),7-(1,6,28),7-(6,6)]
   186      -8.291818      -8.291818      -8.291818    6[1-(0),1-(0),6-(1,1,7),7-(1,6,28)]
   187       3.564012       3.564012       3.564012    6[1-(0),1-(0),6-(1,1,8),7-(6,6)]
   188       2.778224       2.778224       2.778224    6[1-(0),1-(0),6-(1,1,7),8-(1)]
   189       1.929071       1.929071       1.929071    6[1-(0),1-(0),6-(1,1,8),7-(6,6)]
   190       1.470332       1.470332       1.470332    6[1-(0),1-(0),6-(1,1,7),8-(1)]
   191          7.864          7.864          7.864    7[6-(42),28-(7,7,7,7,7)]
   192       9.347858       9.347858       9.347858    7[6-(42)]
   193      10.991167      10.991167      10.991167    7[6-(42),28-(7,7,7,7,7)]
   194       4.044222       4.044222       4.044222    7[6-(42)]
   195      -0.685196      -0.685196      -0.685196    7[1-(0),6-(1,1,6),6-(1,1,7),28-(7,7,7,7,7)]
   196      -1.125789      -1.125789      -1.125789    7[6-(1,1,6),6-(1,1,7),6-(1,1,7)]
   197      -6.756121      -6.756121      -6.756121    7[1-(0),6-(1,1,6),6-(1,1,7),28-(7,7,7,7,7)]
   198       6.623026       6.623026       6.623026    7[1-(0),6-(1,1,6),6-(1,1,7),28-(7,7,7,7,7)]
   199        6.34214        6.34214        6.34214    7[6-(1,1,6),6-(1,1,7),6-(1,1,7)]
   200      -2.658752      -2.658752      -2.658752    7[1-(0),6-(1,1,6),6-(1,1,7),28-(7,7,7,7,7)]
   201       6.853814       6.853814       6.853814    7[6-(42),28-(7,7,7,7,7)]
   202       6.224766       6.224766       6.224766    7[6-(42)]
   203       9.792525       9.792525       9.792525    7[6-(42),28-(7,7,7,7,7)]
   204      -3.154146      -3.154146      -3.154146    7[6-(42)]
   205       0.733171       0.733171       0.733171    7[1-(0),6-(1,1,6),6-(1,1,7),28-(7,7,7,7,7)]
   206        2.27481        2.27481        2.27481    7[6-(1,1,6),6-(1,1,7),6-(1,1,7)]
   207      -0.944856      -0.944856      -0.944856    7[1-(0),6-(1,1,6),6-(1,1,7),28-(7,7,7,7,7)]
   208       0.140299       0.140299       0.140299    7[1-(0),6-(1,1,6),6-(1,1,7),28-(7,7,7,7,7)]
   209       2.205996       2.205996       2.205996    7[6-(1,1,6),6-(1,1,7),6-(1,1,7)]
   210        7.83971        7.83971        7.83971    7[1-(0),6-(1,1,6),6-(1,1,7),28-(7,7,7,7,7)]
   211      -2.767274      -2.767274      -2.767274    7[6-(42),28-(7,7,7,7,7)]
   212      -4.251132      -4.251132      -4.251132    7[6-(42)]
   213      -5.894441      -5.894441      -5.894441    7[6-(42),28-(7,7,7,7,7)]
   214       1.052504       1.052504       1.052504    7[6-(42)]
   215       5.781922       5.781922       5.781922    7[1-(0),6-(1,1,6),6-(1,1,7),28-(7,7,7,7,7)]
   216       6.222515       6.222515       6.222515    7[6-(1,1,6),6-(1,1,7),6-(1,1,7)]
   217      11.852847      11.852847      11.852847    7[1-(0),6-(1,1,6),6-(1,1,7),28-(7,7,7,7,7)]
   218        -1.5263        -1.5263        -1.5263    7[1-(0),6-(1,1,6),6-(1,1,7),28-(7,7,7,7,7)]
   219      -1.245414      -1.245414      -1.245414    7[6-(1,1,6),6-(1,1,7),6-(1,1,7)]
   220       7.755478       7.755478       7.755478    7[1-(0),6-(1,1,6),6-(1,1,7),28-(7,7,7,7,7)]
   221      -1.757088      -1.757088      -1.757088    7[6-(42),28-(7,7,7,7,7)]
   222       -1.12804       -1.12804       -1.12804    7[6-(42)]
   223      -4.695799      -4.695799      -4.695799    7[6-(42),28-(7,7,7,7,7)]
   224       8.250872       8.250872       8.250872    7[6-(42)]
   225       4.363555       4.363555       4.363555    7[1-(0),6-(1,1,6),6-(1,1,7),28-(7,7,7,7,7)]
   226       2.821916       2.821916       2.821916    7[6-(1,1,6),6-(1,1,7),6-(1,1,7)]
   227       6.041582       6.041582       6.041582    7[1-(0),6-(1,1,6),6-(1,1,7),28-(7,7,7,7,7)]
   228       4.956427       4.956427       4.956427    7[1-(0),6-(1,1,6),6-(1,1,7),28-(7,7,7,7,7)]
   229        2.89073        2.89073        2.89073    7[6-(1,1,6),6-(1,1,7),6-(1,1,7)]
   230      -2.742984      -2.742984      -2.742984    7[1-(0),6-(1,1,6),6-(1,1,7),28-(7,7,7,7,7)]
   231       0.146162       0.146162       0.146162    8[1-(0),6-(1,1,6)]
   232       8.035036       8.035036       8.035036    8[1-(0),6-(1,1,6)]
   233       1.589947       1.589947       1.589947    8[1-(0),6-(1,1,6)]
   234       4.704926       4.704926       4.704926    8[1-(0),6-(1,1,6)]
   235       4.950564       4.950564       4.950564    8[1-(0),6-(1,1,6)]
   236       -2.93831       -2.93831       -2.93831    8[1-(0),6-(1,1,6)]
   237       3.506779       3.506779       3.506779    8[1-(0),6-(1,1,6)]
   238         0.3918         0.3918         0.3918    8[1-(0),6-(1,1,6)]
