# Supplementary material for: A collection of forcefield precursors for metal–organic frameworks
Source: RSC Adv. 2019 Nov 13;9(63):36492–507. doi: 10.1039/c9ra07327b (PMC9075174; doi:10.1039/c9ra07327b)
Supplement: RA-009-C9RA07327B-s2335 [file RA-009-C9RA07327B-s2335.txt]

TADYII_clean

15.900700    0.000000    0.000000
-4.360414    15.291143    0.000000
4.360307    8.709697    12.568260

     1       -5.3e-05       -5.3e-05       -5.3e-05    28[7-(1,6,6),7-(1,6,6),7-(1,6,6),7-(1,6,6),7-(6),7-(6)]
     2      10.130504      10.130504      10.130504    28[7-(1,6,6),7-(1,6,6),7-(1,6,6),7-(1,6,6),7-(6),7-(6)]
     3      -2.180207      -2.180207      -2.180207    28[7-(1,6,6),7-(1,6,6),7-(1,6,6),7-(1,6,6),7-(6),7-(6)]
     4       7.950297       7.950297       7.950297    28[7-(1,6,6),7-(1,6,6),7-(1,6,6),7-(1,6,6),7-(6),7-(6)]
     5       1.455209       1.455209       1.455209    1[6-(1,6,7)]
     6       2.644129       2.644129       2.644129    1[6-(1,6,7)]
     7      -0.390175      -0.390175      -0.390175    1[6-(1,7,7)]
     8       0.661234       0.661234       0.661234    1[6-(1,7,7)]
     9        13.3917        13.3917        13.3917    1[6-(1,7,7)]
    10      13.547092      13.547092      13.547092    1[6-(1,7,7)]
    11       3.139566       3.139566       3.139566    1[6-(1,6,7)]
    12       3.085904       3.085904       3.085904    1[6-(1,6,7)]
    13       0.419577       0.419577       0.419577    1[6-(1,6,7)]
    14       0.813098       0.813098       0.813098    1[6-(1,6,7)]
    15       -0.10075       -0.10075       -0.10075    1[6-(1,1,6)]
    16      -1.131233      -1.131233      -1.131233    1[6-(1,1,6)]
    17      -1.368645      -1.368645      -1.368645    1[6-(1,1,6)]
    18       1.547515       1.547515       1.547515    1[7-(6,6,28)]
    19       1.103105       1.103105       1.103105    1[7-(6,6,28)]
    20       7.911305       7.911305       7.911305    1[6-(1,6,7)]
    21       2.510224       2.510224       2.510224    1[6-(1,6,7)]
    22       7.736971       7.736971       7.736971    1[6-(1,7,7)]
    23       6.478009       6.478009       6.478009    1[6-(1,7,7)]
    24       9.084884       9.084884       9.084884    1[6-(1,7,7)]
    25        9.28181        9.28181        9.28181    1[6-(1,7,7)]
    26       4.261245       4.261245       4.261245    1[6-(1,6,7)]
    27       4.239908       4.239908       4.239908    1[6-(1,6,7)]
    28       3.468527       3.468527       3.468527    1[6-(1,6,7)]
    29       6.357539       6.357539       6.357539    1[6-(1,6,7)]
    30       2.260408       2.260408       2.260408    1[6-(1,1,6)]
    31       6.515867       6.515867       6.515867    1[6-(1,1,6)]
    32       7.914879       7.914879       7.914879    1[6-(1,1,6)]
    33       3.380099       3.380099       3.380099    1[7-(6,6,28)]
    34       5.945388       5.945388       5.945388    1[7-(6,6,28)]
    35       3.626114       3.626114       3.626114    1[6-(1,6,7)]
    36      -1.394038      -1.394038      -1.394038    1[6-(1,6,7)]
    37       1.690723       1.690723       1.690723    1[6-(1,7,7)]
    38       0.944144       0.944144       0.944144    1[6-(1,7,7)]
    39      14.923296      14.923296      14.923296    1[6-(1,7,7)]
    40      16.403513      16.403513      16.403513    1[6-(1,7,7)]
    41       0.350064       0.350064       0.350064    1[6-(1,6,7)]
    42      -1.026114      -1.026114      -1.026114    1[6-(1,6,7)]
    43       10.77958       10.77958       10.77958    1[6-(1,6,7)]
    44      10.626083      10.626083      10.626083    1[6-(1,6,7)]
    45       8.518974       8.518974       8.518974    1[6-(1,1,6)]
    46      13.157471      13.157471      13.157471    1[6-(1,1,6)]
    47      13.266275      13.266275      13.266275    1[6-(1,1,6)]
    48      12.805347      12.805347      12.805347    1[7-(6,6,28)]
    49       0.245464       0.245464       0.245464    1[7-(6,6,28)]
    50       5.740348       5.740348       5.740348    1[6-(1,6,7)]
    51       6.548445       6.548445       6.548445    1[6-(1,6,7)]
    52        5.65602        5.65602        5.65602    1[6-(1,7,7)]
    53       6.195045       6.195045       6.195045    1[6-(1,7,7)]
    54       7.553235       7.553235       7.553235    1[6-(1,7,7)]
    55       6.425335       6.425335       6.425335    1[6-(1,7,7)]
    56         7.0508         7.0508         7.0508    1[6-(1,6,7)]
    57        8.35198        8.35198        8.35198    1[6-(1,6,7)]
    58       9.009278       9.009278       9.009278    1[6-(1,6,7)]
    59       8.084894       8.084894       8.084894    1[6-(1,6,7)]
    60       9.541437       9.541437       9.541437    1[6-(1,1,6)]
    61       8.127809       8.127809       8.127809    1[6-(1,1,6)]
    62       9.180605       9.180605       9.180605    1[6-(1,1,6)]
    63       8.023021       8.023021       8.023021    1[7-(6,6,28)]
    64       6.803083       6.803083       6.803083    1[7-(6,6,28)]
    65      14.445384      14.445384      14.445384    1[6-(1,6,7)]
    66      13.256464      13.256464      13.256464    1[6-(1,6,7)]
    67      16.290768      16.290768      16.290768    1[6-(1,7,7)]
    68      15.239359      15.239359      15.239359    1[6-(1,7,7)]
    69       2.508893       2.508893       2.508893    1[6-(1,7,7)]
    70       2.353501       2.353501       2.353501    1[6-(1,7,7)]
    71      12.761027      12.761027      12.761027    1[6-(1,6,7)]
    72      12.814689      12.814689      12.814689    1[6-(1,6,7)]
    73      15.481016      15.481016      15.481016    1[6-(1,6,7)]
    74      15.087495      15.087495      15.087495    1[6-(1,6,7)]
    75      16.001343      16.001343      16.001343    1[6-(1,1,6)]
    76      17.031826      17.031826      17.031826    1[6-(1,1,6)]
    77      17.269238      17.269238      17.269238    1[6-(1,1,6)]
    78      14.353078      14.353078      14.353078    1[7-(6,6,28)]
    79      14.797488      14.797488      14.797488    1[7-(6,6,28)]
    80       7.989288       7.989288       7.989288    1[6-(1,6,7)]
    81      13.390369      13.390369      13.390369    1[6-(1,6,7)]
    82       8.163622       8.163622       8.163622    1[6-(1,7,7)]
    83       9.422584       9.422584       9.422584    1[6-(1,7,7)]
    84       6.815709       6.815709       6.815709    1[6-(1,7,7)]
    85       6.618783       6.618783       6.618783    1[6-(1,7,7)]
    86      11.639348      11.639348      11.639348    1[6-(1,6,7)]
    87      11.660685      11.660685      11.660685    1[6-(1,6,7)]
    88      12.432066      12.432066      12.432066    1[6-(1,6,7)]
    89      13.903468      13.903468      13.903468    1[6-(1,6,7)]
    90      13.640185      13.640185      13.640185    1[6-(1,1,6)]
    91       9.384726       9.384726       9.384726    1[6-(1,1,6)]
    92       7.985714       7.985714       7.985714    1[6-(1,1,6)]
    93      12.520494      12.520494      12.520494    1[7-(6,6,28)]
    94       9.955205       9.955205       9.955205    1[7-(6,6,28)]
    95      12.274479      12.274479      12.274479    1[6-(1,6,7)]
    96      17.294631      17.294631      17.294631    1[6-(1,6,7)]
    97       14.20987       14.20987       14.20987    1[6-(1,7,7)]
    98      14.956449      14.956449      14.956449    1[6-(1,7,7)]
    99       0.977297       0.977297       0.977297    1[6-(1,7,7)]
   100       -0.50292       -0.50292       -0.50292    1[6-(1,7,7)]
   101      15.550529      15.550529      15.550529    1[6-(1,6,7)]
   102      16.926707      16.926707      16.926707    1[6-(1,6,7)]
   103       5.121013       5.121013       5.121013    1[6-(1,6,7)]
   104       0.914203       0.914203       0.914203    1[6-(1,6,7)]
   105       7.381619       7.381619       7.381619    1[6-(1,1,6)]
   106       2.743122       2.743122       2.743122    1[6-(1,1,6)]
   107       2.634318       2.634318       2.634318    1[6-(1,1,6)]
   108       3.095246       3.095246       3.095246    1[7-(6,6,28)]
   109      15.655129      15.655129      15.655129    1[7-(6,6,28)]
   110      10.160245      10.160245      10.160245    1[6-(1,6,7)]
   111       9.352148       9.352148       9.352148    1[6-(1,6,7)]
   112      10.244573      10.244573      10.244573    1[6-(1,7,7)]
   113       9.705548       9.705548       9.705548    1[6-(1,7,7)]
   114       8.347358       8.347358       8.347358    1[6-(1,7,7)]
   115       9.475258       9.475258       9.475258    1[6-(1,7,7)]
   116       8.849793       8.849793       8.849793    1[6-(1,6,7)]
   117       7.548613       7.548613       7.548613    1[6-(1,6,7)]
   118       6.891315       6.891315       6.891315    1[6-(1,6,7)]
   119       7.815699       7.815699       7.815699    1[6-(1,6,7)]
   120       6.359156       6.359156       6.359156    1[6-(1,1,6)]
   121       7.772784       7.772784       7.772784    1[6-(1,1,6)]
   122       6.719988       6.719988       6.719988    1[6-(1,1,6)]
   123       7.877572       7.877572       7.877572    1[7-(6,6,28)]
   124        9.09751        9.09751        9.09751    1[7-(6,6,28)]
   125      11.925485      11.925485      11.925485    74[6-(7),6-(7),6-(7),6-(7),6-(7),6-(7),6-(7),6-(7)]
   126       3.975108       3.975108       3.975108    74[6-(7),6-(7),6-(7),6-(7),6-(7),6-(7),6-(7),6-(7)]
   127      13.756064      13.756064      13.756064    6[7-(28),74-(6,6,6,6,6,6,6)]
   128      12.262432      12.262432      12.262432    6[7-(0),74-(6,6,6,6,6,6,6)]
   129       1.945314       1.945314       1.945314    6[1-(0),1-(0),6-(1,1,7),7-(1,6,28)]
   130       0.129975       0.129975       0.129975    6[1-(0),1-(0),7-(1,6,28),7-(6,6)]
   131      14.015723      14.015723      14.015723    6[1-(0),1-(0),7-(1,6,28),7-(6,6)]
   132       2.558844       2.558844       2.558844    6[1-(0),1-(0),6-(1,1,7),7-(1,6,28)]
   133       0.062804       0.062804       0.062804    6[1-(0),1-(0),6-(1,1,1),7-(6,6)]
   134      -0.704372      -0.704372      -0.704372    6[1-(0),1-(0),1-(0),6-(1,1,7)]
   135      10.801284      10.801284      10.801284    6[7-(28),74-(6,6,6,6,6,6,6)]
   136      13.395471      13.395471      13.395471    6[7-(0),74-(6,6,6,6,6,6,6)]
   137       3.427057       3.427057       3.427057    6[1-(0),1-(0),6-(1,1,7),7-(1,6,28)]
   138       7.440071       7.440071       7.440071    6[1-(0),1-(0),7-(1,6,28),7-(6,6)]
   139       9.069568       9.069568       9.069568    6[1-(0),1-(0),7-(1,6,28),7-(6,6)]
   140       4.393722       4.393722       4.393722    6[1-(0),1-(0),6-(1,1,7),7-(1,6,28)]
   141        7.21597        7.21597        7.21597    6[1-(0),1-(0),6-(1,1,1),7-(6,6)]
   142       7.053517       7.053517       7.053517    6[1-(0),1-(0),1-(0),6-(1,1,7)]
   143       3.411757       3.411757       3.411757    6[7-(28),74-(6,6,6,6,6,6,6)]
   144       3.903534       3.903534       3.903534    6[7-(0),74-(6,6,6,6,6,6,6)]
   145      -1.257328      -1.257328      -1.257328    6[1-(0),1-(0),6-(1,1,7),7-(1,6,28)]
   146       1.107618       1.107618       1.107618    6[1-(0),1-(0),7-(1,6,28),7-(6,6)]
   147      15.808127      15.808127      15.808127    6[1-(0),1-(0),7-(1,6,28),7-(6,6)]
   148      -0.523778      -0.523778      -0.523778    6[1-(0),1-(0),6-(1,1,7),7-(1,6,28)]
   149      14.868511      14.868511      14.868511    6[1-(0),1-(0),6-(1,1,1),7-(6,6)]
   150      13.411228      13.411228      13.411228    6[1-(0),1-(0),1-(0),6-(1,1,7)]
   151       5.244838       5.244838       5.244838    6[7-(28),74-(6,6,6,6,6,6,6)]
   152       5.853615       5.853615       5.853615    6[7-(0),74-(6,6,6,6,6,6,6)]
   153       6.629753       6.629753       6.629753    6[1-(0),1-(0),6-(1,1,7),7-(1,6,28)]
   154       6.462375       6.462375       6.462375    6[1-(0),1-(0),7-(1,6,28),7-(6,6)]
   155        7.27711        7.27711        7.27711    6[1-(0),1-(0),7-(1,6,28),7-(6,6)]
   156       7.476397       7.476397       7.476397    6[1-(0),1-(0),6-(1,1,7),7-(1,6,28)]
   157        8.31091        8.31091        8.31091    6[1-(0),1-(0),6-(1,1,1),7-(6,6)]
   158       8.838563       8.838563       8.838563    6[1-(0),1-(0),1-(0),6-(1,1,7)]
   159       2.144529       2.144529       2.144529    6[7-(28),74-(6,6,6,6,6,6,6)]
   160       3.638161       3.638161       3.638161    6[7-(0),74-(6,6,6,6,6,6,6)]
   161      13.955279      13.955279      13.955279    6[1-(0),1-(0),6-(1,1,7),7-(1,6,28)]
   162      15.770618      15.770618      15.770618    6[1-(0),1-(0),7-(1,6,28),7-(6,6)]
   163        1.88487        1.88487        1.88487    6[1-(0),1-(0),7-(1,6,28),7-(6,6)]
   164      13.341749      13.341749      13.341749    6[1-(0),1-(0),6-(1,1,7),7-(1,6,28)]
   165      15.837789      15.837789      15.837789    6[1-(0),1-(0),6-(1,1,1),7-(6,6)]
   166      16.604965      16.604965      16.604965    6[1-(0),1-(0),1-(0),6-(1,1,7)]
   167       5.099309       5.099309       5.099309    6[7-(28),74-(6,6,6,6,6,6,6)]
   168       2.505122       2.505122       2.505122    6[7-(0),74-(6,6,6,6,6,6,6)]
   169      12.473536      12.473536      12.473536    6[1-(0),1-(0),6-(1,1,7),7-(1,6,28)]
   170       8.460522       8.460522       8.460522    6[1-(0),1-(0),7-(1,6,28),7-(6,6)]
   171       6.831025       6.831025       6.831025    6[1-(0),1-(0),7-(1,6,28),7-(6,6)]
   172      11.506871      11.506871      11.506871    6[1-(0),1-(0),6-(1,1,7),7-(1,6,28)]
   173       8.684623       8.684623       8.684623    6[1-(0),1-(0),6-(1,1,1),7-(6,6)]
   174       8.847076       8.847076       8.847076    6[1-(0),1-(0),1-(0),6-(1,1,7)]
   175      12.488836      12.488836      12.488836    6[7-(28),74-(6,6,6,6,6,6,6)]
   176      11.997059      11.997059      11.997059    6[7-(0),74-(6,6,6,6,6,6,6)]
   177      17.157921      17.157921      17.157921    6[1-(0),1-(0),6-(1,1,7),7-(1,6,28)]
   178      14.792975      14.792975      14.792975    6[1-(0),1-(0),7-(1,6,28),7-(6,6)]
   179       0.092466       0.092466       0.092466    6[1-(0),1-(0),7-(1,6,28),7-(6,6)]
   180      16.424371      16.424371      16.424371    6[1-(0),1-(0),6-(1,1,7),7-(1,6,28)]
   181       1.032082       1.032082       1.032082    6[1-(0),1-(0),6-(1,1,1),7-(6,6)]
   182       2.489365       2.489365       2.489365    6[1-(0),1-(0),1-(0),6-(1,1,7)]
   183      10.655755      10.655755      10.655755    6[7-(28),74-(6,6,6,6,6,6,6)]
   184      10.046978      10.046978      10.046978    6[7-(0),74-(6,6,6,6,6,6,6)]
   185        9.27084        9.27084        9.27084    6[1-(0),1-(0),6-(1,1,7),7-(1,6,28)]
   186       9.438218       9.438218       9.438218    6[1-(0),1-(0),7-(1,6,28),7-(6,6)]
   187       8.623483       8.623483       8.623483    6[1-(0),1-(0),7-(1,6,28),7-(6,6)]
   188       8.424196       8.424196       8.424196    6[1-(0),1-(0),6-(1,1,7),7-(1,6,28)]
   189       7.589683       7.589683       7.589683    6[1-(0),1-(0),6-(1,1,1),7-(6,6)]
   190        7.06203        7.06203        7.06203    6[1-(0),1-(0),1-(0),6-(1,1,7)]
   191      14.719757      14.719757      14.719757    7[6-(74),28-(7,7,7,7,7)]
   192      12.468615      12.468615      12.468615    7[6-(74)]
   193       1.036997       1.036997       1.036997    7[1-(0),6-(1,1,6),6-(1,1,7),28-(7,7,7,7,7)]
   194      -0.778545      -0.778545      -0.778545    7[6-(1,1,6),6-(1,1,7),6-(1,1,7)]
   195       1.451839       1.451839       1.451839    7[1-(0),6-(1,1,6),6-(1,1,7),28-(7,7,7,7,7)]
   196       10.26543       10.26543       10.26543    7[6-(74),28-(7,7,7,7,7)]
   197      14.154672      14.154672      14.154672    7[6-(74)]
   198       8.057431       8.057431       8.057431    7[1-(0),6-(1,1,6),6-(1,1,7),28-(7,7,7,7,7)]
   199       7.732909       7.732909       7.732909    7[6-(1,1,6),6-(1,1,7),6-(1,1,7)]
   200       5.778045       5.778045       5.778045    7[1-(0),6-(1,1,6),6-(1,1,7),28-(7,7,7,7,7)]
   201       3.092855       3.092855       3.092855    7[6-(74),28-(7,7,7,7,7)]
   202       3.840369       3.840369       3.840369    7[6-(74)]
   203      -2.556625      -2.556625      -2.556625    7[1-(0),6-(1,1,6),6-(1,1,7),28-(7,7,7,7,7)]
   204      15.752209      15.752209      15.752209    7[6-(1,1,6),6-(1,1,7),6-(1,1,7)]
   205      -0.380035      -0.380035      -0.380035    7[1-(0),6-(1,1,6),6-(1,1,7),28-(7,7,7,7,7)]
   206       5.991578       5.991578       5.991578    7[6-(74),28-(7,7,7,7,7)]
   207       6.882164       6.882164       6.882164    7[6-(74)]
   208       7.290693       7.290693       7.290693    7[1-(0),6-(1,1,6),6-(1,1,7),28-(7,7,7,7,7)]
   209       7.102801       7.102801       7.102801    7[6-(1,1,6),6-(1,1,7),6-(1,1,7)]
   210       7.609973       7.609973       7.609973    7[1-(0),6-(1,1,6),6-(1,1,7),28-(7,7,7,7,7)]
   211       1.180836       1.180836       1.180836    7[6-(74),28-(7,7,7,7,7)]
   212       3.431978       3.431978       3.431978    7[6-(74)]
   213      14.863596      14.863596      14.863596    7[1-(0),6-(1,1,6),6-(1,1,7),28-(7,7,7,7,7)]
   214      16.679138      16.679138      16.679138    7[6-(1,1,6),6-(1,1,7),6-(1,1,7)]
   215      14.448754      14.448754      14.448754    7[1-(0),6-(1,1,6),6-(1,1,7),28-(7,7,7,7,7)]
   216       5.635163       5.635163       5.635163    7[6-(74),28-(7,7,7,7,7)]
   217       1.745921       1.745921       1.745921    7[6-(74)]
   218      12.203576      12.203576      12.203576    7[1-(0),6-(1,1,6),6-(1,1,7),28-(7,7,7,7,7)]
   219       8.167684       8.167684       8.167684    7[6-(1,1,6),6-(1,1,7),6-(1,1,7)]
   220      10.122548      10.122548      10.122548    7[1-(0),6-(1,1,6),6-(1,1,7),28-(7,7,7,7,7)]
   221      12.807738      12.807738      12.807738    7[6-(74),28-(7,7,7,7,7)]
   222      12.060224      12.060224      12.060224    7[6-(74)]
   223      14.096911      14.096911      14.096911    7[1-(0),6-(1,1,6),6-(1,1,7),28-(7,7,7,7,7)]
   224       0.148384       0.148384       0.148384    7[6-(1,1,6),6-(1,1,7),6-(1,1,7)]
   225      16.280628      16.280628      16.280628    7[1-(0),6-(1,1,6),6-(1,1,7),28-(7,7,7,7,7)]
   226       9.909015       9.909015       9.909015    7[6-(74),28-(7,7,7,7,7)]
   227       9.018429       9.018429       9.018429    7[6-(74)]
   228         8.6099         8.6099         8.6099    7[1-(0),6-(1,1,6),6-(1,1,7),28-(7,7,7,7,7)]
   229       8.797792       8.797792       8.797792    7[6-(1,1,6),6-(1,1,7),6-(1,1,7)]
   230        8.29062        8.29062        8.29062    7[1-(0),6-(1,1,6),6-(1,1,7),28-(7,7,7,7,7)]
