# Supplementary material for: A collection of forcefield precursors for metal–organic frameworks
Source: RSC Adv. 2019 Nov 13;9(63):36492–507. doi: 10.1039/c9ra07327b (PMC9075174; doi:10.1039/c9ra07327b)
Supplement: RA-009-C9RA07327B-s2336 [file RA-009-C9RA07327B-s2336.txt]

TAFBIN_clean

16.006900    0.000000    0.000000
0.000000    16.006900    0.000000
-8.003373    -8.003373    12.078104

     1       2.014932       2.014932       2.014932    48[7-(6,6),7-(6,6),8-(6),8-(6),8-(6)]
     2      -2.014886      -2.014886      -2.014886    48[7-(6,6),7-(6,6),8-(6),8-(6),8-(6)]
     3       2.813147       2.813147       2.813147    48[7-(6,6),7-(6,6),8-(6),8-(6),8-(6)]
     4      13.193781      13.193781      13.193781    48[7-(6,6),7-(6,6),8-(6),8-(6),8-(6)]
     5      10.018451      10.018451      10.018451    48[7-(6,6),7-(6,6),8-(6),8-(6),8-(6)]
     6       5.988554       5.988554       5.988554    48[7-(6,6),7-(6,6),8-(6),8-(6),8-(6)]
     7       2.813237       2.813237       2.813237    48[7-(6,6),7-(6,6),8-(6),8-(6),8-(6)]
     8      13.193792      13.193792      13.193792    48[7-(6,6),7-(6,6),8-(6),8-(6),8-(6)]
     9      -0.188854      -0.188854      -0.188854    1[6-(6,7)]
    10      -0.209647      -0.209647      -0.209647    1[6-(6,7)]
    11      -3.540677      -3.540677      -3.540677    1[6-(1,6,7)]
    12      -2.658693      -2.658693      -2.658693    1[6-(1,6,7)]
    13      -1.619847      -1.619847      -1.619847    1[6-(1,6,6)]
    14      -2.298531      -2.298531      -2.298531    1[6-(1,6,6)]
    15       9.743427       9.743427       9.743427    1[6-(6,7)]
    16       8.746205       8.746205       8.746205    1[6-(6,7)]
    17      11.451379      11.451379      11.451379    1[6-(1,6,7)]
    18      10.082793      10.082793      10.082793    1[6-(1,6,7)]
    19       8.933486       8.933486       8.933486    1[6-(1,6,6)]
    20      10.278061      10.278061      10.278061    1[6-(1,6,6)]
    21       0.188909       0.188909       0.188909    1[6-(6,7)]
    22       0.209733       0.209733       0.209733    1[6-(6,7)]
    23       3.540776       3.540776       3.540776    1[6-(1,6,7)]
    24         2.6588         2.6588         2.6588    1[6-(1,6,7)]
    25       1.619949       1.619949       1.619949    1[6-(1,6,6)]
    26       2.298651       2.298651       2.298651    1[6-(1,6,6)]
    27       6.263527       6.263527       6.263527    1[6-(6,7)]
    28       7.260765       7.260765       7.260765    1[6-(6,7)]
    29       4.555606       4.555606       4.555606    1[6-(1,6,7)]
    30         5.9242         5.9242         5.9242    1[6-(1,6,7)]
    31       7.073484       7.073484       7.073484    1[6-(1,6,6)]
    32         5.7289         5.7289         5.7289    1[6-(1,6,6)]
    33       1.882461       1.882461       1.882461    1[6-(6,7)]
    34       2.085733       2.085733       2.085733    1[6-(6,7)]
    35       3.435108       3.435108       3.435108    1[6-(1,6,7)]
    36       2.277805       2.277805       2.277805    1[6-(1,6,7)]
    37       4.861321       4.861321       4.861321    1[6-(1,6,6)]
    38       4.443533       4.443533       4.443533    1[6-(1,6,6)]
    39       5.490417       5.490417       5.490417    1[6-(6,7)]
    40       3.620803       3.620803       3.620803    1[6-(6,7)]
    41       1.368624       1.368624       1.368624    1[6-(1,6,7)]
    42       1.844026       1.844026       1.844026    1[6-(1,6,7)]
    43       0.825998       0.825998       0.825998    1[6-(1,6,6)]
    44       0.448239       0.448239       0.448239    1[6-(1,6,6)]
    45      -1.882362      -1.882362      -1.882362    1[6-(6,7)]
    46      -2.085665      -2.085665      -2.085665    1[6-(6,7)]
    47      12.571846      12.571846      12.571846    1[6-(1,6,7)]
    48      -2.277758      -2.277758      -2.277758    1[6-(1,6,7)]
    49       11.14563       11.14563       11.14563    1[6-(1,6,6)]
    50      11.563402      11.563402      11.563402    1[6-(1,6,6)]
    51      10.516583      10.516583      10.516583    1[6-(6,7)]
    52      -3.620719      -3.620719      -3.620719    1[6-(6,7)]
    53      -1.368555      -1.368555      -1.368555    1[6-(1,6,7)]
    54      -1.843964      -1.843964      -1.843964    1[6-(1,6,7)]
    55      -0.825914      -0.825914      -0.825914    1[6-(1,6,6)]
    56      -0.448147      -0.448147      -0.448147    1[6-(1,6,6)]
    57       -0.18887       -0.18887       -0.18887    1[6-(6,7)]
    58       7.793832       7.793832       7.793832    1[6-(6,7)]
    59       4.462789       4.462789       4.462789    1[6-(1,6,7)]
    60       5.344766       5.344766       5.344766    1[6-(1,6,7)]
    61       6.383616       6.383616       6.383616    1[6-(1,6,6)]
    62       5.704915       5.704915       5.704915    1[6-(1,6,6)]
    63       9.743411       9.743411       9.743411    1[6-(6,7)]
    64       8.746174       8.746174       8.746174    1[6-(6,7)]
    65       3.447959       3.447959       3.447959    1[6-(1,6,7)]
    66       2.079366       2.079366       2.079366    1[6-(1,6,7)]
    67       8.933454       8.933454       8.933454    1[6-(1,6,6)]
    68      10.278038      10.278038      10.278038    1[6-(1,6,6)]
    69       0.188892       0.188892       0.188892    1[6-(6,7)]
    70       8.213213       8.213213       8.213213    1[6-(6,7)]
    71      -4.462658      -4.462658      -4.462658    1[6-(1,6,7)]
    72      -5.344642      -5.344642      -5.344642    1[6-(1,6,7)]
    73      -6.383487      -6.383487      -6.383487    1[6-(1,6,6)]
    74      -5.704803      -5.704803      -5.704803    1[6-(1,6,6)]
    75       6.263511       6.263511       6.263511    1[6-(6,7)]
    76       7.260733       7.260733       7.260733    1[6-(6,7)]
    77      -3.447813      -3.447813      -3.447813    1[6-(1,6,7)]
    78      -2.079227      -2.079227      -2.079227    1[6-(1,6,7)]
    79       7.073452       7.073452       7.073452    1[6-(1,6,6)]
    80       5.728877       5.728877       5.728877    1[6-(1,6,6)]
    81      -6.120973      -6.120973      -6.120973    1[6-(6,7)]
    82       2.085704       2.085704       2.085704    1[6-(6,7)]
    83       3.435092       3.435092       3.435092    1[6-(1,6,7)]
    84       2.277797       2.277797       2.277797    1[6-(1,6,7)]
    85       4.861308       4.861308       4.861308    1[6-(1,6,6)]
    86       4.443537       4.443537       4.443537    1[6-(1,6,6)]
    87      -2.513018      -2.513018      -2.513018    1[6-(6,7)]
    88      -4.382616      -4.382616      -4.382616    1[6-(6,7)]
    89       1.368594       1.368594       1.368594    1[6-(1,6,7)]
    90       1.844003       1.844003       1.844003    1[6-(1,6,7)]
    91       -7.17742       -7.17742       -7.17742    1[6-(1,6,6)]
    92       8.451713       8.451713       8.451713    1[6-(1,6,6)]
    93       6.121105       6.121105       6.121105    1[6-(6,7)]
    94      13.921205      13.921205      13.921205    1[6-(6,7)]
    95      12.571831      12.571831      12.571831    1[6-(1,6,7)]
    96      13.729133      13.729133      13.729133    1[6-(1,6,7)]
    97      11.145617      11.145617      11.145617    1[6-(1,6,6)]
    98      11.563406      11.563406      11.563406    1[6-(1,6,6)]
    99       2.513149       2.513149       2.513149    1[6-(6,7)]
   100       4.382763       4.382763       4.382763    1[6-(6,7)]
   101      14.638314      14.638314      14.638314    1[6-(1,6,7)]
   102      14.162913      14.162913      14.162913    1[6-(1,6,7)]
   103       7.177568       7.177568       7.177568    1[6-(1,6,6)]
   104       7.555326       7.555326       7.555326    1[6-(1,6,6)]
   105      -2.853996      -2.853996      -2.853996    6[6-(7,7),7-(6,48),7-(6,6)]
   106       -0.90596       -0.90596       -0.90596    6[1-(0),6-(1,7),7-(6,48)]
   107      -0.907552      -0.907552      -0.907552    6[1-(0),6-(1,7),7-(6,6)]
   108      -2.633085      -2.633085      -2.633085    6[1-(0),1-(0),6-(1,1,6),7-(6,6)]
   109      -1.787916      -1.787916      -1.787916    6[1-(0),1-(0),6-(1,1,7),6-(8,8)]
   110      -0.454538      -0.454538      -0.454538    6[6-(1,1,6),8-(48),8-(48)]
   111      11.814726      11.814726      11.814726    6[6-(7,7),7-(6,48),7-(6,6)]
   112      10.210831      10.210831      10.210831    6[1-(0),6-(1,7),7-(6,48)]
   113       9.650594       9.650594       9.650594    6[1-(0),6-(1,7),7-(6,6)]
   114      10.559793      10.559793      10.559793    6[1-(0),1-(0),6-(1,1,6),7-(6,6)]
   115       9.857085       9.857085       9.857085    6[1-(0),1-(0),6-(1,1,7),6-(8,8)]
   116       9.908312       9.908312       9.908312    6[6-(1,1,6),8-(0),8-(48)]
   117       2.854064       2.854064       2.854064    6[6-(7,7),7-(6,48),7-(6,6)]
   118       0.906021       0.906021       0.906021    6[1-(0),6-(1,7),7-(6,48)]
   119       0.907631       0.907631       0.907631    6[1-(0),6-(1,7),7-(6,6)]
   120       2.633185       2.633185       2.633185    6[1-(0),1-(0),6-(1,1,6),7-(6,6)]
   121       1.788026       1.788026       1.788026    6[1-(0),1-(0),6-(1,1,7),6-(8,8)]
   122       0.454654       0.454654       0.454654    6[6-(1,1,6),8-(48),8-(48)]
   123       4.192241       4.192241       4.192241    6[6-(7,7),7-(6,48),7-(6,6)]
   124       5.796128       5.796128       5.796128    6[1-(0),6-(1,7),7-(6,48)]
   125       6.356374       6.356374       6.356374    6[1-(0),6-(1,7),7-(6,6)]
   126       5.447189       5.447189       5.447189    6[1-(0),1-(0),6-(1,1,6),7-(6,6)]
   127       6.149887       6.149887       6.149887    6[1-(0),1-(0),6-(1,1,7),6-(8,8)]
   128        6.09867        6.09867        6.09867    6[6-(1,1,6),8-(0),8-(48)]
   129       2.927705       2.927705       2.927705    6[6-(7,7),7-(6,48),7-(6,6)]
   130       2.178585       2.178585       2.178585    6[1-(0),6-(1,7),7-(6,48)]
   131       2.297028       2.297028       2.297028    6[1-(0),6-(1,7),7-(6,6)]
   132       3.098963       3.098963       3.098963    6[1-(0),1-(0),6-(1,1,6),7-(6,6)]
   133       4.110594       4.110594       4.110594    6[1-(0),1-(0),6-(1,1,7),6-(8,8)]
   134       3.593568       3.593568       3.593568    6[6-(1,1,6),8-(48),8-(48)]
   135       3.492749       3.492749       3.492749    6[6-(7,7),7-(6,48),7-(6,6)]
   136       4.781308       4.781308       4.781308    6[1-(0),6-(1,7),7-(6,48)]
   137       3.745658       3.745658       3.745658    6[1-(0),6-(1,7),7-(6,6)]
   138       1.671156       1.671156       1.671156    6[1-(0),1-(0),6-(1,1,6),7-(6,6)]
   139       0.574688       0.574688       0.574688    6[1-(0),1-(0),6-(1,1,7),6-(8,8)]
   140      -0.734681      -0.734681      -0.734681    6[6-(1,1,6),8-(0),8-(48)]
   141      -2.927619      -2.927619      -2.927619    6[6-(7,7),7-(6,48),7-(6,6)]
   142      -2.178493      -2.178493      -2.178493    6[1-(0),6-(1,7),7-(6,48)]
   143      -2.296952      -2.296952      -2.296952    6[1-(0),6-(1,7),7-(6,6)]
   144      12.907991      12.907991      12.907991    6[1-(0),1-(0),6-(1,1,6),7-(6,6)]
   145       11.89635       11.89635       11.89635    6[1-(0),1-(0),6-(1,1,7),6-(8,8)]
   146       12.41337       12.41337       12.41337    6[6-(1,1,6),8-(48),8-(48)]
   147      -3.492662      -3.492662      -3.492662    6[6-(7,7),7-(6,48),7-(6,6)]
   148      -4.781214      -4.781214      -4.781214    6[1-(0),6-(1,7),7-(6,48)]
   149      -3.745571      -3.745571      -3.745571    6[1-(0),6-(1,7),7-(6,6)]
   150      -1.671084      -1.671084      -1.671084    6[1-(0),1-(0),6-(1,1,6),7-(6,6)]
   151      -0.574607      -0.574607      -0.574607    6[1-(0),1-(0),6-(1,1,7),6-(8,8)]
   152       0.734752       0.734752       0.734752    6[6-(1,1,6),8-(0),8-(48)]
   153      13.152874      13.152874      13.152874    6[6-(7,7),7-(6,48),7-(6,6)]
   154      15.100917      15.100917      15.100917    6[1-(0),6-(1,7),7-(6,48)]
   155       7.095935       7.095935       7.095935    6[1-(0),6-(1,7),7-(6,6)]
   156        5.37038        5.37038        5.37038    6[1-(0),1-(0),6-(1,1,6),7-(6,6)]
   157        6.21554        6.21554        6.21554    6[1-(0),1-(0),6-(1,1,7),6-(8,8)]
   158       7.548911       7.548911       7.548911    6[6-(1,1,6),8-(48),8-(48)]
   159      11.814698      11.814698      11.814698    6[6-(7,7),7-(6,48),7-(6,6)]
   160       10.21081       10.21081       10.21081    6[1-(0),6-(1,7),7-(6,48)]
   161       9.650565       9.650565       9.650565    6[1-(0),6-(1,7),7-(6,6)]
   162       2.556376       2.556376       2.556376    6[1-(0),1-(0),6-(1,1,6),7-(6,6)]
   163       9.857051       9.857051       9.857051    6[1-(0),1-(0),6-(1,1,7),6-(8,8)]
   164       1.904895       1.904895       1.904895    6[6-(1,1,6),8-(0),8-(48)]
   165       2.854035       2.854035       2.854035    6[6-(7,7),7-(6,48),7-(6,6)]
   166       0.905998       0.905998       0.905998    6[1-(0),6-(1,7),7-(6,48)]
   167      -7.095783      -7.095783      -7.095783    6[1-(0),6-(1,7),7-(6,6)]
   168       -5.37025       -5.37025       -5.37025    6[1-(0),1-(0),6-(1,1,6),7-(6,6)]
   169      -6.215419      -6.215419      -6.215419    6[1-(0),1-(0),6-(1,1,7),6-(8,8)]
   170       8.458103       8.458103       8.458103    6[6-(1,1,6),8-(48),8-(48)]
   171       4.192212       4.192212       4.192212    6[6-(7,7),7-(6,48),7-(6,6)]
   172       5.796107       5.796107       5.796107    6[1-(0),6-(1,7),7-(6,48)]
   173       6.356345       6.356345       6.356345    6[1-(0),6-(1,7),7-(6,6)]
   174      -2.556227      -2.556227      -2.556227    6[1-(0),1-(0),6-(1,1,6),7-(6,6)]
   175       6.149853       6.149853       6.149853    6[1-(0),1-(0),6-(1,1,7),6-(8,8)]
   176      -1.904747      -1.904747      -1.904747    6[6-(1,1,6),8-(0),8-(48)]
   177      -5.075715      -5.075715      -5.075715    6[6-(7,7),7-(6,48),7-(6,6)]
   178      -5.824842      -5.824842      -5.824842    6[1-(0),6-(1,7),7-(6,48)]
   179       2.296991       2.296991       2.296991    6[1-(0),6-(1,7),7-(6,6)]
   180       3.098948       3.098948       3.098948    6[1-(0),1-(0),6-(1,1,6),7-(6,6)]
   181       4.110588       4.110588       4.110588    6[1-(0),1-(0),6-(1,1,7),6-(8,8)]
   182       3.593569       3.593569       3.593569    6[6-(1,1,6),8-(48),8-(48)]
   183      -4.510672      -4.510672      -4.510672    6[6-(7,7),7-(6,48),7-(6,6)]
   184      -3.222121      -3.222121      -3.222121    6[1-(0),6-(1,7),7-(6,48)]
   185      -4.257763      -4.257763      -4.257763    6[1-(0),6-(1,7),7-(6,6)]
   186       1.671123       1.671123       1.671123    6[1-(0),1-(0),6-(1,1,6),7-(6,6)]
   187      -7.428727      -7.428727      -7.428727    6[1-(0),1-(0),6-(1,1,7),6-(8,8)]
   188      15.272186      15.272186      15.272186    6[6-(1,1,6),8-(0),8-(48)]
   189       5.075861       5.075861       5.075861    6[6-(7,7),7-(6,48),7-(6,6)]
   190        5.82498        5.82498        5.82498    6[1-(0),6-(1,7),7-(6,48)]
   191      13.709911      13.709911      13.709911    6[1-(0),6-(1,7),7-(6,6)]
   192      12.907976      12.907976      12.907976    6[1-(0),1-(0),6-(1,1,6),7-(6,6)]
   193      11.896344      11.896344      11.896344    6[1-(0),1-(0),6-(1,1,7),6-(8,8)]
   194      12.413371      12.413371      12.413371    6[6-(1,1,6),8-(48),8-(48)]
   195       4.510816       4.510816       4.510816    6[6-(7,7),7-(6,48),7-(6,6)]
   196       3.222257       3.222257       3.222257    6[1-(0),6-(1,7),7-(6,48)]
   197       4.257908       4.257908       4.257908    6[1-(0),6-(1,7),7-(6,6)]
   198      14.335782      14.335782      14.335782    6[1-(0),1-(0),6-(1,1,6),7-(6,6)]
   199       7.428877       7.428877       7.428877    6[1-(0),1-(0),6-(1,1,7),6-(8,8)]
   200        0.73472        0.73472        0.73472    6[6-(1,1,6),8-(0),8-(48)]
   201      -2.133692      -2.133692      -2.133692    7[6-(1,6),6-(6,7),48-(7,8,8,8)]
   202      -2.142802      -2.142802      -2.142802    7[6-(1,1,6),6-(1,6),6-(6,7)]
   203      11.569817      11.569817      11.569817    7[6-(1,6),6-(6,7),48-(7,8,8,8)]
   204      10.670236      10.670236      10.670236    7[6-(1,1,6),6-(1,6),6-(6,7)]
   205       2.133747       2.133747       2.133747    7[6-(1,6),6-(6,7),48-(7,8,8,8)]
   206       2.142885       2.142885       2.142885    7[6-(1,1,6),6-(1,6),6-(6,7)]
   207       4.437142       4.437142       4.437142    7[6-(1,6),6-(6,7),48-(7,8,8,8)]
   208       5.336737       5.336737       5.336737    7[6-(1,1,6),6-(1,6),6-(6,7)]
   209       2.562754       2.562754       2.562754    7[6-(1,6),6-(6,7),48-(7,8,8,8)]
   210        2.79484        2.79484        2.79484    7[6-(1,1,6),6-(1,6),6-(6,7)]
   211       4.618038       4.618038       4.618038    7[6-(1,6),6-(6,7),48-(7,8,8,8)]
   212       2.926102       2.926102       2.926102    7[6-(1,1,6),6-(1,6),6-(6,7)]
   213      -2.562655      -2.562655      -2.562655    7[6-(1,6),6-(6,7),48-(7,8,8,8)]
   214      -2.794769      -2.794769      -2.794769    7[6-(1,1,6),6-(1,6),6-(6,7)]
   215      -4.617943      -4.617943      -4.617943    7[6-(1,6),6-(6,7),48-(7,8,8,8)]
   216      -2.926021      -2.926021      -2.926021    7[6-(1,1,6),6-(1,6),6-(6,7)]
   217      13.873191      13.873191      13.873191    7[6-(1,6),6-(6,7),48-(7,8,8,8)]
   218        5.86068        5.86068        5.86068    7[6-(1,1,6),6-(1,6),6-(6,7)]
   219      11.569797      11.569797      11.569797    7[6-(1,6),6-(6,7),48-(7,8,8,8)]
   220      10.670202      10.670202      10.670202    7[6-(1,1,6),6-(1,6),6-(6,7)]
   221       2.133731       2.133731       2.133731    7[6-(1,6),6-(6,7),48-(7,8,8,8)]
   222      -5.860532      -5.860532      -5.860532    7[6-(1,1,6),6-(1,6),6-(6,7)]
   223       4.437122       4.437122       4.437122    7[6-(1,6),6-(6,7),48-(7,8,8,8)]
   224       5.336703       5.336703       5.336703    7[6-(1,1,6),6-(1,6),6-(6,7)]
   225      -5.440679      -5.440679      -5.440679    7[6-(1,6),6-(6,7),48-(7,8,8,8)]
   226       2.794808       2.794808       2.794808    7[6-(1,1,6),6-(1,6),6-(6,7)]
   227      -3.385392      -3.385392      -3.385392    7[6-(1,6),6-(6,7),48-(7,8,8,8)]
   228      -5.077314      -5.077314      -5.077314    7[6-(1,1,6),6-(1,6),6-(6,7)]
   229       5.440811       5.440811       5.440811    7[6-(1,6),6-(6,7),48-(7,8,8,8)]
   230      13.212098      13.212098      13.212098    7[6-(1,1,6),6-(1,6),6-(6,7)]
   231       3.385527       3.385527       3.385527    7[6-(1,6),6-(6,7),48-(7,8,8,8)]
   232       5.077463       5.077463       5.077463    7[6-(1,1,6),6-(1,6),6-(6,7)]
   233       0.411437       0.411437       0.411437    8[6-(6,8),48-(7,7,8,8)]
   234      -0.259253      -0.259253      -0.259253    8[6-(6,8),48-(7,7,8,8)]
   235      10.423742      10.423742      10.423742    8[6-(6,8),48-(7,7,8,8)]
   236       9.463318       9.463318       9.463318    8[6-(6,8)]
   237      -0.411317      -0.411317      -0.411317    8[6-(6,8),48-(7,7,8,8)]
   238       0.259371       0.259371       0.259371    8[6-(6,8),48-(7,7,8,8)]
   239       5.583255       5.583255       5.583255    8[6-(6,8),48-(7,7,8,8)]
   240       6.543659       6.543659       6.543659    8[6-(6,8)]
   241       4.443532       4.443532       4.443532    8[6-(6,8),48-(7,7,8,8)]
   242       2.378643       2.378643       2.378643    8[6-(6,8),48-(7,7,8,8)]
   243      -0.689869      -0.689869      -0.689869    8[6-(6,8),48-(7,7,8,8)]
   244      -1.776727      -1.776727      -1.776727    8[6-(6,8)]
   245      11.563401      11.563401      11.563401    8[6-(6,8),48-(7,7,8,8)]
   246      13.628293      13.628293      13.628293    8[6-(6,8),48-(7,7,8,8)]
   247       0.689926       0.689926       0.689926    8[6-(6,8),48-(7,7,8,8)]
   248       1.776805       1.776805       1.776805    8[6-(6,8)]
   249       8.414883       8.414883       8.414883    8[6-(6,8),48-(7,7,8,8)]
   250       7.744195       7.744195       7.744195    8[6-(6,8),48-(7,7,8,8)]
   251        2.42031        2.42031        2.42031    8[6-(6,8),48-(7,7,8,8)]
   252       9.463279       9.463279       9.463279    8[6-(6,8)]
   253       7.592128       7.592128       7.592128    8[6-(6,8),48-(7,7,8,8)]
   254       8.262818       8.262818       8.262818    8[6-(6,8),48-(7,7,8,8)]
   255      -2.420176      -2.420176      -2.420176    8[6-(6,8),48-(7,7,8,8)]
   256       6.543621       6.543621       6.543621    8[6-(6,8)]
   257       4.443537       4.443537       4.443537    8[6-(6,8),48-(7,7,8,8)]
   258       2.378646       2.378646       2.378646    8[6-(6,8),48-(7,7,8,8)]
   259      -0.689887      -0.689887      -0.689887    8[6-(6,8),48-(7,7,8,8)]
   260       6.226761       6.226761       6.226761    8[6-(6,8)]
   261      11.563406      11.563406      11.563406    8[6-(6,8),48-(7,7,8,8)]
   262      13.628295      13.628295      13.628295    8[6-(6,8),48-(7,7,8,8)]
   263       0.689907       0.689907       0.689907    8[6-(6,8),48-(7,7,8,8)]
   264      -6.226607      -6.226607      -6.226607    8[6-(6,8)]
