# Supplementary material for: A collection of forcefield precursors for metal–organic frameworks
Source: RSC Adv. 2019 Nov 13;9(63):36492–507. doi: 10.1039/c9ra07327b (PMC9075174; doi:10.1039/c9ra07327b)
Supplement: RA-009-C9RA07327B-s2337 [file RA-009-C9RA07327B-s2337.txt]

TAGBUZ_clean

10.335000    0.000000    0.000000
-4.312592    9.392219    0.000000
4.492492    3.746303    15.977890

     1       8.592545       8.592545       8.592545    47[7-(6),7-(6)]
     2       8.462918       8.462918       8.462918    47[7-(6),7-(6)]
     3       4.396714       4.396714       4.396714    1[6-(6,6)]
     4       3.616899       3.616899       3.616899    1[6-(6,6)]
     5      11.099651      11.099651      11.099651    1[6-(6,6)]
     6       7.552416       7.552416       7.552416    1[6-(6,6)]
     7       8.492134       8.492134       8.492134    1[6-(6,6)]
     8        1.83619        1.83619        1.83619    1[6-(6,6)]
     9      11.441497      11.441497      11.441497    1[6-(6,6)]
    10      -0.619141      -0.619141      -0.619141    1[6-(6,6)]
    11       4.925153       4.925153       4.925153    1[6-(6,6)]
    12       2.487326       2.487326       2.487326    1[6-(6,6)]
    13       1.260429       1.260429       1.260429    1[6-(6,6)]
    14       2.633309       2.633309       2.633309    1[6-(6,6)]
    15       4.089051       4.089051       4.089051    1[6-(6,6)]
    16       7.149399       7.149399       7.149399    1[6-(6,6)]
    17       5.691909       5.691909       5.691909    1[6-(6,6)]
    18       3.930966       3.930966       3.930966    1[6-(6,6)]
    19       1.765997       1.765997       1.765997    1[6-(6,6)]
    20       1.547178       1.547178       1.547178    1[6-(6,6)]
    21       3.703711       3.703711       3.703711    1[6-(6,6)]
    22       3.465671       3.465671       3.465671    1[6-(6,6)]
    23       3.669797       3.669797       3.669797    1[6-(6,6)]
    24       6.961868       6.961868       6.961868    1[6-(6,6)]
    25      -0.516374      -0.516374      -0.516374    1[6-(6,6)]
    26      13.332596      13.332596      13.332596    1[6-(6,6)]
    27       6.400849       6.400849       6.400849    1[6-(6,6)]
    28       7.379357       7.379357       7.379357    1[6-(6,6)]
    29       4.050166       4.050166       4.050166    1[6-(6,6)]
    30      -1.203603      -1.203603      -1.203603    1[6-(6,6)]
    31       1.859154       1.859154       1.859154    1[6-(6,6)]
    32        7.13406        7.13406        7.13406    1[6-(6,6)]
    33       6.583639       6.583639       6.583639    6[6-(6,6),7-(0)]
    34       6.049635       6.049635       6.049635    6[6-(1,6),6-(1,6),6-(7)]
    35       4.875605       4.875605       4.875605    6[1-(0),6-(1,6),6-(6,6)]
    36       4.416381       4.416381       4.416381    6[1-(0),6-(1,6),6-(6,6)]
    37       5.142808       5.142808       5.142808    6[6-(1,6),6-(1,6),6-(6,8)]
    38       6.308185       6.308185       6.308185    6[1-(0),6-(1,6),6-(6,6)]
    39         6.7634         6.7634         6.7634    6[1-(0),6-(1,6),6-(6,6)]
    40       8.900239       8.900239       8.900239    6[6-(6,6),6-(6,6),8-(0)]
    41       9.850743       9.850743       9.850743    6[6-(1,6),6-(1,6),6-(6,8)]
    42       9.391112       9.391112       9.391112    6[1-(0),6-(6,6),6-(6,6)]
    43      10.261152      10.261152      10.261152    6[6-(1,6),6-(1,6),6-(6,8)]
    44       1.241315       1.241315       1.241315    6[1-(0),6-(6,6),6-(6,6)]
    45       1.689901       1.689901       1.689901    6[6-(1,6),6-(1,6),6-(6,8)]
    46      11.148329      11.148329      11.148329    6[1-(0),6-(6,6),6-(6,6)]
    47       9.714993       9.714993       9.714993    6[6-(6,6),6-(6,6),8-(0)]
    48       0.235029       0.235029       0.235029    6[6-(1,6),6-(1,6),6-(6,8)]
    49       0.020867       0.020867       0.020867    6[1-(0),6-(1,6),6-(6,6)]
    50       0.740739       0.740739       0.740739    6[1-(0),6-(1,6),6-(6,6)]
    51       1.668265       1.668265       1.668265    6[6-(1,6),6-(1,6),6-(7)]
    52       1.870369       1.870369       1.870369    6[1-(0),6-(1,6),6-(6,6)]
    53       1.139054       1.139054       1.139054    6[1-(0),6-(1,6),6-(6,6)]
    54       6.797689       6.797689       6.797689    6[6-(6,6),7-(47)]
    55       3.099179       3.099179       3.099179    6[6-(6,6),6-(6,6),8-(0)]
    56        4.00593        4.00593        4.00593    6[6-(1,6),6-(1,6),6-(6,8)]
    57       3.539991       3.539991       3.539991    6[1-(0),6-(1,6),6-(6,6)]
    58       4.399524       4.399524       4.399524    6[1-(0),6-(1,6),6-(6,6)]
    59       5.740411       5.740411       5.740411    6[6-(1,6),6-(1,6),6-(7)]
    60       6.236059       6.236059       6.236059    6[1-(0),6-(1,6),6-(6,6)]
    61       5.366614       5.366614       5.366614    6[1-(0),6-(1,6),6-(6,6)]
    62        6.62276        6.62276        6.62276    6[6-(6,6),7-(47)]
    63        5.47513        5.47513        5.47513    6[6-(6,6),7-(0)]
    64       4.111238       4.111238       4.111238    6[6-(1,6),6-(1,6),6-(7)]
    65      -0.902455      -0.902455      -0.902455    6[1-(0),6-(1,6),6-(6,6)]
    66      -2.185545      -2.185545      -2.185545    6[1-(0),6-(1,6),6-(6,6)]
    67      -2.949061      -2.949061      -2.949061    6[6-(1,6),6-(1,6),6-(6,8)]
    68       2.066819       2.066819       2.066819    6[1-(0),6-(1,6),6-(6,6)]
    69       3.349513       3.349513       3.349513    6[1-(0),6-(1,6),6-(6,6)]
    70       5.968369       5.968369       5.968369    6[6-(6,6),6-(6,6),8-(0)]
    71       5.328957       5.328957       5.328957    6[6-(1,6),6-(1,6),6-(6,8)]
    72       3.968374       3.968374       3.968374    6[1-(0),6-(6,6),6-(6,6)]
    73       3.347266       3.347266       3.347266    6[6-(1,6),6-(1,6),6-(6,8)]
    74       4.081869       4.081869       4.081869    6[1-(0),6-(6,6),6-(6,6)]
    75       5.432612       5.432612       5.432612    6[6-(1,6),6-(1,6),6-(6,8)]
    76       6.050801       6.050801       6.050801    6[1-(0),6-(6,6),6-(6,6)]
    77       1.862815       1.862815       1.862815    6[6-(6,6),6-(6,6),8-(0)]
    78       5.781828       5.781828       5.781828    6[6-(1,6),6-(1,6),6-(6,8)]
    79      -0.026926      -0.026926      -0.026926    6[1-(0),6-(1,6),6-(6,6)]
    80       3.876167       3.876167       3.876167    6[1-(0),6-(1,6),6-(6,6)]
    81       4.618202       4.618202       4.618202    6[6-(1,6),6-(1,6),6-(7)]
    82       5.921202       5.921202       5.921202    6[1-(0),6-(1,6),6-(6,6)]
    83       6.502772       6.502772       6.502772    6[1-(0),6-(1,6),6-(6,6)]
    84       4.040244       4.040244       4.040244    6[6-(6,6),7-(47)]
    85       6.291442       6.291442       6.291442    6[6-(6,6),6-(6,6),8-(0)]
    86       5.652843       5.652843       5.652843    6[6-(1,6),6-(1,6),6-(6,8)]
    87       4.467827       4.467827       4.467827    6[1-(0),6-(1,6),6-(6,6)]
    88      -0.408928      -0.408928      -0.408928    6[1-(0),6-(1,6),6-(6,6)]
    89       0.229746       0.229746       0.229746    6[6-(1,6),6-(1,6),6-(7)]
    90        1.43122        1.43122        1.43122    6[1-(0),6-(1,6),6-(6,6)]
    91       1.999926       1.999926       1.999926    6[1-(0),6-(1,6),6-(6,6)]
    92      -0.417597      -0.417597      -0.417597    6[6-(6,6),7-(47)]
    93       7.061213       7.061213       7.061213    7[6-(6)]
    94       7.455192       7.455192       7.455192    7[6-(6),47-(7)]
    95       7.273386       7.273386       7.273386    7[6-(6),47-(7)]
    96       6.545309       6.545309       6.545309    7[6-(6)]
    97      13.937874      13.937874      13.937874    7[6-(6),47-(7)]
    98      -0.956998      -0.956998      -0.956998    7[6-(6),47-(7)]
    99       7.701469       7.701469       7.701469    8[6-(6,6)]
   100       8.576284       8.576284       8.576284    8[6-(6,6)]
   101       3.522436       3.522436       3.522436    8[6-(6,6)]
   102       5.330406       5.330406       5.330406    8[6-(6,6)]
   103       1.137244       1.137244       1.137244    8[6-(6,6)]
   104       7.501225       7.501225       7.501225    8[6-(6,6)]
