# Supplementary material for: A collection of forcefield precursors for metal–organic frameworks
Source: RSC Adv. 2019 Nov 13;9(63):36492–507. doi: 10.1039/c9ra07327b (PMC9075174; doi:10.1039/c9ra07327b)
Supplement: RA-009-C9RA07327B-s2338 [file RA-009-C9RA07327B-s2338.txt]

TAGCIP_clean

5.250400    0.000000    0.000000
0.000000    8.289600    0.000000
-1.123169    0.000000    16.424542

     1       3.761531       3.761531       3.761531    94[8-(15),8-(15),8-(15),8-(15),8-(15),8-(15)]
     2       2.429316       2.429316       2.429316    94[8-(15),8-(15),8-(15),8-(15),8-(15),8-(15)]
     3         0.3657         0.3657         0.3657    94[8-(15),8-(15),8-(15),8-(15),8-(15),8-(15)]
     4       1.697915       1.697915       1.697915    94[8-(15),8-(15),8-(15),8-(15),8-(15),8-(15)]
     5      -0.186356      -0.186356      -0.186356    15[6-(1,1,15),8-(94),8-(94),8-(94)]
     6       1.151461       1.151461       1.151461    15[6-(1,1,15),8-(94),8-(94),8-(94)]
     7       1.126802       1.126802       1.126802    15[6-(1,1,15),8-(94),8-(94),8-(94)]
     8      -0.211014      -0.211014      -0.211014    15[6-(1,1,15),8-(94),8-(94),8-(94)]
     9       4.313587       4.313587       4.313587    15[6-(1,1,15),8-(94),8-(94),8-(94)]
    10        2.97577        2.97577        2.97577    15[6-(1,1,15),8-(94),8-(94),8-(94)]
    11       3.000429       3.000429       3.000429    15[6-(1,1,15),8-(94),8-(94),8-(94)]
    12       4.338245       4.338245       4.338245    15[6-(1,1,15),8-(94),8-(94),8-(94)]
    13      -0.486281      -0.486281      -0.486281    1[6-(1,15,15)]
    14       0.920447       0.920447       0.920447    1[6-(1,15,15)]
    15       1.426728       1.426728       1.426728    1[6-(1,15,15)]
    16           0.02           0.02           0.02    1[6-(1,15,15)]
    17       4.613512       4.613512       4.613512    1[6-(1,15,15)]
    18       3.206784       3.206784       3.206784    1[6-(1,15,15)]
    19       2.700503       2.700503       2.700503    1[6-(1,15,15)]
    20       4.107231       4.107231       4.107231    1[6-(1,15,15)]
    21       0.320085       0.320085       0.320085    6[1-(0),1-(0),15-(8,8,8),15-(8,8,8)]
    22       0.620361       0.620361       0.620361    6[1-(0),1-(0),15-(8,8,8),15-(8,8,8)]
    23       3.807146       3.807146       3.807146    6[1-(0),1-(0),15-(8,8,8),15-(8,8,8)]
    24        3.50687        3.50687        3.50687    6[1-(0),1-(0),15-(8,8,8),15-(8,8,8)]
    25       1.010462       1.010462       1.010462    8[15-(6,8,8),94-(8,8,8,8,8)]
    26       0.268528       0.268528       0.268528    8[15-(6,8,8),94-(8,8,8,8,8)]
    27       2.540757       2.540757       2.540757    8[15-(6,8,8),94-(8,8,8,8,8)]
    28      -0.758734      -0.758734      -0.758734    8[15-(6,8,8),94-(8,8,8,8,8)]
    29       3.990704       3.990704       3.990704    8[15-(6,8,8),94-(8,8,8,8,8)]
    30       1.232113       1.232113       1.232113    8[15-(6,8,8),94-(8,8,8,8,8)]
    31      -0.070016      -0.070016      -0.070016    8[15-(6,8,8),94-(8,8,8,8,8)]
    32       0.671919       0.671919       0.671919    8[15-(6,8,8),94-(8,8,8,8,8)]
    33       3.650089       3.650089       3.650089    8[15-(6,8,8),94-(8,8,8,8,8)]
    34        1.69918        1.69918        1.69918    8[15-(6,8,8),94-(8,8,8,8,8)]
    35       2.200142       2.200142       2.200142    8[15-(6,8,8),94-(8,8,8,8,8)]
    36       0.831503       0.831503       0.831503    8[15-(6,8,8),94-(8,8,8,8,8)]
    37       3.116769       3.116769       3.116769    8[15-(6,8,8),94-(8,8,8,8,8)]
    38       3.858703       3.858703       3.858703    8[15-(6,8,8),94-(8,8,8,8,8)]
    39       1.586474       1.586474       1.586474    8[15-(6,8,8),94-(8,8,8,8,8)]
    40       4.885965       4.885965       4.885965    8[15-(6,8,8),94-(8,8,8,8,8)]
    41       0.136527       0.136527       0.136527    8[15-(6,8,8),94-(8,8,8,8,8)]
    42       2.895118       2.895118       2.895118    8[15-(6,8,8),94-(8,8,8,8,8)]
    43       4.197247       4.197247       4.197247    8[15-(6,8,8),94-(8,8,8,8,8)]
    44       3.455312       3.455312       3.455312    8[15-(6,8,8),94-(8,8,8,8,8)]
    45       0.477142       0.477142       0.477142    8[15-(6,8,8),94-(8,8,8,8,8)]
    46       2.428051       2.428051       2.428051    8[15-(6,8,8),94-(8,8,8,8,8)]
    47       1.927089       1.927089       1.927089    8[15-(6,8,8),94-(8,8,8,8,8)]
    48       3.295728       3.295728       3.295728    8[15-(6,8,8),94-(8,8,8,8,8)]
