# Supplementary material for: A collection of forcefield precursors for metal–organic frameworks
Source: RSC Adv. 2019 Nov 13;9(63):36492–507. doi: 10.1039/c9ra07327b (PMC9075174; doi:10.1039/c9ra07327b)
Supplement: RA-009-C9RA07327B-s2339 [file RA-009-C9RA07327B-s2339.txt]

TAKYOV_clean

15.147300    0.000000    0.000000
-7.573650    13.117947    0.000000
0.000000    0.000000    15.476600

     1        7.57365        7.57365        7.57365    66[7-(6,6),7-(6,6),7-(6,6),8-(6),8-(6),8-(6),8-(6),8-(6),8-(6)]
     2            0.0            0.0            0.0    66[7-(6,6),7-(6,6),7-(6,6),8-(6),8-(6),8-(6),8-(6),8-(6),8-(6)]
     3            0.0            0.0            0.0    66[7-(6,6),7-(6,6),7-(6,6),8-(6),8-(6),8-(6),8-(6),8-(6),8-(6)]
     4        7.57365        7.57365        7.57365    66[7-(6,6),7-(6,6),7-(6,6),8-(6),8-(6),8-(6),8-(6),8-(6),8-(6)]
     5       3.786825       3.786825       3.786825    27[8-(6),8-(6),8-(6),8-(6)]
     6      -3.786825      -3.786825      -3.786825    27[8-(6),8-(6),8-(6),8-(6)]
     7        7.57365        7.57365        7.57365    27[8-(6),8-(6),8-(6),8-(6)]
     8      -3.786825      -3.786825      -3.786825    27[8-(6),8-(6),8-(6),8-(6)]
     9       3.786825       3.786825       3.786825    27[8-(6),8-(6),8-(6),8-(6)]
    10        7.57365        7.57365        7.57365    27[8-(6),8-(6),8-(6),8-(6)]
    11       2.577313       2.577313       2.577313    1[6-(6,6)]
    12        8.93312        8.93312        8.93312    1[6-(6,6)]
    13      11.210517      11.210517      11.210517    1[6-(6,6)]
    14       4.996337       4.996337       4.996337    1[6-(6,6)]
    15       -1.35947       -1.35947       -1.35947    1[6-(6,6)]
    16      -3.636867      -3.636867      -3.636867    1[6-(6,6)]
    17      -4.996337      -4.996337      -4.996337    1[6-(6,6)]
    18        1.35947        1.35947        1.35947    1[6-(6,6)]
    19       3.636867       3.636867       3.636867    1[6-(6,6)]
    20      12.569987      12.569987      12.569987    1[6-(6,6)]
    21        6.21418        6.21418        6.21418    1[6-(6,6)]
    22       3.936783       3.936783       3.936783    1[6-(6,6)]
    23       4.996337       4.996337       4.996337    1[6-(6,6)]
    24       -1.35947       -1.35947       -1.35947    1[6-(6,6)]
    25      -3.636867      -3.636867      -3.636867    1[6-(6,6)]
    26       2.577313       2.577313       2.577313    1[6-(6,6)]
    27        8.93312        8.93312        8.93312    1[6-(6,6)]
    28      11.210517      11.210517      11.210517    1[6-(6,6)]
    29      12.569987      12.569987      12.569987    1[6-(6,6)]
    30        6.21418        6.21418        6.21418    1[6-(6,6)]
    31       3.936783       3.936783       3.936783    1[6-(6,6)]
    32      -4.996337      -4.996337      -4.996337    1[6-(6,6)]
    33        1.35947        1.35947        1.35947    1[6-(6,6)]
    34       3.636867       3.636867       3.636867    1[6-(6,6)]
    35       2.264143       2.264143       2.264143    1[6-(6,6)]
    36        7.57365        7.57365        7.57365    1[6-(6,6)]
    37      12.883157      12.883157      12.883157    1[6-(6,6)]
    38       5.309507       5.309507       5.309507    1[6-(6,6)]
    39            0.0            0.0            0.0    1[6-(6,6)]
    40      -5.309507      -5.309507      -5.309507    1[6-(6,6)]
    41       5.309507       5.309507       5.309507    1[6-(6,6)]
    42            0.0            0.0            0.0    1[6-(6,6)]
    43      -5.309507      -5.309507      -5.309507    1[6-(6,6)]
    44       2.264143       2.264143       2.264143    1[6-(6,6)]
    45        7.57365        7.57365        7.57365    1[6-(6,6)]
    46      12.883157      12.883157      12.883157    1[6-(6,6)]
    47       4.774429       4.774429       4.774429    6[6-(6,7),8-(27),8-(66)]
    48       4.454064       4.454064       4.454064    6[6-(1,6),6-(8,8),7-(6,66)]
    49       3.246066       3.246066       3.246066    6[1-(0),6-(1,6),6-(6,7)]
    50       9.212588       9.212588       9.212588    6[6-(6,7),8-(27),8-(66)]
    51        8.35828        8.35828        8.35828    6[6-(1,6),6-(8,8),7-(6,66)]
    52       8.384031       8.384031       8.384031    6[1-(0),6-(1,6),6-(6,7)]
    53       8.733933       8.733933       8.733933    6[6-(6,7),8-(27),8-(66)]
    54       9.908606       9.908606       9.908606    6[6-(1,6),6-(8,8),7-(6,66)]
    55      11.090853      11.090853      11.090853    6[1-(0),6-(1,6),6-(6,7)]
    56       2.799221       2.799221       2.799221    6[6-(6,7),8-(27),8-(66)]
    57       3.119586       3.119586       3.119586    6[6-(1,6),6-(8,8),7-(6,66)]
    58       4.327584       4.327584       4.327584    6[1-(0),6-(1,6),6-(6,7)]
    59      -1.638938      -1.638938      -1.638938    6[6-(6,7),8-(27),8-(66)]
    60       -0.78463       -0.78463       -0.78463    6[6-(1,6),6-(8,8),7-(6,66)]
    61      -0.810381      -0.810381      -0.810381    6[1-(0),6-(1,6),6-(6,7)]
    62      -1.160283      -1.160283      -1.160283    6[6-(6,7),8-(27),8-(66)]
    63      -2.334956      -2.334956      -2.334956    6[6-(1,6),6-(8,8),7-(6,66)]
    64      -3.517203      -3.517203      -3.517203    6[1-(0),6-(1,6),6-(6,7)]
    65      -2.799221      -2.799221      -2.799221    6[6-(6,7),8-(27),8-(66)]
    66      -3.119586      -3.119586      -3.119586    6[6-(1,6),6-(8,8),7-(6,66)]
    67      -4.327584      -4.327584      -4.327584    6[1-(0),6-(1,6),6-(6,7)]
    68       1.638938       1.638938       1.638938    6[6-(6,7),8-(27),8-(66)]
    69        0.78463        0.78463        0.78463    6[6-(1,6),6-(8,8),7-(6,66)]
    70       0.810381       0.810381       0.810381    6[1-(0),6-(1,6),6-(6,7)]
    71       1.160283       1.160283       1.160283    6[6-(6,7),8-(27),8-(66)]
    72       2.334956       2.334956       2.334956    6[6-(1,6),6-(8,8),7-(6,66)]
    73       3.517203       3.517203       3.517203    6[1-(0),6-(1,6),6-(6,7)]
    74      10.372871      10.372871      10.372871    6[6-(6,7),8-(27),8-(66)]
    75      10.693236      10.693236      10.693236    6[6-(1,6),6-(8,8),7-(6,66)]
    76      11.901234      11.901234      11.901234    6[1-(0),6-(1,6),6-(6,7)]
    77       5.934712       5.934712       5.934712    6[6-(6,7),8-(27),8-(66)]
    78        6.78902        6.78902        6.78902    6[6-(1,6),6-(8,8),7-(6,66)]
    79       6.763269       6.763269       6.763269    6[1-(0),6-(1,6),6-(6,7)]
    80       6.413367       6.413367       6.413367    6[6-(6,7),8-(27),8-(66)]
    81       5.238694       5.238694       5.238694    6[6-(1,6),6-(8,8),7-(6,66)]
    82       4.056447       4.056447       4.056447    6[1-(0),6-(1,6),6-(6,7)]
    83       2.799221       2.799221       2.799221    6[6-(6,7),8-(27),8-(66)]
    84       3.119586       3.119586       3.119586    6[6-(1,6),6-(8,8),7-(6,66)]
    85       4.327584       4.327584       4.327584    6[1-(0),6-(1,6),6-(6,7)]
    86      -1.638938      -1.638938      -1.638938    6[6-(6,7),8-(27),8-(66)]
    87       -0.78463       -0.78463       -0.78463    6[6-(1,6),6-(8,8),7-(6,66)]
    88      -0.810381      -0.810381      -0.810381    6[1-(0),6-(1,6),6-(6,7)]
    89      -1.160283      -1.160283      -1.160283    6[6-(6,7),8-(27),8-(66)]
    90      -2.334956      -2.334956      -2.334956    6[6-(1,6),6-(8,8),7-(6,66)]
    91      -3.517203      -3.517203      -3.517203    6[1-(0),6-(1,6),6-(6,7)]
    92       4.774429       4.774429       4.774429    6[6-(6,7),8-(27),8-(66)]
    93       4.454064       4.454064       4.454064    6[6-(1,6),6-(8,8),7-(6,66)]
    94       3.246066       3.246066       3.246066    6[1-(0),6-(1,6),6-(6,7)]
    95       9.212588       9.212588       9.212588    6[6-(6,7),8-(27),8-(66)]
    96        8.35828        8.35828        8.35828    6[6-(1,6),6-(8,8),7-(6,66)]
    97       8.384031       8.384031       8.384031    6[1-(0),6-(1,6),6-(6,7)]
    98       8.733933       8.733933       8.733933    6[6-(6,7),8-(27),8-(66)]
    99       9.908606       9.908606       9.908606    6[6-(1,6),6-(8,8),7-(6,66)]
   100      11.090853      11.090853      11.090853    6[1-(0),6-(1,6),6-(6,7)]
   101      10.372871      10.372871      10.372871    6[6-(6,7),8-(27),8-(66)]
   102      10.693236      10.693236      10.693236    6[6-(1,6),6-(8,8),7-(6,66)]
   103      11.901234      11.901234      11.901234    6[1-(0),6-(1,6),6-(6,7)]
   104       5.934712       5.934712       5.934712    6[6-(6,7),8-(27),8-(66)]
   105        6.78902        6.78902        6.78902    6[6-(1,6),6-(8,8),7-(6,66)]
   106       6.763269       6.763269       6.763269    6[1-(0),6-(1,6),6-(6,7)]
   107       6.413367       6.413367       6.413367    6[6-(6,7),8-(27),8-(66)]
   108       5.238694       5.238694       5.238694    6[6-(1,6),6-(8,8),7-(6,66)]
   109       4.056447       4.056447       4.056447    6[1-(0),6-(1,6),6-(6,7)]
   110      -2.799221      -2.799221      -2.799221    6[6-(6,7),8-(27),8-(66)]
   111      -3.119586      -3.119586      -3.119586    6[6-(1,6),6-(8,8),7-(6,66)]
   112      -4.327584      -4.327584      -4.327584    6[1-(0),6-(1,6),6-(6,7)]
   113       1.638938       1.638938       1.638938    6[6-(6,7),8-(27),8-(66)]
   114        0.78463        0.78463        0.78463    6[6-(1,6),6-(8,8),7-(6,66)]
   115       0.810381       0.810381       0.810381    6[1-(0),6-(1,6),6-(6,7)]
   116       1.160283       1.160283       1.160283    6[6-(6,7),8-(27),8-(66)]
   117       2.334956       2.334956       2.334956    6[6-(1,6),6-(8,8),7-(6,66)]
   118       3.517203       3.517203       3.517203    6[1-(0),6-(1,6),6-(6,7)]
   119         3.0696         3.0696         3.0696    6[1-(0),6-(1,6),6-(1,6)]
   120        7.57365        7.57365        7.57365    6[1-(0),6-(1,6),6-(1,6)]
   121        12.0777        12.0777        12.0777    6[1-(0),6-(1,6),6-(1,6)]
   122        4.50405        4.50405        4.50405    6[1-(0),6-(1,6),6-(1,6)]
   123            0.0            0.0            0.0    6[1-(0),6-(1,6),6-(1,6)]
   124       -4.50405       -4.50405       -4.50405    6[1-(0),6-(1,6),6-(1,6)]
   125        4.50405        4.50405        4.50405    6[1-(0),6-(1,6),6-(1,6)]
   126            0.0            0.0            0.0    6[1-(0),6-(1,6),6-(1,6)]
   127       -4.50405       -4.50405       -4.50405    6[1-(0),6-(1,6),6-(1,6)]
   128         3.0696         3.0696         3.0696    6[1-(0),6-(1,6),6-(1,6)]
   129        7.57365        7.57365        7.57365    6[1-(0),6-(1,6),6-(1,6)]
   130        12.0777        12.0777        12.0777    6[1-(0),6-(1,6),6-(1,6)]
   131       5.431443       5.431443       5.431443    7[6-(6,6),6-(6,6),66-(7,7,8,8,8,8,8,8)]
   132        7.57365        7.57365        7.57365    7[6-(6,6),6-(6,6),66-(7,7,8,8,8,8,8,8)]
   133       9.715857       9.715857       9.715857    7[6-(6,6),6-(6,6),66-(7,7,8,8,8,8,8,8)]
   134       2.142207       2.142207       2.142207    7[6-(6,6),6-(6,6),66-(7,7,8,8,8,8,8,8)]
   135            0.0            0.0            0.0    7[6-(6,6),6-(6,6),66-(7,7,8,8,8,8,8,8)]
   136      -2.142207      -2.142207      -2.142207    7[6-(6,6),6-(6,6),66-(7,7,8,8,8,8,8,8)]
   137       2.142207       2.142207       2.142207    7[6-(6,6),6-(6,6),66-(7,7,8,8,8,8,8,8)]
   138            0.0            0.0            0.0    7[6-(6,6),6-(6,6),66-(7,7,8,8,8,8,8,8)]
   139      -2.142207      -2.142207      -2.142207    7[6-(6,6),6-(6,6),66-(7,7,8,8,8,8,8,8)]
   140       5.431443       5.431443       5.431443    7[6-(6,6),6-(6,6),66-(7,7,8,8,8,8,8,8)]
   141        7.57365        7.57365        7.57365    7[6-(6,6),6-(6,6),66-(7,7,8,8,8,8,8,8)]
   142       9.715857       9.715857       9.715857    7[6-(6,6),6-(6,6),66-(7,7,8,8,8,8,8,8)]
   143       5.956676       5.956676       5.956676    8[6-(6,8),66-(7,7,7,8,8,8,8,8)]
   144       3.861804       3.861804       3.861804    8[6-(6,8),27-(8,8,8)]
   145       9.013401       9.013401       9.013401    8[6-(6,8),66-(7,7,7,8,8,8,8,8)]
   146      10.038116      10.038116      10.038116    8[6-(6,8),27-(8,8,8)]
   147       7.750873       7.750873       7.750873    8[6-(6,8),66-(7,7,7,8,8,8,8,8)]
   148        8.82103        8.82103        8.82103    8[6-(6,8),27-(8,8,8)]
   149       1.616974       1.616974       1.616974    8[6-(6,8),66-(7,7,7,8,8,8,8,8)]
   150       3.711846       3.711846       3.711846    8[6-(6,8),27-(8,8,8)]
   151      -1.439751      -1.439751      -1.439751    8[6-(6,8),66-(7,7,7,8,8,8,8,8)]
   152      -2.464466      -2.464466      -2.464466    8[6-(6,8),27-(8,8,8)]
   153      -0.177223      -0.177223      -0.177223    8[6-(6,8),66-(7,7,7,8,8,8,8,8)]
   154       -1.24738       -1.24738       -1.24738    8[6-(6,8),27-(8,8,8)]
   155      -1.616974      -1.616974      -1.616974    8[6-(6,8),66-(7,7,7,8,8,8,8,8)]
   156      -3.711846      -3.711846      -3.711846    8[6-(6,8),27-(8,8,8)]
   157       1.439751       1.439751       1.439751    8[6-(6,8),66-(7,7,7,8,8,8,8,8)]
   158       2.464466       2.464466       2.464466    8[6-(6,8),27-(8,8,8)]
   159       0.177223       0.177223       0.177223    8[6-(6,8),66-(7,7,7,8,8,8,8,8)]
   160        1.24738        1.24738        1.24738    8[6-(6,8),27-(8,8,8)]
   161       9.190624       9.190624       9.190624    8[6-(6,8),66-(7,7,7,8,8,8,8,8)]
   162      11.285496      11.285496      11.285496    8[6-(6,8),27-(8,8,8)]
   163       6.133899       6.133899       6.133899    8[6-(6,8),66-(7,7,7,8,8,8,8,8)]
   164       5.109184       5.109184       5.109184    8[6-(6,8),27-(8,8,8)]
   165       7.396427       7.396427       7.396427    8[6-(6,8),66-(7,7,7,8,8,8,8,8)]
   166        6.32627        6.32627        6.32627    8[6-(6,8),27-(8,8,8)]
   167       1.616974       1.616974       1.616974    8[6-(6,8),66-(7,7,7,8,8,8,8,8)]
   168       3.711846       3.711846       3.711846    8[6-(6,8),27-(8,8,8)]
   169      -1.439751      -1.439751      -1.439751    8[6-(6,8),66-(7,7,7,8,8,8,8,8)]
   170      -2.464466      -2.464466      -2.464466    8[6-(6,8),27-(8,8,8)]
   171      -0.177223      -0.177223      -0.177223    8[6-(6,8),66-(7,7,7,8,8,8,8,8)]
   172       -1.24738       -1.24738       -1.24738    8[6-(6,8),27-(8,8,8)]
   173       5.956676       5.956676       5.956676    8[6-(6,8),66-(7,7,7,8,8,8,8,8)]
   174       3.861804       3.861804       3.861804    8[6-(6,8),27-(8,8,8)]
   175       9.013401       9.013401       9.013401    8[6-(6,8),66-(7,7,7,8,8,8,8,8)]
   176      10.038116      10.038116      10.038116    8[6-(6,8),27-(8,8,8)]
   177       7.750873       7.750873       7.750873    8[6-(6,8),66-(7,7,7,8,8,8,8,8)]
   178        8.82103        8.82103        8.82103    8[6-(6,8),27-(8,8,8)]
   179       9.190624       9.190624       9.190624    8[6-(6,8),66-(7,7,7,8,8,8,8,8)]
   180      11.285496      11.285496      11.285496    8[6-(6,8),27-(8,8,8)]
   181       6.133899       6.133899       6.133899    8[6-(6,8),66-(7,7,7,8,8,8,8,8)]
   182       5.109184       5.109184       5.109184    8[6-(6,8),27-(8,8,8)]
   183       7.396427       7.396427       7.396427    8[6-(6,8),66-(7,7,7,8,8,8,8,8)]
   184        6.32627        6.32627        6.32627    8[6-(6,8),27-(8,8,8)]
   185      -1.616974      -1.616974      -1.616974    8[6-(6,8),66-(7,7,7,8,8,8,8,8)]
   186      -3.711846      -3.711846      -3.711846    8[6-(6,8),27-(8,8,8)]
   187       1.439751       1.439751       1.439751    8[6-(6,8),66-(7,7,7,8,8,8,8,8)]
   188       2.464466       2.464466       2.464466    8[6-(6,8),27-(8,8,8)]
   189       0.177223       0.177223       0.177223    8[6-(6,8),66-(7,7,7,8,8,8,8,8)]
   190        1.24738        1.24738        1.24738    8[6-(6,8),27-(8,8,8)]
