# Supplementary material for: A collection of forcefield precursors for metal–organic frameworks
Source: RSC Adv. 2019 Nov 13;9(63):36492–507. doi: 10.1039/c9ra07327b (PMC9075174; doi:10.1039/c9ra07327b)
Supplement: RA-009-C9RA07327B-s2340 [file RA-009-C9RA07327B-s2340.txt]

TANBOZ_clean

8.582000    0.000000    0.000000
-2.261170    11.525282    0.000000
0.000000    0.000000    12.979000

     1       6.742257       6.742257       6.742257    29[6-(7),6-(7),7-(6)]
     2      -1.592081      -1.592081      -1.592081    29[6-(7),7-(6),7-(6)]
     3       2.738988       2.738988       2.738988    29[6-(7),6-(7),7-(6)]
     4       2.491326       2.491326       2.491326    29[6-(7),7-(6),7-(6)]
     5      -0.421427      -0.421427      -0.421427    29[6-(7),6-(7),7-(6)]
     6       7.912911       7.912911       7.912911    29[6-(7),7-(6),7-(6)]
     7       3.581842       3.581842       3.581842    29[6-(7),6-(7),7-(6)]
     8       3.829504       3.829504       3.829504    29[6-(7),7-(6),7-(6)]
     9       4.170662       4.170662       4.170662    6[7-(29),29-(7,7)]
    10       6.763534       6.763534       6.763534    6[7-(29),29-(6,7)]
    11      -0.245514      -0.245514      -0.245514    6[7-(29),29-(6,7)]
    12       5.310583       5.310583       5.310583    6[7-(29),29-(7,7)]
    13       2.717711       2.717711       2.717711    6[7-(29),29-(6,7)]
    14       1.144759       1.144759       1.144759    6[7-(29),29-(6,7)]
    15       2.150168       2.150168       2.150168    6[7-(29),29-(7,7)]
    16      -0.442704      -0.442704      -0.442704    6[7-(29),29-(6,7)]
    17       6.566344       6.566344       6.566344    6[7-(29),29-(6,7)]
    18       1.010247       1.010247       1.010247    6[7-(29),29-(7,7)]
    19       3.603119       3.603119       3.603119    6[7-(29),29-(6,7)]
    20       5.176071       5.176071       5.176071    6[7-(29),29-(6,7)]
    21        5.09688        5.09688        5.09688    7[6-(29),29-(6,6)]
    22      -1.731317      -1.731317      -1.731317    7[6-(29),29-(6,7)]
    23       0.779291       0.779291       0.779291    7[6-(29),29-(6,7)]
    24       4.384365       4.384365       4.384365    7[6-(29),29-(6,6)]
    25       2.630562       2.630562       2.630562    7[6-(29),29-(6,7)]
    26       0.119954       0.119954       0.119954    7[6-(29),29-(6,7)]
    27        1.22395        1.22395        1.22395    7[6-(29),29-(6,6)]
    28       8.052147       8.052147       8.052147    7[6-(29),29-(6,7)]
    29       5.541539       5.541539       5.541539    7[6-(29),29-(6,7)]
    30       1.936465       1.936465       1.936465    7[6-(29),29-(6,6)]
    31       3.690268       3.690268       3.690268    7[6-(29),29-(6,7)]
    32       6.200876       6.200876       6.200876    7[6-(29),29-(6,7)]
