# Supplementary material for: A collection of forcefield precursors for metal–organic frameworks
Source: RSC Adv. 2019 Nov 13;9(63):36492–507. doi: 10.1039/c9ra07327b (PMC9075174; doi:10.1039/c9ra07327b)
Supplement: RA-009-C9RA07327B-s2341 [file RA-009-C9RA07327B-s2341.txt]

TAPKAY_clean

10.741000    0.000000    0.000000
2.689392    10.778546    0.000000
1.112627    2.347027    11.646889

     1       6.777513       6.777513       6.777513    29[7-(6,6),8-(15),8-(15),8-(15,29)]
     2       8.209217       8.209217       8.209217    29[8-(15),8-(15),8-(15),8-(15,29)]
     3       7.577927       7.577927       7.577927    29[7-(6,6),8-(15),8-(15),8-(15)]
     4       0.977837       0.977837       0.977837    29[8-(15),8-(15)]
     5       7.765506       7.765506       7.765506    29[7-(6,6),8-(15),8-(15),8-(15,29)]
     6       6.333802       6.333802       6.333802    29[8-(15),8-(15),8-(15),8-(15,29)]
     7       6.965092       6.965092       6.965092    29[7-(6,6),8-(15),8-(15),8-(15)]
     8      13.565182      13.565182      13.565182    29[8-(15),8-(15)]
     9       7.633166       7.633166       7.633166    15[6-(6,8,15),8-(0),8-(29),8-(29,29)]
    10        5.50159        5.50159        5.50159    15[6-(6,8,15),8-(29),8-(29),8-(29)]
    11       6.946527       6.946527       6.946527    15[6-(6,8,15),8-(29),8-(29),8-(29)]
    12       4.818243       4.818243       4.818243    15[6-(6,8,15),8-(29),8-(29),8-(29)]
    13       6.909853       6.909853       6.909853    15[6-(6,8,15),8-(0),8-(29),8-(29,29)]
    14       9.041429       9.041429       9.041429    15[6-(6,8,15),8-(29),8-(29),8-(29)]
    15       7.596492       7.596492       7.596492    15[6-(6,8,15),8-(29),8-(29),8-(29)]
    16       9.724776       9.724776       9.724776    15[6-(6,8,15),8-(29),8-(29),8-(29)]
    17       4.914679       4.914679       4.914679    1[8-(6)]
    18       4.175081       4.175081       4.175081    1[8-(6)]
    19       4.028928       4.028928       4.028928    1[6-(1,6,6)]
    20       4.944732       4.944732       4.944732    1[6-(1,6,6)]
    21       6.178603       6.178603       6.178603    1[6-(6,7)]
    22       3.569352       3.569352       3.569352    1[6-(6,7)]
    23       2.424394       2.424394       2.424394    1[6-(6,6)]
    24       1.814048       1.814048       1.814048    1[6-(6,6)]
    25       3.310959       3.310959       3.310959    1[6-(1,6,6)]
    26       4.477458       4.477458       4.477458    1[6-(1,6,6)]
    27       2.958857       2.958857       2.958857    1[6-(6,6)]
    28        3.21949        3.21949        3.21949    1[6-(6,6)]
    29       4.841063       4.841063       4.841063    1[6-(6,7)]
    30       5.769656       5.769656       5.769656    1[6-(6,7)]
    31        9.62834        9.62834        9.62834    1[8-(6)]
    32      10.367938      10.367938      10.367938    1[8-(6)]
    33      10.514091      10.514091      10.514091    1[6-(1,6,6)]
    34       9.598287       9.598287       9.598287    1[6-(1,6,6)]
    35       8.364416       8.364416       8.364416    1[6-(6,7)]
    36      10.973667      10.973667      10.973667    1[6-(6,7)]
    37      12.118625      12.118625      12.118625    1[6-(6,6)]
    38      12.728971      12.728971      12.728971    1[6-(6,6)]
    39       11.23206       11.23206       11.23206    1[6-(1,6,6)]
    40      10.065561      10.065561      10.065561    1[6-(1,6,6)]
    41      11.584162      11.584162      11.584162    1[6-(6,6)]
    42      11.323529      11.323529      11.323529    1[6-(6,6)]
    43       9.701956       9.701956       9.701956    1[6-(6,7)]
    44       8.773363       8.773363       8.773363    1[6-(6,7)]
    45       5.869484       5.869484       5.869484    6[6-(1,1,6),8-(1),15-(8,8,8),15-(8,8,8)]
    46        4.93515        4.93515        4.93515    6[1-(0),1-(0),6-(6,6),6-(8,15,15)]
    47        5.27917        5.27917        5.27917    6[6-(1,1,6),6-(1,6),6-(1,7)]
    48        5.96111        5.96111        5.96111    6[1-(0),6-(6,6),7-(6,29)]
    49       3.316627       3.316627       3.316627    6[1-(0),6-(1,6),7-(6,29)]
    50       2.641215       2.641215       2.641215    6[1-(0),6-(1,6),6-(1,7)]
    51       2.267587       2.267587       2.267587    6[1-(0),6-(1,6),6-(6,6)]
    52       5.121256       5.121256       5.121256    6[6-(1,1,6),8-(1),15-(8,8,8),15-(8,8,8)]
    53       4.238063       4.238063       4.238063    6[1-(0),1-(0),6-(6,6),6-(8,15,15)]
    54       4.358194       4.358194       4.358194    6[6-(1,1,6),6-(1,6),6-(1,7)]
    55       3.583123       3.583123       3.583123    6[1-(0),6-(1,6),6-(6,6)]
    56       3.756395       3.756395       3.756395    6[1-(0),6-(1,6),6-(1,7)]
    57       4.714727       4.714727       4.714727    6[1-(0),6-(1,6),7-(6,29)]
    58        5.27252        5.27252        5.27252    6[1-(0),6-(6,6),7-(6,29)]
    59       8.673535       8.673535       8.673535    6[6-(1,1,6),8-(1),15-(8,8,8),15-(8,8,8)]
    60       9.607869       9.607869       9.607869    6[1-(0),1-(0),6-(6,6),6-(8,15,15)]
    61       9.263849       9.263849       9.263849    6[6-(1,1,6),6-(1,6),6-(1,7)]
    62       8.581909       8.581909       8.581909    6[1-(0),6-(6,6),7-(6,29)]
    63      11.226392      11.226392      11.226392    6[1-(0),6-(1,6),7-(6,29)]
    64      11.901804      11.901804      11.901804    6[1-(0),6-(1,6),6-(1,7)]
    65      12.275432      12.275432      12.275432    6[1-(0),6-(1,6),6-(6,6)]
    66       9.421763       9.421763       9.421763    6[6-(1,1,6),8-(1),15-(8,8,8),15-(8,8,8)]
    67      10.304956      10.304956      10.304956    6[1-(0),1-(0),6-(6,6),6-(8,15,15)]
    68      10.184825      10.184825      10.184825    6[6-(1,1,6),6-(1,6),6-(1,7)]
    69      10.959896      10.959896      10.959896    6[1-(0),6-(1,6),6-(6,6)]
    70      10.786624      10.786624      10.786624    6[1-(0),6-(1,6),6-(1,7)]
    71       9.828292       9.828292       9.828292    6[1-(0),6-(1,6),7-(6,29)]
    72       9.270499       9.270499       9.270499    6[1-(0),6-(6,6),7-(6,29)]
    73       3.642455       3.642455       3.642455    7[6-(1,6),6-(1,6),29-(8,8,8)]
    74       5.476768       5.476768       5.476768    7[6-(1,6),6-(1,6),29-(8,8,8)]
    75      10.900564      10.900564      10.900564    7[6-(1,6),6-(1,6),29-(8,8,8)]
    76       9.066251       9.066251       9.066251    7[6-(1,6),6-(1,6),29-(8,8,8)]
    77       8.417068       8.417068       8.417068    8[15-(6,8,8),29-(7,8,8),29-(8,8,8)]
    78       7.795618       7.795618       7.795618    8[15-(6,8,8),29-(7,8,8)]
    79       5.342978       5.342978       5.342978    8[15-(6,8,8)]
    80       5.922979       5.922979       5.922979    8[15-(6,8,8),29-(7,8,8)]
    81       6.286187       6.286187       6.286187    8[15-(6,8,8),29-(8,8,8)]
    82       4.011754       4.011754       4.011754    8[15-(6,8,8),29-(8)]
    83       5.614975       5.614975       5.614975    8[1-(0),6-(6,15,15)]
    84       7.230172       7.230172       7.230172    8[15-(6,8,8),29-(7,8,8)]
    85       7.453193       7.453193       7.453193    8[15-(6,8,8),29-(7,8,8)]
    86       7.531671       7.531671       7.531671    8[15-(6,8,8),29-(8,8,8)]
    87       5.174246       5.174246       5.174246    8[15-(6,8,8),29-(7,8,8)]
    88       3.344518       3.344518       3.344518    8[15-(6,8,8),29-(8)]
    89       4.578187       4.578187       4.578187    8[15-(6,8,8),29-(8,8,8)]
    90       4.679175       4.679175       4.679175    8[1-(0),6-(6,15,15)]
    91       6.125951       6.125951       6.125951    8[15-(6,8,8),29-(7,8,8),29-(8,8,8)]
    92       6.747401       6.747401       6.747401    8[15-(6,8,8),29-(7,8,8)]
    93       6.510649       6.510649       6.510649    8[15-(6,8,8)]
    94        8.62004        8.62004        8.62004    8[15-(6,8,8),29-(7,8,8)]
    95       8.256832       8.256832       8.256832    8[15-(6,8,8),29-(8,8,8)]
    96      10.531265      10.531265      10.531265    8[15-(6,8,8),29-(8)]
    97       8.928044       8.928044       8.928044    8[1-(0),6-(6,15,15)]
    98       7.312847       7.312847       7.312847    8[15-(6,8,8),29-(7,8,8)]
    99       7.089826       7.089826       7.089826    8[15-(6,8,8),29-(7,8,8)]
   100       7.011348       7.011348       7.011348    8[15-(6,8,8),29-(8,8,8)]
   101       9.368773       9.368773       9.368773    8[15-(6,8,8),29-(7,8,8)]
   102      11.198501      11.198501      11.198501    8[15-(6,8,8),29-(8)]
   103       9.964832       9.964832       9.964832    8[15-(6,8,8),29-(8,8,8)]
   104       9.863844       9.863844       9.863844    8[1-(0),6-(6,15,15)]
