# Supplementary material for: A collection of forcefield precursors for metal–organic frameworks
Source: RSC Adv. 2019 Nov 13;9(63):36492–507. doi: 10.1039/c9ra07327b (PMC9075174; doi:10.1039/c9ra07327b)
Supplement: RA-009-C9RA07327B-s2342 [file RA-009-C9RA07327B-s2342.txt]

TAQGEZ_clean

7.611100    0.000000    0.000000
3.805569    13.721137    0.000000
3.805569    5.982210    12.348392

     1        3.80555        3.80555        3.80555    48[7-(7,7),7-(7,7),7-(7,7),7-(7,7),17-(48),17-(48)]
     2            0.0            0.0            0.0    48[7-(7,7),7-(7,7),7-(7,7),7-(7,7),17-(48),17-(48)]
     3       3.915158       3.915158       3.915158    1[6-(6,6)]
     4       3.695961       3.695961       3.695961    1[6-(6,6)]
     5       3.915161       3.915161       3.915161    1[6-(6,6)]
     6       3.695958       3.695958       3.695958    1[6-(6,6)]
     7       7.501511       7.501511       7.501511    1[6-(6,6)]
     8       7.720708       7.720708       7.720708    1[6-(6,6)]
     9       7.501508       7.501508       7.501508    1[6-(6,6)]
    10       7.720711       7.720711       7.720711    1[6-(6,6)]
    11       3.089354       3.089354       3.089354    6[1-(0),6-(1,6),6-(6,6)]
    12       4.521765       4.521765       4.521765    6[1-(0),6-(1,6),6-(6,6)]
    13       3.089356       3.089356       3.089356    6[1-(0),6-(1,6),6-(6,6)]
    14       4.521763       4.521763       4.521763    6[1-(0),6-(1,6),6-(6,6)]
    15       8.327315       8.327315       8.327315    6[1-(0),6-(1,6),6-(6,6)]
    16       6.894904       6.894904       6.894904    6[1-(0),6-(1,6),6-(6,6)]
    17       8.327313       8.327313       8.327313    6[1-(0),6-(1,6),6-(6,6)]
    18       6.894906       6.894906       6.894906    6[1-(0),6-(1,6),6-(6,6)]
    19       5.708349       5.708349       5.708349    6[6-(6,6),7-(7),7-(7)]
    20       5.708352       5.708352       5.708352    6[6-(1,6),6-(1,6),6-(7,7)]
    21       5.708339       5.708339       5.708339    6[6-(6,6),7-(7),7-(7)]
    22       5.708336       5.708336       5.708336    6[6-(1,6),6-(1,6),6-(7,7)]
    23       9.513889       9.513889       9.513889    6[6-(6,6),7-(7),7-(7)]
    24       9.513886       9.513886       9.513886    6[6-(1,6),6-(1,6),6-(7,7)]
    25       9.513899       9.513899       9.513899    6[6-(6,6),7-(7),7-(7)]
    26       9.513902       9.513902       9.513902    6[6-(1,6),6-(1,6),6-(7,7)]
    27       6.368229       6.368229       6.368229    7[7-(6),7-(7,48),48-(7,7,7,17,17)]
    28       3.009433       3.009433       3.009433    7[6-(6,7),7-(7,48)]
    29       5.048459       5.048459       5.048459    7[7-(6),7-(7,48),48-(7,7,7,17,17)]
    30       4.601686       4.601686       4.601686    7[6-(6,7),7-(7,48)]
    31      10.173774      10.173774      10.173774    7[7-(6),7-(7,48),48-(7,7,7,17,17)]
    32       3.009443       3.009443       3.009443    7[6-(6,7),7-(7,48)]
    33       8.854014       8.854014       8.854014    7[7-(6),7-(7,48),48-(7,7,7,17,17)]
    34       4.601676       4.601676       4.601676    7[6-(6,7),7-(7,48)]
    35       8.854009       8.854009       8.854009    7[7-(6),7-(7,48),48-(7,7,7,17,17)]
    36       8.407236       8.407236       8.407236    7[6-(6,7),7-(7,48)]
    37      10.173779      10.173779      10.173779    7[7-(6),7-(7,48),48-(7,7,7,17,17)]
    38       6.814983       6.814983       6.814983    7[6-(6,7),7-(7,48)]
    39       5.048464       5.048464       5.048464    7[7-(6),7-(7,48),48-(7,7,7,17,17)]
    40       8.407226       8.407226       8.407226    7[6-(6,7),7-(7,48)]
    41       6.368224       6.368224       6.368224    7[7-(6),7-(7,48),48-(7,7,7,17,17)]
    42       6.814993       6.814993       6.814993    7[6-(6,7),7-(7,48)]
    43       5.708344       5.708344       5.708344    17[48-(7,7,7,7,17),48-(7,7,7,7,17)]
    44       9.513894       9.513894       9.513894    17[48-(7,7,7,7,17),48-(7,7,7,7,17)]
