# Supplementary material for: A collection of forcefield precursors for metal–organic frameworks
Source: RSC Adv. 2019 Nov 13;9(63):36492–507. doi: 10.1039/c9ra07327b (PMC9075174; doi:10.1039/c9ra07327b)
Supplement: RA-009-C9RA07327B-s2343 [file RA-009-C9RA07327B-s2343.txt]

TARVOX_clean

6.940000    0.000000    0.000000
1.393924    12.621360    0.000000
-1.393924    -1.498730    12.532060

     1       6.678751       6.678751       6.678751    27[7-(6),7-(6),7-(6)]
     2       3.731249       3.731249       3.731249    27[7-(6),7-(6),7-(6)]
     3       0.261249       0.261249       0.261249    27[7-(6),7-(6),7-(6)]
     4       3.208751       3.208751       3.208751    27[7-(6),7-(6),7-(6)]
     5       2.810096       2.810096       2.810096    1[7-(6,6)]
     6       0.659904       0.659904       0.659904    1[7-(6,6)]
     7       4.129904       4.129904       4.129904    1[7-(6,6)]
     8       6.280096       6.280096       6.280096    1[7-(6,6)]
     9       2.899598       2.899598       2.899598    6[7-(1,6),7-(6),7-(6)]
    10       2.095574       2.095574       2.095574    6[7-(1,6),7-(6),7-(6)]
    11       1.844666       1.844666       1.844666    6[7-(6),7-(6),7-(6)]
    12       3.669901       3.669901       3.669901    6[7-(27),7-(6)]
    13       1.525825       1.525825       1.525825    6[7-(27),7-(6)]
    14        0.68583        0.68583        0.68583    6[7-(27),7-(6)]
    15       0.570402       0.570402       0.570402    6[7-(1,6),7-(6),7-(6)]
    16       1.374426       1.374426       1.374426    6[7-(1,6),7-(6),7-(6)]
    17       1.625334       1.625334       1.625334    6[7-(6),7-(6),7-(6)]
    18       6.740099       6.740099       6.740099    6[7-(27),7-(6)]
    19       1.944175       1.944175       1.944175    6[7-(27),7-(6)]
    20        2.78417        2.78417        2.78417    6[7-(27),7-(6)]
    21       4.040402       4.040402       4.040402    6[7-(1,6),7-(6),7-(6)]
    22       4.844426       4.844426       4.844426    6[7-(1,6),7-(6),7-(6)]
    23       5.095334       5.095334       5.095334    6[7-(6),7-(6),7-(6)]
    24       3.270099       3.270099       3.270099    6[7-(27),7-(6)]
    25       5.414175       5.414175       5.414175    6[7-(27),7-(6)]
    26        6.25417        6.25417        6.25417    6[7-(27),7-(6)]
    27       6.369598       6.369598       6.369598    6[7-(1,6),7-(6),7-(6)]
    28       5.565574       5.565574       5.565574    6[7-(1,6),7-(6),7-(6)]
    29       5.314666       5.314666       5.314666    6[7-(6),7-(6),7-(6)]
    30       0.199901       0.199901       0.199901    6[7-(27),7-(6)]
    31       4.995825       4.995825       4.995825    6[7-(27),7-(6)]
    32        4.15583        4.15583        4.15583    6[7-(27),7-(6)]
    33       2.635173       2.635173       2.635173    7[1-(0),6-(7,7),6-(7,7)]
    34       1.710493       1.710493       1.710493    7[6-(7,7),6-(7,7)]
    35        2.47929        2.47929        2.47929    7[6-(7,7),6-(7,7)]
    36         3.5259         3.5259         3.5259    7[6-(7),6-(7,7)]
    37       3.823909       3.823909       3.823909    7[6-(7),27-(7,7)]
    38       1.956157       1.956157       1.956157    7[6-(7),6-(7,7)]
    39       1.175545       1.175545       1.175545    7[6-(7),27-(7,7)]
    40       1.259951       1.259951       1.259951    7[6-(7),6-(7,7)]
    41       1.536412       1.536412       1.536412    7[6-(7),27-(7,7)]
    42       0.834827       0.834827       0.834827    7[1-(0),6-(7,7),6-(7,7)]
    43       1.759507       1.759507       1.759507    7[6-(7,7),6-(7,7)]
    44        0.99071        0.99071        0.99071    7[6-(7,7),6-(7,7)]
    45         6.8841         6.8841         6.8841    7[6-(7),6-(7,7)]
    46       6.586091       6.586091       6.586091    7[6-(7),27-(7,7)]
    47       1.513843       1.513843       1.513843    7[6-(7),6-(7,7)]
    48       2.294455       2.294455       2.294455    7[6-(7),27-(7,7)]
    49       2.210049       2.210049       2.210049    7[6-(7),6-(7,7)]
    50       1.933588       1.933588       1.933588    7[6-(7),27-(7,7)]
    51       4.304827       4.304827       4.304827    7[1-(0),6-(7,7),6-(7,7)]
    52       5.229507       5.229507       5.229507    7[6-(7,7),6-(7,7)]
    53        4.46071        4.46071        4.46071    7[6-(7,7),6-(7,7)]
    54         3.4141         3.4141         3.4141    7[6-(7),6-(7,7)]
    55       3.116091       3.116091       3.116091    7[6-(7),27-(7,7)]
    56       4.983843       4.983843       4.983843    7[6-(7),6-(7,7)]
    57       5.764455       5.764455       5.764455    7[6-(7),27-(7,7)]
    58       5.680049       5.680049       5.680049    7[6-(7),6-(7,7)]
    59       5.403588       5.403588       5.403588    7[6-(7),27-(7,7)]
    60       6.105173       6.105173       6.105173    7[1-(0),6-(7,7),6-(7,7)]
    61       5.180493       5.180493       5.180493    7[6-(7,7),6-(7,7)]
    62        5.94929        5.94929        5.94929    7[6-(7,7),6-(7,7)]
    63         0.0559         0.0559         0.0559    7[6-(7),6-(7,7)]
    64       0.353909       0.353909       0.353909    7[6-(7),27-(7,7)]
    65       5.426157       5.426157       5.426157    7[6-(7),6-(7,7)]
    66       4.645545       4.645545       4.645545    7[6-(7),27-(7,7)]
    67       4.729951       4.729951       4.729951    7[6-(7),6-(7,7)]
    68       5.006412       5.006412       5.006412    7[6-(7),27-(7,7)]
