# Supplementary material for: A collection of forcefield precursors for metal–organic frameworks
Source: RSC Adv. 2019 Nov 13;9(63):36492–507. doi: 10.1039/c9ra07327b (PMC9075174; doi:10.1039/c9ra07327b)
Supplement: RA-009-C9RA07327B-s2344 [file RA-009-C9RA07327B-s2344.txt]

TARVUD_clean

6.946000    0.000000    0.000000
1.343070    12.554564    0.000000
-1.343070    -1.491381    12.465668

     1       6.653516       6.653516       6.653516    28[7-(6),7-(6),7-(6)]
     2       3.765484       3.765484       3.765484    28[7-(6),7-(6),7-(6)]
     3       0.292484       0.292484       0.292484    28[7-(6),7-(6),7-(6)]
     4       3.180516       3.180516       3.180516    28[7-(6),7-(6),7-(6)]
     5       2.849079       2.849079       2.849079    1[7-(6,6)]
     6       0.623921       0.623921       0.623921    1[7-(6,6)]
     7       4.096921       4.096921       4.096921    1[7-(6,6)]
     8       6.322079       6.322079       6.322079    1[7-(6,6)]
     9       2.899006       2.899006       2.899006    6[7-(1,6),7-(6),7-(6)]
    10       2.101953       2.101953       2.101953    6[7-(1,6),7-(6),7-(6)]
    11        1.82649        1.82649        1.82649    6[7-(6),7-(6),7-(6)]
    12        3.67311        3.67311        3.67311    6[7-(28),7-(6)]
    13       1.548458       1.548458       1.548458    6[7-(28),7-(6)]
    14       0.684072       0.684072       0.684072    6[7-(28),7-(6)]
    15       0.573994       0.573994       0.573994    6[7-(1,6),7-(6),7-(6)]
    16       1.371047       1.371047       1.371047    6[7-(1,6),7-(6),7-(6)]
    17        1.64651        1.64651        1.64651    6[7-(6),7-(6),7-(6)]
    18        6.74589        6.74589        6.74589    6[7-(28),7-(6)]
    19       1.924542       1.924542       1.924542    6[7-(28),7-(6)]
    20       2.788928       2.788928       2.788928    6[7-(28),7-(6)]
    21       4.046994       4.046994       4.046994    6[7-(1,6),7-(6),7-(6)]
    22       4.844047       4.844047       4.844047    6[7-(1,6),7-(6),7-(6)]
    23        5.11951        5.11951        5.11951    6[7-(6),7-(6),7-(6)]
    24        3.27289        3.27289        3.27289    6[7-(28),7-(6)]
    25       5.397542       5.397542       5.397542    6[7-(28),7-(6)]
    26       6.261928       6.261928       6.261928    6[7-(28),7-(6)]
    27       6.372006       6.372006       6.372006    6[7-(1,6),7-(6),7-(6)]
    28       5.574953       5.574953       5.574953    6[7-(1,6),7-(6),7-(6)]
    29        5.29949        5.29949        5.29949    6[7-(6),7-(6),7-(6)]
    30        0.20011        0.20011        0.20011    6[7-(28),7-(6)]
    31       5.021458       5.021458       5.021458    6[7-(28),7-(6)]
    32       4.157072       4.157072       4.157072    6[7-(28),7-(6)]
    33       2.655063       2.655063       2.655063    7[1-(0),6-(7,7),6-(7,7)]
    34       2.483806       2.483806       2.483806    7[6-(7,7),6-(7,7)]
    35        1.66301        1.66301        1.66301    7[6-(7,7),6-(7,7)]
    36       3.536865       3.536865       3.536865    7[6-(7),6-(7,7)]
    37       3.827609       3.827609       3.827609    7[6-(7),28-(7,7)]
    38       1.969038       1.969038       1.969038    7[6-(7),6-(7,7)]
    39       1.196212       1.196212       1.196212    7[6-(7),28-(7,7)]
    40        1.25926        1.25926        1.25926    7[6-(7),6-(7,7)]
    41       1.467748       1.467748       1.467748    7[6-(7),28-(7,7)]
    42       0.817937       0.817937       0.817937    7[1-(0),6-(7,7),6-(7,7)]
    43       0.989194       0.989194       0.989194    7[6-(7,7),6-(7,7)]
    44        1.80999        1.80999        1.80999    7[6-(7,7),6-(7,7)]
    45       6.882135       6.882135       6.882135    7[6-(7),6-(7,7)]
    46       6.591391       6.591391       6.591391    7[6-(7),28-(7,7)]
    47       1.503962       1.503962       1.503962    7[6-(7),6-(7,7)]
    48       2.276788       2.276788       2.276788    7[6-(7),28-(7,7)]
    49        2.21374        2.21374        2.21374    7[6-(7),6-(7,7)]
    50       2.005252       2.005252       2.005252    7[6-(7),28-(7,7)]
    51       4.290937       4.290937       4.290937    7[1-(0),6-(7,7),6-(7,7)]
    52       4.462194       4.462194       4.462194    7[6-(7,7),6-(7,7)]
    53        5.28299        5.28299        5.28299    7[6-(7,7),6-(7,7)]
    54       3.409135       3.409135       3.409135    7[6-(7),6-(7,7)]
    55       3.118391       3.118391       3.118391    7[6-(7),28-(7,7)]
    56       4.976962       4.976962       4.976962    7[6-(7),6-(7,7)]
    57       5.749788       5.749788       5.749788    7[6-(7),28-(7,7)]
    58        5.68674        5.68674        5.68674    7[6-(7),6-(7,7)]
    59       5.478252       5.478252       5.478252    7[6-(7),28-(7,7)]
    60       6.128063       6.128063       6.128063    7[1-(0),6-(7,7),6-(7,7)]
    61       5.956806       5.956806       5.956806    7[6-(7,7),6-(7,7)]
    62        5.13601        5.13601        5.13601    7[6-(7,7),6-(7,7)]
    63       0.063865       0.063865       0.063865    7[6-(7),6-(7,7)]
    64       0.354609       0.354609       0.354609    7[6-(7),28-(7,7)]
    65       5.442038       5.442038       5.442038    7[6-(7),6-(7,7)]
    66       4.669212       4.669212       4.669212    7[6-(7),28-(7,7)]
    67        4.73226        4.73226        4.73226    7[6-(7),6-(7,7)]
    68       4.940748       4.940748       4.940748    7[6-(7),28-(7,7)]
