# Supplementary material for: A collection of forcefield precursors for metal–organic frameworks
Source: RSC Adv. 2019 Nov 13;9(63):36492–507. doi: 10.1039/c9ra07327b (PMC9075174; doi:10.1039/c9ra07327b)
Supplement: RA-009-C9RA07327B-s2345 [file RA-009-C9RA07327B-s2345.txt]

TARWAK_clean

6.942000    0.000000    0.000000
1.471500    12.497670    0.000000
-1.471500    -1.008790    12.456889

     1       6.852953       6.852953       6.852953    29[7-(6),7-(6),7-(6)]
     2       3.381953       3.381953       3.381953    29[7-(6),7-(6),7-(6)]
     3       3.560047       3.560047       3.560047    29[7-(6),7-(6),7-(6)]
     4       0.089047       0.089047       0.089047    29[7-(6),7-(6),7-(6)]
     5       2.838161       2.838161       2.838161    1[7-(6,6)]
     6       6.309161       6.309161       6.309161    1[7-(6,6)]
     7       0.632839       0.632839       0.632839    1[7-(6,6)]
     8       4.103839       4.103839       4.103839    1[7-(6,6)]
     9       2.908692       2.908692       2.908692    6[7-(1,6),7-(6),7-(6)]
    10       2.146126       2.146126       2.146126    6[7-(1,6),7-(6),7-(6)]
    11       1.925375       1.925375       1.925375    6[7-(6),7-(6),7-(6)]
    12       3.663766       3.663766       3.663766    6[7-(29),7-(6)]
    13       1.638899       1.638899       1.638899    6[7-(29),7-(6)]
    14        0.75311        0.75311        0.75311    6[7-(29),7-(6)]
    15       6.379692       6.379692       6.379692    6[7-(1,6),7-(6),7-(6)]
    16       5.617126       5.617126       5.617126    6[7-(1,6),7-(6),7-(6)]
    17       5.396375       5.396375       5.396375    6[7-(6),7-(6),7-(6)]
    18       0.192766       0.192766       0.192766    6[7-(29),7-(6)]
    19       5.109899       5.109899       5.109899    6[7-(29),7-(6)]
    20        4.22411        4.22411        4.22411    6[7-(29),7-(6)]
    21       0.562308       0.562308       0.562308    6[7-(1,6),7-(6),7-(6)]
    22       1.324874       1.324874       1.324874    6[7-(1,6),7-(6),7-(6)]
    23       1.545625       1.545625       1.545625    6[7-(6),7-(6),7-(6)]
    24       6.749234       6.749234       6.749234    6[7-(29),7-(6)]
    25       1.832101       1.832101       1.832101    6[7-(29),7-(6)]
    26        2.71789        2.71789        2.71789    6[7-(29),7-(6)]
    27       4.033308       4.033308       4.033308    6[7-(1,6),7-(6),7-(6)]
    28       4.795874       4.795874       4.795874    6[7-(1,6),7-(6),7-(6)]
    29       5.016625       5.016625       5.016625    6[7-(6),7-(6),7-(6)]
    30       3.278234       3.278234       3.278234    6[7-(29),7-(6)]
    31       5.303101       5.303101       5.303101    6[7-(29),7-(6)]
    32        6.18889        6.18889        6.18889    6[7-(29),7-(6)]
    33        2.66517        2.66517        2.66517    7[1-(0),6-(7,7),6-(7,7)]
    34       1.795328       1.795328       1.795328    7[6-(7,7),6-(7,7)]
    35       2.529131       2.529131       2.529131    7[6-(7,7),6-(7,7)]
    36       3.516613       3.516613       3.516613    7[6-(7),6-(7,7)]
    37       3.839209       3.839209       3.839209    7[6-(7),29-(7,7)]
    38        1.99859        1.99859        1.99859    7[6-(7),6-(7,7)]
    39       1.329486       1.329486       1.329486    7[6-(7),29-(7,7)]
    40       1.419078       1.419078       1.419078    7[6-(7),6-(7,7)]
    41       1.596364       1.596364       1.596364    7[6-(7),29-(7,7)]
    42        6.13617        6.13617        6.13617    7[1-(0),6-(7,7),6-(7,7)]
    43       5.266328       5.266328       5.266328    7[6-(7,7),6-(7,7)]
    44       6.000131       6.000131       6.000131    7[6-(7,7),6-(7,7)]
    45       0.045613       0.045613       0.045613    7[6-(7),6-(7,7)]
    46       0.368209       0.368209       0.368209    7[6-(7),29-(7,7)]
    47        5.46959        5.46959        5.46959    7[6-(7),6-(7,7)]
    48       4.800486       4.800486       4.800486    7[6-(7),29-(7,7)]
    49       4.890078       4.890078       4.890078    7[6-(7),6-(7,7)]
    50       5.067364       5.067364       5.067364    7[6-(7),29-(7,7)]
    51        0.80583        0.80583        0.80583    7[1-(0),6-(7,7),6-(7,7)]
    52       1.675672       1.675672       1.675672    7[6-(7,7),6-(7,7)]
    53       0.941869       0.941869       0.941869    7[6-(7,7),6-(7,7)]
    54       6.896387       6.896387       6.896387    7[6-(7),6-(7,7)]
    55       6.573791       6.573791       6.573791    7[6-(7),29-(7,7)]
    56        1.47241        1.47241        1.47241    7[6-(7),6-(7,7)]
    57       2.141514       2.141514       2.141514    7[6-(7),29-(7,7)]
    58       2.051922       2.051922       2.051922    7[6-(7),6-(7,7)]
    59       1.874636       1.874636       1.874636    7[6-(7),29-(7,7)]
    60        4.27683        4.27683        4.27683    7[1-(0),6-(7,7),6-(7,7)]
    61       5.146672       5.146672       5.146672    7[6-(7,7),6-(7,7)]
    62       4.412869       4.412869       4.412869    7[6-(7,7),6-(7,7)]
    63       3.425387       3.425387       3.425387    7[6-(7),6-(7,7)]
    64       3.102791       3.102791       3.102791    7[6-(7),29-(7,7)]
    65        4.94341        4.94341        4.94341    7[6-(7),6-(7,7)]
    66       5.612514       5.612514       5.612514    7[6-(7),29-(7,7)]
    67       5.522922       5.522922       5.522922    7[6-(7),6-(7,7)]
    68       5.345636       5.345636       5.345636    7[6-(7),29-(7,7)]
