# Supplementary material for: A collection of forcefield precursors for metal–organic frameworks
Source: RSC Adv. 2019 Nov 13;9(63):36492–507. doi: 10.1039/c9ra07327b (PMC9075174; doi:10.1039/c9ra07327b)
Supplement: RA-009-C9RA07327B-s2346 [file RA-009-C9RA07327B-s2346.txt]

TARWEO_clean

7.073000    0.000000    0.000000
1.268193    12.937291    0.000000
-1.268193    -1.642881    12.832553

     1       6.745448       6.745448       6.745448    48[7-(6),7-(6),7-(6),7-(6,6)]
     2       3.864052       3.864052       3.864052    48[7-(6),7-(6),7-(6),7-(6,6)]
     3       0.327552       0.327552       0.327552    48[7-(6),7-(6),7-(6),7-(6,6)]
     4       3.208948       3.208948       3.208948    48[7-(6),7-(6),7-(6),7-(6,6)]
     5       2.924704       2.924704       2.924704    1[7-(6,6)]
     6       0.611796       0.611796       0.611796    1[7-(6,6)]
     7       4.148296       4.148296       4.148296    1[7-(6,6)]
     8       6.461204       6.461204       6.461204    1[7-(6,6)]
     9        2.94524        2.94524        2.94524    6[7-(1,6),7-(6),7-(6)]
    10       2.186719       2.186719       2.186719    6[7-(1,6),7-(6),7-(6)]
    11        1.95816        1.95816        1.95816    6[7-(6),7-(6),7-(6,48)]
    12       3.727609       3.727609       3.727609    6[7-(48),7-(6)]
    13       1.613159       1.613159       1.613159    6[7-(48),7-(6)]
    14       0.902462       0.902462       0.902462    6[7-(48),7-(6,48)]
    15        0.59126        0.59126        0.59126    6[7-(1,6),7-(6),7-(6)]
    16       1.349781       1.349781       1.349781    6[7-(1,6),7-(6),7-(6)]
    17        1.57834        1.57834        1.57834    6[7-(6),7-(6),7-(6,48)]
    18       6.881891       6.881891       6.881891    6[7-(48),7-(6)]
    19       1.923341       1.923341       1.923341    6[7-(48),7-(6)]
    20       2.634038       2.634038       2.634038    6[7-(48),7-(6,48)]
    21        4.12776        4.12776        4.12776    6[7-(1,6),7-(6),7-(6)]
    22       4.886281       4.886281       4.886281    6[7-(1,6),7-(6),7-(6)]
    23        5.11484        5.11484        5.11484    6[7-(6),7-(6),7-(6,48)]
    24       3.345391       3.345391       3.345391    6[7-(48),7-(6)]
    25       5.459841       5.459841       5.459841    6[7-(48),7-(6)]
    26       6.170538       6.170538       6.170538    6[7-(48),7-(6,48)]
    27        6.48174        6.48174        6.48174    6[7-(1,6),7-(6),7-(6)]
    28       5.723219       5.723219       5.723219    6[7-(1,6),7-(6),7-(6)]
    29        5.49466        5.49466        5.49466    6[7-(6),7-(6),7-(6,48)]
    30       0.191109       0.191109       0.191109    6[7-(48),7-(6)]
    31       5.149659       5.149659       5.149659    6[7-(48),7-(6)]
    32       4.438962       4.438962       4.438962    6[7-(48),7-(6,48)]
    33       2.726093       2.726093       2.726093    7[1-(0),6-(7,7),6-(7,7)]
    34        1.81509        1.81509        1.81509    7[6-(7,7),6-(7,7)]
    35        2.55186        2.55186        2.55186    7[6-(7,7),6-(7,7)]
    36       3.557837       3.557837       3.557837    7[6-(7),6-(7,7)]
    37       3.911235       3.911235       3.911235    7[6-(7),48-(7,7,7)]
    38       2.057164       2.057164       2.057164    7[6-(7),6-(7,7)]
    39        1.22517        1.22517        1.22517    7[6-(7),48-(7,7,7)]
    40       1.447611       1.447611       1.447611    7[6-(7),6-(7,7),48-(7,7,7)]
    41       1.660143       1.660143       1.660143    7[6-(7),48-(7,7,7)]
    42       0.810407       0.810407       0.810407    7[1-(0),6-(7,7),6-(7,7)]
    43        1.72141        1.72141        1.72141    7[6-(7,7),6-(7,7)]
    44        0.98464        0.98464        0.98464    7[6-(7,7),6-(7,7)]
    45      -0.021337      -0.021337      -0.021337    7[6-(7),6-(7,7)]
    46       6.698265       6.698265       6.698265    7[6-(7),48-(7,7,7)]
    47       1.479336       1.479336       1.479336    7[6-(7),6-(7,7)]
    48        2.31133        2.31133        2.31133    7[6-(7),48-(7,7,7)]
    49       2.088889       2.088889       2.088889    7[6-(7),6-(7,7),48-(7,7,7)]
    50       1.876357       1.876357       1.876357    7[6-(7),48-(7,7,7)]
    51       4.346907       4.346907       4.346907    7[1-(0),6-(7,7),6-(7,7)]
    52        5.25791        5.25791        5.25791    7[6-(7,7),6-(7,7)]
    53        4.52114        4.52114        4.52114    7[6-(7,7),6-(7,7)]
    54       3.515163       3.515163       3.515163    7[6-(7),6-(7,7)]
    55       3.161765       3.161765       3.161765    7[6-(7),48-(7,7,7)]
    56       5.015836       5.015836       5.015836    7[6-(7),6-(7,7)]
    57        5.84783        5.84783        5.84783    7[6-(7),48-(7,7,7)]
    58       5.625389       5.625389       5.625389    7[6-(7),6-(7,7),48-(7,7,7)]
    59       5.412857       5.412857       5.412857    7[6-(7),48-(7,7,7)]
    60       6.262593       6.262593       6.262593    7[1-(0),6-(7,7),6-(7,7)]
    61        5.35159        5.35159        5.35159    7[6-(7,7),6-(7,7)]
    62        6.08836        6.08836        6.08836    7[6-(7,7),6-(7,7)]
    63       0.021337       0.021337       0.021337    7[6-(7),6-(7,7)]
    64       0.374735       0.374735       0.374735    7[6-(7),48-(7,7,7)]
    65       5.593664       5.593664       5.593664    7[6-(7),6-(7,7)]
    66        4.76167        4.76167        4.76167    7[6-(7),48-(7,7,7)]
    67       4.984111       4.984111       4.984111    7[6-(7),6-(7,7),48-(7,7,7)]
    68       5.196643       5.196643       5.196643    7[6-(7),48-(7,7,7)]
