# Supplementary material for: A collection of forcefield precursors for metal–organic frameworks
Source: RSC Adv. 2019 Nov 13;9(63):36492–507. doi: 10.1039/c9ra07327b (PMC9075174; doi:10.1039/c9ra07327b)
Supplement: RA-009-C9RA07327B-s2347 [file RA-009-C9RA07327B-s2347.txt]

TASVUG_clean

15.188000    0.000000    0.000000
0.000000    25.730000    0.000000
0.000000    0.000000    26.940000

     1       5.317319       5.317319       5.317319    65[8-(6),8-(6),8-(6),8-(6),8-(6)]
     2       5.317319       5.317319       5.317319    65[8-(6),8-(6),8-(6),8-(6),8-(6)]
     3       2.276681       2.276681       2.276681    65[8-(6),8-(6),8-(6),8-(6),8-(6)]
     4       2.276681       2.276681       2.276681    65[8-(6),8-(6),8-(6),8-(6),8-(6)]
     5       9.870681       9.870681       9.870681    65[8-(6),8-(6),8-(6),8-(6),8-(6)]
     6       9.870681       9.870681       9.870681    65[8-(6),8-(6),8-(6),8-(6),8-(6)]
     7      12.911319      12.911319      12.911319    65[8-(6),8-(6),8-(6),8-(6),8-(6)]
     8      12.911319      12.911319      12.911319    65[8-(6),8-(6),8-(6),8-(6),8-(6)]
     9        8.25164        8.25164        8.25164    1[6-(6,6,6)]
    10        8.25164        8.25164        8.25164    1[6-(6,6,6)]
    11       14.53036       14.53036       14.53036    1[6-(6,6,6)]
    12       14.53036       14.53036       14.53036    1[6-(6,6,6)]
    13        6.93636        6.93636        6.93636    1[6-(6,6,6)]
    14        6.93636        6.93636        6.93636    1[6-(6,6,6)]
    15        0.65764        0.65764        0.65764    1[6-(6,6,6)]
    16        0.65764        0.65764        0.65764    1[6-(6,6,6)]
    17       8.942694       8.942694       8.942694    6[1-(0),6-(6,6),6-(6,6),6-(6,6)]
    18       9.878275       9.878275       9.878275    6[6-(1,6,6),6-(6,17),6-(6,17)]
    19      11.292278      11.292278      11.292278    6[6-(6,17),6-(6,6),17-(0)]
    20      12.083573      12.083573      12.083573    6[6-(6,17),6-(6,6),17-(0)]
    21       11.55503       11.55503       11.55503    6[6-(6,17),6-(6,17),6-(8,8)]
    22      10.144065      10.144065      10.144065    6[6-(6,17),6-(6,6),17-(0)]
    23       9.267718       9.267718       9.267718    6[6-(6,17),6-(6,6),17-(0)]
    24      12.391889      12.391889      12.391889    6[6-(6,6),8-(0),8-(65)]
    25       7.991926       7.991926       7.991926    6[6-(1,6,6),6-(6,17),6-(6,17)]
    26       8.462754       8.462754       8.462754    6[6-(6,17),6-(6,6),17-(0)]
    27       7.546917       7.546917       7.546917    6[6-(6,17),6-(6,6),17-(0)]
    28       6.198223       6.198223       6.198223    6[6-(6,17),6-(6,17),6-(8,8)]
    29       5.739545       5.739545       5.739545    6[6-(6,17),6-(6,6),17-(0)]
    30       6.676645       6.676645       6.676645    6[6-(6,17),6-(6,6),17-(0)]
    31       5.233785       5.233785       5.233785    6[6-(6,6),8-(65),8-(65)]
    32       9.077868       9.077868       9.077868    6[6-(1,6,6),6-(6,17),6-(6,17)]
    33       9.053567       9.053567       9.053567    6[6-(6,17),6-(6,6),17-(0)]
    34       9.187221       9.187221       9.187221    6[6-(6,17),6-(6,6),17-(0)]
    35       9.585147       9.585147       9.585147    6[6-(6,17),6-(6,17),6-(8,8)]
    36       9.448455       9.448455       9.448455    6[6-(6,17),6-(6,6),17-(0)]
    37       9.326951       9.326951       9.326951    6[6-(6,17),6-(6,6),17-(0)]
    38       9.901057       9.901057       9.901057    6[6-(6,6),8-(65),8-(65)]
    39       8.942694       8.942694       8.942694    6[1-(0),6-(6,6),6-(6,6),6-(6,6)]
    40       9.878275       9.878275       9.878275    6[6-(1,6,6),6-(6,17),6-(6,17)]
    41      11.292278      11.292278      11.292278    6[6-(6,17),6-(6,6),17-(0)]
    42      12.083573      12.083573      12.083573    6[6-(6,17),6-(6,6),17-(0)]
    43       11.55503       11.55503       11.55503    6[6-(6,17),6-(6,17),6-(8,8)]
    44      10.144065      10.144065      10.144065    6[6-(6,17),6-(6,6),17-(0)]
    45       9.267718       9.267718       9.267718    6[6-(6,17),6-(6,6),17-(0)]
    46      12.391889      12.391889      12.391889    6[6-(6,6),8-(0),8-(65)]
    47       7.991926       7.991926       7.991926    6[6-(1,6,6),6-(6,17),6-(6,17)]
    48       8.462754       8.462754       8.462754    6[6-(6,17),6-(6,6),17-(0)]
    49       7.546917       7.546917       7.546917    6[6-(6,17),6-(6,6),17-(0)]
    50       6.198223       6.198223       6.198223    6[6-(6,17),6-(6,17),6-(8,8)]
    51       5.739545       5.739545       5.739545    6[6-(6,17),6-(6,6),17-(0)]
    52       6.676645       6.676645       6.676645    6[6-(6,17),6-(6,6),17-(0)]
    53       5.233785       5.233785       5.233785    6[6-(6,6),8-(65),8-(65)]
    54       9.077868       9.077868       9.077868    6[6-(1,6,6),6-(6,17),6-(6,17)]
    55       9.053567       9.053567       9.053567    6[6-(6,17),6-(6,6),17-(0)]
    56       9.187221       9.187221       9.187221    6[6-(6,17),6-(6,6),17-(0)]
    57       9.585147       9.585147       9.585147    6[6-(6,17),6-(6,17),6-(8,8)]
    58       9.448455       9.448455       9.448455    6[6-(6,17),6-(6,6),17-(0)]
    59       9.326951       9.326951       9.326951    6[6-(6,17),6-(6,6),17-(0)]
    60       9.901057       9.901057       9.901057    6[6-(6,6),8-(65),8-(65)]
    61      13.839306      13.839306      13.839306    6[1-(0),6-(6,6),6-(6,6),6-(6,6)]
    62      12.903725      12.903725      12.903725    6[6-(1,6,6),6-(6,17),6-(6,17)]
    63      11.489722      11.489722      11.489722    6[6-(6,17),6-(6,6),17-(0)]
    64      10.698427      10.698427      10.698427    6[6-(6,17),6-(6,6),17-(0)]
    65       11.22697       11.22697       11.22697    6[6-(6,17),6-(6,17),6-(8,8)]
    66      12.637935      12.637935      12.637935    6[6-(6,17),6-(6,6),17-(0)]
    67      13.514282      13.514282      13.514282    6[6-(6,17),6-(6,6),17-(0)]
    68      10.390111      10.390111      10.390111    6[6-(6,6),8-(0),8-(65)]
    69      14.790074      14.790074      14.790074    6[6-(1,6,6),6-(6,17),6-(6,17)]
    70      14.319246      14.319246      14.319246    6[6-(6,17),6-(6,6),17-(0)]
    71       0.047083       0.047083       0.047083    6[6-(6,17),6-(6,6),17-(0)]
    72       1.395777       1.395777       1.395777    6[6-(6,17),6-(6,17),6-(8,8)]
    73       1.854455       1.854455       1.854455    6[6-(6,17),6-(6,6),17-(0)]
    74       0.917355       0.917355       0.917355    6[6-(6,17),6-(6,6),17-(0)]
    75       2.360215       2.360215       2.360215    6[6-(6,6),8-(65),8-(65)]
    76      13.704132      13.704132      13.704132    6[6-(1,6,6),6-(6,17),6-(6,17)]
    77      13.728433      13.728433      13.728433    6[6-(6,17),6-(6,6),17-(0)]
    78      13.594779      13.594779      13.594779    6[6-(6,17),6-(6,6),17-(0)]
    79      13.196853      13.196853      13.196853    6[6-(6,17),6-(6,17),6-(8,8)]
    80      13.333545      13.333545      13.333545    6[6-(6,17),6-(6,6),17-(0)]
    81      13.455049      13.455049      13.455049    6[6-(6,17),6-(6,6),17-(0)]
    82      12.880943      12.880943      12.880943    6[6-(6,6),8-(65),8-(65)]
    83      13.839306      13.839306      13.839306    6[1-(0),6-(6,6),6-(6,6),6-(6,6)]
    84      12.903725      12.903725      12.903725    6[6-(1,6,6),6-(6,17),6-(6,17)]
    85      11.489722      11.489722      11.489722    6[6-(6,17),6-(6,6),17-(0)]
    86      10.698427      10.698427      10.698427    6[6-(6,17),6-(6,6),17-(0)]
    87       11.22697       11.22697       11.22697    6[6-(6,17),6-(6,17),6-(8,8)]
    88      12.637935      12.637935      12.637935    6[6-(6,17),6-(6,6),17-(0)]
    89      13.514282      13.514282      13.514282    6[6-(6,17),6-(6,6),17-(0)]
    90      10.390111      10.390111      10.390111    6[6-(6,6),8-(0),8-(65)]
    91      14.790074      14.790074      14.790074    6[6-(1,6,6),6-(6,17),6-(6,17)]
    92      14.319246      14.319246      14.319246    6[6-(6,17),6-(6,6),17-(0)]
    93       0.047083       0.047083       0.047083    6[6-(6,17),6-(6,6),17-(0)]
    94       1.395777       1.395777       1.395777    6[6-(6,17),6-(6,17),6-(8,8)]
    95       1.854455       1.854455       1.854455    6[6-(6,17),6-(6,6),17-(0)]
    96       0.917355       0.917355       0.917355    6[6-(6,17),6-(6,6),17-(0)]
    97       2.360215       2.360215       2.360215    6[6-(6,6),8-(65),8-(65)]
    98      13.704132      13.704132      13.704132    6[6-(1,6,6),6-(6,17),6-(6,17)]
    99      13.728433      13.728433      13.728433    6[6-(6,17),6-(6,6),17-(0)]
   100      13.594779      13.594779      13.594779    6[6-(6,17),6-(6,6),17-(0)]
   101      13.196853      13.196853      13.196853    6[6-(6,17),6-(6,17),6-(8,8)]
   102      13.333545      13.333545      13.333545    6[6-(6,17),6-(6,6),17-(0)]
   103      13.455049      13.455049      13.455049    6[6-(6,17),6-(6,6),17-(0)]
   104      12.880943      12.880943      12.880943    6[6-(6,6),8-(65),8-(65)]
   105       6.245306       6.245306       6.245306    6[1-(0),6-(6,6),6-(6,6),6-(6,6)]
   106       5.309725       5.309725       5.309725    6[6-(1,6,6),6-(6,17),6-(6,17)]
   107       3.895722       3.895722       3.895722    6[6-(6,17),6-(6,6),17-(0)]
   108       3.104427       3.104427       3.104427    6[6-(6,17),6-(6,6),17-(0)]
   109        3.63297        3.63297        3.63297    6[6-(6,17),6-(6,17),6-(8,8)]
   110       5.043935       5.043935       5.043935    6[6-(6,17),6-(6,6),17-(0)]
   111       5.920282       5.920282       5.920282    6[6-(6,17),6-(6,6),17-(0)]
   112       2.796111       2.796111       2.796111    6[6-(6,6),8-(0),8-(65)]
   113       7.196074       7.196074       7.196074    6[6-(1,6,6),6-(6,17),6-(6,17)]
   114       6.725246       6.725246       6.725246    6[6-(6,17),6-(6,6),17-(0)]
   115       7.641083       7.641083       7.641083    6[6-(6,17),6-(6,6),17-(0)]
   116       8.989777       8.989777       8.989777    6[6-(6,17),6-(6,17),6-(8,8)]
   117       9.448455       9.448455       9.448455    6[6-(6,17),6-(6,6),17-(0)]
   118       8.511355       8.511355       8.511355    6[6-(6,17),6-(6,6),17-(0)]
   119       9.954215       9.954215       9.954215    6[6-(6,6),8-(65),8-(65)]
   120       6.110132       6.110132       6.110132    6[6-(1,6,6),6-(6,17),6-(6,17)]
   121       6.134433       6.134433       6.134433    6[6-(6,17),6-(6,6),17-(0)]
   122       6.000779       6.000779       6.000779    6[6-(6,17),6-(6,6),17-(0)]
   123       5.602853       5.602853       5.602853    6[6-(6,17),6-(6,17),6-(8,8)]
   124       5.739545       5.739545       5.739545    6[6-(6,17),6-(6,6),17-(0)]
   125       5.861049       5.861049       5.861049    6[6-(6,17),6-(6,6),17-(0)]
   126       5.286943       5.286943       5.286943    6[6-(6,6),8-(65),8-(65)]
   127       6.245306       6.245306       6.245306    6[1-(0),6-(6,6),6-(6,6),6-(6,6)]
   128       5.309725       5.309725       5.309725    6[6-(1,6,6),6-(6,17),6-(6,17)]
   129       3.895722       3.895722       3.895722    6[6-(6,17),6-(6,6),17-(0)]
   130       3.104427       3.104427       3.104427    6[6-(6,17),6-(6,6),17-(0)]
   131        3.63297        3.63297        3.63297    6[6-(6,17),6-(6,17),6-(8,8)]
   132       5.043935       5.043935       5.043935    6[6-(6,17),6-(6,6),17-(0)]
   133       5.920282       5.920282       5.920282    6[6-(6,17),6-(6,6),17-(0)]
   134       2.796111       2.796111       2.796111    6[6-(6,6),8-(0),8-(65)]
   135       7.196074       7.196074       7.196074    6[6-(1,6,6),6-(6,17),6-(6,17)]
   136       6.725246       6.725246       6.725246    6[6-(6,17),6-(6,6),17-(0)]
   137       7.641083       7.641083       7.641083    6[6-(6,17),6-(6,6),17-(0)]
   138       8.989777       8.989777       8.989777    6[6-(6,17),6-(6,17),6-(8,8)]
   139       9.448455       9.448455       9.448455    6[6-(6,17),6-(6,6),17-(0)]
   140       8.511355       8.511355       8.511355    6[6-(6,17),6-(6,6),17-(0)]
   141       9.954215       9.954215       9.954215    6[6-(6,6),8-(65),8-(65)]
   142       6.110132       6.110132       6.110132    6[6-(1,6,6),6-(6,17),6-(6,17)]
   143       6.134433       6.134433       6.134433    6[6-(6,17),6-(6,6),17-(0)]
   144       6.000779       6.000779       6.000779    6[6-(6,17),6-(6,6),17-(0)]
   145       5.602853       5.602853       5.602853    6[6-(6,17),6-(6,17),6-(8,8)]
   146       5.739545       5.739545       5.739545    6[6-(6,17),6-(6,6),17-(0)]
   147       5.861049       5.861049       5.861049    6[6-(6,17),6-(6,6),17-(0)]
   148       5.286943       5.286943       5.286943    6[6-(6,6),8-(65),8-(65)]
   149       1.348694       1.348694       1.348694    6[1-(0),6-(6,6),6-(6,6),6-(6,6)]
   150       2.284275       2.284275       2.284275    6[6-(1,6,6),6-(6,17),6-(6,17)]
   151       3.698278       3.698278       3.698278    6[6-(6,17),6-(6,6),17-(0)]
   152       4.489573       4.489573       4.489573    6[6-(6,17),6-(6,6),17-(0)]
   153        3.96103        3.96103        3.96103    6[6-(6,17),6-(6,17),6-(8,8)]
   154       2.550065       2.550065       2.550065    6[6-(6,17),6-(6,6),17-(0)]
   155       1.673718       1.673718       1.673718    6[6-(6,17),6-(6,6),17-(0)]
   156       4.797889       4.797889       4.797889    6[6-(6,6),8-(0),8-(65)]
   157       0.397926       0.397926       0.397926    6[6-(1,6,6),6-(6,17),6-(6,17)]
   158       0.868754       0.868754       0.868754    6[6-(6,17),6-(6,6),17-(0)]
   159      15.140917      15.140917      15.140917    6[6-(6,17),6-(6,6),17-(0)]
   160      13.792223      13.792223      13.792223    6[6-(6,17),6-(6,17),6-(8,8)]
   161      13.333545      13.333545      13.333545    6[6-(6,17),6-(6,6),17-(0)]
   162      14.270645      14.270645      14.270645    6[6-(6,17),6-(6,6),17-(0)]
   163      12.827785      12.827785      12.827785    6[6-(6,6),8-(65),8-(65)]
   164       1.483868       1.483868       1.483868    6[6-(1,6,6),6-(6,17),6-(6,17)]
   165       1.459567       1.459567       1.459567    6[6-(6,17),6-(6,6),17-(0)]
   166       1.593221       1.593221       1.593221    6[6-(6,17),6-(6,6),17-(0)]
   167       1.991147       1.991147       1.991147    6[6-(6,17),6-(6,17),6-(8,8)]
   168       1.854455       1.854455       1.854455    6[6-(6,17),6-(6,6),17-(0)]
   169       1.732951       1.732951       1.732951    6[6-(6,17),6-(6,6),17-(0)]
   170       2.307057       2.307057       2.307057    6[6-(6,6),8-(65),8-(65)]
   171       1.348694       1.348694       1.348694    6[1-(0),6-(6,6),6-(6,6),6-(6,6)]
   172       2.284275       2.284275       2.284275    6[6-(1,6,6),6-(6,17),6-(6,17)]
   173       3.698278       3.698278       3.698278    6[6-(6,17),6-(6,6),17-(0)]
   174       4.489573       4.489573       4.489573    6[6-(6,17),6-(6,6),17-(0)]
   175        3.96103        3.96103        3.96103    6[6-(6,17),6-(6,17),6-(8,8)]
   176       2.550065       2.550065       2.550065    6[6-(6,17),6-(6,6),17-(0)]
   177       1.673718       1.673718       1.673718    6[6-(6,17),6-(6,6),17-(0)]
   178       4.797889       4.797889       4.797889    6[6-(6,6),8-(0),8-(65)]
   179       0.397926       0.397926       0.397926    6[6-(1,6,6),6-(6,17),6-(6,17)]
   180       0.868754       0.868754       0.868754    6[6-(6,17),6-(6,6),17-(0)]
   181      15.140917      15.140917      15.140917    6[6-(6,17),6-(6,6),17-(0)]
   182      13.792223      13.792223      13.792223    6[6-(6,17),6-(6,17),6-(8,8)]
   183      13.333545      13.333545      13.333545    6[6-(6,17),6-(6,6),17-(0)]
   184      14.270645      14.270645      14.270645    6[6-(6,17),6-(6,6),17-(0)]
   185      12.827785      12.827785      12.827785    6[6-(6,6),8-(65),8-(65)]
   186       1.483868       1.483868       1.483868    6[6-(1,6,6),6-(6,17),6-(6,17)]
   187       1.459567       1.459567       1.459567    6[6-(6,17),6-(6,6),17-(0)]
   188       1.593221       1.593221       1.593221    6[6-(6,17),6-(6,6),17-(0)]
   189       1.991147       1.991147       1.991147    6[6-(6,17),6-(6,17),6-(8,8)]
   190       1.854455       1.854455       1.854455    6[6-(6,17),6-(6,6),17-(0)]
   191       1.732951       1.732951       1.732951    6[6-(6,17),6-(6,6),17-(0)]
   192       2.307057       2.307057       2.307057    6[6-(6,6),8-(65),8-(65)]
   193      12.104836      12.104836      12.104836    17[6-(6,6)]
   194      13.893982      13.893982      13.893982    17[6-(6,6)]
   195       9.348214       9.348214       9.348214    17[6-(6,6)]
   196        7.50591        7.50591        7.50591    17[6-(6,6)]
   197      10.144065      10.144065      10.144065    17[6-(6,6)]
   198        8.09976        8.09976        8.09976    17[6-(6,6)]
   199       4.046083       4.046083       4.046083    17[6-(6,6)]
   200        5.97344        5.97344        5.97344    17[6-(6,6)]
   201       8.673867       8.673867       8.673867    17[6-(6,6)]
   202       9.144695       9.144695       9.144695    17[6-(6,6)]
   203       9.799298       9.799298       9.799298    17[6-(6,6)]
   204       9.472756       9.472756       9.472756    17[6-(6,6)]
   205      12.104836      12.104836      12.104836    17[6-(6,6)]
   206      13.893982      13.893982      13.893982    17[6-(6,6)]
   207       9.348214       9.348214       9.348214    17[6-(6,6)]
   208        7.50591        7.50591        7.50591    17[6-(6,6)]
   209      10.144065      10.144065      10.144065    17[6-(6,6)]
   210        8.09976        8.09976        8.09976    17[6-(6,6)]
   211       4.046083       4.046083       4.046083    17[6-(6,6)]
   212        5.97344        5.97344        5.97344    17[6-(6,6)]
   213       8.673867       8.673867       8.673867    17[6-(6,6)]
   214       9.144695       9.144695       9.144695    17[6-(6,6)]
   215       9.799298       9.799298       9.799298    17[6-(6,6)]
   216       9.472756       9.472756       9.472756    17[6-(6,6)]
   217      10.677164      10.677164      10.677164    17[6-(6,6)]
   218       8.888018       8.888018       8.888018    17[6-(6,6)]
   219      13.433786      13.433786      13.433786    17[6-(6,6)]
   220        0.08809        0.08809        0.08809    17[6-(6,6)]
   221      12.637935      12.637935      12.637935    17[6-(6,6)]
   222       14.68224       14.68224       14.68224    17[6-(6,6)]
   223       3.547917       3.547917       3.547917    17[6-(6,6)]
   224        1.62056        1.62056        1.62056    17[6-(6,6)]
   225      14.108133      14.108133      14.108133    17[6-(6,6)]
   226      13.637305      13.637305      13.637305    17[6-(6,6)]
   227      12.982702      12.982702      12.982702    17[6-(6,6)]
   228      13.309244      13.309244      13.309244    17[6-(6,6)]
   229      10.677164      10.677164      10.677164    17[6-(6,6)]
   230       8.888018       8.888018       8.888018    17[6-(6,6)]
   231      13.433786      13.433786      13.433786    17[6-(6,6)]
   232        0.08809        0.08809        0.08809    17[6-(6,6)]
   233      12.637935      12.637935      12.637935    17[6-(6,6)]
   234       14.68224       14.68224       14.68224    17[6-(6,6)]
   235       3.547917       3.547917       3.547917    17[6-(6,6)]
   236        1.62056        1.62056        1.62056    17[6-(6,6)]
   237      14.108133      14.108133      14.108133    17[6-(6,6)]
   238      13.637305      13.637305      13.637305    17[6-(6,6)]
   239      12.982702      12.982702      12.982702    17[6-(6,6)]
   240      13.309244      13.309244      13.309244    17[6-(6,6)]
   241       3.083164       3.083164       3.083164    17[6-(6,6)]
   242       1.294018       1.294018       1.294018    17[6-(6,6)]
   243       5.839786       5.839786       5.839786    17[6-(6,6)]
   244        7.68209        7.68209        7.68209    17[6-(6,6)]
   245       5.043935       5.043935       5.043935    17[6-(6,6)]
   246        7.08824        7.08824        7.08824    17[6-(6,6)]
   247      11.141917      11.141917      11.141917    17[6-(6,6)]
   248        9.21456        9.21456        9.21456    17[6-(6,6)]
   249       6.514133       6.514133       6.514133    17[6-(6,6)]
   250       6.043305       6.043305       6.043305    17[6-(6,6)]
   251       5.388702       5.388702       5.388702    17[6-(6,6)]
   252       5.715244       5.715244       5.715244    17[6-(6,6)]
   253       3.083164       3.083164       3.083164    17[6-(6,6)]
   254       1.294018       1.294018       1.294018    17[6-(6,6)]
   255       5.839786       5.839786       5.839786    17[6-(6,6)]
   256        7.68209        7.68209        7.68209    17[6-(6,6)]
   257       5.043935       5.043935       5.043935    17[6-(6,6)]
   258        7.08824        7.08824        7.08824    17[6-(6,6)]
   259      11.141917      11.141917      11.141917    17[6-(6,6)]
   260        9.21456        9.21456        9.21456    17[6-(6,6)]
   261       6.514133       6.514133       6.514133    17[6-(6,6)]
   262       6.043305       6.043305       6.043305    17[6-(6,6)]
   263       5.388702       5.388702       5.388702    17[6-(6,6)]
   264       5.715244       5.715244       5.715244    17[6-(6,6)]
   265       4.510836       4.510836       4.510836    17[6-(6,6)]
   266       6.299982       6.299982       6.299982    17[6-(6,6)]
   267       1.754214       1.754214       1.754214    17[6-(6,6)]
   268       15.09991       15.09991       15.09991    17[6-(6,6)]
   269       2.550065       2.550065       2.550065    17[6-(6,6)]
   270        0.50576        0.50576        0.50576    17[6-(6,6)]
   271      11.640083      11.640083      11.640083    17[6-(6,6)]
   272       13.56744       13.56744       13.56744    17[6-(6,6)]
   273       1.079867       1.079867       1.079867    17[6-(6,6)]
   274       1.550695       1.550695       1.550695    17[6-(6,6)]
   275       2.205298       2.205298       2.205298    17[6-(6,6)]
   276       1.878756       1.878756       1.878756    17[6-(6,6)]
   277       4.510836       4.510836       4.510836    17[6-(6,6)]
   278       6.299982       6.299982       6.299982    17[6-(6,6)]
   279       1.754214       1.754214       1.754214    17[6-(6,6)]
   280       15.09991       15.09991       15.09991    17[6-(6,6)]
   281       2.550065       2.550065       2.550065    17[6-(6,6)]
   282        0.50576        0.50576        0.50576    17[6-(6,6)]
   283      11.640083      11.640083      11.640083    17[6-(6,6)]
   284       13.56744       13.56744       13.56744    17[6-(6,6)]
   285       1.079867       1.079867       1.079867    17[6-(6,6)]
   286       1.550695       1.550695       1.550695    17[6-(6,6)]
   287       2.205298       2.205298       2.205298    17[6-(6,6)]
   288       1.878756       1.878756       1.878756    17[6-(6,6)]
   289      13.026748      13.026748      13.026748    8[6-(6,8)]
   290       5.519319       5.519319       5.519319    8[6-(6,8),65-(8,8,8,8)]
   291       9.196334       9.196334       9.196334    8[6-(6,8),65-(8,8,8,8)]
   292      12.431378      12.431378      12.431378    8[6-(6,8),65-(8,8,8,8)]
   293      11.024969      11.024969      11.024969    8[6-(6,8),65-(8,8,8,8)]
   294       4.251121       4.251121       4.251121    8[6-(6,8),65-(8,8,8,8)]
   295      13.026748      13.026748      13.026748    8[6-(6,8)]
   296       5.519319       5.519319       5.519319    8[6-(6,8),65-(8,8,8,8)]
   297       9.196334       9.196334       9.196334    8[6-(6,8),65-(8,8,8,8)]
   298      12.431378      12.431378      12.431378    8[6-(6,8),65-(8,8,8,8)]
   299      11.024969      11.024969      11.024969    8[6-(6,8),65-(8,8,8,8)]
   300       4.251121       4.251121       4.251121    8[6-(6,8),65-(8,8,8,8)]
   301       9.755252       9.755252       9.755252    8[6-(6,8)]
   302       2.074681       2.074681       2.074681    8[6-(6,8),65-(8,8,8,8)]
   303      13.585666      13.585666      13.585666    8[6-(6,8),65-(8,8,8,8)]
   304      10.350622      10.350622      10.350622    8[6-(6,8),65-(8,8,8,8)]
   305      11.757031      11.757031      11.757031    8[6-(6,8),65-(8,8,8,8)]
   306       3.342879       3.342879       3.342879    8[6-(6,8),65-(8,8,8,8)]
   307       9.755252       9.755252       9.755252    8[6-(6,8)]
   308       2.074681       2.074681       2.074681    8[6-(6,8),65-(8,8,8,8)]
   309      13.585666      13.585666      13.585666    8[6-(6,8),65-(8,8,8,8)]
   310      10.350622      10.350622      10.350622    8[6-(6,8),65-(8,8,8,8)]
   311      11.757031      11.757031      11.757031    8[6-(6,8),65-(8,8,8,8)]
   312       3.342879       3.342879       3.342879    8[6-(6,8),65-(8,8,8,8)]
   313       2.161252       2.161252       2.161252    8[6-(6,8)]
   314       9.668681       9.668681       9.668681    8[6-(6,8),65-(8,8,8,8)]
   315       5.991666       5.991666       5.991666    8[6-(6,8),65-(8,8,8,8)]
   316       2.756622       2.756622       2.756622    8[6-(6,8),65-(8,8,8,8)]
   317       4.163031       4.163031       4.163031    8[6-(6,8),65-(8,8,8,8)]
   318      10.936879      10.936879      10.936879    8[6-(6,8),65-(8,8,8,8)]
   319       2.161252       2.161252       2.161252    8[6-(6,8)]
   320       9.668681       9.668681       9.668681    8[6-(6,8),65-(8,8,8,8)]
   321       5.991666       5.991666       5.991666    8[6-(6,8),65-(8,8,8,8)]
   322       2.756622       2.756622       2.756622    8[6-(6,8),65-(8,8,8,8)]
   323       4.163031       4.163031       4.163031    8[6-(6,8),65-(8,8,8,8)]
   324      10.936879      10.936879      10.936879    8[6-(6,8),65-(8,8,8,8)]
   325       5.432748       5.432748       5.432748    8[6-(6,8)]
   326      13.113319      13.113319      13.113319    8[6-(6,8),65-(8,8,8,8)]
   327       1.602334       1.602334       1.602334    8[6-(6,8),65-(8,8,8,8)]
   328       4.837378       4.837378       4.837378    8[6-(6,8),65-(8,8,8,8)]
   329       3.430969       3.430969       3.430969    8[6-(6,8),65-(8,8,8,8)]
   330      11.845121      11.845121      11.845121    8[6-(6,8),65-(8,8,8,8)]
   331       5.432748       5.432748       5.432748    8[6-(6,8)]
   332      13.113319      13.113319      13.113319    8[6-(6,8),65-(8,8,8,8)]
   333       1.602334       1.602334       1.602334    8[6-(6,8),65-(8,8,8,8)]
   334       4.837378       4.837378       4.837378    8[6-(6,8),65-(8,8,8,8)]
   335       3.430969       3.430969       3.430969    8[6-(6,8),65-(8,8,8,8)]
   336      11.845121      11.845121      11.845121    8[6-(6,8),65-(8,8,8,8)]
