# Supplementary material for: A collection of forcefield precursors for metal–organic frameworks
Source: RSC Adv. 2019 Nov 13;9(63):36492–507. doi: 10.1039/c9ra07327b (PMC9075174; doi:10.1039/c9ra07327b)
Supplement: RA-009-C9RA07327B-s2348 [file RA-009-C9RA07327B-s2348.txt]

TASWOB_clean

14.517000    0.000000    0.000000
0.000000    25.630000    0.000000
0.000000    0.000000    26.600000

     1      12.361371      12.361371      12.361371    65[8-(6),8-(6),8-(6),8-(6),8-(6)]
     2      12.361371      12.361371      12.361371    65[8-(6),8-(6),8-(6),8-(6),8-(6)]
     3       9.414129       9.414129       9.414129    65[8-(6),8-(6),8-(6),8-(6),8-(6)]
     4       9.414129       9.414129       9.414129    65[8-(6),8-(6),8-(6),8-(6),8-(6)]
     5       2.155629       2.155629       2.155629    65[8-(6),8-(6),8-(6),8-(6),8-(6)]
     6       2.155629       2.155629       2.155629    65[8-(6),8-(6),8-(6),8-(6),8-(6)]
     7       5.102871       5.102871       5.102871    65[8-(6),8-(6),8-(6),8-(6),8-(6)]
     8       5.102871       5.102871       5.102871    65[8-(6),8-(6),8-(6),8-(6),8-(6)]
     9        1.40089        1.40089        1.40089    6[6-(6,6),6-(6,6),6-(6,6)]
    10       2.202229       2.202229       2.202229    6[6-(6,17),6-(6,17),6-(6,6)]
    11        1.61429        1.61429        1.61429    6[6-(6,17),6-(6,6),17-(0)]
    12       2.396757       2.396757       2.396757    6[6-(6,17),6-(6,6),17-(0)]
    13       3.768613       3.768613       3.768613    6[6-(6,17),6-(6,17),6-(8,8)]
    14       4.356552       4.356552       4.356552    6[6-(6,17),6-(6,6),17-(0)]
    15       3.574085       3.574085       3.574085    6[6-(6,17),6-(6,6),17-(0)]
    16       0.471803       0.471803       0.471803    6[6-(6,17),6-(6,17),6-(6,6)]
    17       0.863761       0.863761       0.863761    6[6-(6,17),6-(6,6),17-(0)]
    18      -0.007259      -0.007259      -0.007259    6[6-(6,17),6-(6,6),17-(0)]
    19      13.187243      13.187243      13.187243    6[6-(6,17),6-(6,17),6-(8,8)]
    20      12.760443      12.760443      12.760443    6[6-(6,17),6-(6,6),17-(0)]
    21      13.659045      13.659045      13.659045    6[6-(6,17),6-(6,6),17-(0)]
    22       1.482186       1.482186       1.482186    6[6-(6,17),6-(6,17),6-(6,6)]
    23       1.457507       1.457507       1.457507    6[6-(6,17),6-(6,6),17-(0)]
    24       1.620097       1.620097       1.620097    6[6-(6,17),6-(6,6),17-(0)]
    25       1.624452       1.624452       1.624452    6[6-(6,17),6-(6,6),17-(0)]
    26        1.81027        1.81027        1.81027    6[6-(6,17),6-(6,6),17-(0)]
    27       12.27122       12.27122       12.27122    6[6-(6,6),8-(65),8-(65)]
    28       2.266104       2.266104       2.266104    6[6-(6,6),8-(65),8-(65)]
    29       4.686088       4.686088       4.686088    6[6-(6,6),8-(0),8-(65)]
    30       1.906082       1.906082       1.906082    6[6-(6,17),6-(6,17),6-(8,8)]
    31        1.40089        1.40089        1.40089    6[6-(6,6),6-(6,6),6-(6,6)]
    32       2.202229       2.202229       2.202229    6[6-(6,17),6-(6,17),6-(6,6)]
    33        1.61429        1.61429        1.61429    6[6-(6,17),6-(6,6),17-(0)]
    34       2.396757       2.396757       2.396757    6[6-(6,17),6-(6,6),17-(0)]
    35       3.768613       3.768613       3.768613    6[6-(6,17),6-(6,17),6-(8,8)]
    36       4.356552       4.356552       4.356552    6[6-(6,17),6-(6,6),17-(0)]
    37       3.574085       3.574085       3.574085    6[6-(6,17),6-(6,6),17-(0)]
    38       0.471803       0.471803       0.471803    6[6-(6,17),6-(6,17),6-(6,6)]
    39       0.863761       0.863761       0.863761    6[6-(6,17),6-(6,6),17-(0)]
    40      -0.007259      -0.007259      -0.007259    6[6-(6,17),6-(6,6),17-(0)]
    41      13.187243      13.187243      13.187243    6[6-(6,17),6-(6,17),6-(8,8)]
    42      12.760443      12.760443      12.760443    6[6-(6,17),6-(6,6),17-(0)]
    43      13.659045      13.659045      13.659045    6[6-(6,17),6-(6,6),17-(0)]
    44       1.482186       1.482186       1.482186    6[6-(6,17),6-(6,17),6-(6,6)]
    45       1.457507       1.457507       1.457507    6[6-(6,17),6-(6,6),17-(0)]
    46       1.620097       1.620097       1.620097    6[6-(6,17),6-(6,6),17-(0)]
    47       1.624452       1.624452       1.624452    6[6-(6,17),6-(6,6),17-(0)]
    48        1.81027        1.81027        1.81027    6[6-(6,17),6-(6,6),17-(0)]
    49       12.27122       12.27122       12.27122    6[6-(6,6),8-(65),8-(65)]
    50       2.266104       2.266104       2.266104    6[6-(6,6),8-(65),8-(65)]
    51       4.686088       4.686088       4.686088    6[6-(6,6),8-(0),8-(65)]
    52       1.906082       1.906082       1.906082    6[6-(6,17),6-(6,17),6-(8,8)]
    53        5.85761        5.85761        5.85761    6[6-(6,6),6-(6,6),6-(6,6)]
    54       5.056271       5.056271       5.056271    6[6-(6,17),6-(6,17),6-(6,6)]
    55        5.64421        5.64421        5.64421    6[6-(6,17),6-(6,6),17-(0)]
    56       4.861743       4.861743       4.861743    6[6-(6,17),6-(6,6),17-(0)]
    57       3.489887       3.489887       3.489887    6[6-(6,17),6-(6,17),6-(8,8)]
    58       2.901948       2.901948       2.901948    6[6-(6,17),6-(6,6),17-(0)]
    59       3.684415       3.684415       3.684415    6[6-(6,17),6-(6,6),17-(0)]
    60       6.786697       6.786697       6.786697    6[6-(6,17),6-(6,17),6-(6,6)]
    61       6.394738       6.394738       6.394738    6[6-(6,17),6-(6,6),17-(0)]
    62       7.265758       7.265758       7.265758    6[6-(6,17),6-(6,6),17-(0)]
    63       8.588257       8.588257       8.588257    6[6-(6,17),6-(6,17),6-(8,8)]
    64       9.015057       9.015057       9.015057    6[6-(6,17),6-(6,6),17-(0)]
    65       8.116455       8.116455       8.116455    6[6-(6,17),6-(6,6),17-(0)]
    66       5.776314       5.776314       5.776314    6[6-(6,17),6-(6,17),6-(6,6)]
    67       5.800993       5.800993       5.800993    6[6-(6,17),6-(6,6),17-(0)]
    68       5.638403       5.638403       5.638403    6[6-(6,17),6-(6,6),17-(0)]
    69       5.634048       5.634048       5.634048    6[6-(6,17),6-(6,6),17-(0)]
    70        5.44823        5.44823        5.44823    6[6-(6,17),6-(6,6),17-(0)]
    71        9.50428        9.50428        9.50428    6[6-(6,6),8-(65),8-(65)]
    72       4.992396       4.992396       4.992396    6[6-(6,6),8-(65),8-(65)]
    73       2.572412       2.572412       2.572412    6[6-(6,6),8-(0),8-(65)]
    74       5.352418       5.352418       5.352418    6[6-(6,17),6-(6,17),6-(8,8)]
    75        5.85761        5.85761        5.85761    6[6-(6,6),6-(6,6),6-(6,6)]
    76       5.056271       5.056271       5.056271    6[6-(6,17),6-(6,17),6-(6,6)]
    77        5.64421        5.64421        5.64421    6[6-(6,17),6-(6,6),17-(0)]
    78       4.861743       4.861743       4.861743    6[6-(6,17),6-(6,6),17-(0)]
    79       3.489887       3.489887       3.489887    6[6-(6,17),6-(6,17),6-(8,8)]
    80       2.901948       2.901948       2.901948    6[6-(6,17),6-(6,6),17-(0)]
    81       3.684415       3.684415       3.684415    6[6-(6,17),6-(6,6),17-(0)]
    82       6.786697       6.786697       6.786697    6[6-(6,17),6-(6,17),6-(6,6)]
    83       6.394738       6.394738       6.394738    6[6-(6,17),6-(6,6),17-(0)]
    84       7.265758       7.265758       7.265758    6[6-(6,17),6-(6,6),17-(0)]
    85       8.588257       8.588257       8.588257    6[6-(6,17),6-(6,17),6-(8,8)]
    86       9.015057       9.015057       9.015057    6[6-(6,17),6-(6,6),17-(0)]
    87       8.116455       8.116455       8.116455    6[6-(6,17),6-(6,6),17-(0)]
    88       5.776314       5.776314       5.776314    6[6-(6,17),6-(6,17),6-(6,6)]
    89       5.800993       5.800993       5.800993    6[6-(6,17),6-(6,6),17-(0)]
    90       5.638403       5.638403       5.638403    6[6-(6,17),6-(6,6),17-(0)]
    91       5.634048       5.634048       5.634048    6[6-(6,17),6-(6,6),17-(0)]
    92        5.44823        5.44823        5.44823    6[6-(6,17),6-(6,6),17-(0)]
    93        9.50428        9.50428        9.50428    6[6-(6,6),8-(65),8-(65)]
    94       4.992396       4.992396       4.992396    6[6-(6,6),8-(65),8-(65)]
    95       2.572412       2.572412       2.572412    6[6-(6,6),8-(0),8-(65)]
    96       5.352418       5.352418       5.352418    6[6-(6,17),6-(6,17),6-(8,8)]
    97      13.116109      13.116109      13.116109    6[6-(6,6),6-(6,6),6-(6,6)]
    98      12.314771      12.314771      12.314771    6[6-(6,17),6-(6,17),6-(6,6)]
    99       12.90271       12.90271       12.90271    6[6-(6,17),6-(6,6),17-(0)]
   100      12.120243      12.120243      12.120243    6[6-(6,17),6-(6,6),17-(0)]
   101      10.748387      10.748387      10.748387    6[6-(6,17),6-(6,17),6-(8,8)]
   102      10.160448      10.160448      10.160448    6[6-(6,17),6-(6,6),17-(0)]
   103      10.942915      10.942915      10.942915    6[6-(6,17),6-(6,6),17-(0)]
   104      14.045197      14.045197      14.045197    6[6-(6,17),6-(6,17),6-(6,6)]
   105      13.653238      13.653238      13.653238    6[6-(6,17),6-(6,6),17-(0)]
   106       0.007259       0.007259       0.007259    6[6-(6,17),6-(6,6),17-(0)]
   107       1.329757       1.329757       1.329757    6[6-(6,17),6-(6,17),6-(8,8)]
   108       1.756557       1.756557       1.756557    6[6-(6,17),6-(6,6),17-(0)]
   109       0.857955       0.857955       0.857955    6[6-(6,17),6-(6,6),17-(0)]
   110      13.034814      13.034814      13.034814    6[6-(6,17),6-(6,17),6-(6,6)]
   111      13.059493      13.059493      13.059493    6[6-(6,17),6-(6,6),17-(0)]
   112      12.896903      12.896903      12.896903    6[6-(6,17),6-(6,6),17-(0)]
   113      12.892548      12.892548      12.892548    6[6-(6,17),6-(6,6),17-(0)]
   114       12.70673       12.70673       12.70673    6[6-(6,17),6-(6,6),17-(0)]
   115        2.24578        2.24578        2.24578    6[6-(6,6),8-(65),8-(65)]
   116      12.250896      12.250896      12.250896    6[6-(6,6),8-(65),8-(65)]
   117       9.830912       9.830912       9.830912    6[6-(6,6),8-(0),8-(65)]
   118      12.610918      12.610918      12.610918    6[6-(6,17),6-(6,17),6-(8,8)]
   119      13.116109      13.116109      13.116109    6[6-(6,6),6-(6,6),6-(6,6)]
   120      12.314771      12.314771      12.314771    6[6-(6,17),6-(6,17),6-(6,6)]
   121       12.90271       12.90271       12.90271    6[6-(6,17),6-(6,6),17-(0)]
   122      12.120243      12.120243      12.120243    6[6-(6,17),6-(6,6),17-(0)]
   123      10.748387      10.748387      10.748387    6[6-(6,17),6-(6,17),6-(8,8)]
   124      10.160448      10.160448      10.160448    6[6-(6,17),6-(6,6),17-(0)]
   125      10.942915      10.942915      10.942915    6[6-(6,17),6-(6,6),17-(0)]
   126      14.045197      14.045197      14.045197    6[6-(6,17),6-(6,17),6-(6,6)]
   127      13.653238      13.653238      13.653238    6[6-(6,17),6-(6,6),17-(0)]
   128       0.007259       0.007259       0.007259    6[6-(6,17),6-(6,6),17-(0)]
   129       1.329757       1.329757       1.329757    6[6-(6,17),6-(6,17),6-(8,8)]
   130       1.756557       1.756557       1.756557    6[6-(6,17),6-(6,6),17-(0)]
   131       0.857955       0.857955       0.857955    6[6-(6,17),6-(6,6),17-(0)]
   132      13.034814      13.034814      13.034814    6[6-(6,17),6-(6,17),6-(6,6)]
   133      13.059493      13.059493      13.059493    6[6-(6,17),6-(6,6),17-(0)]
   134      12.896903      12.896903      12.896903    6[6-(6,17),6-(6,6),17-(0)]
   135      12.892548      12.892548      12.892548    6[6-(6,17),6-(6,6),17-(0)]
   136       12.70673       12.70673       12.70673    6[6-(6,17),6-(6,6),17-(0)]
   137        2.24578        2.24578        2.24578    6[6-(6,6),8-(65),8-(65)]
   138      12.250896      12.250896      12.250896    6[6-(6,6),8-(65),8-(65)]
   139       9.830912       9.830912       9.830912    6[6-(6,6),8-(0),8-(65)]
   140      12.610918      12.610918      12.610918    6[6-(6,17),6-(6,17),6-(8,8)]
   141       8.659391       8.659391       8.659391    6[6-(6,6),6-(6,6),6-(6,6)]
   142       9.460729       9.460729       9.460729    6[6-(6,17),6-(6,17),6-(6,6)]
   143        8.87279        8.87279        8.87279    6[6-(6,17),6-(6,6),17-(0)]
   144       9.655257       9.655257       9.655257    6[6-(6,17),6-(6,6),17-(0)]
   145      11.027113      11.027113      11.027113    6[6-(6,17),6-(6,17),6-(8,8)]
   146      11.615052      11.615052      11.615052    6[6-(6,17),6-(6,6),17-(0)]
   147      10.832585      10.832585      10.832585    6[6-(6,17),6-(6,6),17-(0)]
   148       7.730302       7.730302       7.730302    6[6-(6,17),6-(6,17),6-(6,6)]
   149       8.122261       8.122261       8.122261    6[6-(6,17),6-(6,6),17-(0)]
   150       7.251241       7.251241       7.251241    6[6-(6,17),6-(6,6),17-(0)]
   151       5.928743       5.928743       5.928743    6[6-(6,17),6-(6,17),6-(8,8)]
   152       5.501943       5.501943       5.501943    6[6-(6,17),6-(6,6),17-(0)]
   153       6.400545       6.400545       6.400545    6[6-(6,17),6-(6,6),17-(0)]
   154       8.740686       8.740686       8.740686    6[6-(6,17),6-(6,17),6-(6,6)]
   155       8.716007       8.716007       8.716007    6[6-(6,17),6-(6,6),17-(0)]
   156       8.878597       8.878597       8.878597    6[6-(6,17),6-(6,6),17-(0)]
   157       8.882952       8.882952       8.882952    6[6-(6,17),6-(6,6),17-(0)]
   158        9.06877        9.06877        9.06877    6[6-(6,17),6-(6,6),17-(0)]
   159        5.01272        5.01272        5.01272    6[6-(6,6),8-(65),8-(65)]
   160       9.524604       9.524604       9.524604    6[6-(6,6),8-(65),8-(65)]
   161      11.944588      11.944588      11.944588    6[6-(6,6),8-(0),8-(65)]
   162       9.164582       9.164582       9.164582    6[6-(6,17),6-(6,17),6-(8,8)]
   163       8.659391       8.659391       8.659391    6[6-(6,6),6-(6,6),6-(6,6)]
   164       9.460729       9.460729       9.460729    6[6-(6,17),6-(6,17),6-(6,6)]
   165        8.87279        8.87279        8.87279    6[6-(6,17),6-(6,6),17-(0)]
   166       9.655257       9.655257       9.655257    6[6-(6,17),6-(6,6),17-(0)]
   167      11.027113      11.027113      11.027113    6[6-(6,17),6-(6,17),6-(8,8)]
   168      11.615052      11.615052      11.615052    6[6-(6,17),6-(6,6),17-(0)]
   169      10.832585      10.832585      10.832585    6[6-(6,17),6-(6,6),17-(0)]
   170       7.730302       7.730302       7.730302    6[6-(6,17),6-(6,17),6-(6,6)]
   171       8.122261       8.122261       8.122261    6[6-(6,17),6-(6,6),17-(0)]
   172       7.251241       7.251241       7.251241    6[6-(6,17),6-(6,6),17-(0)]
   173       5.928743       5.928743       5.928743    6[6-(6,17),6-(6,17),6-(8,8)]
   174       5.501943       5.501943       5.501943    6[6-(6,17),6-(6,6),17-(0)]
   175       6.400545       6.400545       6.400545    6[6-(6,17),6-(6,6),17-(0)]
   176       8.740686       8.740686       8.740686    6[6-(6,17),6-(6,17),6-(6,6)]
   177       8.716007       8.716007       8.716007    6[6-(6,17),6-(6,6),17-(0)]
   178       8.878597       8.878597       8.878597    6[6-(6,17),6-(6,6),17-(0)]
   179       8.882952       8.882952       8.882952    6[6-(6,17),6-(6,6),17-(0)]
   180        9.06877        9.06877        9.06877    6[6-(6,17),6-(6,6),17-(0)]
   181        5.01272        5.01272        5.01272    6[6-(6,6),8-(65),8-(65)]
   182       9.524604       9.524604       9.524604    6[6-(6,6),8-(65),8-(65)]
   183      11.944588      11.944588      11.944588    6[6-(6,6),8-(0),8-(65)]
   184       9.164582       9.164582       9.164582    6[6-(6,17),6-(6,17),6-(8,8)]
   185      14.458932      14.458932      14.458932    17[6-(6,6)]
   186         2.4766         2.4766         2.4766    17[6-(6,6)]
   187       1.711554       1.711554       1.711554    17[6-(6,6)]
   188       0.496481       0.496481       0.496481    17[6-(6,6)]
   189       6.065203       6.065203       6.065203    17[6-(6,6)]
   190      13.034814      13.034814      13.034814    17[6-(6,6)]
   191       4.373972       4.373972       4.373972    17[6-(6,6)]
   192      11.157766      11.157766      11.157766    17[6-(6,6)]
   193       1.800108       1.800108       1.800108    17[6-(6,6)]
   194       1.098937       1.098937       1.098937    17[6-(6,6)]
   195        1.53735        1.53735        1.53735    17[6-(6,6)]
   196       2.097706       2.097706       2.097706    17[6-(6,6)]
   197      14.458932      14.458932      14.458932    17[6-(6,6)]
   198         2.4766         2.4766         2.4766    17[6-(6,6)]
   199       1.711554       1.711554       1.711554    17[6-(6,6)]
   200       0.496481       0.496481       0.496481    17[6-(6,6)]
   201       6.065203       6.065203       6.065203    17[6-(6,6)]
   202      13.034814      13.034814      13.034814    17[6-(6,6)]
   203       4.373972       4.373972       4.373972    17[6-(6,6)]
   204      11.157766      11.157766      11.157766    17[6-(6,6)]
   205       1.800108       1.800108       1.800108    17[6-(6,6)]
   206       1.098937       1.098937       1.098937    17[6-(6,6)]
   207        1.53735        1.53735        1.53735    17[6-(6,6)]
   208       2.097706       2.097706       2.097706    17[6-(6,6)]
   209       7.316568       7.316568       7.316568    17[6-(6,6)]
   210         4.7819         4.7819         4.7819    17[6-(6,6)]
   211       5.546946       5.546946       5.546946    17[6-(6,6)]
   212       6.762019       6.762019       6.762019    17[6-(6,6)]
   213       1.193297       1.193297       1.193297    17[6-(6,6)]
   214       8.740686       8.740686       8.740686    17[6-(6,6)]
   215       2.884528       2.884528       2.884528    17[6-(6,6)]
   216      10.617734      10.617734      10.617734    17[6-(6,6)]
   217       5.458392       5.458392       5.458392    17[6-(6,6)]
   218       6.159563       6.159563       6.159563    17[6-(6,6)]
   219        5.72115        5.72115        5.72115    17[6-(6,6)]
   220       5.160793       5.160793       5.160793    17[6-(6,6)]
   221       7.316568       7.316568       7.316568    17[6-(6,6)]
   222         4.7819         4.7819         4.7819    17[6-(6,6)]
   223       5.546946       5.546946       5.546946    17[6-(6,6)]
   224       6.762019       6.762019       6.762019    17[6-(6,6)]
   225       1.193297       1.193297       1.193297    17[6-(6,6)]
   226       8.740686       8.740686       8.740686    17[6-(6,6)]
   227       2.884528       2.884528       2.884528    17[6-(6,6)]
   228      10.617734      10.617734      10.617734    17[6-(6,6)]
   229       5.458392       5.458392       5.458392    17[6-(6,6)]
   230       6.159563       6.159563       6.159563    17[6-(6,6)]
   231        5.72115        5.72115        5.72115    17[6-(6,6)]
   232       5.160793       5.160793       5.160793    17[6-(6,6)]
   233       0.058068       0.058068       0.058068    17[6-(6,6)]
   234        12.0404        12.0404        12.0404    17[6-(6,6)]
   235      12.805446      12.805446      12.805446    17[6-(6,6)]
   236      14.020519      14.020519      14.020519    17[6-(6,6)]
   237       8.451797       8.451797       8.451797    17[6-(6,6)]
   238       1.482186       1.482186       1.482186    17[6-(6,6)]
   239      10.143028      10.143028      10.143028    17[6-(6,6)]
   240       3.359234       3.359234       3.359234    17[6-(6,6)]
   241      12.716892      12.716892      12.716892    17[6-(6,6)]
   242      13.418063      13.418063      13.418063    17[6-(6,6)]
   243       12.97965       12.97965       12.97965    17[6-(6,6)]
   244      12.419294      12.419294      12.419294    17[6-(6,6)]
   245       0.058068       0.058068       0.058068    17[6-(6,6)]
   246        12.0404        12.0404        12.0404    17[6-(6,6)]
   247      12.805446      12.805446      12.805446    17[6-(6,6)]
   248      14.020519      14.020519      14.020519    17[6-(6,6)]
   249       8.451797       8.451797       8.451797    17[6-(6,6)]
   250       1.482186       1.482186       1.482186    17[6-(6,6)]
   251      10.143028      10.143028      10.143028    17[6-(6,6)]
   252       3.359234       3.359234       3.359234    17[6-(6,6)]
   253      12.716892      12.716892      12.716892    17[6-(6,6)]
   254      13.418063      13.418063      13.418063    17[6-(6,6)]
   255       12.97965       12.97965       12.97965    17[6-(6,6)]
   256      12.419294      12.419294      12.419294    17[6-(6,6)]
   257       7.200432       7.200432       7.200432    17[6-(6,6)]
   258         9.7351         9.7351         9.7351    17[6-(6,6)]
   259       8.970054       8.970054       8.970054    17[6-(6,6)]
   260       7.754981       7.754981       7.754981    17[6-(6,6)]
   261      13.323703      13.323703      13.323703    17[6-(6,6)]
   262       5.776314       5.776314       5.776314    17[6-(6,6)]
   263      11.632472      11.632472      11.632472    17[6-(6,6)]
   264       3.899266       3.899266       3.899266    17[6-(6,6)]
   265       9.058608       9.058608       9.058608    17[6-(6,6)]
   266       8.357437       8.357437       8.357437    17[6-(6,6)]
   267        8.79585        8.79585        8.79585    17[6-(6,6)]
   268       9.356206       9.356206       9.356206    17[6-(6,6)]
   269       7.200432       7.200432       7.200432    17[6-(6,6)]
   270         9.7351         9.7351         9.7351    17[6-(6,6)]
   271       8.970054       8.970054       8.970054    17[6-(6,6)]
   272       7.754981       7.754981       7.754981    17[6-(6,6)]
   273      13.323703      13.323703      13.323703    17[6-(6,6)]
   274       5.776314       5.776314       5.776314    17[6-(6,6)]
   275      11.632472      11.632472      11.632472    17[6-(6,6)]
   276       3.899266       3.899266       3.899266    17[6-(6,6)]
   277       9.058608       9.058608       9.058608    17[6-(6,6)]
   278       8.357437       8.357437       8.357437    17[6-(6,6)]
   279        8.79585        8.79585        8.79585    17[6-(6,6)]
   280       9.356206       9.356206       9.356206    17[6-(6,6)]
   281      12.554302      12.554302      12.554302    8[6-(6,8),65-(8,8,8,8)]
   282      11.310195      11.310195      11.310195    8[6-(6,8),65-(8,8,8,8)]
   283       4.641085       4.641085       4.641085    8[6-(6,8),65-(8,8,8,8)]
   284       1.531543       1.531543       1.531543    8[6-(6,8),65-(8,8,8,8)]
   285       3.325845       3.325845       3.325845    8[6-(6,8),65-(8,8,8,8)]
   286       5.246444       5.246444       5.246444    8[6-(6,8)]
   287      12.554302      12.554302      12.554302    8[6-(6,8),65-(8,8,8,8)]
   288      11.310195      11.310195      11.310195    8[6-(6,8),65-(8,8,8,8)]
   289       4.641085       4.641085       4.641085    8[6-(6,8),65-(8,8,8,8)]
   290       1.531543       1.531543       1.531543    8[6-(6,8),65-(8,8,8,8)]
   291       3.325845       3.325845       3.325845    8[6-(6,8),65-(8,8,8,8)]
   292       5.246444       5.246444       5.246444    8[6-(6,8)]
   293       9.221198       9.221198       9.221198    8[6-(6,8),65-(8,8,8,8)]
   294      10.465305      10.465305      10.465305    8[6-(6,8),65-(8,8,8,8)]
   295       2.617415       2.617415       2.617415    8[6-(6,8),65-(8,8,8,8)]
   296       5.726956       5.726956       5.726956    8[6-(6,8),65-(8,8,8,8)]
   297       3.932655       3.932655       3.932655    8[6-(6,8),65-(8,8,8,8)]
   298       2.012056       2.012056       2.012056    8[6-(6,8)]
   299       9.221198       9.221198       9.221198    8[6-(6,8),65-(8,8,8,8)]
   300      10.465305      10.465305      10.465305    8[6-(6,8),65-(8,8,8,8)]
   301       2.617415       2.617415       2.617415    8[6-(6,8),65-(8,8,8,8)]
   302       5.726956       5.726956       5.726956    8[6-(6,8),65-(8,8,8,8)]
   303       3.932655       3.932655       3.932655    8[6-(6,8),65-(8,8,8,8)]
   304       2.012056       2.012056       2.012056    8[6-(6,8)]
   305       1.962698       1.962698       1.962698    8[6-(6,8),65-(8,8,8,8)]
   306       3.206805       3.206805       3.206805    8[6-(6,8),65-(8,8,8,8)]
   307       9.875915       9.875915       9.875915    8[6-(6,8),65-(8,8,8,8)]
   308      12.985456      12.985456      12.985456    8[6-(6,8),65-(8,8,8,8)]
   309      11.191155      11.191155      11.191155    8[6-(6,8),65-(8,8,8,8)]
   310       9.270556       9.270556       9.270556    8[6-(6,8)]
   311       1.962698       1.962698       1.962698    8[6-(6,8),65-(8,8,8,8)]
   312       3.206805       3.206805       3.206805    8[6-(6,8),65-(8,8,8,8)]
   313       9.875915       9.875915       9.875915    8[6-(6,8),65-(8,8,8,8)]
   314      12.985456      12.985456      12.985456    8[6-(6,8),65-(8,8,8,8)]
   315      11.191155      11.191155      11.191155    8[6-(6,8),65-(8,8,8,8)]
   316       9.270556       9.270556       9.270556    8[6-(6,8)]
   317       5.295802       5.295802       5.295802    8[6-(6,8),65-(8,8,8,8)]
   318       4.051695       4.051695       4.051695    8[6-(6,8),65-(8,8,8,8)]
   319      11.899585      11.899585      11.899585    8[6-(6,8),65-(8,8,8,8)]
   320       8.790043       8.790043       8.790043    8[6-(6,8),65-(8,8,8,8)]
   321      10.584345      10.584345      10.584345    8[6-(6,8),65-(8,8,8,8)]
   322      12.504944      12.504944      12.504944    8[6-(6,8)]
   323       5.295802       5.295802       5.295802    8[6-(6,8),65-(8,8,8,8)]
   324       4.051695       4.051695       4.051695    8[6-(6,8),65-(8,8,8,8)]
   325      11.899585      11.899585      11.899585    8[6-(6,8),65-(8,8,8,8)]
   326       8.790043       8.790043       8.790043    8[6-(6,8),65-(8,8,8,8)]
   327      10.584345      10.584345      10.584345    8[6-(6,8),65-(8,8,8,8)]
   328      12.504944      12.504944      12.504944    8[6-(6,8)]
