# Supplementary material for: A collection of forcefield precursors for metal–organic frameworks
Source: RSC Adv. 2019 Nov 13;9(63):36492–507. doi: 10.1039/c9ra07327b (PMC9075174; doi:10.1039/c9ra07327b)
Supplement: RA-009-C9RA07327B-s2349 [file RA-009-C9RA07327B-s2349.txt]

TASXIW_clean

13.951700    0.000000    0.000000
-5.661987    15.548580    0.000000
-5.661987    -6.141476    14.284279

     1       0.881938       0.881938       0.881938    30[7-(6,6),8-(6),8-(6),8-(6),8-(6,30)]
     2       3.911028       3.911028       3.911028    30[8-(6),8-(6),8-(6),8-(6,30)]
     3      -5.230062      -5.230062      -5.230062    30[7-(6,6),8-(6),8-(6),8-(6),8-(6,30)]
     4       5.692548       5.692548       5.692548    30[8-(6),8-(6),8-(6),8-(6,30)]
     5       1.745788       1.745788       1.745788    30[7-(6,6),8-(6),8-(6),8-(6),8-(6,30)]
     6      -1.283302      -1.283302      -1.283302    30[8-(6),8-(6),8-(6),8-(6,30)]
     7       7.857788       7.857788       7.857788    30[7-(6,6),8-(6),8-(6),8-(6),8-(6,30)]
     8      -3.064822      -3.064822      -3.064822    30[8-(6),8-(6),8-(6),8-(6,30)]
     9       5.608237       5.608237       5.608237    1[6-(6,6)]
    10       1.331195       1.331195       1.331195    1[6-(6,6)]
    11      -0.795427      -0.795427      -0.795427    1[6-(6,6)]
    12      -2.082982      -2.082982      -2.082982    1[6-(6,7)]
    13      10.390089      10.390089      10.390089    1[6-(6,6)]
    14        7.96136        7.96136        7.96136    1[6-(6,6)]
    15       0.954709       0.954709       0.954709    1[6-(6,7)]
    16       1.556288       1.556288       1.556288    1[8-(6)]
    17        5.44199        5.44199        5.44199    1[8-(6)]
    18       3.995339       3.995339       3.995339    1[6-(6,6)]
    19      -5.679319      -5.679319      -5.679319    1[6-(6,6)]
    20      -3.552697      -3.552697      -3.552697    1[6-(6,6)]
    21      -2.265142      -2.265142      -2.265142    1[6-(6,7)]
    22      -0.786513      -0.786513      -0.786513    1[6-(6,6)]
    23       1.642216       1.642216       1.642216    1[6-(6,6)]
    24       0.359154       0.359154       0.359154    1[6-(6,7)]
    25      -5.904412      -5.904412      -5.904412    1[8-(6)]
    26       4.161586       4.161586       4.161586    1[8-(6)]
    27      -2.980511      -2.980511      -2.980511    1[6-(6,6)]
    28       1.296531       1.296531       1.296531    1[6-(6,6)]
    29       3.423153       3.423153       3.423153    1[6-(6,6)]
    30       4.710708       4.710708       4.710708    1[6-(6,7)]
    31      -7.762363      -7.762363      -7.762363    1[6-(6,6)]
    32      -5.333634      -5.333634      -5.333634    1[6-(6,6)]
    33       7.335004       7.335004       7.335004    1[6-(6,7)]
    34       1.071438       1.071438       1.071438    1[8-(6)]
    35      -2.814264      -2.814264      -2.814264    1[8-(6)]
    36      -1.367613      -1.367613      -1.367613    1[6-(6,6)]
    37       8.307045       8.307045       8.307045    1[6-(6,6)]
    38       6.180423       6.180423       6.180423    1[6-(6,6)]
    39       4.892868       4.892868       4.892868    1[6-(6,7)]
    40       3.414239       3.414239       3.414239    1[6-(6,6)]
    41        0.98551        0.98551        0.98551    1[6-(6,6)]
    42       7.930559       7.930559       7.930559    1[6-(6,7)]
    43       8.532138       8.532138       8.532138    1[8-(6)]
    44       -1.53386       -1.53386       -1.53386    1[8-(6)]
    45         3.3763         3.3763         3.3763    6[6-(6,6),8-(30),8-(30)]
    46        3.76437        3.76437        3.76437    6[6-(1,6),6-(6,8),6-(8,8)]
    47       5.004008       5.004008       5.004008    6[1-(0),6-(6,6),6-(6,8)]
    48       -2.73952       -2.73952       -2.73952    6[6-(1,6),6-(6,6),8-(1)]
    49       2.960935       2.960935       2.960935    6[6-(6,6),8-(30),8-(30)]
    50       3.289358       3.289358       3.289358    6[6-(1,6),6-(6,8),6-(8,8)]
    51        2.21951        2.21951        2.21951    6[1-(0),6-(6,6),6-(6,8)]
    52       4.566732       4.566732       4.566732    6[6-(1,6),6-(6,6),8-(1)]
    53      -0.645475      -0.645475      -0.645475    6[6-(6,6),8-(30),8-(30)]
    54       0.403921       0.403921       0.403921    6[6-(1,6),6-(6,8),6-(8,8)]
    55       1.720629       1.720629       1.720629    6[6-(1,6),6-(6,6),8-(30,30)]
    56       0.066369       0.066369       0.066369    6[1-(0),6-(6,6),6-(6,8)]
    57      -1.739504      -1.739504      -1.739504    6[1-(0),6-(1,6),7-(6,30)]
    58      11.328681      11.328681      11.328681    6[1-(0),6-(1,7),6-(6,7)]
    59        6.22163        6.22163        6.22163    6[6-(1,6),6-(1,6),7-(7)]
    60       7.579324       7.579324       7.579324    6[1-(0),6-(1,7),6-(6,7)]
    61       0.013144       0.013144       0.013144    6[1-(0),6-(1,6),7-(6,30)]
    62      -7.724424      -7.724424      -7.724424    6[6-(6,6),8-(30),8-(30)]
    63      -8.112494      -8.112494      -8.112494    6[6-(1,6),6-(6,8),6-(8,8)]
    64       4.599568       4.599568       4.599568    6[1-(0),6-(6,6),6-(6,8)]
    65      -1.608604      -1.608604      -1.608604    6[6-(1,6),6-(6,6),8-(1)]
    66      -7.309059      -7.309059      -7.309059    6[6-(6,6),8-(30),8-(30)]
    67      -7.637482      -7.637482      -7.637482    6[6-(1,6),6-(6,8),6-(8,8)]
    68      -6.567634      -6.567634      -6.567634    6[1-(0),6-(6,6),6-(6,8)]
    69      -8.914856      -8.914856      -8.914856    6[6-(1,6),6-(6,6),8-(1)]
    70      -3.702649      -3.702649      -3.702649    6[6-(6,6),8-(30),8-(30)]
    71      -4.752045      -4.752045      -4.752045    6[6-(1,6),6-(6,8),6-(8,8)]
    72      -6.068753      -6.068753      -6.068753    6[6-(1,6),6-(6,6),8-(30,30)]
    73      -4.414493      -4.414493      -4.414493    6[1-(0),6-(6,6),6-(6,8)]
    74       -2.60862       -2.60862       -2.60862    6[1-(0),6-(1,6),7-(6,30)]
    75      -1.725105      -1.725105      -1.725105    6[1-(0),6-(1,7),6-(6,7)]
    76       3.381946       3.381946       3.381946    6[6-(1,6),6-(1,6),7-(7)]
    77       2.024252       2.024252       2.024252    6[1-(0),6-(1,7),6-(6,7)]
    78      -4.361268      -4.361268      -4.361268    6[1-(0),6-(1,6),7-(6,30)]
    79      -0.748574      -0.748574      -0.748574    6[6-(6,6),8-(30),8-(30)]
    80      -1.136644      -1.136644      -1.136644    6[6-(1,6),6-(6,8),6-(8,8)]
    81      -2.376282      -2.376282      -2.376282    6[1-(0),6-(6,6),6-(6,8)]
    82       5.367246       5.367246       5.367246    6[6-(1,6),6-(6,6),8-(1)]
    83      -0.333209      -0.333209      -0.333209    6[6-(6,6),8-(30),8-(30)]
    84      -0.661632      -0.661632      -0.661632    6[6-(1,6),6-(6,8),6-(8,8)]
    85       0.408216       0.408216       0.408216    6[1-(0),6-(6,6),6-(6,8)]
    86      -1.939006      -1.939006      -1.939006    6[6-(1,6),6-(6,6),8-(1)]
    87       3.273201       3.273201       3.273201    6[6-(6,6),8-(30),8-(30)]
    88       2.223805       2.223805       2.223805    6[6-(1,6),6-(6,8),6-(8,8)]
    89       0.907097       0.907097       0.907097    6[6-(1,6),6-(6,6),8-(30,30)]
    90       2.561357       2.561357       2.561357    6[1-(0),6-(6,6),6-(6,8)]
    91        4.36723        4.36723        4.36723    6[1-(0),6-(1,6),7-(6,30)]
    92      -8.700955      -8.700955      -8.700955    6[1-(0),6-(1,7),6-(6,7)]
    93      -3.593904      -3.593904      -3.593904    6[6-(1,6),6-(1,6),7-(7)]
    94      -4.951598      -4.951598      -4.951598    6[1-(0),6-(1,7),6-(6,7)]
    95       2.614582       2.614582       2.614582    6[1-(0),6-(1,6),7-(6,30)]
    96       10.35215       10.35215       10.35215    6[6-(6,6),8-(30),8-(30)]
    97       10.74022       10.74022       10.74022    6[6-(1,6),6-(6,8),6-(8,8)]
    98      -1.971842      -1.971842      -1.971842    6[1-(0),6-(6,6),6-(6,8)]
    99        4.23633        4.23633        4.23633    6[6-(1,6),6-(6,6),8-(1)]
   100       9.936785       9.936785       9.936785    6[6-(6,6),8-(30),8-(30)]
   101      10.265208      10.265208      10.265208    6[6-(1,6),6-(6,8),6-(8,8)]
   102        9.19536        9.19536        9.19536    6[1-(0),6-(6,6),6-(6,8)]
   103      11.542582      11.542582      11.542582    6[6-(1,6),6-(6,6),8-(1)]
   104       6.330375       6.330375       6.330375    6[6-(6,6),8-(30),8-(30)]
   105       7.379771       7.379771       7.379771    6[6-(1,6),6-(6,8),6-(8,8)]
   106       8.696479       8.696479       8.696479    6[6-(1,6),6-(6,6),8-(30,30)]
   107       7.042219       7.042219       7.042219    6[1-(0),6-(6,6),6-(6,8)]
   108       5.236346       5.236346       5.236346    6[1-(0),6-(1,6),7-(6,30)]
   109       4.352831       4.352831       4.352831    6[1-(0),6-(1,7),6-(6,7)]
   110       -0.75422       -0.75422       -0.75422    6[6-(1,6),6-(1,6),7-(7)]
   111       0.603474       0.603474       0.603474    6[1-(0),6-(1,7),6-(6,7)]
   112       6.988994       6.988994       6.988994    6[1-(0),6-(1,6),7-(6,30)]
   113      -0.394085      -0.394085      -0.394085    7[6-(1,6),6-(1,6),30-(8,8,8,8)]
   114        5.36152        5.36152        5.36152    7[6-(6,6),7-(6)]
   115      -3.954039      -3.954039      -3.954039    7[6-(1,6),6-(1,6),30-(8,8,8,8)]
   116       4.242056       4.242056       4.242056    7[6-(6,6),7-(6)]
   117       3.021811       3.021811       3.021811    7[6-(1,6),6-(1,6),30-(8,8,8,8)]
   118      -2.733794      -2.733794      -2.733794    7[6-(6,6),7-(6)]
   119       6.581765       6.581765       6.581765    7[6-(1,6),6-(1,6),30-(8,8,8,8)]
   120       -1.61433       -1.61433       -1.61433    7[6-(6,6),7-(6)]
   121       2.281153       2.281153       2.281153    8[6-(6,8),30-(7,8,8,8)]
   122       4.181791       4.181791       4.181791    8[6-(6,8),30-(8,8,8)]
   123      -3.973878      -3.973878      -3.973878    8[1-(0),6-(6,6)]
   124        1.81445        1.81445        1.81445    8[6-(6,8),30-(7,8,8,8)]
   125       4.000439       4.000439       4.000439    8[6-(6,8),30-(8,8,8)]
   126       5.672335       5.672335       5.672335    8[1-(0),6-(6,6)]
   127       2.109334       2.109334       2.109334    8[6-(6,6),30-(7,8,8,8),30-(8,8,8)]
   128       -0.47341       -0.47341       -0.47341    8[6-(6,8),30-(7,8,8,8)]
   129      -1.670374      -1.670374      -1.670374    8[6-(6,8),30-(8,8,8)]
   130      -6.629277      -6.629277      -6.629277    8[6-(6,8),30-(7,8,8,8)]
   131       5.421785       5.421785       5.421785    8[6-(6,8),30-(8,8,8)]
   132      -0.374246      -0.374246      -0.374246    8[1-(0),6-(6,6)]
   133      -6.162574      -6.162574      -6.162574    8[6-(6,8),30-(7,8,8,8)]
   134      -8.348563      -8.348563      -8.348563    8[6-(6,8),30-(8,8,8)]
   135     -10.020459     -10.020459     -10.020459    8[1-(0),6-(6,6)]
   136      -6.457458      -6.457458      -6.457458    8[6-(6,6),30-(7,8,8,8),30-(8,8,8)]
   137      -3.874714      -3.874714      -3.874714    8[6-(6,8),30-(7,8,8,8)]
   138       -2.67775       -2.67775       -2.67775    8[6-(6,8),30-(8,8,8)]
   139       0.346573       0.346573       0.346573    8[6-(6,8),30-(7,8,8,8)]
   140      -1.554065      -1.554065      -1.554065    8[6-(6,8),30-(8,8,8)]
   141       6.601604       6.601604       6.601604    8[1-(0),6-(6,6)]
   142       0.813276       0.813276       0.813276    8[6-(6,8),30-(7,8,8,8)]
   143      -1.372713      -1.372713      -1.372713    8[6-(6,8),30-(8,8,8)]
   144      -3.044609      -3.044609      -3.044609    8[1-(0),6-(6,6)]
   145       0.518392       0.518392       0.518392    8[6-(6,6),30-(7,8,8,8),30-(8,8,8)]
   146       3.101136       3.101136       3.101136    8[6-(6,8),30-(7,8,8,8)]
   147         4.2981         4.2981         4.2981    8[6-(6,8),30-(8,8,8)]
   148       9.257003       9.257003       9.257003    8[6-(6,8),30-(7,8,8,8)]
   149      -2.794059      -2.794059      -2.794059    8[6-(6,8),30-(8,8,8)]
   150       3.001972       3.001972       3.001972    8[1-(0),6-(6,6)]
   151         8.7903         8.7903         8.7903    8[6-(6,8),30-(7,8,8,8)]
   152      10.976289      10.976289      10.976289    8[6-(6,8),30-(8,8,8)]
   153      12.648185      12.648185      12.648185    8[1-(0),6-(6,6)]
   154       9.085184       9.085184       9.085184    8[6-(6,6),30-(7,8,8,8),30-(8,8,8)]
   155        6.50244        6.50244        6.50244    8[6-(6,8),30-(7,8,8,8)]
   156       5.305476       5.305476       5.305476    8[6-(6,8),30-(8,8,8)]
