# Supplementary material for: A collection of forcefield precursors for metal–organic frameworks
Source: RSC Adv. 2019 Nov 13;9(63):36492–507. doi: 10.1039/c9ra07327b (PMC9075174; doi:10.1039/c9ra07327b)
Supplement: RA-009-C9RA07327B-s2350 [file RA-009-C9RA07327B-s2350.txt]

TASYUJ_charged

28.104300    0.000000    0.000000
-9.367998    26.497024    0.000000
-9.367998    -13.248296    22.947221

     1       14.05215       14.05215       14.05215    29[7-(6,6),7-(6,6),7-(6,6),7-(6,6),7-(6,6),7-(6,6)]
     2      -4.683999      -4.683999      -4.683999    29[7-(6,6),7-(6,6),7-(6,6),7-(6,6),7-(6,6),7-(6,6)]
     3      -4.683999      -4.683999      -4.683999    29[7-(6,6),7-(6,6),7-(6,6),7-(6,6),7-(6,6),7-(6,6)]
     4       4.684152       4.684152       4.684152    29[7-(6,6),7-(6,6),7-(6,6),7-(6,6),7-(6,6),7-(6,6)]
     5     -14.259779     -14.259779     -14.259779    29[7-(6,6),7-(6,6),7-(6,6),7-(6,6)]
     6      -4.476217      -4.476217      -4.476217    29[7-(6,6),7-(6,6),7-(6,6),7-(6,6)]
     7        4.47629        4.47629        4.47629    29[7-(6,6),7-(6,6),7-(6,6),7-(6,6)]
     8      14.260012      14.260012      14.260012    29[7-(6,6),7-(6,6),7-(6,6),7-(6,6)]
     9        4.47629        4.47629        4.47629    29[7-(6,6),7-(6,6),7-(6,6),7-(6,6)]
    10      14.260012      14.260012      14.260012    29[7-(6,6),7-(6,6),7-(6,6),7-(6,6)]
    11     -11.303364     -11.303364     -11.303364    1[6-(6,6)]
    12      -9.231139      -9.231139      -9.231139    1[7-(6,6)]
    13     -13.137647     -13.137647     -13.137647    1[6-(6,7)]
    14       2.471387       2.471387       2.471387    1[6-(6,6)]
    15      -9.903795      -9.903795      -9.903795    1[6-(6,6)]
    16      -7.093336      -7.093336      -7.093336    1[6-(6,7)]
    17       4.056482       4.056482       4.056482    1[6-(6,6)]
    18     -11.786791     -11.786791     -11.786791    1[6-(6,7)]
    19      -3.333129      -3.333129      -3.333129    1[6-(6,6)]
    20      -3.164492      -3.164492      -3.164492    1[7-(6,6)]
    21      24.278405      24.278405      24.278405    1[6-(6,7)]
    22      -1.339561      -1.339561      -1.339561    1[6-(6,6)]
    23       -3.69096       -3.69096       -3.69096    1[6-(6,6)]
    24      -4.185612      -4.185612      -4.185612    1[6-(6,7)]
    25      -0.931114      -0.931114      -0.931114    1[6-(6,6)]
    26      -4.135012      -4.135012      -4.135012    1[6-(6,7)]
    27      24.246554      24.246554      24.246554    1[6-(6,6)]
    28      22.770144      22.770144      22.770144    1[7-(6,6)]
    29      -3.305025      -3.305025      -3.305025    1[6-(6,7)]
    30       9.752329       9.752329       9.752329    1[6-(6,6)]
    31      20.609871      20.609871      20.609871    1[6-(6,6)]
    32      22.734554      22.734554      22.734554    1[6-(6,7)]
    33       9.875985       9.875985       9.875985    1[6-(6,6)]
    34       21.24503       21.24503       21.24503    1[6-(6,7)]
    35       9.126547       9.126547       9.126547    1[6-(6,6)]
    36       8.362095       8.362095       8.362095    1[7-(6,6)]
    37      10.900875      10.900875      10.900875    1[6-(6,7)]
    38       7.852453       7.852453       7.852453    1[6-(6,6)]
    39      11.721492      11.721492      11.721492    1[6-(6,6)]
    40       7.281002       7.281002       7.281002    1[6-(6,7)]
    41       5.735255       5.735255       5.735255    1[6-(6,6)]
    42      13.413382      13.413382      13.413382    1[6-(6,7)]
    43       -1.93534       -1.93534       -1.93534    1[6-(6,6)]
    44       0.136876       0.136876       0.136876    1[7-(6,6)]
    45       5.598393       5.598393       5.598393    1[6-(6,7)]
    46      -6.896613      -6.896613      -6.896613    1[6-(6,6)]
    47      -0.535747      -0.535747      -0.535747    1[6-(6,6)]
    48       2.274679       2.274679       2.274679    1[6-(6,7)]
    49      -5.311538      -5.311538      -5.311538    1[6-(6,6)]
    50      -2.418727      -2.418727      -2.418727    1[6-(6,7)]
    51       6.035082       6.035082       6.035082    1[6-(6,6)]
    52       6.203691       6.203691       6.203691    1[7-(6,6)]
    53       5.542337       5.542337       5.542337    1[6-(6,7)]
    54       8.028573       8.028573       8.028573    1[6-(6,6)]
    55       5.677211       5.677211       5.677211    1[6-(6,6)]
    56       5.182553       5.182553       5.182553    1[6-(6,7)]
    57       8.437008       8.437008       8.437008    1[6-(6,6)]
    58       5.233179       5.233179       5.233179    1[6-(6,7)]
    59      14.878531      14.878531      14.878531    1[6-(6,6)]
    60      13.402129      13.402129      13.402129    1[7-(6,6)]
    61      15.431233      15.431233      15.431233    1[6-(6,7)]
    62      19.120329      19.120329      19.120329    1[6-(6,6)]
    63      11.241823      11.241823      11.241823    1[6-(6,6)]
    64      13.366539      13.366539      13.366539    1[6-(6,7)]
    65      19.244005      19.244005      19.244005    1[6-(6,6)]
    66      11.876965      11.876965      11.876965    1[6-(6,7)]
    67      -0.241665      -0.241665      -0.241665    1[6-(6,6)]
    68      -1.006088      -1.006088      -1.006088    1[7-(6,6)]
    69      -7.835354      -7.835354      -7.835354    1[6-(6,7)]
    70      -1.515681      -1.515681      -1.515681    1[6-(6,6)]
    71       2.353322       2.353322       2.353322    1[6-(6,6)]
    72      -2.087163      -2.087163      -2.087163    1[6-(6,7)]
    73      -3.632867      -3.632867      -3.632867    1[6-(6,6)]
    74       4.045191       4.045191       4.045191    1[6-(6,7)]
    75       7.432662       7.432662       7.432662    1[6-(6,6)]
    76       9.504892       9.504892       9.504892    1[7-(6,6)]
    77       -3.76961       -3.76961       -3.76961    1[6-(6,7)]
    78      11.839446      11.839446      11.839446    1[6-(6,6)]
    79       8.832282       8.832282       8.832282    1[6-(6,6)]
    80      11.642687      11.642687      11.642687    1[6-(6,7)]
    81      13.424523      13.424523      13.424523    1[6-(6,6)]
    82       6.949294       6.949294       6.949294    1[6-(6,7)]
    83      15.403143      15.403143      15.403143    1[6-(6,6)]
    84      15.571775      15.571775      15.571775    1[7-(6,6)]
    85      14.910368      14.910368      14.910368    1[6-(6,7)]
    86      -10.70762      -10.70762      -10.70762    1[6-(6,6)]
    87      15.045261      15.045261      15.045261    1[6-(6,6)]
    88      14.550663      14.550663      14.550663    1[6-(6,7)]
    89     -10.299155     -10.299155     -10.299155    1[6-(6,6)]
    90      14.601201      14.601201      14.601201    1[6-(6,7)]
    91        5.51047        5.51047        5.51047    1[6-(6,6)]
    92       4.034045       4.034045       4.034045    1[7-(6,6)]
    93       6.063202       6.063202       6.063202    1[6-(6,7)]
    94       0.384224       0.384224       0.384224    1[6-(6,6)]
    95       1.873772       1.873772       1.873772    1[6-(6,6)]
    96       3.998429       3.998429       3.998429    1[6-(6,7)]
    97        0.50787        0.50787        0.50787    1[6-(6,6)]
    98       2.508943       2.508943       2.508943    1[6-(6,7)]
    99      -9.609667      -9.609667      -9.609667    1[6-(6,6)]
   100     -10.374103     -10.374103     -10.374103    1[7-(6,6)]
   101       1.532648       1.532648       1.532648    1[6-(6,7)]
   102      17.220558      17.220558      17.220558    1[6-(6,6)]
   103      -7.014708      -7.014708      -7.014708    1[6-(6,6)]
   104     -11.455171     -11.455171     -11.455171    1[6-(6,7)]
   105       15.10337       15.10337       15.10337    1[6-(6,6)]
   106       -5.32283       -5.32283       -5.32283    1[6-(6,7)]
   107      -6.034839      -6.034839      -6.034839    1[6-(6,6)]
   108      -6.203471      -6.203471      -6.203471    1[7-(6,6)]
   109      -5.542064      -5.542064      -5.542064    1[6-(6,7)]
   110      20.075924      20.075924      20.075924    1[6-(6,6)]
   111      -5.676957      -5.676957      -5.676957    1[6-(6,6)]
   112      -5.182359      -5.182359      -5.182359    1[6-(6,7)]
   113      19.667459      19.667459      19.667459    1[6-(6,6)]
   114      -5.232897      -5.232897      -5.232897    1[6-(6,7)]
   115       1.935642       1.935642       1.935642    1[6-(6,6)]
   116      -0.136588      -0.136588      -0.136588    1[7-(6,6)]
   117      13.137914      13.137914      13.137914    1[6-(6,7)]
   118      -2.471142      -2.471142      -2.471142    1[6-(6,6)]
   119       0.536022       0.536022       0.536022    1[6-(6,6)]
   120      -2.274383      -2.274383      -2.274383    1[6-(6,7)]
   121      -4.056219      -4.056219      -4.056219    1[6-(6,6)]
   122        2.41901        2.41901        2.41901    1[6-(6,7)]
   123      18.977971      18.977971      18.977971    1[6-(6,6)]
   124      19.742407      19.742407      19.742407    1[7-(6,6)]
   125       7.835656       7.835656       7.835656    1[6-(6,7)]
   126      -7.852254      -7.852254      -7.852254    1[6-(6,6)]
   127      16.383012      16.383012      16.383012    1[6-(6,6)]
   128      20.823475      20.823475      20.823475    1[6-(6,7)]
   129      -5.735066      -5.735066      -5.735066    1[6-(6,6)]
   130      14.691134      14.691134      14.691134    1[6-(6,7)]
   131       3.857834       3.857834       3.857834    1[6-(6,6)]
   132       5.334259       5.334259       5.334259    1[7-(6,6)]
   133       3.305102       3.305102       3.305102    1[6-(6,7)]
   134        8.98408        8.98408        8.98408    1[6-(6,6)]
   135       7.494532       7.494532       7.494532    1[6-(6,6)]
   136       5.369875       5.369875       5.369875    1[6-(6,7)]
   137       8.860434       8.860434       8.860434    1[6-(6,6)]
   138       6.859361       6.859361       6.859361    1[6-(6,7)]
   139      -14.87825      -14.87825      -14.87825    1[6-(6,6)]
   140      -13.40184      -13.40184      -13.40184    1[7-(6,6)]
   141      12.673329      12.673329      12.673329    1[6-(6,7)]
   142      -0.384025      -0.384025      -0.384025    1[6-(6,6)]
   143     -11.241567     -11.241567     -11.241567    1[6-(6,6)]
   144      -13.36625      -13.36625      -13.36625    1[6-(6,7)]
   145      -0.507681      -0.507681      -0.507681    1[6-(6,6)]
   146     -11.876726     -11.876726     -11.876726    1[6-(6,7)]
   147       0.241757       0.241757       0.241757    1[6-(6,6)]
   148       1.006209       1.006209       1.006209    1[7-(6,6)]
   149      -1.532571      -1.532571      -1.532571    1[6-(6,7)]
   150       1.515851       1.515851       1.515851    1[6-(6,6)]
   151      -2.353188      -2.353188      -2.353188    1[6-(6,6)]
   152       2.087302       2.087302       2.087302    1[6-(6,7)]
   153       3.633049       3.633049       3.633049    1[6-(6,6)]
   154      -4.045078      -4.045078      -4.045078    1[6-(6,7)]
   155      20.671668      20.671668      20.671668    1[6-(6,6)]
   156      18.599443      18.599443      18.599443    1[7-(6,6)]
   157      22.505951      22.505951      22.505951    1[6-(6,7)]
   158       6.896917       6.896917       6.896917    1[6-(6,6)]
   159      19.272099      19.272099      19.272099    1[6-(6,6)]
   160       16.46164       16.46164       16.46164    1[6-(6,7)]
   161       5.311822       5.311822       5.311822    1[6-(6,6)]
   162      21.155095      21.155095      21.155095    1[6-(6,7)]
   163      12.701433      12.701433      12.701433    1[6-(6,6)]
   164      12.532796      12.532796      12.532796    1[7-(6,6)]
   165     -14.910101     -14.910101     -14.910101    1[6-(6,7)]
   166      10.707865      10.707865      10.707865    1[6-(6,6)]
   167      13.059264      13.059264      13.059264    1[6-(6,6)]
   168      13.553916      13.553916      13.553916    1[6-(6,7)]
   169      10.299418      10.299418      10.299418    1[6-(6,6)]
   170      13.503316      13.503316      13.503316    1[6-(6,7)]
   171       9.609969       9.609969       9.609969    1[6-(6,6)]
   172      10.374392      10.374392      10.374392    1[7-(6,6)]
   173      17.203658      17.203658      17.203658    1[6-(6,7)]
   174      10.883985      10.883985      10.883985    1[6-(6,6)]
   175       7.014982       7.014982       7.014982    1[6-(6,6)]
   176      11.455467      11.455467      11.455467    1[6-(6,7)]
   177      13.001171      13.001171      13.001171    1[6-(6,6)]
   178       5.323113       5.323113       5.323113    1[6-(6,7)]
   179      -5.510227      -5.510227      -5.510227    1[6-(6,6)]
   180      -4.033825      -4.033825      -4.033825    1[7-(6,6)]
   181      -6.062929      -6.062929      -6.062929    1[6-(6,7)]
   182      -9.752025      -9.752025      -9.752025    1[6-(6,6)]
   183      -1.873519      -1.873519      -1.873519    1[6-(6,6)]
   184      -3.998235      -3.998235      -3.998235    1[6-(6,7)]
   185      -9.875701      -9.875701      -9.875701    1[6-(6,6)]
   186      -2.508661      -2.508661      -2.508661    1[6-(6,7)]
   187       3.333222       3.333222       3.333222    1[6-(6,6)]
   188       3.164613       3.164613       3.164613    1[7-(6,6)]
   189       3.825967       3.825967       3.825967    1[6-(6,7)]
   190       1.339731       1.339731       1.339731    1[6-(6,6)]
   191       3.691093       3.691093       3.691093    1[6-(6,6)]
   192       4.185751       4.185751       4.185751    1[6-(6,7)]
   193       0.931296       0.931296       0.931296    1[6-(6,6)]
   194       4.135125       4.135125       4.135125    1[6-(6,7)]
   195      11.303644      11.303644      11.303644    1[6-(6,6)]
   196       9.231428       9.231428       9.231428    1[7-(6,6)]
   197       3.769911       3.769911       3.769911    1[6-(6,7)]
   198      16.264917      16.264917      16.264917    1[6-(6,6)]
   199       9.904051       9.904051       9.904051    1[6-(6,6)]
   200       7.093625       7.093625       7.093625    1[6-(6,7)]
   201      14.679842      14.679842      14.679842    1[6-(6,6)]
   202      11.787031      11.787031      11.787031    1[6-(6,7)]
   203     -11.378128     -11.378128     -11.378128    6[1-(0),6-(1,7),6-(6,7)]
   204     -12.474576     -12.474576     -12.474576    6[1-(0),6-(1,6),7-(6,29)]
   205       2.742129       2.742129       2.742129    6[1-(0),6-(1,6),6-(6,6)]
   206       4.155038       4.155038       4.155038    6[6-(1,6),6-(6,7),7-(6,29)]
   207     -10.552626     -10.552626     -10.552626    6[1-(0),6-(1,7),6-(6,7)]
   208     -10.372186     -10.372186     -10.372186    6[6-(1,6),6-(1,6),7-(1,6)]
   209      -6.716737      -6.716737      -6.716737    6[1-(0),6-(6,6),7-(6,29)]
   210       3.701992       3.701992       3.701992    6[1-(0),6-(1,6),6-(6,7)]
   211     -11.672119     -11.672119     -11.672119    6[1-(0),6-(1,6),7-(6,29)]
   212      -8.294525      -8.294525      -8.294525    6[6-(6,6),7-(1,6),8-(0)]
   213      -7.198824      -7.198824      -7.198824    6[6-(1,6),6-(1,7),6-(7,8)]
   214      -3.510556      -3.510556      -3.510556    6[1-(0),6-(1,7),6-(6,7)]
   215      -3.798346      -3.798346      -3.798346    6[1-(0),6-(1,6),7-(6,29)]
   216      -1.829518      -1.829518      -1.829518    6[1-(0),6-(1,6),6-(6,6)]
   217      -2.412034      -2.412034      -2.412034    6[6-(1,6),6-(6,7),7-(6,29)]
   218      -3.714762      -3.714762      -3.714762    6[1-(0),6-(1,7),6-(6,7)]
   219      -3.476633      -3.476633      -3.476633    6[6-(1,6),6-(1,6),7-(1,6)]
   220      -3.523096      -3.523096      -3.523096    6[1-(0),6-(6,6),7-(6,29)]
   221      -1.617987      -1.617987      -1.617987    6[1-(0),6-(1,6),6-(6,7)]
   222      -3.981381      -3.981381      -3.981381    6[1-(0),6-(1,6),7-(6,29)]
   223      -2.992666      -2.992666      -2.992666    6[6-(6,6),7-(1,6),8-(0)]
   224      -2.752469      -2.752469      -2.752469    6[6-(1,6),6-(1,7),6-(7,8)]
   225      23.619082      23.619082      23.619082    6[1-(0),6-(1,7),6-(6,7)]
   226       23.94322       23.94322       23.94322    6[1-(0),6-(1,6),7-(6,29)]
   227      10.518455      10.518455      10.518455    6[1-(0),6-(1,6),6-(6,6)]
   228      11.653308      11.653308      11.653308    6[6-(1,6),6-(6,7),7-(6,29)]
   229       21.47342       21.47342       21.47342    6[1-(0),6-(1,7),6-(6,7)]
   230      22.377812      22.377812      22.377812    6[6-(1,6),6-(1,6),7-(1,6)]
   231      22.012457      22.012457      22.012457    6[1-(0),6-(6,6),7-(6,29)]
   232        10.5726        10.5726        10.5726    6[1-(0),6-(1,6),6-(6,7)]
   233      21.862572      21.862572      21.862572    6[1-(0),6-(1,6),7-(6,29)]
   234      20.914702      20.914702      20.914702    6[6-(6,6),7-(1,6),8-(0)]
   235      20.944303      20.944303      20.944303    6[6-(1,6),6-(1,7),6-(7,8)]
   236       10.00621       10.00621       10.00621    6[1-(0),6-(1,7),6-(6,7)]
   237       11.06631       11.06631       11.06631    6[1-(0),6-(1,6),7-(6,29)]
   238       7.305542       7.305542       7.305542    6[1-(0),6-(1,6),6-(6,6)]
   239       5.340296       5.340296       5.340296    6[6-(1,6),6-(6,7),7-(6,29)]
   240      11.530576      11.530576      11.530576    6[1-(0),6-(1,7),6-(6,7)]
   241      10.207615      10.207615      10.207615    6[6-(1,6),6-(1,6),7-(1,6)]
   242       6.963983       6.963983       6.963983    6[1-(0),6-(6,6),7-(6,29)]
   243       6.080003       6.080003       6.080003    6[1-(0),6-(1,6),6-(6,7)]
   244      12.527536      12.527536      12.527536    6[1-(0),6-(1,6),7-(6,29)]
   245       9.109098       9.109098       9.109098    6[6-(6,6),7-(1,6),8-(0)]
   246       7.743598       7.743598       7.743598    6[6-(1,6),6-(1,7),6-(7,8)]
   247      -2.010096      -2.010096      -2.010096    6[1-(0),6-(1,7),6-(6,7)]
   248      -3.106533      -3.106533      -3.106533    6[1-(0),6-(1,6),7-(6,29)]
   249      -6.625871      -6.625871      -6.625871    6[1-(0),6-(1,6),6-(6,6)]
   250      -5.212973      -5.212973      -5.212973    6[6-(1,6),6-(6,7),7-(6,29)]
   251       -1.18458       -1.18458       -1.18458    6[1-(0),6-(1,7),6-(6,7)]
   252      -1.004153      -1.004153      -1.004153    6[6-(1,6),6-(1,6),7-(1,6)]
   253        2.65127        2.65127        2.65127    6[1-(0),6-(6,6),7-(6,29)]
   254       -5.66602       -5.66602       -5.66602    6[1-(0),6-(1,6),6-(6,7)]
   255      -2.304063      -2.304063      -2.304063    6[1-(0),6-(1,6),7-(6,29)]
   256       1.073495       1.073495       1.073495    6[6-(6,6),7-(1,6),8-(0)]
   257       2.169183       2.169183       2.169183    6[6-(1,6),6-(1,7),6-(7,8)]
   258       5.857652       5.857652       5.857652    6[1-(0),6-(1,7),6-(6,7)]
   259       5.569873       5.569873       5.569873    6[1-(0),6-(1,6),7-(6,29)]
   260        7.53862        7.53862        7.53862    6[1-(0),6-(1,6),6-(6,6)]
   261       6.956102       6.956102       6.956102    6[6-(1,6),6-(6,7),7-(6,29)]
   262       5.653421       5.653421       5.653421    6[1-(0),6-(1,7),6-(6,7)]
   263       5.891556       5.891556       5.891556    6[6-(1,6),6-(1,6),7-(1,6)]
   264        5.84506        5.84506        5.84506    6[1-(0),6-(6,6),7-(6,29)]
   265       7.750143       7.750143       7.750143    6[1-(0),6-(1,6),6-(6,7)]
   266       5.386815       5.386815       5.386815    6[1-(0),6-(1,6),7-(6,29)]
   267       6.375494       6.375494       6.375494    6[6-(6,6),7-(1,6),8-(0)]
   268       6.615682       6.615682       6.615682    6[6-(1,6),6-(1,7),6-(7,8)]
   269       14.25105       14.25105       14.25105    6[1-(0),6-(1,7),6-(6,7)]
   270      14.575177      14.575177      14.575177    6[1-(0),6-(1,6),7-(6,29)]
   271      19.886455      19.886455      19.886455    6[1-(0),6-(1,6),6-(6,6)]
   272      21.021319      21.021319      21.021319    6[6-(1,6),6-(6,7),7-(6,29)]
   273      12.105374      12.105374      12.105374    6[1-(0),6-(1,7),6-(6,7)]
   274      13.009779      13.009779      13.009779    6[6-(1,6),6-(1,6),7-(1,6)]
   275       12.64445       12.64445       12.64445    6[1-(0),6-(6,6),7-(6,29)]
   276      19.940612      19.940612      19.940612    6[1-(0),6-(1,6),6-(6,7)]
   277      12.494516      12.494516      12.494516    6[1-(0),6-(1,6),7-(6,29)]
   278      11.546682      11.546682      11.546682    6[6-(6,6),7-(1,6),8-(0)]
   279      11.576296      11.576296      11.576296    6[6-(1,6),6-(1,7),6-(7,8)]
   280       0.638003       0.638003       0.638003    6[1-(0),6-(1,7),6-(6,7)]
   281       1.698091       1.698091       1.698091    6[1-(0),6-(1,6),7-(6,29)]
   282      -2.062596      -2.062596      -2.062596    6[1-(0),6-(1,6),6-(6,6)]
   283      -4.027839      -4.027839      -4.027839    6[6-(1,6),6-(6,7),7-(6,29)]
   284       2.162393       2.162393       2.162393    6[1-(0),6-(1,7),6-(6,7)]
   285       0.839426       0.839426       0.839426    6[6-(1,6),6-(1,6),7-(1,6)]
   286      -2.404173      -2.404173      -2.404173    6[1-(0),6-(6,6),7-(6,29)]
   287      -3.288127      -3.288127      -3.288127    6[1-(0),6-(1,6),6-(6,7)]
   288        3.15934        3.15934        3.15934    6[1-(0),6-(1,6),7-(6,29)]
   289      -0.259062      -0.259062      -0.259062    6[6-(6,6),7-(1,6),8-(0)]
   290      -1.624553      -1.624553      -1.624553    6[6-(1,6),6-(1,7),6-(7,8)]
   291        7.35791        7.35791        7.35791    6[1-(0),6-(1,7),6-(6,7)]
   292       6.261468       6.261468       6.261468    6[1-(0),6-(1,6),7-(6,29)]
   293      12.110177      12.110177      12.110177    6[1-(0),6-(1,6),6-(6,6)]
   294      13.523061      13.523061      13.523061    6[6-(1,6),6-(6,7),7-(6,29)]
   295       8.183442       8.183442       8.183442    6[1-(0),6-(1,7),6-(6,7)]
   296       8.363864       8.363864       8.363864    6[6-(1,6),6-(1,6),7-(1,6)]
   297      12.019289      12.019289      12.019289    6[1-(0),6-(6,6),7-(6,29)]
   298      13.070029      13.070029      13.070029    6[1-(0),6-(1,6),6-(6,7)]
   299       7.063954       7.063954       7.063954    6[1-(0),6-(1,6),7-(6,29)]
   300      10.441527      10.441527      10.441527    6[6-(6,6),7-(1,6),8-(0)]
   301      11.537217      11.537217      11.537217    6[6-(1,6),6-(1,7),6-(7,8)]
   302      15.225705      15.225705      15.225705    6[1-(0),6-(1,7),6-(6,7)]
   303      14.937909      14.937909      14.937909    6[1-(0),6-(1,6),7-(6,29)]
   304     -11.197566     -11.197566     -11.197566    6[1-(0),6-(1,6),6-(6,6)]
   305     -11.780057     -11.780057     -11.780057    6[6-(1,6),6-(6,7),7-(6,29)]
   306      15.021468      15.021468      15.021468    6[1-(0),6-(1,7),6-(6,7)]
   307      15.259615      15.259615      15.259615    6[6-(1,6),6-(1,6),7-(1,6)]
   308      15.213176      15.213176      15.213176    6[1-(0),6-(6,6),7-(6,29)]
   309     -10.986025     -10.986025     -10.986025    6[1-(0),6-(1,6),6-(6,7)]
   310      14.754845      14.754845      14.754845    6[1-(0),6-(1,6),7-(6,29)]
   311      15.743579      15.743579      15.743579    6[6-(6,6),7-(1,6),8-(0)]
   312      15.983788      15.983788      15.983788    6[6-(1,6),6-(1,7),6-(7,8)]
   313       4.882997       4.882997       4.882997    6[1-(0),6-(1,7),6-(6,7)]
   314       5.207142       5.207142       5.207142    6[1-(0),6-(1,6),7-(6,29)]
   315       1.150343       1.150343       1.150343    6[1-(0),6-(1,6),6-(6,6)]
   316        2.28518        2.28518        2.28518    6[6-(1,6),6-(6,7),7-(6,29)]
   317       2.737327       2.737327       2.737327    6[1-(0),6-(1,7),6-(6,7)]
   318       3.641719       3.641719       3.641719    6[6-(1,6),6-(1,6),7-(1,6)]
   319       3.276334       3.276334       3.276334    6[1-(0),6-(6,6),7-(6,29)]
   320       1.204482       1.204482       1.204482    6[1-(0),6-(1,6),6-(6,7)]
   321       3.126486       3.126486       3.126486    6[1-(0),6-(1,6),7-(6,29)]
   322       2.178596       2.178596       2.178596    6[6-(6,6),7-(1,6),8-(0)]
   323        2.20819        2.20819        2.20819    6[6-(1,6),6-(1,7),6-(7,8)]
   324      -8.730003      -8.730003      -8.730003    6[1-(0),6-(1,7),6-(6,7)]
   325       -7.66991       -7.66991       -7.66991    6[1-(0),6-(1,6),7-(6,29)]
   326      16.673654      16.673654      16.673654    6[1-(0),6-(1,6),6-(6,6)]
   327      14.708424      14.708424      14.708424    6[6-(1,6),6-(6,7),7-(6,29)]
   328      -7.205629      -7.205629      -7.205629    6[1-(0),6-(1,7),6-(6,7)]
   329       -8.52859       -8.52859       -8.52859    6[6-(1,6),6-(1,6),7-(1,6)]
   330     -11.772192     -11.772192     -11.772192    6[1-(0),6-(6,6),7-(6,29)]
   331      15.448121      15.448121      15.448121    6[1-(0),6-(1,6),6-(6,7)]
   332      -6.208676      -6.208676      -6.208676    6[1-(0),6-(1,6),7-(6,29)]
   333      -9.627095      -9.627095      -9.627095    6[6-(6,6),7-(1,6),8-(0)]
   334     -10.992587     -10.992587     -10.992587    6[6-(1,6),6-(1,7),6-(7,8)]
   335      -5.857401      -5.857401      -5.857401    6[1-(0),6-(1,7),6-(6,7)]
   336      -5.569605      -5.569605      -5.569605    6[1-(0),6-(1,6),7-(6,29)]
   337       20.56587       20.56587       20.56587    6[1-(0),6-(1,6),6-(6,6)]
   338      21.148361      21.148361      21.148361    6[6-(1,6),6-(6,7),7-(6,29)]
   339      -5.653164      -5.653164      -5.653164    6[1-(0),6-(1,7),6-(6,7)]
   340      -5.891311      -5.891311      -5.891311    6[6-(1,6),6-(1,6),7-(1,6)]
   341      -5.844872      -5.844872      -5.844872    6[1-(0),6-(6,6),7-(6,29)]
   342      20.354329      20.354329      20.354329    6[1-(0),6-(1,6),6-(6,7)]
   343      -5.386541      -5.386541      -5.386541    6[1-(0),6-(1,6),7-(6,29)]
   344      -6.375275      -6.375275      -6.375275    6[6-(6,6),7-(1,6),8-(0)]
   345      -6.615484      -6.615484      -6.615484    6[6-(1,6),6-(1,7),6-(7,8)]
   346       2.010394       2.010394       2.010394    6[1-(0),6-(1,7),6-(6,7)]
   347       3.106836       3.106836       3.106836    6[1-(0),6-(1,6),7-(6,29)]
   348      -2.741873      -2.741873      -2.741873    6[1-(0),6-(1,6),6-(6,6)]
   349      -4.154757      -4.154757      -4.154757    6[6-(1,6),6-(6,7),7-(6,29)]
   350       1.184862       1.184862       1.184862    6[1-(0),6-(1,7),6-(6,7)]
   351        1.00444        1.00444        1.00444    6[6-(1,6),6-(1,6),7-(1,6)]
   352      -2.650985      -2.650985      -2.650985    6[1-(0),6-(6,6),7-(6,29)]
   353      -3.701725      -3.701725      -3.701725    6[1-(0),6-(1,6),6-(6,7)]
   354        2.30435        2.30435        2.30435    6[1-(0),6-(1,6),7-(6,29)]
   355      -1.073223      -1.073223      -1.073223    6[6-(6,6),7-(1,6),8-(0)]
   356      -2.168913      -2.168913      -2.168913    6[6-(1,6),6-(1,7),6-(7,8)]
   357      18.098307      18.098307      18.098307    6[1-(0),6-(1,7),6-(6,7)]
   358      17.038214      17.038214      17.038214    6[1-(0),6-(1,6),7-(6,29)]
   359       -7.30535       -7.30535       -7.30535    6[1-(0),6-(1,6),6-(6,6)]
   360       -5.34012       -5.34012       -5.34012    6[6-(1,6),6-(6,7),7-(6,29)]
   361      16.573933      16.573933      16.573933    6[1-(0),6-(1,7),6-(6,7)]
   362      17.896894      17.896894      17.896894    6[6-(1,6),6-(1,6),7-(1,6)]
   363      21.140496      21.140496      21.140496    6[1-(0),6-(6,6),7-(6,29)]
   364      -6.079817      -6.079817      -6.079817    6[1-(0),6-(1,6),6-(6,7)]
   365       15.57698       15.57698       15.57698    6[1-(0),6-(1,6),7-(6,29)]
   366      18.995399      18.995399      18.995399    6[6-(6,6),7-(1,6),8-(0)]
   367      20.360891      20.360891      20.360891    6[6-(1,6),6-(1,7),6-(7,8)]
   368       4.485307       4.485307       4.485307    6[1-(0),6-(1,7),6-(6,7)]
   369       4.161162       4.161162       4.161162    6[1-(0),6-(1,6),7-(6,29)]
   370       8.217961       8.217961       8.217961    6[1-(0),6-(1,6),6-(6,6)]
   371       7.083124       7.083124       7.083124    6[6-(1,6),6-(6,7),7-(6,29)]
   372       6.630977       6.630977       6.630977    6[1-(0),6-(1,7),6-(6,7)]
   373       5.726585       5.726585       5.726585    6[6-(1,6),6-(1,6),7-(1,6)]
   374        6.09197        6.09197        6.09197    6[1-(0),6-(6,6),7-(6,29)]
   375       8.163822       8.163822       8.163822    6[1-(0),6-(1,6),6-(6,7)]
   376       6.241818       6.241818       6.241818    6[1-(0),6-(1,6),7-(6,29)]
   377       7.189708       7.189708       7.189708    6[6-(6,6),7-(1,6),8-(0)]
   378       7.160114       7.160114       7.160114    6[6-(1,6),6-(1,7),6-(7,8)]
   379     -14.250778     -14.250778     -14.250778    6[1-(0),6-(1,7),6-(6,7)]
   380     -14.574916     -14.574916     -14.574916    6[1-(0),6-(1,6),7-(6,29)]
   381      -1.150151      -1.150151      -1.150151    6[1-(0),6-(1,6),6-(6,6)]
   382      -2.285004      -2.285004      -2.285004    6[6-(1,6),6-(6,7),7-(6,29)]
   383     -12.105116     -12.105116     -12.105116    6[1-(0),6-(1,7),6-(6,7)]
   384     -13.009508     -13.009508     -13.009508    6[6-(1,6),6-(1,6),7-(1,6)]
   385     -12.644153     -12.644153     -12.644153    6[1-(0),6-(6,6),7-(6,29)]
   386      -1.204296      -1.204296      -1.204296    6[1-(0),6-(1,6),6-(6,7)]
   387     -12.494268     -12.494268     -12.494268    6[1-(0),6-(1,6),7-(6,29)]
   388     -11.546398     -11.546398     -11.546398    6[6-(6,6),7-(1,6),8-(0)]
   389     -11.575999     -11.575999     -11.575999    6[6-(1,6),6-(1,7),6-(7,8)]
   390      -0.637906      -0.637906      -0.637906    6[1-(0),6-(1,7),6-(6,7)]
   391      -1.698006      -1.698006      -1.698006    6[1-(0),6-(1,6),7-(6,29)]
   392       2.062762       2.062762       2.062762    6[1-(0),6-(1,6),6-(6,6)]
   393       4.028008       4.028008       4.028008    6[6-(1,6),6-(6,7),7-(6,29)]
   394      -2.162272      -2.162272      -2.162272    6[1-(0),6-(1,7),6-(6,7)]
   395      -0.839311      -0.839311      -0.839311    6[6-(1,6),6-(1,6),7-(1,6)]
   396       2.404321       2.404321       2.404321    6[1-(0),6-(6,6),7-(6,29)]
   397       3.288301       3.288301       3.288301    6[1-(0),6-(1,6),6-(6,7)]
   398      -3.159232      -3.159232      -3.159232    6[1-(0),6-(1,6),7-(6,29)]
   399       0.259206       0.259206       0.259206    6[6-(6,6),7-(1,6),8-(0)]
   400       1.624706       1.624706       1.624706    6[6-(1,6),6-(1,7),6-(7,8)]
   401      20.746432      20.746432      20.746432    6[1-(0),6-(1,7),6-(6,7)]
   402       21.84288       21.84288       21.84288    6[1-(0),6-(1,6),7-(6,29)]
   403       6.626175       6.626175       6.626175    6[1-(0),6-(1,6),6-(6,6)]
   404       5.213266       5.213266       5.213266    6[6-(1,6),6-(6,7),7-(6,29)]
   405       19.92093       19.92093       19.92093    6[1-(0),6-(1,7),6-(6,7)]
   406       19.74049       19.74049       19.74049    6[6-(1,6),6-(1,6),7-(1,6)]
   407      16.085041      16.085041      16.085041    6[1-(0),6-(6,6),7-(6,29)]
   408       5.666312       5.666312       5.666312    6[1-(0),6-(1,6),6-(6,7)]
   409      21.040423      21.040423      21.040423    6[1-(0),6-(1,6),7-(6,29)]
   410      17.662829      17.662829      17.662829    6[6-(6,6),7-(1,6),8-(0)]
   411      16.567128      16.567128      16.567128    6[6-(1,6),6-(1,7),6-(7,8)]
   412       12.87886       12.87886       12.87886    6[1-(0),6-(1,7),6-(6,7)]
   413       13.16665       13.16665       13.16665    6[1-(0),6-(1,6),7-(6,29)]
   414      11.197822      11.197822      11.197822    6[1-(0),6-(1,6),6-(6,6)]
   415      11.780338      11.780338      11.780338    6[6-(1,6),6-(6,7),7-(6,29)]
   416      13.083066      13.083066      13.083066    6[1-(0),6-(1,7),6-(6,7)]
   417      12.844937      12.844937      12.844937    6[6-(1,6),6-(1,6),7-(1,6)]
   418        12.8914        12.8914        12.8914    6[1-(0),6-(6,6),7-(6,29)]
   419      10.986291      10.986291      10.986291    6[1-(0),6-(1,6),6-(6,7)]
   420      13.349685      13.349685      13.349685    6[1-(0),6-(1,6),7-(6,29)]
   421       12.36097       12.36097       12.36097    6[6-(6,6),7-(1,6),8-(0)]
   422      12.120773      12.120773      12.120773    6[6-(1,6),6-(1,7),6-(7,8)]
   423       8.730301       8.730301       8.730301    6[1-(0),6-(1,7),6-(6,7)]
   424       7.670213       7.670213       7.670213    6[1-(0),6-(1,6),7-(6,29)]
   425        11.4309        11.4309        11.4309    6[1-(0),6-(1,6),6-(6,6)]
   426      13.396143      13.396143      13.396143    6[6-(1,6),6-(6,7),7-(6,29)]
   427       7.205911       7.205911       7.205911    6[1-(0),6-(1,7),6-(6,7)]
   428       8.528878       8.528878       8.528878    6[6-(1,6),6-(1,6),7-(1,6)]
   429      11.772477      11.772477      11.772477    6[1-(0),6-(6,6),7-(6,29)]
   430      12.656431      12.656431      12.656431    6[1-(0),6-(1,6),6-(6,7)]
   431       6.208964       6.208964       6.208964    6[1-(0),6-(1,6),7-(6,29)]
   432       9.627366       9.627366       9.627366    6[6-(6,6),7-(1,6),8-(0)]
   433      10.992857      10.992857      10.992857    6[6-(1,6),6-(1,7),6-(7,8)]
   434      -4.882746      -4.882746      -4.882746    6[1-(0),6-(1,7),6-(6,7)]
   435      -5.206873      -5.206873      -5.206873    6[1-(0),6-(1,6),7-(6,29)]
   436     -10.518151     -10.518151     -10.518151    6[1-(0),6-(1,6),6-(6,6)]
   437     -11.653015     -11.653015     -11.653015    6[6-(1,6),6-(6,7),7-(6,29)]
   438       -2.73707       -2.73707       -2.73707    6[1-(0),6-(1,7),6-(6,7)]
   439      -3.641475      -3.641475      -3.641475    6[6-(1,6),6-(1,6),7-(1,6)]
   440      -3.276146      -3.276146      -3.276146    6[1-(0),6-(6,6),7-(6,29)]
   441     -10.572308     -10.572308     -10.572308    6[1-(0),6-(1,6),6-(6,7)]
   442      -3.126212      -3.126212      -3.126212    6[1-(0),6-(1,6),7-(6,29)]
   443      -2.178378      -2.178378      -2.178378    6[6-(6,6),7-(1,6),8-(0)]
   444      -2.207992      -2.207992      -2.207992    6[6-(1,6),6-(1,7),6-(7,8)]
   445       3.510652       3.510652       3.510652    6[1-(0),6-(1,7),6-(6,7)]
   446       3.798431       3.798431       3.798431    6[1-(0),6-(1,6),7-(6,29)]
   447       1.829684       1.829684       1.829684    6[1-(0),6-(1,6),6-(6,6)]
   448       2.412202       2.412202       2.412202    6[6-(1,6),6-(6,7),7-(6,29)]
   449       3.714883       3.714883       3.714883    6[1-(0),6-(1,7),6-(6,7)]
   450       3.476748       3.476748       3.476748    6[6-(1,6),6-(1,6),7-(1,6)]
   451       3.523244       3.523244       3.523244    6[1-(0),6-(6,6),7-(6,29)]
   452       1.618161       1.618161       1.618161    6[1-(0),6-(1,6),6-(6,7)]
   453       3.981489       3.981489       3.981489    6[1-(0),6-(1,6),7-(6,29)]
   454        2.99281        2.99281        2.99281    6[6-(6,6),7-(1,6),8-(0)]
   455       2.752622       2.752622       2.752622    6[6-(1,6),6-(1,7),6-(7,8)]
   456        11.3784        11.3784        11.3784    6[1-(0),6-(1,7),6-(6,7)]
   457      12.474837      12.474837      12.474837    6[1-(0),6-(1,6),7-(6,29)]
   458      15.994175      15.994175      15.994175    6[1-(0),6-(1,6),6-(6,6)]
   459      14.581277      14.581277      14.581277    6[6-(1,6),6-(6,7),7-(6,29)]
   460      10.552884      10.552884      10.552884    6[1-(0),6-(1,7),6-(6,7)]
   461      10.372457      10.372457      10.372457    6[6-(1,6),6-(1,6),7-(1,6)]
   462       6.717034       6.717034       6.717034    6[1-(0),6-(6,6),7-(6,29)]
   463      15.034324      15.034324      15.034324    6[1-(0),6-(1,6),6-(6,7)]
   464      11.672367      11.672367      11.672367    6[1-(0),6-(1,6),7-(6,29)]
   465       8.294809       8.294809       8.294809    6[6-(6,6),7-(1,6),8-(0)]
   466       7.199121       7.199121       7.199121    6[6-(1,6),6-(1,7),6-(7,8)]
   467       3.619555       3.619555       3.619555    7[6-(1,6),6-(6,6),29-(7,7,7,7,7)]
   468     -12.641151     -12.641151     -12.641151    7[6-(1,6),6-(1,6),29-(7,7,7)]
   469      -9.289415      -9.289415      -9.289415    7[1-(0),6-(6,6),6-(6,8)]
   470      -3.360841      -3.360841      -3.360841    7[6-(1,6),6-(6,6),29-(7,7,7,7,7)]
   471      -4.042471      -4.042471      -4.042471    7[6-(1,6),6-(1,6),29-(7,7,7)]
   472      -3.205519      -3.205519      -3.205519    7[1-(0),6-(6,6),6-(6,8)]
   473      12.686802      12.686802      12.686802    7[6-(1,6),6-(6,6),29-(7,7,7,7,7)]
   474      23.090914      23.090914      23.090914    7[6-(1,6),6-(1,6),29-(7,7,7)]
   475      22.105199      22.105199      22.105199    7[1-(0),6-(6,6),6-(6,8)]
   476       5.791092       5.791092       5.791092    7[6-(1,6),6-(6,6),29-(7,7,7,7,7)]
   477      12.329315      12.329315      12.329315    7[6-(1,6),6-(1,6),29-(7,7,7)]
   478       9.126343       9.126343       9.126343    7[1-(0),6-(6,6),6-(6,8)]
   479      -5.748445      -5.748445      -5.748445    7[6-(1,6),6-(6,6),29-(7,7,7,7,7)]
   480      -3.273096      -3.273096      -3.273096    7[6-(1,6),6-(1,6),29-(7,7,7)]
   481       0.078607       0.078607       0.078607    7[1-(0),6-(6,6),6-(6,8)]
   482       6.007308       6.007308       6.007308    7[6-(1,6),6-(6,6),29-(7,7,7,7,7)]
   483       5.325743       5.325743       5.325743    7[6-(1,6),6-(1,6),29-(7,7,7)]
   484       6.162659       6.162659       6.162659    7[1-(0),6-(6,6),6-(6,8)]
   485      22.054801      22.054801      22.054801    7[6-(1,6),6-(6,6),29-(7,7,7,7,7)]
   486      13.722859      13.722859      13.722859    7[6-(1,6),6-(1,6),29-(7,7,7)]
   487      12.737176      12.737176      12.737176    7[1-(0),6-(6,6),6-(6,8)]
   488      -3.577056      -3.577056      -3.577056    7[6-(1,6),6-(6,6),29-(7,7,7,7,7)]
   489       2.961102       2.961102       2.961102    7[6-(1,6),6-(1,6),29-(7,7,7)]
   490      -0.241835      -0.241835      -0.241835    7[1-(0),6-(6,6),6-(6,8)]
   491      12.987573      12.987573      12.987573    7[6-(1,6),6-(6,6),29-(7,7,7,7,7)]
   492        6.09491        6.09491        6.09491    7[6-(1,6),6-(1,6),29-(7,7,7)]
   493       9.446628       9.446628       9.446628    7[1-(0),6-(6,6),6-(6,8)]
   494     -12.728859     -12.728859     -12.728859    7[6-(1,6),6-(6,6),29-(7,7,7,7,7)]
   495      14.693766      14.693766      14.693766    7[6-(1,6),6-(1,6),29-(7,7,7)]
   496      15.530736      15.530736      15.530736    7[1-(0),6-(6,6),6-(6,8)]
   497        3.31867        3.31867        3.31867    7[6-(1,6),6-(6,6),29-(7,7,7,7,7)]
   498       4.354835       4.354835       4.354835    7[6-(1,6),6-(1,6),29-(7,7,7)]
   499       3.369099       3.369099       3.369099    7[1-(0),6-(6,6),6-(6,8)]
   500      15.159224      15.159224      15.159224    7[6-(1,6),6-(6,6),29-(7,7,7,7,7)]
   501      -6.406904      -6.406904      -6.406904    7[6-(1,6),6-(1,6),29-(7,7,7)]
   502      -9.609856      -9.609856      -9.609856    7[1-(0),6-(6,6),6-(6,8)]
   503      22.097163      22.097163      22.097163    7[6-(1,6),6-(6,6),29-(7,7,7,7,7)]
   504      -5.325462      -5.325462      -5.325462    7[6-(1,6),6-(1,6),29-(7,7,7)]
   505      -6.162432      -6.162432      -6.162432    7[1-(0),6-(6,6),6-(6,8)]
   506      -3.619269      -3.619269      -3.619269    7[6-(1,6),6-(6,6),29-(7,7,7,7,7)]
   507       3.273394       3.273394       3.273394    7[6-(1,6),6-(1,6),29-(7,7,7)]
   508      -0.078324      -0.078324      -0.078324    7[1-(0),6-(6,6),6-(6,8)]
   509       -5.79092       -5.79092       -5.79092    7[6-(1,6),6-(6,6),29-(7,7,7,7,7)]
   510      15.775208      15.775208      15.775208    7[6-(1,6),6-(1,6),29-(7,7,7)]
   511       18.97816       18.97816       18.97816    7[1-(0),6-(6,6),6-(6,8)]
   512       6.049634       6.049634       6.049634    7[6-(1,6),6-(6,6),29-(7,7,7,7,7)]
   513       5.013469       5.013469       5.013469    7[6-(1,6),6-(1,6),29-(7,7,7)]
   514       5.999205       5.999205       5.999205    7[1-(0),6-(6,6),6-(6,8)]
   515      -3.318498      -3.318498      -3.318498    7[6-(1,6),6-(6,6),29-(7,7,7,7,7)]
   516      -13.72261      -13.72261      -13.72261    7[6-(1,6),6-(1,6),29-(7,7,7)]
   517     -12.736895     -12.736895     -12.736895    7[1-(0),6-(6,6),6-(6,8)]
   518       3.577212       3.577212       3.577212    7[6-(1,6),6-(6,6),29-(7,7,7,7,7)]
   519      -2.961011      -2.961011      -2.961011    7[6-(1,6),6-(1,6),29-(7,7,7)]
   520       0.241961       0.241961       0.241961    7[1-(0),6-(6,6),6-(6,8)]
   521       5.748749       5.748749       5.748749    7[6-(1,6),6-(6,6),29-(7,7,7,7,7)]
   522      22.009455      22.009455      22.009455    7[6-(1,6),6-(1,6),29-(7,7,7)]
   523      18.657719      18.657719      18.657719    7[1-(0),6-(6,6),6-(6,8)]
   524      12.729145      12.729145      12.729145    7[6-(1,6),6-(6,6),29-(7,7,7,7,7)]
   525      13.410775      13.410775      13.410775    7[6-(1,6),6-(1,6),29-(7,7,7)]
   526      12.573823      12.573823      12.573823    7[1-(0),6-(6,6),6-(6,8)]
   527       12.94536       12.94536       12.94536    7[6-(1,6),6-(6,6),29-(7,7,7,7,7)]
   528       6.407202       6.407202       6.407202    7[6-(1,6),6-(1,6),29-(7,7,7)]
   529       9.610139       9.610139       9.610139    7[1-(0),6-(6,6),6-(6,8)]
   530     -12.686497     -12.686497     -12.686497    7[6-(1,6),6-(6,6),29-(7,7,7,7,7)]
   531      -4.354555      -4.354555      -4.354555    7[6-(1,6),6-(1,6),29-(7,7,7)]
   532      -3.368872      -3.368872      -3.368872    7[1-(0),6-(6,6),6-(6,8)]
   533       3.360996       3.360996       3.360996    7[6-(1,6),6-(6,6),29-(7,7,7,7,7)]
   534       4.042561       4.042561       4.042561    7[6-(1,6),6-(1,6),29-(7,7,7)]
   535       3.205645       3.205645       3.205645    7[1-(0),6-(6,6),6-(6,8)]
   536      15.116749      15.116749      15.116749    7[6-(1,6),6-(6,6),29-(7,7,7,7,7)]
   537        12.6414        12.6414        12.6414    7[6-(1,6),6-(1,6),29-(7,7,7)]
   538       9.289697       9.289697       9.289697    7[1-(0),6-(6,6),6-(6,8)]
   539       9.383464       9.383464       9.383464    7[8-(0),8-(0),8-(0)]
   540       5.463476       5.463476       5.463476    7[8-(0),8-(0),8-(0)]
   541      -3.127787      -3.127787      -3.127787    7[8-(0),8-(0),8-(0)]
   542      -1.821139      -1.821139      -1.821139    7[8-(0),8-(0),8-(0)]
   543      -3.127787      -3.127787      -3.127787    7[8-(0),8-(0),8-(0)]
   544      -1.821139      -1.821139      -1.821139    7[8-(0),8-(0),8-(0)]
   545       6.240415       6.240415       6.240415    7[8-(0),8-(0),8-(0)]
   546       7.547106       7.547106       7.547106    7[8-(0),8-(0),8-(0)]
   547      -6.240211      -6.240211      -6.240211    7[8-(0),8-(0),8-(0)]
   548      -7.546859      -7.546859      -7.546859    7[8-(0),8-(0),8-(0)]
   549      18.720836      18.720836      18.720836    7[8-(0),8-(0),8-(0)]
   550      22.640824      22.640824      22.640824    7[8-(0),8-(0),8-(0)]
   551      -6.240211      -6.240211      -6.240211    7[8-(0),8-(0),8-(0)]
   552      -7.546859      -7.546859      -7.546859    7[8-(0),8-(0),8-(0)]
   553       3.127889       3.127889       3.127889    7[8-(0),8-(0),8-(0)]
   554       1.821198       1.821198       1.821198    7[8-(0),8-(0),8-(0)]
   555      -8.248442      -8.248442      -8.248442    8[6-(6,7)]
   556      -2.921835      -2.921835      -2.921835    8[6-(6,7)]
   557      19.883464      19.883464      19.883464    8[6-(6,7)]
   558      10.023421      10.023421      10.023421    8[6-(6,7)]
   559       1.119585       1.119585       1.119585    8[6-(6,7)]
   560       6.446316       6.446316       6.446316    8[6-(6,7)]
   561      10.515437      10.515437      10.515437    8[6-(6,7)]
   562        0.65527        0.65527        0.65527    8[6-(6,7)]
   563      10.487627      10.487627      10.487627    8[6-(6,7)]
   564      15.814394      15.814394      15.814394    8[6-(6,7)]
   565       1.147358       1.147358       1.147358    8[6-(6,7)]
   566      -8.712771      -8.712771      -8.712771    8[6-(6,7)]
   567       -6.44609       -6.44609       -6.44609    8[6-(6,7)]
   568      -1.119323      -1.119323      -1.119323    8[6-(6,7)]
   569      18.081075      18.081075      18.081075    8[6-(6,7)]
   570       8.220946       8.220946       8.220946    8[6-(6,7)]
   571      -10.51516      -10.51516      -10.51516    8[6-(6,7)]
   572      -0.655117      -0.655117      -0.655117    8[6-(6,7)]
   573      17.616746      17.616746      17.616746    8[6-(6,7)]
   574      12.290139      12.290139      12.290139    8[6-(6,7)]
   575       8.713034       8.713034       8.713034    8[6-(6,7)]
   576      -1.147133      -1.147133      -1.147133    8[6-(6,7)]
   577       2.921988       2.921988       2.921988    8[6-(6,7)]
   578       8.248719       8.248719       8.248719    8[6-(6,7)]
   579       0.019774       0.019774       0.019774    8[7-(8,8)]
   580      -9.348231      -9.348231      -9.348231    8[7-(8,8)]
   581       9.387782       9.387782       9.387782    8[7-(8,8)]
   582      -3.982468      -3.982468      -3.982468    8[7-(8,8)]
   583     -13.350469     -13.350469     -13.350469    8[7-(8,8)]
   584       5.385543       5.385543       5.385543    8[7-(8,8)]
   585      -2.208021      -2.208021      -2.208021    8[7-(8,8)]
   586      23.884007      23.884007      23.884007    8[7-(8,8)]
   587      15.776945      15.776945      15.776945    8[7-(8,8)]
   588      -1.031963      -1.031963      -1.031963    8[7-(8,8)]
   589      25.164235      25.164235      25.164235    8[7-(8,8)]
   590      17.322855      17.322855      17.322855    8[7-(8,8)]
   591      14.516002      14.516002      14.516002    8[7-(8,8)]
   592       -2.95934       -2.95934       -2.95934    8[7-(8,8)]
   593     -11.576029     -11.576029     -11.576029    8[7-(8,8)]
   594      15.796234      15.796234      15.796234    8[7-(8,8)]
   595      -1.413431      -1.413431      -1.413431    8[7-(8,8)]
   596     -10.399974     -10.399974     -10.399974    8[7-(8,8)]
   597       6.408853       6.408853       6.408853    8[7-(8,8)]
   598       7.160172       7.160172       7.160172    8[7-(8,8)]
   599        5.14791        5.14791        5.14791    8[7-(8,8)]
   600       7.954805       7.954805       7.954805    8[7-(8,8)]
   601       8.336273       8.336273       8.336273    8[7-(8,8)]
   602       6.428184       6.428184       6.428184    8[7-(8,8)]
   603      20.944333      20.944333      20.944333    8[7-(8,8)]
   604      -5.147698      -5.147698      -5.147698    8[7-(8,8)]
   605      12.327644      12.327644      12.327644    8[7-(8,8)]
   606      19.768278      19.768278      19.768278    8[7-(8,8)]
   607       -6.42793       -6.42793       -6.42793    8[7-(8,8)]
   608      10.781735      10.781735      10.781735    8[7-(8,8)]
   609      -0.019478      -0.019478      -0.019478    8[7-(8,8)]
   610        9.34853        9.34853        9.34853    8[7-(8,8)]
   611      18.716535      18.716535      18.716535    8[7-(8,8)]
   612       3.982761       3.982761       3.982761    8[7-(8,8)]
   613      13.350772      13.350772      13.350772    8[7-(8,8)]
   614      22.718773      22.718773      22.718773    8[7-(8,8)]
   615      -6.408641      -6.408641      -6.408641    8[7-(8,8)]
   616      11.576325      11.576325      11.576325    8[7-(8,8)]
   617     -14.515703     -14.515703     -14.515703    8[7-(8,8)]
   618      -7.954551      -7.954551      -7.954551    8[7-(8,8)]
   619      10.400267      10.400267      10.400267    8[7-(8,8)]
   620     -15.795931     -15.795931     -15.795931    8[7-(8,8)]
   621       4.220394       4.220394       4.220394    8[7-(8,8)]
   622       2.959451       2.959451       2.959451    8[7-(8,8)]
   623       2.208132       2.208132       2.208132    8[7-(8,8)]
   624        2.94012        2.94012        2.94012    8[7-(8,8)]
   625       1.413499       1.413499       1.413499    8[7-(8,8)]
   626       1.032031       1.032031       1.032031    8[7-(8,8)]
