# Supplementary material for: A collection of forcefield precursors for metal–organic frameworks
Source: RSC Adv. 2019 Nov 13;9(63):36492–507. doi: 10.1039/c9ra07327b (PMC9075174; doi:10.1039/c9ra07327b)
Supplement: RA-009-C9RA07327B-s2351 [file RA-009-C9RA07327B-s2351.txt]

TASZAQ_charged

28.655000    0.000000    0.000000
-9.551563    27.016230    0.000000
-9.551563    -13.507894    23.396869

     1       4.775937       4.775937       4.775937    30[7-(6,6),7-(6,6),7-(6,6),7-(6,6),7-(6,6),7-(6,6)]
     2      -4.775781      -4.775781      -4.775781    30[7-(6,6),7-(6,6),7-(6,6),7-(6,6),7-(6,6),7-(6,6)]
     3      -4.775781      -4.775781      -4.775781    30[7-(6,6),7-(6,6),7-(6,6),7-(6,6),7-(6,6),7-(6,6)]
     4        14.3275        14.3275        14.3275    30[7-(6,6),7-(6,6),7-(6,6),7-(6,6),7-(6,6),7-(6,6)]
     5      -4.685997      -4.685997      -4.685997    30[7-(6,6),7-(6,6),7-(6,6),7-(6,6)]
     6     -14.417129     -14.417129     -14.417129    30[7-(6,6),7-(6,6),7-(6,6),7-(6,6)]
     7      14.417364      14.417364      14.417364    30[7-(6,6),7-(6,6),7-(6,6),7-(6,6)]
     8       4.686073       4.686073       4.686073    30[7-(6,6),7-(6,6),7-(6,6),7-(6,6)]
     9      14.417364      14.417364      14.417364    30[7-(6,6),7-(6,6),7-(6,6),7-(6,6)]
    10       4.686073       4.686073       4.686073    30[7-(6,6),7-(6,6),7-(6,6),7-(6,6)]
    11       1.056491       1.056491       1.056491    1[7-(6,6)]
    12       0.206379       0.206379       0.206379    1[6-(6,6)]
    13      -2.284679      -2.284679      -2.284679    1[6-(6,6)]
    14       2.193153       2.193153       2.193153    1[6-(6,7)]
    15       3.751996       3.751996       3.751996    1[6-(6,6)]
    16       1.591401       1.591401       1.591401    1[6-(6,6)]
    17       -1.61609       -1.61609       -1.61609    1[6-(6,7)]
    18      -4.023093      -4.023093      -4.023093    1[6-(6,7)]
    19      12.782195      12.782195      12.782195    1[7-(6,6)]
    20      13.173824      13.173824      13.173824    1[6-(6,6)]
    21      13.219642      13.219642      13.219642    1[6-(6,6)]
    22      13.769834      13.769834      13.769834    1[6-(6,7)]
    23      10.495503      10.495503      10.495503    1[6-(6,6)]
    24      10.932967      10.932967      10.932967    1[6-(6,6)]
    25     -15.106748     -15.106748     -15.106748    1[6-(6,7)]
    26      13.693408      13.693408      13.693408    1[6-(6,7)]
    27      -13.67591      -13.67591      -13.67591    1[7-(6,6)]
    28     -15.156418     -15.156418     -15.156418    1[6-(6,6)]
    29     -11.419816     -11.419816     -11.419816    1[6-(6,6)]
    30     -13.651084     -13.651084     -13.651084    1[6-(6,7)]
    31      -0.592132      -0.592132      -0.592132    1[6-(6,6)]
    32      -0.475605      -0.475605      -0.475605    1[6-(6,6)]
    33      13.017177      13.017177      13.017177    1[6-(6,7)]
    34     -12.042587     -12.042587     -12.042587    1[6-(6,7)]
    35      18.940973      18.940973      18.940973    1[7-(6,6)]
    36      20.879963      20.879963      20.879963    1[6-(6,6)]
    37      19.588601      19.588601      19.588601    1[6-(6,6)]
    38      16.791844      16.791844      16.791844    1[6-(6,7)]
    39       5.448381       5.448381       5.448381    1[6-(6,6)]
    40       7.054984       7.054984       7.054984    1[6-(6,6)]
    41      22.809409      22.809409      22.809409    1[6-(6,7)]
    42       21.47602       21.47602       21.47602    1[6-(6,7)]
    43      20.159822      20.159822      20.159822    1[7-(6,6)]
    44      19.309723      19.309723      19.309723    1[6-(6,6)]
    45      16.818655      16.818655      16.818655    1[6-(6,6)]
    46      21.296459      21.296459      21.296459    1[6-(6,7)]
    47      -5.799686      -5.799686      -5.799686    1[6-(6,6)]
    48      -7.960271      -7.960271      -7.960271    1[6-(6,6)]
    49       7.935704       7.935704       7.935704    1[6-(6,7)]
    50      15.080252      15.080252      15.080252    1[6-(6,7)]
    51      -6.321207      -6.321207      -6.321207    1[7-(6,6)]
    52      -5.929583      -5.929583      -5.929583    1[6-(6,6)]
    53      -5.883714      -5.883714      -5.883714    1[6-(6,6)]
    54      -5.333576      -5.333576      -5.333576    1[6-(6,7)]
    55      20.047109      20.047109      20.047109    1[6-(6,6)]
    56      20.484591      20.484591      20.484591    1[6-(6,6)]
    57      -5.555143      -5.555143      -5.555143    1[6-(6,7)]
    58      -5.409939      -5.409939      -5.409939    1[6-(6,7)]
    59       5.427321       5.427321       5.427321    1[7-(6,6)]
    60       3.946801       3.946801       3.946801    1[6-(6,6)]
    61       7.683414       7.683414       7.683414    1[6-(6,6)]
    62       5.452173       5.452173       5.452173    1[6-(6,7)]
    63        8.95955        8.95955        8.95955    1[6-(6,6)]
    64       9.076067       9.076067       9.076067    1[6-(6,6)]
    65       3.465383       3.465383       3.465383    1[6-(6,7)]
    66       7.060631       7.060631       7.060631    1[6-(6,7)]
    67      -0.162189      -0.162189      -0.162189    1[7-(6,6)]
    68       1.776806       1.776806       1.776806    1[6-(6,6)]
    69       0.485394       0.485394       0.485394    1[6-(6,6)]
    70      -2.311308      -2.311308      -2.311308    1[6-(6,7)]
    71      -4.103225      -4.103225      -4.103225    1[6-(6,6)]
    72       -2.49664       -2.49664       -2.49664    1[6-(6,6)]
    73      13.257805      13.257805      13.257805    1[6-(6,7)]
    74       2.372803       2.372803       2.372803    1[6-(6,7)]
    75      10.608241      10.608241      10.608241    1[7-(6,6)]
    76       9.758157       9.758157       9.758157    1[6-(6,6)]
    77       7.267059       7.267059       7.267059    1[6-(6,6)]
    78      11.744886      11.744886      11.744886    1[6-(6,7)]
    79      13.303686      13.303686      13.303686    1[6-(6,6)]
    80      11.143103      11.143103      11.143103    1[6-(6,6)]
    81      17.487271      17.487271      17.487271    1[6-(6,7)]
    82       5.528665       5.528665       5.528665    1[6-(6,7)]
    83       3.230444       3.230444       3.230444    1[7-(6,6)]
    84       3.622045       3.622045       3.622045    1[6-(6,6)]
    85       3.667904       3.667904       3.667904    1[6-(6,6)]
    86       4.218101       4.218101       4.218101    1[6-(6,7)]
    87       0.943813       0.943813       0.943813    1[6-(6,6)]
    88       1.381265       1.381265       1.381265    1[6-(6,6)]
    89       3.996454       3.996454       3.996454    1[6-(6,7)]
    90        4.14165        4.14165        4.14165    1[6-(6,7)]
    91      -4.124329      -4.124329      -4.124329    1[7-(6,6)]
    92      -5.604827      -5.604827      -5.604827    1[6-(6,6)]
    93      -1.868205      -1.868205      -1.868205    1[6-(6,6)]
    94      -4.099504      -4.099504      -4.099504    1[6-(6,7)]
    95     -10.143718     -10.143718     -10.143718    1[6-(6,6)]
    96      -10.02717      -10.02717      -10.02717    1[6-(6,6)]
    97      -6.086215      -6.086215      -6.086215    1[6-(6,7)]
    98      -2.490957      -2.490957      -2.490957    1[6-(6,7)]
    99       9.389392       9.389392       9.389392    1[7-(6,6)]
   100      11.328372      11.328372      11.328372    1[6-(6,6)]
   101       10.03699       10.03699       10.03699    1[6-(6,6)]
   102       7.240265       7.240265       7.240265    1[6-(6,7)]
   103      14.999967      14.999967      14.999967    1[6-(6,6)]
   104      16.606549      16.606549      16.606549    1[6-(6,6)]
   105       3.706237       3.706237       3.706237    1[6-(6,7)]
   106       11.92439       11.92439       11.92439    1[6-(6,7)]
   107        6.32143        6.32143        6.32143    1[7-(6,6)]
   108       5.929829       5.929829       5.929829    1[6-(6,6)]
   109        5.88397        5.88397        5.88397    1[6-(6,6)]
   110       5.333773       5.333773       5.333773    1[6-(6,7)]
   111       8.608061       8.608061       8.608061    1[6-(6,6)]
   112       8.170609       8.170609       8.170609    1[6-(6,6)]
   113        5.55542        5.55542        5.55542    1[6-(6,7)]
   114       5.410224       5.410224       5.410224    1[6-(6,7)]
   115      -1.056367      -1.056367      -1.056367    1[7-(6,6)]
   116      -0.206283      -0.206283      -0.206283    1[6-(6,6)]
   117       2.284815       2.284815       2.284815    1[6-(6,6)]
   118      -2.193012      -2.193012      -2.193012    1[6-(6,7)]
   119      -3.751812      -3.751812      -3.751812    1[6-(6,6)]
   120      -1.591229      -1.591229      -1.591229    1[6-(6,6)]
   121      -7.935397      -7.935397      -7.935397    1[6-(6,7)]
   122       4.023209       4.023209       4.023209    1[6-(6,7)]
   123       0.162482       0.162482       0.162482    1[7-(6,6)]
   124      -1.776498      -1.776498      -1.776498    1[6-(6,6)]
   125      -0.485116      -0.485116      -0.485116    1[6-(6,6)]
   126       2.311609       2.311609       2.311609    1[6-(6,7)]
   127      -5.448093      -5.448093      -5.448093    1[6-(6,6)]
   128      -7.054675      -7.054675      -7.054675    1[6-(6,6)]
   129       5.845637       5.845637       5.845637    1[6-(6,7)]
   130      -2.372516      -2.372516      -2.372516    1[6-(6,7)]
   131      13.676203      13.676203      13.676203    1[7-(6,6)]
   132      15.156701      15.156701      15.156701    1[6-(6,6)]
   133      11.420079      11.420079      11.420079    1[6-(6,6)]
   134      13.651378      13.651378      13.651378    1[6-(6,7)]
   135      19.695592      19.695592      19.695592    1[6-(6,6)]
   136      19.579044      19.579044      19.579044    1[6-(6,6)]
   137      15.638089      15.638089      15.638089    1[6-(6,7)]
   138      12.042831      12.042831      12.042831    1[6-(6,7)]
   139      23.227784      23.227784      23.227784    1[7-(6,6)]
   140      24.708292      24.708292      24.708292    1[6-(6,6)]
   141       20.97169       20.97169       20.97169    1[6-(6,6)]
   142      23.202958      23.202958      23.202958    1[6-(6,7)]
   143      10.144006      10.144006      10.144006    1[6-(6,6)]
   144      10.027479      10.027479      10.027479    1[6-(6,6)]
   145      -3.465303      -3.465303      -3.465303    1[6-(6,7)]
   146      21.594461      21.594461      21.594461    1[6-(6,7)]
   147      -9.389099      -9.389099      -9.389099    1[7-(6,6)]
   148     -11.328089     -11.328089     -11.328089    1[6-(6,6)]
   149     -10.036727     -10.036727     -10.036727    1[6-(6,6)]
   150       -7.23997       -7.23997       -7.23997    1[6-(6,7)]
   151       4.103493       4.103493       4.103493    1[6-(6,6)]
   152        2.49689        2.49689        2.49689    1[6-(6,6)]
   153     -13.257535     -13.257535     -13.257535    1[6-(6,7)]
   154     -11.924146     -11.924146     -11.924146    1[6-(6,7)]
   155       8.495383       8.495383       8.495383    1[7-(6,6)]
   156       9.345495       9.345495       9.345495    1[6-(6,6)]
   157      11.836553      11.836553      11.836553    1[6-(6,6)]
   158       7.358721       7.358721       7.358721    1[6-(6,7)]
   159       5.799878       5.799878       5.799878    1[6-(6,6)]
   160       7.960473       7.960473       7.960473    1[6-(6,6)]
   161      11.167964      11.167964      11.167964    1[6-(6,7)]
   162      13.574967      13.574967      13.574967    1[6-(6,7)]
   163      -3.230321      -3.230321      -3.230321    1[7-(6,6)]
   164       -3.62195       -3.62195       -3.62195    1[6-(6,6)]
   165      -3.667768      -3.667768      -3.667768    1[6-(6,6)]
   166       -4.21796       -4.21796       -4.21796    1[6-(6,7)]
   167      -0.943629      -0.943629      -0.943629    1[6-(6,6)]
   168      -1.381093      -1.381093      -1.381093    1[6-(6,6)]
   169      24.658622      24.658622      24.658622    1[6-(6,7)]
   170      -4.141534      -4.141534      -4.141534    1[6-(6,7)]
   171       9.714063       9.714063       9.714063    1[7-(6,6)]
   172       7.775068       7.775068       7.775068    1[6-(6,6)]
   173        9.06648        9.06648        9.06648    1[6-(6,6)]
   174      11.863182      11.863182      11.863182    1[6-(6,7)]
   175      13.655099      13.655099      13.655099    1[6-(6,6)]
   176      12.048514      12.048514      12.048514    1[6-(6,6)]
   177      -3.705931      -3.705931      -3.705931    1[6-(6,7)]
   178       7.179071       7.179071       7.179071    1[6-(6,7)]
   179       4.124553       4.124553       4.124553    1[7-(6,6)]
   180       5.605073       5.605073       5.605073    1[6-(6,6)]
   181        1.86846        1.86846        1.86846    1[6-(6,6)]
   182       4.099701       4.099701       4.099701    1[6-(6,7)]
   183       0.592324       0.592324       0.592324    1[6-(6,6)]
   184       0.475807       0.475807       0.475807    1[6-(6,6)]
   185       6.086491       6.086491       6.086491    1[6-(6,7)]
   186       2.491243       2.491243       2.491243    1[6-(6,7)]
   187      15.873081      15.873081      15.873081    1[7-(6,6)]
   188      15.481457      15.481457      15.481457    1[6-(6,6)]
   189      15.435588      15.435588      15.435588    1[6-(6,6)]
   190       14.88545       14.88545       14.88545    1[6-(6,7)]
   191     -10.495235     -10.495235     -10.495235    1[6-(6,6)]
   192     -10.932717     -10.932717     -10.932717    1[6-(6,6)]
   193      15.107017      15.107017      15.107017    1[6-(6,7)]
   194      14.961813      14.961813      14.961813    1[6-(6,7)]
   195     -10.607948     -10.607948     -10.607948    1[7-(6,6)]
   196      -9.757849      -9.757849      -9.757849    1[6-(6,6)]
   197      -7.266781      -7.266781      -7.266781    1[6-(6,6)]
   198     -11.744585     -11.744585     -11.744585    1[6-(6,7)]
   199       15.35156       15.35156       15.35156    1[6-(6,6)]
   200      17.512145      17.512145      17.512145    1[6-(6,6)]
   201        1.61617        1.61617        1.61617    1[6-(6,7)]
   202      -5.528378      -5.528378      -5.528378    1[6-(6,7)]
   203      -0.835317      -0.835317      -0.835317    6[6-(1,6),6-(1,6),7-(1,6)]
   204      -0.655944      -0.655944      -0.655944    6[1-(0),6-(1,7),6-(6,7)]
   205       4.126803       4.126803       4.126803    6[6-(1,6),6-(6,7),7-(6,30)]
   206      -2.126509      -2.126509      -2.126509    6[1-(0),6-(1,7),6-(6,7)]
   207        2.50091        2.50091        2.50091    6[1-(0),6-(6,6),7-(6,30)]
   208       3.400301       3.400301       3.400301    6[1-(0),6-(1,6),6-(6,7)]
   209       0.364959       0.364959       0.364959    6[6-(6,6),7-(1,6),8-(0)]
   210       1.732381       1.732381       1.732381    6[6-(1,6),6-(1,7),6-(7,8)]
   211       2.148837       2.148837       2.148837    6[1-(0),6-(1,6),6-(6,6)]
   212      -1.749998      -1.749998      -1.749998    6[1-(0),6-(1,6),7-(6,30)]
   213        -3.1516        -3.1516        -3.1516    6[1-(0),6-(1,6),7-(6,30)]
   214      13.132737      13.132737      13.132737    6[6-(1,6),6-(1,6),7-(1,6)]
   215      13.260548      13.260548      13.260548    6[1-(0),6-(1,7),6-(6,7)]
   216      12.024162      12.024162      12.024162    6[6-(1,6),6-(6,7),7-(6,30)]
   217      13.302557      13.302557      13.302557    6[1-(0),6-(1,7),6-(6,7)]
   218      13.110956      13.110956      13.110956    6[1-(0),6-(6,6),7-(6,30)]
   219      11.189149      11.189149      11.189149    6[1-(0),6-(1,6),6-(6,7)]
   220      12.554851      12.554851      12.554851    6[6-(6,6),7-(1,6),8-(0)]
   221      12.334017      12.334017      12.334017    6[6-(1,6),6-(1,7),6-(7,8)]
   222      11.413994      11.413994      11.413994    6[1-(0),6-(1,6),6-(6,6)]
   223       13.52322       13.52322       13.52322    6[1-(0),6-(1,6),7-(6,30)]
   224       13.59484       13.59484       13.59484    6[1-(0),6-(1,6),7-(6,30)]
   225     -13.264619     -13.264619     -13.264619    6[6-(1,6),6-(1,6),7-(1,6)]
   226     -14.493534     -14.493534     -14.493534    6[1-(0),6-(1,7),6-(6,7)]
   227      -2.378301      -2.378301      -2.378301    6[6-(1,6),6-(6,7),7-(6,30)]
   228     -12.297039     -12.297039     -12.297039    6[1-(0),6-(1,7),6-(6,7)]
   229     -12.919996     -12.919996     -12.919996    6[1-(0),6-(6,6),7-(6,30)]
   230      -1.282339      -1.282339      -1.282339    6[1-(0),6-(1,6),6-(6,7)]
   231     -11.826328     -11.826328     -11.826328    6[6-(6,6),7-(1,6),8-(0)]
   232     -11.869118     -11.869118     -11.869118    6[6-(1,6),6-(1,7),6-(7,8)]
   233      -1.241269      -1.241269      -1.241269    6[1-(0),6-(1,6),6-(6,6)]
   234     -14.792885     -14.792885     -14.792885    6[1-(0),6-(1,6),7-(6,30)]
   235     -12.686749     -12.686749     -12.686749    6[1-(0),6-(1,6),7-(6,30)]
   236      20.070947      20.070947      20.070947    6[6-(1,6),6-(1,6),7-(1,6)]
   237      20.992679      20.992679      20.992679    6[1-(0),6-(1,7),6-(6,7)]
   238       5.331084       5.331084       5.331084    6[6-(1,6),6-(6,7),7-(6,30)]
   239      20.224739      20.224739      20.224739    6[1-(0),6-(1,7),6-(6,7)]
   240      16.411878      16.411878      16.411878    6[1-(0),6-(6,6),7-(6,30)]
   241       5.796637       5.796637       5.796637    6[1-(0),6-(1,6),6-(6,7)]
   242      18.010267      18.010267      18.010267    6[6-(6,6),7-(1,6),8-(0)]
   243      16.906468      16.906468      16.906468    6[6-(1,6),6-(1,7),6-(7,8)]
   244       6.782185       6.782185       6.782185    6[1-(0),6-(1,6),6-(6,6)]
   245      22.123411      22.123411      22.123411    6[1-(0),6-(1,6),7-(6,30)]
   246      21.347256      21.347256      21.347256    6[1-(0),6-(1,6),7-(6,30)]
   247      18.268021      18.268021      18.268021    6[6-(1,6),6-(1,6),7-(1,6)]
   248        18.4474        18.4474        18.4474    6[1-(0),6-(1,7),6-(6,7)]
   249      -5.424892      -5.424892      -5.424892    6[6-(1,6),6-(6,7),7-(6,30)]
   250      16.976829      16.976829      16.976829    6[1-(0),6-(1,7),6-(6,7)]
   251      21.604219      21.604219      21.604219    6[1-(0),6-(6,6),7-(6,30)]
   252      -6.151383      -6.151383      -6.151383    6[1-(0),6-(1,6),6-(6,7)]
   253      19.468285      19.468285      19.468285    6[6-(6,6),7-(1,6),8-(0)]
   254        20.8357        20.8357        20.8357    6[6-(1,6),6-(1,7),6-(7,8)]
   255      -7.402841      -7.402841      -7.402841    6[1-(0),6-(1,6),6-(6,6)]
   256      17.353353      17.353353      17.353353    6[1-(0),6-(1,6),7-(6,30)]
   257      15.951745      15.951745      15.951745    6[1-(0),6-(1,6),7-(6,30)]
   258      -5.970646      -5.970646      -5.970646    6[6-(1,6),6-(1,6),7-(1,6)]
   259      -5.842847      -5.842847      -5.842847    6[1-(0),6-(1,7),6-(6,7)]
   260       21.57575       21.57575       21.57575    6[6-(1,6),6-(6,7),7-(6,30)]
   261      -5.800807      -5.800807      -5.800807    6[1-(0),6-(1,7),6-(6,7)]
   262      -5.992451      -5.992451      -5.992451    6[1-(0),6-(6,6),7-(6,30)]
   263      20.740752      20.740752      20.740752    6[1-(0),6-(1,6),6-(6,7)]
   264       -6.54853       -6.54853       -6.54853    6[6-(6,6),7-(1,6),8-(0)]
   265      -6.769375      -6.769375      -6.769375    6[6-(1,6),6-(1,7),6-(7,8)]
   266      20.965607      20.965607      20.965607    6[1-(0),6-(1,6),6-(6,6)]
   267      -5.580168      -5.580168      -5.580168    6[1-(0),6-(1,6),7-(6,30)]
   268      -5.508519      -5.508519      -5.508519    6[1-(0),6-(1,6),7-(6,30)]
   269       5.838606       5.838606       5.838606    6[6-(1,6),6-(1,6),7-(1,6)]
   270       4.609684       4.609684       4.609684    6[1-(0),6-(1,7),6-(6,7)]
   271       7.173394       7.173394       7.173394    6[6-(1,6),6-(6,7),7-(6,30)]
   272       6.806186       6.806186       6.806186    6[1-(0),6-(1,7),6-(6,7)]
   273       6.183259       6.183259       6.183259    6[1-(0),6-(6,6),7-(6,30)]
   274       8.269346       8.269346       8.269346    6[1-(0),6-(1,6),6-(6,7)]
   275       7.276909       7.276909       7.276909    6[6-(6,6),7-(1,6),8-(0)]
   276       7.234126       7.234126       7.234126    6[6-(1,6),6-(1,7),6-(7,8)]
   277        8.31041        8.31041        8.31041    6[1-(0),6-(1,6),6-(6,6)]
   278       4.310327       4.310327       4.310327    6[1-(0),6-(1,6),7-(6,30)]
   279        6.41647        6.41647        6.41647    6[1-(0),6-(1,6),7-(6,30)]
   280       0.967767       0.967767       0.967767    6[6-(1,6),6-(1,6),7-(1,6)]
   281        1.88951        1.88951        1.88951    6[1-(0),6-(1,7),6-(6,7)]
   282      -4.220504      -4.220504      -4.220504    6[6-(1,6),6-(6,7),7-(6,30)]
   283        1.12154        1.12154        1.12154    6[1-(0),6-(1,7),6-(6,7)]
   284      -2.691278      -2.691278      -2.691278    6[1-(0),6-(6,6),7-(6,30)]
   285      -3.754966      -3.754966      -3.754966    6[1-(0),6-(1,6),6-(6,7)]
   286      -1.092916      -1.092916      -1.092916    6[6-(6,6),7-(1,6),8-(0)]
   287      -2.196703      -2.196703      -2.196703    6[6-(1,6),6-(1,7),6-(7,8)]
   288      -2.769428      -2.769428      -2.769428    6[1-(0),6-(1,6),6-(6,6)]
   289       3.020236       3.020236       3.020236    6[1-(0),6-(1,6),7-(6,30)]
   290       2.244052       2.244052       2.244052    6[1-(0),6-(1,6),7-(6,30)]
   291        8.71644        8.71644        8.71644    6[6-(1,6),6-(1,6),7-(1,6)]
   292        8.89583        8.89583        8.89583    6[1-(0),6-(1,7),6-(6,7)]
   293      13.678506      13.678506      13.678506    6[6-(1,6),6-(6,7),7-(6,30)]
   294       7.425241       7.425241       7.425241    6[1-(0),6-(1,7),6-(6,7)]
   295      12.052634      12.052634      12.052634    6[1-(0),6-(6,6),7-(6,30)]
   296         12.952         12.952         12.952    6[1-(0),6-(1,6),6-(6,7)]
   297       9.916687       9.916687       9.916687    6[6-(6,6),7-(1,6),8-(0)]
   298      11.284101      11.284101      11.284101    6[6-(1,6),6-(1,7),6-(7,8)]
   299      11.700543      11.700543      11.700543    6[1-(0),6-(1,6),6-(6,6)]
   300       7.801787       7.801787       7.801787    6[1-(0),6-(1,6),7-(6,30)]
   301       6.400162       6.400162       6.400162    6[1-(0),6-(1,6),7-(6,30)]
   302        3.58098        3.58098        3.58098    6[6-(1,6),6-(1,6),7-(1,6)]
   303       3.708773       3.708773       3.708773    6[1-(0),6-(1,7),6-(6,7)]
   304       2.472459       2.472459       2.472459    6[6-(1,6),6-(6,7),7-(6,30)]
   305       3.750807       3.750807       3.750807    6[1-(0),6-(1,7),6-(6,7)]
   306       3.559232       3.559232       3.559232    6[1-(0),6-(6,6),7-(6,30)]
   307       1.637451       1.637451       1.637451    6[1-(0),6-(1,6),6-(6,7)]
   308       3.003122       3.003122       3.003122    6[6-(6,6),7-(1,6),8-(0)]
   309       2.782298       2.782298       2.782298    6[6-(1,6),6-(1,7),6-(7,8)]
   310       1.862288       1.862288       1.862288    6[1-(0),6-(1,6),6-(6,6)]
   311       3.971434       3.971434       3.971434    6[1-(0),6-(1,6),7-(6,30)]
   312       4.043078       4.043078       4.043078    6[1-(0),6-(1,6),7-(6,30)]
   313       -3.71302       -3.71302       -3.71302    6[6-(1,6),6-(1,6),7-(1,6)]
   314      -4.941936      -4.941936      -4.941936    6[1-(0),6-(1,7),6-(6,7)]
   315     -11.929877     -11.929877     -11.929877    6[6-(1,6),6-(6,7),7-(6,30)]
   316      -2.745429      -2.745429      -2.745429    6[1-(0),6-(1,7),6-(6,7)]
   317      -3.368424      -3.368424      -3.368424    6[1-(0),6-(6,6),7-(6,30)]
   318     -10.833916     -10.833916     -10.833916    6[1-(0),6-(1,6),6-(6,7)]
   319      -2.274744      -2.274744      -2.274744    6[6-(6,6),7-(1,6),8-(0)]
   320      -2.317546      -2.317546      -2.317546    6[6-(1,6),6-(1,7),6-(7,8)]
   321     -10.792834     -10.792834     -10.792834    6[1-(0),6-(1,6),6-(6,6)]
   322      -5.241275      -5.241275      -5.241275    6[1-(0),6-(1,6),7-(6,30)]
   323      -3.135127      -3.135127      -3.135127    6[1-(0),6-(1,6),7-(6,30)]
   324      10.519348      10.519348      10.519348    6[6-(1,6),6-(1,6),7-(1,6)]
   325      11.441081      11.441081      11.441081    6[1-(0),6-(1,7),6-(6,7)]
   326       14.88266       14.88266       14.88266    6[6-(1,6),6-(6,7),7-(6,30)]
   327      10.673128      10.673128      10.673128    6[1-(0),6-(1,7),6-(6,7)]
   328       6.860306       6.860306       6.860306    6[1-(0),6-(6,6),7-(6,30)]
   329      15.348214      15.348214      15.348214    6[1-(0),6-(1,6),6-(6,7)]
   330       8.458682       8.458682       8.458682    6[6-(6,6),7-(1,6),8-(0)]
   331       7.354896       7.354896       7.354896    6[6-(1,6),6-(1,7),6-(7,8)]
   332       16.33375       16.33375       16.33375    6[1-(0),6-(1,6),6-(6,6)]
   333      12.571802      12.571802      12.571802    6[1-(0),6-(1,6),7-(6,30)]
   334      11.795635      11.795635      11.795635    6[1-(0),6-(1,6),7-(6,30)]
   335       5.970894       5.970894       5.970894    6[6-(1,6),6-(1,6),7-(1,6)]
   336       5.843101       5.843101       5.843101    6[1-(0),6-(1,7),6-(6,7)]
   337       7.079415       7.079415       7.079415    6[6-(1,6),6-(6,7),7-(6,30)]
   338       5.801067       5.801067       5.801067    6[1-(0),6-(1,7),6-(6,7)]
   339       5.992642       5.992642       5.992642    6[1-(0),6-(6,6),7-(6,30)]
   340       7.914423       7.914423       7.914423    6[1-(0),6-(1,6),6-(6,7)]
   341       6.548752       6.548752       6.548752    6[6-(6,6),7-(1,6),8-(0)]
   342       6.769576       6.769576       6.769576    6[6-(1,6),6-(1,7),6-(7,8)]
   343       7.689586       7.689586       7.689586    6[1-(0),6-(1,6),6-(6,6)]
   344        5.58044        5.58044        5.58044    6[1-(0),6-(1,6),7-(6,30)]
   345       5.508796       5.508796       5.508796    6[1-(0),6-(1,6),7-(6,30)]
   346       0.835434       0.835434       0.835434    6[6-(1,6),6-(1,6),7-(1,6)]
   347       0.656044       0.656044       0.656044    6[1-(0),6-(1,7),6-(6,7)]
   348      -4.126632      -4.126632      -4.126632    6[6-(1,6),6-(6,7),7-(6,30)]
   349       2.126633       2.126633       2.126633    6[1-(0),6-(1,7),6-(6,7)]
   350       -2.50076       -2.50076       -2.50076    6[1-(0),6-(6,6),7-(6,30)]
   351      -3.400126      -3.400126      -3.400126    6[1-(0),6-(1,6),6-(6,7)]
   352      -0.364813      -0.364813      -0.364813    6[6-(6,6),7-(1,6),8-(0)]
   353      -1.732227      -1.732227      -1.732227    6[6-(1,6),6-(1,7),6-(7,8)]
   354      -2.148669      -2.148669      -2.148669    6[1-(0),6-(1,6),6-(6,6)]
   355       1.750087       1.750087       1.750087    6[1-(0),6-(1,6),7-(6,30)]
   356       3.151712       3.151712       3.151712    6[1-(0),6-(1,6),7-(6,30)]
   357      -0.967474      -0.967474      -0.967474    6[6-(1,6),6-(1,6),7-(1,6)]
   358      -1.889207      -1.889207      -1.889207    6[1-(0),6-(1,7),6-(6,7)]
   359      -5.330786      -5.330786      -5.330786    6[6-(1,6),6-(6,7),7-(6,30)]
   360      -1.121254      -1.121254      -1.121254    6[1-(0),6-(1,7),6-(6,7)]
   361       2.691568       2.691568       2.691568    6[1-(0),6-(6,6),7-(6,30)]
   362       -5.79634       -5.79634       -5.79634    6[1-(0),6-(1,6),6-(6,7)]
   363       1.093192       1.093192       1.093192    6[6-(6,6),7-(1,6),8-(0)]
   364       2.196978       2.196978       2.196978    6[6-(1,6),6-(1,7),6-(7,8)]
   365      -6.781876      -6.781876      -6.781876    6[1-(0),6-(1,6),6-(6,6)]
   366      -3.019928      -3.019928      -3.019928    6[1-(0),6-(1,6),7-(6,30)]
   367      -2.243761      -2.243761      -2.243761    6[1-(0),6-(1,6),7-(6,30)]
   368      13.264894      13.264894      13.264894    6[6-(1,6),6-(1,6),7-(1,6)]
   369       14.49381       14.49381       14.49381    6[1-(0),6-(1,7),6-(6,7)]
   370      21.481751      21.481751      21.481751    6[6-(1,6),6-(6,7),7-(6,30)]
   371      12.297303      12.297303      12.297303    6[1-(0),6-(1,7),6-(6,7)]
   372      12.920298      12.920298      12.920298    6[1-(0),6-(6,6),7-(6,30)]
   373       20.38579       20.38579       20.38579    6[1-(0),6-(1,6),6-(6,7)]
   374      11.826618      11.826618      11.826618    6[6-(6,6),7-(1,6),8-(0)]
   375       11.86942       11.86942       11.86942    6[6-(1,6),6-(1,7),6-(7,8)]
   376      20.344708      20.344708      20.344708    6[1-(0),6-(1,6),6-(6,6)]
   377      14.793149      14.793149      14.793149    6[1-(0),6-(1,6),7-(6,30)]
   378      12.687001      12.687001      12.687001    6[1-(0),6-(1,6),7-(6,30)]
   379      22.816493      22.816493      22.816493    6[6-(1,6),6-(1,6),7-(1,6)]
   380      24.045408      24.045408      24.045408    6[1-(0),6-(1,7),6-(6,7)]
   381      11.930175      11.930175      11.930175    6[6-(1,6),6-(6,7),7-(6,30)]
   382      21.848913      21.848913      21.848913    6[1-(0),6-(1,7),6-(6,7)]
   383       22.47187       22.47187       22.47187    6[1-(0),6-(6,6),7-(6,30)]
   384      10.834213      10.834213      10.834213    6[1-(0),6-(1,6),6-(6,7)]
   385      21.378202      21.378202      21.378202    6[6-(6,6),7-(1,6),8-(0)]
   386      21.420992      21.420992      21.420992    6[6-(1,6),6-(1,7),6-(7,8)]
   387      10.793143      10.793143      10.793143    6[1-(0),6-(1,6),6-(6,6)]
   388      24.344759      24.344759      24.344759    6[1-(0),6-(1,6),7-(6,30)]
   389      22.238623      22.238623      22.238623    6[1-(0),6-(1,6),7-(6,30)]
   390     -10.519073     -10.519073     -10.519073    6[6-(1,6),6-(1,6),7-(1,6)]
   391     -11.440805     -11.440805     -11.440805    6[1-(0),6-(1,7),6-(6,7)]
   392        4.22079        4.22079        4.22079    6[6-(1,6),6-(6,7),7-(6,30)]
   393     -10.672865     -10.672865     -10.672865    6[1-(0),6-(1,7),6-(6,7)]
   394      -6.860004      -6.860004      -6.860004    6[1-(0),6-(6,6),7-(6,30)]
   395       3.755237       3.755237       3.755237    6[1-(0),6-(1,6),6-(6,7)]
   396      -8.458393      -8.458393      -8.458393    6[6-(6,6),7-(1,6),8-(0)]
   397      -7.354594      -7.354594      -7.354594    6[6-(1,6),6-(1,7),6-(7,8)]
   398       2.769689       2.769689       2.769689    6[1-(0),6-(1,6),6-(6,6)]
   399     -12.571537     -12.571537     -12.571537    6[1-(0),6-(1,6),7-(6,30)]
   400     -11.795382     -11.795382     -11.795382    6[1-(0),6-(1,6),7-(6,30)]
   401      10.387191      10.387191      10.387191    6[6-(1,6),6-(1,6),7-(1,6)]
   402      10.207818      10.207818      10.207818    6[1-(0),6-(1,7),6-(6,7)]
   403       5.425071       5.425071       5.425071    6[6-(1,6),6-(6,7),7-(6,30)]
   404      11.678383      11.678383      11.678383    6[1-(0),6-(1,7),6-(6,7)]
   405       7.050964       7.050964       7.050964    6[1-(0),6-(6,6),7-(6,30)]
   406       6.151573       6.151573       6.151573    6[1-(0),6-(1,6),6-(6,7)]
   407       9.186915       9.186915       9.186915    6[6-(6,6),7-(1,6),8-(0)]
   408       7.819493       7.819493       7.819493    6[6-(1,6),6-(1,7),6-(7,8)]
   409       7.403037       7.403037       7.403037    6[1-(0),6-(1,6),6-(6,6)]
   410      11.301872      11.301872      11.301872    6[1-(0),6-(1,6),7-(6,30)]
   411      12.703474      12.703474      12.703474    6[1-(0),6-(1,6),7-(6,30)]
   412      -3.580863      -3.580863      -3.580863    6[6-(1,6),6-(1,6),7-(1,6)]
   413      -3.708674      -3.708674      -3.708674    6[1-(0),6-(1,7),6-(6,7)]
   414      -2.472288      -2.472288      -2.472288    6[6-(1,6),6-(6,7),7-(6,30)]
   415      -3.750683      -3.750683      -3.750683    6[1-(0),6-(1,7),6-(6,7)]
   416      -3.559082      -3.559082      -3.559082    6[1-(0),6-(6,6),7-(6,30)]
   417      -1.637275      -1.637275      -1.637275    6[1-(0),6-(1,6),6-(6,7)]
   418      -3.002977      -3.002977      -3.002977    6[6-(6,6),7-(1,6),8-(0)]
   419      -2.782143      -2.782143      -2.782143    6[6-(1,6),6-(1,7),6-(7,8)]
   420       -1.86212       -1.86212       -1.86212    6[1-(0),6-(1,6),6-(6,6)]
   421      -3.971346      -3.971346      -3.971346    6[1-(0),6-(1,6),7-(6,30)]
   422      -4.042966      -4.042966      -4.042966    6[1-(0),6-(1,6),7-(6,30)]
   423       8.584107       8.584107       8.584107    6[6-(1,6),6-(1,6),7-(1,6)]
   424       7.662364       7.662364       7.662364    6[1-(0),6-(1,7),6-(6,7)]
   425      13.772378      13.772378      13.772378    6[6-(1,6),6-(6,7),7-(6,30)]
   426       8.430334       8.430334       8.430334    6[1-(0),6-(1,7),6-(6,7)]
   427      12.243152      12.243152      12.243152    6[1-(0),6-(6,6),7-(6,30)]
   428       13.30684       13.30684       13.30684    6[1-(0),6-(1,6),6-(6,7)]
   429       10.64479       10.64479       10.64479    6[6-(6,6),7-(1,6),8-(0)]
   430      11.748577      11.748577      11.748577    6[6-(1,6),6-(1,7),6-(7,8)]
   431      12.321302      12.321302      12.321302    6[1-(0),6-(1,6),6-(6,6)]
   432       6.531638       6.531638       6.531638    6[1-(0),6-(1,6),7-(6,30)]
   433       7.307822       7.307822       7.307822    6[1-(0),6-(1,6),7-(6,30)]
   434       3.713268       3.713268       3.713268    6[6-(1,6),6-(1,6),7-(1,6)]
   435        4.94219        4.94219        4.94219    6[1-(0),6-(1,7),6-(6,7)]
   436        2.37848        2.37848        2.37848    6[6-(1,6),6-(6,7),7-(6,30)]
   437       2.745688       2.745688       2.745688    6[1-(0),6-(1,7),6-(6,7)]
   438       3.368615       3.368615       3.368615    6[1-(0),6-(6,6),7-(6,30)]
   439       1.282528       1.282528       1.282528    6[1-(0),6-(1,6),6-(6,7)]
   440       2.274965       2.274965       2.274965    6[6-(6,6),7-(1,6),8-(0)]
   441       2.317748       2.317748       2.317748    6[6-(1,6),6-(1,7),6-(7,8)]
   442       1.241464       1.241464       1.241464    6[1-(0),6-(1,6),6-(6,6)]
   443       5.241547       5.241547       5.241547    6[1-(0),6-(1,6),7-(6,30)]
   444       3.135404       3.135404       3.135404    6[1-(0),6-(1,6),7-(6,30)]
   445       15.52252       15.52252       15.52252    6[6-(1,6),6-(1,6),7-(1,6)]
   446      15.394721      15.394721      15.394721    6[1-(0),6-(1,7),6-(6,7)]
   447     -12.023876     -12.023876     -12.023876    6[6-(1,6),6-(6,7),7-(6,30)]
   448      15.352681      15.352681      15.352681    6[1-(0),6-(1,7),6-(6,7)]
   449      15.544325      15.544325      15.544325    6[1-(0),6-(6,6),7-(6,30)]
   450     -11.188878     -11.188878     -11.188878    6[1-(0),6-(1,6),6-(6,7)]
   451      16.100404      16.100404      16.100404    6[6-(6,6),7-(1,6),8-(0)]
   452      16.321249      16.321249      16.321249    6[6-(1,6),6-(1,7),6-(7,8)]
   453     -11.413733     -11.413733     -11.413733    6[1-(0),6-(1,6),6-(6,6)]
   454      15.132042      15.132042      15.132042    6[1-(0),6-(1,6),7-(6,30)]
   455      15.060393      15.060393      15.060393    6[1-(0),6-(1,6),7-(6,30)]
   456      -8.716147      -8.716147      -8.716147    6[6-(1,6),6-(1,6),7-(1,6)]
   457      -8.895526      -8.895526      -8.895526    6[1-(0),6-(1,7),6-(6,7)]
   458      14.976766      14.976766      14.976766    6[6-(1,6),6-(6,7),7-(6,30)]
   459      -7.424955      -7.424955      -7.424955    6[1-(0),6-(1,7),6-(6,7)]
   460     -12.052345     -12.052345     -12.052345    6[1-(0),6-(6,6),7-(6,30)]
   461      15.703257      15.703257      15.703257    6[1-(0),6-(1,6),6-(6,7)]
   462      -9.916411      -9.916411      -9.916411    6[6-(6,6),7-(1,6),8-(0)]
   463     -11.283826     -11.283826     -11.283826    6[6-(1,6),6-(1,7),6-(7,8)]
   464      16.954715      16.954715      16.954715    6[1-(0),6-(1,6),6-(6,6)]
   465      -7.801479      -7.801479      -7.801479    6[1-(0),6-(1,6),7-(6,30)]
   466      -6.399871      -6.399871      -6.399871    6[1-(0),6-(1,6),7-(6,30)]
   467       3.670803       3.670803       3.670803    7[6-(1,6),6-(6,6),30-(7,7,7,7,7)]
   468       0.304203       0.304203       0.304203    7[1-(0),6-(6,6),6-(6,8)]
   469      -3.006231      -3.006231      -3.006231    7[6-(1,6),6-(1,6),30-(7,7,7)]
   470      12.958512      12.958512      12.958512    7[6-(1,6),6-(6,6),30-(7,7,7,7,7)]
   471      12.813901      12.813901      12.813901    7[1-(0),6-(6,6),6-(6,8)]
   472      13.744811      13.744811      13.744811    7[6-(1,6),6-(1,6),30-(7,7,7)]
   473      -3.383332      -3.383332      -3.383332    7[6-(1,6),6-(6,6),30-(7,7,7,7,7)]
   474     -12.997744     -12.997744     -12.997744    7[1-(0),6-(6,6),6-(6,8)]
   475     -13.874019     -13.874019     -13.874019    7[6-(1,6),6-(1,6),30-(7,7,7)]
   476       5.857765       5.857765       5.857765    7[6-(1,6),6-(6,6),30-(7,7,7,7,7)]
   477      18.983388      18.983388      18.983388    7[1-(0),6-(6,6),6-(6,8)]
   478      22.239187      22.239187      22.239187    7[6-(1,6),6-(1,6),30-(7,7,7)]
   479      -5.880895      -5.880895      -5.880895    7[6-(1,6),6-(6,6),30-(7,7,7,7,7)]
   480      19.407535      19.407535      19.407535    7[1-(0),6-(6,6),6-(6,8)]
   481      16.097119      16.097119      16.097119    7[6-(1,6),6-(1,6),30-(7,7,7)]
   482      22.510095      22.510095      22.510095    7[6-(1,6),6-(6,6),30-(7,7,7,7,7)]
   483      -6.289489      -6.289489      -6.289489    7[1-(0),6-(6,6),6-(6,8)]
   484      -5.358559      -5.358559      -5.358559    7[6-(1,6),6-(1,6),30-(7,7,7)]
   485       6.168366       6.168366       6.168366    7[6-(1,6),6-(6,6),30-(7,7,7,7,7)]
   486       6.105487       6.105487       6.105487    7[1-(0),6-(6,6),6-(6,8)]
   487       5.229193       5.229193       5.229193    7[6-(1,6),6-(1,6),30-(7,7,7)]
   488      -3.693819      -3.693819      -3.693819    7[6-(1,6),6-(6,6),30-(7,7,7,7,7)]
   489      -0.119785      -0.119785      -0.119785    7[1-(0),6-(6,6),6-(6,8)]
   490       3.135994       3.135994       3.135994    7[6-(1,6),6-(1,6),30-(7,7,7)]
   491      13.222519      13.222519      13.222519    7[6-(1,6),6-(6,6),30-(7,7,7,7,7)]
   492       9.855949       9.855949       9.855949    7[1-(0),6-(6,6),6-(6,8)]
   493       6.545548       6.545548       6.545548    7[6-(1,6),6-(1,6),30-(7,7,7)]
   494       3.406796       3.406796       3.406796    7[6-(1,6),6-(6,6),30-(7,7,7,7,7)]
   495       3.262155       3.262155       3.262155    7[1-(0),6-(6,6),6-(6,8)]
   496       4.193031       4.193031       4.193031    7[6-(1,6),6-(1,6),30-(7,7,7)]
   497     -12.934897     -12.934897     -12.934897    7[6-(1,6),6-(6,6),30-(7,7,7,7,7)]
   498      -3.446157      -3.446157      -3.446157    7[1-(0),6-(6,6),6-(6,8)]
   499      -4.322397      -4.322397      -4.322397    7[6-(1,6),6-(1,6),30-(7,7,7)]
   500       15.40933       15.40933       15.40933    7[6-(1,6),6-(6,6),30-(7,7,7,7,7)]
   501       9.431801       9.431801       9.431801    7[1-(0),6-(6,6),6-(6,8)]
   502      12.687566      12.687566      12.687566    7[6-(1,6),6-(1,6),30-(7,7,7)]
   503       6.145078       6.145078       6.145078    7[6-(1,6),6-(6,6),30-(7,7,7,7,7)]
   504       6.289719       6.289719       6.289719    7[1-(0),6-(6,6),6-(6,8)]
   505       5.358843       5.358843       5.358843    7[6-(1,6),6-(1,6),30-(7,7,7)]
   506      -3.670645      -3.670645      -3.670645    7[6-(1,6),6-(6,6),30-(7,7,7,7,7)]
   507      -0.304075      -0.304075      -0.304075    7[1-(0),6-(6,6),6-(6,8)]
   508       3.006326       3.006326       3.006326    7[6-(1,6),6-(1,6),30-(7,7,7)]
   509      -5.857456      -5.857456      -5.857456    7[6-(1,6),6-(6,6),30-(7,7,7,7,7)]
   510       0.120073       0.120073       0.120073    7[1-(0),6-(6,6),6-(6,8)]
   511      -3.135692      -3.135692      -3.135692    7[6-(1,6),6-(1,6),30-(7,7,7)]
   512      22.486771      22.486771      22.486771    7[6-(1,6),6-(6,6),30-(7,7,7,7,7)]
   513      12.998031      12.998031      12.998031    7[1-(0),6-(6,6),6-(6,8)]
   514      13.874271      13.874271      13.874271    7[6-(1,6),6-(1,6),30-(7,7,7)]
   515      12.935206      12.935206      12.935206    7[6-(1,6),6-(6,6),30-(7,7,7,7,7)]
   516      22.549618      22.549618      22.549618    7[1-(0),6-(6,6),6-(6,8)]
   517      23.425893      23.425893      23.425893    7[6-(1,6),6-(1,6),30-(7,7,7)]
   518       3.694109       3.694109       3.694109    7[6-(1,6),6-(6,6),30-(7,7,7,7,7)]
   519      -9.431514      -9.431514      -9.431514    7[1-(0),6-(6,6),6-(6,8)]
   520     -12.687313     -12.687313     -12.687313    7[6-(1,6),6-(1,6),30-(7,7,7)]
   521       5.881071       5.881071       5.881071    7[6-(1,6),6-(6,6),30-(7,7,7,7,7)]
   522       9.247671       9.247671       9.247671    7[1-(0),6-(6,6),6-(6,8)]
   523      12.558105      12.558105      12.558105    7[6-(1,6),6-(1,6),30-(7,7,7)]
   524      -3.406638      -3.406638      -3.406638    7[6-(1,6),6-(6,6),30-(7,7,7,7,7)]
   525      -3.262027      -3.262027      -3.262027    7[1-(0),6-(6,6),6-(6,8)]
   526      -4.192937      -4.192937      -4.192937    7[6-(1,6),6-(1,6),30-(7,7,7)]
   527      13.245693      13.245693      13.245693    7[6-(1,6),6-(6,6),30-(7,7,7,7,7)]
   528       9.671659       9.671659       9.671659    7[1-(0),6-(6,6),6-(6,8)]
   529        6.41588        6.41588        6.41588    7[6-(1,6),6-(1,6),30-(7,7,7)]
   530       3.383508       3.383508       3.383508    7[6-(1,6),6-(6,6),30-(7,7,7,7,7)]
   531       3.446387       3.446387       3.446387    7[1-(0),6-(6,6),6-(6,8)]
   532       4.322681       4.322681       4.322681    7[6-(1,6),6-(1,6),30-(7,7,7)]
   533     -12.958221     -12.958221     -12.958221    7[6-(1,6),6-(6,6),30-(7,7,7,7,7)]
   534      15.841363      15.841363      15.841363    7[1-(0),6-(6,6),6-(6,8)]
   535      14.910433      14.910433      14.910433    7[6-(1,6),6-(1,6),30-(7,7,7)]
   536      15.432769      15.432769      15.432769    7[6-(1,6),6-(6,6),30-(7,7,7,7,7)]
   537      -9.855661      -9.855661      -9.855661    7[1-(0),6-(6,6),6-(6,8)]
   538      -6.545245      -6.545245      -6.545245    7[6-(1,6),6-(1,6),30-(7,7,7)]
   539      19.024055      19.024055      19.024055    7[8-(0),8-(0),8-(0)]
   540      -6.341283      -6.341283      -6.341283    7[8-(0),8-(0),8-(0)]
   541      -6.341283      -6.341283      -6.341283    7[8-(0),8-(0),8-(0)]
   542       3.210385       3.210385       3.210385    7[8-(0),8-(0),8-(0)]
   543       -3.21028       -3.21028       -3.21028    7[8-(0),8-(0),8-(0)]
   544       9.630946       9.630946       9.630946    7[8-(0),8-(0),8-(0)]
   545       -3.21028       -3.21028       -3.21028    7[8-(0),8-(0),8-(0)]
   546       6.341489       6.341489       6.341489    7[8-(0),8-(0),8-(0)]
   547      21.346084      21.346084      21.346084    7[8-(0),8-(0),8-(0)]
   548       9.551815       9.551815       9.551815    7[8-(0),8-(0),8-(0)]
   549      -2.242647      -2.242647      -2.242647    7[8-(0),8-(0),8-(0)]
   550        5.9e-05        5.9e-05        5.9e-05    7[8-(0),8-(0),8-(0)]
   551      21.346084      21.346084      21.346084    7[8-(0),8-(0),8-(0)]
   552        5.9e-05        5.9e-05        5.9e-05    7[8-(0),8-(0),8-(0)]
   553      -2.242647      -2.242647      -2.242647    7[8-(0),8-(0),8-(0)]
   554       9.551815       9.551815       9.551815    7[8-(0),8-(0),8-(0)]
   555       2.242899       2.242899       2.242899    7[8-(0),8-(0),8-(0)]
   556      -9.551563      -9.551563      -9.551563    7[8-(0),8-(0),8-(0)]
   557       7.308975       7.308975       7.308975    7[8-(0),8-(0),8-(0)]
   558      -9.551563      -9.551563      -9.551563    7[8-(0),8-(0),8-(0)]
   559      -0.542064      -0.542064      -0.542064    8[6-(6,7)]
   560      12.434873      12.434873      12.434873    8[6-(6,7)]
   561     -10.740879     -10.740879     -10.740879    8[6-(6,7)]
   562      17.951818      17.951818      17.951818    8[6-(6,7)]
   563      18.561262      18.561262      18.561262    8[6-(6,7)]
   564      -6.668491      -6.668491      -6.668491    8[6-(6,7)]
   565       8.362358       8.362358       8.362358    8[6-(6,7)]
   566      -1.151381      -1.151381      -1.151381    8[6-(6,7)]
   567       9.009655       9.009655       9.009655    8[6-(6,7)]
   568       2.883154       2.883154       2.883154    8[6-(6,7)]
   569      -1.189288      -1.189288      -1.189288    8[6-(6,7)]
   570       8.400227       8.400227       8.400227    8[6-(6,7)]
   571        6.66872        6.66872        6.66872    8[6-(6,7)]
   572       0.542219       0.542219       0.542219    8[6-(6,7)]
   573       1.151647       1.151647       1.151647    8[6-(6,7)]
   574      10.741162      10.741162      10.741162    8[6-(6,7)]
   575      20.292753      20.292753      20.292753    8[6-(6,7)]
   576      -8.399944      -8.399944      -8.399944    8[6-(6,7)]
   577      10.093938      10.093938      10.093938    8[6-(6,7)]
   578      -2.882999      -2.882999      -2.882999    8[6-(6,7)]
   579      10.703255      10.703255      10.703255    8[6-(6,7)]
   580       1.189516       1.189516       1.189516    8[6-(6,7)]
   581      16.220365      16.220365      16.220365    8[6-(6,7)]
   582      -9.009388      -9.009388      -9.009388    8[6-(6,7)]
   583      19.006869      19.006869      19.006869    8[7-(8,8)]
   584       9.455299       9.455299       9.455299    8[7-(8,8)]
   585      -0.096273      -0.096273      -0.096273    8[7-(8,8)]
   586      12.684968      12.684968      12.684968    8[7-(8,8)]
   587       -5.27684       -5.27684       -5.27684    8[7-(8,8)]
   588      21.343653      21.343653      21.343653    8[7-(8,8)]
   589      -14.82841      -14.82841      -14.82841    8[7-(8,8)]
   590      11.792081      11.792081      11.792081    8[7-(8,8)]
   591      -6.418452      -6.418452      -6.418452    8[7-(8,8)]
   592        2.24032        2.24032        2.24032    8[7-(8,8)]
   593       3.133208       3.133208       3.133208    8[7-(8,8)]
   594        4.27482        4.27482        4.27482    8[7-(8,8)]
   595      15.970326      15.970326      15.970326    8[7-(8,8)]
   596      24.380284      24.380284      24.380284    8[7-(8,8)]
   597      -2.240207      -2.240207      -2.240207    8[7-(8,8)]
   598       9.648147       9.648147       9.648147    8[7-(8,8)]
   599      -9.454995      -9.454995      -9.454995    8[7-(8,8)]
   600       0.096575       0.096575       0.096575    8[7-(8,8)]
   601     -11.791779     -11.791779     -11.791779    8[7-(8,8)]
   602      -3.133094      -3.133094      -3.133094    8[7-(8,8)]
   603      14.828714      14.828714      14.828714    8[7-(8,8)]
   604       5.277054       5.277054       5.277054    8[7-(8,8)]
   605       7.311554       7.311554       7.311554    8[7-(8,8)]
   606       6.418666       6.418666       6.418666    8[7-(8,8)]
   607      12.764967      12.764967      12.764967    8[7-(8,8)]
   608      21.319341      21.319341      21.319341    8[7-(8,8)]
   609      20.295404      20.295404      20.295404    8[7-(8,8)]
   610       8.401797       8.401797       8.401797    8[7-(8,8)]
   611       10.70184       10.70184       10.70184    8[7-(8,8)]
   612       9.551806       9.551806       9.551806    8[7-(8,8)]
   613      -2.215894      -2.215894      -2.215894    8[7-(8,8)]
   614     -12.764667     -12.764667     -12.764667    8[7-(8,8)]
   615      -1.191967      -1.191967      -1.191967    8[7-(8,8)]
   616       0.152878       0.152878       0.152878    8[7-(8,8)]
   617      -0.152767      -0.152767      -0.152767    8[7-(8,8)]
   618        6.8e-05        6.8e-05        6.8e-05    8[7-(8,8)]
   619      22.316541      22.316541      22.316541    8[7-(8,8)]
   620      11.767768      11.767768      11.767768    8[7-(8,8)]
   621      20.295404      20.295404      20.295404    8[7-(8,8)]
   622      -1.149966      -1.149966      -1.149966    8[7-(8,8)]
   623       1.150077       1.150077       1.150077    8[7-(8,8)]
   624        6.8e-05        6.8e-05        6.8e-05    8[7-(8,8)]
   625     -11.767467     -11.767467     -11.767467    8[7-(8,8)]
   626      -3.213093      -3.213093      -3.213093    8[7-(8,8)]
   627      -1.191967      -1.191967      -1.191967    8[7-(8,8)]
   628       9.704641       9.704641       9.704641    8[7-(8,8)]
   629       9.398996       9.398996       9.398996    8[7-(8,8)]
   630       9.551806       9.551806       9.551806    8[7-(8,8)]
   631       3.213345       3.213345       3.213345    8[7-(8,8)]
   632       2.216162       2.216162       2.216162    8[7-(8,8)]
   633        1.19221        1.19221        1.19221    8[7-(8,8)]
   634      17.953418      17.953418      17.953418    8[7-(8,8)]
   635      -8.401544      -8.401544      -8.401544    8[7-(8,8)]
   636      -9.551563      -9.551563      -9.551563    8[7-(8,8)]
   637       7.335712       7.335712       7.335712    8[7-(8,8)]
   638       6.338529       6.338529       6.338529    8[7-(8,8)]
   639       8.359664       8.359664       8.359664    8[7-(8,8)]
   640      -9.398727      -9.398727      -9.398727    8[7-(8,8)]
   641      18.950601      18.950601      18.950601    8[7-(8,8)]
   642      -9.551563      -9.551563      -9.551563    8[7-(8,8)]
