# Supplementary material for: A collection of forcefield precursors for metal–organic frameworks
Source: RSC Adv. 2019 Nov 13;9(63):36492–507. doi: 10.1039/c9ra07327b (PMC9075174; doi:10.1039/c9ra07327b)
Supplement: RA-009-C9RA07327B-s2352 [file RA-009-C9RA07327B-s2352.txt]

TASZEU_charged

28.264500    0.000000    0.000000
-9.421397    26.648062    0.000000
-9.421397    -13.323814    23.078025

     1       14.13225       14.13225       14.13225    26[7-(6,6),7-(6,6),7-(6,6),7-(6,6),7-(6,6),7-(6,6)]
     2      -4.710699      -4.710699      -4.710699    26[7-(6,6),7-(6,6),7-(6,6),7-(6,6),7-(6,6),7-(6,6)]
     3      -4.710699      -4.710699      -4.710699    26[7-(6,6),7-(6,6),7-(6,6),7-(6,6),7-(6,6),7-(6,6)]
     4       4.710853       4.710853       4.710853    26[7-(6,6),7-(6,6),7-(6,6),7-(6,6),7-(6,6),7-(6,6)]
     5      -4.573523      -4.573523      -4.573523    29[7-(6,6),7-(6,6),7-(6,6),7-(6,6)]
     6     -14.269271     -14.269271     -14.269271    29[7-(6,6),7-(6,6),7-(6,6),7-(6,6)]
     7      14.269505      14.269505      14.269505    29[7-(6,6),7-(6,6),7-(6,6),7-(6,6)]
     8       4.573598       4.573598       4.573598    29[7-(6,6),7-(6,6),7-(6,6),7-(6,6)]
     9      14.269505      14.269505      14.269505    29[7-(6,6),7-(6,6),7-(6,6),7-(6,6)]
    10       4.573598       4.573598       4.573598    29[7-(6,6),7-(6,6),7-(6,6),7-(6,6)]
    11      20.787617      20.787617      20.787617    1[6-(6,6)]
    12      19.314119      19.314119      19.314119    1[6-(6,6)]
    13      18.713002      18.713002      18.713002    1[7-(6,6)]
    14      22.556984      22.556984      22.556984    1[6-(6,7)]
    15       6.990876       6.990876       6.990876    1[6-(6,6)]
    16      16.534747      16.534747      16.534747    1[6-(6,7)]
    17        5.32891        5.32891        5.32891    1[6-(6,6)]
    18      21.215386      21.215386      21.215386    1[6-(6,7)]
    19      12.851091      12.851091      12.851091    1[6-(6,6)]
    20      13.280681      13.280681      13.280681    1[6-(6,6)]
    21      12.656996      12.656996      12.656996    1[7-(6,6)]
    22      -14.93291      -14.93291      -14.93291    1[6-(6,7)]
    23      10.785862      10.785862      10.785862    1[6-(6,6)]
    24      13.606681      13.606681      13.606681    1[6-(6,7)]
    25      10.378855      10.378855      10.378855    1[6-(6,6)]
    26      13.591594      13.591594      13.591594    1[6-(6,7)]
    27     -14.938563     -14.938563     -14.938563    1[6-(6,6)]
    28     -11.381018     -11.381018     -11.381018    1[6-(6,6)]
    29     -13.489539     -13.489539     -13.489539    1[7-(6,6)]
    30      12.845438      12.845438      12.845438    1[6-(6,7)]
    31      -0.429553      -0.429553      -0.429553    1[6-(6,6)]
    32     -13.463167     -13.463167     -13.463167    1[6-(6,7)]
    33      -0.550145      -0.550145      -0.550145    1[6-(6,6)]
    34     -11.925582     -11.925582     -11.925582    1[6-(6,7)]
    35       0.143268       0.143268       0.143268    1[6-(6,6)]
    36       -2.37037       -2.37037       -2.37037    1[6-(6,6)]
    37       0.962953       0.962953       0.962953    1[7-(6,6)]
    38        -1.6261        -1.6261        -1.6261    1[6-(6,7)]
    39       1.496227       1.496227       1.496227    1[6-(6,6)]
    40       2.165151       2.165151       2.165151    1[6-(6,7)]
    41       3.685792       3.685792       3.685792    1[6-(6,6)]
    42      -4.037986      -4.037986      -4.037986    1[6-(6,7)]
    43      11.366193      11.366193      11.366193    1[6-(6,6)]
    44       9.892671       9.892671       9.892671    1[6-(6,6)]
    45       9.291586       9.291586       9.291586    1[7-(6,6)]
    46       3.714145       3.714145       3.714145    1[6-(6,7)]
    47      16.412274      16.412274      16.412274    1[6-(6,6)]
    48       7.113333       7.113333       7.113333    1[6-(6,7)]
    49      14.750329      14.750329      14.750329    1[6-(6,6)]
    50      11.793922      11.793922      11.793922    1[6-(6,7)]
    51       3.429478       3.429478       3.429478    1[6-(6,6)]
    52       3.859109       3.859109       3.859109    1[6-(6,6)]
    53       3.235413       3.235413       3.235413    1[7-(6,6)]
    54       3.909959       3.909959       3.909959    1[6-(6,7)]
    55       1.364327       1.364327       1.364327    1[6-(6,6)]
    56       4.185115       4.185115       4.185115    1[6-(6,7)]
    57       0.957333       0.957333       0.957333    1[6-(6,6)]
    58       4.170002       4.170002       4.170002    1[6-(6,7)]
    59      -5.517139      -5.517139      -5.517139    1[6-(6,6)]
    60       -1.95957       -1.95957       -1.95957    1[6-(6,6)]
    61      -4.068123      -4.068123      -4.068123    1[7-(6,6)]
    62       -5.99762       -5.99762       -5.99762    1[6-(6,7)]
    63      -9.850951      -9.850951      -9.850951    1[6-(6,6)]
    64      -4.041753      -4.041753      -4.041753    1[6-(6,7)]
    65      -9.971564      -9.971564      -9.971564    1[6-(6,6)]
    66      -2.504117      -2.504117      -2.504117    1[6-(6,7)]
    67        9.56488        9.56488        9.56488    1[6-(6,6)]
    68       7.051202       7.051202       7.051202    1[6-(6,6)]
    69      10.384537      10.384537      10.384537    1[7-(6,6)]
    70      17.216928      17.216928      17.216928    1[6-(6,7)]
    71      10.917762      10.917762      10.917762    1[6-(6,6)]
    72      11.586717      11.586717      11.586717    1[6-(6,7)]
    73      13.107314      13.107314      13.107314    1[6-(6,6)]
    74       5.383605       5.383605       5.383605    1[6-(6,7)]
    75       1.944792       1.944792       1.944792    1[6-(6,6)]
    76       0.471244       0.471244       0.471244    1[6-(6,6)]
    77      -0.129828      -0.129828      -0.129828    1[7-(6,6)]
    78      13.135546      13.135546      13.135546    1[6-(6,7)]
    79      -2.430582      -2.430582      -2.430582    1[6-(6,6)]
    80      -2.308074      -2.308074      -2.308074    1[6-(6,7)]
    81      -4.092529      -4.092529      -4.092529    1[6-(6,6)]
    82       2.372502       2.372502       2.372502    1[6-(6,7)]
    83      -5.991982      -5.991982      -5.991982    1[6-(6,6)]
    84      -5.562342      -5.562342      -5.562342    1[6-(6,6)]
    85      -6.186071      -6.186071      -6.186071    1[7-(6,6)]
    86      -5.511472      -5.511472      -5.511472    1[6-(6,7)]
    87       20.20732       20.20732       20.20732    1[6-(6,6)]
    88      -5.236396      -5.236396      -5.236396    1[6-(6,7)]
    89      19.800295      19.800295      19.800295    1[6-(6,6)]
    90      -5.251419      -5.251419      -5.251419    1[6-(6,7)]
    91        3.90432        3.90432        3.90432    1[6-(6,6)]
    92       7.461881       7.461881       7.461881    1[6-(6,6)]
    93        5.35336        5.35336        5.35336    1[7-(6,6)]
    94       3.423811       3.423811       3.423811    1[6-(6,7)]
    95       8.991952       8.991952       8.991952    1[6-(6,6)]
    96       5.379758       5.379758       5.379758    1[6-(6,7)]
    97       8.871371       8.871371       8.871371    1[6-(6,6)]
    98       6.917304       6.917304       6.917304    1[6-(6,7)]
    99      18.986281      18.986281      18.986281    1[6-(6,6)]
   100      16.472628      16.472628      16.472628    1[6-(6,6)]
   101      19.805951      19.805951      19.805951    1[7-(6,6)]
   102       7.795527       7.795527       7.795527    1[6-(6,7)]
   103      -7.925278      -7.925278      -7.925278    1[6-(6,6)]
   104      21.008123      21.008123      21.008123    1[6-(6,7)]
   105      -5.735724      -5.735724      -5.735724    1[6-(6,6)]
   106      14.805025      14.805025      14.805025    1[6-(6,7)]
   107      15.413688      15.413688      15.413688    1[6-(6,6)]
   108      14.984048      14.984048      14.984048    1[6-(6,6)]
   109      15.607777      15.607777      15.607777    1[7-(6,6)]
   110      14.933178      14.933178      14.933178    1[6-(6,7)]
   111     -10.785614     -10.785614     -10.785614    1[6-(6,6)]
   112      14.658102      14.658102      14.658102    1[6-(6,7)]
   113     -10.378589     -10.378589     -10.378589    1[6-(6,6)]
   114      14.673125      14.673125      14.673125    1[6-(6,7)]
   115       7.476914       7.476914       7.476914    1[6-(6,6)]
   116       8.950462       8.950462       8.950462    1[6-(6,6)]
   117       9.551534       9.551534       9.551534    1[7-(6,6)]
   118       -3.71384       -3.71384       -3.71384    1[6-(6,7)]
   119      11.852288      11.852288      11.852288    1[6-(6,6)]
   120       11.72978       11.72978       11.72978    1[6-(6,7)]
   121      13.514235      13.514235      13.514235    1[6-(6,6)]
   122       7.049204       7.049204       7.049204    1[6-(6,7)]
   123      -9.564575      -9.564575      -9.564575    1[6-(6,6)]
   124      -7.050922      -7.050922      -7.050922    1[6-(6,6)]
   125     -10.384245     -10.384245     -10.384245    1[7-(6,6)]
   126       1.626179       1.626179       1.626179    1[6-(6,7)]
   127      17.346984      17.346984      17.346984    1[6-(6,6)]
   128     -11.586417     -11.586417     -11.586417    1[6-(6,7)]
   129       15.15743       15.15743       15.15743    1[6-(6,6)]
   130      -5.383319      -5.383319      -5.383319    1[6-(6,7)]
   131       5.517386       5.517386       5.517386    1[6-(6,6)]
   132       1.959825       1.959825       1.959825    1[6-(6,6)]
   133       4.068346       4.068346       4.068346    1[7-(6,6)]
   134       5.997895       5.997895       5.997895    1[6-(6,7)]
   135       0.429754       0.429754       0.429754    1[6-(6,6)]
   136       4.041948       4.041948       4.041948    1[6-(6,7)]
   137       0.550335       0.550335       0.550335    1[6-(6,6)]
   138       2.504402       2.504402       2.504402    1[6-(6,7)]
   139      24.360269      24.360269      24.360269    1[6-(6,6)]
   140      20.802724      20.802724      20.802724    1[6-(6,6)]
   141      22.911245      22.911245      22.911245    1[7-(6,6)]
   142      -3.423732      -3.423732      -3.423732    1[6-(6,7)]
   143       9.851259       9.851259       9.851259    1[6-(6,6)]
   144      22.884873      22.884873      22.884873    1[6-(6,7)]
   145       9.971851       9.971851       9.971851    1[6-(6,6)]
   146      21.347288      21.347288      21.347288    1[6-(6,7)]
   147       9.278438       9.278438       9.278438    1[6-(6,6)]
   148      11.792076      11.792076      11.792076    1[6-(6,6)]
   149       8.458753       8.458753       8.458753    1[7-(6,6)]
   150      11.047806      11.047806      11.047806    1[6-(6,7)]
   151       7.925479       7.925479       7.925479    1[6-(6,6)]
   152       7.256555       7.256555       7.256555    1[6-(6,7)]
   153       5.735914       5.735914       5.735914    1[6-(6,6)]
   154      13.459692      13.459692      13.459692    1[6-(6,7)]
   155     -11.365911     -11.365911     -11.365911    1[6-(6,6)]
   156      -9.892413      -9.892413      -9.892413    1[6-(6,6)]
   157      -9.291296      -9.291296      -9.291296    1[7-(6,6)]
   158     -13.135278     -13.135278     -13.135278    1[6-(6,7)]
   159        2.43083        2.43083        2.43083    1[6-(6,6)]
   160      -7.113041      -7.113041      -7.113041    1[6-(6,7)]
   161       4.092796       4.092796       4.092796    1[6-(6,6)]
   162      -11.79368      -11.79368      -11.79368    1[6-(6,7)]
   163      -3.429385      -3.429385      -3.429385    1[6-(6,6)]
   164      -3.858975      -3.858975      -3.858975    1[6-(6,6)]
   165       -3.23529       -3.23529       -3.23529    1[7-(6,6)]
   166      24.354616      24.354616      24.354616    1[6-(6,7)]
   167      -1.364156      -1.364156      -1.364156    1[6-(6,6)]
   168      -4.184975      -4.184975      -4.184975    1[6-(6,7)]
   169      -0.957149      -0.957149      -0.957149    1[6-(6,6)]
   170      -4.169888      -4.169888      -4.169888    1[6-(6,7)]
   171      -0.143174      -0.143174      -0.143174    1[6-(6,6)]
   172       2.370504       2.370504       2.370504    1[6-(6,6)]
   173      -0.962831      -0.962831      -0.962831    1[7-(6,6)]
   174      -7.795222      -7.795222      -7.795222    1[6-(6,7)]
   175      -1.496056      -1.496056      -1.496056    1[6-(6,6)]
   176      -2.165011      -2.165011      -2.165011    1[6-(6,7)]
   177      -3.685608      -3.685608      -3.685608    1[6-(6,6)]
   178       4.038101       4.038101       4.038101    1[6-(6,7)]
   179      14.938845      14.938845      14.938845    1[6-(6,6)]
   180      11.381276      11.381276      11.381276    1[6-(6,6)]
   181      13.489829      13.489829      13.489829    1[7-(6,6)]
   182      15.419326      15.419326      15.419326    1[6-(6,7)]
   183      19.272657      19.272657      19.272657    1[6-(6,6)]
   184      13.463459      13.463459      13.463459    1[6-(6,7)]
   185       19.39327       19.39327       19.39327    1[6-(6,6)]
   186      11.925823      11.925823      11.925823    1[6-(6,7)]
   187       5.992228       5.992228       5.992228    1[6-(6,6)]
   188       5.562597       5.562597       5.562597    1[6-(6,6)]
   189       6.186293       6.186293       6.186293    1[7-(6,6)]
   190       5.511747       5.511747       5.511747    1[6-(6,7)]
   191       8.057379       8.057379       8.057379    1[6-(6,6)]
   192       5.236591       5.236591       5.236591    1[6-(6,7)]
   193       8.464373       8.464373       8.464373    1[6-(6,6)]
   194       5.251704       5.251704       5.251704    1[6-(6,7)]
   195      -1.944487      -1.944487      -1.944487    1[6-(6,6)]
   196      -0.470965      -0.470965      -0.470965    1[6-(6,6)]
   197        0.13012        0.13012        0.13012    1[7-(6,6)]
   198       5.707561       5.707561       5.707561    1[6-(6,7)]
   199      -6.990568      -6.990568      -6.990568    1[6-(6,6)]
   200       2.308373       2.308373       2.308373    1[6-(6,7)]
   201      -5.328623      -5.328623      -5.328623    1[6-(6,6)]
   202      -2.372216      -2.372216      -2.372216    1[6-(6,7)]
   203      20.836616      20.836616      20.836616    6[1-(0),6-(1,7),6-(6,7)]
   204      19.978897      19.978897      19.978897    6[1-(0),6-(1,7),6-(6,7)]
   205       5.273132       5.273132       5.273132    6[6-(1,6),6-(6,7),7-(6,26)]
   206      19.824185      19.824185      19.824185    6[6-(1,6),6-(1,6),7-(1,6)]
   207      21.895033      21.895033      21.895033    6[1-(0),6-(1,6),7-(6,29)]
   208       6.711996       6.711996       6.711996    6[1-(0),6-(1,6),6-(6,6)]
   209      16.684553      16.684553      16.684553    6[6-(1,6),6-(1,7),6-(7,8)]
   210      16.165423      16.165423      16.165423    6[1-(0),6-(6,6),7-(6,26)]
   211      17.766149      17.766149      17.766149    6[6-(6,6),7-(1,6),8-(0)]
   212       5.692393       5.692393       5.692393    6[1-(0),6-(1,6),6-(6,7)]
   213      21.098364      21.098364      21.098364    6[1-(0),6-(1,6),7-(6,29)]
   214      13.022179      13.022179      13.022179    6[1-(0),6-(1,7),6-(6,7)]
   215      13.253177      13.253177      13.253177    6[1-(0),6-(1,7),6-(6,7)]
   216      11.847112      11.847112      11.847112    6[6-(1,6),6-(6,7),7-(6,26)]
   217      12.977512      12.977512      12.977512    6[6-(1,6),6-(1,6),7-(1,6)]
   218      13.311044      13.311044      13.311044    6[1-(0),6-(1,6),7-(6,29)]
   219      11.265232      11.265232      11.265232    6[1-(0),6-(1,6),6-(6,6)]
   220      12.223029      12.223029      12.223029    6[6-(1,6),6-(1,7),6-(7,8)]
   221      12.965638      12.965638      12.965638    6[1-(0),6-(6,6),7-(6,26)]
   222      12.446506      12.446506      12.446506    6[6-(6,6),7-(1,6),8-(0)]
   223      11.041944      11.041944      11.041944    6[1-(0),6-(1,6),6-(6,7)]
   224      13.482498      13.482498      13.482498    6[1-(0),6-(1,6),7-(6,29)]
   225     -14.306949     -14.306949     -14.306949    6[1-(0),6-(1,7),6-(6,7)]
   226     -12.203701     -12.203701     -12.203701    6[1-(0),6-(1,7),6-(6,7)]
   227      -2.336845      -2.336845      -2.336845    6[6-(1,6),6-(6,7),7-(6,26)]
   228     -13.083099     -13.083099     -13.083099    6[6-(1,6),6-(1,6),7-(1,6)]
   229     -14.586015     -14.586015     -14.586015    6[1-(0),6-(1,6),7-(6,29)]
   230      -1.172346      -1.172346      -1.172346    6[1-(0),6-(1,6),6-(6,6)]
   231     -11.690222     -11.690222     -11.690222    6[6-(1,6),6-(1,7),6-(7,8)]
   232     -12.736577     -12.736577     -12.736577    6[1-(0),6-(6,6),7-(6,26)]
   233     -11.675903     -11.675903     -11.675903    6[6-(6,6),7-(1,6),8-(0)]
   234       -1.23283       -1.23283       -1.23283    6[1-(0),6-(1,6),6-(6,7)]
   235     -12.555124     -12.555124     -12.555124    6[1-(0),6-(1,6),7-(6,29)]
   236      -0.708434      -0.708434      -0.708434    6[1-(0),6-(1,7),6-(6,7)]
   237       -2.18496       -2.18496       -2.18496    6[1-(0),6-(1,7),6-(6,7)]
   238       4.060013       4.060013       4.060013    6[6-(1,6),6-(6,7),7-(6,26)]
   239      -0.875186      -0.875186      -0.875186    6[6-(1,6),6-(1,6),7-(1,6)]
   240      -1.776649      -1.776649      -1.776649    6[1-(0),6-(1,6),7-(6,29)]
   241        2.03853        2.03853        2.03853    6[1-(0),6-(1,6),6-(6,6)]
   242       1.626053       1.626053       1.626053    6[6-(1,6),6-(1,7),6-(7,8)]
   243       2.448929       2.448929       2.448929    6[1-(0),6-(6,6),7-(6,26)]
   244       0.306661       0.306661       0.306661    6[6-(6,6),7-(1,6),8-(0)]
   245       3.341905       3.341905       3.341905    6[1-(0),6-(1,6),6-(6,7)]
   246      -3.182327      -3.182327      -3.182327    6[1-(0),6-(1,6),7-(6,29)]
   247      11.415183      11.415183      11.415183    6[1-(0),6-(1,7),6-(6,7)]
   248       10.55745       10.55745       10.55745    6[1-(0),6-(1,7),6-(6,7)]
   249      14.694542      14.694542      14.694542    6[6-(1,6),6-(6,7),7-(6,26)]
   250      10.402752      10.402752      10.402752    6[6-(1,6),6-(1,6),7-(1,6)]
   251      12.473589      12.473589      12.473589    6[1-(0),6-(1,6),7-(6,29)]
   252      16.133395      16.133395      16.133395    6[1-(0),6-(1,6),6-(6,6)]
   253       7.263146       7.263146       7.263146    6[6-(1,6),6-(1,7),6-(7,8)]
   254       6.744017       6.744017       6.744017    6[1-(0),6-(6,6),7-(6,26)]
   255       8.344729       8.344729       8.344729    6[6-(6,6),7-(1,6),8-(0)]
   256      15.113805      15.113805      15.113805    6[1-(0),6-(1,6),6-(6,7)]
   257      11.676908      11.676908      11.676908    6[1-(0),6-(1,6),7-(6,29)]
   258       3.600572       3.600572       3.600572    6[1-(0),6-(1,7),6-(6,7)]
   259       3.831593       3.831593       3.831593    6[1-(0),6-(1,7),6-(6,7)]
   260       2.425576       2.425576       2.425576    6[6-(1,6),6-(6,7),7-(6,26)]
   261       3.555922       3.555922       3.555922    6[6-(1,6),6-(1,6),7-(1,6)]
   262       3.889425       3.889425       3.889425    6[1-(0),6-(1,6),7-(6,29)]
   263       1.843694       1.843694       1.843694    6[1-(0),6-(1,6),6-(6,6)]
   264       2.801476       2.801476       2.801476    6[6-(1,6),6-(1,7),6-(7,8)]
   265       3.544081       3.544081       3.544081    6[1-(0),6-(6,6),7-(6,26)]
   266       3.024945       3.024945       3.024945    6[6-(6,6),7-(1,6),8-(0)]
   267       1.620413       1.620413       1.620413    6[1-(0),6-(1,6),6-(6,7)]
   268       4.060903       4.060903       4.060903    6[1-(0),6-(1,6),7-(6,29)]
   269      -4.885517      -4.885517      -4.885517    6[1-(0),6-(1,7),6-(6,7)]
   270      -2.782255      -2.782255      -2.782255    6[1-(0),6-(1,7),6-(6,7)]
   271     -11.758256     -11.758256     -11.758256    6[6-(1,6),6-(6,7),7-(6,26)]
   272      -3.661666      -3.661666      -3.661666    6[6-(1,6),6-(1,6),7-(1,6)]
   273      -5.164572      -5.164572      -5.164572    6[1-(0),6-(1,6),7-(6,29)]
   274     -10.593745     -10.593745     -10.593745    6[1-(0),6-(1,6),6-(6,6)]
   275      -2.268816      -2.268816      -2.268816    6[6-(1,6),6-(1,7),6-(7,8)]
   276      -3.315171      -3.315171      -3.315171    6[1-(0),6-(6,6),7-(6,26)]
   277      -2.254484      -2.254484      -2.254484    6[6-(6,6),7-(1,6),8-(0)]
   278     -10.654241     -10.654241     -10.654241    6[1-(0),6-(1,6),6-(6,7)]
   279      -3.133667      -3.133667      -3.133667    6[1-(0),6-(1,6),7-(6,29)]
   280       8.713174       8.713174       8.713174    6[1-(0),6-(1,7),6-(6,7)]
   281       7.236623       7.236623       7.236623    6[1-(0),6-(1,7),6-(6,7)]
   282       13.48155       13.48155       13.48155    6[6-(1,6),6-(6,7),7-(6,26)]
   283       8.546404       8.546404       8.546404    6[6-(1,6),6-(1,6),7-(1,6)]
   284       7.644969       7.644969       7.644969    6[1-(0),6-(1,6),7-(6,29)]
   285      11.460069      11.460069      11.460069    6[1-(0),6-(1,6),6-(6,6)]
   286      11.047605      11.047605      11.047605    6[6-(1,6),6-(1,7),6-(7,8)]
   287      11.870486      11.870486      11.870486    6[1-(0),6-(6,6),7-(6,26)]
   288       9.728222       9.728222       9.728222    6[6-(6,6),7-(1,6),8-(0)]
   289      12.763436      12.763436      12.763436    6[1-(0),6-(1,6),6-(6,7)]
   290       6.239269       6.239269       6.239269    6[1-(0),6-(1,6),7-(6,29)]
   291       1.993779       1.993779       1.993779    6[1-(0),6-(1,7),6-(6,7)]
   292        1.13603        1.13603        1.13603    6[1-(0),6-(1,7),6-(6,7)]
   293       -4.14829       -4.14829       -4.14829    6[6-(1,6),6-(6,7),7-(6,26)]
   294       0.981337       0.981337       0.981337    6[6-(1,6),6-(1,6),7-(1,6)]
   295       3.052189       3.052189       3.052189    6[1-(0),6-(1,6),7-(6,29)]
   296      -2.709452      -2.709452      -2.709452    6[1-(0),6-(1,6),6-(6,6)]
   297      -2.158287      -2.158287      -2.158287    6[6-(1,6),6-(1,7),6-(7,8)]
   298      -2.677401      -2.677401      -2.677401    6[1-(0),6-(6,6),7-(6,26)]
   299      -1.076702      -1.076702      -1.076702    6[6-(6,6),7-(1,6),8-(0)]
   300      -3.729043      -3.729043      -3.729043    6[1-(0),6-(1,6),6-(6,7)]
   301       2.255493       2.255493       2.255493    6[1-(0),6-(1,6),7-(6,29)]
   302      -5.820881      -5.820881      -5.820881    6[1-(0),6-(1,7),6-(6,7)]
   303      -5.589854      -5.589854      -5.589854    6[1-(0),6-(1,7),6-(6,7)]
   304      21.268534      21.268534      21.268534    6[6-(1,6),6-(6,7),7-(6,26)]
   305      -5.865537      -5.865537      -5.865537    6[6-(1,6),6-(1,6),7-(1,6)]
   306      -5.532009      -5.532009      -5.532009    6[1-(0),6-(1,6),7-(6,29)]
   307       20.68668       20.68668       20.68668    6[1-(0),6-(1,6),6-(6,6)]
   308      -6.620029      -6.620029      -6.620029    6[6-(1,6),6-(1,7),6-(7,8)]
   309      -5.877435      -5.877435      -5.877435    6[1-(0),6-(6,6),7-(6,26)]
   310      -6.396541      -6.396541      -6.396541    6[6-(6,6),7-(1,6),8-(0)]
   311      20.463381      20.463381      20.463381    6[1-(0),6-(1,6),6-(6,7)]
   312      -5.360527      -5.360527      -5.360527    6[1-(0),6-(1,6),7-(6,29)]
   313       4.535935       4.535935       4.535935    6[1-(0),6-(1,7),6-(6,7)]
   314       6.639192       6.639192       6.639192    6[1-(0),6-(1,7),6-(6,7)]
   315       7.084683       7.084683       7.084683    6[6-(1,6),6-(6,7),7-(6,26)]
   316       5.759793       5.759793       5.759793    6[6-(1,6),6-(1,6),7-(1,6)]
   317       4.256863       4.256863       4.256863    6[1-(0),6-(1,6),7-(6,29)]
   318       8.249165       8.249165       8.249165    6[1-(0),6-(1,6),6-(6,6)]
   319        7.15269        7.15269        7.15269    6[6-(1,6),6-(1,7),6-(7,8)]
   320       6.106345       6.106345       6.106345    6[1-(0),6-(6,6),7-(6,26)]
   321       7.167002       7.167002       7.167002    6[6-(6,6),7-(1,6),8-(0)]
   322       8.188688       8.188688       8.188688    6[1-(0),6-(1,6),6-(6,7)]
   323       6.287762       6.287762       6.287762    6[1-(0),6-(1,6),7-(6,29)]
   324      18.134579      18.134579      18.134579    6[1-(0),6-(1,7),6-(6,7)]
   325      16.658043      16.658043      16.658043    6[1-(0),6-(1,7),6-(6,7)]
   326      -5.361515      -5.361515      -5.361515    6[6-(1,6),6-(6,7),7-(6,26)]
   327      17.967819      17.967819      17.967819    6[6-(1,6),6-(1,6),7-(1,6)]
   328      17.066369      17.066369      17.066369    6[1-(0),6-(1,6),7-(6,29)]
   329      -7.382982      -7.382982      -7.382982    6[1-(0),6-(1,6),6-(6,6)]
   330      20.469038      20.469038      20.469038    6[6-(1,6),6-(1,7),6-(7,8)]
   331      21.291904      21.291904      21.291904    6[1-(0),6-(6,6),7-(6,26)]
   332      19.149653      19.149653      19.149653    6[6-(6,6),7-(1,6),8-(0)]
   333      -6.079613      -6.079613      -6.079613    6[1-(0),6-(1,6),6-(6,7)]
   334      15.660684      15.660684      15.660684    6[1-(0),6-(1,6),7-(6,29)]
   335      15.242587      15.242587      15.242587    6[1-(0),6-(1,7),6-(6,7)]
   336       15.01156       15.01156       15.01156    6[1-(0),6-(1,7),6-(6,7)]
   337     -11.846828     -11.846828     -11.846828    6[6-(1,6),6-(6,7),7-(6,26)]
   338      15.287243      15.287243      15.287243    6[6-(1,6),6-(1,6),7-(1,6)]
   339      14.953715      14.953715      14.953715    6[1-(0),6-(1,6),7-(6,29)]
   340     -11.264974     -11.264974     -11.264974    6[1-(0),6-(1,6),6-(6,6)]
   341      16.041735      16.041735      16.041735    6[6-(1,6),6-(1,7),6-(7,8)]
   342      15.299141      15.299141      15.299141    6[1-(0),6-(6,6),7-(6,26)]
   343      15.818247      15.818247      15.818247    6[6-(6,6),7-(1,6),8-(0)]
   344     -11.041675     -11.041675     -11.041675    6[1-(0),6-(1,6),6-(6,7)]
   345      14.782233      14.782233      14.782233    6[1-(0),6-(1,6),7-(6,29)]
   346       7.427927       7.427927       7.427927    6[1-(0),6-(1,7),6-(6,7)]
   347       8.285676       8.285676       8.285676    6[1-(0),6-(1,7),6-(6,7)]
   348      13.569996      13.569996      13.569996    6[6-(1,6),6-(6,7),7-(6,26)]
   349       8.440369       8.440369       8.440369    6[6-(1,6),6-(1,6),7-(1,6)]
   350       6.369517       6.369517       6.369517    6[1-(0),6-(1,6),7-(6,29)]
   351      12.131158      12.131158      12.131158    6[1-(0),6-(1,6),6-(6,6)]
   352      11.579993      11.579993      11.579993    6[6-(1,6),6-(1,7),6-(7,8)]
   353      12.099107      12.099107      12.099107    6[1-(0),6-(6,6),7-(6,26)]
   354      10.498408      10.498408      10.498408    6[6-(6,6),7-(1,6),8-(0)]
   355      13.150749      13.150749      13.150749    6[1-(0),6-(1,6),6-(6,7)]
   356       7.166213       7.166213       7.166213    6[1-(0),6-(1,6),7-(6,29)]
   357      -8.712873      -8.712873      -8.712873    6[1-(0),6-(1,7),6-(6,7)]
   358      -7.236337      -7.236337      -7.236337    6[1-(0),6-(1,7),6-(6,7)]
   359      14.783221      14.783221      14.783221    6[6-(1,6),6-(6,7),7-(6,26)]
   360      -8.546113      -8.546113      -8.546113    6[6-(1,6),6-(1,6),7-(1,6)]
   361      -7.644663      -7.644663      -7.644663    6[1-(0),6-(1,6),7-(6,29)]
   362      16.804688      16.804688      16.804688    6[1-(0),6-(1,6),6-(6,6)]
   363     -11.047332     -11.047332     -11.047332    6[6-(1,6),6-(1,7),6-(7,8)]
   364     -11.870198     -11.870198     -11.870198    6[1-(0),6-(6,6),7-(6,26)]
   365      -9.727947      -9.727947      -9.727947    6[6-(6,6),7-(1,6),8-(0)]
   366      15.501319      15.501319      15.501319    6[1-(0),6-(1,6),6-(6,7)]
   367      -6.238978      -6.238978      -6.238978    6[1-(0),6-(1,6),7-(6,29)]
   368       4.885771       4.885771       4.885771    6[1-(0),6-(1,7),6-(6,7)]
   369       2.782514       2.782514       2.782514    6[1-(0),6-(1,7),6-(6,7)]
   370       2.337023       2.337023       2.337023    6[6-(1,6),6-(6,7),7-(6,26)]
   371       3.661913       3.661913       3.661913    6[6-(1,6),6-(1,6),7-(1,6)]
   372       5.164843       5.164843       5.164843    6[1-(0),6-(1,6),7-(6,29)]
   373       1.172541       1.172541       1.172541    6[1-(0),6-(1,6),6-(6,6)]
   374       2.269016       2.269016       2.269016    6[6-(1,6),6-(1,7),6-(7,8)]
   375       3.315361       3.315361       3.315361    6[1-(0),6-(6,6),7-(6,26)]
   376       2.254704       2.254704       2.254704    6[6-(6,6),7-(1,6),8-(0)]
   377       1.233018       1.233018       1.233018    6[1-(0),6-(1,6),6-(6,7)]
   378       3.133944       3.133944       3.133944    6[1-(0),6-(1,6),7-(6,29)]
   379      23.728655      23.728655      23.728655    6[1-(0),6-(1,7),6-(6,7)]
   380      21.625407      21.625407      21.625407    6[1-(0),6-(1,7),6-(6,7)]
   381      11.758551      11.758551      11.758551    6[6-(1,6),6-(6,7),7-(6,26)]
   382      22.504805      22.504805      22.504805    6[6-(1,6),6-(1,6),7-(1,6)]
   383      24.007721      24.007721      24.007721    6[1-(0),6-(1,6),7-(6,29)]
   384      10.594052      10.594052      10.594052    6[1-(0),6-(1,6),6-(6,6)]
   385      21.111928      21.111928      21.111928    6[6-(1,6),6-(1,7),6-(7,8)]
   386      22.158283      22.158283      22.158283    6[1-(0),6-(6,6),7-(6,26)]
   387      21.097609      21.097609      21.097609    6[6-(6,6),7-(1,6),8-(0)]
   388      10.654536      10.654536      10.654536    6[1-(0),6-(1,6),6-(6,7)]
   389       21.97683       21.97683       21.97683    6[1-(0),6-(1,6),7-(6,29)]
   390       10.13014       10.13014       10.13014    6[1-(0),6-(1,7),6-(6,7)]
   391      11.606666      11.606666      11.606666    6[1-(0),6-(1,7),6-(6,7)]
   392       5.361693       5.361693       5.361693    6[6-(1,6),6-(6,7),7-(6,26)]
   393      10.296892      10.296892      10.296892    6[6-(1,6),6-(1,6),7-(1,6)]
   394      11.198355      11.198355      11.198355    6[1-(0),6-(1,6),7-(6,29)]
   395       7.383176       7.383176       7.383176    6[1-(0),6-(1,6),6-(6,6)]
   396       7.795653       7.795653       7.795653    6[6-(1,6),6-(1,7),6-(7,8)]
   397       6.972777       6.972777       6.972777    6[1-(0),6-(6,6),7-(6,26)]
   398       9.115045       9.115045       9.115045    6[6-(6,6),7-(1,6),8-(0)]
   399       6.079801       6.079801       6.079801    6[1-(0),6-(1,6),6-(6,7)]
   400      12.604033      12.604033      12.604033    6[1-(0),6-(1,6),7-(6,29)]
   401      -11.41491      -11.41491      -11.41491    6[1-(0),6-(1,7),6-(6,7)]
   402     -10.557191     -10.557191     -10.557191    6[1-(0),6-(1,7),6-(6,7)]
   403       4.148574       4.148574       4.148574    6[6-(1,6),6-(6,7),7-(6,26)]
   404     -10.402479     -10.402479     -10.402479    6[6-(1,6),6-(1,6),7-(1,6)]
   405     -12.473327     -12.473327     -12.473327    6[1-(0),6-(1,6),7-(6,29)]
   406        2.70971        2.70971        2.70971    6[1-(0),6-(1,6),6-(6,6)]
   407      -7.262847      -7.262847      -7.262847    6[6-(1,6),6-(1,7),6-(7,8)]
   408      -6.743717      -6.743717      -6.743717    6[1-(0),6-(6,6),7-(6,26)]
   409      -8.344443      -8.344443      -8.344443    6[6-(6,6),7-(1,6),8-(0)]
   410       3.729313       3.729313       3.729313    6[1-(0),6-(1,6),6-(6,7)]
   411     -11.676658     -11.676658     -11.676658    6[1-(0),6-(1,6),7-(6,29)]
   412      -3.600473      -3.600473      -3.600473    6[1-(0),6-(1,7),6-(6,7)]
   413      -3.831471      -3.831471      -3.831471    6[1-(0),6-(1,7),6-(6,7)]
   414      -2.425406      -2.425406      -2.425406    6[6-(1,6),6-(6,7),7-(6,26)]
   415      -3.555806      -3.555806      -3.555806    6[6-(1,6),6-(1,6),7-(1,6)]
   416      -3.889338      -3.889338      -3.889338    6[1-(0),6-(1,6),7-(6,29)]
   417      -1.843526      -1.843526      -1.843526    6[1-(0),6-(1,6),6-(6,6)]
   418      -2.801323      -2.801323      -2.801323    6[6-(1,6),6-(1,7),6-(7,8)]
   419      -3.543932      -3.543932      -3.543932    6[1-(0),6-(6,6),7-(6,26)]
   420        -3.0248        -3.0248        -3.0248    6[6-(6,6),7-(1,6),8-(0)]
   421      -1.620238      -1.620238      -1.620238    6[1-(0),6-(1,6),6-(6,7)]
   422      -4.060792      -4.060792      -4.060792    6[1-(0),6-(1,6),7-(6,29)]
   423       0.708532       0.708532       0.708532    6[1-(0),6-(1,7),6-(6,7)]
   424       2.185083       2.185083       2.185083    6[1-(0),6-(1,7),6-(6,7)]
   425      -4.059844      -4.059844      -4.059844    6[6-(1,6),6-(6,7),7-(6,26)]
   426       0.875302       0.875302       0.875302    6[6-(1,6),6-(1,6),7-(1,6)]
   427       1.776737       1.776737       1.776737    6[1-(0),6-(1,6),7-(6,29)]
   428      -2.038363      -2.038363      -2.038363    6[1-(0),6-(1,6),6-(6,6)]
   429      -1.625899      -1.625899      -1.625899    6[6-(1,6),6-(1,7),6-(7,8)]
   430       -2.44878       -2.44878       -2.44878    6[1-(0),6-(6,6),7-(6,26)]
   431      -0.306516      -0.306516      -0.306516    6[6-(6,6),7-(1,6),8-(0)]
   432       -3.34173       -3.34173       -3.34173    6[1-(0),6-(1,6),6-(6,7)]
   433       3.182437       3.182437       3.182437    6[1-(0),6-(1,6),7-(6,29)]
   434      14.307223      14.307223      14.307223    6[1-(0),6-(1,7),6-(6,7)]
   435      12.203961      12.203961      12.203961    6[1-(0),6-(1,7),6-(6,7)]
   436      21.179962      21.179962      21.179962    6[6-(1,6),6-(6,7),7-(6,26)]
   437      13.083372      13.083372      13.083372    6[6-(1,6),6-(1,6),7-(1,6)]
   438      14.586278      14.586278      14.586278    6[1-(0),6-(1,6),7-(6,29)]
   439      20.015451      20.015451      20.015451    6[1-(0),6-(1,6),6-(6,6)]
   440      11.690522      11.690522      11.690522    6[6-(1,6),6-(1,7),6-(7,8)]
   441      12.736877      12.736877      12.736877    6[1-(0),6-(6,6),7-(6,26)]
   442       11.67619       11.67619       11.67619    6[6-(6,6),7-(1,6),8-(0)]
   443      20.075947      20.075947      20.075947    6[1-(0),6-(1,6),6-(6,7)]
   444      12.555373      12.555373      12.555373    6[1-(0),6-(1,6),7-(6,29)]
   445       5.821134       5.821134       5.821134    6[1-(0),6-(1,7),6-(6,7)]
   446       5.590113       5.590113       5.590113    6[1-(0),6-(1,7),6-(6,7)]
   447        6.99613        6.99613        6.99613    6[6-(1,6),6-(6,7),7-(6,26)]
   448       5.865784       5.865784       5.865784    6[6-(1,6),6-(1,6),7-(1,6)]
   449       5.532281       5.532281       5.532281    6[1-(0),6-(1,6),7-(6,29)]
   450       7.578012       7.578012       7.578012    6[1-(0),6-(1,6),6-(6,6)]
   451        6.62023        6.62023        6.62023    6[6-(1,6),6-(1,7),6-(7,8)]
   452       5.877625       5.877625       5.877625    6[1-(0),6-(6,6),7-(6,26)]
   453       6.396761       6.396761       6.396761    6[6-(6,6),7-(1,6),8-(0)]
   454       7.801293       7.801293       7.801293    6[1-(0),6-(1,6),6-(6,7)]
   455       5.360803       5.360803       5.360803    6[1-(0),6-(1,6),7-(6,29)]
   456      -1.993477      -1.993477      -1.993477    6[1-(0),6-(1,7),6-(6,7)]
   457      -1.135744      -1.135744      -1.135744    6[1-(0),6-(1,7),6-(6,7)]
   458      -5.272836      -5.272836      -5.272836    6[6-(1,6),6-(6,7),7-(6,26)]
   459      -0.981046      -0.981046      -0.981046    6[6-(1,6),6-(1,6),7-(1,6)]
   460      -3.051883      -3.051883      -3.051883    6[1-(0),6-(1,6),7-(6,29)]
   461      -6.711689      -6.711689      -6.711689    6[1-(0),6-(1,6),6-(6,6)]
   462        2.15856        2.15856        2.15856    6[6-(1,6),6-(1,7),6-(7,8)]
   463       2.677689       2.677689       2.677689    6[1-(0),6-(6,6),7-(6,26)]
   464       1.076977       1.076977       1.076977    6[6-(6,6),7-(1,6),8-(0)]
   465      -5.692099      -5.692099      -5.692099    6[1-(0),6-(1,6),6-(6,7)]
   466      -2.255202      -2.255202      -2.255202    6[1-(0),6-(1,6),7-(6,29)]
   467       5.770966       5.770966       5.770966    7[6-(1,6),6-(6,6),26-(7,7,7,7,7)]
   468       18.75107       18.75107       18.75107    7[1-(0),6-(6,6),6-(6,8)]
   469      22.059353      22.059353      22.059353    7[6-(1,6),6-(1,6),29-(7,7,7)]
   470      12.819417      12.819417      12.819417    7[6-(1,6),6-(6,6),26-(7,7,7,7,7)]
   471      12.687516      12.687516      12.687516    7[1-(0),6-(6,6),6-(6,8)]
   472      13.563156      13.563156      13.563156    7[6-(1,6),6-(1,6),29-(7,7,7)]
   473      -3.343067      -3.343067      -3.343067    7[6-(1,6),6-(6,6),26-(7,7,7,7,7)]
   474     -12.823629     -12.823629     -12.823629    7[1-(0),6-(6,6),6-(6,8)]
   475     -13.770495     -13.770495     -13.770495    7[6-(1,6),6-(1,6),29-(7,7,7)]
   476       3.596095       3.596095       3.596095    7[6-(1,6),6-(6,6),26-(7,7,7,7,7)]
   477       0.228455       0.228455       0.228455    7[1-(0),6-(6,6),6-(6,8)]
   478      -3.008603      -3.008603      -3.008603    7[6-(1,6),6-(1,6),29-(7,7,7)]
   479      15.192365      15.192365      15.192365    7[6-(1,6),6-(6,6),26-(7,7,7,7,7)]
   480       9.329648       9.329648       9.329648    7[1-(0),6-(6,6),6-(6,8)]
   481      12.637898      12.637898      12.637898    7[6-(1,6),6-(1,6),29-(7,7,7)]
   482       3.397868       3.397868       3.397868    7[6-(1,6),6-(6,6),26-(7,7,7,7,7)]
   483       3.265938       3.265938       3.265938    7[1-(0),6-(6,6),6-(6,8)]
   484       4.141543       4.141543       4.141543    7[6-(1,6),6-(1,6),29-(7,7,7)]
   485     -12.764465     -12.764465     -12.764465    7[6-(1,6),6-(6,6),26-(7,7,7,7,7)]
   486      -3.402207      -3.402207      -3.402207    7[1-(0),6-(6,6),6-(6,8)]
   487      -4.349039      -4.349039      -4.349039    7[6-(1,6),6-(1,6),29-(7,7,7)]
   488      13.017644      13.017644      13.017644    7[6-(1,6),6-(6,6),26-(7,7,7,7,7)]
   489       9.650033       9.650033       9.650033    7[1-(0),6-(6,6),6-(6,8)]
   490       6.413011       6.413011       6.413011    7[6-(1,6),6-(1,6),29-(7,7,7)]
   491      -3.650451      -3.650451      -3.650451    7[6-(1,6),6-(6,6),26-(7,7,7,7,7)]
   492      -0.091771      -0.091771      -0.091771    7[1-(0),6-(6,6),6-(6,8)]
   493       3.216493       3.216493       3.216493    7[6-(1,6),6-(1,6),29-(7,7,7)]
   494      22.240834      22.240834      22.240834    7[6-(1,6),6-(6,6),26-(7,7,7,7,7)]
   495      -6.155539      -6.155539      -6.155539    7[1-(0),6-(6,6),6-(6,8)]
   496      -5.279881      -5.279881      -5.279881    7[6-(1,6),6-(1,6),29-(7,7,7)]
   497       6.078466       6.078466       6.078466    7[6-(1,6),6-(6,6),26-(7,7,7,7,7)]
   498       6.019269       6.019269       6.019269    7[1-(0),6-(6,6),6-(6,8)]
   499       5.072384       5.072384       5.072384    7[6-(1,6),6-(1,6),29-(7,7,7)]
   500      -5.825437      -5.825437      -5.825437    7[6-(1,6),6-(6,6),26-(7,7,7,7,7)]
   501      19.071453      19.071453      19.071453    7[1-(0),6-(6,6),6-(6,8)]
   502      15.834415      15.834415      15.834415    7[6-(1,6),6-(1,6),29-(7,7,7)]
   503     -12.819128     -12.819128     -12.819128    7[6-(1,6),6-(6,6),26-(7,7,7,7,7)]
   504      15.577245      15.577245      15.577245    7[1-(0),6-(6,6),6-(6,8)]
   505      14.701587      14.701587      14.701587    7[6-(1,6),6-(1,6),29-(7,7,7)]
   506      13.072157      13.072157      13.072157    7[6-(1,6),6-(6,6),26-(7,7,7,7,7)]
   507       9.513477       9.513477       9.513477    7[1-(0),6-(6,6),6-(6,8)]
   508       6.205213       6.205213       6.205213    7[6-(1,6),6-(1,6),29-(7,7,7)]
   509      15.247143      15.247143      15.247143    7[6-(1,6),6-(6,6),26-(7,7,7,7,7)]
   510      -9.649747      -9.649747      -9.649747    7[1-(0),6-(6,6),6-(6,8)]
   511      -6.412709      -6.412709      -6.412709    7[6-(1,6),6-(1,6),29-(7,7,7)]
   512        3.34324        3.34324        3.34324    7[6-(1,6),6-(6,6),26-(7,7,7,7,7)]
   513       3.402437       3.402437       3.402437    7[1-(0),6-(6,6),6-(6,8)]
   514       4.349322       4.349322       4.349322    7[6-(1,6),6-(1,6),29-(7,7,7)]
   515      12.764773      12.764773      12.764773    7[6-(1,6),6-(6,6),26-(7,7,7,7,7)]
   516      22.245335      22.245335      22.245335    7[1-(0),6-(6,6),6-(6,8)]
   517      23.192201      23.192201      23.192201    7[6-(1,6),6-(1,6),29-(7,7,7)]
   518       5.825611       5.825611       5.825611    7[6-(1,6),6-(6,6),26-(7,7,7,7,7)]
   519       9.193251       9.193251       9.193251    7[1-(0),6-(6,6),6-(6,8)]
   520      12.430309      12.430309      12.430309    7[6-(1,6),6-(1,6),29-(7,7,7)]
   521        3.65074        3.65074        3.65074    7[6-(1,6),6-(6,6),26-(7,7,7,7,7)]
   522      -9.329364      -9.329364      -9.329364    7[1-(0),6-(6,6),6-(6,8)]
   523     -12.637647     -12.637647     -12.637647    7[6-(1,6),6-(1,6),29-(7,7,7)]
   524      -3.397711      -3.397711      -3.397711    7[6-(1,6),6-(6,6),26-(7,7,7,7,7)]
   525       -3.26581       -3.26581       -3.26581    7[1-(0),6-(6,6),6-(6,8)]
   526       -4.14145       -4.14145       -4.14145    7[6-(1,6),6-(1,6),29-(7,7,7)]
   527      -3.595938      -3.595938      -3.595938    7[6-(1,6),6-(6,6),26-(7,7,7,7,7)]
   528      -0.228327      -0.228327      -0.228327    7[1-(0),6-(6,6),6-(6,8)]
   529       3.008695       3.008695       3.008695    7[6-(1,6),6-(1,6),29-(7,7,7)]
   530      22.186171      22.186171      22.186171    7[6-(1,6),6-(6,6),26-(7,7,7,7,7)]
   531      12.823913      12.823913      12.823913    7[1-(0),6-(6,6),6-(6,8)]
   532      13.770745      13.770745      13.770745    7[6-(1,6),6-(1,6),29-(7,7,7)]
   533       6.023838       6.023838       6.023838    7[6-(1,6),6-(6,6),26-(7,7,7,7,7)]
   534       6.155768       6.155768       6.155768    7[1-(0),6-(6,6),6-(6,8)]
   535       5.280163       5.280163       5.280163    7[6-(1,6),6-(1,6),29-(7,7,7)]
   536      -5.770659      -5.770659      -5.770659    7[6-(1,6),6-(6,6),26-(7,7,7,7,7)]
   537       0.092058       0.092058       0.092058    7[1-(0),6-(6,6),6-(6,8)]
   538      -3.216192      -3.216192      -3.216192    7[6-(1,6),6-(1,6),29-(7,7,7)]
   539      18.842812      18.842812      18.842812    7[8-(0),8-(0),8-(0)]
   540      -6.280869      -6.280869      -6.280869    7[8-(0),8-(0),8-(0)]
   541      -6.280869      -6.280869      -6.280869    7[8-(0),8-(0),8-(0)]
   542       3.140631       3.140631       3.140631    7[8-(0),8-(0),8-(0)]
   543      -3.140528      -3.140528      -3.140528    7[8-(0),8-(0),8-(0)]
   544       9.421688       9.421688       9.421688    7[8-(0),8-(0),8-(0)]
   545      -3.140528      -3.140528      -3.140528    7[8-(0),8-(0),8-(0)]
   546       6.281075       6.281075       6.281075    7[8-(0),8-(0),8-(0)]
   547       17.74656       17.74656       17.74656    8[6-(6,7)]
   548      12.335701      12.335701      12.335701    8[6-(6,7)]
   549     -10.619944     -10.619944     -10.619944    8[6-(6,7)]
   550      -0.618905      -0.618905      -0.618905    8[6-(6,7)]
   551       8.325134       8.325134       8.325134    8[6-(6,7)]
   552       2.914148       2.914148       2.914148    8[6-(6,7)]
   553      -1.198518      -1.198518      -1.198518    8[6-(6,7)]
   554       8.802648       8.802648       8.802648    8[6-(6,7)]
   555      -1.096307      -1.096307      -1.096307    8[6-(6,7)]
   556       -6.50733       -6.50733       -6.50733    8[6-(6,7)]
   557       8.222961       8.222961       8.222961    8[6-(6,7)]
   558      18.224088      18.224088      18.224088    8[6-(6,7)]
   559      15.929036      15.929036      15.929036    8[6-(6,7)]
   560      10.518013      10.518013      10.518013    8[6-(6,7)]
   561      -8.802382      -8.802382      -8.802382    8[6-(6,7)]
   562       1.198745       1.198745       1.198745    8[6-(6,7)]
   563       20.04165       20.04165       20.04165    8[6-(6,7)]
   564      10.040611      10.040611      10.040611    8[6-(6,7)]
   565      -8.324854      -8.324854      -8.324854    8[6-(6,7)]
   566      -2.913995      -2.913995      -2.913995    8[6-(6,7)]
   567       0.619058       0.619058       0.619058    8[6-(6,7)]
   568      10.620224      10.620224      10.620224    8[6-(6,7)]
   569       6.507558       6.507558       6.507558    8[6-(6,7)]
   570       1.096572       1.096572       1.096572    8[6-(6,7)]
   571       9.366017       9.366017       9.366017    8[7-(8,8)]
   572      18.787421      18.787421      18.787421    8[7-(8,8)]
   573       -0.05539       -0.05539       -0.05539    8[7-(8,8)]
   574      11.609903      11.609903      11.609903    8[7-(8,8)]
   575     -14.600706     -14.600706     -14.600706    8[7-(8,8)]
   576      -6.374699      -6.374699      -6.374699    8[7-(8,8)]
   577      -5.179302      -5.179302      -5.179302    8[7-(8,8)]
   578      12.468388      12.468388      12.468388    8[7-(8,8)]
   579       21.03131       21.03131       21.03131    8[7-(8,8)]
   580       3.046794       3.046794       3.046794    8[7-(8,8)]
   581       2.188309       2.188309       2.188309    8[7-(8,8)]
   582       4.242191       4.242191       4.242191    8[7-(8,8)]
   583     -11.609604     -11.609604     -11.609604    8[7-(8,8)]
   584      14.601008      14.601008      14.601008    8[7-(8,8)]
   585      -3.046682      -3.046682      -3.046682    8[7-(8,8)]
   586       9.477096       9.477096       9.477096    8[7-(8,8)]
   587       0.055689       0.055689       0.055689    8[7-(8,8)]
   588      -9.365715      -9.365715      -9.365715    8[7-(8,8)]
   589      15.796405      15.796405      15.796405    8[7-(8,8)]
   590      -2.188197      -2.188197      -2.188197    8[7-(8,8)]
   591      24.022412      24.022412      24.022412    8[7-(8,8)]
   592       5.179515       5.179515       5.179515    8[7-(8,8)]
   593       6.374912       6.374912       6.374912    8[7-(8,8)]
   594       7.233397       7.233397       7.233397    8[7-(8,8)]
