# Supplementary material for: A collection of forcefield precursors for metal–organic frameworks
Source: RSC Adv. 2019 Nov 13;9(63):36492–507. doi: 10.1039/c9ra07327b (PMC9075174; doi:10.1039/c9ra07327b)
Supplement: RA-009-C9RA07327B-s2353 [file RA-009-C9RA07327B-s2353.txt]

TATPOV_clean

10.523600    0.000000    0.000000
0.000000    25.768000    0.000000
0.000000    0.000000    25.950700

     1       4.607653       4.607653       4.607653    30[8-(6),8-(6),8-(6)]
     2       2.117454       2.117454       2.117454    30[8-(6),8-(6),8-(6),8-(6)]
     3       9.869453       9.869453       9.869453    30[8-(6),8-(6),8-(6)]
     4       7.379254       7.379254       7.379254    30[8-(6),8-(6),8-(6),8-(6)]
     5       5.915947       5.915947       5.915947    30[8-(6),8-(6),8-(6)]
     6       8.406146       8.406146       8.406146    30[8-(6),8-(6),8-(6),8-(6)]
     7       0.654147       0.654147       0.654147    30[8-(6),8-(6),8-(6)]
     8       3.144346       3.144346       3.144346    30[8-(6),8-(6),8-(6),8-(6)]
     9       5.915947       5.915947       5.915947    30[8-(6),8-(6),8-(6)]
    10       8.406146       8.406146       8.406146    30[8-(6),8-(6),8-(6),8-(6)]
    11       0.654147       0.654147       0.654147    30[8-(6),8-(6),8-(6)]
    12       3.144346       3.144346       3.144346    30[8-(6),8-(6),8-(6),8-(6)]
    13       4.607653       4.607653       4.607653    30[8-(6),8-(6),8-(6)]
    14       2.117454       2.117454       2.117454    30[8-(6),8-(6),8-(6),8-(6)]
    15       9.869453       9.869453       9.869453    30[8-(6),8-(6),8-(6)]
    16       7.379254       7.379254       7.379254    30[8-(6),8-(6),8-(6),8-(6)]
    17       5.270219       5.270219       5.270219    1[6-(6,6)]
    18       7.562259       7.562259       7.562259    1[6-(6,6)]
    19       5.679587       5.679587       5.679587    1[6-(6,6)]
    20        9.17237        9.17237        9.17237    1[6-(6,6)]
    21       9.163951       9.163951       9.163951    1[6-(6,6)]
    22       6.514108       6.514108       6.514108    1[6-(6,6)]
    23       0.008419       0.008419       0.008419    1[6-(6,6)]
    24       2.300459       2.300459       2.300459    1[6-(6,6)]
    25       0.417787       0.417787       0.417787    1[6-(6,6)]
    26        3.91057        3.91057        3.91057    1[6-(6,6)]
    27       3.902151       3.902151       3.902151    1[6-(6,6)]
    28       1.252308       1.252308       1.252308    1[6-(6,6)]
    29       5.253381       5.253381       5.253381    1[6-(6,6)]
    30       2.961341       2.961341       2.961341    1[6-(6,6)]
    31       4.844013       4.844013       4.844013    1[6-(6,6)]
    32        1.35123        1.35123        1.35123    1[6-(6,6)]
    33       1.359649       1.359649       1.359649    1[6-(6,6)]
    34       4.009492       4.009492       4.009492    1[6-(6,6)]
    35      -0.008419      -0.008419      -0.008419    1[6-(6,6)]
    36       8.223141       8.223141       8.223141    1[6-(6,6)]
    37      10.105813      10.105813      10.105813    1[6-(6,6)]
    38        6.61303        6.61303        6.61303    1[6-(6,6)]
    39       6.621449       6.621449       6.621449    1[6-(6,6)]
    40       9.271292       9.271292       9.271292    1[6-(6,6)]
    41       5.253381       5.253381       5.253381    1[6-(6,6)]
    42       2.961341       2.961341       2.961341    1[6-(6,6)]
    43       4.844013       4.844013       4.844013    1[6-(6,6)]
    44        1.35123        1.35123        1.35123    1[6-(6,6)]
    45       1.359649       1.359649       1.359649    1[6-(6,6)]
    46       4.009492       4.009492       4.009492    1[6-(6,6)]
    47      -0.008419      -0.008419      -0.008419    1[6-(6,6)]
    48       8.223141       8.223141       8.223141    1[6-(6,6)]
    49      10.105813      10.105813      10.105813    1[6-(6,6)]
    50        6.61303        6.61303        6.61303    1[6-(6,6)]
    51       6.621449       6.621449       6.621449    1[6-(6,6)]
    52       9.271292       9.271292       9.271292    1[6-(6,6)]
    53       5.270219       5.270219       5.270219    1[6-(6,6)]
    54       7.562259       7.562259       7.562259    1[6-(6,6)]
    55       5.679587       5.679587       5.679587    1[6-(6,6)]
    56        9.17237        9.17237        9.17237    1[6-(6,6)]
    57       9.163951       9.163951       9.163951    1[6-(6,6)]
    58       6.514108       6.514108       6.514108    1[6-(6,6)]
    59       0.008419       0.008419       0.008419    1[6-(6,6)]
    60       2.300459       2.300459       2.300459    1[6-(6,6)]
    61       0.417787       0.417787       0.417787    1[6-(6,6)]
    62        3.91057        3.91057        3.91057    1[6-(6,6)]
    63       3.902151       3.902151       3.902151    1[6-(6,6)]
    64       1.252308       1.252308       1.252308    1[6-(6,6)]
    65       6.251018       6.251018       6.251018    1[6-(6,6)]
    66       7.837977       7.837977       7.837977    1[6-(6,6)]
    67       0.989218       0.989218       0.989218    1[6-(6,6)]
    68       2.576177       2.576177       2.576177    1[6-(6,6)]
    69       4.272582       4.272582       4.272582    1[6-(6,6)]
    70       2.685623       2.685623       2.685623    1[6-(6,6)]
    71       9.534382       9.534382       9.534382    1[6-(6,6)]
    72       7.947423       7.947423       7.947423    1[6-(6,6)]
    73       4.407284       4.407284       4.407284    6[6-(6,6),8-(30),8-(30)]
    74        5.31968        5.31968        5.31968    6[6-(1,6),6-(1,6),6-(8,8)]
    75       5.632231       5.632231       5.632231    6[1-(0),6-(6,6),6-(6,6)]
    76       6.474119       6.474119       6.474119    6[6-(1,6),6-(1,6),6-(6,6)]
    77       6.989775       6.989775       6.989775    6[1-(0),6-(6,6),6-(6,6)]
    78       5.864802       5.864802       5.864802    6[1-(0),6-(6,6),6-(6,6)]
    79       0.102079       0.102079       0.102079    6[6-(6,6),8-(0),8-(30)]
    80       9.378632       9.378632       9.378632    6[6-(1,6),6-(1,6),6-(8,8)]
    81       8.827196       8.827196       8.827196    6[1-(0),6-(6,6),6-(6,6)]
    82       8.820882       8.820882       8.820882    6[1-(0),6-(6,6),6-(6,6)]
    83        7.17499        7.17499        7.17499    6[6-(6,6),8-(30),8-(30)]
    84       7.752736       7.752736       7.752736    6[6-(1,6),6-(1,6),6-(8,8)]
    85        7.23708        7.23708        7.23708    6[1-(0),6-(6,6),6-(6,6)]
    86       7.762207       7.762207       7.762207    6[6-(1,6),6-(1,6),6-(6,6)]
    87       7.310745       7.310745       7.310745    6[6-(1,6),6-(6,6),6-(6,6)]
    88        6.80456        6.80456        6.80456    6[6-(1,6),6-(6,6),6-(6,6)]
    89        6.67091        6.67091        6.67091    6[6-(1,6),6-(1,6),6-(8,8)]
    90       7.257075       7.257075       7.257075    6[6-(6,6),8-(30),8-(30)]
    91       9.669084       9.669084       9.669084    6[6-(6,6),8-(30),8-(30)]
    92        0.05788        0.05788        0.05788    6[6-(1,6),6-(1,6),6-(8,8)]
    93       0.370431       0.370431       0.370431    6[1-(0),6-(6,6),6-(6,6)]
    94       1.212319       1.212319       1.212319    6[6-(1,6),6-(1,6),6-(6,6)]
    95       1.727975       1.727975       1.727975    6[1-(0),6-(6,6),6-(6,6)]
    96       0.603002       0.603002       0.603002    6[1-(0),6-(6,6),6-(6,6)]
    97       5.363879       5.363879       5.363879    6[6-(6,6),8-(0),8-(30)]
    98       4.116832       4.116832       4.116832    6[6-(1,6),6-(1,6),6-(8,8)]
    99       3.565396       3.565396       3.565396    6[1-(0),6-(6,6),6-(6,6)]
   100       3.559082       3.559082       3.559082    6[1-(0),6-(6,6),6-(6,6)]
   101        1.91319        1.91319        1.91319    6[6-(6,6),8-(30),8-(30)]
   102       2.490936       2.490936       2.490936    6[6-(1,6),6-(1,6),6-(8,8)]
   103        1.97528        1.97528        1.97528    6[1-(0),6-(6,6),6-(6,6)]
   104       2.500407       2.500407       2.500407    6[6-(1,6),6-(1,6),6-(6,6)]
   105       2.048945       2.048945       2.048945    6[6-(1,6),6-(6,6),6-(6,6)]
   106        1.54276        1.54276        1.54276    6[6-(1,6),6-(6,6),6-(6,6)]
   107        1.40911        1.40911        1.40911    6[6-(1,6),6-(1,6),6-(8,8)]
   108       1.995275       1.995275       1.995275    6[6-(6,6),8-(30),8-(30)]
   109       6.116316       6.116316       6.116316    6[6-(6,6),8-(30),8-(30)]
   110        5.20392        5.20392        5.20392    6[6-(1,6),6-(1,6),6-(8,8)]
   111       4.891369       4.891369       4.891369    6[1-(0),6-(6,6),6-(6,6)]
   112       4.049481       4.049481       4.049481    6[6-(1,6),6-(1,6),6-(6,6)]
   113       3.533825       3.533825       3.533825    6[1-(0),6-(6,6),6-(6,6)]
   114       4.658798       4.658798       4.658798    6[1-(0),6-(6,6),6-(6,6)]
   115      10.421521      10.421521      10.421521    6[6-(6,6),8-(0),8-(30)]
   116       1.144968       1.144968       1.144968    6[6-(1,6),6-(1,6),6-(8,8)]
   117       1.696404       1.696404       1.696404    6[1-(0),6-(6,6),6-(6,6)]
   118       1.702718       1.702718       1.702718    6[1-(0),6-(6,6),6-(6,6)]
   119        3.34861        3.34861        3.34861    6[6-(6,6),8-(30),8-(30)]
   120       2.770864       2.770864       2.770864    6[6-(1,6),6-(1,6),6-(8,8)]
   121        3.28652        3.28652        3.28652    6[1-(0),6-(6,6),6-(6,6)]
   122       2.761393       2.761393       2.761393    6[6-(1,6),6-(1,6),6-(6,6)]
   123       3.212855       3.212855       3.212855    6[6-(1,6),6-(6,6),6-(6,6)]
   124        3.71904        3.71904        3.71904    6[6-(1,6),6-(6,6),6-(6,6)]
   125        3.85269        3.85269        3.85269    6[6-(1,6),6-(1,6),6-(8,8)]
   126       3.266525       3.266525       3.266525    6[6-(6,6),8-(30),8-(30)]
   127       0.854516       0.854516       0.854516    6[6-(6,6),8-(30),8-(30)]
   128       10.46572       10.46572       10.46572    6[6-(1,6),6-(1,6),6-(8,8)]
   129      10.153169      10.153169      10.153169    6[1-(0),6-(6,6),6-(6,6)]
   130       9.311281       9.311281       9.311281    6[6-(1,6),6-(1,6),6-(6,6)]
   131       8.795625       8.795625       8.795625    6[1-(0),6-(6,6),6-(6,6)]
   132       9.920598       9.920598       9.920598    6[1-(0),6-(6,6),6-(6,6)]
   133       5.159721       5.159721       5.159721    6[6-(6,6),8-(0),8-(30)]
   134       6.406768       6.406768       6.406768    6[6-(1,6),6-(1,6),6-(8,8)]
   135       6.958204       6.958204       6.958204    6[1-(0),6-(6,6),6-(6,6)]
   136       6.964518       6.964518       6.964518    6[1-(0),6-(6,6),6-(6,6)]
   137        8.61041        8.61041        8.61041    6[6-(6,6),8-(30),8-(30)]
   138       8.032664       8.032664       8.032664    6[6-(1,6),6-(1,6),6-(8,8)]
   139        8.54832        8.54832        8.54832    6[1-(0),6-(6,6),6-(6,6)]
   140       8.023193       8.023193       8.023193    6[6-(1,6),6-(1,6),6-(6,6)]
   141       8.474655       8.474655       8.474655    6[6-(1,6),6-(6,6),6-(6,6)]
   142        8.98084        8.98084        8.98084    6[6-(1,6),6-(6,6),6-(6,6)]
   143        9.11449        9.11449        9.11449    6[6-(1,6),6-(1,6),6-(8,8)]
   144       8.528325       8.528325       8.528325    6[6-(6,6),8-(30),8-(30)]
   145       6.116316       6.116316       6.116316    6[6-(6,6),8-(30),8-(30)]
   146        5.20392        5.20392        5.20392    6[6-(1,6),6-(1,6),6-(8,8)]
   147       4.891369       4.891369       4.891369    6[1-(0),6-(6,6),6-(6,6)]
   148       4.049481       4.049481       4.049481    6[6-(1,6),6-(1,6),6-(6,6)]
   149       3.533825       3.533825       3.533825    6[1-(0),6-(6,6),6-(6,6)]
   150       4.658798       4.658798       4.658798    6[1-(0),6-(6,6),6-(6,6)]
   151      10.421521      10.421521      10.421521    6[6-(6,6),8-(0),8-(30)]
   152       1.144968       1.144968       1.144968    6[6-(1,6),6-(1,6),6-(8,8)]
   153       1.696404       1.696404       1.696404    6[1-(0),6-(6,6),6-(6,6)]
   154       1.702718       1.702718       1.702718    6[1-(0),6-(6,6),6-(6,6)]
   155        3.34861        3.34861        3.34861    6[6-(6,6),8-(30),8-(30)]
   156       2.770864       2.770864       2.770864    6[6-(1,6),6-(1,6),6-(8,8)]
   157        3.28652        3.28652        3.28652    6[1-(0),6-(6,6),6-(6,6)]
   158       2.761393       2.761393       2.761393    6[6-(1,6),6-(1,6),6-(6,6)]
   159       3.212855       3.212855       3.212855    6[6-(1,6),6-(6,6),6-(6,6)]
   160        3.71904        3.71904        3.71904    6[6-(1,6),6-(6,6),6-(6,6)]
   161        3.85269        3.85269        3.85269    6[6-(1,6),6-(1,6),6-(8,8)]
   162       3.266525       3.266525       3.266525    6[6-(6,6),8-(30),8-(30)]
   163       0.854516       0.854516       0.854516    6[6-(6,6),8-(30),8-(30)]
   164       10.46572       10.46572       10.46572    6[6-(1,6),6-(1,6),6-(8,8)]
   165      10.153169      10.153169      10.153169    6[1-(0),6-(6,6),6-(6,6)]
   166       9.311281       9.311281       9.311281    6[6-(1,6),6-(1,6),6-(6,6)]
   167       8.795625       8.795625       8.795625    6[1-(0),6-(6,6),6-(6,6)]
   168       9.920598       9.920598       9.920598    6[1-(0),6-(6,6),6-(6,6)]
   169       5.159721       5.159721       5.159721    6[6-(6,6),8-(0),8-(30)]
   170       6.406768       6.406768       6.406768    6[6-(1,6),6-(1,6),6-(8,8)]
   171       6.958204       6.958204       6.958204    6[1-(0),6-(6,6),6-(6,6)]
   172       6.964518       6.964518       6.964518    6[1-(0),6-(6,6),6-(6,6)]
   173        8.61041        8.61041        8.61041    6[6-(6,6),8-(30),8-(30)]
   174       8.032664       8.032664       8.032664    6[6-(1,6),6-(1,6),6-(8,8)]
   175        8.54832        8.54832        8.54832    6[1-(0),6-(6,6),6-(6,6)]
   176       8.023193       8.023193       8.023193    6[6-(1,6),6-(1,6),6-(6,6)]
   177       8.474655       8.474655       8.474655    6[6-(1,6),6-(6,6),6-(6,6)]
   178        8.98084        8.98084        8.98084    6[6-(1,6),6-(6,6),6-(6,6)]
   179        9.11449        9.11449        9.11449    6[6-(1,6),6-(1,6),6-(8,8)]
   180       8.528325       8.528325       8.528325    6[6-(6,6),8-(30),8-(30)]
   181       4.407284       4.407284       4.407284    6[6-(6,6),8-(30),8-(30)]
   182        5.31968        5.31968        5.31968    6[6-(1,6),6-(1,6),6-(8,8)]
   183       5.632231       5.632231       5.632231    6[1-(0),6-(6,6),6-(6,6)]
   184       6.474119       6.474119       6.474119    6[6-(1,6),6-(1,6),6-(6,6)]
   185       6.989775       6.989775       6.989775    6[1-(0),6-(6,6),6-(6,6)]
   186       5.864802       5.864802       5.864802    6[1-(0),6-(6,6),6-(6,6)]
   187       0.102079       0.102079       0.102079    6[6-(6,6),8-(0),8-(30)]
   188       9.378632       9.378632       9.378632    6[6-(1,6),6-(1,6),6-(8,8)]
   189       8.827196       8.827196       8.827196    6[1-(0),6-(6,6),6-(6,6)]
   190       8.820882       8.820882       8.820882    6[1-(0),6-(6,6),6-(6,6)]
   191        7.17499        7.17499        7.17499    6[6-(6,6),8-(30),8-(30)]
   192       7.752736       7.752736       7.752736    6[6-(1,6),6-(1,6),6-(8,8)]
   193        7.23708        7.23708        7.23708    6[1-(0),6-(6,6),6-(6,6)]
   194       7.762207       7.762207       7.762207    6[6-(1,6),6-(1,6),6-(6,6)]
   195       7.310745       7.310745       7.310745    6[6-(1,6),6-(6,6),6-(6,6)]
   196        6.80456        6.80456        6.80456    6[6-(1,6),6-(6,6),6-(6,6)]
   197        6.67091        6.67091        6.67091    6[6-(1,6),6-(1,6),6-(8,8)]
   198       7.257075       7.257075       7.257075    6[6-(6,6),8-(30),8-(30)]
   199       9.669084       9.669084       9.669084    6[6-(6,6),8-(30),8-(30)]
   200        0.05788        0.05788        0.05788    6[6-(1,6),6-(1,6),6-(8,8)]
   201       0.370431       0.370431       0.370431    6[1-(0),6-(6,6),6-(6,6)]
   202       1.212319       1.212319       1.212319    6[6-(1,6),6-(1,6),6-(6,6)]
   203       1.727975       1.727975       1.727975    6[1-(0),6-(6,6),6-(6,6)]
   204       0.603002       0.603002       0.603002    6[1-(0),6-(6,6),6-(6,6)]
   205       5.363879       5.363879       5.363879    6[6-(6,6),8-(0),8-(30)]
   206       4.116832       4.116832       4.116832    6[6-(1,6),6-(1,6),6-(8,8)]
   207       3.565396       3.565396       3.565396    6[1-(0),6-(6,6),6-(6,6)]
   208       3.559082       3.559082       3.559082    6[1-(0),6-(6,6),6-(6,6)]
   209        1.91319        1.91319        1.91319    6[6-(6,6),8-(30),8-(30)]
   210       2.490936       2.490936       2.490936    6[6-(1,6),6-(1,6),6-(8,8)]
   211        1.97528        1.97528        1.97528    6[1-(0),6-(6,6),6-(6,6)]
   212       2.500407       2.500407       2.500407    6[6-(1,6),6-(1,6),6-(6,6)]
   213       2.048945       2.048945       2.048945    6[6-(1,6),6-(6,6),6-(6,6)]
   214        1.54276        1.54276        1.54276    6[6-(1,6),6-(6,6),6-(6,6)]
   215        1.40911        1.40911        1.40911    6[6-(1,6),6-(1,6),6-(8,8)]
   216       1.995275       1.995275       1.995275    6[6-(6,6),8-(30),8-(30)]
   217       6.575145       6.575145       6.575145    6[1-(0),6-(6,6),6-(6,6)]
   218       7.528583       7.528583       7.528583    6[1-(0),6-(6,6),6-(6,6)]
   219       1.313345       1.313345       1.313345    6[1-(0),6-(6,6),6-(6,6)]
   220       2.266783       2.266783       2.266783    6[1-(0),6-(6,6),6-(6,6)]
   221       3.948455       3.948455       3.948455    6[1-(0),6-(6,6),6-(6,6)]
   222       2.995017       2.995017       2.995017    6[1-(0),6-(6,6),6-(6,6)]
   223       9.210255       9.210255       9.210255    6[1-(0),6-(6,6),6-(6,6)]
   224       8.256817       8.256817       8.256817    6[1-(0),6-(6,6),6-(6,6)]
   225       0.516709       0.516709       0.516709    8[6-(6,8)]
   226        0.67351        0.67351        0.67351    8[6-(6,8),30-(8,8,8)]
   227       3.603281       3.603281       3.603281    8[6-(6,8),30-(8,8,8)]
   228       4.486211       4.486211       4.486211    8[6-(6,8),30-(8,8)]
   229       7.428609       7.428609       7.428609    8[6-(6,8),30-(8,8,8)]
   230       6.390982       6.390982       6.390982    8[6-(6,8),30-(8,8)]
   231       6.734052       6.734052       6.734052    8[6-(6,8),30-(8,8,8)]
   232       8.233665       8.233665       8.233665    8[6-(6,8),30-(8,8)]
   233       5.778509       5.778509       5.778509    8[6-(6,8)]
   234        5.93531        5.93531        5.93531    8[6-(6,8),30-(8,8,8)]
   235       8.865081       8.865081       8.865081    8[6-(6,8),30-(8,8,8)]
   236       9.748011       9.748011       9.748011    8[6-(6,8),30-(8,8)]
   237       2.166809       2.166809       2.166809    8[6-(6,8),30-(8,8,8)]
   238       1.129182       1.129182       1.129182    8[6-(6,8),30-(8,8)]
   239       1.472252       1.472252       1.472252    8[6-(6,8),30-(8,8,8)]
   240       2.971865       2.971865       2.971865    8[6-(6,8),30-(8,8)]
   241      10.006891      10.006891      10.006891    8[6-(6,8)]
   242        9.85009        9.85009        9.85009    8[6-(6,8),30-(8,8,8)]
   243       6.920319       6.920319       6.920319    8[6-(6,8),30-(8,8,8)]
   244       6.037389       6.037389       6.037389    8[6-(6,8),30-(8,8)]
   245       3.094991       3.094991       3.094991    8[6-(6,8),30-(8,8,8)]
   246       4.132618       4.132618       4.132618    8[6-(6,8),30-(8,8)]
   247       3.789548       3.789548       3.789548    8[6-(6,8),30-(8,8,8)]
   248       2.289935       2.289935       2.289935    8[6-(6,8),30-(8,8)]
   249       4.745091       4.745091       4.745091    8[6-(6,8)]
   250        4.58829        4.58829        4.58829    8[6-(6,8),30-(8,8,8)]
   251       1.658519       1.658519       1.658519    8[6-(6,8),30-(8,8,8)]
   252       0.775589       0.775589       0.775589    8[6-(6,8),30-(8,8)]
   253       8.356791       8.356791       8.356791    8[6-(6,8),30-(8,8,8)]
   254       9.394418       9.394418       9.394418    8[6-(6,8),30-(8,8)]
   255       9.051348       9.051348       9.051348    8[6-(6,8),30-(8,8,8)]
   256       7.551735       7.551735       7.551735    8[6-(6,8),30-(8,8)]
   257      10.006891      10.006891      10.006891    8[6-(6,8)]
   258        9.85009        9.85009        9.85009    8[6-(6,8),30-(8,8,8)]
   259       6.920319       6.920319       6.920319    8[6-(6,8),30-(8,8,8)]
   260       6.037389       6.037389       6.037389    8[6-(6,8),30-(8,8)]
   261       3.094991       3.094991       3.094991    8[6-(6,8),30-(8,8,8)]
   262       4.132618       4.132618       4.132618    8[6-(6,8),30-(8,8)]
   263       3.789548       3.789548       3.789548    8[6-(6,8),30-(8,8,8)]
   264       2.289935       2.289935       2.289935    8[6-(6,8),30-(8,8)]
   265       4.745091       4.745091       4.745091    8[6-(6,8)]
   266        4.58829        4.58829        4.58829    8[6-(6,8),30-(8,8,8)]
   267       1.658519       1.658519       1.658519    8[6-(6,8),30-(8,8,8)]
   268       0.775589       0.775589       0.775589    8[6-(6,8),30-(8,8)]
   269       8.356791       8.356791       8.356791    8[6-(6,8),30-(8,8,8)]
   270       9.394418       9.394418       9.394418    8[6-(6,8),30-(8,8)]
   271       9.051348       9.051348       9.051348    8[6-(6,8),30-(8,8,8)]
   272       7.551735       7.551735       7.551735    8[6-(6,8),30-(8,8)]
   273       0.516709       0.516709       0.516709    8[6-(6,8)]
   274        0.67351        0.67351        0.67351    8[6-(6,8),30-(8,8,8)]
   275       3.603281       3.603281       3.603281    8[6-(6,8),30-(8,8,8)]
   276       4.486211       4.486211       4.486211    8[6-(6,8),30-(8,8)]
   277       7.428609       7.428609       7.428609    8[6-(6,8),30-(8,8,8)]
   278       6.390982       6.390982       6.390982    8[6-(6,8),30-(8,8)]
   279       6.734052       6.734052       6.734052    8[6-(6,8),30-(8,8,8)]
   280       8.233665       8.233665       8.233665    8[6-(6,8),30-(8,8)]
   281       5.778509       5.778509       5.778509    8[6-(6,8)]
   282        5.93531        5.93531        5.93531    8[6-(6,8),30-(8,8,8)]
   283       8.865081       8.865081       8.865081    8[6-(6,8),30-(8,8,8)]
   284       9.748011       9.748011       9.748011    8[6-(6,8),30-(8,8)]
   285       2.166809       2.166809       2.166809    8[6-(6,8),30-(8,8,8)]
   286       1.129182       1.129182       1.129182    8[6-(6,8),30-(8,8)]
   287       1.472252       1.472252       1.472252    8[6-(6,8),30-(8,8,8)]
   288       2.971865       2.971865       2.971865    8[6-(6,8),30-(8,8)]
