# Supplementary material for: A collection of forcefield precursors for metal–organic frameworks
Source: RSC Adv. 2019 Nov 13;9(63):36492–507. doi: 10.1039/c9ra07327b (PMC9075174; doi:10.1039/c9ra07327b)
Supplement: RA-009-C9RA07327B-s2354 [file RA-009-C9RA07327B-s2354.txt]

TATSIS_clean

9.819000    0.000000    0.000000
-1.894649    10.909805    0.000000
0.000000    0.000000    12.649900

     1       7.147578       7.147578       7.147578    27[7-(6,6),7-(6,6),8-(6),8-(6),8-(6),8-(6)]
     2       2.278447       2.278447       2.278447    27[7-(6,6),7-(6,6),8-(6),8-(6),8-(6),8-(6)]
     3       0.776773       0.776773       0.776773    27[7-(6,6),7-(6,6),8-(6),8-(6),8-(6),8-(6)]
     4       5.645904       5.645904       5.645904    27[7-(6,6),7-(6,6),8-(6),8-(6),8-(6),8-(6)]
     5       0.319191       0.319191       0.319191    1[6-(6,6)]
     6       8.330754       8.330754       8.330754    1[6-(6,7)]
     7       4.446975       4.446975       4.446975    1[6-(6,6)]
     8       0.553196       0.553196       0.553196    1[6-(6,7)]
     9       4.948678       4.948678       4.948678    1[6-(6,6)]
    10      -0.189744      -0.189744      -0.189744    1[6-(6,6)]
    11       4.124426       4.124426       4.124426    1[6-(6,7)]
    12       7.977974       7.977974       7.977974    1[6-(6,6)]
    13       0.203415       0.203415       0.203415    1[6-(6,7)]
    14       0.723435       0.723435       0.723435    1[6-(6,7)]
    15       4.556604       4.556604       4.556604    1[6-(6,7)]
    16       8.358865       8.358865       8.358865    1[6-(6,6)]
    17       6.912169       6.912169       6.912169    1[6-(6,6)]
    18       7.147554       7.147554       7.147554    1[6-(6,7)]
    19       0.951858       0.951858       0.951858    1[6-(6,6)]
    20       7.957247       7.957247       7.957247    1[6-(6,7)]
    21        7.60516        7.60516        7.60516    1[6-(6,6)]
    22      -0.406403      -0.406403      -0.406403    1[6-(6,7)]
    23       3.477376       3.477376       3.477376    1[6-(6,6)]
    24       7.371155       7.371155       7.371155    1[6-(6,7)]
    25       2.975673       2.975673       2.975673    1[6-(6,6)]
    26       8.114095       8.114095       8.114095    1[6-(6,6)]
    27       3.799925       3.799925       3.799925    1[6-(6,7)]
    28      -0.053623      -0.053623      -0.053623    1[6-(6,6)]
    29       7.720936       7.720936       7.720936    1[6-(6,7)]
    30       7.200916       7.200916       7.200916    1[6-(6,7)]
    31       3.367747       3.367747       3.367747    1[6-(6,7)]
    32      -0.434514      -0.434514      -0.434514    1[6-(6,6)]
    33       1.012182       1.012182       1.012182    1[6-(6,6)]
    34       0.776797       0.776797       0.776797    1[6-(6,7)]
    35       6.972493       6.972493       6.972493    1[6-(6,6)]
    36      -0.032896      -0.032896      -0.032896    1[6-(6,7)]
    37       4.701954       4.701954       4.701954    6[6-(6,6),8-(27),8-(27)]
    38       4.528783       4.528783       4.528783    6[6-(1,6),6-(1,6),6-(8,8)]
    39       0.269776       0.269776       0.269776    6[1-(0),6-(1,7),6-(6,6)]
    40       6.509033       6.509033       6.509033    6[1-(0),6-(1,6),7-(6,27)]
    41       5.169814       5.169814       5.169814    6[1-(0),6-(1,7),6-(6,6)]
    42       0.437025       0.437025       0.437025    6[1-(0),6-(1,6),7-(6,27)]
    43       3.245811       3.245811       3.245811    6[6-(6,6),8-(27),8-(27)]
    44      -0.233699      -0.233699      -0.233699    6[6-(6,6),8-(27),8-(27)]
    45       2.980548       2.980548       2.980548    6[6-(1,6),6-(1,6),6-(8,8)]
    46       0.027587       0.027587       0.027587    6[6-(1,6),6-(1,6),6-(8,8)]
    47       4.080735       4.080735       4.080735    6[1-(0),6-(1,7),6-(6,6)]
    48      -0.010628      -0.010628      -0.010628    6[1-(0),6-(1,7),6-(6,6)]
    49       4.985443       4.985443       4.985443    6[1-(0),6-(1,6),7-(6,27)]
    50       8.194248       8.194248       8.194248    6[1-(0),6-(1,7),6-(6,6)]
    51       0.210608       0.210608       0.210608    6[1-(0),6-(1,6),7-(6,27)]
    52       1.581816       1.581816       1.581816    6[1-(0),6-(1,6),7-(6,27)]
    53       3.832799       3.832799       3.832799    6[1-(0),6-(1,6),7-(6,27)]
    54       7.487202       7.487202       7.487202    6[1-(0),6-(1,7),6-(6,6)]
    55       6.776951       6.776951       6.776951    6[1-(0),6-(1,7),6-(6,6)]
    56       6.937999       6.937999       6.937999    6[1-(0),6-(1,6),7-(6,27)]
    57       1.702071       1.702071       1.702071    6[1-(0),6-(1,7),6-(6,6)]
    58       8.106249       8.106249       8.106249    6[6-(6,6),8-(27),8-(27)]
    59       7.237612       7.237612       7.237612    6[1-(0),6-(1,6),7-(6,27)]
    60       8.316096       8.316096       8.316096    6[6-(1,6),6-(1,6),6-(8,8)]
    61       3.222397       3.222397       3.222397    6[6-(6,6),8-(27),8-(27)]
    62       3.395568       3.395568       3.395568    6[6-(1,6),6-(1,6),6-(8,8)]
    63       7.654575       7.654575       7.654575    6[1-(0),6-(1,7),6-(6,6)]
    64       1.415318       1.415318       1.415318    6[1-(0),6-(1,6),7-(6,27)]
    65       2.754537       2.754537       2.754537    6[1-(0),6-(1,7),6-(6,6)]
    66       7.487326       7.487326       7.487326    6[1-(0),6-(1,6),7-(6,27)]
    67        4.67854        4.67854        4.67854    6[6-(6,6),8-(27),8-(27)]
    68        8.15805        8.15805        8.15805    6[6-(6,6),8-(27),8-(27)]
    69       4.943803       4.943803       4.943803    6[6-(1,6),6-(1,6),6-(8,8)]
    70       7.896764       7.896764       7.896764    6[6-(1,6),6-(1,6),6-(8,8)]
    71       3.843616       3.843616       3.843616    6[1-(0),6-(1,7),6-(6,6)]
    72       7.934979       7.934979       7.934979    6[1-(0),6-(1,7),6-(6,6)]
    73       2.938908       2.938908       2.938908    6[1-(0),6-(1,6),7-(6,27)]
    74      -0.269897      -0.269897      -0.269897    6[1-(0),6-(1,7),6-(6,6)]
    75       7.713743       7.713743       7.713743    6[1-(0),6-(1,6),7-(6,27)]
    76       6.342535       6.342535       6.342535    6[1-(0),6-(1,6),7-(6,27)]
    77       4.091552       4.091552       4.091552    6[1-(0),6-(1,6),7-(6,27)]
    78       0.437149       0.437149       0.437149    6[1-(0),6-(1,7),6-(6,6)]
    79         1.1474         1.1474         1.1474    6[1-(0),6-(1,7),6-(6,6)]
    80       0.986352       0.986352       0.986352    6[1-(0),6-(1,6),7-(6,27)]
    81        6.22228        6.22228        6.22228    6[1-(0),6-(1,7),6-(6,6)]
    82      -0.181898      -0.181898      -0.181898    6[6-(6,6),8-(27),8-(27)]
    83       0.686739       0.686739       0.686739    6[1-(0),6-(1,6),7-(6,27)]
    84      -0.391745      -0.391745      -0.391745    6[6-(1,6),6-(1,6),6-(8,8)]
    85       0.441187       0.441187       0.441187    7[6-(1,6),6-(1,6),27-(7,8,8,8,8)]
    86       2.585984       2.585984       2.585984    7[6-(1,6),6-(1,6),27-(7,8,8,8,8)]
    87       6.803437       6.803437       6.803437    7[6-(1,6),6-(1,6),27-(7,8,8,8,8)]
    88       6.025784       6.025784       6.025784    7[6-(1,6),6-(1,6),27-(7,8,8,8,8)]
    89       7.483164       7.483164       7.483164    7[6-(1,6),6-(1,6),27-(7,8,8,8,8)]
    90       5.338367       5.338367       5.338367    7[6-(1,6),6-(1,6),27-(7,8,8,8,8)]
    91       1.120914       1.120914       1.120914    7[6-(1,6),6-(1,6),27-(7,8,8,8,8)]
    92       1.898567       1.898567       1.898567    7[6-(1,6),6-(1,6),27-(7,8,8,8,8)]
    93       3.793312       3.793312       3.793312    8[6-(6,8),27-(7,7,8,8,8)]
    94       2.233156       2.233156       2.233156    8[6-(6,8),27-(7,7,8,8,8)]
    95       8.446566       8.446566       8.446566    8[6-(6,8),27-(7,7,8,8,8)]
    96       4.397227       4.397227       4.397227    8[6-(6,8),27-(7,7,8,8,8)]
    97        0.71744        0.71744        0.71744    8[6-(6,8),27-(7,7,8,8,8)]
    98       6.928254       6.928254       6.928254    8[6-(6,8),27-(7,7,8,8,8)]
    99       9.064208       9.064208       9.064208    8[6-(6,8),27-(7,7,8,8,8)]
   100       5.924563       5.924563       5.924563    8[6-(6,8),27-(7,7,8,8,8)]
   101       4.131039       4.131039       4.131039    8[6-(6,8),27-(7,7,8,8,8)]
   102       5.691195       5.691195       5.691195    8[6-(6,8),27-(7,7,8,8,8)]
   103      -0.522215      -0.522215      -0.522215    8[6-(6,8),27-(7,7,8,8,8)]
   104       3.527124       3.527124       3.527124    8[6-(6,8),27-(7,7,8,8,8)]
   105       7.206911       7.206911       7.206911    8[6-(6,8),27-(7,7,8,8,8)]
   106       0.996097       0.996097       0.996097    8[6-(6,8),27-(7,7,8,8,8)]
   107      -1.139857      -1.139857      -1.139857    8[6-(6,8),27-(7,7,8,8,8)]
   108       1.999788       1.999788       1.999788    8[6-(6,8),27-(7,7,8,8,8)]
