# Supplementary material for: A collection of forcefield precursors for metal–organic frameworks
Source: RSC Adv. 2019 Nov 13;9(63):36492–507. doi: 10.1039/c9ra07327b (PMC9075174; doi:10.1039/c9ra07327b)
Supplement: RA-009-C9RA07327B-s2355 [file RA-009-C9RA07327B-s2355.txt]

TAXHUX_clean

4.932700    0.000000    0.000000
-2.466441    12.651014    0.000000
0.000000    -5.915827    18.903964

     1      -1.022629      -1.022629      -1.022629    30[7-(1,1,6),8-(15),8-(15),8-(15)]
     2       3.610726       3.610726       3.610726    30[7-(1,1,6),8-(15),8-(15),8-(15)]
     3       1.443791       1.443791       1.443791    30[7-(1,1,6),8-(15),8-(15),8-(15)]
     4       1.144306       1.144306       1.144306    30[7-(1,1,6),8-(15),8-(15),8-(15)]
     5       4.719607       4.719607       4.719607    30[7-(1,1,6),7-(1,1,6),8-(15),8-(15)]
     6       0.345782       0.345782       0.345782    30[7-(1,1,6),7-(1,1,6),8-(15),8-(15)]
     7       1.252411       1.252411       1.252411    15[8-(30),8-(30),8-(30),8-(30)]
     8       1.339139       1.339139       1.339139    15[8-(30),8-(30),8-(30),8-(30)]
     9      -1.214027      -1.214027      -1.214027    15[8-(30),8-(30),8-(30),8-(30)]
    10       3.805576       3.805576       3.805576    15[8-(30),8-(30),8-(30),8-(30)]
    11       2.442113       2.442113       2.442113    1[7-(1,6,30)]
    12       2.432249       2.432249       2.432249    1[7-(1,6,30)]
    13      -0.444495      -0.444495      -0.444495    1[6-(1,6,7)]
    14      -0.496287      -0.496287      -0.496287    1[6-(1,6,7)]
    15       2.579756       2.579756       2.579756    1[6-(1,6,6)]
    16       2.518588       2.518588       2.518588    1[6-(1,6,6)]
    17       -0.27035       -0.27035       -0.27035    1[6-(1,6,6)]
    18       -0.21116       -0.21116       -0.21116    1[6-(1,6,6)]
    19       2.930983       2.930983       2.930983    1[6-(1,6,6)]
    20       2.835286       2.835286       2.835286    1[6-(1,6,6)]
    21       0.175584       0.175584       0.175584    1[6-(1,6,7)]
    22       0.145491       0.145491       0.145491    1[6-(1,6,7)]
    23       3.313285       3.313285       3.313285    1[7-(1,6,30)]
    24       3.508124       3.508124       3.508124    1[7-(1,6,30)]
    25      -0.869714      -0.869714      -0.869714    1[7-(1,6,30)]
    26      -0.744918      -0.744918      -0.744918    1[7-(1,6,30)]
    27       2.414982       2.414982       2.414982    1[6-(1,6,7)]
    28       2.488971       2.488971       2.488971    1[6-(1,6,7)]
    29      -0.373959      -0.373959      -0.373959    1[6-(1,6,6)]
    30       -0.28024       -0.28024       -0.28024    1[6-(1,6,6)]
    31       2.773606       2.773606       2.773606    1[6-(1,6,6)]
    32       2.840693       2.840693       2.840693    1[6-(1,6,6)]
    33      -0.030134      -0.030134      -0.030134    1[6-(1,6,6)]
    34      -0.029144      -0.029144      -0.029144    1[6-(1,6,6)]
    35       3.060707       3.060707       3.060707    1[6-(1,6,7)]
    36       3.088333       3.088333       3.088333    1[6-(1,6,7)]
    37       0.101588       0.101588       0.101588    1[7-(1,6,30)]
    38       0.214056       0.214056       0.214056    1[7-(1,6,30)]
    39      -0.024194      -0.024194      -0.024194    1[7-(1,6,30)]
    40      -0.034061      -0.034061      -0.034061    1[7-(1,6,30)]
    41       2.021882       2.021882       2.021882    1[6-(1,6,7)]
    42       1.970087       1.970087       1.970087    1[6-(1,6,7)]
    43       0.113408       0.113408       0.113408    1[6-(1,6,6)]
    44       0.052244       0.052244       0.052244    1[6-(1,6,6)]
    45       2.195985       2.195985       2.195985    1[6-(1,6,6)]
    46        2.25518        2.25518        2.25518    1[6-(1,6,6)]
    47       0.464596       0.464596       0.464596    1[6-(1,6,6)]
    48       0.368905       0.368905       0.368905    1[6-(1,6,6)]
    49       2.641883       2.641883       2.641883    1[6-(1,6,7)]
    50       2.611797       2.611797       2.611797    1[6-(1,6,7)]
    51       0.846863       0.846863       0.846863    1[7-(1,6,30)]
    52       1.041707       1.041707       1.041707    1[7-(1,6,30)]
    53       1.596703       1.596703       1.596703    1[7-(1,6,30)]
    54       1.721502       1.721502       1.721502    1[7-(1,6,30)]
    55      -0.051323      -0.051323      -0.051323    1[6-(1,6,7)]
    56       0.022669       0.022669       0.022669    1[6-(1,6,7)]
    57       2.092421       2.092421       2.092421    1[6-(1,6,6)]
    58       2.186144       2.186144       2.186144    1[6-(1,6,6)]
    59       0.307267       0.307267       0.307267    1[6-(1,6,6)]
    60        0.37435        0.37435        0.37435    1[6-(1,6,6)]
    61       2.436214       2.436214       2.436214    1[6-(1,6,6)]
    62       2.437197       2.437197       2.437197    1[6-(1,6,6)]
    63       0.594333       0.594333       0.594333    1[6-(1,6,7)]
    64       0.621953       0.621953       0.621953    1[6-(1,6,7)]
    65       2.567898       2.567898       2.567898    1[7-(1,6,30)]
    66       2.680361       2.680361       2.680361    1[7-(1,6,30)]
    67      -1.050723      -1.050723      -1.050723    6[1-(0),1-(0),6-(1,1,6),7-(1,1,30)]
    68       3.127284       3.127284       3.127284    6[1-(0),1-(0),6-(1,1,6),6-(1,1,7)]
    69      -0.818867      -0.818867      -0.818867    6[1-(0),1-(0),6-(1,1,6),6-(1,1,6)]
    70       3.457794       3.457794       3.457794    6[1-(0),1-(0),6-(1,1,6),6-(1,1,7)]
    71      -0.414368      -0.414368      -0.414368    6[1-(0),1-(0),6-(1,1,6),7-(1,1,30)]
    72      -1.904092      -1.904092      -1.904092    6[1-(0),1-(0),6-(1,1,6),7-(1,1,30)]
    73      -0.902745      -0.902745      -0.902745    6[1-(0),1-(0),6-(1,1,6),6-(1,1,7)]
    74       3.388714       3.388714       3.388714    6[1-(0),1-(0),6-(1,1,6),6-(1,1,6)]
    75      -0.611697      -0.611697      -0.611697    6[1-(0),1-(0),6-(1,1,6),6-(1,1,7)]
    76       3.660031       3.660031       3.660031    6[1-(0),1-(0),6-(1,1,6),7-(1,1,30)]
    77       1.415652       1.415652       1.415652    6[1-(0),1-(0),6-(1,1,6),7-(1,1,30)]
    78       0.660939       0.660939       0.660939    6[1-(0),1-(0),6-(1,1,6),6-(1,1,7)]
    79        1.64747        1.64747        1.64747    6[1-(0),1-(0),6-(1,1,6),6-(1,1,6)]
    80       0.991411       0.991411       0.991411    6[1-(0),1-(0),6-(1,1,6),6-(1,1,7)]
    81       2.051933       2.051933       2.051933    6[1-(0),1-(0),6-(1,1,6),7-(1,1,30)]
    82       0.562306       0.562306       0.562306    6[1-(0),1-(0),6-(1,1,6),7-(1,1,30)]
    83       1.563636       1.563636       1.563636    6[1-(0),1-(0),6-(1,1,6),6-(1,1,7)]
    84       0.922375       0.922375       0.922375    6[1-(0),1-(0),6-(1,1,6),6-(1,1,6)]
    85       1.854646       1.854646       1.854646    6[1-(0),1-(0),6-(1,1,6),6-(1,1,7)]
    86       1.193655       1.193655       1.193655    6[1-(0),1-(0),6-(1,1,6),7-(1,1,30)]
    87       2.979284       2.979284       2.979284    7[1-(0),1-(0),6-(1,1,6),30-(8,8,8)]
    88       3.941216       3.941216       3.941216    7[1-(0),1-(0),6-(1,1,6),30-(7,8,8)]
    89      -1.341774      -1.341774      -1.341774    7[1-(0),1-(0),6-(1,1,6),30-(7,8,8)]
    90      -0.384774      -0.384774      -0.384774    7[1-(0),1-(0),6-(1,1,6),30-(8,8,8)]
    91       0.512977       0.512977       0.512977    7[1-(0),1-(0),6-(1,1,6),30-(8,8,8)]
    92       1.474798       1.474798       1.474798    7[1-(0),1-(0),6-(1,1,6),30-(7,8,8)]
    93       1.124644       1.124644       1.124644    7[1-(0),1-(0),6-(1,1,6),30-(7,8,8)]
    94       2.081532       2.081532       2.081532    7[1-(0),1-(0),6-(1,1,6),30-(8,8,8)]
    95      -0.715325      -0.715325      -0.715325    8[15-(8,8,8),30-(7,8,8)]
    96       1.889213       1.889213       1.889213    8[15-(8,8,8),30-(7,8,8)]
    97      -0.878111      -0.878111      -0.878111    8[15-(8,8,8),30-(7,7,8)]
    98       4.676198       4.676198       4.676198    8[15-(8,8,8),30-(7,8,8)]
    99       3.408496       3.408496       3.408496    8[15-(8,8,8),30-(7,7,8)]
   100       0.690499       0.690499       0.690499    8[15-(8,8,8),30-(7,8,8)]
   101       3.265441       3.265441       3.265441    8[15-(8,8,8),30-(7,8,8)]
   102      -2.061957      -2.061957      -2.061957    8[15-(8,8,8),30-(7,8,8)]
   103       1.751101       1.751101       1.751101    8[15-(8,8,8),30-(7,8,8)]
   104      -0.577205      -0.577205      -0.577205    8[15-(8,8,8),30-(7,8,8)]
   105       1.588329       1.588329       1.588329    8[15-(8,8,8),30-(7,7,8)]
   106       2.209761       2.209761       2.209761    8[15-(8,8,8),30-(7,8,8)]
   107       3.408496       3.408496       3.408496    8[15-(8,8,8),30-(7,7,8)]
   108       3.156916       3.156916       3.156916    8[15-(8,8,8),30-(7,8,8)]
   109       0.799013       0.799013       0.799013    8[15-(8,8,8),30-(7,8,8)]
   110       0.404478       0.404478       0.404478    8[15-(8,8,8),30-(7,8,8)]
