# Supplementary material for: A collection of forcefield precursors for metal–organic frameworks
Source: RSC Adv. 2019 Nov 13;9(63):36492–507. doi: 10.1039/c9ra07327b (PMC9075174; doi:10.1039/c9ra07327b)
Supplement: RA-009-C9RA07327B-s2356 [file RA-009-C9RA07327B-s2356.txt]

TAZLIR_clean

19.487600    0.000000    0.000000
0.000000    19.487600    0.000000
0.000000    0.000000    26.377000

     1       8.594226       8.594226       8.594226    62[8-(6),8-(6),8-(6),8-(6)]
     2       1.149574       1.149574       1.149574    62[8-(6),8-(6),8-(6),8-(6)]
     3       8.594226       8.594226       8.594226    62[8-(6),8-(6),8-(6),8-(6)]
     4       1.149574       1.149574       1.149574    62[8-(6),8-(6),8-(6),8-(6)]
     5      10.893374      10.893374      10.893374    62[8-(6),8-(6),8-(6),8-(6)]
     6      18.338026      18.338026      18.338026    62[8-(6),8-(6),8-(6),8-(6)]
     7      10.893374      10.893374      10.893374    62[8-(6),8-(6),8-(6),8-(6)]
     8      18.338026      18.338026      18.338026    62[8-(6),8-(6),8-(6),8-(6)]
     9      10.326479      10.326479      10.326479    48[8-(6),8-(6),8-(6),8-(6)]
    10      18.904921      18.904921      18.904921    48[8-(6),8-(6),8-(6),8-(6)]
    11      10.326479      10.326479      10.326479    48[8-(6),8-(6),8-(6),8-(6)]
    12      18.904921      18.904921      18.904921    48[8-(6),8-(6),8-(6),8-(6)]
    13       9.161121       9.161121       9.161121    48[8-(6),8-(6),8-(6),8-(6)]
    14       0.582679       0.582679       0.582679    48[8-(6),8-(6),8-(6),8-(6)]
    15       9.161121       9.161121       9.161121    48[8-(6),8-(6),8-(6),8-(6)]
    16       0.582679       0.582679       0.582679    48[8-(6),8-(6),8-(6),8-(6)]
    17        14.6157        14.6157        14.6157    48[8-(6),8-(6),8-(6),8-(6)]
    18         4.8719         4.8719         4.8719    48[8-(6),8-(6),8-(6),8-(6)]
    19         4.8719         4.8719         4.8719    48[8-(6),8-(6),8-(6),8-(6)]
    20        14.6157        14.6157        14.6157    48[8-(6),8-(6),8-(6),8-(6)]
    21       9.496307       9.496307       9.496307    1[6-(6,6)]
    22      11.497684      11.497684      11.497684    1[6-(6,6)]
    23      11.604866      11.604866      11.604866    1[6-(6,6)]
    24       0.247493       0.247493       0.247493    1[6-(6,6)]
    25      17.733716      17.733716      17.733716    1[6-(6,6)]
    26      17.626534      17.626534      17.626534    1[6-(6,6)]
    27       4.848515       4.848515       4.848515    1[6-(6,6)]
    28       6.487422       6.487422       6.487422    1[6-(6,6)]
    29       2.525593       2.525593       2.525593    1[6-(6,6)]
    30       4.895285       4.895285       4.895285    1[6-(6,6)]
    31       3.256378       3.256378       3.256378    1[6-(6,6)]
    32       7.218207       7.218207       7.218207    1[6-(6,6)]
    33       9.991293       9.991293       9.991293    1[6-(6,6)]
    34       7.989916       7.989916       7.989916    1[6-(6,6)]
    35       7.882734       7.882734       7.882734    1[6-(6,6)]
    36      19.240107      19.240107      19.240107    1[6-(6,6)]
    37       1.753884       1.753884       1.753884    1[6-(6,6)]
    38       1.861066       1.861066       1.861066    1[6-(6,6)]
    39      14.639085      14.639085      14.639085    1[6-(6,6)]
    40      13.000178      13.000178      13.000178    1[6-(6,6)]
    41      16.962007      16.962007      16.962007    1[6-(6,6)]
    42      14.592315      14.592315      14.592315    1[6-(6,6)]
    43      16.231222      16.231222      16.231222    1[6-(6,6)]
    44      12.269393      12.269393      12.269393    1[6-(6,6)]
    45       9.991293       9.991293       9.991293    1[6-(6,6)]
    46       7.989916       7.989916       7.989916    1[6-(6,6)]
    47       7.882734       7.882734       7.882734    1[6-(6,6)]
    48      19.240107      19.240107      19.240107    1[6-(6,6)]
    49       1.753884       1.753884       1.753884    1[6-(6,6)]
    50       1.861066       1.861066       1.861066    1[6-(6,6)]
    51      14.639085      14.639085      14.639085    1[6-(6,6)]
    52      13.000178      13.000178      13.000178    1[6-(6,6)]
    53      16.962007      16.962007      16.962007    1[6-(6,6)]
    54      14.592315      14.592315      14.592315    1[6-(6,6)]
    55      16.231222      16.231222      16.231222    1[6-(6,6)]
    56      12.269393      12.269393      12.269393    1[6-(6,6)]
    57       9.496307       9.496307       9.496307    1[6-(6,6)]
    58      11.497684      11.497684      11.497684    1[6-(6,6)]
    59      11.604866      11.604866      11.604866    1[6-(6,6)]
    60       0.247493       0.247493       0.247493    1[6-(6,6)]
    61      17.733716      17.733716      17.733716    1[6-(6,6)]
    62      17.626534      17.626534      17.626534    1[6-(6,6)]
    63       4.848515       4.848515       4.848515    1[6-(6,6)]
    64       6.487422       6.487422       6.487422    1[6-(6,6)]
    65       2.525593       2.525593       2.525593    1[6-(6,6)]
    66       4.895285       4.895285       4.895285    1[6-(6,6)]
    67       3.256378       3.256378       3.256378    1[6-(6,6)]
    68       7.218207       7.218207       7.218207    1[6-(6,6)]
    69      10.063397      10.063397      10.063397    6[6-(6,6),8-(48),8-(62)]
    70      10.484329      10.484329      10.484329    6[6-(1,6),6-(1,6),6-(8,8)]
    71       12.62017       12.62017       12.62017    6[6-(6,6),8-(0),8-(48)]
    72       10.42002       10.42002       10.42002    6[6-(1,6),6-(1,6),6-(8,8)]
    73      11.669175      11.669175      11.669175    6[6-(1,6),6-(1,6),6-(8,8)]
    74      10.045858      10.045858      10.045858    6[1-(0),6-(6,6),6-(6,6)]
    75      11.240448      11.240448      11.240448    6[1-(0),6-(6,6),6-(6,6)]
    76      11.304757      11.304757      11.304757    6[1-(0),6-(6,6),6-(6,6)]
    77      10.123808      10.123808      10.123808    6[6-(6,6),8-(48),8-(62)]
    78      19.168003      19.168003      19.168003    6[6-(6,6),8-(48),8-(62)]
    79      18.747071      18.747071      18.747071    6[6-(1,6),6-(1,6),6-(8,8)]
    80       16.61123       16.61123       16.61123    6[6-(6,6),8-(0),8-(48)]
    81       18.81138       18.81138       18.81138    6[6-(1,6),6-(1,6),6-(8,8)]
    82      17.562225      17.562225      17.562225    6[6-(1,6),6-(1,6),6-(8,8)]
    83      19.185542      19.185542      19.185542    6[1-(0),6-(6,6),6-(6,6)]
    84      17.990952      17.990952      17.990952    6[1-(0),6-(6,6),6-(6,6)]
    85      17.926643      17.926643      17.926643    6[1-(0),6-(6,6),6-(6,6)]
    86      19.107592      19.107592      19.107592    6[6-(6,6),8-(48),8-(62)]
    87       7.237695       7.237695       7.237695    6[6-(6,6),8-(48),8-(62)]
    88       3.501922       3.501922       3.501922    6[6-(1,6),6-(1,6),6-(8,8)]
    89        4.38471        4.38471        4.38471    6[6-(6,6),8-(0),8-(48)]
    90       5.863819       5.863819       5.863819    6[6-(1,6),6-(1,6),6-(8,8)]
    91       4.489943       4.489943       4.489943    6[6-(1,6),6-(1,6),6-(8,8)]
    92       4.756923       4.756923       4.756923    6[1-(0),6-(6,6),6-(6,6)]
    93       5.733252       5.733252       5.733252    6[1-(0),6-(6,6),6-(6,6)]
    94       3.365509       3.365509       3.365509    6[1-(0),6-(6,6),6-(6,6)]
    95       2.303434       2.303434       2.303434    6[6-(6,6),8-(48),8-(62)]
    96       2.506105       2.506105       2.506105    6[6-(6,6),8-(48),8-(62)]
    97       6.241878       6.241878       6.241878    6[6-(1,6),6-(1,6),6-(8,8)]
    98        5.35909        5.35909        5.35909    6[6-(6,6),8-(0),8-(48)]
    99       3.879981       3.879981       3.879981    6[6-(1,6),6-(1,6),6-(8,8)]
   100       5.253857       5.253857       5.253857    6[6-(1,6),6-(1,6),6-(8,8)]
   101       4.986877       4.986877       4.986877    6[1-(0),6-(6,6),6-(6,6)]
   102       4.010548       4.010548       4.010548    6[1-(0),6-(6,6),6-(6,6)]
   103       6.378291       6.378291       6.378291    6[1-(0),6-(6,6),6-(6,6)]
   104       7.440366       7.440366       7.440366    6[6-(6,6),8-(48),8-(62)]
   105       9.424203       9.424203       9.424203    6[6-(6,6),8-(48),8-(62)]
   106       9.003271       9.003271       9.003271    6[6-(1,6),6-(1,6),6-(8,8)]
   107        6.86743        6.86743        6.86743    6[6-(6,6),8-(0),8-(48)]
   108        9.06758        9.06758        9.06758    6[6-(1,6),6-(1,6),6-(8,8)]
   109       7.818425       7.818425       7.818425    6[6-(1,6),6-(1,6),6-(8,8)]
   110       9.441742       9.441742       9.441742    6[1-(0),6-(6,6),6-(6,6)]
   111       8.247152       8.247152       8.247152    6[1-(0),6-(6,6),6-(6,6)]
   112       8.182843       8.182843       8.182843    6[1-(0),6-(6,6),6-(6,6)]
   113       9.363792       9.363792       9.363792    6[6-(6,6),8-(48),8-(62)]
   114       0.319597       0.319597       0.319597    6[6-(6,6),8-(48),8-(62)]
   115       0.740529       0.740529       0.740529    6[6-(1,6),6-(1,6),6-(8,8)]
   116        2.87637        2.87637        2.87637    6[6-(6,6),8-(0),8-(48)]
   117        0.67622        0.67622        0.67622    6[6-(1,6),6-(1,6),6-(8,8)]
   118       1.925375       1.925375       1.925375    6[6-(1,6),6-(1,6),6-(8,8)]
   119       0.302058       0.302058       0.302058    6[1-(0),6-(6,6),6-(6,6)]
   120       1.496648       1.496648       1.496648    6[1-(0),6-(6,6),6-(6,6)]
   121       1.560957       1.560957       1.560957    6[1-(0),6-(6,6),6-(6,6)]
   122       0.380008       0.380008       0.380008    6[6-(6,6),8-(48),8-(62)]
   123      12.249905      12.249905      12.249905    6[6-(6,6),8-(48),8-(62)]
   124      15.985678      15.985678      15.985678    6[6-(1,6),6-(1,6),6-(8,8)]
   125       15.10289       15.10289       15.10289    6[6-(6,6),8-(0),8-(48)]
   126      13.623781      13.623781      13.623781    6[6-(1,6),6-(1,6),6-(8,8)]
   127      14.997657      14.997657      14.997657    6[6-(1,6),6-(1,6),6-(8,8)]
   128      14.730677      14.730677      14.730677    6[1-(0),6-(6,6),6-(6,6)]
   129      13.754348      13.754348      13.754348    6[1-(0),6-(6,6),6-(6,6)]
   130      16.122091      16.122091      16.122091    6[1-(0),6-(6,6),6-(6,6)]
   131      17.184166      17.184166      17.184166    6[6-(6,6),8-(48),8-(62)]
   132      16.981495      16.981495      16.981495    6[6-(6,6),8-(48),8-(62)]
   133      13.245722      13.245722      13.245722    6[6-(1,6),6-(1,6),6-(8,8)]
   134       14.12851       14.12851       14.12851    6[6-(6,6),8-(0),8-(48)]
   135      15.607619      15.607619      15.607619    6[6-(1,6),6-(1,6),6-(8,8)]
   136      14.233743      14.233743      14.233743    6[6-(1,6),6-(1,6),6-(8,8)]
   137      14.500723      14.500723      14.500723    6[1-(0),6-(6,6),6-(6,6)]
   138      15.477052      15.477052      15.477052    6[1-(0),6-(6,6),6-(6,6)]
   139      13.109309      13.109309      13.109309    6[1-(0),6-(6,6),6-(6,6)]
   140      12.047234      12.047234      12.047234    6[6-(6,6),8-(48),8-(62)]
   141       9.424203       9.424203       9.424203    6[6-(6,6),8-(48),8-(62)]
   142       9.003271       9.003271       9.003271    6[6-(1,6),6-(1,6),6-(8,8)]
   143        6.86743        6.86743        6.86743    6[6-(6,6),8-(0),8-(48)]
   144        9.06758        9.06758        9.06758    6[6-(1,6),6-(1,6),6-(8,8)]
   145       7.818425       7.818425       7.818425    6[6-(1,6),6-(1,6),6-(8,8)]
   146       9.441742       9.441742       9.441742    6[1-(0),6-(6,6),6-(6,6)]
   147       8.247152       8.247152       8.247152    6[1-(0),6-(6,6),6-(6,6)]
   148       8.182843       8.182843       8.182843    6[1-(0),6-(6,6),6-(6,6)]
   149       9.363792       9.363792       9.363792    6[6-(6,6),8-(48),8-(62)]
   150       0.319597       0.319597       0.319597    6[6-(6,6),8-(48),8-(62)]
   151       0.740529       0.740529       0.740529    6[6-(1,6),6-(1,6),6-(8,8)]
   152        2.87637        2.87637        2.87637    6[6-(6,6),8-(0),8-(48)]
   153        0.67622        0.67622        0.67622    6[6-(1,6),6-(1,6),6-(8,8)]
   154       1.925375       1.925375       1.925375    6[6-(1,6),6-(1,6),6-(8,8)]
   155       0.302058       0.302058       0.302058    6[1-(0),6-(6,6),6-(6,6)]
   156       1.496648       1.496648       1.496648    6[1-(0),6-(6,6),6-(6,6)]
   157       1.560957       1.560957       1.560957    6[1-(0),6-(6,6),6-(6,6)]
   158       0.380008       0.380008       0.380008    6[6-(6,6),8-(48),8-(62)]
   159      12.249905      12.249905      12.249905    6[6-(6,6),8-(48),8-(62)]
   160      15.985678      15.985678      15.985678    6[6-(1,6),6-(1,6),6-(8,8)]
   161       15.10289       15.10289       15.10289    6[6-(6,6),8-(0),8-(48)]
   162      13.623781      13.623781      13.623781    6[6-(1,6),6-(1,6),6-(8,8)]
   163      14.997657      14.997657      14.997657    6[6-(1,6),6-(1,6),6-(8,8)]
   164      14.730677      14.730677      14.730677    6[1-(0),6-(6,6),6-(6,6)]
   165      13.754348      13.754348      13.754348    6[1-(0),6-(6,6),6-(6,6)]
   166      16.122091      16.122091      16.122091    6[1-(0),6-(6,6),6-(6,6)]
   167      17.184166      17.184166      17.184166    6[6-(6,6),8-(48),8-(62)]
   168      16.981495      16.981495      16.981495    6[6-(6,6),8-(48),8-(62)]
   169      13.245722      13.245722      13.245722    6[6-(1,6),6-(1,6),6-(8,8)]
   170       14.12851       14.12851       14.12851    6[6-(6,6),8-(0),8-(48)]
   171      15.607619      15.607619      15.607619    6[6-(1,6),6-(1,6),6-(8,8)]
   172      14.233743      14.233743      14.233743    6[6-(1,6),6-(1,6),6-(8,8)]
   173      14.500723      14.500723      14.500723    6[1-(0),6-(6,6),6-(6,6)]
   174      15.477052      15.477052      15.477052    6[1-(0),6-(6,6),6-(6,6)]
   175      13.109309      13.109309      13.109309    6[1-(0),6-(6,6),6-(6,6)]
   176      12.047234      12.047234      12.047234    6[6-(6,6),8-(48),8-(62)]
   177      10.063397      10.063397      10.063397    6[6-(6,6),8-(48),8-(62)]
   178      10.484329      10.484329      10.484329    6[6-(1,6),6-(1,6),6-(8,8)]
   179       12.62017       12.62017       12.62017    6[6-(6,6),8-(0),8-(48)]
   180       10.42002       10.42002       10.42002    6[6-(1,6),6-(1,6),6-(8,8)]
   181      11.669175      11.669175      11.669175    6[6-(1,6),6-(1,6),6-(8,8)]
   182      10.045858      10.045858      10.045858    6[1-(0),6-(6,6),6-(6,6)]
   183      11.240448      11.240448      11.240448    6[1-(0),6-(6,6),6-(6,6)]
   184      11.304757      11.304757      11.304757    6[1-(0),6-(6,6),6-(6,6)]
   185      10.123808      10.123808      10.123808    6[6-(6,6),8-(48),8-(62)]
   186      19.168003      19.168003      19.168003    6[6-(6,6),8-(48),8-(62)]
   187      18.747071      18.747071      18.747071    6[6-(1,6),6-(1,6),6-(8,8)]
   188       16.61123       16.61123       16.61123    6[6-(6,6),8-(0),8-(48)]
   189       18.81138       18.81138       18.81138    6[6-(1,6),6-(1,6),6-(8,8)]
   190      17.562225      17.562225      17.562225    6[6-(1,6),6-(1,6),6-(8,8)]
   191      19.185542      19.185542      19.185542    6[1-(0),6-(6,6),6-(6,6)]
   192      17.990952      17.990952      17.990952    6[1-(0),6-(6,6),6-(6,6)]
   193      17.926643      17.926643      17.926643    6[1-(0),6-(6,6),6-(6,6)]
   194      19.107592      19.107592      19.107592    6[6-(6,6),8-(48),8-(62)]
   195       7.237695       7.237695       7.237695    6[6-(6,6),8-(48),8-(62)]
   196       3.501922       3.501922       3.501922    6[6-(1,6),6-(1,6),6-(8,8)]
   197        4.38471        4.38471        4.38471    6[6-(6,6),8-(0),8-(48)]
   198       5.863819       5.863819       5.863819    6[6-(1,6),6-(1,6),6-(8,8)]
   199       4.489943       4.489943       4.489943    6[6-(1,6),6-(1,6),6-(8,8)]
   200       4.756923       4.756923       4.756923    6[1-(0),6-(6,6),6-(6,6)]
   201       5.733252       5.733252       5.733252    6[1-(0),6-(6,6),6-(6,6)]
   202       3.365509       3.365509       3.365509    6[1-(0),6-(6,6),6-(6,6)]
   203       2.303434       2.303434       2.303434    6[6-(6,6),8-(48),8-(62)]
   204       2.506105       2.506105       2.506105    6[6-(6,6),8-(48),8-(62)]
   205       6.241878       6.241878       6.241878    6[6-(1,6),6-(1,6),6-(8,8)]
   206        5.35909        5.35909        5.35909    6[6-(6,6),8-(0),8-(48)]
   207       3.879981       3.879981       3.879981    6[6-(1,6),6-(1,6),6-(8,8)]
   208       5.253857       5.253857       5.253857    6[6-(1,6),6-(1,6),6-(8,8)]
   209       4.986877       4.986877       4.986877    6[1-(0),6-(6,6),6-(6,6)]
   210       4.010548       4.010548       4.010548    6[1-(0),6-(6,6),6-(6,6)]
   211       6.378291       6.378291       6.378291    6[1-(0),6-(6,6),6-(6,6)]
   212       7.440366       7.440366       7.440366    6[6-(6,6),8-(48),8-(62)]
   213       9.336509       9.336509       9.336509    8[6-(6,8),62-(8,8,8)]
   214      10.517458      10.517458      10.517458    8[6-(6,8),62-(8,8,8)]
   215      12.930023      12.930023      12.930023    8[6-(6,8),48-(8,8,8)]
   216      13.111257      13.111257      13.111257    8[6-(6,8)]
   217      10.478483      10.478483      10.478483    8[6-(6,8),48-(8,8,8)]
   218       9.486564       9.486564       9.486564    8[6-(6,8),48-(8,8,8)]
   219       0.407291       0.407291       0.407291    8[6-(6,8),62-(8,8,8)]
   220      18.713942      18.713942      18.713942    8[6-(6,8),62-(8,8,8)]
   221      16.301377      16.301377      16.301377    8[6-(6,8),48-(8,8,8)]
   222      16.120143      16.120143      16.120143    8[6-(6,8)]
   223      18.752917      18.752917      18.752917    8[6-(6,8),48-(8,8,8)]
   224       0.257236       0.257236       0.257236    8[6-(6,8),48-(8,8,8)]
   225       7.340979       7.340979       7.340979    8[6-(6,8),62-(8,8,8)]
   226       1.214077       1.214077       1.214077    8[6-(6,8),62-(8,8,8)]
   227       5.429245       5.429245       5.429245    8[6-(6,8),48-(8,8,8)]
   228       3.268071       3.268071       3.268071    8[6-(6,8)]
   229       8.210126       8.210126       8.210126    8[6-(6,8),48-(8,8,8)]
   230       2.463233       2.463233       2.463233    8[6-(6,8),48-(8,8,8)]
   231       2.402821       2.402821       2.402821    8[6-(6,8),62-(8,8,8)]
   232       8.529723       8.529723       8.529723    8[6-(6,8),62-(8,8,8)]
   233       4.314555       4.314555       4.314555    8[6-(6,8),48-(8,8,8)]
   234       6.475729       6.475729       6.475729    8[6-(6,8)]
   235       1.533674       1.533674       1.533674    8[6-(6,8),48-(8,8,8)]
   236       7.280567       7.280567       7.280567    8[6-(6,8),48-(8,8,8)]
   237      10.151091      10.151091      10.151091    8[6-(6,8),62-(8,8,8)]
   238       8.970142       8.970142       8.970142    8[6-(6,8),62-(8,8,8)]
   239       6.557577       6.557577       6.557577    8[6-(6,8),48-(8,8,8)]
   240       6.376343       6.376343       6.376343    8[6-(6,8)]
   241       9.009117       9.009117       9.009117    8[6-(6,8),48-(8,8,8)]
   242      10.001036      10.001036      10.001036    8[6-(6,8),48-(8,8,8)]
   243      19.080309      19.080309      19.080309    8[6-(6,8),62-(8,8,8)]
   244       0.773658       0.773658       0.773658    8[6-(6,8),62-(8,8,8)]
   245       3.186223       3.186223       3.186223    8[6-(6,8),48-(8,8,8)]
   246       3.367457       3.367457       3.367457    8[6-(6,8)]
   247       0.734683       0.734683       0.734683    8[6-(6,8),48-(8,8,8)]
   248      19.230364      19.230364      19.230364    8[6-(6,8),48-(8,8,8)]
   249      12.146621      12.146621      12.146621    8[6-(6,8),62-(8,8,8)]
   250      18.273523      18.273523      18.273523    8[6-(6,8),62-(8,8,8)]
   251      14.058355      14.058355      14.058355    8[6-(6,8),48-(8,8,8)]
   252      16.219529      16.219529      16.219529    8[6-(6,8)]
   253      11.277474      11.277474      11.277474    8[6-(6,8),48-(8,8,8)]
   254      17.024367      17.024367      17.024367    8[6-(6,8),48-(8,8,8)]
   255      17.084779      17.084779      17.084779    8[6-(6,8),62-(8,8,8)]
   256      10.957877      10.957877      10.957877    8[6-(6,8),62-(8,8,8)]
   257      15.173045      15.173045      15.173045    8[6-(6,8),48-(8,8,8)]
   258      13.011871      13.011871      13.011871    8[6-(6,8)]
   259      17.953926      17.953926      17.953926    8[6-(6,8),48-(8,8,8)]
   260      12.207033      12.207033      12.207033    8[6-(6,8),48-(8,8,8)]
   261      10.151091      10.151091      10.151091    8[6-(6,8),62-(8,8,8)]
   262       8.970142       8.970142       8.970142    8[6-(6,8),62-(8,8,8)]
   263       6.557577       6.557577       6.557577    8[6-(6,8),48-(8,8,8)]
   264       6.376343       6.376343       6.376343    8[6-(6,8)]
   265       9.009117       9.009117       9.009117    8[6-(6,8),48-(8,8,8)]
   266      10.001036      10.001036      10.001036    8[6-(6,8),48-(8,8,8)]
   267      19.080309      19.080309      19.080309    8[6-(6,8),62-(8,8,8)]
   268       0.773658       0.773658       0.773658    8[6-(6,8),62-(8,8,8)]
   269       3.186223       3.186223       3.186223    8[6-(6,8),48-(8,8,8)]
   270       3.367457       3.367457       3.367457    8[6-(6,8)]
   271       0.734683       0.734683       0.734683    8[6-(6,8),48-(8,8,8)]
   272      19.230364      19.230364      19.230364    8[6-(6,8),48-(8,8,8)]
   273      12.146621      12.146621      12.146621    8[6-(6,8),62-(8,8,8)]
   274      18.273523      18.273523      18.273523    8[6-(6,8),62-(8,8,8)]
   275      14.058355      14.058355      14.058355    8[6-(6,8),48-(8,8,8)]
   276      16.219529      16.219529      16.219529    8[6-(6,8)]
   277      11.277474      11.277474      11.277474    8[6-(6,8),48-(8,8,8)]
   278      17.024367      17.024367      17.024367    8[6-(6,8),48-(8,8,8)]
   279      17.084779      17.084779      17.084779    8[6-(6,8),62-(8,8,8)]
   280      10.957877      10.957877      10.957877    8[6-(6,8),62-(8,8,8)]
   281      15.173045      15.173045      15.173045    8[6-(6,8),48-(8,8,8)]
   282      13.011871      13.011871      13.011871    8[6-(6,8)]
   283      17.953926      17.953926      17.953926    8[6-(6,8),48-(8,8,8)]
   284      12.207033      12.207033      12.207033    8[6-(6,8),48-(8,8,8)]
   285       9.336509       9.336509       9.336509    8[6-(6,8),62-(8,8,8)]
   286      10.517458      10.517458      10.517458    8[6-(6,8),62-(8,8,8)]
   287      12.930023      12.930023      12.930023    8[6-(6,8),48-(8,8,8)]
   288      13.111257      13.111257      13.111257    8[6-(6,8)]
   289      10.478483      10.478483      10.478483    8[6-(6,8),48-(8,8,8)]
   290       9.486564       9.486564       9.486564    8[6-(6,8),48-(8,8,8)]
   291       0.407291       0.407291       0.407291    8[6-(6,8),62-(8,8,8)]
   292      18.713942      18.713942      18.713942    8[6-(6,8),62-(8,8,8)]
   293      16.301377      16.301377      16.301377    8[6-(6,8),48-(8,8,8)]
   294      16.120143      16.120143      16.120143    8[6-(6,8)]
   295      18.752917      18.752917      18.752917    8[6-(6,8),48-(8,8,8)]
   296       0.257236       0.257236       0.257236    8[6-(6,8),48-(8,8,8)]
   297       7.340979       7.340979       7.340979    8[6-(6,8),62-(8,8,8)]
   298       1.214077       1.214077       1.214077    8[6-(6,8),62-(8,8,8)]
   299       5.429245       5.429245       5.429245    8[6-(6,8),48-(8,8,8)]
   300       3.268071       3.268071       3.268071    8[6-(6,8)]
   301       8.210126       8.210126       8.210126    8[6-(6,8),48-(8,8,8)]
   302       2.463233       2.463233       2.463233    8[6-(6,8),48-(8,8,8)]
   303       2.402821       2.402821       2.402821    8[6-(6,8),62-(8,8,8)]
   304       8.529723       8.529723       8.529723    8[6-(6,8),62-(8,8,8)]
   305       4.314555       4.314555       4.314555    8[6-(6,8),48-(8,8,8)]
   306       6.475729       6.475729       6.475729    8[6-(6,8)]
   307       1.533674       1.533674       1.533674    8[6-(6,8),48-(8,8,8)]
   308       7.280567       7.280567       7.280567    8[6-(6,8),48-(8,8,8)]
