# Supplementary material for: A collection of forcefield precursors for metal–organic frameworks
Source: RSC Adv. 2019 Nov 13;9(63):36492–507. doi: 10.1039/c9ra07327b (PMC9075174; doi:10.1039/c9ra07327b)
Supplement: RA-009-C9RA07327B-s2357 [file RA-009-C9RA07327B-s2357.txt]

TAZLOX_clean

19.491100    0.000000    0.000000
0.000000    19.491100    0.000000
0.000000    0.000000    26.299500

     1       1.101832       1.101832       1.101832    63[8-(6),8-(6),8-(6),8-(6)]
     2       8.643718       8.643718       8.643718    63[8-(6),8-(6),8-(6),8-(6)]
     3       1.101832       1.101832       1.101832    63[8-(6),8-(6),8-(6),8-(6)]
     4       8.643718       8.643718       8.643718    63[8-(6),8-(6),8-(6),8-(6)]
     5      18.389268      18.389268      18.389268    63[8-(6),8-(6),8-(6),8-(6)]
     6      10.847382      10.847382      10.847382    63[8-(6),8-(6),8-(6),8-(6)]
     7      18.389268      18.389268      18.389268    63[8-(6),8-(6),8-(6),8-(6)]
     8      10.847382      10.847382      10.847382    63[8-(6),8-(6),8-(6),8-(6)]
     9      18.859004      18.859004      18.859004    48[8-(6),8-(6),8-(6),8-(6)]
    10      10.377646      10.377646      10.377646    48[8-(6),8-(6),8-(6),8-(6)]
    11      18.859004      18.859004      18.859004    48[8-(6),8-(6),8-(6),8-(6)]
    12      10.377646      10.377646      10.377646    48[8-(6),8-(6),8-(6),8-(6)]
    13       0.632096       0.632096       0.632096    48[8-(6),8-(6),8-(6),8-(6)]
    14       9.113454       9.113454       9.113454    48[8-(6),8-(6),8-(6),8-(6)]
    15       0.632096       0.632096       0.632096    48[8-(6),8-(6),8-(6),8-(6)]
    16       9.113454       9.113454       9.113454    48[8-(6),8-(6),8-(6),8-(6)]
    17      14.618325      14.618325      14.618325    48[8-(6),8-(6),8-(6),8-(6)]
    18       4.872775       4.872775       4.872775    48[8-(6),8-(6),8-(6),8-(6)]
    19       4.872775       4.872775       4.872775    48[8-(6),8-(6),8-(6),8-(6)]
    20      14.618325      14.618325      14.618325    48[8-(6),8-(6),8-(6),8-(6)]
    21      12.957683      12.957683      12.957683    1[6-(6,6)]
    22      14.581292      14.581292      14.581292    1[6-(6,6)]
    23      16.931919      16.931919      16.931919    1[6-(6,6)]
    24      16.278967      16.278967      16.278967    1[6-(6,6)]
    25      14.655358      14.655358      14.655358    1[6-(6,6)]
    26      12.304731      12.304731      12.304731    1[6-(6,6)]
    27       1.750301       1.750301       1.750301    1[6-(6,6)]
    28      19.274749      19.274749      19.274749    1[6-(6,6)]
    29       1.800978       1.800978       1.800978    1[6-(6,6)]
    30       7.995249       7.995249       7.995249    1[6-(6,6)]
    31       9.961901       9.961901       9.961901    1[6-(6,6)]
    32       7.944572       7.944572       7.944572    1[6-(6,6)]
    33       6.533417       6.533417       6.533417    1[6-(6,6)]
    34       4.909808       4.909808       4.909808    1[6-(6,6)]
    35       2.559181       2.559181       2.559181    1[6-(6,6)]
    36       3.212133       3.212133       3.212133    1[6-(6,6)]
    37       4.835742       4.835742       4.835742    1[6-(6,6)]
    38       7.186369       7.186369       7.186369    1[6-(6,6)]
    39      17.740799      17.740799      17.740799    1[6-(6,6)]
    40       0.216351       0.216351       0.216351    1[6-(6,6)]
    41      17.690122      17.690122      17.690122    1[6-(6,6)]
    42      11.495851      11.495851      11.495851    1[6-(6,6)]
    43       9.529199       9.529199       9.529199    1[6-(6,6)]
    44      11.546528      11.546528      11.546528    1[6-(6,6)]
    45       6.533417       6.533417       6.533417    1[6-(6,6)]
    46       4.909808       4.909808       4.909808    1[6-(6,6)]
    47       2.559181       2.559181       2.559181    1[6-(6,6)]
    48       3.212133       3.212133       3.212133    1[6-(6,6)]
    49       4.835742       4.835742       4.835742    1[6-(6,6)]
    50       7.186369       7.186369       7.186369    1[6-(6,6)]
    51      17.740799      17.740799      17.740799    1[6-(6,6)]
    52       0.216351       0.216351       0.216351    1[6-(6,6)]
    53      17.690122      17.690122      17.690122    1[6-(6,6)]
    54      11.495851      11.495851      11.495851    1[6-(6,6)]
    55       9.529199       9.529199       9.529199    1[6-(6,6)]
    56      11.546528      11.546528      11.546528    1[6-(6,6)]
    57      12.957683      12.957683      12.957683    1[6-(6,6)]
    58      14.581292      14.581292      14.581292    1[6-(6,6)]
    59      16.931919      16.931919      16.931919    1[6-(6,6)]
    60      16.278967      16.278967      16.278967    1[6-(6,6)]
    61      14.655358      14.655358      14.655358    1[6-(6,6)]
    62      12.304731      12.304731      12.304731    1[6-(6,6)]
    63       1.750301       1.750301       1.750301    1[6-(6,6)]
    64      19.274749      19.274749      19.274749    1[6-(6,6)]
    65       1.800978       1.800978       1.800978    1[6-(6,6)]
    66       7.995249       7.995249       7.995249    1[6-(6,6)]
    67       9.961901       9.961901       9.961901    1[6-(6,6)]
    68       7.944572       7.944572       7.944572    1[6-(6,6)]
    69      12.199479      12.199479      12.199479    6[6-(6,6),8-(48),8-(63)]
    70      15.941771      15.941771      15.941771    6[6-(1,6),6-(1,6),6-(8,8)]
    71      13.583348      13.583348      13.583348    6[6-(1,6),6-(1,6),6-(8,8)]
    72      13.711989      13.711989      13.711989    6[1-(0),6-(6,6),6-(6,6)]
    73      17.156066      17.156066      17.156066    6[6-(6,6),8-(48),8-(63)]
    74      14.680697      14.680697      14.680697    6[1-(0),6-(6,6),6-(6,6)]
    75      15.103653      15.103653      15.103653    6[6-(6,6),8-(0),8-(48)]
    76      16.084056      16.084056      16.084056    6[1-(0),6-(6,6),6-(6,6)]
    77      14.971114      14.971114      14.971114    6[6-(1,6),6-(1,6),6-(8,8)]
    78      17.037171      17.037171      17.037171    6[6-(6,6),8-(48),8-(63)]
    79      13.294879      13.294879      13.294879    6[6-(1,6),6-(1,6),6-(8,8)]
    80      15.653302      15.653302      15.653302    6[6-(1,6),6-(1,6),6-(8,8)]
    81      15.524661      15.524661      15.524661    6[1-(0),6-(6,6),6-(6,6)]
    82      12.080584      12.080584      12.080584    6[6-(6,6),8-(48),8-(63)]
    83      14.555953      14.555953      14.555953    6[1-(0),6-(6,6),6-(6,6)]
    84      14.132997      14.132997      14.132997    6[6-(6,6),8-(0),8-(48)]
    85      13.152594      13.152594      13.152594    6[1-(0),6-(6,6),6-(6,6)]
    86      14.265536      14.265536      14.265536    6[6-(1,6),6-(1,6),6-(8,8)]
    87       0.348891       0.348891       0.348891    6[6-(6,6),8-(48),8-(63)]
    88       0.736764       0.736764       0.736764    6[6-(1,6),6-(1,6),6-(8,8)]
    89       0.705578       0.705578       0.705578    6[6-(1,6),6-(1,6),6-(8,8)]
    90       1.500815       1.500815       1.500815    6[1-(0),6-(6,6),6-(6,6)]
    91       0.335247       0.335247       0.335247    6[6-(6,6),8-(48),8-(63)]
    92       0.321603       0.321603       0.321603    6[1-(0),6-(6,6),6-(6,6)]
    93       2.872988       2.872988       2.872988    6[6-(6,6),8-(0),8-(48)]
    94       1.530051       1.530051       1.530051    6[1-(0),6-(6,6),6-(6,6)]
    95       1.931568       1.931568       1.931568    6[6-(1,6),6-(1,6),6-(8,8)]
    96       9.396659       9.396659       9.396659    6[6-(6,6),8-(48),8-(63)]
    97       9.008786       9.008786       9.008786    6[6-(1,6),6-(1,6),6-(8,8)]
    98       9.039972       9.039972       9.039972    6[6-(1,6),6-(1,6),6-(8,8)]
    99       8.244735       8.244735       8.244735    6[1-(0),6-(6,6),6-(6,6)]
   100       9.410303       9.410303       9.410303    6[6-(6,6),8-(48),8-(63)]
   101       9.423947       9.423947       9.423947    6[1-(0),6-(6,6),6-(6,6)]
   102       6.872562       6.872562       6.872562    6[6-(6,6),8-(0),8-(48)]
   103       8.215499       8.215499       8.215499    6[1-(0),6-(6,6),6-(6,6)]
   104       7.813982       7.813982       7.813982    6[6-(1,6),6-(1,6),6-(8,8)]
   105       7.291621       7.291621       7.291621    6[6-(6,6),8-(48),8-(63)]
   106       3.549329       3.549329       3.549329    6[6-(1,6),6-(1,6),6-(8,8)]
   107       5.907752       5.907752       5.907752    6[6-(1,6),6-(1,6),6-(8,8)]
   108       5.779111       5.779111       5.779111    6[1-(0),6-(6,6),6-(6,6)]
   109       2.335034       2.335034       2.335034    6[6-(6,6),8-(48),8-(63)]
   110       4.810403       4.810403       4.810403    6[1-(0),6-(6,6),6-(6,6)]
   111       4.387447       4.387447       4.387447    6[6-(6,6),8-(0),8-(48)]
   112       3.407044       3.407044       3.407044    6[1-(0),6-(6,6),6-(6,6)]
   113       4.519986       4.519986       4.519986    6[6-(1,6),6-(1,6),6-(8,8)]
   114       2.453929       2.453929       2.453929    6[6-(6,6),8-(48),8-(63)]
   115       6.196221       6.196221       6.196221    6[6-(1,6),6-(1,6),6-(8,8)]
   116       3.837798       3.837798       3.837798    6[6-(1,6),6-(1,6),6-(8,8)]
   117       3.966439       3.966439       3.966439    6[1-(0),6-(6,6),6-(6,6)]
   118       7.410516       7.410516       7.410516    6[6-(6,6),8-(48),8-(63)]
   119       4.935147       4.935147       4.935147    6[1-(0),6-(6,6),6-(6,6)]
   120       5.358103       5.358103       5.358103    6[6-(6,6),8-(0),8-(48)]
   121       6.338506       6.338506       6.338506    6[1-(0),6-(6,6),6-(6,6)]
   122       5.225564       5.225564       5.225564    6[6-(1,6),6-(1,6),6-(8,8)]
   123      19.142209      19.142209      19.142209    6[6-(6,6),8-(48),8-(63)]
   124      18.754336      18.754336      18.754336    6[6-(1,6),6-(1,6),6-(8,8)]
   125      18.785522      18.785522      18.785522    6[6-(1,6),6-(1,6),6-(8,8)]
   126      17.990285      17.990285      17.990285    6[1-(0),6-(6,6),6-(6,6)]
   127      19.155853      19.155853      19.155853    6[6-(6,6),8-(48),8-(63)]
   128      19.169497      19.169497      19.169497    6[1-(0),6-(6,6),6-(6,6)]
   129      16.618112      16.618112      16.618112    6[6-(6,6),8-(0),8-(48)]
   130      17.961049      17.961049      17.961049    6[1-(0),6-(6,6),6-(6,6)]
   131      17.559532      17.559532      17.559532    6[6-(1,6),6-(1,6),6-(8,8)]
   132      10.094441      10.094441      10.094441    6[6-(6,6),8-(48),8-(63)]
   133      10.482314      10.482314      10.482314    6[6-(1,6),6-(1,6),6-(8,8)]
   134      10.451128      10.451128      10.451128    6[6-(1,6),6-(1,6),6-(8,8)]
   135      11.246365      11.246365      11.246365    6[1-(0),6-(6,6),6-(6,6)]
   136      10.080797      10.080797      10.080797    6[6-(6,6),8-(48),8-(63)]
   137      10.067153      10.067153      10.067153    6[1-(0),6-(6,6),6-(6,6)]
   138      12.618538      12.618538      12.618538    6[6-(6,6),8-(0),8-(48)]
   139      11.275601      11.275601      11.275601    6[1-(0),6-(6,6),6-(6,6)]
   140      11.677118      11.677118      11.677118    6[6-(1,6),6-(1,6),6-(8,8)]
   141       7.291621       7.291621       7.291621    6[6-(6,6),8-(48),8-(63)]
   142       3.549329       3.549329       3.549329    6[6-(1,6),6-(1,6),6-(8,8)]
   143       5.907752       5.907752       5.907752    6[6-(1,6),6-(1,6),6-(8,8)]
   144       5.779111       5.779111       5.779111    6[1-(0),6-(6,6),6-(6,6)]
   145       2.335034       2.335034       2.335034    6[6-(6,6),8-(48),8-(63)]
   146       4.810403       4.810403       4.810403    6[1-(0),6-(6,6),6-(6,6)]
   147       4.387447       4.387447       4.387447    6[6-(6,6),8-(0),8-(48)]
   148       3.407044       3.407044       3.407044    6[1-(0),6-(6,6),6-(6,6)]
   149       4.519986       4.519986       4.519986    6[6-(1,6),6-(1,6),6-(8,8)]
   150       2.453929       2.453929       2.453929    6[6-(6,6),8-(48),8-(63)]
   151       6.196221       6.196221       6.196221    6[6-(1,6),6-(1,6),6-(8,8)]
   152       3.837798       3.837798       3.837798    6[6-(1,6),6-(1,6),6-(8,8)]
   153       3.966439       3.966439       3.966439    6[1-(0),6-(6,6),6-(6,6)]
   154       7.410516       7.410516       7.410516    6[6-(6,6),8-(48),8-(63)]
   155       4.935147       4.935147       4.935147    6[1-(0),6-(6,6),6-(6,6)]
   156       5.358103       5.358103       5.358103    6[6-(6,6),8-(0),8-(48)]
   157       6.338506       6.338506       6.338506    6[1-(0),6-(6,6),6-(6,6)]
   158       5.225564       5.225564       5.225564    6[6-(1,6),6-(1,6),6-(8,8)]
   159      19.142209      19.142209      19.142209    6[6-(6,6),8-(48),8-(63)]
   160      18.754336      18.754336      18.754336    6[6-(1,6),6-(1,6),6-(8,8)]
   161      18.785522      18.785522      18.785522    6[6-(1,6),6-(1,6),6-(8,8)]
   162      17.990285      17.990285      17.990285    6[1-(0),6-(6,6),6-(6,6)]
   163      19.155853      19.155853      19.155853    6[6-(6,6),8-(48),8-(63)]
   164      19.169497      19.169497      19.169497    6[1-(0),6-(6,6),6-(6,6)]
   165      16.618112      16.618112      16.618112    6[6-(6,6),8-(0),8-(48)]
   166      17.961049      17.961049      17.961049    6[1-(0),6-(6,6),6-(6,6)]
   167      17.559532      17.559532      17.559532    6[6-(1,6),6-(1,6),6-(8,8)]
   168      10.094441      10.094441      10.094441    6[6-(6,6),8-(48),8-(63)]
   169      10.482314      10.482314      10.482314    6[6-(1,6),6-(1,6),6-(8,8)]
   170      10.451128      10.451128      10.451128    6[6-(1,6),6-(1,6),6-(8,8)]
   171      11.246365      11.246365      11.246365    6[1-(0),6-(6,6),6-(6,6)]
   172      10.080797      10.080797      10.080797    6[6-(6,6),8-(48),8-(63)]
   173      10.067153      10.067153      10.067153    6[1-(0),6-(6,6),6-(6,6)]
   174      12.618538      12.618538      12.618538    6[6-(6,6),8-(0),8-(48)]
   175      11.275601      11.275601      11.275601    6[1-(0),6-(6,6),6-(6,6)]
   176      11.677118      11.677118      11.677118    6[6-(1,6),6-(1,6),6-(8,8)]
   177      12.199479      12.199479      12.199479    6[6-(6,6),8-(48),8-(63)]
   178      15.941771      15.941771      15.941771    6[6-(1,6),6-(1,6),6-(8,8)]
   179      13.583348      13.583348      13.583348    6[6-(1,6),6-(1,6),6-(8,8)]
   180      13.711989      13.711989      13.711989    6[1-(0),6-(6,6),6-(6,6)]
   181      17.156066      17.156066      17.156066    6[6-(6,6),8-(48),8-(63)]
   182      14.680697      14.680697      14.680697    6[1-(0),6-(6,6),6-(6,6)]
   183      15.103653      15.103653      15.103653    6[6-(6,6),8-(0),8-(48)]
   184      16.084056      16.084056      16.084056    6[1-(0),6-(6,6),6-(6,6)]
   185      14.971114      14.971114      14.971114    6[6-(1,6),6-(1,6),6-(8,8)]
   186      17.037171      17.037171      17.037171    6[6-(6,6),8-(48),8-(63)]
   187      13.294879      13.294879      13.294879    6[6-(1,6),6-(1,6),6-(8,8)]
   188      15.653302      15.653302      15.653302    6[6-(1,6),6-(1,6),6-(8,8)]
   189      15.524661      15.524661      15.524661    6[1-(0),6-(6,6),6-(6,6)]
   190      12.080584      12.080584      12.080584    6[6-(6,6),8-(48),8-(63)]
   191      14.555953      14.555953      14.555953    6[1-(0),6-(6,6),6-(6,6)]
   192      14.132997      14.132997      14.132997    6[6-(6,6),8-(0),8-(48)]
   193      13.152594      13.152594      13.152594    6[1-(0),6-(6,6),6-(6,6)]
   194      14.265536      14.265536      14.265536    6[6-(1,6),6-(1,6),6-(8,8)]
   195       0.348891       0.348891       0.348891    6[6-(6,6),8-(48),8-(63)]
   196       0.736764       0.736764       0.736764    6[6-(1,6),6-(1,6),6-(8,8)]
   197       0.705578       0.705578       0.705578    6[6-(1,6),6-(1,6),6-(8,8)]
   198       1.500815       1.500815       1.500815    6[1-(0),6-(6,6),6-(6,6)]
   199       0.335247       0.335247       0.335247    6[6-(6,6),8-(48),8-(63)]
   200       0.321603       0.321603       0.321603    6[1-(0),6-(6,6),6-(6,6)]
   201       2.872988       2.872988       2.872988    6[6-(6,6),8-(0),8-(48)]
   202       1.530051       1.530051       1.530051    6[1-(0),6-(6,6),6-(6,6)]
   203       1.931568       1.931568       1.931568    6[6-(1,6),6-(1,6),6-(8,8)]
   204       9.396659       9.396659       9.396659    6[6-(6,6),8-(48),8-(63)]
   205       9.008786       9.008786       9.008786    6[6-(1,6),6-(1,6),6-(8,8)]
   206       9.039972       9.039972       9.039972    6[6-(1,6),6-(1,6),6-(8,8)]
   207       8.244735       8.244735       8.244735    6[1-(0),6-(6,6),6-(6,6)]
   208       9.410303       9.410303       9.410303    6[6-(6,6),8-(48),8-(63)]
   209       9.423947       9.423947       9.423947    6[1-(0),6-(6,6),6-(6,6)]
   210       6.872562       6.872562       6.872562    6[6-(6,6),8-(0),8-(48)]
   211       8.215499       8.215499       8.215499    6[1-(0),6-(6,6),6-(6,6)]
   212       7.813982       7.813982       7.813982    6[6-(1,6),6-(1,6),6-(8,8)]
   213      16.216595      16.216595      16.216595    8[6-(6,8)]
   214      14.045287      14.045287      14.045287    8[6-(6,8),48-(8,8,8)]
   215      18.251466      18.251466      18.251466    8[6-(6,8),63-(8,8,8)]
   216      16.965053      16.965053      16.965053    8[6-(6,8),48-(8,8,8)]
   217      11.228823      11.228823      11.228823    8[6-(6,8),48-(8,8,8)]
   218      12.082533      12.082533      12.082533    8[6-(6,8),63-(8,8,8)]
   219      13.020055      13.020055      13.020055    8[6-(6,8)]
   220      15.191363      15.191363      15.191363    8[6-(6,8),48-(8,8,8)]
   221      10.985184      10.985184      10.985184    8[6-(6,8),63-(8,8,8)]
   222      12.271597      12.271597      12.271597    8[6-(6,8),48-(8,8,8)]
   223      18.007827      18.007827      18.007827    8[6-(6,8),48-(8,8,8)]
   224      17.154117      17.154117      17.154117    8[6-(6,8),63-(8,8,8)]
   225       3.352469       3.352469       3.352469    8[6-(6,8)]
   226       3.214082       3.214082       3.214082    8[6-(6,8),48-(8,8,8)]
   227       0.742611       0.742611       0.742611    8[6-(6,8),63-(8,8,8)]
   228      19.177293      19.177293      19.177293    8[6-(6,8),48-(8,8,8)]
   229        0.78939        0.78939        0.78939    8[6-(6,8),48-(8,8,8)]
   230      19.134413      19.134413      19.134413    8[6-(6,8),63-(8,8,8)]
   231       6.393081       6.393081       6.393081    8[6-(6,8)]
   232       6.531468       6.531468       6.531468    8[6-(6,8),48-(8,8,8)]
   233       9.002939       9.002939       9.002939    8[6-(6,8),63-(8,8,8)]
   234      10.059357      10.059357      10.059357    8[6-(6,8),48-(8,8,8)]
   235        8.95616        8.95616        8.95616    8[6-(6,8),48-(8,8,8)]
   236      10.102237      10.102237      10.102237    8[6-(6,8),63-(8,8,8)]
   237       3.274505       3.274505       3.274505    8[6-(6,8)]
   238       5.445813       5.445813       5.445813    8[6-(6,8),48-(8,8,8)]
   239       1.239634       1.239634       1.239634    8[6-(6,8),63-(8,8,8)]
   240       2.526047       2.526047       2.526047    8[6-(6,8),48-(8,8,8)]
   241       8.262277       8.262277       8.262277    8[6-(6,8),48-(8,8,8)]
   242       7.408567       7.408567       7.408567    8[6-(6,8),63-(8,8,8)]
   243       6.471045       6.471045       6.471045    8[6-(6,8)]
   244       4.299737       4.299737       4.299737    8[6-(6,8),48-(8,8,8)]
   245       8.505916       8.505916       8.505916    8[6-(6,8),63-(8,8,8)]
   246       7.219503       7.219503       7.219503    8[6-(6,8),48-(8,8,8)]
   247       1.483273       1.483273       1.483273    8[6-(6,8),48-(8,8,8)]
   248       2.336983       2.336983       2.336983    8[6-(6,8),63-(8,8,8)]
   249      16.138631      16.138631      16.138631    8[6-(6,8)]
   250      16.277018      16.277018      16.277018    8[6-(6,8),48-(8,8,8)]
   251      18.748489      18.748489      18.748489    8[6-(6,8),63-(8,8,8)]
   252       0.313807       0.313807       0.313807    8[6-(6,8),48-(8,8,8)]
   253       18.70171       18.70171       18.70171    8[6-(6,8),48-(8,8,8)]
   254       0.356687       0.356687       0.356687    8[6-(6,8),63-(8,8,8)]
   255      13.098019      13.098019      13.098019    8[6-(6,8)]
   256      12.959632      12.959632      12.959632    8[6-(6,8),48-(8,8,8)]
   257      10.488161      10.488161      10.488161    8[6-(6,8),63-(8,8,8)]
   258       9.431743       9.431743       9.431743    8[6-(6,8),48-(8,8,8)]
   259       10.53494       10.53494       10.53494    8[6-(6,8),48-(8,8,8)]
   260       9.388863       9.388863       9.388863    8[6-(6,8),63-(8,8,8)]
   261       3.274505       3.274505       3.274505    8[6-(6,8)]
   262       5.445813       5.445813       5.445813    8[6-(6,8),48-(8,8,8)]
   263       1.239634       1.239634       1.239634    8[6-(6,8),63-(8,8,8)]
   264       2.526047       2.526047       2.526047    8[6-(6,8),48-(8,8,8)]
   265       8.262277       8.262277       8.262277    8[6-(6,8),48-(8,8,8)]
   266       7.408567       7.408567       7.408567    8[6-(6,8),63-(8,8,8)]
   267       6.471045       6.471045       6.471045    8[6-(6,8)]
   268       4.299737       4.299737       4.299737    8[6-(6,8),48-(8,8,8)]
   269       8.505916       8.505916       8.505916    8[6-(6,8),63-(8,8,8)]
   270       7.219503       7.219503       7.219503    8[6-(6,8),48-(8,8,8)]
   271       1.483273       1.483273       1.483273    8[6-(6,8),48-(8,8,8)]
   272       2.336983       2.336983       2.336983    8[6-(6,8),63-(8,8,8)]
   273      16.138631      16.138631      16.138631    8[6-(6,8)]
   274      16.277018      16.277018      16.277018    8[6-(6,8),48-(8,8,8)]
   275      18.748489      18.748489      18.748489    8[6-(6,8),63-(8,8,8)]
   276       0.313807       0.313807       0.313807    8[6-(6,8),48-(8,8,8)]
   277       18.70171       18.70171       18.70171    8[6-(6,8),48-(8,8,8)]
   278       0.356687       0.356687       0.356687    8[6-(6,8),63-(8,8,8)]
   279      13.098019      13.098019      13.098019    8[6-(6,8)]
   280      12.959632      12.959632      12.959632    8[6-(6,8),48-(8,8,8)]
   281      10.488161      10.488161      10.488161    8[6-(6,8),63-(8,8,8)]
   282       9.431743       9.431743       9.431743    8[6-(6,8),48-(8,8,8)]
   283       10.53494       10.53494       10.53494    8[6-(6,8),48-(8,8,8)]
   284       9.388863       9.388863       9.388863    8[6-(6,8),63-(8,8,8)]
   285      16.216595      16.216595      16.216595    8[6-(6,8)]
   286      14.045287      14.045287      14.045287    8[6-(6,8),48-(8,8,8)]
   287      18.251466      18.251466      18.251466    8[6-(6,8),63-(8,8,8)]
   288      16.965053      16.965053      16.965053    8[6-(6,8),48-(8,8,8)]
   289      11.228823      11.228823      11.228823    8[6-(6,8),48-(8,8,8)]
   290      12.082533      12.082533      12.082533    8[6-(6,8),63-(8,8,8)]
   291      13.020055      13.020055      13.020055    8[6-(6,8)]
   292      15.191363      15.191363      15.191363    8[6-(6,8),48-(8,8,8)]
   293      10.985184      10.985184      10.985184    8[6-(6,8),63-(8,8,8)]
   294      12.271597      12.271597      12.271597    8[6-(6,8),48-(8,8,8)]
   295      18.007827      18.007827      18.007827    8[6-(6,8),48-(8,8,8)]
   296      17.154117      17.154117      17.154117    8[6-(6,8),63-(8,8,8)]
   297       3.352469       3.352469       3.352469    8[6-(6,8)]
   298       3.214082       3.214082       3.214082    8[6-(6,8),48-(8,8,8)]
   299       0.742611       0.742611       0.742611    8[6-(6,8),63-(8,8,8)]
   300      19.177293      19.177293      19.177293    8[6-(6,8),48-(8,8,8)]
   301        0.78939        0.78939        0.78939    8[6-(6,8),48-(8,8,8)]
   302      19.134413      19.134413      19.134413    8[6-(6,8),63-(8,8,8)]
   303       6.393081       6.393081       6.393081    8[6-(6,8)]
   304       6.531468       6.531468       6.531468    8[6-(6,8),48-(8,8,8)]
   305       9.002939       9.002939       9.002939    8[6-(6,8),63-(8,8,8)]
   306      10.059357      10.059357      10.059357    8[6-(6,8),48-(8,8,8)]
   307        8.95616        8.95616        8.95616    8[6-(6,8),48-(8,8,8)]
   308      10.102237      10.102237      10.102237    8[6-(6,8),63-(8,8,8)]
