# Supplementary material for: A collection of forcefield precursors for metal–organic frameworks
Source: RSC Adv. 2019 Nov 13;9(63):36492–507. doi: 10.1039/c9ra07327b (PMC9075174; doi:10.1039/c9ra07327b)
Supplement: RA-009-C9RA07327B-s2358 [file RA-009-C9RA07327B-s2358.txt]

TAZLUD_clean

19.468700    0.000000    0.000000
0.000000    19.468700    0.000000
0.000000    0.000000    26.374600

     1      10.827323      10.827323      10.827323    64[8-(6),8-(6),8-(6),8-(6)]
     2      18.375727      18.375727      18.375727    64[8-(6),8-(6),8-(6),8-(6)]
     3      18.375727      18.375727      18.375727    64[8-(6),8-(6),8-(6),8-(6)]
     4      10.827323      10.827323      10.827323    64[8-(6),8-(6),8-(6),8-(6)]
     5       8.641377       8.641377       8.641377    64[8-(6),8-(6),8-(6),8-(6)]
     6       1.092973       1.092973       1.092973    64[8-(6),8-(6),8-(6),8-(6)]
     7       1.092973       1.092973       1.092973    64[8-(6),8-(6),8-(6),8-(6)]
     8       8.641377       8.641377       8.641377    64[8-(6),8-(6),8-(6),8-(6)]
     9        9.09967        9.09967        9.09967    48[8-(6),8-(6),8-(6),8-(6)]
    10        0.63468        0.63468        0.63468    48[8-(6),8-(6),8-(6),8-(6)]
    11        0.63468        0.63468        0.63468    48[8-(6),8-(6),8-(6),8-(6)]
    12        9.09967        9.09967        9.09967    48[8-(6),8-(6),8-(6),8-(6)]
    13       10.36903       10.36903       10.36903    48[8-(6),8-(6),8-(6),8-(6)]
    14       18.83402       18.83402       18.83402    48[8-(6),8-(6),8-(6),8-(6)]
    15       18.83402       18.83402       18.83402    48[8-(6),8-(6),8-(6),8-(6)]
    16       10.36903       10.36903       10.36903    48[8-(6),8-(6),8-(6),8-(6)]
    17       4.867175       4.867175       4.867175    48[8-(6),8-(6),8-(6),8-(6)]
    18      14.601525      14.601525      14.601525    48[8-(6),8-(6),8-(6),8-(6)]
    19      14.601525      14.601525      14.601525    48[8-(6),8-(6),8-(6),8-(6)]
    20       4.867175       4.867175       4.867175    48[8-(6),8-(6),8-(6),8-(6)]
    21       7.945176       7.945176       7.945176    1[6-(6,6)]
    22        7.98022        7.98022        7.98022    1[6-(6,6)]
    23       9.964081       9.964081       9.964081    1[6-(6,6)]
    24       1.789174       1.789174       1.789174    1[6-(6,6)]
    25        1.75413        1.75413        1.75413    1[6-(6,6)]
    26      19.238969      19.238969      19.238969    1[6-(6,6)]
    27      12.288643      12.288643      12.288643    1[6-(6,6)]
    28       16.24663       16.24663       16.24663    1[6-(6,6)]
    29      14.636569      14.636569      14.636569    1[6-(6,6)]
    30      16.914407      16.914407      16.914407    1[6-(6,6)]
    31       12.95642       12.95642       12.95642    1[6-(6,6)]
    32      14.566481      14.566481      14.566481    1[6-(6,6)]
    33      11.523524      11.523524      11.523524    1[6-(6,6)]
    34       11.48848       11.48848       11.48848    1[6-(6,6)]
    35       9.504619       9.504619       9.504619    1[6-(6,6)]
    36      17.679526      17.679526      17.679526    1[6-(6,6)]
    37       17.71457       17.71457       17.71457    1[6-(6,6)]
    38       0.229731       0.229731       0.229731    1[6-(6,6)]
    39       7.180057       7.180057       7.180057    1[6-(6,6)]
    40        3.22207        3.22207        3.22207    1[6-(6,6)]
    41       4.832131       4.832131       4.832131    1[6-(6,6)]
    42       2.554293       2.554293       2.554293    1[6-(6,6)]
    43        6.51228        6.51228        6.51228    1[6-(6,6)]
    44       4.902219       4.902219       4.902219    1[6-(6,6)]
    45      11.523524      11.523524      11.523524    1[6-(6,6)]
    46       11.48848       11.48848       11.48848    1[6-(6,6)]
    47       9.504619       9.504619       9.504619    1[6-(6,6)]
    48      17.679526      17.679526      17.679526    1[6-(6,6)]
    49       17.71457       17.71457       17.71457    1[6-(6,6)]
    50       0.229731       0.229731       0.229731    1[6-(6,6)]
    51       7.180057       7.180057       7.180057    1[6-(6,6)]
    52        3.22207        3.22207        3.22207    1[6-(6,6)]
    53       4.832131       4.832131       4.832131    1[6-(6,6)]
    54       2.554293       2.554293       2.554293    1[6-(6,6)]
    55        6.51228        6.51228        6.51228    1[6-(6,6)]
    56       4.902219       4.902219       4.902219    1[6-(6,6)]
    57       7.945176       7.945176       7.945176    1[6-(6,6)]
    58        7.98022        7.98022        7.98022    1[6-(6,6)]
    59       9.964081       9.964081       9.964081    1[6-(6,6)]
    60       1.789174       1.789174       1.789174    1[6-(6,6)]
    61        1.75413        1.75413        1.75413    1[6-(6,6)]
    62      19.238969      19.238969      19.238969    1[6-(6,6)]
    63      12.288643      12.288643      12.288643    1[6-(6,6)]
    64       16.24663       16.24663       16.24663    1[6-(6,6)]
    65      14.636569      14.636569      14.636569    1[6-(6,6)]
    66      16.914407      16.914407      16.914407    1[6-(6,6)]
    67       12.95642       12.95642       12.95642    1[6-(6,6)]
    68      14.566481      14.566481      14.566481    1[6-(6,6)]
    69        9.41117        9.41117        9.41117    6[6-(6,6),8-(48),8-(64)]
    70       8.208004       8.208004       8.208004    6[1-(0),6-(6,6),6-(6,6)]
    71       8.237207       8.237207       8.237207    6[1-(0),6-(6,6),6-(6,6)]
    72       7.803055       7.803055       7.803055    6[6-(1,6),6-(1,6),6-(8,8)]
    73       9.401435       9.401435       9.401435    6[6-(6,6),8-(48),8-(64)]
    74       6.849089       6.849089       6.849089    6[6-(6,6),8-(0),8-(48)]
    75       9.004274       9.004274       9.004274    6[6-(1,6),6-(1,6),6-(8,8)]
    76       9.037371       9.037371       9.037371    6[6-(1,6),6-(1,6),6-(8,8)]
    77       9.422851       9.422851       9.422851    6[1-(0),6-(6,6),6-(6,6)]
    78        0.32318        0.32318        0.32318    6[6-(6,6),8-(48),8-(64)]
    79       1.526346       1.526346       1.526346    6[1-(0),6-(6,6),6-(6,6)]
    80       1.497143       1.497143       1.497143    6[1-(0),6-(6,6),6-(6,6)]
    81       1.931295       1.931295       1.931295    6[6-(1,6),6-(1,6),6-(8,8)]
    82       0.332915       0.332915       0.332915    6[6-(6,6),8-(48),8-(64)]
    83       2.885261       2.885261       2.885261    6[6-(6,6),8-(0),8-(48)]
    84       0.730076       0.730076       0.730076    6[6-(1,6),6-(1,6),6-(8,8)]
    85       0.696979       0.696979       0.696979    6[6-(1,6),6-(1,6),6-(8,8)]
    86       0.311499       0.311499       0.311499    6[1-(0),6-(6,6),6-(6,6)]
    87      17.029272      17.029272      17.029272    6[6-(6,6),8-(48),8-(64)]
    88      13.137479      13.137479      13.137479    6[1-(0),6-(6,6),6-(6,6)]
    89      15.493191      15.493191      15.493191    6[1-(0),6-(6,6),6-(6,6)]
    90      14.251088      14.251088      14.251088    6[6-(1,6),6-(1,6),6-(8,8)]
    91      12.064753      12.064753      12.064753    6[6-(6,6),8-(48),8-(64)]
    92       14.10702       14.10702       14.10702    6[6-(6,6),8-(0),8-(48)]
    93      13.285441      13.285441      13.285441    6[6-(1,6),6-(1,6),6-(8,8)]
    94        15.6431        15.6431        15.6431    6[6-(1,6),6-(1,6),6-(8,8)]
    95      14.537278      14.537278      14.537278    6[1-(0),6-(6,6),6-(6,6)]
    96      12.173778      12.173778      12.173778    6[6-(6,6),8-(48),8-(64)]
    97      16.065571      16.065571      16.065571    6[1-(0),6-(6,6),6-(6,6)]
    98      13.709859      13.709859      13.709859    6[1-(0),6-(6,6),6-(6,6)]
    99      14.951962      14.951962      14.951962    6[6-(1,6),6-(1,6),6-(8,8)]
   100      17.138297      17.138297      17.138297    6[6-(6,6),8-(48),8-(64)]
   101       15.09603       15.09603       15.09603    6[6-(6,6),8-(0),8-(48)]
   102      15.917609      15.917609      15.917609    6[6-(1,6),6-(1,6),6-(8,8)]
   103       13.55995       13.55995       13.55995    6[6-(1,6),6-(1,6),6-(8,8)]
   104      14.665772      14.665772      14.665772    6[1-(0),6-(6,6),6-(6,6)]
   105       10.05753       10.05753       10.05753    6[6-(6,6),8-(48),8-(64)]
   106      11.260696      11.260696      11.260696    6[1-(0),6-(6,6),6-(6,6)]
   107      11.231493      11.231493      11.231493    6[1-(0),6-(6,6),6-(6,6)]
   108      11.665645      11.665645      11.665645    6[6-(1,6),6-(1,6),6-(8,8)]
   109      10.067265      10.067265      10.067265    6[6-(6,6),8-(48),8-(64)]
   110      12.619611      12.619611      12.619611    6[6-(6,6),8-(0),8-(48)]
   111      10.464426      10.464426      10.464426    6[6-(1,6),6-(1,6),6-(8,8)]
   112      10.431329      10.431329      10.431329    6[6-(1,6),6-(1,6),6-(8,8)]
   113      10.045849      10.045849      10.045849    6[1-(0),6-(6,6),6-(6,6)]
   114       19.14552       19.14552       19.14552    6[6-(6,6),8-(48),8-(64)]
   115      17.942354      17.942354      17.942354    6[1-(0),6-(6,6),6-(6,6)]
   116      17.971557      17.971557      17.971557    6[1-(0),6-(6,6),6-(6,6)]
   117      17.537405      17.537405      17.537405    6[6-(1,6),6-(1,6),6-(8,8)]
   118      19.135785      19.135785      19.135785    6[6-(6,6),8-(48),8-(64)]
   119      16.583439      16.583439      16.583439    6[6-(6,6),8-(0),8-(48)]
   120      18.738624      18.738624      18.738624    6[6-(1,6),6-(1,6),6-(8,8)]
   121      18.771721      18.771721      18.771721    6[6-(1,6),6-(1,6),6-(8,8)]
   122      19.157201      19.157201      19.157201    6[1-(0),6-(6,6),6-(6,6)]
   123       2.439428       2.439428       2.439428    6[6-(6,6),8-(48),8-(64)]
   124       6.331221       6.331221       6.331221    6[1-(0),6-(6,6),6-(6,6)]
   125       3.975509       3.975509       3.975509    6[1-(0),6-(6,6),6-(6,6)]
   126       5.217612       5.217612       5.217612    6[6-(1,6),6-(1,6),6-(8,8)]
   127       7.403947       7.403947       7.403947    6[6-(6,6),8-(48),8-(64)]
   128        5.36168        5.36168        5.36168    6[6-(6,6),8-(0),8-(48)]
   129       6.183259       6.183259       6.183259    6[6-(1,6),6-(1,6),6-(8,8)]
   130         3.8256         3.8256         3.8256    6[6-(1,6),6-(1,6),6-(8,8)]
   131       4.931422       4.931422       4.931422    6[1-(0),6-(6,6),6-(6,6)]
   132       7.294922       7.294922       7.294922    6[6-(6,6),8-(48),8-(64)]
   133       3.403129       3.403129       3.403129    6[1-(0),6-(6,6),6-(6,6)]
   134       5.758841       5.758841       5.758841    6[1-(0),6-(6,6),6-(6,6)]
   135       4.516738       4.516738       4.516738    6[6-(1,6),6-(1,6),6-(8,8)]
   136       2.330403       2.330403       2.330403    6[6-(6,6),8-(48),8-(64)]
   137        4.37267        4.37267        4.37267    6[6-(6,6),8-(0),8-(48)]
   138       3.551091       3.551091       3.551091    6[6-(1,6),6-(1,6),6-(8,8)]
   139        5.90875        5.90875        5.90875    6[6-(1,6),6-(1,6),6-(8,8)]
   140       4.802928       4.802928       4.802928    6[1-(0),6-(6,6),6-(6,6)]
   141       10.05753       10.05753       10.05753    6[6-(6,6),8-(48),8-(64)]
   142      11.260696      11.260696      11.260696    6[1-(0),6-(6,6),6-(6,6)]
   143      11.231493      11.231493      11.231493    6[1-(0),6-(6,6),6-(6,6)]
   144      11.665645      11.665645      11.665645    6[6-(1,6),6-(1,6),6-(8,8)]
   145      10.067265      10.067265      10.067265    6[6-(6,6),8-(48),8-(64)]
   146      12.619611      12.619611      12.619611    6[6-(6,6),8-(0),8-(48)]
   147      10.464426      10.464426      10.464426    6[6-(1,6),6-(1,6),6-(8,8)]
   148      10.431329      10.431329      10.431329    6[6-(1,6),6-(1,6),6-(8,8)]
   149      10.045849      10.045849      10.045849    6[1-(0),6-(6,6),6-(6,6)]
   150       19.14552       19.14552       19.14552    6[6-(6,6),8-(48),8-(64)]
   151      17.942354      17.942354      17.942354    6[1-(0),6-(6,6),6-(6,6)]
   152      17.971557      17.971557      17.971557    6[1-(0),6-(6,6),6-(6,6)]
   153      17.537405      17.537405      17.537405    6[6-(1,6),6-(1,6),6-(8,8)]
   154      19.135785      19.135785      19.135785    6[6-(6,6),8-(48),8-(64)]
   155      16.583439      16.583439      16.583439    6[6-(6,6),8-(0),8-(48)]
   156      18.738624      18.738624      18.738624    6[6-(1,6),6-(1,6),6-(8,8)]
   157      18.771721      18.771721      18.771721    6[6-(1,6),6-(1,6),6-(8,8)]
   158      19.157201      19.157201      19.157201    6[1-(0),6-(6,6),6-(6,6)]
   159       2.439428       2.439428       2.439428    6[6-(6,6),8-(48),8-(64)]
   160       6.331221       6.331221       6.331221    6[1-(0),6-(6,6),6-(6,6)]
   161       3.975509       3.975509       3.975509    6[1-(0),6-(6,6),6-(6,6)]
   162       5.217612       5.217612       5.217612    6[6-(1,6),6-(1,6),6-(8,8)]
   163       7.403947       7.403947       7.403947    6[6-(6,6),8-(48),8-(64)]
   164        5.36168        5.36168        5.36168    6[6-(6,6),8-(0),8-(48)]
   165       6.183259       6.183259       6.183259    6[6-(1,6),6-(1,6),6-(8,8)]
   166         3.8256         3.8256         3.8256    6[6-(1,6),6-(1,6),6-(8,8)]
   167       4.931422       4.931422       4.931422    6[1-(0),6-(6,6),6-(6,6)]
   168       7.294922       7.294922       7.294922    6[6-(6,6),8-(48),8-(64)]
   169       3.403129       3.403129       3.403129    6[1-(0),6-(6,6),6-(6,6)]
   170       5.758841       5.758841       5.758841    6[1-(0),6-(6,6),6-(6,6)]
   171       4.516738       4.516738       4.516738    6[6-(1,6),6-(1,6),6-(8,8)]
   172       2.330403       2.330403       2.330403    6[6-(6,6),8-(48),8-(64)]
   173        4.37267        4.37267        4.37267    6[6-(6,6),8-(0),8-(48)]
   174       3.551091       3.551091       3.551091    6[6-(1,6),6-(1,6),6-(8,8)]
   175        5.90875        5.90875        5.90875    6[6-(1,6),6-(1,6),6-(8,8)]
   176       4.802928       4.802928       4.802928    6[1-(0),6-(6,6),6-(6,6)]
   177        9.41117        9.41117        9.41117    6[6-(6,6),8-(48),8-(64)]
   178       8.208004       8.208004       8.208004    6[1-(0),6-(6,6),6-(6,6)]
   179       8.237207       8.237207       8.237207    6[1-(0),6-(6,6),6-(6,6)]
   180       7.803055       7.803055       7.803055    6[6-(1,6),6-(1,6),6-(8,8)]
   181       9.401435       9.401435       9.401435    6[6-(6,6),8-(48),8-(64)]
   182       6.849089       6.849089       6.849089    6[6-(6,6),8-(0),8-(48)]
   183       9.004274       9.004274       9.004274    6[6-(1,6),6-(1,6),6-(8,8)]
   184       9.037371       9.037371       9.037371    6[6-(1,6),6-(1,6),6-(8,8)]
   185       9.422851       9.422851       9.422851    6[1-(0),6-(6,6),6-(6,6)]
   186        0.32318        0.32318        0.32318    6[6-(6,6),8-(48),8-(64)]
   187       1.526346       1.526346       1.526346    6[1-(0),6-(6,6),6-(6,6)]
   188       1.497143       1.497143       1.497143    6[1-(0),6-(6,6),6-(6,6)]
   189       1.931295       1.931295       1.931295    6[6-(1,6),6-(1,6),6-(8,8)]
   190       0.332915       0.332915       0.332915    6[6-(6,6),8-(48),8-(64)]
   191       2.885261       2.885261       2.885261    6[6-(6,6),8-(0),8-(48)]
   192       0.730076       0.730076       0.730076    6[6-(1,6),6-(1,6),6-(8,8)]
   193       0.696979       0.696979       0.696979    6[6-(1,6),6-(1,6),6-(8,8)]
   194       0.311499       0.311499       0.311499    6[1-(0),6-(6,6),6-(6,6)]
   195      17.029272      17.029272      17.029272    6[6-(6,6),8-(48),8-(64)]
   196      13.137479      13.137479      13.137479    6[1-(0),6-(6,6),6-(6,6)]
   197      15.493191      15.493191      15.493191    6[1-(0),6-(6,6),6-(6,6)]
   198      14.251088      14.251088      14.251088    6[6-(1,6),6-(1,6),6-(8,8)]
   199      12.064753      12.064753      12.064753    6[6-(6,6),8-(48),8-(64)]
   200       14.10702       14.10702       14.10702    6[6-(6,6),8-(0),8-(48)]
   201      13.285441      13.285441      13.285441    6[6-(1,6),6-(1,6),6-(8,8)]
   202        15.6431        15.6431        15.6431    6[6-(1,6),6-(1,6),6-(8,8)]
   203      14.537278      14.537278      14.537278    6[1-(0),6-(6,6),6-(6,6)]
   204      12.173778      12.173778      12.173778    6[6-(6,6),8-(48),8-(64)]
   205      16.065571      16.065571      16.065571    6[1-(0),6-(6,6),6-(6,6)]
   206      13.709859      13.709859      13.709859    6[1-(0),6-(6,6),6-(6,6)]
   207      14.951962      14.951962      14.951962    6[6-(1,6),6-(1,6),6-(8,8)]
   208      17.138297      17.138297      17.138297    6[6-(6,6),8-(48),8-(64)]
   209       15.09603       15.09603       15.09603    6[6-(6,6),8-(0),8-(48)]
   210      15.917609      15.917609      15.917609    6[6-(1,6),6-(1,6),6-(8,8)]
   211       13.55995       13.55995       13.55995    6[6-(1,6),6-(1,6),6-(8,8)]
   212      14.665772      14.665772      14.665772    6[1-(0),6-(6,6),6-(6,6)]
   213       8.971177       8.971177       8.971177    8[6-(6,8),48-(8,8,8)]
   214      10.086733      10.086733      10.086733    8[6-(6,8),64-(8,8,8)]
   215       6.523961       6.523961       6.523961    8[6-(6,8),48-(8,8,8)]
   216       8.984805       8.984805       8.984805    8[6-(6,8),64-(8,8,8)]
   217      10.065318      10.065318      10.065318    8[6-(6,8),48-(8,8,8)]
   218       6.395468       6.395468       6.395468    8[6-(6,8)]
   219       0.763173       0.763173       0.763173    8[6-(6,8),48-(8,8,8)]
   220      19.116317      19.116317      19.116317    8[6-(6,8),64-(8,8,8)]
   221       3.210389       3.210389       3.210389    8[6-(6,8),48-(8,8,8)]
   222       0.749545       0.749545       0.749545    8[6-(6,8),64-(8,8,8)]
   223      19.137732      19.137732      19.137732    8[6-(6,8),48-(8,8,8)]
   224       3.338882       3.338882       3.338882    8[6-(6,8)]
   225      17.996866      17.996866      17.996866    8[6-(6,8),48-(8,8,8)]
   226      17.132456      17.132456      17.132456    8[6-(6,8),64-(8,8,8)]
   227      15.173905      15.173905      15.173905    8[6-(6,8),48-(8,8,8)]
   228      10.955037      10.955037      10.955037    8[6-(6,8),64-(8,8,8)]
   229      12.271122      12.271122      12.271122    8[6-(6,8),48-(8,8,8)]
   230      13.008985      13.008985      13.008985    8[6-(6,8)]
   231      11.206184      11.206184      11.206184    8[6-(6,8),48-(8,8,8)]
   232      12.070594      12.070594      12.070594    8[6-(6,8),64-(8,8,8)]
   233      14.029145      14.029145      14.029145    8[6-(6,8),48-(8,8,8)]
   234      18.248013      18.248013      18.248013    8[6-(6,8),64-(8,8,8)]
   235      16.931928      16.931928      16.931928    8[6-(6,8),48-(8,8,8)]
   236      16.194065      16.194065      16.194065    8[6-(6,8)]
   237      10.497523      10.497523      10.497523    8[6-(6,8),48-(8,8,8)]
   238       9.381967       9.381967       9.381967    8[6-(6,8),64-(8,8,8)]
   239      12.944739      12.944739      12.944739    8[6-(6,8),48-(8,8,8)]
   240      10.483895      10.483895      10.483895    8[6-(6,8),64-(8,8,8)]
   241       9.403382       9.403382       9.403382    8[6-(6,8),48-(8,8,8)]
   242      13.073232      13.073232      13.073232    8[6-(6,8)]
   243      18.705527      18.705527      18.705527    8[6-(6,8),48-(8,8,8)]
   244       0.352383       0.352383       0.352383    8[6-(6,8),64-(8,8,8)]
   245      16.258311      16.258311      16.258311    8[6-(6,8),48-(8,8,8)]
   246      18.719155      18.719155      18.719155    8[6-(6,8),64-(8,8,8)]
   247       0.330968       0.330968       0.330968    8[6-(6,8),48-(8,8,8)]
   248      16.129818      16.129818      16.129818    8[6-(6,8)]
   249       1.471834       1.471834       1.471834    8[6-(6,8),48-(8,8,8)]
   250       2.336244       2.336244       2.336244    8[6-(6,8),64-(8,8,8)]
   251       4.294795       4.294795       4.294795    8[6-(6,8),48-(8,8,8)]
   252       8.513663       8.513663       8.513663    8[6-(6,8),64-(8,8,8)]
   253       7.197578       7.197578       7.197578    8[6-(6,8),48-(8,8,8)]
   254       6.459715       6.459715       6.459715    8[6-(6,8)]
   255       8.262516       8.262516       8.262516    8[6-(6,8),48-(8,8,8)]
   256       7.398106       7.398106       7.398106    8[6-(6,8),64-(8,8,8)]
   257       5.439555       5.439555       5.439555    8[6-(6,8),48-(8,8,8)]
   258       1.220687       1.220687       1.220687    8[6-(6,8),64-(8,8,8)]
   259       2.536772       2.536772       2.536772    8[6-(6,8),48-(8,8,8)]
   260       3.274635       3.274635       3.274635    8[6-(6,8)]
   261      10.497523      10.497523      10.497523    8[6-(6,8),48-(8,8,8)]
   262       9.381967       9.381967       9.381967    8[6-(6,8),64-(8,8,8)]
   263      12.944739      12.944739      12.944739    8[6-(6,8),48-(8,8,8)]
   264      10.483895      10.483895      10.483895    8[6-(6,8),64-(8,8,8)]
   265       9.403382       9.403382       9.403382    8[6-(6,8),48-(8,8,8)]
   266      13.073232      13.073232      13.073232    8[6-(6,8)]
   267      18.705527      18.705527      18.705527    8[6-(6,8),48-(8,8,8)]
   268       0.352383       0.352383       0.352383    8[6-(6,8),64-(8,8,8)]
   269      16.258311      16.258311      16.258311    8[6-(6,8),48-(8,8,8)]
   270      18.719155      18.719155      18.719155    8[6-(6,8),64-(8,8,8)]
   271       0.330968       0.330968       0.330968    8[6-(6,8),48-(8,8,8)]
   272      16.129818      16.129818      16.129818    8[6-(6,8)]
   273       1.471834       1.471834       1.471834    8[6-(6,8),48-(8,8,8)]
   274       2.336244       2.336244       2.336244    8[6-(6,8),64-(8,8,8)]
   275       4.294795       4.294795       4.294795    8[6-(6,8),48-(8,8,8)]
   276       8.513663       8.513663       8.513663    8[6-(6,8),64-(8,8,8)]
   277       7.197578       7.197578       7.197578    8[6-(6,8),48-(8,8,8)]
   278       6.459715       6.459715       6.459715    8[6-(6,8)]
   279       8.262516       8.262516       8.262516    8[6-(6,8),48-(8,8,8)]
   280       7.398106       7.398106       7.398106    8[6-(6,8),64-(8,8,8)]
   281       5.439555       5.439555       5.439555    8[6-(6,8),48-(8,8,8)]
   282       1.220687       1.220687       1.220687    8[6-(6,8),64-(8,8,8)]
   283       2.536772       2.536772       2.536772    8[6-(6,8),48-(8,8,8)]
   284       3.274635       3.274635       3.274635    8[6-(6,8)]
   285       8.971177       8.971177       8.971177    8[6-(6,8),48-(8,8,8)]
   286      10.086733      10.086733      10.086733    8[6-(6,8),64-(8,8,8)]
   287       6.523961       6.523961       6.523961    8[6-(6,8),48-(8,8,8)]
   288       8.984805       8.984805       8.984805    8[6-(6,8),64-(8,8,8)]
   289      10.065318      10.065318      10.065318    8[6-(6,8),48-(8,8,8)]
   290       6.395468       6.395468       6.395468    8[6-(6,8)]
   291       0.763173       0.763173       0.763173    8[6-(6,8),48-(8,8,8)]
   292      19.116317      19.116317      19.116317    8[6-(6,8),64-(8,8,8)]
   293       3.210389       3.210389       3.210389    8[6-(6,8),48-(8,8,8)]
   294       0.749545       0.749545       0.749545    8[6-(6,8),64-(8,8,8)]
   295      19.137732      19.137732      19.137732    8[6-(6,8),48-(8,8,8)]
   296       3.338882       3.338882       3.338882    8[6-(6,8)]
   297      17.996866      17.996866      17.996866    8[6-(6,8),48-(8,8,8)]
   298      17.132456      17.132456      17.132456    8[6-(6,8),64-(8,8,8)]
   299      15.173905      15.173905      15.173905    8[6-(6,8),48-(8,8,8)]
   300      10.955037      10.955037      10.955037    8[6-(6,8),64-(8,8,8)]
   301      12.271122      12.271122      12.271122    8[6-(6,8),48-(8,8,8)]
   302      13.008985      13.008985      13.008985    8[6-(6,8)]
   303      11.206184      11.206184      11.206184    8[6-(6,8),48-(8,8,8)]
   304      12.070594      12.070594      12.070594    8[6-(6,8),64-(8,8,8)]
   305      14.029145      14.029145      14.029145    8[6-(6,8),48-(8,8,8)]
   306      18.248013      18.248013      18.248013    8[6-(6,8),64-(8,8,8)]
   307      16.931928      16.931928      16.931928    8[6-(6,8),48-(8,8,8)]
   308      16.194065      16.194065      16.194065    8[6-(6,8)]
