# Supplementary material for: A collection of forcefield precursors for metal–organic frameworks
Source: RSC Adv. 2019 Nov 13;9(63):36492–507. doi: 10.1039/c9ra07327b (PMC9075174; doi:10.1039/c9ra07327b)
Supplement: RA-009-C9RA07327B-s2359 [file RA-009-C9RA07327B-s2359.txt]

TEBCEK_clean

9.141000    0.000000    0.000000
-1.834612    9.491316    0.000000
-0.195864    -2.689340    13.590074

     1       7.640066       7.640066       7.640066    27[7-(6,6),8-(6),8-(6),8-(6)]
     2      -0.529542      -0.529542      -0.529542    27[7-(6,6),8-(6),8-(6),8-(6)]
     3      -0.097932      -0.097932      -0.097932    27[7-(6,6),7-(6,6),8-(6),8-(6)]
     4       3.790743       3.790743       3.790743    1[6-(1,6,6)]
     5       4.774696       4.774696       4.774696    1[6-(1,6,6)]
     6       1.339936       1.339936       1.339936    1[6-(6,7)]
     7        0.17877        0.17877        0.17877    1[6-(6,7)]
     8       5.873977       5.873977       5.873977    1[6-(7,7)]
     9       5.342098       5.342098       5.342098    1[6-(6,6)]
    10       5.266921       5.266921       5.266921    1[6-(6,6)]
    11       0.135769       0.135769       0.135769    1[6-(6,6)]
    12        0.20927        0.20927        0.20927    1[6-(6,6)]
    13       5.478196       5.478196       5.478196    1[6-(6,7)]
    14       4.312774       4.312774       4.312774    1[6-(6,7)]
    15      -0.272942      -0.272942      -0.272942    1[6-(7,7)]
    16       4.640145       4.640145       4.640145    1[6-(1,6,6)]
    17       3.279077       3.279077       3.279077    1[6-(1,6,6)]
    18       5.209037       5.209037       5.209037    1[6-(6,6)]
    19       2.310258       2.310258       2.310258    1[6-(6,6)]
    20       1.677099       1.677099       1.677099    1[6-(6,6)]
    21       0.207212       0.207212       0.207212    1[6-(1,6,6)]
    22       -0.25324       -0.25324       -0.25324    1[6-(1,6,6)]
    23       3.319781       3.319781       3.319781    1[6-(1,6,6)]
    24       2.335828       2.335828       2.335828    1[6-(1,6,6)]
    25       5.770588       5.770588       5.770588    1[6-(6,7)]
    26       7.127618       7.127618       7.127618    1[6-(6,7)]
    27       1.236547       1.236547       1.236547    1[6-(7,7)]
    28       1.768426       1.768426       1.768426    1[6-(6,6)]
    29       1.843603       1.843603       1.843603    1[6-(6,6)]
    30       6.974755       6.974755       6.974755    1[6-(6,6)]
    31       6.901254       6.901254       6.901254    1[6-(6,6)]
    32       1.632328       1.632328       1.632328    1[6-(6,7)]
    33        2.79775        2.79775        2.79775    1[6-(6,7)]
    34       7.383466       7.383466       7.383466    1[6-(7,7)]
    35       2.470379       2.470379       2.470379    1[6-(1,6,6)]
    36       3.831447       3.831447       3.831447    1[6-(1,6,6)]
    37       1.901487       1.901487       1.901487    1[6-(6,6)]
    38       4.800266       4.800266       4.800266    1[6-(6,6)]
    39       5.433425       5.433425       5.433425    1[6-(6,6)]
    40       6.903312       6.903312       6.903312    1[6-(1,6,6)]
    41       7.363764       7.363764       7.363764    1[6-(1,6,6)]
    42       4.463488       4.463488       4.463488    6[1-(0),1-(0),6-(6,6),6-(8,8)]
    43      -0.967999      -0.967999      -0.967999    6[1-(0),6-(1,7),7-(6,27)]
    44      -0.588258      -0.588258      -0.588258    6[1-(0),6-(1,7),7-(6,6)]
    45       6.644719       6.644719       6.644719    6[1-(0),7-(6,27),7-(6,6)]
    46       7.345045       7.345045       7.345045    6[6-(1,6),6-(1,6),7-(6,6)]
    47       6.129682       6.129682       6.129682    6[1-(0),6-(1,6),6-(6,7)]
    48       6.085712       6.085712       6.085712    6[1-(0),6-(1,6),6-(6,7)]
    49       7.260499       7.260499       7.260499    6[6-(1,6),6-(1,6),7-(6,6)]
    50      -0.652557      -0.652557      -0.652557    6[1-(0),6-(1,6),6-(6,7)]
    51      -0.607784      -0.607784      -0.607784    6[1-(0),6-(1,6),6-(6,7)]
    52       6.240285       6.240285       6.240285    6[1-(0),6-(1,7),7-(6,6)]
    53       6.616317       6.616317       6.616317    6[1-(0),6-(1,7),7-(6,27)]
    54        8.11009        8.11009        8.11009    6[1-(0),7-(6,27),7-(6,6)]
    55       4.738121       4.738121       4.738121    6[6-(1,1,6),8-(0),8-(27)]
    56       4.033019       4.033019       4.033019    6[1-(0),1-(0),6-(6,6),6-(8,8)]
    57       3.523429       3.523429       3.523429    6[6-(1,1,6),6-(1,6),6-(1,6)]
    58       4.334145       4.334145       4.334145    6[1-(0),6-(6,6),6-(6,6)]
    59       3.890724       3.890724       3.890724    6[6-(1,1,6),6-(1,6),6-(1,6)]
    60       2.610211       2.610211       2.610211    6[1-(0),6-(6,6),6-(6,6)]
    61       1.771285       1.771285       1.771285    6[6-(1,1,6),6-(1,6),6-(1,6)]
    62       2.242945       2.242945       2.242945    6[1-(0),6-(6,6),6-(6,6)]
    63       0.355359       0.355359       0.355359    6[1-(0),1-(0),6-(6,6),6-(8,8)]
    64       0.020583       0.020583       0.020583    6[6-(1,1,6),8-(27),8-(27)]
    65       5.613718       5.613718       5.613718    6[6-(1,1,6),8-(0),8-(27)]
    66       2.647036       2.647036       2.647036    6[1-(0),1-(0),6-(6,6),6-(8,8)]
    67       8.078523       8.078523       8.078523    6[1-(0),6-(1,7),7-(6,27)]
    68       7.698782       7.698782       7.698782    6[1-(0),6-(1,7),7-(6,6)]
    69       0.465805       0.465805       0.465805    6[1-(0),7-(6,27),7-(6,6)]
    70      -0.234521      -0.234521      -0.234521    6[6-(1,6),6-(1,6),7-(6,6)]
    71       0.980842       0.980842       0.980842    6[1-(0),6-(1,6),6-(6,7)]
    72       1.024812       1.024812       1.024812    6[1-(0),6-(1,6),6-(6,7)]
    73      -0.149975      -0.149975      -0.149975    6[6-(1,6),6-(1,6),7-(6,6)]
    74       7.763081       7.763081       7.763081    6[1-(0),6-(1,6),6-(6,7)]
    75       7.718308       7.718308       7.718308    6[1-(0),6-(1,6),6-(6,7)]
    76       0.870239       0.870239       0.870239    6[1-(0),6-(1,7),7-(6,6)]
    77       0.494207       0.494207       0.494207    6[1-(0),6-(1,7),7-(6,27)]
    78      -0.999566      -0.999566      -0.999566    6[1-(0),7-(6,27),7-(6,6)]
    79       2.372403       2.372403       2.372403    6[6-(1,1,6),8-(0),8-(27)]
    80       3.077505       3.077505       3.077505    6[1-(0),1-(0),6-(6,6),6-(8,8)]
    81       3.587095       3.587095       3.587095    6[6-(1,1,6),6-(1,6),6-(1,6)]
    82       2.776379       2.776379       2.776379    6[1-(0),6-(6,6),6-(6,6)]
    83         3.2198         3.2198         3.2198    6[6-(1,1,6),6-(1,6),6-(1,6)]
    84       4.500313       4.500313       4.500313    6[1-(0),6-(6,6),6-(6,6)]
    85       5.339239       5.339239       5.339239    6[6-(1,1,6),6-(1,6),6-(1,6)]
    86       4.867579       4.867579       4.867579    6[1-(0),6-(6,6),6-(6,6)]
    87       6.755165       6.755165       6.755165    6[1-(0),1-(0),6-(6,6),6-(8,8)]
    88       7.089941       7.089941       7.089941    6[6-(1,1,6),8-(27),8-(27)]
    89       1.496806       1.496806       1.496806    6[6-(1,1,6),8-(0),8-(27)]
    90       6.976081       6.976081       6.976081    7[6-(1,6),6-(1,7),27-(8,8,8)]
    91        7.57291        7.57291        7.57291    7[6-(1,6),6-(1,7),6-(6,6)]
    92       7.202443       7.202443       7.202443    7[6-(1,6),6-(1,7),6-(6,6)]
    93       7.797966       7.797966       7.797966    7[6-(1,6),6-(1,7),27-(7,8,8)]
    94       0.134443       0.134443       0.134443    7[6-(1,6),6-(1,7),27-(8,8,8)]
    95      -0.462386      -0.462386      -0.462386    7[6-(1,6),6-(1,7),6-(6,6)]
    96      -0.091919      -0.091919      -0.091919    7[6-(1,6),6-(1,7),6-(6,6)]
    97      -0.687442      -0.687442      -0.687442    7[6-(1,6),6-(1,7),27-(7,8,8)]
    98       5.529823       5.529823       5.529823    8[6-(6,8),27-(7,8,8)]
    99       4.561883       4.561883       4.561883    8[6-(6,8)]
   100        0.22502        0.22502        0.22502    8[6-(6,8),27-(7,7,8)]
   101      -0.427564      -0.427564      -0.427564    8[6-(6,8),27-(7,8,8)]
   102       6.093737       6.093737       6.093737    8[6-(6,8),27-(7,8,8)]
   103       5.920472       5.920472       5.920472    8[6-(6,8)]
   104       1.580701       1.580701       1.580701    8[6-(6,8),27-(7,8,8)]
   105       2.548641       2.548641       2.548641    8[6-(6,8)]
   106       6.885504       6.885504       6.885504    8[6-(6,8),27-(7,7,8)]
   107      -1.602912      -1.602912      -1.602912    8[6-(6,8),27-(7,8,8)]
   108       1.016787       1.016787       1.016787    8[6-(6,8),27-(7,8,8)]
   109       1.190052       1.190052       1.190052    8[6-(6,8)]
