# Supplementary material for: A collection of forcefield precursors for metal–organic frameworks
Source: RSC Adv. 2019 Nov 13;9(63):36492–507. doi: 10.1039/c9ra07327b (PMC9075174; doi:10.1039/c9ra07327b)
Supplement: RA-009-C9RA07327B-s2360 [file RA-009-C9RA07327B-s2360.txt]

TEBFUD_clean

7.149100    0.000000    0.000000
0.000000    10.706300    0.000000
0.000000    -2.115131    16.988536

     1       0.144126       0.144126       0.144126    66[8-(6),8-(6),8-(6),8-(6),8-(6,66),8-(6,66),8-(6,66),8-(6,66)]
     2       3.718676       3.718676       3.718676    66[8-(6),8-(6),8-(6),8-(6),8-(6,66),8-(6,66),8-(6,66),8-(6,66)]
     3       7.004974       7.004974       7.004974    66[8-(6),8-(6),8-(6),8-(6),8-(6,66),8-(6,66),8-(6,66),8-(6,66)]
     4       3.430424       3.430424       3.430424    66[8-(6),8-(6),8-(6),8-(6),8-(6,66),8-(6,66),8-(6,66),8-(6,66)]
     5       1.281119       1.281119       1.281119    1[6-(6,6)]
     6       3.300025       3.300025       3.300025    1[8-(6)]
     7       1.143141       1.143141       1.143141    1[6-(6,6)]
     8       4.855669       4.855669       4.855669    1[6-(6,6)]
     9       6.874575       6.874575       6.874575    1[8-(6)]
    10       4.717691       4.717691       4.717691    1[6-(6,6)]
    11       5.867981       5.867981       5.867981    1[6-(6,6)]
    12       3.849075       3.849075       3.849075    1[8-(6)]
    13       6.005959       6.005959       6.005959    1[6-(6,6)]
    14       2.293431       2.293431       2.293431    1[6-(6,6)]
    15       0.274525       0.274525       0.274525    1[8-(6)]
    16       2.431409       2.431409       2.431409    1[6-(6,6)]
    17       2.332036       2.332036       2.332036    6[6-(6,6),8-(66),8-(66,66)]
    18       3.039082       3.039082       3.039082    6[6-(1,6),6-(6,6),6-(8,8)]
    19       2.212646       2.212646       2.212646    6[1-(0),6-(6,6),6-(6,6)]
    20       5.378268       5.378268       5.378268    6[6-(6,6),8-(66),8-(66,66)]
    21       4.418144       4.418144       4.418144    6[6-(1,6),6-(6,6),6-(8,8)]
    22       6.093893       6.093893       6.093893    6[6-(6,6),8-(66),8-(66)]
    23       6.631505       6.631505       6.631505    6[6-(1,6),6-(6,6),6-(8,8)]
    24       6.001669       6.001669       6.001669    6[6-(1,6),6-(6,6),6-(8,8)]
    25       4.855669       4.855669       4.855669    6[6-(6,6),8-(0),8-(1)]
    26         0.6377         0.6377         0.6377    6[1-(0),6-(6,6),6-(6,6)]
    27       5.906586       5.906586       5.906586    6[6-(6,6),8-(66),8-(66,66)]
    28       6.613632       6.613632       6.613632    6[6-(1,6),6-(6,6),6-(8,8)]
    29       5.787196       5.787196       5.787196    6[1-(0),6-(6,6),6-(6,6)]
    30       1.803718       1.803718       1.803718    6[6-(6,6),8-(66),8-(66,66)]
    31       0.843594       0.843594       0.843594    6[6-(1,6),6-(6,6),6-(8,8)]
    32       2.519343       2.519343       2.519343    6[6-(6,6),8-(66),8-(66)]
    33       3.056955       3.056955       3.056955    6[6-(1,6),6-(6,6),6-(8,8)]
    34       2.427119       2.427119       2.427119    6[6-(1,6),6-(6,6),6-(8,8)]
    35       1.281119       1.281119       1.281119    6[6-(6,6),8-(0),8-(1)]
    36        4.21225        4.21225        4.21225    6[1-(0),6-(6,6),6-(6,6)]
    37       4.817064       4.817064       4.817064    6[6-(6,6),8-(66),8-(66,66)]
    38       4.110018       4.110018       4.110018    6[6-(1,6),6-(6,6),6-(8,8)]
    39       4.936454       4.936454       4.936454    6[1-(0),6-(6,6),6-(6,6)]
    40       1.770832       1.770832       1.770832    6[6-(6,6),8-(66),8-(66,66)]
    41       2.730956       2.730956       2.730956    6[6-(1,6),6-(6,6),6-(8,8)]
    42       1.055207       1.055207       1.055207    6[6-(6,6),8-(66),8-(66)]
    43       0.517595       0.517595       0.517595    6[6-(1,6),6-(6,6),6-(8,8)]
    44       1.147431       1.147431       1.147431    6[6-(1,6),6-(6,6),6-(8,8)]
    45       2.293431       2.293431       2.293431    6[6-(6,6),8-(0),8-(1)]
    46         6.5114         6.5114         6.5114    6[1-(0),6-(6,6),6-(6,6)]
    47       1.242514       1.242514       1.242514    6[6-(6,6),8-(66),8-(66,66)]
    48       0.535468       0.535468       0.535468    6[6-(1,6),6-(6,6),6-(8,8)]
    49       1.361904       1.361904       1.361904    6[1-(0),6-(6,6),6-(6,6)]
    50       5.345382       5.345382       5.345382    6[6-(6,6),8-(66),8-(66,66)]
    51       6.305506       6.305506       6.305506    6[6-(1,6),6-(6,6),6-(8,8)]
    52       4.629757       4.629757       4.629757    6[6-(6,6),8-(66),8-(66)]
    53       4.092145       4.092145       4.092145    6[6-(1,6),6-(6,6),6-(8,8)]
    54       4.721981       4.721981       4.721981    6[6-(1,6),6-(6,6),6-(8,8)]
    55       5.867981       5.867981       5.867981    6[6-(6,6),8-(0),8-(1)]
    56        2.93685        2.93685        2.93685    6[1-(0),6-(6,6),6-(6,6)]
    57       6.937487       6.937487       6.937487    8[6-(6,8),66-(8,8,8,8,8,8,8)]
    58       2.199778       2.199778       2.199778    8[6-(6,8),66-(8,8,8,8,8,8,8),66-(8,8,8,8,8,8,8)]
    59       4.932879       4.932879       4.932879    8[6-(6,8),66-(8,8,8,8,8,8,8),66-(8,8,8,8,8,8,8)]
    60       1.755104       1.755104       1.755104    8[6-(6,8),66-(8,8,8,8,8,8,8)]
    61       6.596475       6.596475       6.596475    8[6-(6,8),66-(8,8,8,8,8,8,8)]
    62       4.849949       4.849949       4.849949    8[6-(6,8),66-(8,8,8,8,8,8,8)]
    63       4.862818       4.862818       4.862818    8[6-(6,8)]
    64        3.89626        3.89626        3.89626    8[1-(0),6-(6,8)]
    65       3.362937       3.362937       3.362937    8[6-(6,8),66-(8,8,8,8,8,8,8)]
    66       5.774328       5.774328       5.774328    8[6-(6,8),66-(8,8,8,8,8,8,8),66-(8,8,8,8,8,8,8)]
    67       1.358329       1.358329       1.358329    8[6-(6,8),66-(8,8,8,8,8,8,8),66-(8,8,8,8,8,8,8)]
    68       5.329654       5.329654       5.329654    8[6-(6,8),66-(8,8,8,8,8,8,8)]
    69       3.021925       3.021925       3.021925    8[6-(6,8),66-(8,8,8,8,8,8,8)]
    70       1.275399       1.275399       1.275399    8[6-(6,8),66-(8,8,8,8,8,8,8)]
    71       1.288268       1.288268       1.288268    8[6-(6,8)]
    72        0.32171        0.32171        0.32171    8[1-(0),6-(6,8)]
    73       0.211613       0.211613       0.211613    8[6-(6,8),66-(8,8,8,8,8,8,8)]
    74       4.949322       4.949322       4.949322    8[6-(6,8),66-(8,8,8,8,8,8,8),66-(8,8,8,8,8,8,8)]
    75       2.216221       2.216221       2.216221    8[6-(6,8),66-(8,8,8,8,8,8,8),66-(8,8,8,8,8,8,8)]
    76       5.393996       5.393996       5.393996    8[6-(6,8),66-(8,8,8,8,8,8,8)]
    77       0.552625       0.552625       0.552625    8[6-(6,8),66-(8,8,8,8,8,8,8)]
    78       2.299151       2.299151       2.299151    8[6-(6,8),66-(8,8,8,8,8,8,8)]
    79       2.286282       2.286282       2.286282    8[6-(6,8)]
    80       3.252841       3.252841       3.252841    8[1-(0),6-(6,8)]
    81       3.786163       3.786163       3.786163    8[6-(6,8),66-(8,8,8,8,8,8,8)]
    82       1.374772       1.374772       1.374772    8[6-(6,8),66-(8,8,8,8,8,8,8),66-(8,8,8,8,8,8,8)]
    83       5.790771       5.790771       5.790771    8[6-(6,8),66-(8,8,8,8,8,8,8),66-(8,8,8,8,8,8,8)]
    84       1.819446       1.819446       1.819446    8[6-(6,8),66-(8,8,8,8,8,8,8)]
    85       4.127175       4.127175       4.127175    8[6-(6,8),66-(8,8,8,8,8,8,8)]
    86       5.873701       5.873701       5.873701    8[6-(6,8),66-(8,8,8,8,8,8,8)]
    87       5.860832       5.860832       5.860832    8[6-(6,8)]
    88       6.827391       6.827391       6.827391    8[1-(0),6-(6,8)]
