# Supplementary material for: A collection of forcefield precursors for metal–organic frameworks
Source: RSC Adv. 2019 Nov 13;9(63):36492–507. doi: 10.1039/c9ra07327b (PMC9075174; doi:10.1039/c9ra07327b)
Supplement: RA-009-C9RA07327B-s2361 [file RA-009-C9RA07327B-s2361.txt]

TEBSAW_clean

10.786800    0.000000    0.000000
0.000000    13.980600    0.000000
0.000000    -6.593312    16.648560

     1       7.786883       7.786883       7.786883    30[7-(6,7),7-(6,7),7-(6,7),7-(6,7)]
     2       8.272936       8.272936       8.272936    30[7-(6,7),7-(6,7),7-(6,7),7-(6,7)]
     3       2.393483       2.393483       2.393483    30[7-(6,7),7-(6,7),7-(6,7),7-(6,7)]
     4       2.879536       2.879536       2.879536    30[7-(6,7),7-(6,7),7-(6,7),7-(6,7)]
     5       2.999917       2.999917       2.999917    30[7-(6,7),7-(6,7),7-(6,7),7-(6,7)]
     6       2.513864       2.513864       2.513864    30[7-(6,7),7-(6,7),7-(6,7),7-(6,7)]
     7       8.393317       8.393317       8.393317    30[7-(6,7),7-(6,7),7-(6,7),7-(6,7)]
     8       7.907264       7.907264       7.907264    30[7-(6,7),7-(6,7),7-(6,7),7-(6,7)]
     9      10.400633      10.400633      10.400633    1[6-(1,1,6)]
    10      10.182739      10.182739      10.182739    1[6-(1,1,6)]
    11      10.274427      10.274427      10.274427    1[6-(1,1,6)]
    12        5.31142        5.31142        5.31142    1[6-(1,1,6)]
    13       6.746065       6.746065       6.746065    1[6-(1,1,6)]
    14       5.728869       5.728869       5.728869    1[6-(1,1,6)]
    15      10.198919      10.198919      10.198919    1[6-(1,1,6)]
    16       9.420112       9.420112       9.420112    1[6-(1,1,6)]
    17        0.08953        0.08953        0.08953    1[6-(1,1,6)]
    18       7.243336       7.243336       7.243336    1[6-(1,1,6)]
    19       6.146319       6.146319       6.146319    1[6-(1,1,6)]
    20       6.217512       6.217512       6.217512    1[6-(1,1,6)]
    21       5.007233       5.007233       5.007233    1[6-(1,1,6)]
    22       4.789339       4.789339       4.789339    1[6-(1,1,6)]
    23       4.881027       4.881027       4.881027    1[6-(1,1,6)]
    24       10.70482       10.70482       10.70482    1[6-(1,1,6)]
    25       1.352665       1.352665       1.352665    1[6-(1,1,6)]
    26       0.335469       0.335469       0.335469    1[6-(1,1,6)]
    27       4.805519       4.805519       4.805519    1[6-(1,1,6)]
    28       4.026712       4.026712       4.026712    1[6-(1,1,6)]
    29        5.48293        5.48293        5.48293    1[6-(1,1,6)]
    30       1.849936       1.849936       1.849936    1[6-(1,1,6)]
    31       0.752919       0.752919       0.752919    1[6-(1,1,6)]
    32       0.824112       0.824112       0.824112    1[6-(1,1,6)]
    33       0.386167       0.386167       0.386167    1[6-(1,1,6)]
    34       0.604061       0.604061       0.604061    1[6-(1,1,6)]
    35       0.512373       0.512373       0.512373    1[6-(1,1,6)]
    36        5.47538        5.47538        5.47538    1[6-(1,1,6)]
    37       4.040735       4.040735       4.040735    1[6-(1,1,6)]
    38       5.057931       5.057931       5.057931    1[6-(1,1,6)]
    39       0.587881       0.587881       0.587881    1[6-(1,1,6)]
    40       1.366688       1.366688       1.366688    1[6-(1,1,6)]
    41       10.69727       10.69727       10.69727    1[6-(1,1,6)]
    42       3.543464       3.543464       3.543464    1[6-(1,1,6)]
    43       4.640481       4.640481       4.640481    1[6-(1,1,6)]
    44       4.569288       4.569288       4.569288    1[6-(1,1,6)]
    45       5.779567       5.779567       5.779567    1[6-(1,1,6)]
    46       5.997461       5.997461       5.997461    1[6-(1,1,6)]
    47       5.905773       5.905773       5.905773    1[6-(1,1,6)]
    48        0.08198        0.08198        0.08198    1[6-(1,1,6)]
    49       9.434135       9.434135       9.434135    1[6-(1,1,6)]
    50      10.451331      10.451331      10.451331    1[6-(1,1,6)]
    51       5.981281       5.981281       5.981281    1[6-(1,1,6)]
    52       6.760088       6.760088       6.760088    1[6-(1,1,6)]
    53        5.30387        5.30387        5.30387    1[6-(1,1,6)]
    54       8.936864       8.936864       8.936864    1[6-(1,1,6)]
    55      10.033881      10.033881      10.033881    1[6-(1,1,6)]
    56       9.962688       9.962688       9.962688    1[6-(1,1,6)]
    57       8.484465       8.484465       8.484465    6[6-(1,1,1),7-(7,30),7-(7,30)]
    58       9.962473       9.962473       9.962473    6[1-(0),1-(0),1-(0),6-(7,7)]
    59       5.227175       5.227175       5.227175    6[6-(1,1,1),7-(7,30),7-(7,30)]
    60       5.802328       5.802328       5.802328    6[1-(0),1-(0),1-(0),6-(7,7)]
    61        0.12545        0.12545        0.12545    6[6-(1,1,1),7-(7,30),7-(7,30)]
    62        10.3001        10.3001        10.3001    6[1-(0),1-(0),1-(0),6-(7,7)]
    63       7.699726       7.699726       7.699726    6[6-(1,1,1),7-(7,30),7-(7,30)]
    64        6.74531        6.74531        6.74531    6[1-(0),1-(0),1-(0),6-(7,7)]
    65       3.091065       3.091065       3.091065    6[6-(1,1,1),7-(7,30),7-(7,30)]
    66       4.569073       4.569073       4.569073    6[1-(0),1-(0),1-(0),6-(7,7)]
    67      10.620575      10.620575      10.620575    6[6-(1,1,1),7-(7,30),7-(7,30)]
    68       0.408928       0.408928       0.408928    6[1-(0),1-(0),1-(0),6-(7,7)]
    69        5.51885        5.51885        5.51885    6[6-(1,1,1),7-(7,30),7-(7,30)]
    70         4.9067         4.9067         4.9067    6[1-(0),1-(0),1-(0),6-(7,7)]
    71       2.306326       2.306326       2.306326    6[6-(1,1,1),7-(7,30),7-(7,30)]
    72        1.35191        1.35191        1.35191    6[1-(0),1-(0),1-(0),6-(7,7)]
    73       2.302335       2.302335       2.302335    6[6-(1,1,1),7-(7,30),7-(7,30)]
    74       0.824327       0.824327       0.824327    6[1-(0),1-(0),1-(0),6-(7,7)]
    75       5.559625       5.559625       5.559625    6[6-(1,1,1),7-(7,30),7-(7,30)]
    76       4.984472       4.984472       4.984472    6[1-(0),1-(0),1-(0),6-(7,7)]
    77       10.66135       10.66135       10.66135    6[6-(1,1,1),7-(7,30),7-(7,30)]
    78         0.4867         0.4867         0.4867    6[1-(0),1-(0),1-(0),6-(7,7)]
    79       3.087074       3.087074       3.087074    6[6-(1,1,1),7-(7,30),7-(7,30)]
    80        4.04149        4.04149        4.04149    6[1-(0),1-(0),1-(0),6-(7,7)]
    81       7.695735       7.695735       7.695735    6[6-(1,1,1),7-(7,30),7-(7,30)]
    82       6.217727       6.217727       6.217727    6[1-(0),1-(0),1-(0),6-(7,7)]
    83       0.166225       0.166225       0.166225    6[6-(1,1,1),7-(7,30),7-(7,30)]
    84      10.377872      10.377872      10.377872    6[1-(0),1-(0),1-(0),6-(7,7)]
    85        5.26795        5.26795        5.26795    6[6-(1,1,1),7-(7,30),7-(7,30)]
    86         5.8801         5.8801         5.8801    6[1-(0),1-(0),1-(0),6-(7,7)]
    87       8.480474       8.480474       8.480474    6[6-(1,1,1),7-(7,30),7-(7,30)]
    88        9.43489        9.43489        9.43489    6[1-(0),1-(0),1-(0),6-(7,7)]
    89       7.860449       7.860449       7.860449    7[6-(6,7),7-(7),30-(7,7,7)]
    90       6.535938       6.535938       6.535938    7[7-(6,30),7-(7)]
    91       6.377696       6.377696       6.377696    7[7-(6,30),7-(7)]
    92       7.591642       7.591642       7.591642    7[6-(6,7),7-(7),30-(7,7,7)]
    93       5.911059       5.911059       5.911059    7[6-(6,7),7-(7),30-(7,7,7)]
    94       5.003781       5.003781       5.003781    7[7-(6,30),7-(7)]
    95       3.826509       3.826509       3.826509    7[7-(6,30),7-(7)]
    96       3.941065       3.941065       3.941065    7[6-(6,7),7-(7),30-(7,7,7)]
    97      10.245411      10.245411      10.245411    7[6-(6,7),7-(7),30-(7,7,7)]
    98       0.390482       0.390482       0.390482    7[7-(6,30),7-(7)]
    99       1.569803       1.569803       1.569803    7[7-(6,30),7-(7)]
   100       1.430869       1.430869       1.430869    7[6-(6,7),7-(7),30-(7,7,7)]
   101       8.154389       8.154389       8.154389    7[6-(6,7),7-(7),30-(7,7,7)]
   102        8.99878        8.99878        8.99878    7[7-(6,30),7-(7)]
   103       9.045487       9.045487       9.045487    7[7-(6,30),7-(7)]
   104       8.230005       8.230005       8.230005    7[6-(6,7),7-(7),30-(7,7,7)]
   105       2.467049       2.467049       2.467049    7[6-(6,7),7-(7),30-(7,7,7)]
   106       1.142538       1.142538       1.142538    7[7-(6,30),7-(7)]
   107       0.984296       0.984296       0.984296    7[7-(6,30),7-(7)]
   108       2.198242       2.198242       2.198242    7[6-(6,7),7-(7),30-(7,7,7)]
   109       0.517659       0.517659       0.517659    7[6-(6,7),7-(7),30-(7,7,7)]
   110      10.397181      10.397181      10.397181    7[7-(6,30),7-(7)]
   111       9.219909       9.219909       9.219909    7[7-(6,30),7-(7)]
   112       9.334465       9.334465       9.334465    7[6-(6,7),7-(7),30-(7,7,7)]
   113       4.852011       4.852011       4.852011    7[6-(6,7),7-(7),30-(7,7,7)]
   114       5.783882       5.783882       5.783882    7[7-(6,30),7-(7)]
   115       6.963203       6.963203       6.963203    7[7-(6,30),7-(7)]
   116       6.824269       6.824269       6.824269    7[6-(6,7),7-(7),30-(7,7,7)]
   117       2.760989       2.760989       2.760989    7[6-(6,7),7-(7),30-(7,7,7)]
   118        3.60538        3.60538        3.60538    7[7-(6,30),7-(7)]
   119       3.652087       3.652087       3.652087    7[7-(6,30),7-(7)]
   120       2.836605       2.836605       2.836605    7[6-(6,7),7-(7),30-(7,7,7)]
   121       2.926351       2.926351       2.926351    7[6-(6,7),7-(7),30-(7,7,7)]
   122       4.250862       4.250862       4.250862    7[7-(6,30),7-(7)]
   123       4.409104       4.409104       4.409104    7[7-(6,30),7-(7)]
   124       3.195158       3.195158       3.195158    7[6-(6,7),7-(7),30-(7,7,7)]
   125       4.875741       4.875741       4.875741    7[6-(6,7),7-(7),30-(7,7,7)]
   126       5.783019       5.783019       5.783019    7[7-(6,30),7-(7)]
   127       6.960291       6.960291       6.960291    7[7-(6,30),7-(7)]
   128       6.845735       6.845735       6.845735    7[6-(6,7),7-(7),30-(7,7,7)]
   129       0.541389       0.541389       0.541389    7[6-(6,7),7-(7),30-(7,7,7)]
   130      10.396318      10.396318      10.396318    7[7-(6,30),7-(7)]
   131       9.216997       9.216997       9.216997    7[7-(6,30),7-(7)]
   132       9.355931       9.355931       9.355931    7[6-(6,7),7-(7),30-(7,7,7)]
   133       2.632411       2.632411       2.632411    7[6-(6,7),7-(7),30-(7,7,7)]
   134        1.78802        1.78802        1.78802    7[7-(6,30),7-(7)]
   135       1.741313       1.741313       1.741313    7[7-(6,30),7-(7)]
   136       2.556795       2.556795       2.556795    7[6-(6,7),7-(7),30-(7,7,7)]
   137       8.319751       8.319751       8.319751    7[6-(6,7),7-(7),30-(7,7,7)]
   138       9.644262       9.644262       9.644262    7[7-(6,30),7-(7)]
   139       9.802504       9.802504       9.802504    7[7-(6,30),7-(7)]
   140       8.588558       8.588558       8.588558    7[6-(6,7),7-(7),30-(7,7,7)]
   141      10.269141      10.269141      10.269141    7[6-(6,7),7-(7),30-(7,7,7)]
   142       0.389619       0.389619       0.389619    7[7-(6,30),7-(7)]
   143       1.566891       1.566891       1.566891    7[7-(6,30),7-(7)]
   144       1.452335       1.452335       1.452335    7[6-(6,7),7-(7),30-(7,7,7)]
   145       5.934789       5.934789       5.934789    7[6-(6,7),7-(7),30-(7,7,7)]
   146       5.002918       5.002918       5.002918    7[7-(6,30),7-(7)]
   147       3.823597       3.823597       3.823597    7[7-(6,30),7-(7)]
   148       3.962531       3.962531       3.962531    7[6-(6,7),7-(7),30-(7,7,7)]
   149       8.025811       8.025811       8.025811    7[6-(6,7),7-(7),30-(7,7,7)]
   150        7.18142        7.18142        7.18142    7[7-(6,30),7-(7)]
   151       7.134713       7.134713       7.134713    7[7-(6,30),7-(7)]
   152       7.950195       7.950195       7.950195    7[6-(6,7),7-(7),30-(7,7,7)]
