# Supplementary material for: A collection of forcefield precursors for metal–organic frameworks
Source: RSC Adv. 2019 Nov 13;9(63):36492–507. doi: 10.1039/c9ra07327b (PMC9075174; doi:10.1039/c9ra07327b)
Supplement: RA-009-C9RA07327B-s2362 [file RA-009-C9RA07327B-s2362.txt]

TEBWII_clean

16.021000    0.000000    0.000000
-0.144446    19.246458    0.000000
0.000000    0.000000    22.482000

     1      11.921557      11.921557      11.921557    29[7-(6,6),7-(6,6),7-(6,6),7-(6,6)]
     2      12.055805      12.055805      12.055805    29[7-(6,6),7-(6,6),7-(6,6),7-(6,6)]
     3      11.965497      11.965497      11.965497    29[7-(6,6),7-(6,6),7-(6,6),7-(6,6)]
     4      11.831249      11.831249      11.831249    29[7-(6,6),7-(6,6),7-(6,6),7-(6,6)]
     5       3.954997       3.954997       3.954997    29[7-(6,6),7-(6,6),7-(6,6),7-(6,6)]
     6       3.820749       3.820749       3.820749    29[7-(6,6),7-(6,6),7-(6,6),7-(6,6)]
     7       3.911057       3.911057       3.911057    29[7-(6,6),7-(6,6),7-(6,6),7-(6,6)]
     8       4.045305       4.045305       4.045305    29[7-(6,6),7-(6,6),7-(6,6),7-(6,6)]
     9      10.657352      10.657352      10.657352    1[6-(1,6,7)]
    10       11.13438       11.13438       11.13438    1[6-(1,6,7)]
    11       12.90015       12.90015       12.90015    1[6-(1,6,6)]
    12      13.352988      13.352988      13.352988    1[6-(1,6,6)]
    13      12.083295      12.083295      12.083295    1[6-(1,6,6)]
    14      11.463521      11.463521      11.463521    1[6-(1,6,6)]
    15      14.075979      14.075979      14.075979    1[6-(1,6,6)]
    16      13.394949      13.394949      13.394949    1[6-(1,6,6)]
    17      12.532846      12.532846      12.532846    1[6-(1,6,6)]
    18      13.625958      13.625958      13.625958    1[6-(1,6,6)]
    19      11.545625      11.545625      11.545625    1[6-(1,6,7)]
    20      10.955494      10.955494      10.955494    1[6-(1,6,7)]
    21      14.114158      14.114158      14.114158    1[6-(7,7)]
    22      10.653202      10.653202      10.653202    1[6-(7,7)]
    23      10.977805      10.977805      10.977805    1[6-(7,7)]
    24       9.291696       9.291696       9.291696    1[6-(7,7)]
    25       6.815684       6.815684       6.815684    1[6-(1,6,7)]
    26       7.181897       7.181897       7.181897    1[6-(1,6,7)]
    27        6.92991        6.92991        6.92991    1[6-(1,6,6)]
    28       7.924558       7.924558       7.924558    1[6-(1,6,6)]
    29       9.681092       9.681092       9.681092    1[6-(1,6,6)]
    30       8.938822       8.938822       8.938822    1[6-(1,6,6)]
    31       9.578032       9.578032       9.578032    1[6-(1,6,6)]
    32        8.64859        8.64859        8.64859    1[6-(1,6,6)]
    33       7.489637       7.489637       7.489637    1[6-(1,6,6)]
    34       6.782584       6.782584       6.782584    1[6-(1,6,6)]
    35       7.882126       7.882126       7.882126    1[6-(1,6,7)]
    36       6.847091       6.847091       6.847091    1[6-(1,6,7)]
    37       9.255807       9.255807       9.255807    1[6-(7,7)]
    38      10.843076      10.843076      10.843076    1[6-(7,7)]
    39       9.787563       9.787563       9.787563    1[6-(7,7)]
    40      13.258561      13.258561      13.258561    1[6-(7,7)]
    41      12.279717      12.279717      12.279717    1[6-(1,6,7)]
    42      13.025651      13.025651      13.025651    1[6-(1,6,7)]
    43      11.561395      11.561395      11.561395    1[6-(1,6,6)]
    44      10.372323      10.372323      10.372323    1[6-(1,6,6)]
    45       9.952739       9.952739       9.952739    1[6-(1,6,6)]
    46      11.342052      11.342052      11.342052    1[6-(1,6,6)]
    47      10.905056      10.905056      10.905056    1[6-(1,6,6)]
    48      12.229666      12.229666      12.229666    1[6-(1,6,6)]
    49      10.189258      10.189258      10.189258    1[6-(1,6,6)]
    50      10.525836      10.525836      10.525836    1[6-(1,6,6)]
    51      12.779831      12.779831      12.779831    1[6-(1,6,7)]
    52      12.537083      12.537083      12.537083    1[6-(1,6,7)]
    53      11.550559      11.550559      11.550559    1[6-(7,7)]
    54      12.182202      12.182202      12.182202    1[6-(7,7)]
    55      12.743022      12.743022      12.743022    1[6-(7,7)]
    56      15.254588      15.254588      15.254588    1[6-(7,7)]
    57      15.594722      15.594722      15.594722    1[6-(1,6,7)]
    58       14.38807       14.38807       14.38807    1[6-(1,6,7)]
    59       0.408133       0.408133       0.408133    1[6-(1,6,6)]
    60       0.921979       0.921979       0.921979    1[6-(1,6,6)]
    61      15.167099      15.167099      15.167099    1[6-(1,6,6)]
    62        14.7335        14.7335        14.7335    1[6-(1,6,6)]
    63      12.752667      12.752667      12.752667    1[6-(7,7)]
    64      15.195938      15.195938      15.195938    1[6-(7,7)]
    65      15.461094      15.461094      15.461094    1[6-(1,6,7)]
    66      14.268926      14.268926      14.268926    1[6-(1,6,7)]
    67       0.284062       0.284062       0.284062    1[6-(1,6,6)]
    68       0.825106       0.825106       0.825106    1[6-(1,6,6)]
    69      14.652046      14.652046      14.652046    1[6-(1,6,6)]
    70      15.300257      15.300257      15.300257    1[6-(1,6,6)]
    71      12.363908      12.363908      12.363908    1[6-(7,7)]
    72      11.694963      11.694963      11.694963    1[6-(7,7)]
    73      13.229702      13.229702      13.229702    1[6-(1,6,7)]
    74      12.752674      12.752674      12.752674    1[6-(1,6,7)]
    75      10.986904      10.986904      10.986904    1[6-(1,6,6)]
    76      10.534066      10.534066      10.534066    1[6-(1,6,6)]
    77      11.803759      11.803759      11.803759    1[6-(1,6,6)]
    78      12.423533      12.423533      12.423533    1[6-(1,6,6)]
    79       9.811075       9.811075       9.811075    1[6-(1,6,6)]
    80      10.492105      10.492105      10.492105    1[6-(1,6,6)]
    81      11.354208      11.354208      11.354208    1[6-(1,6,6)]
    82      10.261096      10.261096      10.261096    1[6-(1,6,6)]
    83      12.341429      12.341429      12.341429    1[6-(1,6,7)]
    84       12.93156       12.93156       12.93156    1[6-(1,6,7)]
    85       9.772896       9.772896       9.772896    1[6-(7,7)]
    86      13.233852      13.233852      13.233852    1[6-(7,7)]
    87      12.909249      12.909249      12.909249    1[6-(7,7)]
    88      14.595358      14.595358      14.595358    1[6-(7,7)]
    89        1.05037        1.05037        1.05037    1[6-(1,6,7)]
    90       0.684157       0.684157       0.684157    1[6-(1,6,7)]
    91       0.936144       0.936144       0.936144    1[6-(1,6,6)]
    92      -0.058504      -0.058504      -0.058504    1[6-(1,6,6)]
    93      14.205962      14.205962      14.205962    1[6-(1,6,6)]
    94      14.948232      14.948232      14.948232    1[6-(1,6,6)]
    95      14.309022      14.309022      14.309022    1[6-(1,6,6)]
    96      15.238464      15.238464      15.238464    1[6-(1,6,6)]
    97       0.376417       0.376417       0.376417    1[6-(1,6,6)]
    98        1.08347        1.08347        1.08347    1[6-(1,6,6)]
    99      -0.016072      -0.016072      -0.016072    1[6-(1,6,7)]
   100       1.018963       1.018963       1.018963    1[6-(1,6,7)]
   101      14.631247      14.631247      14.631247    1[6-(7,7)]
   102      13.043978      13.043978      13.043978    1[6-(7,7)]
   103      14.099491      14.099491      14.099491    1[6-(7,7)]
   104      10.628493      10.628493      10.628493    1[6-(7,7)]
   105      11.607337      11.607337      11.607337    1[6-(1,6,7)]
   106      10.861403      10.861403      10.861403    1[6-(1,6,7)]
   107      12.325659      12.325659      12.325659    1[6-(1,6,6)]
   108      13.514731      13.514731      13.514731    1[6-(1,6,6)]
   109      13.934315      13.934315      13.934315    1[6-(1,6,6)]
   110      12.545002      12.545002      12.545002    1[6-(1,6,6)]
   111      12.981998      12.981998      12.981998    1[6-(1,6,6)]
   112      11.657388      11.657388      11.657388    1[6-(1,6,6)]
   113      13.697796      13.697796      13.697796    1[6-(1,6,6)]
   114      13.361218      13.361218      13.361218    1[6-(1,6,6)]
   115      11.107223      11.107223      11.107223    1[6-(1,6,7)]
   116      11.349971      11.349971      11.349971    1[6-(1,6,7)]
   117      12.336495      12.336495      12.336495    1[6-(7,7)]
   118      11.704852      11.704852      11.704852    1[6-(7,7)]
   119      11.144032      11.144032      11.144032    1[6-(7,7)]
   120       8.632466       8.632466       8.632466    1[6-(7,7)]
   121       8.292332       8.292332       8.292332    1[6-(1,6,7)]
   122       9.498984       9.498984       9.498984    1[6-(1,6,7)]
   123       7.457921       7.457921       7.457921    1[6-(1,6,6)]
   124       6.944075       6.944075       6.944075    1[6-(1,6,6)]
   125       8.719955       8.719955       8.719955    1[6-(1,6,6)]
   126       9.153554       9.153554       9.153554    1[6-(1,6,6)]
   127      11.134387      11.134387      11.134387    1[6-(7,7)]
   128       8.691116       8.691116       8.691116    1[6-(7,7)]
   129        8.42596        8.42596        8.42596    1[6-(1,6,7)]
   130       9.618128       9.618128       9.618128    1[6-(1,6,7)]
   131       7.581992       7.581992       7.581992    1[6-(1,6,6)]
   132       7.040948       7.040948       7.040948    1[6-(1,6,6)]
   133       9.235008       9.235008       9.235008    1[6-(1,6,6)]
   134       8.586797       8.586797       8.586797    1[6-(1,6,6)]
   135      11.523146      11.523146      11.523146    1[6-(7,7)]
   136      12.192091      12.192091      12.192091    1[6-(7,7)]
   137       5.219202       5.219202       5.219202    1[6-(1,6,7)]
   138       4.742174       4.742174       4.742174    1[6-(1,6,7)]
   139       2.976404       2.976404       2.976404    1[6-(1,6,6)]
   140       2.523566       2.523566       2.523566    1[6-(1,6,6)]
   141       3.793259       3.793259       3.793259    1[6-(1,6,6)]
   142       4.413033       4.413033       4.413033    1[6-(1,6,6)]
   143       1.800575       1.800575       1.800575    1[6-(1,6,6)]
   144       2.481605       2.481605       2.481605    1[6-(1,6,6)]
   145       3.343708       3.343708       3.343708    1[6-(1,6,6)]
   146       2.250596       2.250596       2.250596    1[6-(1,6,6)]
   147       4.330929       4.330929       4.330929    1[6-(1,6,7)]
   148        4.92106        4.92106        4.92106    1[6-(1,6,7)]
   149       1.762396       1.762396       1.762396    1[6-(7,7)]
   150       5.223352       5.223352       5.223352    1[6-(7,7)]
   151       4.898749       4.898749       4.898749    1[6-(7,7)]
   152       6.584858       6.584858       6.584858    1[6-(7,7)]
   153        9.06087        9.06087        9.06087    1[6-(1,6,7)]
   154       8.694657       8.694657       8.694657    1[6-(1,6,7)]
   155       8.946644       8.946644       8.946644    1[6-(1,6,6)]
   156       7.951996       7.951996       7.951996    1[6-(1,6,6)]
   157       6.195462       6.195462       6.195462    1[6-(1,6,6)]
   158       6.937732       6.937732       6.937732    1[6-(1,6,6)]
   159       6.298522       6.298522       6.298522    1[6-(1,6,6)]
   160       7.227964       7.227964       7.227964    1[6-(1,6,6)]
   161       8.386917       8.386917       8.386917    1[6-(1,6,6)]
   162        9.09397        9.09397        9.09397    1[6-(1,6,6)]
   163       7.994428       7.994428       7.994428    1[6-(1,6,7)]
   164       9.029463       9.029463       9.029463    1[6-(1,6,7)]
   165       6.620747       6.620747       6.620747    1[6-(7,7)]
   166       5.033478       5.033478       5.033478    1[6-(7,7)]
   167       6.088991       6.088991       6.088991    1[6-(7,7)]
   168       2.617993       2.617993       2.617993    1[6-(7,7)]
   169       3.596837       3.596837       3.596837    1[6-(1,6,7)]
   170       2.850903       2.850903       2.850903    1[6-(1,6,7)]
   171       4.315159       4.315159       4.315159    1[6-(1,6,6)]
   172       5.504231       5.504231       5.504231    1[6-(1,6,6)]
   173       5.923815       5.923815       5.923815    1[6-(1,6,6)]
   174       4.534502       4.534502       4.534502    1[6-(1,6,6)]
   175       4.971498       4.971498       4.971498    1[6-(1,6,6)]
   176       3.646888       3.646888       3.646888    1[6-(1,6,6)]
   177       5.687296       5.687296       5.687296    1[6-(1,6,6)]
   178       5.350718       5.350718       5.350718    1[6-(1,6,6)]
   179       3.096723       3.096723       3.096723    1[6-(1,6,7)]
   180       3.339471       3.339471       3.339471    1[6-(1,6,7)]
   181       4.325995       4.325995       4.325995    1[6-(7,7)]
   182       3.694352       3.694352       3.694352    1[6-(7,7)]
   183       3.133532       3.133532       3.133532    1[6-(7,7)]
   184       0.621966       0.621966       0.621966    1[6-(7,7)]
   185       0.281832       0.281832       0.281832    1[6-(1,6,7)]
   186       1.488484       1.488484       1.488484    1[6-(1,6,7)]
   187      15.468421      15.468421      15.468421    1[6-(1,6,6)]
   188      14.954575      14.954575      14.954575    1[6-(1,6,6)]
   189       0.709455       0.709455       0.709455    1[6-(1,6,6)]
   190       1.143054       1.143054       1.143054    1[6-(1,6,6)]
   191       3.123887       3.123887       3.123887    1[6-(7,7)]
   192       0.680616       0.680616       0.680616    1[6-(7,7)]
   193        0.41546        0.41546        0.41546    1[6-(1,6,7)]
   194       1.607628       1.607628       1.607628    1[6-(1,6,7)]
   195      15.592492      15.592492      15.592492    1[6-(1,6,6)]
   196      15.051448      15.051448      15.051448    1[6-(1,6,6)]
   197       1.224508       1.224508       1.224508    1[6-(1,6,6)]
   198       0.576297       0.576297       0.576297    1[6-(1,6,6)]
   199       3.512646       3.512646       3.512646    1[6-(7,7)]
   200       4.181591       4.181591       4.181591    1[6-(7,7)]
   201       2.646852       2.646852       2.646852    1[6-(1,6,7)]
   202        3.12388        3.12388        3.12388    1[6-(1,6,7)]
   203        4.88965        4.88965        4.88965    1[6-(1,6,6)]
   204       5.342488       5.342488       5.342488    1[6-(1,6,6)]
   205       4.072795       4.072795       4.072795    1[6-(1,6,6)]
   206       3.453021       3.453021       3.453021    1[6-(1,6,6)]
   207       6.065479       6.065479       6.065479    1[6-(1,6,6)]
   208       5.384449       5.384449       5.384449    1[6-(1,6,6)]
   209       4.522346       4.522346       4.522346    1[6-(1,6,6)]
   210       5.615458       5.615458       5.615458    1[6-(1,6,6)]
   211       3.535125       3.535125       3.535125    1[6-(1,6,7)]
   212       2.944994       2.944994       2.944994    1[6-(1,6,7)]
   213       6.103658       6.103658       6.103658    1[6-(7,7)]
   214       2.642702       2.642702       2.642702    1[6-(7,7)]
   215       2.967305       2.967305       2.967305    1[6-(7,7)]
   216       1.281196       1.281196       1.281196    1[6-(7,7)]
   217      14.826184      14.826184      14.826184    1[6-(1,6,7)]
   218      15.192397      15.192397      15.192397    1[6-(1,6,7)]
   219       14.94041       14.94041       14.94041    1[6-(1,6,6)]
   220      -0.085942      -0.085942      -0.085942    1[6-(1,6,6)]
   221       1.670592       1.670592       1.670592    1[6-(1,6,6)]
   222       0.928322       0.928322       0.928322    1[6-(1,6,6)]
   223       1.567532       1.567532       1.567532    1[6-(1,6,6)]
   224        0.63809        0.63809        0.63809    1[6-(1,6,6)]
   225      15.500137      15.500137      15.500137    1[6-(1,6,6)]
   226      14.793084      14.793084      14.793084    1[6-(1,6,6)]
   227      -0.128374      -0.128374      -0.128374    1[6-(1,6,7)]
   228      14.857591      14.857591      14.857591    1[6-(1,6,7)]
   229       1.245307       1.245307       1.245307    1[6-(7,7)]
   230       2.832576       2.832576       2.832576    1[6-(7,7)]
   231       1.777063       1.777063       1.777063    1[6-(7,7)]
   232       5.248061       5.248061       5.248061    1[6-(7,7)]
   233       4.269217       4.269217       4.269217    1[6-(1,6,7)]
   234       5.015151       5.015151       5.015151    1[6-(1,6,7)]
   235       3.550895       3.550895       3.550895    1[6-(1,6,6)]
   236       2.361823       2.361823       2.361823    1[6-(1,6,6)]
   237       1.942239       1.942239       1.942239    1[6-(1,6,6)]
   238       3.331552       3.331552       3.331552    1[6-(1,6,6)]
   239       2.894556       2.894556       2.894556    1[6-(1,6,6)]
   240       4.219166       4.219166       4.219166    1[6-(1,6,6)]
   241       2.178758       2.178758       2.178758    1[6-(1,6,6)]
   242       2.515336       2.515336       2.515336    1[6-(1,6,6)]
   243       4.769331       4.769331       4.769331    1[6-(1,6,7)]
   244       4.526583       4.526583       4.526583    1[6-(1,6,7)]
   245       3.540059       3.540059       3.540059    1[6-(7,7)]
   246       4.171702       4.171702       4.171702    1[6-(7,7)]
   247       4.732522       4.732522       4.732522    1[6-(7,7)]
   248       7.244088       7.244088       7.244088    1[6-(7,7)]
   249       7.584222       7.584222       7.584222    1[6-(1,6,7)]
   250        6.37757        6.37757        6.37757    1[6-(1,6,7)]
   251       8.418633       8.418633       8.418633    1[6-(1,6,6)]
   252       8.932479       8.932479       8.932479    1[6-(1,6,6)]
   253       7.156599       7.156599       7.156599    1[6-(1,6,6)]
   254          6.723          6.723          6.723    1[6-(1,6,6)]
   255       4.742167       4.742167       4.742167    1[6-(7,7)]
   256       7.185438       7.185438       7.185438    1[6-(7,7)]
   257       7.450594       7.450594       7.450594    1[6-(1,6,7)]
   258       6.258426       6.258426       6.258426    1[6-(1,6,7)]
   259       8.294562       8.294562       8.294562    1[6-(1,6,6)]
   260       8.835606       8.835606       8.835606    1[6-(1,6,6)]
   261       6.641546       6.641546       6.641546    1[6-(1,6,6)]
   262       7.289757       7.289757       7.289757    1[6-(1,6,6)]
   263       4.353408       4.353408       4.353408    1[6-(7,7)]
   264       3.684463       3.684463       3.684463    1[6-(7,7)]
   265      11.405487      11.405487      11.405487    6[1-(0),1-(0),6-(1,1,6),7-(6,7)]
   266      12.614624      12.614624      12.614624    6[1-(0),1-(0),6-(1,1,6),6-(1,1,7)]
   267      12.276086      12.276086      12.276086    6[1-(0),1-(0),6-(1,1,6),6-(1,1,6)]
   268      13.242283      13.242283      13.242283    6[1-(0),1-(0),6-(1,1,6),6-(1,1,6)]
   269      12.838909      12.838909      12.838909    6[1-(0),1-(0),6-(1,1,6),6-(1,1,7)]
   270      11.757062      11.757062      11.757062    6[1-(0),1-(0),6-(1,1,6),7-(6,7)]
   271      13.389097      13.389097      13.389097    6[1-(0),7-(6,29),7-(7)]
   272      11.496078      11.496078      11.496078    6[1-(0),7-(6,29),7-(6,7)]
   273       10.37257       10.37257       10.37257    6[1-(0),7-(6,29),7-(7)]
   274       9.475621       9.475621       9.475621    6[1-(0),7-(6,29),7-(6,7)]
   275       7.498031       7.498031       7.498031    6[1-(0),1-(0),6-(1,1,6),7-(6,7)]
   276       7.741297       7.741297       7.741297    6[1-(0),1-(0),6-(1,1,6),6-(1,1,7)]
   277        8.85875        8.85875        8.85875    6[1-(0),1-(0),6-(1,1,6),6-(1,1,6)]
   278       8.749546       8.749546       8.749546    6[1-(0),1-(0),6-(1,1,6),6-(1,1,6)]
   279        7.59245        7.59245        7.59245    6[1-(0),1-(0),6-(1,1,6),6-(1,1,7)]
   280       7.691415       7.691415       7.691415    6[1-(0),1-(0),6-(1,1,6),7-(6,7)]
   281       9.448477       9.448477       9.448477    6[1-(0),7-(6,29),7-(6,7)]
   282      10.295435      10.295435      10.295435    6[1-(0),7-(6,29),7-(7)]
   283      10.518812      10.518812      10.518812    6[1-(0),7-(6,29),7-(7)]
   284      12.392185      12.392185      12.392185    6[1-(0),7-(6,29),7-(6,7)]
   285      12.164413      12.164413      12.164413    6[1-(0),1-(0),6-(1,1,6),7-(6,7)]
   286      11.200667      11.200667      11.200667    6[1-(0),1-(0),6-(1,1,6),6-(1,1,7)]
   287      10.907965      10.907965      10.907965    6[1-(0),1-(0),6-(1,1,6),6-(1,1,6)]
   288      11.257783      11.257783      11.257783    6[1-(0),1-(0),6-(1,1,6),6-(1,1,6)]
   289      10.858996      10.858996      10.858996    6[1-(0),1-(0),6-(1,1,6),6-(1,1,7)]
   290      12.160811      12.160811      12.160811    6[1-(0),1-(0),6-(1,1,6),7-(6,7)]
   291      11.696221      11.696221      11.696221    6[1-(0),7-(6,29),7-(7)]
   292      12.031326      12.031326      12.031326    6[1-(0),7-(6,29),7-(6,7)]
   293      13.524661      13.524661      13.524661    6[1-(0),7-(6,29),7-(6,7)]
   294      14.908966      14.908966      14.908966    6[1-(0),7-(6,29),7-(7)]
   295      15.174789      15.174789      15.174789    6[1-(0),1-(0),6-(1,1,6),7-(6,7)]
   296       0.132056       0.132056       0.132056    6[1-(0),1-(0),6-(1,1,6),6-(1,1,7)]
   297      15.545795      15.545795      15.545795    6[1-(0),1-(0),6-(1,1,6),6-(1,1,6)]
   298      13.508844      13.508844      13.508844    6[1-(0),7-(6,29),7-(6,7)]
   299      14.852022      14.852022      14.852022    6[1-(0),7-(6,29),7-(7)]
   300      15.060593      15.060593      15.060593    6[1-(0),1-(0),6-(1,1,6),7-(6,7)]
   301       0.026944       0.026944       0.026944    6[1-(0),1-(0),6-(1,1,6),6-(1,1,7)]
   302      15.491878      15.491878      15.491878    6[1-(0),1-(0),6-(1,1,6),6-(1,1,6)]
   303      12.172725      12.172725      12.172725    6[1-(0),7-(6,29),7-(7)]
   304       11.80865       11.80865       11.80865    6[1-(0),7-(6,29),7-(6,7)]
   305      12.481567      12.481567      12.481567    6[1-(0),1-(0),6-(1,1,6),7-(6,7)]
   306       11.27243       11.27243       11.27243    6[1-(0),1-(0),6-(1,1,6),6-(1,1,7)]
   307      11.610968      11.610968      11.610968    6[1-(0),1-(0),6-(1,1,6),6-(1,1,6)]
   308      10.644771      10.644771      10.644771    6[1-(0),1-(0),6-(1,1,6),6-(1,1,6)]
   309      11.048145      11.048145      11.048145    6[1-(0),1-(0),6-(1,1,6),6-(1,1,7)]
   310      12.129992      12.129992      12.129992    6[1-(0),1-(0),6-(1,1,6),7-(6,7)]
   311      10.497957      10.497957      10.497957    6[1-(0),7-(6,29),7-(7)]
   312      12.390976      12.390976      12.390976    6[1-(0),7-(6,29),7-(6,7)]
   313      13.514484      13.514484      13.514484    6[1-(0),7-(6,29),7-(7)]
   314      14.411433      14.411433      14.411433    6[1-(0),7-(6,29),7-(6,7)]
   315       0.368023       0.368023       0.368023    6[1-(0),1-(0),6-(1,1,6),7-(6,7)]
   316       0.124757       0.124757       0.124757    6[1-(0),1-(0),6-(1,1,6),6-(1,1,7)]
   317      15.028304      15.028304      15.028304    6[1-(0),1-(0),6-(1,1,6),6-(1,1,6)]
   318      15.137508      15.137508      15.137508    6[1-(0),1-(0),6-(1,1,6),6-(1,1,6)]
   319       0.273604       0.273604       0.273604    6[1-(0),1-(0),6-(1,1,6),6-(1,1,7)]
   320       0.174639       0.174639       0.174639    6[1-(0),1-(0),6-(1,1,6),7-(6,7)]
   321      14.438577      14.438577      14.438577    6[1-(0),7-(6,29),7-(6,7)]
   322      13.591619      13.591619      13.591619    6[1-(0),7-(6,29),7-(7)]
   323      13.368242      13.368242      13.368242    6[1-(0),7-(6,29),7-(7)]
   324      11.494869      11.494869      11.494869    6[1-(0),7-(6,29),7-(6,7)]
   325      11.722641      11.722641      11.722641    6[1-(0),1-(0),6-(1,1,6),7-(6,7)]
   326      12.686387      12.686387      12.686387    6[1-(0),1-(0),6-(1,1,6),6-(1,1,7)]
   327      12.979089      12.979089      12.979089    6[1-(0),1-(0),6-(1,1,6),6-(1,1,6)]
   328      12.629271      12.629271      12.629271    6[1-(0),1-(0),6-(1,1,6),6-(1,1,6)]
   329      13.028058      13.028058      13.028058    6[1-(0),1-(0),6-(1,1,6),6-(1,1,7)]
   330      11.726243      11.726243      11.726243    6[1-(0),1-(0),6-(1,1,6),7-(6,7)]
   331      12.190833      12.190833      12.190833    6[1-(0),7-(6,29),7-(7)]
   332      11.855728      11.855728      11.855728    6[1-(0),7-(6,29),7-(6,7)]
   333      10.362393      10.362393      10.362393    6[1-(0),7-(6,29),7-(6,7)]
   334       8.978088       8.978088       8.978088    6[1-(0),7-(6,29),7-(7)]
   335       8.712265       8.712265       8.712265    6[1-(0),1-(0),6-(1,1,6),7-(6,7)]
   336       7.733998       7.733998       7.733998    6[1-(0),1-(0),6-(1,1,6),6-(1,1,7)]
   337       8.341259       8.341259       8.341259    6[1-(0),1-(0),6-(1,1,6),6-(1,1,6)]
   338       10.37821       10.37821       10.37821    6[1-(0),7-(6,29),7-(6,7)]
   339       9.035032       9.035032       9.035032    6[1-(0),7-(6,29),7-(7)]
   340       8.826461       8.826461       8.826461    6[1-(0),1-(0),6-(1,1,6),7-(6,7)]
   341        7.83911        7.83911        7.83911    6[1-(0),1-(0),6-(1,1,6),6-(1,1,7)]
   342       8.395176       8.395176       8.395176    6[1-(0),1-(0),6-(1,1,6),6-(1,1,6)]
   343      11.714329      11.714329      11.714329    6[1-(0),7-(6,29),7-(7)]
   344      12.078404      12.078404      12.078404    6[1-(0),7-(6,29),7-(6,7)]
   345       4.471067       4.471067       4.471067    6[1-(0),1-(0),6-(1,1,6),7-(6,7)]
   346        3.26193        3.26193        3.26193    6[1-(0),1-(0),6-(1,1,6),6-(1,1,7)]
   347       3.600468       3.600468       3.600468    6[1-(0),1-(0),6-(1,1,6),6-(1,1,6)]
   348       2.634271       2.634271       2.634271    6[1-(0),1-(0),6-(1,1,6),6-(1,1,6)]
   349       3.037645       3.037645       3.037645    6[1-(0),1-(0),6-(1,1,6),6-(1,1,7)]
   350       4.119492       4.119492       4.119492    6[1-(0),1-(0),6-(1,1,6),7-(6,7)]
   351       2.487457       2.487457       2.487457    6[1-(0),7-(6,29),7-(7)]
   352       4.380476       4.380476       4.380476    6[1-(0),7-(6,29),7-(6,7)]
   353       5.503984       5.503984       5.503984    6[1-(0),7-(6,29),7-(7)]
   354       6.400933       6.400933       6.400933    6[1-(0),7-(6,29),7-(6,7)]
   355       8.378523       8.378523       8.378523    6[1-(0),1-(0),6-(1,1,6),7-(6,7)]
   356       8.135257       8.135257       8.135257    6[1-(0),1-(0),6-(1,1,6),6-(1,1,7)]
   357       7.017804       7.017804       7.017804    6[1-(0),1-(0),6-(1,1,6),6-(1,1,6)]
   358       7.127008       7.127008       7.127008    6[1-(0),1-(0),6-(1,1,6),6-(1,1,6)]
   359       8.284104       8.284104       8.284104    6[1-(0),1-(0),6-(1,1,6),6-(1,1,7)]
   360       8.185139       8.185139       8.185139    6[1-(0),1-(0),6-(1,1,6),7-(6,7)]
   361       6.428077       6.428077       6.428077    6[1-(0),7-(6,29),7-(6,7)]
   362       5.581119       5.581119       5.581119    6[1-(0),7-(6,29),7-(7)]
   363       5.357742       5.357742       5.357742    6[1-(0),7-(6,29),7-(7)]
   364       3.484369       3.484369       3.484369    6[1-(0),7-(6,29),7-(6,7)]
   365       3.712141       3.712141       3.712141    6[1-(0),1-(0),6-(1,1,6),7-(6,7)]
   366       4.675887       4.675887       4.675887    6[1-(0),1-(0),6-(1,1,6),6-(1,1,7)]
   367       4.968589       4.968589       4.968589    6[1-(0),1-(0),6-(1,1,6),6-(1,1,6)]
   368       4.618771       4.618771       4.618771    6[1-(0),1-(0),6-(1,1,6),6-(1,1,6)]
   369       5.017558       5.017558       5.017558    6[1-(0),1-(0),6-(1,1,6),6-(1,1,7)]
   370       3.715743       3.715743       3.715743    6[1-(0),1-(0),6-(1,1,6),7-(6,7)]
   371       4.180333       4.180333       4.180333    6[1-(0),7-(6,29),7-(7)]
   372       3.845228       3.845228       3.845228    6[1-(0),7-(6,29),7-(6,7)]
   373       2.351893       2.351893       2.351893    6[1-(0),7-(6,29),7-(6,7)]
   374       0.967588       0.967588       0.967588    6[1-(0),7-(6,29),7-(7)]
   375       0.701765       0.701765       0.701765    6[1-(0),1-(0),6-(1,1,6),7-(6,7)]
   376      15.744498      15.744498      15.744498    6[1-(0),1-(0),6-(1,1,6),6-(1,1,7)]
   377       0.330759       0.330759       0.330759    6[1-(0),1-(0),6-(1,1,6),6-(1,1,6)]
   378        2.36771        2.36771        2.36771    6[1-(0),7-(6,29),7-(6,7)]
   379       1.024532       1.024532       1.024532    6[1-(0),7-(6,29),7-(7)]
   380       0.815961       0.815961       0.815961    6[1-(0),1-(0),6-(1,1,6),7-(6,7)]
   381       15.84961       15.84961       15.84961    6[1-(0),1-(0),6-(1,1,6),6-(1,1,7)]
   382       0.384676       0.384676       0.384676    6[1-(0),1-(0),6-(1,1,6),6-(1,1,6)]
   383       3.703829       3.703829       3.703829    6[1-(0),7-(6,29),7-(7)]
   384       4.067904       4.067904       4.067904    6[1-(0),7-(6,29),7-(6,7)]
   385       3.394987       3.394987       3.394987    6[1-(0),1-(0),6-(1,1,6),7-(6,7)]
   386       4.604124       4.604124       4.604124    6[1-(0),1-(0),6-(1,1,6),6-(1,1,7)]
   387       4.265586       4.265586       4.265586    6[1-(0),1-(0),6-(1,1,6),6-(1,1,6)]
   388       5.231783       5.231783       5.231783    6[1-(0),1-(0),6-(1,1,6),6-(1,1,6)]
   389       4.828409       4.828409       4.828409    6[1-(0),1-(0),6-(1,1,6),6-(1,1,7)]
   390       3.746562       3.746562       3.746562    6[1-(0),1-(0),6-(1,1,6),7-(6,7)]
   391       5.378597       5.378597       5.378597    6[1-(0),7-(6,29),7-(7)]
   392       3.485578       3.485578       3.485578    6[1-(0),7-(6,29),7-(6,7)]
   393        2.36207        2.36207        2.36207    6[1-(0),7-(6,29),7-(7)]
   394       1.465121       1.465121       1.465121    6[1-(0),7-(6,29),7-(6,7)]
   395      15.508531      15.508531      15.508531    6[1-(0),1-(0),6-(1,1,6),7-(6,7)]
   396      15.751797      15.751797      15.751797    6[1-(0),1-(0),6-(1,1,6),6-(1,1,7)]
   397        0.84825        0.84825        0.84825    6[1-(0),1-(0),6-(1,1,6),6-(1,1,6)]
   398       0.739046       0.739046       0.739046    6[1-(0),1-(0),6-(1,1,6),6-(1,1,6)]
   399       15.60295       15.60295       15.60295    6[1-(0),1-(0),6-(1,1,6),6-(1,1,7)]
   400      15.701915      15.701915      15.701915    6[1-(0),1-(0),6-(1,1,6),7-(6,7)]
   401       1.437977       1.437977       1.437977    6[1-(0),7-(6,29),7-(6,7)]
   402       2.284935       2.284935       2.284935    6[1-(0),7-(6,29),7-(7)]
   403       2.508312       2.508312       2.508312    6[1-(0),7-(6,29),7-(7)]
   404       4.381685       4.381685       4.381685    6[1-(0),7-(6,29),7-(6,7)]
   405       4.153913       4.153913       4.153913    6[1-(0),1-(0),6-(1,1,6),7-(6,7)]
   406       3.190167       3.190167       3.190167    6[1-(0),1-(0),6-(1,1,6),6-(1,1,7)]
   407       2.897465       2.897465       2.897465    6[1-(0),1-(0),6-(1,1,6),6-(1,1,6)]
   408       3.247283       3.247283       3.247283    6[1-(0),1-(0),6-(1,1,6),6-(1,1,6)]
   409       2.848496       2.848496       2.848496    6[1-(0),1-(0),6-(1,1,6),6-(1,1,7)]
   410       4.150311       4.150311       4.150311    6[1-(0),1-(0),6-(1,1,6),7-(6,7)]
   411       3.685721       3.685721       3.685721    6[1-(0),7-(6,29),7-(7)]
   412       4.020826       4.020826       4.020826    6[1-(0),7-(6,29),7-(6,7)]
   413       5.514161       5.514161       5.514161    6[1-(0),7-(6,29),7-(6,7)]
   414       6.898466       6.898466       6.898466    6[1-(0),7-(6,29),7-(7)]
   415       7.164289       7.164289       7.164289    6[1-(0),1-(0),6-(1,1,6),7-(6,7)]
   416       8.142556       8.142556       8.142556    6[1-(0),1-(0),6-(1,1,6),6-(1,1,7)]
   417       7.535295       7.535295       7.535295    6[1-(0),1-(0),6-(1,1,6),6-(1,1,6)]
   418       5.498344       5.498344       5.498344    6[1-(0),7-(6,29),7-(6,7)]
   419       6.841522       6.841522       6.841522    6[1-(0),7-(6,29),7-(7)]
   420       7.050093       7.050093       7.050093    6[1-(0),1-(0),6-(1,1,6),7-(6,7)]
   421       8.037444       8.037444       8.037444    6[1-(0),1-(0),6-(1,1,6),6-(1,1,7)]
   422       7.481378       7.481378       7.481378    6[1-(0),1-(0),6-(1,1,6),6-(1,1,6)]
   423       4.162225       4.162225       4.162225    6[1-(0),7-(6,29),7-(7)]
   424        3.79815        3.79815        3.79815    6[1-(0),7-(6,29),7-(6,7)]
   425      12.071555      12.071555      12.071555    7[6-(1,7),6-(1,7),29-(7,7,7)]
   426      11.974694      11.974694      11.974694    7[6-(1,7),7-(6,6)]
   427      11.731381      11.731381      11.731381    7[6-(1,1,6),6-(1,7),7-(6)]
   428      13.375509      13.375509      13.375509    7[6-(1,7),7-(6,6)]
   429      12.173443      12.173443      12.173443    7[6-(1,1,6),6-(1,7),7-(6)]
   430      12.219843      12.219843      12.219843    7[6-(1,7),6-(1,7),29-(7,7,7)]
   431      10.534757      10.534757      10.534757    7[6-(1,7),6-(1,7),29-(7,7,7)]
   432       8.740717       8.740717       8.740717    7[6-(1,1,6),6-(1,7),7-(6)]
   433       9.315382       9.315382       9.315382    7[6-(1,7),7-(6,6)]
   434      10.435813      10.435813      10.435813    7[6-(1,7),6-(1,7),29-(7,7,7)]
   435       9.325635       9.325635       9.325635    7[6-(1,7),7-(6,6)]
   436       8.792311       8.792311       8.792311    7[6-(1,1,6),6-(1,7),7-(6)]
   437       11.63929       11.63929       11.63929    7[6-(1,7),6-(1,7),29-(7,7,7)]
   438      11.739734      11.739734      11.739734    7[6-(1,1,6),6-(1,7),7-(6)]
   439      10.532199      10.532199      10.532199    7[6-(1,7),7-(6,6)]
   440      11.994456      11.994456      11.994456    7[6-(1,1,6),6-(1,7),7-(6)]
   441      11.806501      11.806501      11.806501    7[6-(1,7),7-(6,6)]
   442      11.816314      11.816314      11.816314    7[6-(1,7),6-(1,7),29-(7,7,7)]
   443      13.593598      13.593598      13.593598    7[6-(1,7),6-(1,7),29-(7,7,7)]
   444      15.643402      15.643402      15.643402    7[6-(1,7),7-(6,6)]
   445       14.76047       14.76047       14.76047    7[6-(1,1,6),6-(1,7),7-(6)]
   446      13.575595      13.575595      13.575595    7[6-(1,7),6-(1,7),29-(7,7,7)]
   447      15.564628      15.564628      15.564628    7[6-(1,7),7-(6,6)]
   448      14.665996      14.665996      14.665996    7[6-(1,1,6),6-(1,7),7-(6)]
   449      11.815499      11.815499      11.815499    7[6-(1,7),6-(1,7),29-(7,7,7)]
   450       11.91236       11.91236       11.91236    7[6-(1,7),7-(6,6)]
   451      12.155673      12.155673      12.155673    7[6-(1,1,6),6-(1,7),7-(6)]
   452      10.511545      10.511545      10.511545    7[6-(1,7),7-(6,6)]
   453      11.713611      11.713611      11.713611    7[6-(1,1,6),6-(1,7),7-(6)]
   454      11.667211      11.667211      11.667211    7[6-(1,7),6-(1,7),29-(7,7,7)]
   455      13.352297      13.352297      13.352297    7[6-(1,7),6-(1,7),29-(7,7,7)]
   456      15.146337      15.146337      15.146337    7[6-(1,1,6),6-(1,7),7-(6)]
   457      14.571672      14.571672      14.571672    7[6-(1,7),7-(6,6)]
   458      13.451241      13.451241      13.451241    7[6-(1,7),6-(1,7),29-(7,7,7)]
   459      14.561419      14.561419      14.561419    7[6-(1,7),7-(6,6)]
   460      15.094743      15.094743      15.094743    7[6-(1,1,6),6-(1,7),7-(6)]
   461      12.247764      12.247764      12.247764    7[6-(1,7),6-(1,7),29-(7,7,7)]
   462       12.14732       12.14732       12.14732    7[6-(1,1,6),6-(1,7),7-(6)]
   463      13.354855      13.354855      13.354855    7[6-(1,7),7-(6,6)]
   464      11.892598      11.892598      11.892598    7[6-(1,1,6),6-(1,7),7-(6)]
   465      12.080553      12.080553      12.080553    7[6-(1,7),7-(6,6)]
   466       12.07074       12.07074       12.07074    7[6-(1,7),6-(1,7),29-(7,7,7)]
   467      10.293456      10.293456      10.293456    7[6-(1,7),6-(1,7),29-(7,7,7)]
   468       8.243652       8.243652       8.243652    7[6-(1,7),7-(6,6)]
   469       9.126584       9.126584       9.126584    7[6-(1,1,6),6-(1,7),7-(6)]
   470      10.311459      10.311459      10.311459    7[6-(1,7),6-(1,7),29-(7,7,7)]
   471       8.322426       8.322426       8.322426    7[6-(1,7),7-(6,6)]
   472       9.221058       9.221058       9.221058    7[6-(1,1,6),6-(1,7),7-(6)]
   473       3.804999       3.804999       3.804999    7[6-(1,7),6-(1,7),29-(7,7,7)]
   474        3.90186        3.90186        3.90186    7[6-(1,7),7-(6,6)]
   475       4.145173       4.145173       4.145173    7[6-(1,1,6),6-(1,7),7-(6)]
   476       2.501045       2.501045       2.501045    7[6-(1,7),7-(6,6)]
   477       3.703111       3.703111       3.703111    7[6-(1,1,6),6-(1,7),7-(6)]
   478       3.656711       3.656711       3.656711    7[6-(1,7),6-(1,7),29-(7,7,7)]
   479       5.341797       5.341797       5.341797    7[6-(1,7),6-(1,7),29-(7,7,7)]
   480       7.135837       7.135837       7.135837    7[6-(1,1,6),6-(1,7),7-(6)]
   481       6.561172       6.561172       6.561172    7[6-(1,7),7-(6,6)]
   482       5.440741       5.440741       5.440741    7[6-(1,7),6-(1,7),29-(7,7,7)]
   483       6.550919       6.550919       6.550919    7[6-(1,7),7-(6,6)]
   484       7.084243       7.084243       7.084243    7[6-(1,1,6),6-(1,7),7-(6)]
   485       4.237264       4.237264       4.237264    7[6-(1,7),6-(1,7),29-(7,7,7)]
   486        4.13682        4.13682        4.13682    7[6-(1,1,6),6-(1,7),7-(6)]
   487       5.344355       5.344355       5.344355    7[6-(1,7),7-(6,6)]
   488       3.882098       3.882098       3.882098    7[6-(1,1,6),6-(1,7),7-(6)]
   489       4.070053       4.070053       4.070053    7[6-(1,7),7-(6,6)]
   490        4.06024        4.06024        4.06024    7[6-(1,7),6-(1,7),29-(7,7,7)]
   491       2.282956       2.282956       2.282956    7[6-(1,7),6-(1,7),29-(7,7,7)]
   492       0.233152       0.233152       0.233152    7[6-(1,7),7-(6,6)]
   493       1.116084       1.116084       1.116084    7[6-(1,1,6),6-(1,7),7-(6)]
   494       2.300959       2.300959       2.300959    7[6-(1,7),6-(1,7),29-(7,7,7)]
   495       0.311926       0.311926       0.311926    7[6-(1,7),7-(6,6)]
   496       1.210558       1.210558       1.210558    7[6-(1,1,6),6-(1,7),7-(6)]
   497       4.061055       4.061055       4.061055    7[6-(1,7),6-(1,7),29-(7,7,7)]
   498       3.964194       3.964194       3.964194    7[6-(1,7),7-(6,6)]
   499       3.720881       3.720881       3.720881    7[6-(1,1,6),6-(1,7),7-(6)]
   500       5.365009       5.365009       5.365009    7[6-(1,7),7-(6,6)]
   501       4.162943       4.162943       4.162943    7[6-(1,1,6),6-(1,7),7-(6)]
   502       4.209343       4.209343       4.209343    7[6-(1,7),6-(1,7),29-(7,7,7)]
   503       2.524257       2.524257       2.524257    7[6-(1,7),6-(1,7),29-(7,7,7)]
   504       0.730217       0.730217       0.730217    7[6-(1,1,6),6-(1,7),7-(6)]
   505       1.304882       1.304882       1.304882    7[6-(1,7),7-(6,6)]
   506       2.425313       2.425313       2.425313    7[6-(1,7),6-(1,7),29-(7,7,7)]
   507       1.315135       1.315135       1.315135    7[6-(1,7),7-(6,6)]
   508       0.781811       0.781811       0.781811    7[6-(1,1,6),6-(1,7),7-(6)]
   509        3.62879        3.62879        3.62879    7[6-(1,7),6-(1,7),29-(7,7,7)]
   510       3.729234       3.729234       3.729234    7[6-(1,1,6),6-(1,7),7-(6)]
   511       2.521699       2.521699       2.521699    7[6-(1,7),7-(6,6)]
   512       3.983956       3.983956       3.983956    7[6-(1,1,6),6-(1,7),7-(6)]
   513       3.796001       3.796001       3.796001    7[6-(1,7),7-(6,6)]
   514       3.805814       3.805814       3.805814    7[6-(1,7),6-(1,7),29-(7,7,7)]
   515       5.583098       5.583098       5.583098    7[6-(1,7),6-(1,7),29-(7,7,7)]
   516       7.632902       7.632902       7.632902    7[6-(1,7),7-(6,6)]
   517        6.74997        6.74997        6.74997    7[6-(1,1,6),6-(1,7),7-(6)]
   518       5.565095       5.565095       5.565095    7[6-(1,7),6-(1,7),29-(7,7,7)]
   519       7.554128       7.554128       7.554128    7[6-(1,7),7-(6,6)]
   520       6.655496       6.655496       6.655496    7[6-(1,1,6),6-(1,7),7-(6)]
