# Supplementary material for: A collection of forcefield precursors for metal–organic frameworks
Source: RSC Adv. 2019 Nov 13;9(63):36492–507. doi: 10.1039/c9ra07327b (PMC9075174; doi:10.1039/c9ra07327b)
Supplement: RA-009-C9RA07327B-s2363 [file RA-009-C9RA07327B-s2363.txt]

TEBYIK_clean

6.070500    0.000000    0.000000
0.000000    16.252700    0.000000
0.000000    -2.471635    21.706737

     1       2.330161       2.330161       2.330161    27[7-(6,6),7-(6,6),8-(6),8-(6),8-(6)]
     2       5.365411       5.365411       5.365411    27[7-(6,6),7-(6,6),8-(6),8-(6),8-(6)]
     3       3.740339       3.740339       3.740339    27[7-(6,6),7-(6,6),8-(6),8-(6),8-(6)]
     4       0.705089       0.705089       0.705089    27[7-(6,6),7-(6,6),8-(6),8-(6),8-(6)]
     5       2.592103       2.592103       2.592103    1[6-(6,6)]
     6         0.6975         0.6975         0.6975    1[6-(6,6)]
     7       5.990976       5.990976       5.990976    1[6-(6,7)]
     8       0.619191       0.619191       0.619191    1[6-(6,6)]
     9       2.926588       2.926588       2.926588    1[6-(6,6)]
    10       2.040295       2.040295       2.040295    1[6-(6,7)]
    11       3.173657       3.173657       3.173657    1[6-(6,6)]
    12       5.141106       5.141106       5.141106    1[6-(6,6)]
    13       0.110483       0.110483       0.110483    1[6-(6,6)]
    14       4.969918       4.969918       4.969918    1[6-(6,7)]
    15        2.50226        2.50226        2.50226    1[6-(6,6)]
    16       0.193042       0.193042       0.193042    1[6-(6,6)]
    17       5.627353       5.627353       5.627353    1[6-(6,6)]
    18        3.73275        3.73275        3.73275    1[6-(6,6)]
    19       2.955726       2.955726       2.955726    1[6-(6,7)]
    20       3.654441       3.654441       3.654441    1[6-(6,6)]
    21       5.961838       5.961838       5.961838    1[6-(6,6)]
    22       5.075545       5.075545       5.075545    1[6-(6,7)]
    23       0.138407       0.138407       0.138407    1[6-(6,6)]
    24       2.105856       2.105856       2.105856    1[6-(6,6)]
    25       3.145733       3.145733       3.145733    1[6-(6,6)]
    26       1.934668       1.934668       1.934668    1[6-(6,7)]
    27        5.53751        5.53751        5.53751    1[6-(6,6)]
    28       3.228292       3.228292       3.228292    1[6-(6,6)]
    29       3.478396       3.478396       3.478396    1[6-(6,6)]
    30          5.373          5.373          5.373    1[6-(6,6)]
    31       0.079524       0.079524       0.079524    1[6-(6,7)]
    32       5.451309       5.451309       5.451309    1[6-(6,6)]
    33       3.143912       3.143912       3.143912    1[6-(6,6)]
    34       4.030205       4.030205       4.030205    1[6-(6,7)]
    35       2.896843       2.896843       2.896843    1[6-(6,6)]
    36       0.929394       0.929394       0.929394    1[6-(6,6)]
    37       5.960017       5.960017       5.960017    1[6-(6,6)]
    38       1.100582       1.100582       1.100582    1[6-(6,7)]
    39        3.56824        3.56824        3.56824    1[6-(6,6)]
    40       5.877458       5.877458       5.877458    1[6-(6,6)]
    41       0.443146       0.443146       0.443146    1[6-(6,6)]
    42        2.33775        2.33775        2.33775    1[6-(6,6)]
    43       3.114774       3.114774       3.114774    1[6-(6,7)]
    44       2.416059       2.416059       2.416059    1[6-(6,6)]
    45       0.108662       0.108662       0.108662    1[6-(6,6)]
    46       0.994955       0.994955       0.994955    1[6-(6,7)]
    47       5.932093       5.932093       5.932093    1[6-(6,6)]
    48       3.964644       3.964644       3.964644    1[6-(6,6)]
    49       2.924767       2.924767       2.924767    1[6-(6,6)]
    50       4.135832       4.135832       4.135832    1[6-(6,7)]
    51        0.53299        0.53299        0.53299    1[6-(6,6)]
    52       2.842208       2.842208       2.842208    1[6-(6,6)]
    53       3.511177       3.511177       3.511177    6[6-(6,7),8-(27),8-(27)]
    54       2.331072       2.331072       2.331072    6[6-(1,6),6-(8,8),7-(6,27)]
    55       2.039081       2.039081       2.039081    6[1-(0),6-(1,6),6-(6,7)]
    56       0.916646       0.916646       0.916646    6[1-(0),6-(1,6),6-(6,8)]
    57       0.130516       0.130516       0.130516    6[6-(1,6),6-(1,7),8-(6)]
    58       0.467428       0.467428       0.467428    6[1-(0),6-(6,8),7-(6,27)]
    59        4.84608        4.84608        4.84608    6[6-(1,6),6-(1,6),8-(6)]
    60       5.839821       5.839821       5.839821    6[1-(0),6-(1,6),6-(6,8)]
    61       3.595557       3.595557       3.595557    6[1-(0),6-(1,6),6-(6,8)]
    62       2.882273       2.882273       2.882273    6[1-(0),6-(1,6),7-(6,27)]
    63       3.554885       3.554885       3.554885    6[1-(0),6-(1,7),6-(6,6)]
    64       4.817549       4.817549       4.817549    6[6-(1,6),6-(1,6),6-(1,6)]
    65       5.513228       5.513228       5.513228    6[1-(0),6-(1,6),6-(6,6)]
    66       5.335969       5.335969       5.335969    6[1-(0),6-(1,7),6-(6,6)]
    67       4.598404       4.598404       4.598404    6[1-(0),6-(1,6),7-(6,27)]
    68       3.341203       3.341203       3.341203    6[1-(0),6-(1,6),6-(6,6)]
    69       4.334944       4.334944       4.334944    6[6-(1,6),6-(1,6),6-(8,8)]
    70       5.586681       5.586681       5.586681    6[1-(0),6-(1,6),6-(6,6)]
    71       4.050238       4.050238       4.050238    6[6-(6,6),8-(0),8-(27)]
    72       0.475927       0.475927       0.475927    6[6-(6,7),8-(27),8-(27)]
    73       5.366322       5.366322       5.366322    6[6-(1,6),6-(8,8),7-(6,27)]
    74       5.074331       5.074331       5.074331    6[1-(0),6-(1,6),6-(6,7)]
    75       3.951896       3.951896       3.951896    6[1-(0),6-(1,6),6-(6,8)]
    76       3.165766       3.165766       3.165766    6[6-(1,6),6-(1,7),8-(6)]
    77       3.502678       3.502678       3.502678    6[1-(0),6-(6,8),7-(6,27)]
    78        1.81083        1.81083        1.81083    6[6-(1,6),6-(1,6),8-(6)]
    79       2.804571       2.804571       2.804571    6[1-(0),6-(1,6),6-(6,8)]
    80       0.560307       0.560307       0.560307    6[1-(0),6-(1,6),6-(6,8)]
    81       5.917523       5.917523       5.917523    6[1-(0),6-(1,6),7-(6,27)]
    82       0.519635       0.519635       0.519635    6[1-(0),6-(1,7),6-(6,6)]
    83       1.782299       1.782299       1.782299    6[6-(1,6),6-(1,6),6-(1,6)]
    84       2.477978       2.477978       2.477978    6[1-(0),6-(1,6),6-(6,6)]
    85        2.30072        2.30072        2.30072    6[1-(0),6-(1,7),6-(6,6)]
    86       1.563154       1.563154       1.563154    6[1-(0),6-(1,6),7-(6,27)]
    87       0.305953       0.305953       0.305953    6[1-(0),6-(1,6),6-(6,6)]
    88       1.299694       1.299694       1.299694    6[6-(1,6),6-(1,6),6-(8,8)]
    89       2.551431       2.551431       2.551431    6[1-(0),6-(1,6),6-(6,6)]
    90       1.014988       1.014988       1.014988    6[6-(6,6),8-(0),8-(27)]
    91       2.559323       2.559323       2.559323    6[6-(6,7),8-(27),8-(27)]
    92       3.739428       3.739428       3.739428    6[6-(1,6),6-(8,8),7-(6,27)]
    93       4.031419       4.031419       4.031419    6[1-(0),6-(1,6),6-(6,7)]
    94       5.153854       5.153854       5.153854    6[1-(0),6-(1,6),6-(6,8)]
    95       5.939984       5.939984       5.939984    6[6-(1,6),6-(1,7),8-(6)]
    96       5.603071       5.603071       5.603071    6[1-(0),6-(6,8),7-(6,27)]
    97        1.22442        1.22442        1.22442    6[6-(1,6),6-(1,6),8-(6)]
    98       0.230679       0.230679       0.230679    6[1-(0),6-(1,6),6-(6,8)]
    99       2.474943       2.474943       2.474943    6[1-(0),6-(1,6),6-(6,8)]
   100       3.188227       3.188227       3.188227    6[1-(0),6-(1,6),7-(6,27)]
   101       2.515615       2.515615       2.515615    6[1-(0),6-(1,7),6-(6,6)]
   102       1.252951       1.252951       1.252951    6[6-(1,6),6-(1,6),6-(1,6)]
   103       0.557272       0.557272       0.557272    6[1-(0),6-(1,6),6-(6,6)]
   104        0.73453        0.73453        0.73453    6[1-(0),6-(1,7),6-(6,6)]
   105       1.472096       1.472096       1.472096    6[1-(0),6-(1,6),7-(6,27)]
   106       2.729297       2.729297       2.729297    6[1-(0),6-(1,6),6-(6,6)]
   107       1.735556       1.735556       1.735556    6[6-(1,6),6-(1,6),6-(8,8)]
   108       0.483819       0.483819       0.483819    6[1-(0),6-(1,6),6-(6,6)]
   109       2.020262       2.020262       2.020262    6[6-(6,6),8-(0),8-(27)]
   110       5.594573       5.594573       5.594573    6[6-(6,7),8-(27),8-(27)]
   111       0.704178       0.704178       0.704178    6[6-(1,6),6-(8,8),7-(6,27)]
   112       0.996169       0.996169       0.996169    6[1-(0),6-(1,6),6-(6,7)]
   113       2.118605       2.118605       2.118605    6[1-(0),6-(1,6),6-(6,8)]
   114       2.904734       2.904734       2.904734    6[6-(1,6),6-(1,7),8-(6)]
   115       2.567821       2.567821       2.567821    6[1-(0),6-(6,8),7-(6,27)]
   116        4.25967        4.25967        4.25967    6[6-(1,6),6-(1,6),8-(6)]
   117       3.265929       3.265929       3.265929    6[1-(0),6-(1,6),6-(6,8)]
   118       5.510193       5.510193       5.510193    6[1-(0),6-(1,6),6-(6,8)]
   119       0.152977       0.152977       0.152977    6[1-(0),6-(1,6),7-(6,27)]
   120       5.550865       5.550865       5.550865    6[1-(0),6-(1,7),6-(6,6)]
   121       4.288201       4.288201       4.288201    6[6-(1,6),6-(1,6),6-(1,6)]
   122       3.592522       3.592522       3.592522    6[1-(0),6-(1,6),6-(6,6)]
   123        3.76978        3.76978        3.76978    6[1-(0),6-(1,7),6-(6,6)]
   124       4.507346       4.507346       4.507346    6[1-(0),6-(1,6),7-(6,27)]
   125       5.764547       5.764547       5.764547    6[1-(0),6-(1,6),6-(6,6)]
   126       4.770806       4.770806       4.770806    6[6-(1,6),6-(1,6),6-(8,8)]
   127       3.519069       3.519069       3.519069    6[1-(0),6-(1,6),6-(6,6)]
   128       5.055512       5.055512       5.055512    6[6-(6,6),8-(0),8-(27)]
   129       3.375198       3.375198       3.375198    7[6-(1,6),6-(1,6),27-(7,8,8,8)]
   130        1.56194        1.56194        1.56194    7[6-(1,6),6-(6,6),27-(7,8,8,8)]
   131       0.339948       0.339948       0.339948    7[6-(1,6),6-(1,6),27-(7,8,8,8)]
   132        4.59719        4.59719        4.59719    7[6-(1,6),6-(6,6),27-(7,8,8,8)]
   133       2.695302       2.695302       2.695302    7[6-(1,6),6-(1,6),27-(7,8,8,8)]
   134        4.50856        4.50856        4.50856    7[6-(1,6),6-(6,6),27-(7,8,8,8)]
   135       5.730552       5.730552       5.730552    7[6-(1,6),6-(1,6),27-(7,8,8,8)]
   136        1.47331        1.47331        1.47331    7[6-(1,6),6-(6,6),27-(7,8,8,8)]
   137        3.79467        3.79467        3.79467    8[6-(6,8),27-(7,7,8,8)]
   138       5.022732       5.022732       5.022732    8[6-(6,6),6-(6,6)]
   139       4.935924       4.935924       4.935924    8[6-(6,8),27-(7,7,8,8)]
   140       2.961797       2.961797       2.961797    8[6-(6,8)]
   141       4.135832       4.135832       4.135832    8[6-(6,8),27-(7,7,8,8)]
   142        0.75942        0.75942        0.75942    8[6-(6,8),27-(7,7,8,8)]
   143       1.987482       1.987482       1.987482    8[6-(6,6),6-(6,6)]
   144       1.900674       1.900674       1.900674    8[6-(6,8),27-(7,7,8,8)]
   145       5.997047       5.997047       5.997047    8[6-(6,8)]
   146       1.100582       1.100582       1.100582    8[6-(6,8),27-(7,7,8,8)]
   147        2.27583        2.27583        2.27583    8[6-(6,8),27-(7,7,8,8)]
   148       1.047768       1.047768       1.047768    8[6-(6,6),6-(6,6)]
   149       1.134576       1.134576       1.134576    8[6-(6,8),27-(7,7,8,8)]
   150       3.108703       3.108703       3.108703    8[6-(6,8)]
   151       1.934668       1.934668       1.934668    8[6-(6,8),27-(7,7,8,8)]
   152        5.31108        5.31108        5.31108    8[6-(6,8),27-(7,7,8,8)]
   153       4.083018       4.083018       4.083018    8[6-(6,6),6-(6,6)]
   154       4.169826       4.169826       4.169826    8[6-(6,8),27-(7,7,8,8)]
   155       0.073453       0.073453       0.073453    8[6-(6,8)]
   156       4.969918       4.969918       4.969918    8[6-(6,8),27-(7,7,8,8)]
