# Supplementary material for: A collection of forcefield precursors for metal–organic frameworks
Source: RSC Adv. 2019 Nov 13;9(63):36492–507. doi: 10.1039/c9ra07327b (PMC9075174; doi:10.1039/c9ra07327b)
Supplement: RA-009-C9RA07327B-s2364 [file RA-009-C9RA07327B-s2364.txt]

TEDLUK_clean

11.387000    0.000000    0.000000
-1.362696    14.628065    0.000000
-1.362696    -7.448399    12.589744

     1       5.559215       5.559215       5.559215    30[7-(6,6),8-(6),8-(6),8-(6),8-(6)]
     2       8.795893       8.795893       8.795893    30[7-(6,6),8-(6),8-(6),8-(6),8-(6)]
     3       3.102393       3.102393       3.102393    30[7-(6,6),8-(6),8-(6),8-(6),8-(6)]
     4      -0.134285      -0.134285      -0.134285    30[7-(6,6),8-(6),8-(6),8-(6),8-(6)]
     5       5.216131       5.216131       5.216131    1[6-(6,6)]
     6       5.357916       5.357916       5.357916    1[6-(6,6)]
     7       6.380471       6.380471       6.380471    1[6-(6,6)]
     8       6.190666       6.190666       6.190666    1[6-(6,6)]
     9       5.366394       5.366394       5.366394    1[6-(6,6)]
    10       4.703031       4.703031       4.703031    1[6-(6,6)]
    11        8.28846        8.28846        8.28846    1[6-(6,6)]
    12       8.953458       8.953458       8.953458    1[6-(6,6)]
    13       3.450338       3.450338       3.450338    1[6-(7,7)]
    14       3.057991       3.057991       3.057991    1[6-(7,7)]
    15       0.005137       0.005137       0.005137    1[6-(1,6,7)]
    16      -0.806151      -0.806151      -0.806151    1[6-(1,6,7)]
    17      -0.525285      -0.525285      -0.525285    1[6-(1,6,6)]
    18       0.251036       0.251036       0.251036    1[6-(1,6,6)]
    19       1.153421       1.153421       1.153421    1[7-(6,7)]
    20       9.138977       9.138977       9.138977    1[6-(6,6)]
    21       8.997192       8.997192       8.997192    1[6-(6,6)]
    22       7.974637       7.974637       7.974637    1[6-(6,6)]
    23       8.164442       8.164442       8.164442    1[6-(6,6)]
    24       8.988714       8.988714       8.988714    1[6-(6,6)]
    25      -1.734923      -1.734923      -1.734923    1[6-(6,6)]
    26       6.066648       6.066648       6.066648    1[6-(6,6)]
    27        5.40165        5.40165        5.40165    1[6-(6,6)]
    28       -0.48223       -0.48223       -0.48223    1[6-(7,7)]
    29      -0.089883      -0.089883      -0.089883    1[6-(7,7)]
    30       2.962971       2.962971       2.962971    1[6-(1,6,7)]
    31       3.774259       3.774259       3.774259    1[6-(1,6,7)]
    32       3.493393       3.493393       3.493393    1[6-(1,6,6)]
    33       2.717072       2.717072       2.717072    1[6-(1,6,6)]
    34       1.814687       1.814687       1.814687    1[7-(6,7)]
    35       3.445477       3.445477       3.445477    1[6-(6,6)]
    36       3.303692       3.303692       3.303692    1[6-(6,6)]
    37       2.281137       2.281137       2.281137    1[6-(6,6)]
    38       2.470942       2.470942       2.470942    1[6-(6,6)]
    39       3.295214       3.295214       3.295214    1[6-(6,6)]
    40       3.958577       3.958577       3.958577    1[6-(6,6)]
    41       0.373148       0.373148       0.373148    1[6-(6,6)]
    42       -0.29185       -0.29185       -0.29185    1[6-(6,6)]
    43        5.21127        5.21127        5.21127    1[6-(7,7)]
    44       5.603617       5.603617       5.603617    1[6-(7,7)]
    45       8.656471       8.656471       8.656471    1[6-(1,6,7)]
    46       9.467759       9.467759       9.467759    1[6-(1,6,7)]
    47       9.186893       9.186893       9.186893    1[6-(1,6,6)]
    48       8.410572       8.410572       8.410572    1[6-(1,6,6)]
    49       7.508187       7.508187       7.508187    1[7-(6,7)]
    50      -0.477369      -0.477369      -0.477369    1[6-(6,6)]
    51      -0.335584      -0.335584      -0.335584    1[6-(6,6)]
    52       0.686971       0.686971       0.686971    1[6-(6,6)]
    53       0.497166       0.497166       0.497166    1[6-(6,6)]
    54      -0.327106      -0.327106      -0.327106    1[6-(6,6)]
    55      10.396531      10.396531      10.396531    1[6-(6,6)]
    56        2.59496        2.59496        2.59496    1[6-(6,6)]
    57       3.259958       3.259958       3.259958    1[6-(6,6)]
    58       9.143838       9.143838       9.143838    1[6-(7,7)]
    59       8.751491       8.751491       8.751491    1[6-(7,7)]
    60       5.698637       5.698637       5.698637    1[6-(1,6,7)]
    61       4.887349       4.887349       4.887349    1[6-(1,6,7)]
    62       5.168215       5.168215       5.168215    1[6-(1,6,6)]
    63       5.944536       5.944536       5.944536    1[6-(1,6,6)]
    64       6.846921       6.846921       6.846921    1[7-(6,7)]
    65       5.703544       5.703544       5.703544    6[6-(1,6),6-(1,6),6-(8,8)]
    66       5.449426       5.449426       5.449426    6[1-(0),6-(1,6),6-(6,6)]
    67       5.542314       5.542314       5.542314    6[1-(0),6-(1,6),6-(6,8)]
    68       5.911053       5.911053       5.911053    6[6-(1,6),6-(1,6),8-(6)]
    69       6.149405       6.149405       6.149405    6[1-(0),6-(1,6),6-(6,8)]
    70       6.040527       6.040527       6.040527    6[1-(0),6-(1,6),6-(6,6)]
    71       5.640438       5.640438       5.640438    6[6-(6,6),8-(30),8-(30)]
    72       7.234169       7.234169       7.234169    6[6-(1,6),6-(1,6),6-(8,8)]
    73       5.956645       5.956645       5.956645    6[1-(0),6-(1,6),6-(6,6)]
    74        5.55837        5.55837        5.55837    6[1-(0),6-(1,6),6-(6,8)]
    75       6.440024       6.440024       6.440024    6[6-(1,6),6-(1,6),8-(6)]
    76       7.707222       7.707222       7.707222    6[1-(0),6-(1,6),6-(6,8)]
    77       8.098071       8.098071       8.098071    6[1-(0),6-(1,6),6-(6,6)]
    78       6.316027       6.316027       6.316027    6[6-(6,6),8-(30),8-(30)]
    79       3.122315       3.122315       3.122315    6[1-(0),7-(6,30),7-(6,7)]
    80       2.888611       2.888611       2.888611    6[1-(0),7-(1,7),7-(6,30)]
    81      -0.410611      -0.410611      -0.410611    6[1-(0),1-(0),6-(1,1,6),7-(6,7)]
    82      -0.137653      -0.137653      -0.137653    6[1-(0),1-(0),6-(1,1,6),6-(1,1,7)]
    83       8.651564       8.651564       8.651564    6[6-(1,6),6-(1,6),6-(8,8)]
    84       8.905682       8.905682       8.905682    6[1-(0),6-(1,6),6-(6,6)]
    85       8.812794       8.812794       8.812794    6[1-(0),6-(1,6),6-(6,8)]
    86       8.444055       8.444055       8.444055    6[6-(1,6),6-(1,6),8-(6)]
    87       8.205703       8.205703       8.205703    6[1-(0),6-(1,6),6-(6,8)]
    88       8.314581       8.314581       8.314581    6[1-(0),6-(1,6),6-(6,6)]
    89        8.71467        8.71467        8.71467    6[6-(6,6),8-(30),8-(30)]
    90       7.120939       7.120939       7.120939    6[6-(1,6),6-(1,6),6-(8,8)]
    91       8.398463       8.398463       8.398463    6[1-(0),6-(1,6),6-(6,6)]
    92       8.796738       8.796738       8.796738    6[1-(0),6-(1,6),6-(6,8)]
    93       7.915084       7.915084       7.915084    6[6-(1,6),6-(1,6),8-(6)]
    94       6.647886       6.647886       6.647886    6[1-(0),6-(1,6),6-(6,8)]
    95       6.257037       6.257037       6.257037    6[1-(0),6-(1,6),6-(6,6)]
    96       8.039081       8.039081       8.039081    6[6-(6,6),8-(30),8-(30)]
    97      -0.154207      -0.154207      -0.154207    6[1-(0),7-(6,30),7-(6,7)]
    98       0.079497       0.079497       0.079497    6[1-(0),7-(1,7),7-(6,30)]
    99       3.378719       3.378719       3.378719    6[1-(0),1-(0),6-(1,1,6),7-(6,7)]
   100       3.105761       3.105761       3.105761    6[1-(0),1-(0),6-(1,1,6),6-(1,1,7)]
   101       2.958064       2.958064       2.958064    6[6-(1,6),6-(1,6),6-(8,8)]
   102       3.212182       3.212182       3.212182    6[1-(0),6-(1,6),6-(6,6)]
   103       3.119294       3.119294       3.119294    6[1-(0),6-(1,6),6-(6,8)]
   104       2.750555       2.750555       2.750555    6[6-(1,6),6-(1,6),8-(6)]
   105       2.512203       2.512203       2.512203    6[1-(0),6-(1,6),6-(6,8)]
   106       2.621081       2.621081       2.621081    6[1-(0),6-(1,6),6-(6,6)]
   107        3.02117        3.02117        3.02117    6[6-(6,6),8-(30),8-(30)]
   108       1.427439       1.427439       1.427439    6[6-(1,6),6-(1,6),6-(8,8)]
   109       2.704963       2.704963       2.704963    6[1-(0),6-(1,6),6-(6,6)]
   110       3.103238       3.103238       3.103238    6[1-(0),6-(1,6),6-(6,8)]
   111       2.221584       2.221584       2.221584    6[6-(1,6),6-(1,6),8-(6)]
   112       0.954386       0.954386       0.954386    6[1-(0),6-(1,6),6-(6,8)]
   113       0.563537       0.563537       0.563537    6[1-(0),6-(1,6),6-(6,6)]
   114       2.345581       2.345581       2.345581    6[6-(6,6),8-(30),8-(30)]
   115       5.539293       5.539293       5.539293    6[1-(0),7-(6,30),7-(6,7)]
   116       5.772997       5.772997       5.772997    6[1-(0),7-(1,7),7-(6,30)]
   117       9.072219       9.072219       9.072219    6[1-(0),1-(0),6-(1,1,6),7-(6,7)]
   118       8.799261       8.799261       8.799261    6[1-(0),1-(0),6-(1,1,6),6-(1,1,7)]
   119       0.010044       0.010044       0.010044    6[6-(1,6),6-(1,6),6-(8,8)]
   120      -0.244074      -0.244074      -0.244074    6[1-(0),6-(1,6),6-(6,6)]
   121      -0.151186      -0.151186      -0.151186    6[1-(0),6-(1,6),6-(6,8)]
   122       0.217553       0.217553       0.217553    6[6-(1,6),6-(1,6),8-(6)]
   123       0.455905       0.455905       0.455905    6[1-(0),6-(1,6),6-(6,8)]
   124       0.347027       0.347027       0.347027    6[1-(0),6-(1,6),6-(6,6)]
   125      -0.053062      -0.053062      -0.053062    6[6-(6,6),8-(30),8-(30)]
   126       1.540669       1.540669       1.540669    6[6-(1,6),6-(1,6),6-(8,8)]
   127       0.263145       0.263145       0.263145    6[1-(0),6-(1,6),6-(6,6)]
   128       -0.13513       -0.13513       -0.13513    6[1-(0),6-(1,6),6-(6,8)]
   129       0.746524       0.746524       0.746524    6[6-(1,6),6-(1,6),8-(6)]
   130       2.013722       2.013722       2.013722    6[1-(0),6-(1,6),6-(6,8)]
   131       2.404571       2.404571       2.404571    6[1-(0),6-(1,6),6-(6,6)]
   132       0.622527       0.622527       0.622527    6[6-(6,6),8-(30),8-(30)]
   133       8.815815       8.815815       8.815815    6[1-(0),7-(6,30),7-(6,7)]
   134       8.582111       8.582111       8.582111    6[1-(0),7-(1,7),7-(6,30)]
   135       5.282889       5.282889       5.282889    6[1-(0),1-(0),6-(1,1,6),7-(6,7)]
   136       5.555847       5.555847       5.555847    6[1-(0),1-(0),6-(1,1,6),6-(1,1,7)]
   137       3.743109       3.743109       3.743109    7[6-(1,7),6-(1,7),30-(8,8,8,8)]
   138       1.810111       1.810111       1.810111    7[1-(0),6-(1,7),7-(6,6)]
   139       1.977021       1.977021       1.977021    7[6-(1,1,6),6-(1,7),7-(1,6)]
   140      -0.775001      -0.775001      -0.775001    7[6-(1,7),6-(1,7),30-(8,8,8,8)]
   141       1.157997       1.157997       1.157997    7[1-(0),6-(1,7),7-(6,6)]
   142       0.991087       0.991087       0.991087    7[6-(1,1,6),6-(1,7),7-(1,6)]
   143       4.918499       4.918499       4.918499    7[6-(1,7),6-(1,7),30-(8,8,8,8)]
   144       6.851497       6.851497       6.851497    7[1-(0),6-(1,7),7-(6,6)]
   145       6.684587       6.684587       6.684587    7[6-(1,1,6),6-(1,7),7-(1,6)]
   146       9.436609       9.436609       9.436609    7[6-(1,7),6-(1,7),30-(8,8,8,8)]
   147       7.503611       7.503611       7.503611    7[1-(0),6-(1,7),7-(6,6)]
   148       7.670521       7.670521       7.670521    7[6-(1,1,6),6-(1,7),7-(1,6)]
   149       5.693414       5.693414       5.693414    8[6-(6,8),30-(7,8,8,8)]
   150       5.553115       5.553115       5.553115    8[6-(6,8),30-(7,8,8,8)]
   151       6.046974       6.046974       6.046974    8[6-(6,6),6-(6,6)]
   152       5.477367       5.477367       5.477367    8[6-(6,8),30-(7,8,8,8)]
   153       7.475982       7.475982       7.475982    8[6-(6,8),30-(7,8,8,8)]
   154       8.661694       8.661694       8.661694    8[6-(6,8),30-(7,8,8,8)]
   155       8.801993       8.801993       8.801993    8[6-(6,8),30-(7,8,8,8)]
   156       8.308134       8.308134       8.308134    8[6-(6,6),6-(6,6)]
   157       8.877741       8.877741       8.877741    8[6-(6,8),30-(7,8,8,8)]
   158       6.879126       6.879126       6.879126    8[6-(6,8),30-(7,8,8,8)]
   159       2.968194       2.968194       2.968194    8[6-(6,8),30-(7,8,8,8)]
   160       3.108493       3.108493       3.108493    8[6-(6,8),30-(7,8,8,8)]
   161       2.614634       2.614634       2.614634    8[6-(6,6),6-(6,6)]
   162       3.184241       3.184241       3.184241    8[6-(6,8),30-(7,8,8,8)]
   163       1.185626       1.185626       1.185626    8[6-(6,8),30-(7,8,8,8)]
   164       -8.6e-05       -8.6e-05       -8.6e-05    8[6-(6,8),30-(7,8,8,8)]
   165      -0.140385      -0.140385      -0.140385    8[6-(6,8),30-(7,8,8,8)]
   166       0.353474       0.353474       0.353474    8[6-(6,6),6-(6,6)]
   167      -0.216133      -0.216133      -0.216133    8[6-(6,8),30-(7,8,8,8)]
   168       1.782482       1.782482       1.782482    8[6-(6,8),30-(7,8,8,8)]
