# Supplementary material for: A collection of forcefield precursors for metal–organic frameworks
Source: RSC Adv. 2019 Nov 13;9(63):36492–507. doi: 10.1039/c9ra07327b (PMC9075174; doi:10.1039/c9ra07327b)
Supplement: RA-009-C9RA07327B-s2365 [file RA-009-C9RA07327B-s2365.txt]

TEDSIG_clean

10.184100    0.000000    0.000000
0.000000    12.038600    0.000000
-2.997261    0.000000    18.589925

     1       6.937021       6.937021       6.937021    30[7-(6,6),8-(6),8-(6),8-(6)]
     2       3.843238       3.843238       3.843238    30[7-(6,6),8-(6),8-(6),8-(6)]
     3       0.249818       0.249818       0.249818    30[7-(6,6),8-(6),8-(6),8-(6)]
     4       3.343601       3.343601       3.343601    30[7-(6,6),8-(6),8-(6),8-(6)]
     5       0.752133       0.752133       0.752133    1[6-(6,6)]
     6      -0.962565      -0.962565      -0.962565    1[6-(6,6)]
     7       2.189346       2.189346       2.189346    1[6-(6,6)]
     8       3.751965       3.751965       3.751965    1[6-(1,6,6)]
     9       2.655102       2.655102       2.655102    1[6-(1,6,6)]
    10       4.068933       4.068933       4.068933    1[6-(6,7)]
    11       2.084258       2.084258       2.084258    1[6-(1,6,6)]
    12       1.012972       1.012972       1.012972    1[6-(1,6,6)]
    13       1.602408       1.602408       1.602408    1[6-(1,6,7)]
    14        2.75325        2.75325        2.75325    1[6-(1,6,7)]
    15       2.199461       2.199461       2.199461    1[6-(6,7)]
    16       6.263892       6.263892       6.263892    1[6-(1,1,6)]
    17       5.190192       5.190192       5.190192    1[6-(1,1,6)]
    18       5.006727       5.006727       5.006727    1[6-(1,1,6)]
    19      -0.155974      -0.155974      -0.155974    1[6-(6,6)]
    20       1.558724       1.558724       1.558724    1[6-(6,6)]
    21      -1.593187      -1.593187      -1.593187    1[6-(6,6)]
    22       7.028294       7.028294       7.028294    1[6-(1,6,6)]
    23       8.125156       8.125156       8.125156    1[6-(1,6,6)]
    24       6.711326       6.711326       6.711326    1[6-(6,7)]
    25        -1.4881        -1.4881        -1.4881    1[6-(1,6,6)]
    26      -0.416814      -0.416814      -0.416814    1[6-(1,6,6)]
    27       -1.00625       -1.00625       -1.00625    1[6-(1,6,7)]
    28       8.027009       8.027009       8.027009    1[6-(1,6,7)]
    29      -1.603302      -1.603302      -1.603302    1[6-(6,7)]
    30       4.516366       4.516366       4.516366    1[6-(1,1,6)]
    31       5.590066       5.590066       5.590066    1[6-(1,1,6)]
    32       5.773532       5.773532       5.773532    1[6-(1,1,6)]
    33       6.434706       6.434706       6.434706    1[6-(6,6)]
    34       8.149404       8.149404       8.149404    1[6-(6,6)]
    35       4.997493       4.997493       4.997493    1[6-(6,6)]
    36       3.434874       3.434874       3.434874    1[6-(1,6,6)]
    37       4.531737       4.531737       4.531737    1[6-(1,6,6)]
    38       3.117906       3.117906       3.117906    1[6-(6,7)]
    39       5.102581       5.102581       5.102581    1[6-(1,6,6)]
    40       6.173867       6.173867       6.173867    1[6-(1,6,6)]
    41       5.584431       5.584431       5.584431    1[6-(1,6,7)]
    42       4.433589       4.433589       4.433589    1[6-(1,6,7)]
    43       4.987378       4.987378       4.987378    1[6-(6,7)]
    44       0.922947       0.922947       0.922947    1[6-(1,1,6)]
    45       1.996647       1.996647       1.996647    1[6-(1,1,6)]
    46       2.180112       2.180112       2.180112    1[6-(1,1,6)]
    47       7.342813       7.342813       7.342813    1[6-(6,6)]
    48       5.628115       5.628115       5.628115    1[6-(6,6)]
    49       8.780026       8.780026       8.780026    1[6-(6,6)]
    50       0.158545       0.158545       0.158545    1[6-(1,6,6)]
    51      -0.938317      -0.938317      -0.938317    1[6-(1,6,6)]
    52       0.475513       0.475513       0.475513    1[6-(6,7)]
    53       8.674939       8.674939       8.674939    1[6-(1,6,6)]
    54       7.603653       7.603653       7.603653    1[6-(1,6,6)]
    55       8.193089       8.193089       8.193089    1[6-(1,6,7)]
    56       -0.84017       -0.84017       -0.84017    1[6-(1,6,7)]
    57       8.790141       8.790141       8.790141    1[6-(6,7)]
    58       2.670473       2.670473       2.670473    1[6-(1,1,6)]
    59       1.596773       1.596773       1.596773    1[6-(1,1,6)]
    60       1.413307       1.413307       1.413307    1[6-(1,1,6)]
    61      -1.312334      -1.312334      -1.312334    6[6-(6,6),8-(0),8-(30)]
    62       2.778136       2.778136       2.778136    6[6-(6,6),8-(0),8-(30)]
    63       0.711882       0.711882       0.711882    6[1-(0),6-(6,6),6-(6,6)]
    64      -0.315446      -0.315446      -0.315446    6[1-(0),6-(6,6),6-(6,6)]
    65       0.626804       0.626804       0.626804    6[6-(1,6),6-(1,6),6-(8,8)]
    66      -0.294653      -0.294653      -0.294653    6[6-(1,6),6-(1,6),6-(8,8)]
    67       1.658293       1.658293       1.658293    6[6-(1,6),6-(1,6),6-(8,8)]
    68       4.594057       4.594057       4.594057    6[6-(1,1,1),7-(6,30),7-(6,6)]
    69        1.58619        1.58619        1.58619    6[1-(0),6-(6,6),6-(6,6)]
    70       2.816997       2.816997       2.816997    6[1-(0),1-(0),6-(1,1,6),6-(1,1,7)]
    71       4.301495       4.301495       4.301495    6[6-(6,6),8-(0),8-(30)]
    72        4.03311        4.03311        4.03311    6[1-(0),6-(1,7),7-(6,30)]
    73       1.946054       1.946054       1.946054    6[1-(0),1-(0),6-(1,1,6),6-(1,1,6)]
    74       2.545824       2.545824       2.545824    6[1-(0),1-(0),6-(1,1,6),7-(6,6)]
    75       2.996826       2.996826       2.996826    6[1-(0),6-(1,7),7-(6,6)]
    76       5.327596       5.327596       5.327596    6[1-(0),1-(0),1-(0),6-(7,7)]
    77       1.908492       1.908492       1.908492    6[6-(6,6),8-(0),8-(30)]
    78      -2.181977      -2.181977      -2.181977    6[6-(6,6),8-(0),8-(30)]
    79      -0.115724      -0.115724      -0.115724    6[1-(0),6-(6,6),6-(6,6)]
    80       0.911604       0.911604       0.911604    6[1-(0),6-(6,6),6-(6,6)]
    81      -0.030646      -0.030646      -0.030646    6[6-(1,6),6-(1,6),6-(8,8)]
    82       0.890812       0.890812       0.890812    6[6-(1,6),6-(1,6),6-(8,8)]
    83      -1.062135      -1.062135      -1.062135    6[6-(1,6),6-(1,6),6-(8,8)]
    84       6.186201       6.186201       6.186201    6[6-(1,1,1),7-(6,30),7-(6,6)]
    85      -0.990032      -0.990032      -0.990032    6[1-(0),6-(6,6),6-(6,6)]
    86       7.963261       7.963261       7.963261    6[1-(0),1-(0),6-(1,1,6),6-(1,1,7)]
    87       6.478764       6.478764       6.478764    6[6-(6,6),8-(0),8-(30)]
    88       6.747148       6.747148       6.747148    6[1-(0),6-(1,7),7-(6,30)]
    89      -1.349895      -1.349895      -1.349895    6[1-(0),1-(0),6-(1,1,6),6-(1,1,6)]
    90      -1.949665      -1.949665      -1.949665    6[1-(0),1-(0),6-(1,1,6),7-(6,6)]
    91       7.783433       7.783433       7.783433    6[1-(0),6-(1,7),7-(6,6)]
    92       5.452663       5.452663       5.452663    6[1-(0),1-(0),1-(0),6-(7,7)]
    93       8.499173       8.499173       8.499173    6[6-(6,6),8-(0),8-(30)]
    94       4.408703       4.408703       4.408703    6[6-(6,6),8-(0),8-(30)]
    95       6.474957       6.474957       6.474957    6[1-(0),6-(6,6),6-(6,6)]
    96       7.502285       7.502285       7.502285    6[1-(0),6-(6,6),6-(6,6)]
    97       6.560035       6.560035       6.560035    6[6-(1,6),6-(1,6),6-(8,8)]
    98       7.481492       7.481492       7.481492    6[6-(1,6),6-(1,6),6-(8,8)]
    99       5.528546       5.528546       5.528546    6[6-(1,6),6-(1,6),6-(8,8)]
   100       2.592782       2.592782       2.592782    6[6-(1,1,1),7-(6,30),7-(6,6)]
   101       5.600649       5.600649       5.600649    6[1-(0),6-(6,6),6-(6,6)]
   102       4.369842       4.369842       4.369842    6[1-(0),1-(0),6-(1,1,6),6-(1,1,7)]
   103       2.885344       2.885344       2.885344    6[6-(6,6),8-(0),8-(30)]
   104       3.153729       3.153729       3.153729    6[1-(0),6-(1,7),7-(6,30)]
   105       5.240785       5.240785       5.240785    6[1-(0),1-(0),6-(1,1,6),6-(1,1,6)]
   106       4.641015       4.641015       4.641015    6[1-(0),1-(0),6-(1,1,6),7-(6,6)]
   107       4.190013       4.190013       4.190013    6[1-(0),6-(1,7),7-(6,6)]
   108       1.859243       1.859243       1.859243    6[1-(0),1-(0),1-(0),6-(7,7)]
   109       5.278347       5.278347       5.278347    6[6-(6,6),8-(0),8-(30)]
   110       9.368816       9.368816       9.368816    6[6-(6,6),8-(0),8-(30)]
   111       7.302563       7.302563       7.302563    6[1-(0),6-(6,6),6-(6,6)]
   112       6.275235       6.275235       6.275235    6[1-(0),6-(6,6),6-(6,6)]
   113       7.217485       7.217485       7.217485    6[6-(1,6),6-(1,6),6-(8,8)]
   114       6.296027       6.296027       6.296027    6[6-(1,6),6-(1,6),6-(8,8)]
   115       8.248974       8.248974       8.248974    6[6-(1,6),6-(1,6),6-(8,8)]
   116       1.000638       1.000638       1.000638    6[6-(1,1,1),7-(6,30),7-(6,6)]
   117       8.176871       8.176871       8.176871    6[1-(0),6-(6,6),6-(6,6)]
   118      -0.776422      -0.776422      -0.776422    6[1-(0),1-(0),6-(1,1,6),6-(1,1,7)]
   119       0.708075       0.708075       0.708075    6[6-(6,6),8-(0),8-(30)]
   120       0.439691       0.439691       0.439691    6[1-(0),6-(1,7),7-(6,30)]
   121       8.536734       8.536734       8.536734    6[1-(0),1-(0),6-(1,1,6),6-(1,1,6)]
   122       9.136504       9.136504       9.136504    6[1-(0),1-(0),6-(1,1,6),7-(6,6)]
   123      -0.596594      -0.596594      -0.596594    6[1-(0),6-(1,7),7-(6,6)]
   124       1.734176       1.734176       1.734176    6[1-(0),1-(0),1-(0),6-(7,7)]
   125       5.029999       5.029999       5.029999    7[6-(1,6),6-(6,7),30-(8,8,8)]
   126       3.344336       3.344336       3.344336    7[6-(1,1,6),6-(1,6),6-(6,7)]
   127        5.75026        5.75026        5.75026    7[6-(1,6),6-(6,7),30-(8,8,8)]
   128       7.435923       7.435923       7.435923    7[6-(1,1,6),6-(1,6),6-(6,7)]
   129        2.15684        2.15684        2.15684    7[6-(1,6),6-(6,7),30-(8,8,8)]
   130       3.842503       3.842503       3.842503    7[6-(1,1,6),6-(1,6),6-(6,7)]
   131       1.436579       1.436579       1.436579    7[6-(1,6),6-(6,7),30-(8,8,8)]
   132      -0.249084      -0.249084      -0.249084    7[6-(1,1,6),6-(1,6),6-(6,7)]
   133       7.941851       7.941851       7.941851    8[6-(6,8),30-(7,8,8)]
   134       2.744173       2.744173       2.744173    8[6-(6,8),30-(7,8,8)]
   135       3.588639       3.588639       3.588639    8[6-(6,8),30-(7,8,8)]
   136      -1.181057      -1.181057      -1.181057    8[6-(6,8)]
   137       5.052031       5.052031       5.052031    8[6-(6,8)]
   138       0.037877       0.037877       0.037877    8[6-(6,8)]
   139       2.838408       2.838408       2.838408    8[6-(6,8),30-(7,8,8)]
   140      -2.148014      -2.148014      -2.148014    8[6-(6,8),30-(7,8,8)]
   141        7.19162        7.19162        7.19162    8[6-(6,8),30-(7,8,8)]
   142       1.777215       1.777215       1.777215    8[6-(6,8)]
   143       5.728228       5.728228       5.728228    8[6-(6,8)]
   144       3.555542       3.555542       3.555542    8[6-(6,8)]
   145      -0.755012      -0.755012      -0.755012    8[6-(6,8),30-(7,8,8)]
   146       4.442666       4.442666       4.442666    8[6-(6,8),30-(7,8,8)]
   147         3.5982         3.5982         3.5982    8[6-(6,8),30-(7,8,8)]
   148       8.367896       8.367896       8.367896    8[6-(6,8)]
   149       2.134808       2.134808       2.134808    8[6-(6,8)]
   150       7.148962       7.148962       7.148962    8[6-(6,8)]
   151       4.348431       4.348431       4.348431    8[6-(6,8),30-(7,8,8)]
   152       9.334853       9.334853       9.334853    8[6-(6,8),30-(7,8,8)]
   153      -0.004781      -0.004781      -0.004781    8[6-(6,8),30-(7,8,8)]
   154       5.409624       5.409624       5.409624    8[6-(6,8)]
   155       1.458611       1.458611       1.458611    8[6-(6,8)]
   156       3.631297       3.631297       3.631297    8[6-(6,8)]
