# Supplementary material for: A collection of forcefield precursors for metal–organic frameworks
Source: RSC Adv. 2019 Nov 13;9(63):36492–507. doi: 10.1039/c9ra07327b (PMC9075174; doi:10.1039/c9ra07327b)
Supplement: RA-009-C9RA07327B-s2366 [file RA-009-C9RA07327B-s2366.txt]

TEFWIL_clean

26.900700    0.000000    0.000000
-8.966802    25.362258    0.000000
-8.966802    -12.680922    21.964479

     1      -4.483297      -4.483297      -4.483297    49[7-(6,6),7-(6,6),7-(6,6),7-(6,6)]
     2      -4.483358      -4.483358      -4.483358    49[7-(6,6),7-(6,6),7-(6,6),7-(6,6)]
     3      17.195708      17.195708      17.195708    49[7-(6,6),7-(6,6),7-(6,6),7-(6,6)]
     4       9.705139       9.705139       9.705139    49[7-(6,6),7-(6,6),7-(6,6),7-(6,6)]
     5       4.483548       4.483548       4.483548    49[7-(6,6),7-(6,6),7-(6,6),7-(6,6)]
     6       4.483548       4.483548       4.483548    49[7-(6,6),7-(6,6),7-(6,6),7-(6,6)]
     7       8.228863       8.228863       8.228863    49[7-(6,6),7-(6,6),7-(6,6),7-(6,6)]
     8       0.738233       0.738233       0.738233    49[7-(6,6),7-(6,6),7-(6,6),7-(6,6)]
     9      13.450393      13.450393      13.450393    49[7-(6,6),7-(6,6),7-(6,6),7-(6,6)]
    10      13.450454      13.450454      13.450454    49[7-(6,6),7-(6,6),7-(6,6),7-(6,6)]
    11      -0.738043      -0.738043      -0.738043    49[7-(6,6),7-(6,6),7-(6,6),7-(6,6)]
    12      -8.228612      -8.228612      -8.228612    49[7-(6,6),7-(6,6),7-(6,6),7-(6,6)]
    13      13.450393      13.450393      13.450393    49[7-(6,6),7-(6,6),7-(6,6),7-(6,6)]
    14      13.450454      13.450454      13.450454    49[7-(6,6),7-(6,6),7-(6,6),7-(6,6)]
    15      -8.228612      -8.228612      -8.228612    49[7-(6,6),7-(6,6),7-(6,6),7-(6,6)]
    16      -0.738043      -0.738043      -0.738043    49[7-(6,6),7-(6,6),7-(6,6),7-(6,6)]
    17       4.483548       4.483548       4.483548    49[7-(6,6),7-(6,6),7-(6,6),7-(6,6)]
    18       4.483548       4.483548       4.483548    49[7-(6,6),7-(6,6),7-(6,6),7-(6,6)]
    19       0.738233       0.738233       0.738233    49[7-(6,6),7-(6,6),7-(6,6),7-(6,6)]
    20       8.228863       8.228863       8.228863    49[7-(6,6),7-(6,6),7-(6,6),7-(6,6)]
    21      -4.483297      -4.483297      -4.483297    49[7-(6,6),7-(6,6),7-(6,6),7-(6,6)]
    22      -4.483358      -4.483358      -4.483358    49[7-(6,6),7-(6,6),7-(6,6),7-(6,6)]
    23       9.705139       9.705139       9.705139    49[7-(6,6),7-(6,6),7-(6,6),7-(6,6)]
    24      17.195708      17.195708      17.195708    49[7-(6,6),7-(6,6),7-(6,6),7-(6,6)]
    25       3.138492       3.138492       3.138492    1[6-(7,7)]
    26      -1.423864      -1.423864      -1.423864    1[6-(7,7)]
    27      17.643309      17.643309      17.643309    1[6-(7,7)]
    28       7.543057       7.543057       7.543057    1[6-(7,7)]
    29       3.138492       3.138492       3.138492    1[6-(7,7)]
    30       7.543057       7.543057       7.543057    1[6-(7,7)]
    31      17.643309      17.643309      17.643309    1[6-(7,7)]
    32      -1.423864      -1.423864      -1.423864    1[6-(7,7)]
    33      12.105358      12.105358      12.105358    1[6-(7,7)]
    34      -10.39073      -10.39073      -10.39073    1[6-(7,7)]
    35      -0.290405      -0.290405      -0.290405    1[6-(7,7)]
    36      -10.39073      -10.39073      -10.39073    1[6-(7,7)]
    37      -7.542874      -7.542874      -7.542874    1[6-(7,7)]
    38      -3.138262      -3.138262      -3.138262    1[6-(7,7)]
    39      -7.542874      -7.542874      -7.542874    1[6-(7,7)]
    40       9.257501       9.257501       9.257501    1[6-(7,7)]
    41       0.290589       0.290589       0.290589    1[6-(7,7)]
    42       1.424039       1.424039       1.424039    1[6-(7,7)]
    43      14.795406      14.795406      14.795406    1[6-(7,7)]
    44       10.39096       10.39096       10.39096    1[6-(7,7)]
    45       10.39096       10.39096       10.39096    1[6-(7,7)]
    46       0.290589       0.290589       0.290589    1[6-(7,7)]
    47       1.424039       1.424039       1.424039    1[6-(7,7)]
    48      14.795406      14.795406      14.795406    1[6-(7,7)]
    49      -5.690279      -5.690279      -5.690279    1[8-(6),8-(6)]
    50      -1.599557      -1.599557      -1.599557    1[6-(7,7)]
    51      -7.709636      -7.709636      -7.709636    1[8-(6),8-(6)]
    52      -6.255197      -6.255197      -6.255197    1[6-(7,7)]
    53      16.676732      16.676732      16.676732    1[8-(6),8-(6)]
    54      15.222293      15.222293      15.222293    1[6-(7,7)]
    55      14.657375      14.657375      14.657375    1[8-(6),8-(6)]
    56      10.566653      10.566653      10.566653    1[6-(7,7)]
    57       3.276633       3.276633       3.276633    1[8-(6),8-(6)]
    58        7.36731        7.36731        7.36731    1[6-(7,7)]
    59       1.257276       1.257276       1.257276    1[8-(6),8-(6)]
    60        2.71167        2.71167        2.71167    1[6-(7,7)]
    61        7.70982        7.70982        7.70982    1[8-(6),8-(6)]
    62       6.255426       6.255426       6.255426    1[6-(7,7)]
    63       5.690463       5.690463       5.690463    1[8-(6),8-(6)]
    64       1.599786       1.599786       1.599786    1[6-(7,7)]
    65      12.243456      12.243456      12.243456    1[8-(6),8-(6)]
    66      16.334156      16.334156      16.334156    1[6-(7,7)]
    67      10.224132      10.224132      10.224132    1[8-(6),8-(6)]
    68      11.678593      11.678593      11.678593    1[6-(7,7)]
    69      -1.257036      -1.257036      -1.257036    1[8-(6),8-(6)]
    70      -2.711497      -2.711497      -2.711497    1[6-(7,7)]
    71       -3.27636       -3.27636       -3.27636    1[8-(6),8-(6)]
    72       -7.36706       -7.36706       -7.36706    1[6-(7,7)]
    73      -1.257036      -1.257036      -1.257036    1[8-(6),8-(6)]
    74      -2.711497      -2.711497      -2.711497    1[6-(7,7)]
    75       -3.27636       -3.27636       -3.27636    1[8-(6),8-(6)]
    76       -7.36706       -7.36706       -7.36706    1[6-(7,7)]
    77      12.243456      12.243456      12.243456    1[8-(6),8-(6)]
    78      16.334156      16.334156      16.334156    1[6-(7,7)]
    79      10.224132      10.224132      10.224132    1[8-(6),8-(6)]
    80      11.678593      11.678593      11.678593    1[6-(7,7)]
    81      -7.709636      -7.709636      -7.709636    1[8-(6),8-(6)]
    82      -6.255197      -6.255197      -6.255197    1[6-(7,7)]
    83      -5.690279      -5.690279      -5.690279    1[8-(6),8-(6)]
    84      -1.599557      -1.599557      -1.599557    1[6-(7,7)]
    85      14.657375      14.657375      14.657375    1[8-(6),8-(6)]
    86      10.566653      10.566653      10.566653    1[6-(7,7)]
    87      16.676732      16.676732      16.676732    1[8-(6),8-(6)]
    88      15.222293      15.222293      15.222293    1[6-(7,7)]
    89       3.276633       3.276633       3.276633    1[8-(6),8-(6)]
    90        7.36731        7.36731        7.36731    1[6-(7,7)]
    91       1.257276       1.257276       1.257276    1[8-(6),8-(6)]
    92        2.71167        2.71167        2.71167    1[6-(7,7)]
    93        7.70982        7.70982        7.70982    1[8-(6),8-(6)]
    94       6.255426       6.255426       6.255426    1[6-(7,7)]
    95       5.690463       5.690463       5.690463    1[8-(6),8-(6)]
    96       1.599786       1.599786       1.599786    1[6-(7,7)]
    97      -1.959997      -1.959997      -1.959997    6[6-(6,7),8-(0),8-(0)]
    98      -3.039606      -3.039606      -3.039606    6[6-(6,7),6-(8,8),7-(6,49)]
    99      -5.740478      -5.740478      -5.740478    6[6-(6,7),8-(0),8-(1)]
   100      -4.275288      -4.275288      -4.275288    6[6-(6,7),6-(8,8),7-(6,49)]
   101      -4.714706      -4.714706      -4.714706    6[6-(6,7),8-(0),8-(0)]
   102      -3.358915      -3.358915      -3.358915    6[6-(6,7),6-(8,8),7-(6,49)]
   103      -6.221138      -6.221138      -6.221138    6[6-(6,7),8-(0),8-(1)]
   104      -6.595947      -6.595947      -6.595947    6[6-(6,7),6-(8,8),7-(6,49)]
   105      17.447858      17.447858      17.447858    6[6-(6,7),8-(0),8-(0)]
   106      17.526756      17.526756      17.526756    6[6-(6,7),6-(8,8),7-(6,49)]
   107      17.168104      17.168104      17.168104    6[6-(6,7),8-(0),8-(1)]
   108      16.330601      16.330601      16.330601    6[6-(6,7),6-(8,8),7-(6,49)]
   109       7.161036       7.161036       7.161036    6[6-(6,7),8-(0),8-(0)]
   110       6.805957       6.805957       6.805957    6[6-(6,7),6-(8,8),7-(6,49)]
   111      12.727704      12.727704      12.727704    6[6-(6,7),8-(0),8-(1)]
   112      12.474826      12.474826      12.474826    6[6-(6,7),6-(8,8),7-(6,49)]
   113       7.006829       7.006829       7.006829    6[6-(6,7),8-(0),8-(0)]
   114       5.927206       5.927206       5.927206    6[6-(6,7),6-(8,8),7-(6,49)]
   115       3.226406       3.226406       3.226406    6[6-(6,7),8-(0),8-(1)]
   116       4.691597       4.691597       4.691597    6[6-(6,7),6-(8,8),7-(6,49)]
   117       4.252182       4.252182       4.252182    6[6-(6,7),8-(0),8-(0)]
   118       5.607982       5.607982       5.607982    6[6-(6,7),6-(8,8),7-(6,49)]
   119       2.745778       2.745778       2.745778    6[6-(6,7),8-(0),8-(1)]
   120        2.37095        2.37095        2.37095    6[6-(6,7),6-(8,8),7-(6,49)]
   121       8.481033       8.481033       8.481033    6[6-(6,7),8-(0),8-(0)]
   122       8.559944       8.559944       8.559944    6[6-(6,7),6-(8,8),7-(6,49)]
   123       8.201221       8.201221       8.201221    6[6-(6,7),8-(0),8-(1)]
   124       7.363716       7.363716       7.363716    6[6-(6,7),6-(8,8),7-(6,49)]
   125      -1.805851      -1.805851      -1.805851    6[6-(6,7),8-(0),8-(0)]
   126       -2.16094       -2.16094       -2.16094    6[6-(6,7),6-(8,8),7-(6,49)]
   127       3.760787       3.760787       3.760787    6[6-(6,7),8-(0),8-(1)]
   128       3.507928       3.507928       3.507928    6[6-(6,7),6-(8,8),7-(6,49)]
   129      15.973669      15.973669      15.973669    6[6-(6,7),8-(0),8-(0)]
   130      14.894057      14.894057      14.894057    6[6-(6,7),6-(8,8),7-(6,49)]
   131      12.193237      12.193237      12.193237    6[6-(6,7),8-(0),8-(1)]
   132      13.658431      13.658431      13.658431    6[6-(6,7),6-(8,8),7-(6,49)]
   133       13.21913       13.21913       13.21913    6[6-(6,7),8-(0),8-(0)]
   134      14.574924      14.574924      14.574924    6[6-(6,7),6-(8,8),7-(6,49)]
   135      11.712649      11.712649      11.712649    6[6-(6,7),8-(0),8-(1)]
   136      11.337836      11.337836      11.337836    6[6-(6,7),6-(8,8),7-(6,49)]
   137      -0.485915      -0.485915      -0.485915    6[6-(6,7),8-(0),8-(0)]
   138      -0.406998      -0.406998      -0.406998    6[6-(6,7),6-(8,8),7-(6,49)]
   139      -0.765651      -0.765651      -0.765651    6[6-(6,7),8-(0),8-(1)]
   140      -1.603169      -1.603169      -1.603169    6[6-(6,7),6-(8,8),7-(6,49)]
   141     -10.772692     -10.772692     -10.772692    6[6-(6,7),8-(0),8-(0)]
   142     -11.127791     -11.127791     -11.127791    6[6-(6,7),6-(8,8),7-(6,49)]
   143      -5.206043      -5.206043      -5.206043    6[6-(6,7),8-(0),8-(1)]
   144      -5.458906      -5.458906      -5.458906    6[6-(6,7),6-(8,8),7-(6,49)]
   145      -4.252034      -4.252034      -4.252034    6[6-(6,7),8-(0),8-(0)]
   146      -5.607828      -5.607828      -5.607828    6[6-(6,7),6-(8,8),7-(6,49)]
   147      -2.745553      -2.745553      -2.745553    6[6-(6,7),8-(0),8-(1)]
   148       -2.37074       -2.37074       -2.37074    6[6-(6,7),6-(8,8),7-(6,49)]
   149      -7.006573      -7.006573      -7.006573    6[6-(6,7),8-(0),8-(0)]
   150      -5.926961      -5.926961      -5.926961    6[6-(6,7),6-(8,8),7-(6,49)]
   151      -3.226141      -3.226141      -3.226141    6[6-(6,7),8-(0),8-(1)]
   152      -4.691335      -4.691335      -4.691335    6[6-(6,7),6-(8,8),7-(6,49)]
   153      19.739788      19.739788      19.739788    6[6-(6,7),8-(0),8-(0)]
   154      20.094887      20.094887      20.094887    6[6-(6,7),6-(8,8),7-(6,49)]
   155      14.173139      14.173139      14.173139    6[6-(6,7),8-(0),8-(1)]
   156      14.426002      14.426002      14.426002    6[6-(6,7),6-(8,8),7-(6,49)]
   157       9.453011       9.453011       9.453011    6[6-(6,7),8-(0),8-(0)]
   158       9.374094       9.374094       9.374094    6[6-(6,7),6-(8,8),7-(6,49)]
   159       9.732747       9.732747       9.732747    6[6-(6,7),8-(0),8-(1)]
   160      10.570265      10.570265      10.570265    6[6-(6,7),6-(8,8),7-(6,49)]
   161      -8.480762      -8.480762      -8.480762    6[6-(6,7),8-(0),8-(0)]
   162       -8.55966       -8.55966       -8.55966    6[6-(6,7),6-(8,8),7-(6,49)]
   163      -8.201008      -8.201008      -8.201008    6[6-(6,7),8-(0),8-(1)]
   164      -7.363505      -7.363505      -7.363505    6[6-(6,7),6-(8,8),7-(6,49)]
   165        1.80606        1.80606        1.80606    6[6-(6,7),8-(0),8-(0)]
   166       2.161139       2.161139       2.161139    6[6-(6,7),6-(8,8),7-(6,49)]
   167      -3.760608      -3.760608      -3.760608    6[6-(6,7),8-(0),8-(1)]
   168       -3.50773       -3.50773       -3.50773    6[6-(6,7),6-(8,8),7-(6,49)]
   169      10.927093      10.927093      10.927093    6[6-(6,7),8-(0),8-(0)]
   170      12.006702      12.006702      12.006702    6[6-(6,7),6-(8,8),7-(6,49)]
   171      14.707574      14.707574      14.707574    6[6-(6,7),8-(0),8-(1)]
   172      13.242384      13.242384      13.242384    6[6-(6,7),6-(8,8),7-(6,49)]
   173      13.681802      13.681802      13.681802    6[6-(6,7),8-(0),8-(0)]
   174      12.326011      12.326011      12.326011    6[6-(6,7),6-(8,8),7-(6,49)]
   175      15.188234      15.188234      15.188234    6[6-(6,7),8-(0),8-(1)]
   176      15.563043      15.563043      15.563043    6[6-(6,7),6-(8,8),7-(6,49)]
   177      10.772947      10.772947      10.772947    6[6-(6,7),8-(0),8-(0)]
   178      11.128036      11.128036      11.128036    6[6-(6,7),6-(8,8),7-(6,49)]
   179       5.206309       5.206309       5.206309    6[6-(6,7),8-(0),8-(1)]
   180       5.459168       5.459168       5.459168    6[6-(6,7),6-(8,8),7-(6,49)]
   181       0.486063       0.486063       0.486063    6[6-(6,7),8-(0),8-(0)]
   182       0.407152       0.407152       0.407152    6[6-(6,7),6-(8,8),7-(6,49)]
   183       0.765875       0.765875       0.765875    6[6-(6,7),8-(0),8-(1)]
   184        1.60338        1.60338        1.60338    6[6-(6,7),6-(8,8),7-(6,49)]
   185       4.714914       4.714914       4.714914    6[6-(6,7),8-(0),8-(0)]
   186       3.359114       3.359114       3.359114    6[6-(6,7),6-(8,8),7-(6,49)]
   187       6.221318       6.221318       6.221318    6[6-(6,7),8-(0),8-(1)]
   188       6.596146       6.596146       6.596146    6[6-(6,7),6-(8,8),7-(6,49)]
   189       1.960267       1.960267       1.960267    6[6-(6,7),8-(0),8-(0)]
   190        3.03989        3.03989        3.03989    6[6-(6,7),6-(8,8),7-(6,49)]
   191        5.74069        5.74069        5.74069    6[6-(6,7),8-(0),8-(1)]
   192       4.275499       4.275499       4.275499    6[6-(6,7),6-(8,8),7-(6,49)]
   193      10.927093      10.927093      10.927093    6[6-(6,7),8-(0),8-(0)]
   194      12.006702      12.006702      12.006702    6[6-(6,7),6-(8,8),7-(6,49)]
   195      14.707574      14.707574      14.707574    6[6-(6,7),8-(0),8-(1)]
   196      13.242384      13.242384      13.242384    6[6-(6,7),6-(8,8),7-(6,49)]
   197      13.681802      13.681802      13.681802    6[6-(6,7),8-(0),8-(0)]
   198      12.326011      12.326011      12.326011    6[6-(6,7),6-(8,8),7-(6,49)]
   199      15.188234      15.188234      15.188234    6[6-(6,7),8-(0),8-(1)]
   200      15.563043      15.563043      15.563043    6[6-(6,7),6-(8,8),7-(6,49)]
   201      -8.480762      -8.480762      -8.480762    6[6-(6,7),8-(0),8-(0)]
   202       -8.55966       -8.55966       -8.55966    6[6-(6,7),6-(8,8),7-(6,49)]
   203      -8.201008      -8.201008      -8.201008    6[6-(6,7),8-(0),8-(1)]
   204      -7.363505      -7.363505      -7.363505    6[6-(6,7),6-(8,8),7-(6,49)]
   205        1.80606        1.80606        1.80606    6[6-(6,7),8-(0),8-(0)]
   206       2.161139       2.161139       2.161139    6[6-(6,7),6-(8,8),7-(6,49)]
   207      -3.760608      -3.760608      -3.760608    6[6-(6,7),8-(0),8-(1)]
   208       -3.50773       -3.50773       -3.50773    6[6-(6,7),6-(8,8),7-(6,49)]
   209       1.960267       1.960267       1.960267    6[6-(6,7),8-(0),8-(0)]
   210        3.03989        3.03989        3.03989    6[6-(6,7),6-(8,8),7-(6,49)]
   211        5.74069        5.74069        5.74069    6[6-(6,7),8-(0),8-(1)]
   212       4.275499       4.275499       4.275499    6[6-(6,7),6-(8,8),7-(6,49)]
   213       4.714914       4.714914       4.714914    6[6-(6,7),8-(0),8-(0)]
   214       3.359114       3.359114       3.359114    6[6-(6,7),6-(8,8),7-(6,49)]
   215       6.221318       6.221318       6.221318    6[6-(6,7),8-(0),8-(1)]
   216       6.596146       6.596146       6.596146    6[6-(6,7),6-(8,8),7-(6,49)]
   217       0.486063       0.486063       0.486063    6[6-(6,7),8-(0),8-(0)]
   218       0.407152       0.407152       0.407152    6[6-(6,7),6-(8,8),7-(6,49)]
   219       0.765875       0.765875       0.765875    6[6-(6,7),8-(0),8-(1)]
   220        1.60338        1.60338        1.60338    6[6-(6,7),6-(8,8),7-(6,49)]
   221      10.772947      10.772947      10.772947    6[6-(6,7),8-(0),8-(0)]
   222      11.128036      11.128036      11.128036    6[6-(6,7),6-(8,8),7-(6,49)]
   223       5.206309       5.206309       5.206309    6[6-(6,7),8-(0),8-(1)]
   224       5.459168       5.459168       5.459168    6[6-(6,7),6-(8,8),7-(6,49)]
   225      -7.006573      -7.006573      -7.006573    6[6-(6,7),8-(0),8-(0)]
   226      -5.926961      -5.926961      -5.926961    6[6-(6,7),6-(8,8),7-(6,49)]
   227      -3.226141      -3.226141      -3.226141    6[6-(6,7),8-(0),8-(1)]
   228      -4.691335      -4.691335      -4.691335    6[6-(6,7),6-(8,8),7-(6,49)]
   229      -4.252034      -4.252034      -4.252034    6[6-(6,7),8-(0),8-(0)]
   230      -5.607828      -5.607828      -5.607828    6[6-(6,7),6-(8,8),7-(6,49)]
   231      -2.745553      -2.745553      -2.745553    6[6-(6,7),8-(0),8-(1)]
   232       -2.37074       -2.37074       -2.37074    6[6-(6,7),6-(8,8),7-(6,49)]
   233       9.453011       9.453011       9.453011    6[6-(6,7),8-(0),8-(0)]
   234       9.374094       9.374094       9.374094    6[6-(6,7),6-(8,8),7-(6,49)]
   235       9.732747       9.732747       9.732747    6[6-(6,7),8-(0),8-(1)]
   236      10.570265      10.570265      10.570265    6[6-(6,7),6-(8,8),7-(6,49)]
   237      19.739788      19.739788      19.739788    6[6-(6,7),8-(0),8-(0)]
   238      20.094887      20.094887      20.094887    6[6-(6,7),6-(8,8),7-(6,49)]
   239      14.173139      14.173139      14.173139    6[6-(6,7),8-(0),8-(1)]
   240      14.426002      14.426002      14.426002    6[6-(6,7),6-(8,8),7-(6,49)]
   241       13.21913       13.21913       13.21913    6[6-(6,7),8-(0),8-(0)]
   242      14.574924      14.574924      14.574924    6[6-(6,7),6-(8,8),7-(6,49)]
   243      11.712649      11.712649      11.712649    6[6-(6,7),8-(0),8-(1)]
   244      11.337836      11.337836      11.337836    6[6-(6,7),6-(8,8),7-(6,49)]
   245      15.973669      15.973669      15.973669    6[6-(6,7),8-(0),8-(0)]
   246      14.894057      14.894057      14.894057    6[6-(6,7),6-(8,8),7-(6,49)]
   247      12.193237      12.193237      12.193237    6[6-(6,7),8-(0),8-(1)]
   248      13.658431      13.658431      13.658431    6[6-(6,7),6-(8,8),7-(6,49)]
   249     -10.772692     -10.772692     -10.772692    6[6-(6,7),8-(0),8-(0)]
   250     -11.127791     -11.127791     -11.127791    6[6-(6,7),6-(8,8),7-(6,49)]
   251      -5.206043      -5.206043      -5.206043    6[6-(6,7),8-(0),8-(1)]
   252      -5.458906      -5.458906      -5.458906    6[6-(6,7),6-(8,8),7-(6,49)]
   253      -0.485915      -0.485915      -0.485915    6[6-(6,7),8-(0),8-(0)]
   254      -0.406998      -0.406998      -0.406998    6[6-(6,7),6-(8,8),7-(6,49)]
   255      -0.765651      -0.765651      -0.765651    6[6-(6,7),8-(0),8-(1)]
   256      -1.603169      -1.603169      -1.603169    6[6-(6,7),6-(8,8),7-(6,49)]
   257      17.447858      17.447858      17.447858    6[6-(6,7),8-(0),8-(0)]
   258      17.526756      17.526756      17.526756    6[6-(6,7),6-(8,8),7-(6,49)]
   259      17.168104      17.168104      17.168104    6[6-(6,7),8-(0),8-(1)]
   260      16.330601      16.330601      16.330601    6[6-(6,7),6-(8,8),7-(6,49)]
   261       7.161036       7.161036       7.161036    6[6-(6,7),8-(0),8-(0)]
   262       6.805957       6.805957       6.805957    6[6-(6,7),6-(8,8),7-(6,49)]
   263      12.727704      12.727704      12.727704    6[6-(6,7),8-(0),8-(1)]
   264      12.474826      12.474826      12.474826    6[6-(6,7),6-(8,8),7-(6,49)]
   265      -1.959997      -1.959997      -1.959997    6[6-(6,7),8-(0),8-(0)]
   266      -3.039606      -3.039606      -3.039606    6[6-(6,7),6-(8,8),7-(6,49)]
   267      -5.740478      -5.740478      -5.740478    6[6-(6,7),8-(0),8-(1)]
   268      -4.275288      -4.275288      -4.275288    6[6-(6,7),6-(8,8),7-(6,49)]
   269      -4.714706      -4.714706      -4.714706    6[6-(6,7),8-(0),8-(0)]
   270      -3.358915      -3.358915      -3.358915    6[6-(6,7),6-(8,8),7-(6,49)]
   271      -6.221138      -6.221138      -6.221138    6[6-(6,7),8-(0),8-(1)]
   272      -6.595947      -6.595947      -6.595947    6[6-(6,7),6-(8,8),7-(6,49)]
   273      -1.805851      -1.805851      -1.805851    6[6-(6,7),8-(0),8-(0)]
   274       -2.16094       -2.16094       -2.16094    6[6-(6,7),6-(8,8),7-(6,49)]
   275       3.760787       3.760787       3.760787    6[6-(6,7),8-(0),8-(1)]
   276       3.507928       3.507928       3.507928    6[6-(6,7),6-(8,8),7-(6,49)]
   277       8.481033       8.481033       8.481033    6[6-(6,7),8-(0),8-(0)]
   278       8.559944       8.559944       8.559944    6[6-(6,7),6-(8,8),7-(6,49)]
   279       8.201221       8.201221       8.201221    6[6-(6,7),8-(0),8-(1)]
   280       7.363716       7.363716       7.363716    6[6-(6,7),6-(8,8),7-(6,49)]
   281       4.252182       4.252182       4.252182    6[6-(6,7),8-(0),8-(0)]
   282       5.607982       5.607982       5.607982    6[6-(6,7),6-(8,8),7-(6,49)]
   283       2.745778       2.745778       2.745778    6[6-(6,7),8-(0),8-(1)]
   284        2.37095        2.37095        2.37095    6[6-(6,7),6-(8,8),7-(6,49)]
   285       7.006829       7.006829       7.006829    6[6-(6,7),8-(0),8-(0)]
   286       5.927206       5.927206       5.927206    6[6-(6,7),6-(8,8),7-(6,49)]
   287       3.226406       3.226406       3.226406    6[6-(6,7),8-(0),8-(1)]
   288       4.691597       4.691597       4.691597    6[6-(6,7),6-(8,8),7-(6,49)]
   289       4.051323       4.051323       4.051323    6[1-(0),7-(6,49),7-(6,49)]
   290      -1.856067      -1.856067      -1.856067    6[1-(0),7-(6,49),7-(6,49)]
   291      17.594892      17.594892      17.594892    6[1-(0),7-(6,49),7-(6,49)]
   292       7.110846       7.110846       7.110846    6[1-(0),7-(6,49),7-(6,49)]
   293       4.051323       4.051323       4.051323    6[1-(0),7-(6,49),7-(6,49)]
   294       7.110846       7.110846       7.110846    6[1-(0),7-(6,49),7-(6,49)]
   295      17.594892      17.594892      17.594892    6[1-(0),7-(6,49),7-(6,49)]
   296      -1.856067      -1.856067      -1.856067    6[1-(0),7-(6,49),7-(6,49)]
   297      13.018186      13.018186      13.018186    6[1-(0),7-(6,49),7-(6,49)]
   298      -10.82293      -10.82293      -10.82293    6[1-(0),7-(6,49),7-(6,49)]
   299      -0.338834      -0.338834      -0.338834    6[1-(0),7-(6,49),7-(6,49)]
   300      -10.82293      -10.82293      -10.82293    6[1-(0),7-(6,49),7-(6,49)]
   301      -7.110674      -7.110674      -7.110674    6[1-(0),7-(6,49),7-(6,49)]
   302       -4.05109       -4.05109       -4.05109    6[1-(0),7-(6,49),7-(6,49)]
   303      -7.110674      -7.110674      -7.110674    6[1-(0),7-(6,49),7-(6,49)]
   304        9.30593        9.30593        9.30593    6[1-(0),7-(6,49),7-(6,49)]
   305       0.339006       0.339006       0.339006    6[1-(0),7-(6,49),7-(6,49)]
   306        1.85625        1.85625        1.85625    6[1-(0),7-(6,49),7-(6,49)]
   307      13.882575      13.882575      13.882575    6[1-(0),7-(6,49),7-(6,49)]
   308      10.823163      10.823163      10.823163    6[1-(0),7-(6,49),7-(6,49)]
   309      10.823163      10.823163      10.823163    6[1-(0),7-(6,49),7-(6,49)]
   310       0.339006       0.339006       0.339006    6[1-(0),7-(6,49),7-(6,49)]
   311        1.85625        1.85625        1.85625    6[1-(0),7-(6,49),7-(6,49)]
   312      13.882575      13.882575      13.882575    6[1-(0),7-(6,49),7-(6,49)]
   313      -2.338433      -2.338433      -2.338433    6[1-(0),7-(6,49),7-(6,49)]
   314      -6.488337      -6.488337      -6.488337    6[1-(0),7-(6,49),7-(6,49)]
   315      15.455433      15.455433      15.455433    6[1-(0),7-(6,49),7-(6,49)]
   316      11.305529      11.305529      11.305529    6[1-(0),7-(6,49),7-(6,49)]
   317       6.628441       6.628441       6.628441    6[1-(0),7-(6,49),7-(6,49)]
   318       2.478537       2.478537       2.478537    6[1-(0),7-(6,49),7-(6,49)]
   319       6.488559       6.488559       6.488559    6[1-(0),7-(6,49),7-(6,49)]
   320       2.338655       2.338655       2.338655    6[1-(0),7-(6,49),7-(6,49)]
   321      15.595284      15.595284      15.595284    6[1-(0),7-(6,49),7-(6,49)]
   322      11.445448      11.445448      11.445448    6[1-(0),7-(6,49),7-(6,49)]
   323      -2.478352      -2.478352      -2.478352    6[1-(0),7-(6,49),7-(6,49)]
   324      -6.628188      -6.628188      -6.628188    6[1-(0),7-(6,49),7-(6,49)]
   325      -2.478352      -2.478352      -2.478352    6[1-(0),7-(6,49),7-(6,49)]
   326      -6.628188      -6.628188      -6.628188    6[1-(0),7-(6,49),7-(6,49)]
   327      15.595284      15.595284      15.595284    6[1-(0),7-(6,49),7-(6,49)]
   328      11.445448      11.445448      11.445448    6[1-(0),7-(6,49),7-(6,49)]
   329      -6.488337      -6.488337      -6.488337    6[1-(0),7-(6,49),7-(6,49)]
   330      -2.338433      -2.338433      -2.338433    6[1-(0),7-(6,49),7-(6,49)]
   331      11.305529      11.305529      11.305529    6[1-(0),7-(6,49),7-(6,49)]
   332      15.455433      15.455433      15.455433    6[1-(0),7-(6,49),7-(6,49)]
   333       6.628441       6.628441       6.628441    6[1-(0),7-(6,49),7-(6,49)]
   334       2.478537       2.478537       2.478537    6[1-(0),7-(6,49),7-(6,49)]
   335       6.488559       6.488559       6.488559    6[1-(0),7-(6,49),7-(6,49)]
   336       2.338655       2.338655       2.338655    6[1-(0),7-(6,49),7-(6,49)]
   337      -4.286009      -4.286009      -4.286009    7[6-(1,7),6-(6,6),49-(7,7,7)]
   338       -3.53282       -3.53282       -3.53282    7[6-(1,7),6-(6,6),49-(7,7,7)]
   339      -3.073768      -3.073768      -3.073768    7[6-(1,7),6-(6,6),49-(7,7,7)]
   340       -6.00772       -6.00772       -6.00772    7[6-(1,7),6-(6,6),49-(7,7,7)]
   341      17.564414      17.564414      17.564414    7[6-(1,7),6-(6,6),49-(7,7,7)]
   342      16.280382      16.280382      16.280382    7[6-(1,7),6-(6,6),49-(7,7,7)]
   343       7.729555       7.729555       7.729555    7[6-(1,7),6-(6,6),49-(7,7,7)]
   344       11.19435       11.19435       11.19435    7[6-(1,7),6-(6,6),49-(7,7,7)]
   345       4.680808       4.680808       4.680808    7[6-(1,7),6-(6,6),49-(7,7,7)]
   346       5.434049       5.434049       5.434049    7[6-(1,7),6-(6,6),49-(7,7,7)]
   347       5.893139       5.893139       5.893139    7[6-(1,7),6-(6,6),49-(7,7,7)]
   348       2.959171       2.959171       2.959171    7[6-(1,7),6-(6,6),49-(7,7,7)]
   349       8.597597       8.597597       8.597597    7[6-(1,7),6-(6,6),49-(7,7,7)]
   350       7.313512       7.313512       7.313512    7[6-(1,7),6-(6,6),49-(7,7,7)]
   351      -1.237352      -1.237352      -1.237352    7[6-(1,7),6-(6,6),49-(7,7,7)]
   352       2.227459       2.227459       2.227459    7[6-(1,7),6-(6,6),49-(7,7,7)]
   353      13.647661      13.647661      13.647661    7[6-(1,7),6-(6,6),49-(7,7,7)]
   354      14.400889      14.400889      14.400889    7[6-(1,7),6-(6,6),49-(7,7,7)]
   355      14.860063      14.860063      14.860063    7[6-(1,7),6-(6,6),49-(7,7,7)]
   356      11.926073      11.926073      11.926073    7[6-(1,7),6-(6,6),49-(7,7,7)]
   357      -0.369327      -0.369327      -0.369327    7[6-(1,7),6-(6,6),49-(7,7,7)]
   358      -1.653389      -1.653389      -1.653389    7[6-(1,7),6-(6,6),49-(7,7,7)]
   359     -10.204206     -10.204206     -10.204206    7[6-(1,7),6-(6,6),49-(7,7,7)]
   360      -6.739381      -6.739381      -6.739381    7[6-(1,7),6-(6,6),49-(7,7,7)]
   361      -5.892967      -5.892967      -5.892967    7[6-(1,7),6-(6,6),49-(7,7,7)]
   362      -2.958977      -2.958977      -2.958977    7[6-(1,7),6-(6,6),49-(7,7,7)]
   363      -4.680565      -4.680565      -4.680565    7[6-(1,7),6-(6,6),49-(7,7,7)]
   364      -5.433793      -5.433793      -5.433793    7[6-(1,7),6-(6,6),49-(7,7,7)]
   365      19.171302      19.171302      19.171302    7[6-(1,7),6-(6,6),49-(7,7,7)]
   366      15.706477      15.706477      15.706477    7[6-(1,7),6-(6,6),49-(7,7,7)]
   367       9.336423       9.336423       9.336423    7[6-(1,7),6-(6,6),49-(7,7,7)]
   368      10.620485      10.620485      10.620485    7[6-(1,7),6-(6,6),49-(7,7,7)]
   369      -8.597318      -8.597318      -8.597318    7[6-(1,7),6-(6,6),49-(7,7,7)]
   370      -7.313286      -7.313286      -7.313286    7[6-(1,7),6-(6,6),49-(7,7,7)]
   371       1.237541       1.237541       1.237541    7[6-(1,7),6-(6,6),49-(7,7,7)]
   372      -2.227254      -2.227254      -2.227254    7[6-(1,7),6-(6,6),49-(7,7,7)]
   373      13.253105      13.253105      13.253105    7[6-(1,7),6-(6,6),49-(7,7,7)]
   374      12.499916      12.499916      12.499916    7[6-(1,7),6-(6,6),49-(7,7,7)]
   375      12.040864      12.040864      12.040864    7[6-(1,7),6-(6,6),49-(7,7,7)]
   376      14.974816      14.974816      14.974816    7[6-(1,7),6-(6,6),49-(7,7,7)]
   377      10.204448      10.204448      10.204448    7[6-(1,7),6-(6,6),49-(7,7,7)]
   378       6.739637       6.739637       6.739637    7[6-(1,7),6-(6,6),49-(7,7,7)]
   379       0.369499       0.369499       0.369499    7[6-(1,7),6-(6,6),49-(7,7,7)]
   380       1.653584       1.653584       1.653584    7[6-(1,7),6-(6,6),49-(7,7,7)]
   381       3.073957       3.073957       3.073957    7[6-(1,7),6-(6,6),49-(7,7,7)]
   382       6.007925       6.007925       6.007925    7[6-(1,7),6-(6,6),49-(7,7,7)]
   383       4.286288       4.286288       4.286288    7[6-(1,7),6-(6,6),49-(7,7,7)]
   384       3.533047       3.533047       3.533047    7[6-(1,7),6-(6,6),49-(7,7,7)]
   385      13.253105      13.253105      13.253105    7[6-(1,7),6-(6,6),49-(7,7,7)]
   386      12.499916      12.499916      12.499916    7[6-(1,7),6-(6,6),49-(7,7,7)]
   387      12.040864      12.040864      12.040864    7[6-(1,7),6-(6,6),49-(7,7,7)]
   388      14.974816      14.974816      14.974816    7[6-(1,7),6-(6,6),49-(7,7,7)]
   389      -8.597318      -8.597318      -8.597318    7[6-(1,7),6-(6,6),49-(7,7,7)]
   390      -7.313286      -7.313286      -7.313286    7[6-(1,7),6-(6,6),49-(7,7,7)]
   391       1.237541       1.237541       1.237541    7[6-(1,7),6-(6,6),49-(7,7,7)]
   392      -2.227254      -2.227254      -2.227254    7[6-(1,7),6-(6,6),49-(7,7,7)]
   393       4.286288       4.286288       4.286288    7[6-(1,7),6-(6,6),49-(7,7,7)]
   394       3.533047       3.533047       3.533047    7[6-(1,7),6-(6,6),49-(7,7,7)]
   395       3.073957       3.073957       3.073957    7[6-(1,7),6-(6,6),49-(7,7,7)]
   396       6.007925       6.007925       6.007925    7[6-(1,7),6-(6,6),49-(7,7,7)]
   397       0.369499       0.369499       0.369499    7[6-(1,7),6-(6,6),49-(7,7,7)]
   398       1.653584       1.653584       1.653584    7[6-(1,7),6-(6,6),49-(7,7,7)]
   399      10.204448      10.204448      10.204448    7[6-(1,7),6-(6,6),49-(7,7,7)]
   400       6.739637       6.739637       6.739637    7[6-(1,7),6-(6,6),49-(7,7,7)]
   401      -4.680565      -4.680565      -4.680565    7[6-(1,7),6-(6,6),49-(7,7,7)]
   402      -5.433793      -5.433793      -5.433793    7[6-(1,7),6-(6,6),49-(7,7,7)]
   403      -5.892967      -5.892967      -5.892967    7[6-(1,7),6-(6,6),49-(7,7,7)]
   404      -2.958977      -2.958977      -2.958977    7[6-(1,7),6-(6,6),49-(7,7,7)]
   405       9.336423       9.336423       9.336423    7[6-(1,7),6-(6,6),49-(7,7,7)]
   406      10.620485      10.620485      10.620485    7[6-(1,7),6-(6,6),49-(7,7,7)]
   407      19.171302      19.171302      19.171302    7[6-(1,7),6-(6,6),49-(7,7,7)]
   408      15.706477      15.706477      15.706477    7[6-(1,7),6-(6,6),49-(7,7,7)]
   409      14.860063      14.860063      14.860063    7[6-(1,7),6-(6,6),49-(7,7,7)]
   410      11.926073      11.926073      11.926073    7[6-(1,7),6-(6,6),49-(7,7,7)]
   411      13.647661      13.647661      13.647661    7[6-(1,7),6-(6,6),49-(7,7,7)]
   412      14.400889      14.400889      14.400889    7[6-(1,7),6-(6,6),49-(7,7,7)]
   413     -10.204206     -10.204206     -10.204206    7[6-(1,7),6-(6,6),49-(7,7,7)]
   414      -6.739381      -6.739381      -6.739381    7[6-(1,7),6-(6,6),49-(7,7,7)]
   415      -0.369327      -0.369327      -0.369327    7[6-(1,7),6-(6,6),49-(7,7,7)]
   416      -1.653389      -1.653389      -1.653389    7[6-(1,7),6-(6,6),49-(7,7,7)]
   417      17.564414      17.564414      17.564414    7[6-(1,7),6-(6,6),49-(7,7,7)]
   418      16.280382      16.280382      16.280382    7[6-(1,7),6-(6,6),49-(7,7,7)]
   419       7.729555       7.729555       7.729555    7[6-(1,7),6-(6,6),49-(7,7,7)]
   420       11.19435       11.19435       11.19435    7[6-(1,7),6-(6,6),49-(7,7,7)]
   421      -4.286009      -4.286009      -4.286009    7[6-(1,7),6-(6,6),49-(7,7,7)]
   422       -3.53282       -3.53282       -3.53282    7[6-(1,7),6-(6,6),49-(7,7,7)]
   423      -3.073768      -3.073768      -3.073768    7[6-(1,7),6-(6,6),49-(7,7,7)]
   424       -6.00772       -6.00772       -6.00772    7[6-(1,7),6-(6,6),49-(7,7,7)]
   425      -1.237352      -1.237352      -1.237352    7[6-(1,7),6-(6,6),49-(7,7,7)]
   426       2.227459       2.227459       2.227459    7[6-(1,7),6-(6,6),49-(7,7,7)]
   427       8.597597       8.597597       8.597597    7[6-(1,7),6-(6,6),49-(7,7,7)]
   428       7.313512       7.313512       7.313512    7[6-(1,7),6-(6,6),49-(7,7,7)]
   429       5.893139       5.893139       5.893139    7[6-(1,7),6-(6,6),49-(7,7,7)]
   430       2.959171       2.959171       2.959171    7[6-(1,7),6-(6,6),49-(7,7,7)]
   431       4.680808       4.680808       4.680808    7[6-(1,7),6-(6,6),49-(7,7,7)]
   432       5.434049       5.434049       5.434049    7[6-(1,7),6-(6,6),49-(7,7,7)]
   433      -2.207312      -2.207312      -2.207312    8[6-(6,8)]
   434       -0.77134       -0.77134       -0.77134    8[6-(6,8)]
   435      -6.213383      -6.213383      -6.213383    8[6-(6,8)]
   436      -6.406368      -6.406368      -6.406368    8[1-(8),6-(6,8)]
   437      -5.496796      -5.496796      -5.496796    8[6-(6,8)]
   438       -4.87037       -4.87037       -4.87037    8[6-(6,8)]
   439      -5.379512      -5.379512      -5.379512    8[6-(6,8)]
   440      -6.840391      -6.840391      -6.840391    8[1-(8),6-(6,8)]
   441      17.397471      17.397471      17.397471    8[6-(6,8)]
   442      17.406971      17.406971      17.406971    8[6-(6,8)]
   443      17.660738      17.660738      17.660738    8[6-(6,8)]
   444      17.242176      17.242176      17.242176    8[1-(8),6-(6,8)]
   445        8.24083        8.24083        8.24083    8[6-(6,8)]
   446       6.168931       6.168931       6.168931    8[6-(6,8)]
   447      11.866349      11.866349      11.866349    8[6-(6,8)]
   448      13.938775      13.938775      13.938775    8[1-(8),6-(6,8)]
   449       6.759529       6.759529       6.759529    8[6-(6,8)]
   450       8.195479       8.195479       8.195479    8[6-(6,8)]
   451       2.753486       2.753486       2.753486    8[6-(6,8)]
   452       2.560531       2.560531       2.560531    8[1-(8),6-(6,8)]
   453       3.470093       3.470093       3.470093    8[6-(6,8)]
   454       4.096507       4.096507       4.096507    8[6-(6,8)]
   455       3.587413       3.587413       3.587413    8[6-(6,8)]
   456       2.126531       2.126531       2.126531    8[1-(8),6-(6,8)]
   457        8.43063        8.43063        8.43063    8[6-(6,8)]
   458       8.440152       8.440152       8.440152    8[6-(6,8)]
   459       8.693868       8.693868       8.693868    8[6-(6,8)]
   460       8.275277       8.275277       8.275277    8[1-(8),6-(6,8)]
   461       -0.72606       -0.72606       -0.72606    8[6-(6,8)]
   462      -2.797946      -2.797946      -2.797946    8[6-(6,8)]
   463       2.899425       2.899425       2.899425    8[6-(6,8)]
   464       4.971853       4.971853       4.971853    8[1-(8),6-(6,8)]
   465      15.726363      15.726363      15.726363    8[6-(6,8)]
   466      17.162319      17.162319      17.162319    8[6-(6,8)]
   467       11.72032       11.72032       11.72032    8[6-(6,8)]
   468      11.527356      11.527356      11.527356    8[1-(8),6-(6,8)]
   469       12.43703       12.43703       12.43703    8[6-(6,8)]
   470      13.063473      13.063473      13.063473    8[6-(6,8)]
   471      12.554287      12.554287      12.554287    8[6-(6,8)]
   472      11.093387      11.093387      11.093387    8[1-(8),6-(6,8)]
   473      -0.536307      -0.536307      -0.536307    8[6-(6,8)]
   474      -0.526814      -0.526814      -0.526814    8[6-(6,8)]
   475      -0.273007      -0.273007      -0.273007    8[6-(6,8)]
   476      -0.691579      -0.691579      -0.691579    8[1-(8),6-(6,8)]
   477      -9.692895      -9.692895      -9.692895    8[6-(6,8)]
   478     -11.764786     -11.764786     -11.764786    8[6-(6,8)]
   479      -6.067408      -6.067408      -6.067408    8[6-(6,8)]
   480      -3.994972      -3.994972      -3.994972    8[1-(8),6-(6,8)]
   481      -3.469934      -3.469934      -3.469934    8[6-(6,8)]
   482      -4.096377      -4.096377      -4.096377    8[6-(6,8)]
   483      -3.587191      -3.587191      -3.587191    8[6-(6,8)]
   484      -2.126291      -2.126291      -2.126291    8[1-(8),6-(6,8)]
   485      -6.759267      -6.759267      -6.759267    8[6-(6,8)]
   486      -8.195223      -8.195223      -8.195223    8[6-(6,8)]
   487      -2.753224      -2.753224      -2.753224    8[6-(6,8)]
   488       -2.56026       -2.56026       -2.56026    8[1-(8),6-(6,8)]
   489      18.659991      18.659991      18.659991    8[6-(6,8)]
   490      20.731882      20.731882      20.731882    8[6-(6,8)]
   491      15.034504      15.034504      15.034504    8[6-(6,8)]
   492      12.962068      12.962068      12.962068    8[1-(8),6-(6,8)]
   493       9.503403       9.503403       9.503403    8[6-(6,8)]
   494        9.49391        9.49391        9.49391    8[6-(6,8)]
   495       9.240103       9.240103       9.240103    8[6-(6,8)]
   496       9.658675       9.658675       9.658675    8[1-(8),6-(6,8)]
   497      -8.430375      -8.430375      -8.430375    8[6-(6,8)]
   498      -8.439875      -8.439875      -8.439875    8[6-(6,8)]
   499      -8.693642      -8.693642      -8.693642    8[6-(6,8)]
   500       -8.27508       -8.27508       -8.27508    8[1-(8),6-(6,8)]
   501       0.726266       0.726266       0.726266    8[6-(6,8)]
   502       2.798165       2.798165       2.798165    8[6-(6,8)]
   503      -2.899253      -2.899253      -2.899253    8[6-(6,8)]
   504      -4.971679      -4.971679      -4.971679    8[1-(8),6-(6,8)]
   505      11.174408      11.174408      11.174408    8[6-(6,8)]
   506       9.738436       9.738436       9.738436    8[6-(6,8)]
   507      15.180479      15.180479      15.180479    8[6-(6,8)]
   508      15.373464      15.373464      15.373464    8[1-(8),6-(6,8)]
   509      14.463892      14.463892      14.463892    8[6-(6,8)]
   510      13.837466      13.837466      13.837466    8[6-(6,8)]
   511      14.346608      14.346608      14.346608    8[6-(6,8)]
   512      15.807487      15.807487      15.807487    8[1-(8),6-(6,8)]
   513       9.693156       9.693156       9.693156    8[6-(6,8)]
   514      11.765042      11.765042      11.765042    8[6-(6,8)]
   515       6.067671       6.067671       6.067671    8[6-(6,8)]
   516       3.995243       3.995243       3.995243    8[1-(8),6-(6,8)]
   517       0.536466       0.536466       0.536466    8[6-(6,8)]
   518       0.526944       0.526944       0.526944    8[6-(6,8)]
   519       0.273228       0.273228       0.273228    8[6-(6,8)]
   520       0.691819       0.691819       0.691819    8[1-(8),6-(6,8)]
   521       5.497003       5.497003       5.497003    8[6-(6,8)]
   522       4.870589       4.870589       4.870589    8[6-(6,8)]
   523       5.379683       5.379683       5.379683    8[6-(6,8)]
   524       6.840565       6.840565       6.840565    8[1-(8),6-(6,8)]
   525       2.207567       2.207567       2.207567    8[6-(6,8)]
   526       0.771617       0.771617       0.771617    8[6-(6,8)]
   527        6.21361        6.21361        6.21361    8[6-(6,8)]
   528       6.406565       6.406565       6.406565    8[1-(8),6-(6,8)]
   529      11.174408      11.174408      11.174408    8[6-(6,8)]
   530       9.738436       9.738436       9.738436    8[6-(6,8)]
   531      15.180479      15.180479      15.180479    8[6-(6,8)]
   532      15.373464      15.373464      15.373464    8[1-(8),6-(6,8)]
   533      14.463892      14.463892      14.463892    8[6-(6,8)]
   534      13.837466      13.837466      13.837466    8[6-(6,8)]
   535      14.346608      14.346608      14.346608    8[6-(6,8)]
   536      15.807487      15.807487      15.807487    8[1-(8),6-(6,8)]
   537      -8.430375      -8.430375      -8.430375    8[6-(6,8)]
   538      -8.439875      -8.439875      -8.439875    8[6-(6,8)]
   539      -8.693642      -8.693642      -8.693642    8[6-(6,8)]
   540       -8.27508       -8.27508       -8.27508    8[1-(8),6-(6,8)]
   541       0.726266       0.726266       0.726266    8[6-(6,8)]
   542       2.798165       2.798165       2.798165    8[6-(6,8)]
   543      -2.899253      -2.899253      -2.899253    8[6-(6,8)]
   544      -4.971679      -4.971679      -4.971679    8[1-(8),6-(6,8)]
   545       2.207567       2.207567       2.207567    8[6-(6,8)]
   546       0.771617       0.771617       0.771617    8[6-(6,8)]
   547        6.21361        6.21361        6.21361    8[6-(6,8)]
   548       6.406565       6.406565       6.406565    8[1-(8),6-(6,8)]
   549       5.497003       5.497003       5.497003    8[6-(6,8)]
   550       4.870589       4.870589       4.870589    8[6-(6,8)]
   551       5.379683       5.379683       5.379683    8[6-(6,8)]
   552       6.840565       6.840565       6.840565    8[1-(8),6-(6,8)]
   553       0.536466       0.536466       0.536466    8[6-(6,8)]
   554       0.526944       0.526944       0.526944    8[6-(6,8)]
   555       0.273228       0.273228       0.273228    8[6-(6,8)]
   556       0.691819       0.691819       0.691819    8[1-(8),6-(6,8)]
   557       9.693156       9.693156       9.693156    8[6-(6,8)]
   558      11.765042      11.765042      11.765042    8[6-(6,8)]
   559       6.067671       6.067671       6.067671    8[6-(6,8)]
   560       3.995243       3.995243       3.995243    8[1-(8),6-(6,8)]
   561      -6.759267      -6.759267      -6.759267    8[6-(6,8)]
   562      -8.195223      -8.195223      -8.195223    8[6-(6,8)]
   563      -2.753224      -2.753224      -2.753224    8[6-(6,8)]
   564       -2.56026       -2.56026       -2.56026    8[1-(8),6-(6,8)]
   565      -3.469934      -3.469934      -3.469934    8[6-(6,8)]
   566      -4.096377      -4.096377      -4.096377    8[6-(6,8)]
   567      -3.587191      -3.587191      -3.587191    8[6-(6,8)]
   568      -2.126291      -2.126291      -2.126291    8[1-(8),6-(6,8)]
   569       9.503403       9.503403       9.503403    8[6-(6,8)]
   570        9.49391        9.49391        9.49391    8[6-(6,8)]
   571       9.240103       9.240103       9.240103    8[6-(6,8)]
   572       9.658675       9.658675       9.658675    8[1-(8),6-(6,8)]
   573      18.659991      18.659991      18.659991    8[6-(6,8)]
   574      20.731882      20.731882      20.731882    8[6-(6,8)]
   575      15.034504      15.034504      15.034504    8[6-(6,8)]
   576      12.962068      12.962068      12.962068    8[1-(8),6-(6,8)]
   577       12.43703       12.43703       12.43703    8[6-(6,8)]
   578      13.063473      13.063473      13.063473    8[6-(6,8)]
   579      12.554287      12.554287      12.554287    8[6-(6,8)]
   580      11.093387      11.093387      11.093387    8[1-(8),6-(6,8)]
   581      15.726363      15.726363      15.726363    8[6-(6,8)]
   582      17.162319      17.162319      17.162319    8[6-(6,8)]
   583       11.72032       11.72032       11.72032    8[6-(6,8)]
   584      11.527356      11.527356      11.527356    8[1-(8),6-(6,8)]
   585      -9.692895      -9.692895      -9.692895    8[6-(6,8)]
   586     -11.764786     -11.764786     -11.764786    8[6-(6,8)]
   587      -6.067408      -6.067408      -6.067408    8[6-(6,8)]
   588      -3.994972      -3.994972      -3.994972    8[1-(8),6-(6,8)]
   589      -0.536307      -0.536307      -0.536307    8[6-(6,8)]
   590      -0.526814      -0.526814      -0.526814    8[6-(6,8)]
   591      -0.273007      -0.273007      -0.273007    8[6-(6,8)]
   592      -0.691579      -0.691579      -0.691579    8[1-(8),6-(6,8)]
   593      17.397471      17.397471      17.397471    8[6-(6,8)]
   594      17.406971      17.406971      17.406971    8[6-(6,8)]
   595      17.660738      17.660738      17.660738    8[6-(6,8)]
   596      17.242176      17.242176      17.242176    8[1-(8),6-(6,8)]
   597        8.24083        8.24083        8.24083    8[6-(6,8)]
   598       6.168931       6.168931       6.168931    8[6-(6,8)]
   599      11.866349      11.866349      11.866349    8[6-(6,8)]
   600      13.938775      13.938775      13.938775    8[1-(8),6-(6,8)]
   601      -2.207312      -2.207312      -2.207312    8[6-(6,8)]
   602       -0.77134       -0.77134       -0.77134    8[6-(6,8)]
   603      -6.213383      -6.213383      -6.213383    8[6-(6,8)]
   604      -6.406368      -6.406368      -6.406368    8[1-(8),6-(6,8)]
   605      -5.496796      -5.496796      -5.496796    8[6-(6,8)]
   606       -4.87037       -4.87037       -4.87037    8[6-(6,8)]
   607      -5.379512      -5.379512      -5.379512    8[6-(6,8)]
   608      -6.840391      -6.840391      -6.840391    8[1-(8),6-(6,8)]
   609       -0.72606       -0.72606       -0.72606    8[6-(6,8)]
   610      -2.797946      -2.797946      -2.797946    8[6-(6,8)]
   611       2.899425       2.899425       2.899425    8[6-(6,8)]
   612       4.971853       4.971853       4.971853    8[1-(8),6-(6,8)]
   613        8.43063        8.43063        8.43063    8[6-(6,8)]
   614       8.440152       8.440152       8.440152    8[6-(6,8)]
   615       8.693868       8.693868       8.693868    8[6-(6,8)]
   616       8.275277       8.275277       8.275277    8[1-(8),6-(6,8)]
   617       3.470093       3.470093       3.470093    8[6-(6,8)]
   618       4.096507       4.096507       4.096507    8[6-(6,8)]
   619       3.587413       3.587413       3.587413    8[6-(6,8)]
   620       2.126531       2.126531       2.126531    8[1-(8),6-(6,8)]
   621       6.759529       6.759529       6.759529    8[6-(6,8)]
   622       8.195479       8.195479       8.195479    8[6-(6,8)]
   623       2.753486       2.753486       2.753486    8[6-(6,8)]
   624       2.560531       2.560531       2.560531    8[1-(8),6-(6,8)]
