# Supplementary material for: A collection of forcefield precursors for metal–organic frameworks
Source: RSC Adv. 2019 Nov 13;9(63):36492–507. doi: 10.1039/c9ra07327b (PMC9075174; doi:10.1039/c9ra07327b)
Supplement: RA-009-C9RA07327B-s2367 [file RA-009-C9RA07327B-s2367.txt]

TEFWOR_clean

25.486600    0.000000    0.000000
12.743300    22.072043    0.000000
12.743300    7.357348    20.809722

     1      22.122879      22.122879      22.122879    49[7-(6,6),7-(6,6),7-(6,6),7-(6,6),8-(6),8-(6)]
     2      35.221971      35.221971      35.221971    49[7-(6,6),7-(6,6),7-(6,6),7-(6,6),8-(6),8-(6)]
     3      28.494529      28.494529      28.494529    49[7-(6,6),7-(6,6),7-(6,6),7-(6,6),8-(6),8-(6)]
     4      16.107021      16.107021      16.107021    49[7-(6,6),7-(6,6),7-(6,6),7-(6,6),8-(6),8-(6)]
     5        25.4866        25.4866        25.4866    49[7-(6,6),7-(6,6),7-(6,6),7-(6,6),8-(6),8-(6)]
     6        38.2299        38.2299        38.2299    49[7-(6,6),7-(6,6),7-(6,6),7-(6,6),8-(6),8-(6)]
     7      25.130807      25.130807      25.130807    49[7-(6,6),7-(6,6),7-(6,6),7-(6,6),8-(6),8-(6)]
     8      13.099093      13.099093      13.099093    49[7-(6,6),7-(6,6),7-(6,6),7-(6,6),8-(6),8-(6)]
     9      16.107021      16.107021      16.107021    49[7-(6,6),7-(6,6),7-(6,6),7-(6,6),8-(6),8-(6)]
    10      41.237829      41.237829      41.237829    49[7-(6,6),7-(6,6),7-(6,6),7-(6,6),8-(6),8-(6)]
    11      22.122879      22.122879      22.122879    49[7-(6,6),7-(6,6),7-(6,6),7-(6,6),8-(6),8-(6)]
    12      22.478671      22.478671      22.478671    49[7-(6,6),7-(6,6),7-(6,6),7-(6,6),8-(6),8-(6)]
    13      28.850321      28.850321      28.850321    49[7-(6,6),7-(6,6),7-(6,6),7-(6,6),8-(6),8-(6)]
    14      15.751229      15.751229      15.751229    49[7-(6,6),7-(6,6),7-(6,6),7-(6,6),8-(6),8-(6)]
    15      22.478671      22.478671      22.478671    49[7-(6,6),7-(6,6),7-(6,6),7-(6,6),8-(6),8-(6)]
    16      34.866179      34.866179      34.866179    49[7-(6,6),7-(6,6),7-(6,6),7-(6,6),8-(6),8-(6)]
    17        25.4866        25.4866        25.4866    49[7-(6,6),7-(6,6),7-(6,6),7-(6,6),8-(6),8-(6)]
    18        12.7433        12.7433        12.7433    49[7-(6,6),7-(6,6),7-(6,6),7-(6,6),8-(6),8-(6)]
    19      25.842393      25.842393      25.842393    49[7-(6,6),7-(6,6),7-(6,6),7-(6,6),8-(6),8-(6)]
    20      37.874107      37.874107      37.874107    49[7-(6,6),7-(6,6),7-(6,6),7-(6,6),8-(6),8-(6)]
    21      34.866179      34.866179      34.866179    49[7-(6,6),7-(6,6),7-(6,6),7-(6,6),8-(6),8-(6)]
    22       9.735371       9.735371       9.735371    49[7-(6,6),7-(6,6),7-(6,6),7-(6,6),8-(6),8-(6)]
    23      28.850321      28.850321      28.850321    49[7-(6,6),7-(6,6),7-(6,6),7-(6,6),8-(6),8-(6)]
    24      28.494529      28.494529      28.494529    49[7-(6,6),7-(6,6),7-(6,6),7-(6,6),8-(6),8-(6)]
    25      18.931446      18.931446      18.931446    1[6-(7,7)]
    26      35.798478      35.798478      35.798478    1[6-(7,7)]
    27      27.918022      27.918022      27.918022    1[6-(7,7)]
    28      19.298454      19.298454      19.298454    1[6-(7,7)]
    29      24.061899      24.061899      24.061899    1[6-(7,7)]
    30      39.654601      39.654601      39.654601    1[6-(7,7)]
    31      22.787569      22.787569      22.787569    1[6-(7,7)]
    32      15.442331      15.442331      15.442331    1[6-(7,7)]
    33      15.258827      15.258827      15.258827    1[6-(7,7)]
    34      39.471097      39.471097      39.471097    1[6-(7,7)]
    35      22.971073      22.971073      22.971073    1[6-(7,7)]
    36      24.245403      24.245403      24.245403    1[6-(7,7)]
    37      36.988703      36.988703      36.988703    1[6-(7,7)]
    38      22.971073      22.971073      22.971073    1[6-(7,7)]
    39      26.727797      26.727797      26.727797    1[6-(7,7)]
    40      15.258827      15.258827      15.258827    1[6-(7,7)]
    41      23.055178      23.055178      23.055178    1[6-(7,7)]
    42      18.931446      18.931446      18.931446    1[6-(7,7)]
    43      19.298454      19.298454      19.298454    1[6-(7,7)]
    44      40.661322      40.661322      40.661322    1[6-(7,7)]
    45      22.787569      22.787569      22.787569    1[6-(7,7)]
    46      15.442331      15.442331      15.442331    1[6-(7,7)]
    47      36.805199      36.805199      36.805199    1[6-(7,7)]
    48      26.911301      26.911301      26.911301    1[6-(7,7)]
    49      32.041754      32.041754      32.041754    1[6-(7,7)]
    50      15.174722      15.174722      15.174722    1[6-(7,7)]
    51      23.055178      23.055178      23.055178    1[6-(7,7)]
    52      31.674746      31.674746      31.674746    1[6-(7,7)]
    53      26.911301      26.911301      26.911301    1[6-(7,7)]
    54      11.318599      11.318599      11.318599    1[6-(7,7)]
    55      28.185631      28.185631      28.185631    1[6-(7,7)]
    56      35.530869      35.530869      35.530869    1[6-(7,7)]
    57      35.714373      35.714373      35.714373    1[6-(7,7)]
    58      11.502103      11.502103      11.502103    1[6-(7,7)]
    59      28.002127      28.002127      28.002127    1[6-(7,7)]
    60      26.727797      26.727797      26.727797    1[6-(7,7)]
    61      13.984497      13.984497      13.984497    1[6-(7,7)]
    62      28.002127      28.002127      28.002127    1[6-(7,7)]
    63      24.245403      24.245403      24.245403    1[6-(7,7)]
    64      35.714373      35.714373      35.714373    1[6-(7,7)]
    65      27.918022      27.918022      27.918022    1[6-(7,7)]
    66      32.041754      32.041754      32.041754    1[6-(7,7)]
    67      31.674746      31.674746      31.674746    1[6-(7,7)]
    68      10.311878      10.311878      10.311878    1[6-(7,7)]
    69      28.185631      28.185631      28.185631    1[6-(7,7)]
    70      35.530869      35.530869      35.530869    1[6-(7,7)]
    71      14.168001      14.168001      14.168001    1[6-(7,7)]
    72      24.061899      24.061899      24.061899    1[6-(7,7)]
    73       6.934904       6.934904       6.934904    6[6-(6,7),6-(8,8),7-(6,49)]
    74       7.990049       7.990049       7.990049    6[6-(6,7),8-(0),8-(0)]
    75      18.959482      18.959482      18.959482    6[1-(0),7-(6,49),7-(6,49)]
    76       5.566273       5.566273       5.566273    6[6-(6,7),6-(8,8),7-(6,49)]
    77      30.010471      30.010471      30.010471    6[6-(6,7),8-(0),8-(49)]
    78      34.378875      34.378875      34.378875    6[6-(6,7),6-(8,8),7-(6,49)]
    79      33.869143      33.869143      33.869143    6[6-(6,7),8-(0),8-(0)]
    80       35.35756       35.35756       35.35756    6[1-(0),7-(6,49),7-(6,49)]
    81      34.345742      34.345742      34.345742    6[6-(6,7),6-(8,8),7-(6,49)]
    82       33.81817       33.81817       33.81817    6[6-(6,7),8-(0),8-(49)]
    83      29.337625      29.337625      29.337625    6[6-(6,7),6-(8,8),7-(6,49)]
    84      29.847357      29.847357      29.847357    6[6-(6,7),8-(0),8-(0)]
    85       28.35894       28.35894       28.35894    6[1-(0),7-(6,49),7-(6,49)]
    86      29.370758      29.370758      29.370758    6[6-(6,7),6-(8,8),7-(6,49)]
    87       29.89833       29.89833       29.89833    6[6-(6,7),8-(0),8-(49)]
    88       5.808396       5.808396       5.808396    6[6-(6,7),6-(8,8),7-(6,49)]
    89      30.239851      30.239851      30.239851    6[6-(6,7),8-(0),8-(0)]
    90      19.270418      19.270418      19.270418    6[1-(0),7-(6,49),7-(6,49)]
    91       7.177027       7.177027       7.177027    6[6-(6,7),6-(8,8),7-(6,49)]
    92       8.219428       8.219428       8.219428    6[6-(6,7),8-(0),8-(49)]
    93      10.564196      10.564196      10.564196    6[6-(6,7),6-(8,8),7-(6,49)]
    94      10.678885      10.678885      10.678885    6[6-(6,7),8-(0),8-(0)]
    95       23.71783       23.71783       23.71783    6[1-(0),7-(6,49),7-(6,49)]
    96       9.891349       9.891349       9.891349    6[6-(6,7),6-(8,8),7-(6,49)]
    97      34.434945      34.434945      34.434945    6[6-(6,7),8-(0),8-(49)]
    98      27.665704      27.665704      27.665704    6[6-(6,7),6-(8,8),7-(6,49)]
    99      27.551015      27.551015      27.551015    6[6-(6,7),8-(0),8-(0)]
   100       39.99867       39.99867       39.99867    6[1-(0),7-(6,49),7-(6,49)]
   101      28.338551      28.338551      28.338551    6[6-(6,7),6-(8,8),7-(6,49)]
   102      29.281555      29.281555      29.281555    6[6-(6,7),8-(0),8-(49)]
   103      25.708333      25.708333      25.708333    6[6-(6,7),6-(8,8),7-(6,49)]
   104      27.158521      27.158521      27.158521    6[6-(6,7),8-(0),8-(0)]
   105      23.600592      23.600592      23.600592    6[1-(0),7-(6,49),7-(6,49)]
   106      25.045682      25.045682      25.045682    6[6-(6,7),6-(8,8),7-(6,49)]
   107      25.473857      25.473857      25.473857    6[6-(6,7),8-(0),8-(49)]
   108      12.521567      12.521567      12.521567    6[6-(6,7),6-(8,8),7-(6,49)]
   109      36.557979      36.557979      36.557979    6[6-(6,7),8-(0),8-(0)]
   110      14.629308      14.629308      14.629308    6[1-(0),7-(6,49),7-(6,49)]
   111      13.184218      13.184218      13.184218    6[6-(6,7),6-(8,8),7-(6,49)]
   112      12.756043      12.756043      12.756043    6[6-(6,7),8-(0),8-(49)]
   113       13.08482       13.08482       13.08482    6[6-(6,7),6-(8,8),7-(6,49)]
   114      12.689778      12.689778      12.689778    6[6-(6,7),8-(0),8-(0)]
   115       14.47384       14.47384       14.47384    6[1-(0),7-(6,49),7-(6,49)]
   116      12.378842      12.378842      12.378842    6[6-(6,7),6-(8,8),7-(6,49)]
   117      36.394865      36.394865      36.394865    6[6-(6,7),8-(0),8-(49)]
   118      28.228958      28.228958      28.228958    6[6-(6,7),6-(8,8),7-(6,49)]
   119      29.169414      29.169414      29.169414    6[6-(6,7),8-(0),8-(0)]
   120      39.843202      39.843202      39.843202    6[1-(0),7-(6,49),7-(6,49)]
   121      27.533174      27.533174      27.533174    6[6-(6,7),6-(8,8),7-(6,49)]
   122      27.433776      27.433776      27.433776    6[6-(6,7),8-(0),8-(49)]
   123       25.14508       25.14508       25.14508    6[6-(6,7),6-(8,8),7-(6,49)]
   124      25.540122      25.540122      25.540122    6[6-(6,7),8-(0),8-(0)]
   125       23.75606       23.75606       23.75606    6[1-(0),7-(6,49),7-(6,49)]
   126      25.851058      25.851058      25.851058    6[6-(6,7),6-(8,8),7-(6,49)]
   127      27.321635      27.321635      27.321635    6[6-(6,7),8-(0),8-(49)]
   128      10.000942      10.000942      10.000942    6[6-(6,7),6-(8,8),7-(6,49)]
   129      34.547086      34.547086      34.547086    6[6-(6,7),8-(0),8-(0)]
   130      23.873298      23.873298      23.873298    6[1-(0),7-(6,49),7-(6,49)]
   131      10.696726      10.696726      10.696726    6[6-(6,7),6-(8,8),7-(6,49)]
   132      10.796124      10.796124      10.796124    6[6-(6,7),8-(0),8-(49)]
   133      35.487542      35.487542      35.487542    6[6-(6,7),6-(8,8),7-(6,49)]
   134      34.547086      34.547086      34.547086    6[6-(6,7),8-(0),8-(0)]
   135      36.616598      36.616598      36.616598    6[1-(0),7-(6,49),7-(6,49)]
   136      36.183326      36.183326      36.183326    6[6-(6,7),6-(8,8),7-(6,49)]
   137      23.539424      23.539424      23.539424    6[6-(6,7),8-(0),8-(49)]
   138       25.14508       25.14508       25.14508    6[6-(6,7),6-(8,8),7-(6,49)]
   139      12.796822      12.796822      12.796822    6[6-(6,7),8-(0),8-(0)]
   140       23.75606       23.75606       23.75606    6[1-(0),7-(6,49),7-(6,49)]
   141      25.851058      25.851058      25.851058    6[6-(6,7),6-(8,8),7-(6,49)]
   142      27.321635      27.321635      27.321635    6[6-(6,7),8-(0),8-(49)]
   143      28.228958      28.228958      28.228958    6[6-(6,7),6-(8,8),7-(6,49)]
   144      29.169414      29.169414      29.169414    6[6-(6,7),8-(0),8-(0)]
   145      27.099902      27.099902      27.099902    6[1-(0),7-(6,49),7-(6,49)]
   146      27.533174      27.533174      27.533174    6[6-(6,7),6-(8,8),7-(6,49)]
   147      14.690476      14.690476      14.690476    6[6-(6,7),8-(0),8-(49)]
   148       38.57142       38.57142       38.57142    6[6-(6,7),6-(8,8),7-(6,49)]
   149      25.433078      25.433078      25.433078    6[6-(6,7),8-(0),8-(0)]
   150       14.47384       14.47384       14.47384    6[1-(0),7-(6,49),7-(6,49)]
   151      37.865442      37.865442      37.865442    6[6-(6,7),6-(8,8),7-(6,49)]
   152      36.394865      36.394865      36.394865    6[6-(6,7),8-(0),8-(49)]
   153      47.122175      47.122175      47.122175    6[6-(6,7),6-(8,8),7-(6,49)]
   154      33.869143      33.869143      33.869143    6[6-(6,7),8-(0),8-(0)]
   155       22.61426       22.61426       22.61426    6[1-(0),7-(6,49),7-(6,49)]
   156      47.089042      47.089042      47.089042    6[6-(6,7),6-(8,8),7-(6,49)]
   157       33.81817       33.81817       33.81817    6[6-(6,7),8-(0),8-(49)]
   158      19.678204      19.678204      19.678204    6[6-(6,7),6-(8,8),7-(6,49)]
   159      20.733349      20.733349      20.733349    6[6-(6,7),8-(0),8-(0)]
   160      18.959482      18.959482      18.959482    6[1-(0),7-(6,49),7-(6,49)]
   161      18.309573      18.309573      18.309573    6[6-(6,7),6-(8,8),7-(6,49)]
   162      17.267171      17.267171      17.267171    6[6-(6,7),8-(0),8-(49)]
   163      18.551696      18.551696      18.551696    6[6-(6,7),6-(8,8),7-(6,49)]
   164      17.496551      17.496551      17.496551    6[6-(6,7),8-(0),8-(0)]
   165      19.270418      19.270418      19.270418    6[1-(0),7-(6,49),7-(6,49)]
   166      19.920327      19.920327      19.920327    6[6-(6,7),6-(8,8),7-(6,49)]
   167      20.962728      20.962728      20.962728    6[6-(6,7),8-(0),8-(49)]
   168      42.080925      42.080925      42.080925    6[6-(6,7),6-(8,8),7-(6,49)]
   169      29.847357      29.847357      29.847357    6[6-(6,7),8-(0),8-(0)]
   170       41.10224       41.10224       41.10224    6[1-(0),7-(6,49),7-(6,49)]
   171      42.114058      42.114058      42.114058    6[6-(6,7),6-(8,8),7-(6,49)]
   172       29.89833       29.89833       29.89833    6[6-(6,7),8-(0),8-(49)]
   173      25.708333      25.708333      25.708333    6[6-(6,7),6-(8,8),7-(6,49)]
   174      27.158521      27.158521      27.158521    6[6-(6,7),8-(0),8-(0)]
   175      23.600592      23.600592      23.600592    6[1-(0),7-(6,49),7-(6,49)]
   176      25.045682      25.045682      25.045682    6[6-(6,7),6-(8,8),7-(6,49)]
   177      12.730557      12.730557      12.730557    6[6-(6,7),8-(0),8-(49)]
   178      38.008167      38.008167      38.008167    6[6-(6,7),6-(8,8),7-(6,49)]
   179      36.557979      36.557979      36.557979    6[6-(6,7),8-(0),8-(0)]
   180      14.629308      14.629308      14.629308    6[1-(0),7-(6,49),7-(6,49)]
   181      38.670818      38.670818      38.670818    6[6-(6,7),6-(8,8),7-(6,49)]
   182      25.499343      25.499343      25.499343    6[6-(6,7),8-(0),8-(49)]
   183      36.050796      36.050796      36.050796    6[6-(6,7),6-(8,8),7-(6,49)]
   184      23.422185      23.422185      23.422185    6[6-(6,7),8-(0),8-(0)]
   185       36.46113       36.46113       36.46113    6[1-(0),7-(6,49),7-(6,49)]
   186      35.377949      35.377949      35.377949    6[6-(6,7),6-(8,8),7-(6,49)]
   187      34.434945      34.434945      34.434945    6[6-(6,7),8-(0),8-(49)]
   188      27.665704      27.665704      27.665704    6[6-(6,7),6-(8,8),7-(6,49)]
   189      14.807715      14.807715      14.807715    6[6-(6,7),8-(0),8-(0)]
   190       27.25537       27.25537       27.25537    6[1-(0),7-(6,49),7-(6,49)]
   191      28.338551      28.338551      28.338551    6[6-(6,7),6-(8,8),7-(6,49)]
   192      29.281555      29.281555      29.281555    6[6-(6,7),8-(0),8-(49)]
   193      44.038296      44.038296      44.038296    6[6-(6,7),6-(8,8),7-(6,49)]
   194      42.983151      42.983151      42.983151    6[6-(6,7),8-(0),8-(0)]
   195      32.013718      32.013718      32.013718    6[1-(0),7-(6,49),7-(6,49)]
   196      45.406927      45.406927      45.406927    6[6-(6,7),6-(8,8),7-(6,49)]
   197      20.962728      20.962728      20.962728    6[6-(6,7),8-(0),8-(49)]
   198      16.594325      16.594325      16.594325    6[6-(6,7),6-(8,8),7-(6,49)]
   199      17.104057      17.104057      17.104057    6[6-(6,7),8-(0),8-(0)]
   200       15.61564       15.61564       15.61564    6[1-(0),7-(6,49),7-(6,49)]
   201      16.627458      16.627458      16.627458    6[6-(6,7),6-(8,8),7-(6,49)]
   202       17.15503       17.15503       17.15503    6[6-(6,7),8-(0),8-(49)]
   203      21.635575      21.635575      21.635575    6[6-(6,7),6-(8,8),7-(6,49)]
   204      21.125843      21.125843      21.125843    6[6-(6,7),8-(0),8-(0)]
   205       22.61426       22.61426       22.61426    6[1-(0),7-(6,49),7-(6,49)]
   206      21.602442      21.602442      21.602442    6[6-(6,7),6-(8,8),7-(6,49)]
   207       21.07487       21.07487       21.07487    6[6-(6,7),8-(0),8-(49)]
   208      45.164804      45.164804      45.164804    6[6-(6,7),6-(8,8),7-(6,49)]
   209      20.733349      20.733349      20.733349    6[6-(6,7),8-(0),8-(0)]
   210      31.702782      31.702782      31.702782    6[1-(0),7-(6,49),7-(6,49)]
   211      43.796173      43.796173      43.796173    6[6-(6,7),6-(8,8),7-(6,49)]
   212      42.753771      42.753771      42.753771    6[6-(6,7),8-(0),8-(49)]
   213      40.409004      40.409004      40.409004    6[6-(6,7),6-(8,8),7-(6,49)]
   214      40.294315      40.294315      40.294315    6[6-(6,7),8-(0),8-(0)]
   215       27.25537       27.25537       27.25537    6[1-(0),7-(6,49),7-(6,49)]
   216      41.081851      41.081851      41.081851    6[6-(6,7),6-(8,8),7-(6,49)]
   217      16.538255      16.538255      16.538255    6[6-(6,7),8-(0),8-(49)]
   218      23.307496      23.307496      23.307496    6[6-(6,7),6-(8,8),7-(6,49)]
   219      23.422185      23.422185      23.422185    6[6-(6,7),8-(0),8-(0)]
   220       10.97453       10.97453       10.97453    6[1-(0),7-(6,49),7-(6,49)]
   221      22.634649      22.634649      22.634649    6[6-(6,7),6-(8,8),7-(6,49)]
   222      21.691645      21.691645      21.691645    6[6-(6,7),8-(0),8-(49)]
   223      25.264867      25.264867      25.264867    6[6-(6,7),6-(8,8),7-(6,49)]
   224      23.814679      23.814679      23.814679    6[6-(6,7),8-(0),8-(0)]
   225      27.372608      27.372608      27.372608    6[1-(0),7-(6,49),7-(6,49)]
   226      25.927518      25.927518      25.927518    6[6-(6,7),6-(8,8),7-(6,49)]
   227      25.499343      25.499343      25.499343    6[6-(6,7),8-(0),8-(49)]
   228      38.451633      38.451633      38.451633    6[6-(6,7),6-(8,8),7-(6,49)]
   229      14.415221      14.415221      14.415221    6[6-(6,7),8-(0),8-(0)]
   230      36.343892      36.343892      36.343892    6[1-(0),7-(6,49),7-(6,49)]
   231      37.788982      37.788982      37.788982    6[6-(6,7),6-(8,8),7-(6,49)]
   232      38.217157      38.217157      38.217157    6[6-(6,7),8-(0),8-(49)]
   233       37.88838       37.88838       37.88838    6[6-(6,7),6-(8,8),7-(6,49)]
   234      38.283422      38.283422      38.283422    6[6-(6,7),8-(0),8-(0)]
   235       36.49936       36.49936       36.49936    6[1-(0),7-(6,49),7-(6,49)]
   236      38.594358      38.594358      38.594358    6[6-(6,7),6-(8,8),7-(6,49)]
   237      14.578335      14.578335      14.578335    6[6-(6,7),8-(0),8-(49)]
   238      22.744242      22.744242      22.744242    6[6-(6,7),6-(8,8),7-(6,49)]
   239      21.803786      21.803786      21.803786    6[6-(6,7),8-(0),8-(0)]
   240      11.129998      11.129998      11.129998    6[1-(0),7-(6,49),7-(6,49)]
   241      23.440026      23.440026      23.440026    6[6-(6,7),6-(8,8),7-(6,49)]
   242      23.539424      23.539424      23.539424    6[6-(6,7),8-(0),8-(49)]
   243       25.82812       25.82812       25.82812    6[6-(6,7),6-(8,8),7-(6,49)]
   244      25.433078      25.433078      25.433078    6[6-(6,7),8-(0),8-(0)]
   245       27.21714       27.21714       27.21714    6[1-(0),7-(6,49),7-(6,49)]
   246      25.122142      25.122142      25.122142    6[6-(6,7),6-(8,8),7-(6,49)]
   247      23.651565      23.651565      23.651565    6[6-(6,7),8-(0),8-(49)]
   248      40.972258      40.972258      40.972258    6[6-(6,7),6-(8,8),7-(6,49)]
   249      16.426114      16.426114      16.426114    6[6-(6,7),8-(0),8-(0)]
   250      27.099902      27.099902      27.099902    6[1-(0),7-(6,49),7-(6,49)]
   251      40.276474      40.276474      40.276474    6[6-(6,7),6-(8,8),7-(6,49)]
   252      40.177076      40.177076      40.177076    6[6-(6,7),8-(0),8-(49)]
   253      15.485658      15.485658      15.485658    6[6-(6,7),6-(8,8),7-(6,49)]
   254      16.426114      16.426114      16.426114    6[6-(6,7),8-(0),8-(0)]
   255      14.356602      14.356602      14.356602    6[1-(0),7-(6,49),7-(6,49)]
   256      14.789874      14.789874      14.789874    6[6-(6,7),6-(8,8),7-(6,49)]
   257      27.433776      27.433776      27.433776    6[6-(6,7),8-(0),8-(49)]
   258       25.82812       25.82812       25.82812    6[6-(6,7),6-(8,8),7-(6,49)]
   259      38.176378      38.176378      38.176378    6[6-(6,7),8-(0),8-(0)]
   260       27.21714       27.21714       27.21714    6[1-(0),7-(6,49),7-(6,49)]
   261      25.122142      25.122142      25.122142    6[6-(6,7),6-(8,8),7-(6,49)]
   262      23.651565      23.651565      23.651565    6[6-(6,7),8-(0),8-(49)]
   263      22.744242      22.744242      22.744242    6[6-(6,7),6-(8,8),7-(6,49)]
   264      21.803786      21.803786      21.803786    6[6-(6,7),8-(0),8-(0)]
   265      23.873298      23.873298      23.873298    6[1-(0),7-(6,49),7-(6,49)]
   266      23.440026      23.440026      23.440026    6[6-(6,7),6-(8,8),7-(6,49)]
   267      36.282724      36.282724      36.282724    6[6-(6,7),8-(0),8-(49)]
   268       12.40178       12.40178       12.40178    6[6-(6,7),6-(8,8),7-(6,49)]
   269      25.540122      25.540122      25.540122    6[6-(6,7),8-(0),8-(0)]
   270       36.49936       36.49936       36.49936    6[1-(0),7-(6,49),7-(6,49)]
   271      13.107758      13.107758      13.107758    6[6-(6,7),6-(8,8),7-(6,49)]
   272      14.578335      14.578335      14.578335    6[6-(6,7),8-(0),8-(49)]
   273       3.851025       3.851025       3.851025    6[6-(6,7),6-(8,8),7-(6,49)]
   274      17.104057      17.104057      17.104057    6[6-(6,7),8-(0),8-(0)]
   275       28.35894       28.35894       28.35894    6[1-(0),7-(6,49),7-(6,49)]
   276       3.884158       3.884158       3.884158    6[6-(6,7),6-(8,8),7-(6,49)]
   277       17.15503       17.15503       17.15503    6[6-(6,7),8-(0),8-(49)]
   278      31.294996      31.294996      31.294996    6[6-(6,7),6-(8,8),7-(6,49)]
   279      30.239851      30.239851      30.239851    6[6-(6,7),8-(0),8-(0)]
   280      32.013718      32.013718      32.013718    6[1-(0),7-(6,49),7-(6,49)]
   281      32.663627      32.663627      32.663627    6[6-(6,7),6-(8,8),7-(6,49)]
   282      33.706028      33.706028      33.706028    6[6-(6,7),8-(0),8-(49)]
   283      32.421504      32.421504      32.421504    6[6-(6,7),6-(8,8),7-(6,49)]
   284      33.476649      33.476649      33.476649    6[6-(6,7),8-(0),8-(0)]
   285      31.702782      31.702782      31.702782    6[1-(0),7-(6,49),7-(6,49)]
   286      31.052873      31.052873      31.052873    6[6-(6,7),6-(8,8),7-(6,49)]
   287      30.010471      30.010471      30.010471    6[6-(6,7),8-(0),8-(49)]
   288       8.892275       8.892275       8.892275    6[6-(6,7),6-(8,8),7-(6,49)]
   289      21.125843      21.125843      21.125843    6[6-(6,7),8-(0),8-(0)]
   290        9.87096        9.87096        9.87096    6[1-(0),7-(6,49),7-(6,49)]
   291       8.859142       8.859142       8.859142    6[6-(6,7),6-(8,8),7-(6,49)]
   292       21.07487       21.07487       21.07487    6[6-(6,7),8-(0),8-(49)]
   293      25.264867      25.264867      25.264867    6[6-(6,7),6-(8,8),7-(6,49)]
   294      23.814679      23.814679      23.814679    6[6-(6,7),8-(0),8-(0)]
   295      27.372608      27.372608      27.372608    6[1-(0),7-(6,49),7-(6,49)]
   296      25.927518      25.927518      25.927518    6[6-(6,7),6-(8,8),7-(6,49)]
   297      38.242643      38.242643      38.242643    6[6-(6,7),8-(0),8-(49)]
   298      12.965033      12.965033      12.965033    6[6-(6,7),6-(8,8),7-(6,49)]
   299      14.415221      14.415221      14.415221    6[6-(6,7),8-(0),8-(0)]
   300      36.343892      36.343892      36.343892    6[1-(0),7-(6,49),7-(6,49)]
   301      12.302382      12.302382      12.302382    6[6-(6,7),6-(8,8),7-(6,49)]
   302      25.473857      25.473857      25.473857    6[6-(6,7),8-(0),8-(49)]
   303      14.922404      14.922404      14.922404    6[6-(6,7),6-(8,8),7-(6,49)]
   304      27.551015      27.551015      27.551015    6[6-(6,7),8-(0),8-(0)]
   305       14.51207       14.51207       14.51207    6[1-(0),7-(6,49),7-(6,49)]
   306      15.595251      15.595251      15.595251    6[6-(6,7),6-(8,8),7-(6,49)]
   307      16.538255      16.538255      16.538255    6[6-(6,7),8-(0),8-(49)]
   308      23.307496      23.307496      23.307496    6[6-(6,7),6-(8,8),7-(6,49)]
   309      36.165485      36.165485      36.165485    6[6-(6,7),8-(0),8-(0)]
   310       23.71783       23.71783       23.71783    6[1-(0),7-(6,49),7-(6,49)]
   311      22.634649      22.634649      22.634649    6[6-(6,7),6-(8,8),7-(6,49)]
   312      21.691645      21.691645      21.691645    6[6-(6,7),8-(0),8-(49)]
   313       7.345238       7.345238       7.345238    7[6-(1,7),6-(6,6),49-(7,7,7,8,8)]
   314       5.148293       5.148293       5.148293    7[6-(1,7),6-(6,6),49-(7,7,7,8,8)]
   315       35.03388       35.03388       35.03388    7[6-(1,7),6-(6,6),49-(7,7,7,8,8)]
   316      34.967615      34.967615      34.967615    7[6-(1,7),6-(6,6),49-(7,7,7,8,8)]
   317       28.68262       28.68262       28.68262    7[6-(1,7),6-(6,6),49-(7,7,7,8,8)]
   318      28.748885      28.748885      28.748885    7[6-(1,7),6-(6,6),49-(7,7,7,8,8)]
   319       5.398062       5.398062       5.398062    7[6-(1,7),6-(6,6),49-(7,7,7,8,8)]
   320       7.595007       7.595007       7.595007    7[6-(1,7),6-(6,6),49-(7,7,7,8,8)]
   321      11.244688      11.244688      11.244688    7[6-(1,7),6-(6,6),49-(7,7,7,8,8)]
   322       10.15641       10.15641       10.15641    7[6-(1,7),6-(6,6),49-(7,7,7,8,8)]
   323      26.985212      26.985212      26.985212    7[6-(1,7),6-(6,6),49-(7,7,7,8,8)]
   324       28.07349       28.07349       28.07349    7[6-(1,7),6-(6,6),49-(7,7,7,8,8)]
   325       24.78317       24.78317       24.78317    7[6-(1,7),6-(6,6),49-(7,7,7,8,8)]
   326      23.740768      23.740768      23.740768    7[6-(1,7),6-(6,6),49-(7,7,7,8,8)]
   327       13.44673       13.44673       13.44673    7[6-(1,7),6-(6,6),49-(7,7,7,8,8)]
   328      14.489132      14.489132      14.489132    7[6-(1,7),6-(6,6),49-(7,7,7,8,8)]
   329      14.420318      14.420318      14.420318    7[6-(1,7),6-(6,6),49-(7,7,7,8,8)]
   330      13.265775      13.265775      13.265775    7[6-(1,7),6-(6,6),49-(7,7,7,8,8)]
   331        27.9588        27.9588        27.9588    7[6-(1,7),6-(6,6),49-(7,7,7,8,8)]
   332      26.850133      26.850133      26.850133    7[6-(1,7),6-(6,6),49-(7,7,7,8,8)]
   333      23.809582      23.809582      23.809582    7[6-(1,7),6-(6,6),49-(7,7,7,8,8)]
   334      24.964125      24.964125      24.964125    7[6-(1,7),6-(6,6),49-(7,7,7,8,8)]
   335        10.2711        10.2711        10.2711    7[6-(1,7),6-(6,6),49-(7,7,7,8,8)]
   336      11.379767      11.379767      11.379767    7[6-(1,7),6-(6,6),49-(7,7,7,8,8)]
   337        35.7577        35.7577        35.7577    7[6-(1,7),6-(6,6),49-(7,7,7,8,8)]
   338      36.866367      36.866367      36.866367    7[6-(1,7),6-(6,6),49-(7,7,7,8,8)]
   339      23.809582      23.809582      23.809582    7[6-(1,7),6-(6,6),49-(7,7,7,8,8)]
   340      24.964125      24.964125      24.964125    7[6-(1,7),6-(6,6),49-(7,7,7,8,8)]
   341        27.9588        27.9588        27.9588    7[6-(1,7),6-(6,6),49-(7,7,7,8,8)]
   342      26.850133      26.850133      26.850133    7[6-(1,7),6-(6,6),49-(7,7,7,8,8)]
   343      39.906918      39.906918      39.906918    7[6-(1,7),6-(6,6),49-(7,7,7,8,8)]
   344      38.752375      38.752375      38.752375    7[6-(1,7),6-(6,6),49-(7,7,7,8,8)]
   345       47.77718       47.77718       47.77718    7[6-(1,7),6-(6,6),49-(7,7,7,8,8)]
   346      47.710915      47.710915      47.710915    7[6-(1,7),6-(6,6),49-(7,7,7,8,8)]
   347      20.088538      20.088538      20.088538    7[6-(1,7),6-(6,6),49-(7,7,7,8,8)]
   348      17.891593      17.891593      17.891593    7[6-(1,7),6-(6,6),49-(7,7,7,8,8)]
   349      18.141362      18.141362      18.141362    7[6-(1,7),6-(6,6),49-(7,7,7,8,8)]
   350      20.338307      20.338307      20.338307    7[6-(1,7),6-(6,6),49-(7,7,7,8,8)]
   351       41.42592       41.42592       41.42592    7[6-(1,7),6-(6,6),49-(7,7,7,8,8)]
   352      41.492185      41.492185      41.492185    7[6-(1,7),6-(6,6),49-(7,7,7,8,8)]
   353       24.78317       24.78317       24.78317    7[6-(1,7),6-(6,6),49-(7,7,7,8,8)]
   354      23.740768      23.740768      23.740768    7[6-(1,7),6-(6,6),49-(7,7,7,8,8)]
   355       38.93333       38.93333       38.93333    7[6-(1,7),6-(6,6),49-(7,7,7,8,8)]
   356      39.975732      39.975732      39.975732    7[6-(1,7),6-(6,6),49-(7,7,7,8,8)]
   357      36.731288      36.731288      36.731288    7[6-(1,7),6-(6,6),49-(7,7,7,8,8)]
   358       35.64301       35.64301       35.64301    7[6-(1,7),6-(6,6),49-(7,7,7,8,8)]
   359      26.985212      26.985212      26.985212    7[6-(1,7),6-(6,6),49-(7,7,7,8,8)]
   360       28.07349       28.07349       28.07349    7[6-(1,7),6-(6,6),49-(7,7,7,8,8)]
   361      43.627962      43.627962      43.627962    7[6-(1,7),6-(6,6),49-(7,7,7,8,8)]
   362      45.824907      45.824907      45.824907    7[6-(1,7),6-(6,6),49-(7,7,7,8,8)]
   363       15.93932       15.93932       15.93932    7[6-(1,7),6-(6,6),49-(7,7,7,8,8)]
   364      16.005585      16.005585      16.005585    7[6-(1,7),6-(6,6),49-(7,7,7,8,8)]
   365       22.29058       22.29058       22.29058    7[6-(1,7),6-(6,6),49-(7,7,7,8,8)]
   366      22.224315      22.224315      22.224315    7[6-(1,7),6-(6,6),49-(7,7,7,8,8)]
   367      45.575138      45.575138      45.575138    7[6-(1,7),6-(6,6),49-(7,7,7,8,8)]
   368      43.378193      43.378193      43.378193    7[6-(1,7),6-(6,6),49-(7,7,7,8,8)]
   369      39.728512      39.728512      39.728512    7[6-(1,7),6-(6,6),49-(7,7,7,8,8)]
   370       40.81679       40.81679       40.81679    7[6-(1,7),6-(6,6),49-(7,7,7,8,8)]
   371      23.987988      23.987988      23.987988    7[6-(1,7),6-(6,6),49-(7,7,7,8,8)]
   372       22.89971       22.89971       22.89971    7[6-(1,7),6-(6,6),49-(7,7,7,8,8)]
   373       26.19003       26.19003       26.19003    7[6-(1,7),6-(6,6),49-(7,7,7,8,8)]
   374      27.232432      27.232432      27.232432    7[6-(1,7),6-(6,6),49-(7,7,7,8,8)]
   375       37.52647       37.52647       37.52647    7[6-(1,7),6-(6,6),49-(7,7,7,8,8)]
   376      36.484068      36.484068      36.484068    7[6-(1,7),6-(6,6),49-(7,7,7,8,8)]
   377      36.552882      36.552882      36.552882    7[6-(1,7),6-(6,6),49-(7,7,7,8,8)]
   378      37.707425      37.707425      37.707425    7[6-(1,7),6-(6,6),49-(7,7,7,8,8)]
   379        23.0144        23.0144        23.0144    7[6-(1,7),6-(6,6),49-(7,7,7,8,8)]
   380      24.123067      24.123067      24.123067    7[6-(1,7),6-(6,6),49-(7,7,7,8,8)]
   381      27.163618      27.163618      27.163618    7[6-(1,7),6-(6,6),49-(7,7,7,8,8)]
   382      26.009075      26.009075      26.009075    7[6-(1,7),6-(6,6),49-(7,7,7,8,8)]
   383        40.7021        40.7021        40.7021    7[6-(1,7),6-(6,6),49-(7,7,7,8,8)]
   384      39.593433      39.593433      39.593433    7[6-(1,7),6-(6,6),49-(7,7,7,8,8)]
   385        15.2155        15.2155        15.2155    7[6-(1,7),6-(6,6),49-(7,7,7,8,8)]
   386      14.106833      14.106833      14.106833    7[6-(1,7),6-(6,6),49-(7,7,7,8,8)]
   387      27.163618      27.163618      27.163618    7[6-(1,7),6-(6,6),49-(7,7,7,8,8)]
   388      26.009075      26.009075      26.009075    7[6-(1,7),6-(6,6),49-(7,7,7,8,8)]
   389        23.0144        23.0144        23.0144    7[6-(1,7),6-(6,6),49-(7,7,7,8,8)]
   390      24.123067      24.123067      24.123067    7[6-(1,7),6-(6,6),49-(7,7,7,8,8)]
   391      11.066282      11.066282      11.066282    7[6-(1,7),6-(6,6),49-(7,7,7,8,8)]
   392      12.220825      12.220825      12.220825    7[6-(1,7),6-(6,6),49-(7,7,7,8,8)]
   393        3.19602        3.19602        3.19602    7[6-(1,7),6-(6,6),49-(7,7,7,8,8)]
   394       3.262285       3.262285       3.262285    7[6-(1,7),6-(6,6),49-(7,7,7,8,8)]
   395      30.884662      30.884662      30.884662    7[6-(1,7),6-(6,6),49-(7,7,7,8,8)]
   396      33.081607      33.081607      33.081607    7[6-(1,7),6-(6,6),49-(7,7,7,8,8)]
   397      32.831838      32.831838      32.831838    7[6-(1,7),6-(6,6),49-(7,7,7,8,8)]
   398      30.634893      30.634893      30.634893    7[6-(1,7),6-(6,6),49-(7,7,7,8,8)]
   399        9.54728        9.54728        9.54728    7[6-(1,7),6-(6,6),49-(7,7,7,8,8)]
   400       9.481015       9.481015       9.481015    7[6-(1,7),6-(6,6),49-(7,7,7,8,8)]
   401       26.19003       26.19003       26.19003    7[6-(1,7),6-(6,6),49-(7,7,7,8,8)]
   402      27.232432      27.232432      27.232432    7[6-(1,7),6-(6,6),49-(7,7,7,8,8)]
   403       12.03987       12.03987       12.03987    7[6-(1,7),6-(6,6),49-(7,7,7,8,8)]
   404      10.997468      10.997468      10.997468    7[6-(1,7),6-(6,6),49-(7,7,7,8,8)]
   405      14.241912      14.241912      14.241912    7[6-(1,7),6-(6,6),49-(7,7,7,8,8)]
   406       15.33019       15.33019       15.33019    7[6-(1,7),6-(6,6),49-(7,7,7,8,8)]
   407      23.987988      23.987988      23.987988    7[6-(1,7),6-(6,6),49-(7,7,7,8,8)]
   408       22.89971       22.89971       22.89971    7[6-(1,7),6-(6,6),49-(7,7,7,8,8)]
   409       9.159884       9.159884       9.159884    8[6-(6,8)]
   410       7.467574       7.467574       7.467574    8[6-(6,8)]
   411      28.838088      28.838088      28.838088    8[6-(6,8),49-(7,7,7,7,8)]
   412       30.45139       30.45139       30.45139    8[6-(6,8)]
   413      33.907373      33.907373      33.907373    8[6-(6,8)]
   414      33.397641      33.397641      33.397641    8[6-(6,8)]
   415      33.864045      33.864045      33.864045    8[6-(6,8),49-(7,7,7,7,8)]
   416      33.387446      33.387446      33.387446    8[6-(6,8)]
   417      29.809127      29.809127      29.809127    8[6-(6,8)]
   418      30.318859      30.318859      30.318859    8[6-(6,8)]
   419      29.852455      29.852455      29.852455    8[6-(6,8),49-(7,7,7,7,8)]
   420      30.329054      30.329054      30.329054    8[6-(6,8)]
   421      29.070016      29.070016      29.070016    8[6-(6,8)]
   422      30.762326      30.762326      30.762326    8[6-(6,8)]
   423       9.391812       9.391812       9.391812    8[6-(6,8),49-(7,7,7,7,8)]
   424        7.77851        7.77851        7.77851    8[6-(6,8)]
   425      11.440935      11.440935      11.440935    8[6-(6,8)]
   426       9.855668       9.855668       9.855668    8[6-(6,8)]
   427      34.101071      34.101071      34.101071    8[6-(6,8),49-(7,7,7,7,8)]
   428      34.124009      34.124009      34.124009    8[6-(6,8)]
   429      26.788965      26.788965      26.788965    8[6-(6,8)]
   430      28.374232      28.374232      28.374232    8[6-(6,8)]
   431      29.615429      29.615429      29.615429    8[6-(6,8),49-(7,7,7,7,8)]
   432      29.592491      29.592491      29.592491    8[6-(6,8)]
   433      27.528077      27.528077      27.528077    8[6-(6,8)]
   434      27.930765      27.930765      27.930765    8[6-(6,8)]
   435      24.589472      24.589472      24.589472    8[6-(6,8),49-(7,7,7,7,8)]
   436      26.656435      26.656435      26.656435    8[6-(6,8)]
   437      36.188423      36.188423      36.188423    8[6-(6,8)]
   438      35.785735      35.785735      35.785735    8[6-(6,8)]
   439      13.640428      13.640428      13.640428    8[6-(6,8),49-(7,7,7,7,8)]
   440      11.573465      11.573465      11.573465    8[6-(6,8)]
   441      13.490057      13.490057      13.490057    8[6-(6,8)]
   442      11.395059      11.395059      11.395059    8[6-(6,8)]
   443      36.106866      36.106866      36.106866    8[6-(6,8),49-(7,7,7,7,8)]
   444      35.653205      35.653205      35.653205    8[6-(6,8)]
   445      29.577199      29.577199      29.577199    8[6-(6,8)]
   446      29.470156      29.470156      29.470156    8[6-(6,8)]
   447      26.595267      26.595267      26.595267    8[6-(6,8),49-(7,7,7,7,8)]
   448      28.185631      28.185631      28.185631    8[6-(6,8)]
   449      24.739843      24.739843      24.739843    8[6-(6,8)]
   450      26.834841      26.834841      26.834841    8[6-(6,8)]
   451      27.609634      27.609634      27.609634    8[6-(6,8),49-(7,7,7,7,8)]
   452      28.063295      28.063295      28.063295    8[6-(6,8)]
   453      34.139301      34.139301      34.139301    8[6-(6,8)]
   454      34.246344      34.246344      34.246344    8[6-(6,8)]
   455      11.634633      11.634633      11.634633    8[6-(6,8),49-(7,7,7,7,8)]
   456      10.044269      10.044269      10.044269    8[6-(6,8)]
   457      34.139301      34.139301      34.139301    8[6-(6,8)]
   458      34.246344      34.246344      34.246344    8[6-(6,8)]
   459      24.377933      24.377933      24.377933    8[6-(6,8),49-(7,7,7,7,8)]
   460      22.787569      22.787569      22.787569    8[6-(6,8)]
   461      11.996543      11.996543      11.996543    8[6-(6,8)]
   462      14.091541      14.091541      14.091541    8[6-(6,8)]
   463      27.609634      27.609634      27.609634    8[6-(6,8),49-(7,7,7,7,8)]
   464      28.063295      28.063295      28.063295    8[6-(6,8)]
   465      29.577199      29.577199      29.577199    8[6-(6,8)]
   466      29.470156      29.470156      29.470156    8[6-(6,8)]
   467      13.851967      13.851967      13.851967    8[6-(6,8),49-(7,7,7,7,8)]
   468      15.442331      15.442331      15.442331    8[6-(6,8)]
   469      26.233357      26.233357      26.233357    8[6-(6,8)]
   470      24.138359      24.138359      24.138359    8[6-(6,8)]
   471      36.106866      36.106866      36.106866    8[6-(6,8),49-(7,7,7,7,8)]
   472      35.653205      35.653205      35.653205    8[6-(6,8)]
   473      33.907373      33.907373      33.907373    8[6-(6,8)]
   474      33.397641      33.397641      33.397641    8[6-(6,8)]
   475      33.864045      33.864045      33.864045    8[6-(6,8),49-(7,7,7,7,8)]
   476      33.387446      33.387446      33.387446    8[6-(6,8)]
   477      21.903184      21.903184      21.903184    8[6-(6,8)]
   478      20.210874      20.210874      20.210874    8[6-(6,8)]
   479      16.094788      16.094788      16.094788    8[6-(6,8),49-(7,7,7,7,8)]
   480       17.70809       17.70809       17.70809    8[6-(6,8)]
   481      16.326716      16.326716      16.326716    8[6-(6,8)]
   482      18.019026      18.019026      18.019026    8[6-(6,8)]
   483      22.135112      22.135112      22.135112    8[6-(6,8),49-(7,7,7,7,8)]
   484       20.52181       20.52181       20.52181    8[6-(6,8)]
   485      29.809127      29.809127      29.809127    8[6-(6,8)]
   486      30.318859      30.318859      30.318859    8[6-(6,8)]
   487      29.852455      29.852455      29.852455    8[6-(6,8),49-(7,7,7,7,8)]
   488      30.329054      30.329054      30.329054    8[6-(6,8)]
   489      27.528077      27.528077      27.528077    8[6-(6,8)]
   490      27.930765      27.930765      27.930765    8[6-(6,8)]
   491      11.846172      11.846172      11.846172    8[6-(6,8),49-(7,7,7,7,8)]
   492      13.913135      13.913135      13.913135    8[6-(6,8)]
   493      36.188423      36.188423      36.188423    8[6-(6,8)]
   494      35.785735      35.785735      35.785735    8[6-(6,8)]
   495      26.383728      26.383728      26.383728    8[6-(6,8),49-(7,7,7,7,8)]
   496      24.316765      24.316765      24.316765    8[6-(6,8)]
   497      24.184235      24.184235      24.184235    8[6-(6,8)]
   498      22.598968      22.598968      22.598968    8[6-(6,8)]
   499      34.101071      34.101071      34.101071    8[6-(6,8),49-(7,7,7,7,8)]
   500      34.124009      34.124009      34.124009    8[6-(6,8)]
   501      14.045665      14.045665      14.045665    8[6-(6,8)]
   502      15.630932      15.630932      15.630932    8[6-(6,8)]
   503      29.615429      29.615429      29.615429    8[6-(6,8),49-(7,7,7,7,8)]
   504      29.592491      29.592491      29.592491    8[6-(6,8)]
   505      41.813316      41.813316      41.813316    8[6-(6,8)]
   506      43.505626      43.505626      43.505626    8[6-(6,8)]
   507      22.135112      22.135112      22.135112    8[6-(6,8),49-(7,7,7,7,8)]
   508       20.52181       20.52181       20.52181    8[6-(6,8)]
   509      17.065827      17.065827      17.065827    8[6-(6,8)]
   510      17.575559      17.575559      17.575559    8[6-(6,8)]
   511      17.109155      17.109155      17.109155    8[6-(6,8),49-(7,7,7,7,8)]
   512      17.585754      17.585754      17.585754    8[6-(6,8)]
   513      21.164073      21.164073      21.164073    8[6-(6,8)]
   514      20.654341      20.654341      20.654341    8[6-(6,8)]
   515      21.120745      21.120745      21.120745    8[6-(6,8),49-(7,7,7,7,8)]
   516      20.644146      20.644146      20.644146    8[6-(6,8)]
   517      21.903184      21.903184      21.903184    8[6-(6,8)]
   518      20.210874      20.210874      20.210874    8[6-(6,8)]
   519      41.581388      41.581388      41.581388    8[6-(6,8),49-(7,7,7,7,8)]
   520       43.19469       43.19469       43.19469    8[6-(6,8)]
   521      39.532265      39.532265      39.532265    8[6-(6,8)]
   522      41.117532      41.117532      41.117532    8[6-(6,8)]
   523      16.872129      16.872129      16.872129    8[6-(6,8),49-(7,7,7,7,8)]
   524      16.849191      16.849191      16.849191    8[6-(6,8)]
   525      24.184235      24.184235      24.184235    8[6-(6,8)]
   526      22.598968      22.598968      22.598968    8[6-(6,8)]
   527      21.357771      21.357771      21.357771    8[6-(6,8),49-(7,7,7,7,8)]
   528      21.380709      21.380709      21.380709    8[6-(6,8)]
   529      23.445123      23.445123      23.445123    8[6-(6,8)]
   530      23.042435      23.042435      23.042435    8[6-(6,8)]
   531      26.383728      26.383728      26.383728    8[6-(6,8),49-(7,7,7,7,8)]
   532      24.316765      24.316765      24.316765    8[6-(6,8)]
   533      14.784777      14.784777      14.784777    8[6-(6,8)]
   534      15.187465      15.187465      15.187465    8[6-(6,8)]
   535      37.332772      37.332772      37.332772    8[6-(6,8),49-(7,7,7,7,8)]
   536      39.399735      39.399735      39.399735    8[6-(6,8)]
   537      37.483143      37.483143      37.483143    8[6-(6,8)]
   538      39.578141      39.578141      39.578141    8[6-(6,8)]
   539      14.866334      14.866334      14.866334    8[6-(6,8),49-(7,7,7,7,8)]
   540      15.319995      15.319995      15.319995    8[6-(6,8)]
   541      21.396001      21.396001      21.396001    8[6-(6,8)]
   542      21.503044      21.503044      21.503044    8[6-(6,8)]
   543      24.377933      24.377933      24.377933    8[6-(6,8),49-(7,7,7,7,8)]
   544      22.787569      22.787569      22.787569    8[6-(6,8)]
   545      26.233357      26.233357      26.233357    8[6-(6,8)]
   546      24.138359      24.138359      24.138359    8[6-(6,8)]
   547      23.363566      23.363566      23.363566    8[6-(6,8),49-(7,7,7,7,8)]
   548      22.909905      22.909905      22.909905    8[6-(6,8)]
   549      16.833899      16.833899      16.833899    8[6-(6,8)]
   550      16.726856      16.726856      16.726856    8[6-(6,8)]
   551      39.338567      39.338567      39.338567    8[6-(6,8),49-(7,7,7,7,8)]
   552      40.928931      40.928931      40.928931    8[6-(6,8)]
   553      16.833899      16.833899      16.833899    8[6-(6,8)]
   554      16.726856      16.726856      16.726856    8[6-(6,8)]
   555      26.595267      26.595267      26.595267    8[6-(6,8),49-(7,7,7,7,8)]
   556      28.185631      28.185631      28.185631    8[6-(6,8)]
   557      38.976657      38.976657      38.976657    8[6-(6,8)]
   558      36.881659      36.881659      36.881659    8[6-(6,8)]
   559      23.363566      23.363566      23.363566    8[6-(6,8),49-(7,7,7,7,8)]
   560      22.909905      22.909905      22.909905    8[6-(6,8)]
   561      21.396001      21.396001      21.396001    8[6-(6,8)]
   562      21.503044      21.503044      21.503044    8[6-(6,8)]
   563      37.121233      37.121233      37.121233    8[6-(6,8),49-(7,7,7,7,8)]
   564      35.530869      35.530869      35.530869    8[6-(6,8)]
   565      24.739843      24.739843      24.739843    8[6-(6,8)]
   566      26.834841      26.834841      26.834841    8[6-(6,8)]
   567      14.866334      14.866334      14.866334    8[6-(6,8),49-(7,7,7,7,8)]
   568      15.319995      15.319995      15.319995    8[6-(6,8)]
   569      17.065827      17.065827      17.065827    8[6-(6,8)]
   570      17.575559      17.575559      17.575559    8[6-(6,8)]
   571      17.109155      17.109155      17.109155    8[6-(6,8),49-(7,7,7,7,8)]
   572      17.585754      17.585754      17.585754    8[6-(6,8)]
   573      29.070016      29.070016      29.070016    8[6-(6,8)]
   574      30.762326      30.762326      30.762326    8[6-(6,8)]
   575      34.878412      34.878412      34.878412    8[6-(6,8),49-(7,7,7,7,8)]
   576       33.26511       33.26511       33.26511    8[6-(6,8)]
   577      34.646484      34.646484      34.646484    8[6-(6,8)]
   578      32.954174      32.954174      32.954174    8[6-(6,8)]
   579      28.838088      28.838088      28.838088    8[6-(6,8),49-(7,7,7,7,8)]
   580       30.45139       30.45139       30.45139    8[6-(6,8)]
   581      21.164073      21.164073      21.164073    8[6-(6,8)]
   582      20.654341      20.654341      20.654341    8[6-(6,8)]
   583      21.120745      21.120745      21.120745    8[6-(6,8),49-(7,7,7,7,8)]
   584      20.644146      20.644146      20.644146    8[6-(6,8)]
   585      23.445123      23.445123      23.445123    8[6-(6,8)]
   586      23.042435      23.042435      23.042435    8[6-(6,8)]
   587      39.127028      39.127028      39.127028    8[6-(6,8),49-(7,7,7,7,8)]
   588      37.060065      37.060065      37.060065    8[6-(6,8)]
   589      14.784777      14.784777      14.784777    8[6-(6,8)]
   590      15.187465      15.187465      15.187465    8[6-(6,8)]
   591      24.589472      24.589472      24.589472    8[6-(6,8),49-(7,7,7,7,8)]
   592      26.656435      26.656435      26.656435    8[6-(6,8)]
   593      26.788965      26.788965      26.788965    8[6-(6,8)]
   594      28.374232      28.374232      28.374232    8[6-(6,8)]
   595      16.872129      16.872129      16.872129    8[6-(6,8),49-(7,7,7,7,8)]
   596      16.849191      16.849191      16.849191    8[6-(6,8)]
   597      36.927535      36.927535      36.927535    8[6-(6,8)]
   598      35.342268      35.342268      35.342268    8[6-(6,8)]
   599      21.357771      21.357771      21.357771    8[6-(6,8),49-(7,7,7,7,8)]
   600      21.380709      21.380709      21.380709    8[6-(6,8)]
