# Supplementary material for: A collection of forcefield precursors for metal–organic frameworks
Source: RSC Adv. 2019 Nov 13;9(63):36492–507. doi: 10.1039/c9ra07327b (PMC9075174; doi:10.1039/c9ra07327b)
Supplement: RA-009-C9RA07327B-s2368 [file RA-009-C9RA07327B-s2368.txt]

TEHRUU_clean

8.773100    0.000000    0.000000
-2.262613    10.798503    0.000000
0.000000    0.000000    25.689000

     1       4.554993       4.554993       4.554993    60[7-(6),7-(6),7-(6),7-(6)]
     2       1.955494       1.955494       1.955494    60[7-(6),7-(6),7-(6),7-(6)]
     3       1.955494       1.955494       1.955494    60[7-(6),7-(6),7-(6),7-(6)]
     4       4.554993       4.554993       4.554993    60[7-(6),7-(6),7-(6),7-(6)]
     5       2.471975       2.471975       2.471975    1[6-(6,7)]
     6       3.906082       3.906082       3.906082    1[6-(6,7)]
     7       7.364022       7.364022       7.364022    1[6-(6,7)]
     8       4.038512       4.038512       4.038512    1[6-(6,7)]
     9       2.604405       2.604405       2.604405    1[6-(6,7)]
    10      -0.853535      -0.853535      -0.853535    1[6-(6,7)]
    11       4.038512       4.038512       4.038512    1[6-(6,7)]
    12       2.604405       2.604405       2.604405    1[6-(6,7)]
    13      -0.853535      -0.853535      -0.853535    1[6-(6,7)]
    14       2.471975       2.471975       2.471975    1[6-(6,7)]
    15       3.906082       3.906082       3.906082    1[6-(6,7)]
    16       7.364022       7.364022       7.364022    1[6-(6,7)]
    17       0.190187       0.190187       0.190187    44[6-(7),6-(7),6-(7),6-(7),7-(6,6),7-(6,6)]
    18         6.3203         6.3203         6.3203    44[6-(7),6-(7),6-(7),6-(7),7-(6,6),7-(6,6)]
    19         6.3203         6.3203         6.3203    44[6-(7),6-(7),6-(7),6-(7),7-(6,6),7-(6,6)]
    20       0.190187       0.190187       0.190187    44[6-(7),6-(7),6-(7),6-(7),7-(6,6),7-(6,6)]
    21       2.231771       2.231771       2.231771    44[6-(7),6-(7),6-(7),6-(7),7-(6,6),7-(6,6)]
    22       4.278716       4.278716       4.278716    44[6-(7),6-(7),6-(7),6-(7),7-(6,6),7-(6,6)]
    23       1.668353       1.668353       1.668353    6[6-(6,7),6-(6,7),7-(6,44)]
    24       2.464393       2.464393       2.464393    6[1-(0),6-(1,7),7-(6,44)]
    25        3.33579        3.33579        3.33579    6[1-(0),6-(1,7),7-(6,44)]
    26         2.5243         2.5243         2.5243    6[6-(6,7),6-(6,7),7-(6,44)]
    27       0.781987       0.781987       0.781987    6[6-(6,7),6-(6,7),7-(6,44)]
    28      -0.837968      -0.837968      -0.837968    6[1-(0),6-(1,7),7-(6,44)]
    29        3.15056        3.15056        3.15056    6[7-(60),44-(6,6,6,7,7)]
    30       7.562847       7.562847       7.562847    6[7-(0),44-(6,6,6,7,7)]
    31       7.549515       7.549515       7.549515    6[7-(60),44-(6,6,6,7,7)]
    32       5.906124       5.906124       5.906124    6[7-(60),44-(6,6,6,7,7)]
    33       1.524823       1.524823       1.524823    6[7-(60),44-(6,6,6,7,7)]
    34       4.842134       4.842134       4.842134    6[6-(6,7),6-(6,7),7-(6,44)]
    35       4.046094       4.046094       4.046094    6[1-(0),6-(1,7),7-(6,44)]
    36       3.174697       3.174697       3.174697    6[1-(0),6-(1,7),7-(6,44)]
    37       3.986187       3.986187       3.986187    6[6-(6,7),6-(6,7),7-(6,44)]
    38         5.7285         5.7285         5.7285    6[6-(6,7),6-(6,7),7-(6,44)]
    39       7.348455       7.348455       7.348455    6[1-(0),6-(1,7),7-(6,44)]
    40       3.359927       3.359927       3.359927    6[7-(60),44-(6,6,6,7,7)]
    41       -1.05236       -1.05236       -1.05236    6[7-(0),44-(6,6,6,7,7)]
    42      -1.039028      -1.039028      -1.039028    6[7-(60),44-(6,6,6,7,7)]
    43       0.604363       0.604363       0.604363    6[7-(60),44-(6,6,6,7,7)]
    44       4.985664       4.985664       4.985664    6[7-(60),44-(6,6,6,7,7)]
    45       4.842134       4.842134       4.842134    6[6-(6,7),6-(6,7),7-(6,44)]
    46       4.046094       4.046094       4.046094    6[1-(0),6-(1,7),7-(6,44)]
    47       3.174697       3.174697       3.174697    6[1-(0),6-(1,7),7-(6,44)]
    48       3.986187       3.986187       3.986187    6[6-(6,7),6-(6,7),7-(6,44)]
    49         5.7285         5.7285         5.7285    6[6-(6,7),6-(6,7),7-(6,44)]
    50       7.348455       7.348455       7.348455    6[1-(0),6-(1,7),7-(6,44)]
    51       3.359927       3.359927       3.359927    6[7-(60),44-(6,6,6,7,7)]
    52       -1.05236       -1.05236       -1.05236    6[7-(0),44-(6,6,6,7,7)]
    53      -1.039028      -1.039028      -1.039028    6[7-(60),44-(6,6,6,7,7)]
    54       0.604363       0.604363       0.604363    6[7-(60),44-(6,6,6,7,7)]
    55       4.985664       4.985664       4.985664    6[7-(60),44-(6,6,6,7,7)]
    56       1.668353       1.668353       1.668353    6[6-(6,7),6-(6,7),7-(6,44)]
    57       2.464393       2.464393       2.464393    6[1-(0),6-(1,7),7-(6,44)]
    58        3.33579        3.33579        3.33579    6[1-(0),6-(1,7),7-(6,44)]
    59         2.5243         2.5243         2.5243    6[6-(6,7),6-(6,7),7-(6,44)]
    60       0.781987       0.781987       0.781987    6[6-(6,7),6-(6,7),7-(6,44)]
    61      -0.837968      -0.837968      -0.837968    6[1-(0),6-(1,7),7-(6,44)]
    62        3.15056        3.15056        3.15056    6[7-(60),44-(6,6,6,7,7)]
    63       7.562847       7.562847       7.562847    6[7-(0),44-(6,6,6,7,7)]
    64       7.549515       7.549515       7.549515    6[7-(60),44-(6,6,6,7,7)]
    65       5.906124       5.906124       5.906124    6[7-(60),44-(6,6,6,7,7)]
    66       1.524823       1.524823       1.524823    6[7-(60),44-(6,6,6,7,7)]
    67       0.809892       0.809892       0.809892    6[7-(0),44-(6,6,6,7,7)]
    68       5.905803       5.905803       5.905803    6[7-(0),44-(6,6,6,7,7)]
    69       5.700595       5.700595       5.700595    6[7-(0),44-(6,6,6,7,7)]
    70       0.604684       0.604684       0.604684    6[7-(0),44-(6,6,6,7,7)]
    71       1.633265       1.633265       1.633265    7[6-(1,6),6-(6,6),44-(6,6,6,6,7)]
    72       3.367424       3.367424       3.367424    7[6-(1,6),6-(6,6),44-(6,6,6,6,7)]
    73      -0.046315      -0.046315      -0.046315    7[6-(1,6),6-(6,6),44-(6,6,6,6,7)]
    74       3.618914       3.618914       3.618914    7[6-(44),60-(7,7,7)]
    75       6.749956       6.749956       6.749956    7[6-(44)]
    76       6.702532       6.702532       6.702532    7[6-(44),60-(7,7,7)]
    77       5.643367       5.643367       5.643367    7[6-(44),60-(7,7,7)]
    78       2.287661       2.287661       2.287661    7[6-(44),60-(7,7,7)]
    79       4.877222       4.877222       4.877222    7[6-(1,6),6-(6,6),44-(6,6,6,6,7)]
    80       3.143063       3.143063       3.143063    7[6-(1,6),6-(6,6),44-(6,6,6,6,7)]
    81       6.556802       6.556802       6.556802    7[6-(1,6),6-(6,6),44-(6,6,6,6,7)]
    82       2.891573       2.891573       2.891573    7[6-(44),60-(7,7,7)]
    83      -0.239469      -0.239469      -0.239469    7[6-(44)]
    84      -0.192045      -0.192045      -0.192045    7[6-(44),60-(7,7,7)]
    85        0.86712        0.86712        0.86712    7[6-(44),60-(7,7,7)]
    86       4.222826       4.222826       4.222826    7[6-(44),60-(7,7,7)]
    87       4.877222       4.877222       4.877222    7[6-(1,6),6-(6,6),44-(6,6,6,6,7)]
    88       3.143063       3.143063       3.143063    7[6-(1,6),6-(6,6),44-(6,6,6,6,7)]
    89       6.556802       6.556802       6.556802    7[6-(1,6),6-(6,6),44-(6,6,6,6,7)]
    90       2.891573       2.891573       2.891573    7[6-(44),60-(7,7,7)]
    91      -0.239469      -0.239469      -0.239469    7[6-(44)]
    92      -0.192045      -0.192045      -0.192045    7[6-(44),60-(7,7,7)]
    93        0.86712        0.86712        0.86712    7[6-(44),60-(7,7,7)]
    94       4.222826       4.222826       4.222826    7[6-(44),60-(7,7,7)]
    95       1.633265       1.633265       1.633265    7[6-(1,6),6-(6,6),44-(6,6,6,6,7)]
    96       3.367424       3.367424       3.367424    7[6-(1,6),6-(6,6),44-(6,6,6,6,7)]
    97      -0.046315      -0.046315      -0.046315    7[6-(1,6),6-(6,6),44-(6,6,6,6,7)]
    98       3.618914       3.618914       3.618914    7[6-(44),60-(7,7,7)]
    99       6.749956       6.749956       6.749956    7[6-(44)]
   100       6.702532       6.702532       6.702532    7[6-(44),60-(7,7,7)]
   101       5.643367       5.643367       5.643367    7[6-(44),60-(7,7,7)]
   102       2.287661       2.287661       2.287661    7[6-(44),60-(7,7,7)]
   103       0.030389       0.030389       0.030389    7[6-(44)]
   104       6.658284       6.658284       6.658284    7[6-(44)]
   105       6.480098       6.480098       6.480098    7[6-(44)]
   106      -0.147797      -0.147797      -0.147797    7[6-(44)]
