# Supplementary material for: A collection of forcefield precursors for metal–organic frameworks
Source: RSC Adv. 2019 Nov 13;9(63):36492–507. doi: 10.1039/c9ra07327b (PMC9075174; doi:10.1039/c9ra07327b)
Supplement: RA-009-C9RA07327B-s2369 [file RA-009-C9RA07327B-s2369.txt]

TEJGAS_clean

10.206400    0.000000    0.000000
0.000000    11.248700    0.000000
-2.781692    0.000000    22.016266

     1       4.217528       4.217528       4.217528    63[7-(6,6),7-(6,6),8-(6),8-(6),8-(6),8-(6),8-(6),8-(6),8-(6)]
     2       6.352304       6.352304       6.352304    63[8-(6),8-(6),8-(6),8-(6),8-(6)]
     3       6.919534       6.919534       6.919534    63[7-(6,6),7-(6,6),8-(6),8-(6),8-(6),8-(6),8-(6),8-(6),8-(6)]
     4        7.56645        7.56645        7.56645    63[8-(6),8-(6),8-(6),8-(6),8-(6)]
     5        3.20718        3.20718        3.20718    63[7-(6,6),7-(6,6),8-(6),8-(6),8-(6),8-(6),8-(6),8-(6),8-(6)]
     6       1.072404       1.072404       1.072404    63[8-(6),8-(6),8-(6),8-(6),8-(6)]
     7       0.505174       0.505174       0.505174    63[7-(6,6),7-(6,6),8-(6),8-(6),8-(6),8-(6),8-(6),8-(6),8-(6)]
     8      -0.141742      -0.141742      -0.141742    63[8-(6),8-(6),8-(6),8-(6),8-(6)]
     9      -0.510005      -0.510005      -0.510005    1[7-(6,6)]
    10       0.938673       0.938673       0.938673    1[6-(1,1,6)]
    11       2.471791       2.471791       2.471791    1[6-(1,1,6)]
    12        1.53614        1.53614        1.53614    1[6-(1,1,6)]
    13      -0.923441      -0.923441      -0.923441    1[6-(1,1,6)]
    14      -2.099375      -2.099375      -2.099375    1[6-(1,1,6)]
    15       7.897898       7.897898       7.897898    1[6-(1,1,6)]
    16       1.440667       1.440667       1.440667    1[7-(6,6)]
    17      -0.008011      -0.008011      -0.008011    1[6-(1,1,6)]
    18      -1.541129      -1.541129      -1.541129    1[6-(1,1,6)]
    19      -0.605478      -0.605478      -0.605478    1[6-(1,1,6)]
    20       1.854103       1.854103       1.854103    1[6-(1,1,6)]
    21       3.030037       3.030037       3.030037    1[6-(1,1,6)]
    22       3.239164       3.239164       3.239164    1[6-(1,1,6)]
    23       7.934713       7.934713       7.934713    1[7-(6,6)]
    24       6.486035       6.486035       6.486035    1[6-(1,1,6)]
    25       4.952917       4.952917       4.952917    1[6-(1,1,6)]
    26       5.888568       5.888568       5.888568    1[6-(1,1,6)]
    27       8.348149       8.348149       8.348149    1[6-(1,1,6)]
    28       9.524083       9.524083       9.524083    1[6-(1,1,6)]
    29       -0.47319       -0.47319       -0.47319    1[6-(1,1,6)]
    30       5.984041       5.984041       5.984041    1[7-(6,6)]
    31       7.432719       7.432719       7.432719    1[6-(1,1,6)]
    32       8.965837       8.965837       8.965837    1[6-(1,1,6)]
    33       8.030186       8.030186       8.030186    1[6-(1,1,6)]
    34       5.570605       5.570605       5.570605    1[6-(1,1,6)]
    35       4.394671       4.394671       4.394671    1[6-(1,1,6)]
    36       4.185544       4.185544       4.185544    1[6-(1,1,6)]
    37       1.344033       1.344033       1.344033    6[6-(1,1,1),7-(6),7-(6,63)]
    38        0.38043        0.38043        0.38043    6[6-(6,7),6-(8,8),7-(6)]
    39       1.434868       1.434868       1.434868    6[6-(6,7),6-(8,8),7-(6,63)]
    40       1.595914       1.595914       1.595914    6[1-(0),1-(0),1-(0),6-(7,7)]
    41      -0.557194      -0.557194      -0.557194    6[6-(6,7),8-(63),8-(63)]
    42       2.012567       2.012567       2.012567    6[6-(6,7),8-(63),8-(63)]
    43       7.877414       7.877414       7.877414    6[6-(1,1,1),7-(1,6),7-(6,63)]
    44       8.021416       8.021416       8.021416    6[6-(6,7),6-(8,8),7-(1,6)]
    45        6.70974        6.70974        6.70974    6[6-(6,7),6-(8,8),7-(6,63)]
    46      -1.875051      -1.875051      -1.875051    6[1-(0),1-(0),1-(0),6-(7,7)]
    47      -1.445222      -1.445222      -1.445222    6[6-(6,7),8-(63),8-(63)]
    48       5.454007       5.454007       5.454007    6[6-(6,7),8-(63),8-(63)]
    49       5.603577       5.603577       5.603577    6[6-(8,8),8-(63),8-(63)]
    50       5.176182       5.176182       5.176182    6[6-(8,8),8-(63),8-(63)]
    51      -0.413371      -0.413371      -0.413371    6[6-(1,1,1),7-(6),7-(6,63)]
    52       0.550232       0.550232       0.550232    6[6-(6,7),6-(8,8),7-(6)]
    53      -0.504206      -0.504206      -0.504206    6[6-(6,7),6-(8,8),7-(6,63)]
    54      -0.665252      -0.665252      -0.665252    6[1-(0),1-(0),1-(0),6-(7,7)]
    55       1.487856       1.487856       1.487856    6[6-(6,7),8-(63),8-(63)]
    56      -1.081905      -1.081905      -1.081905    6[6-(6,7),8-(63),8-(63)]
    57       3.259648       3.259648       3.259648    6[6-(1,1,1),7-(1,6),7-(6,63)]
    58       3.115646       3.115646       3.115646    6[6-(6,7),6-(8,8),7-(1,6)]
    59       4.427322       4.427322       4.427322    6[6-(6,7),6-(8,8),7-(6,63)]
    60       2.805713       2.805713       2.805713    6[1-(0),1-(0),1-(0),6-(7,7)]
    61       2.375884       2.375884       2.375884    6[6-(6,7),8-(63),8-(63)]
    62       5.683055       5.683055       5.683055    6[6-(6,7),8-(63),8-(63)]
    63       5.533485       5.533485       5.533485    6[6-(8,8),8-(63),8-(63)]
    64        5.96088        5.96088        5.96088    6[6-(8,8),8-(63),8-(63)]
    65       6.080675       6.080675       6.080675    6[6-(1,1,1),7-(6),7-(6,63)]
    66       7.044278       7.044278       7.044278    6[6-(6,7),6-(8,8),7-(6)]
    67        5.98984        5.98984        5.98984    6[6-(6,7),6-(8,8),7-(6,63)]
    68       5.828794       5.828794       5.828794    6[1-(0),1-(0),1-(0),6-(7,7)]
    69       7.981902       7.981902       7.981902    6[6-(6,7),8-(63),8-(63)]
    70       5.412141       5.412141       5.412141    6[6-(6,7),8-(63),8-(63)]
    71      -0.452706      -0.452706      -0.452706    6[6-(1,1,1),7-(1,6),7-(6,63)]
    72      -0.596708      -0.596708      -0.596708    6[6-(6,7),6-(8,8),7-(1,6)]
    73       0.714968       0.714968       0.714968    6[6-(6,7),6-(8,8),7-(6,63)]
    74       9.299759       9.299759       9.299759    6[1-(0),1-(0),1-(0),6-(7,7)]
    75        8.86993        8.86993        8.86993    6[6-(6,7),8-(63),8-(63)]
    76       1.970701       1.970701       1.970701    6[6-(6,7),8-(63),8-(63)]
    77       1.821131       1.821131       1.821131    6[6-(8,8),8-(63),8-(63)]
    78       2.248526       2.248526       2.248526    6[6-(8,8),8-(63),8-(63)]
    79       7.838079       7.838079       7.838079    6[6-(1,1,1),7-(6),7-(6,63)]
    80       6.874476       6.874476       6.874476    6[6-(6,7),6-(8,8),7-(6)]
    81       7.928914       7.928914       7.928914    6[6-(6,7),6-(8,8),7-(6,63)]
    82        8.08996        8.08996        8.08996    6[1-(0),1-(0),1-(0),6-(7,7)]
    83       5.936852       5.936852       5.936852    6[6-(6,7),8-(63),8-(63)]
    84       8.506613       8.506613       8.506613    6[6-(6,7),8-(63),8-(63)]
    85        4.16506        4.16506        4.16506    6[6-(1,1,1),7-(1,6),7-(6,63)]
    86       4.309062       4.309062       4.309062    6[6-(6,7),6-(8,8),7-(1,6)]
    87       2.997386       2.997386       2.997386    6[6-(6,7),6-(8,8),7-(6,63)]
    88       4.618995       4.618995       4.618995    6[1-(0),1-(0),1-(0),6-(7,7)]
    89       5.048824       5.048824       5.048824    6[6-(6,7),8-(63),8-(63)]
    90       1.741653       1.741653       1.741653    6[6-(6,7),8-(63),8-(63)]
    91       1.891223       1.891223       1.891223    6[6-(8,8),8-(63),8-(63)]
    92       1.463828       1.463828       1.463828    6[6-(8,8),8-(63),8-(63)]
    93       0.325587       0.325587       0.325587    7[6-(6,6),6-(6,7)]
    94        2.03754        2.03754        2.03754    7[6-(6,6),6-(6,7),63-(7,8,8,8,8,8,8,8)]
    95      -1.469694      -1.469694      -1.469694    7[1-(0),6-(6,6),6-(6,7)]
    96       6.642754       6.642754       6.642754    7[6-(6,6),6-(6,7),63-(7,8,8,8,8,8,8,8)]
    97       0.605075       0.605075       0.605075    7[6-(6,6),6-(6,7)]
    98      -1.106878      -1.106878      -1.106878    7[6-(6,6),6-(6,7),63-(7,8,8,8,8,8,8,8)]
    99       2.400356       2.400356       2.400356    7[1-(0),6-(6,6),6-(6,7)]
   100       4.494308       4.494308       4.494308    7[6-(6,6),6-(6,7),63-(7,8,8,8,8,8,8,8)]
   101       7.099121       7.099121       7.099121    7[6-(6,6),6-(6,7)]
   102       5.387168       5.387168       5.387168    7[6-(6,6),6-(6,7),63-(7,8,8,8,8,8,8,8)]
   103       8.894402       8.894402       8.894402    7[1-(0),6-(6,6),6-(6,7)]
   104       0.781954       0.781954       0.781954    7[6-(6,6),6-(6,7),63-(7,8,8,8,8,8,8,8)]
   105       6.819633       6.819633       6.819633    7[6-(6,6),6-(6,7)]
   106       8.531586       8.531586       8.531586    7[6-(6,6),6-(6,7),63-(7,8,8,8,8,8,8,8)]
   107       5.024352       5.024352       5.024352    7[1-(0),6-(6,6),6-(6,7)]
   108         2.9304         2.9304         2.9304    7[6-(6,6),6-(6,7),63-(7,8,8,8,8,8,8,8)]
   109      -1.373674      -1.373674      -1.373674    8[6-(6,8),63-(7,7,8,8,8,8,8,8)]
   110      -0.444151      -0.444151      -0.444151    8[6-(6,8),63-(8,8,8,8)]
   111       1.441527       1.441527       1.441527    8[6-(6,8),63-(8,8,8,8)]
   112       3.081802       3.081802       3.081802    8[6-(6,8),63-(7,7,8,8,8,8,8,8)]
   113       -0.22651       -0.22651       -0.22651    8[6-(6,8),63-(8,8,8,8)]
   114       8.226771       8.226771       8.226771    8[6-(6,8),63-(8,8,8,8)]
   115       5.464425       5.464425       5.464425    8[6-(6,8),63-(8,8,8,8)]
   116       4.385562       4.385562       4.385562    8[6-(6,8),63-(7,7,8,8,8,8,8,8)]
   117        6.31517        6.31517        6.31517    8[6-(6,8),63-(7,7,8,8,8,8,8,8)]
   118       5.217488       5.217488       5.217488    8[6-(6,8),63-(7,7,8,8,8,8,8,8)]
   119       5.481922       5.481922       5.481922    8[6-(6,8),63-(7,7,8,8,8,8,8,8)]
   120       4.548314       4.548314       4.548314    8[6-(6,8),63-(7,7,8,8,8,8,8,8)]
   121       2.304336       2.304336       2.304336    8[6-(6,8),63-(7,7,8,8,8,8,8,8)]
   122       1.374813       1.374813       1.374813    8[6-(6,8),63-(8,8,8,8)]
   123      -0.510865      -0.510865      -0.510865    8[6-(6,8),63-(8,8,8,8)]
   124        8.05526        8.05526        8.05526    8[6-(6,8),63-(7,7,8,8,8,8,8,8)]
   125       1.157172       1.157172       1.157172    8[6-(6,8),63-(8,8,8,8)]
   126       5.691983       5.691983       5.691983    8[6-(6,8),63-(8,8,8,8)]
   127       5.672637       5.672637       5.672637    8[6-(6,8),63-(8,8,8,8)]
   128         6.7515         6.7515         6.7515    8[6-(6,8),63-(7,7,8,8,8,8,8,8)]
   129       4.821892       4.821892       4.821892    8[6-(6,8),63-(7,7,8,8,8,8,8,8)]
   130       5.919574       5.919574       5.919574    8[6-(6,8),63-(7,7,8,8,8,8,8,8)]
   131        5.65514        5.65514        5.65514    8[6-(6,8),63-(7,7,8,8,8,8,8,8)]
   132       6.588748       6.588748       6.588748    8[6-(6,8),63-(7,7,8,8,8,8,8,8)]
   133       8.798382       8.798382       8.798382    8[6-(6,8),63-(7,7,8,8,8,8,8,8)]
   134       7.868859       7.868859       7.868859    8[6-(6,8),63-(8,8,8,8)]
   135       5.983181       5.983181       5.983181    8[6-(6,8),63-(8,8,8,8)]
   136       4.342906       4.342906       4.342906    8[6-(6,8),63-(7,7,8,8,8,8,8,8)]
   137       7.651218       7.651218       7.651218    8[6-(6,8),63-(8,8,8,8)]
   138      -0.802063      -0.802063      -0.802063    8[6-(6,8),63-(8,8,8,8)]
   139       1.960283       1.960283       1.960283    8[6-(6,8),63-(8,8,8,8)]
   140       3.039146       3.039146       3.039146    8[6-(6,8),63-(7,7,8,8,8,8,8,8)]
   141       1.109538       1.109538       1.109538    8[6-(6,8),63-(7,7,8,8,8,8,8,8)]
   142        2.20722        2.20722        2.20722    8[6-(6,8),63-(7,7,8,8,8,8,8,8)]
   143       1.942786       1.942786       1.942786    8[6-(6,8),63-(7,7,8,8,8,8,8,8)]
   144       2.876394       2.876394       2.876394    8[6-(6,8),63-(7,7,8,8,8,8,8,8)]
   145       5.120372       5.120372       5.120372    8[6-(6,8),63-(7,7,8,8,8,8,8,8)]
   146       6.049895       6.049895       6.049895    8[6-(6,8),63-(8,8,8,8)]
   147       7.935573       7.935573       7.935573    8[6-(6,8),63-(8,8,8,8)]
   148      -0.630552      -0.630552      -0.630552    8[6-(6,8),63-(7,7,8,8,8,8,8,8)]
   149       6.267536       6.267536       6.267536    8[6-(6,8),63-(8,8,8,8)]
   150       1.732725       1.732725       1.732725    8[6-(6,8),63-(8,8,8,8)]
   151       1.752071       1.752071       1.752071    8[6-(6,8),63-(8,8,8,8)]
   152       0.673208       0.673208       0.673208    8[6-(6,8),63-(7,7,8,8,8,8,8,8)]
   153       2.602816       2.602816       2.602816    8[6-(6,8),63-(7,7,8,8,8,8,8,8)]
   154       1.505134       1.505134       1.505134    8[6-(6,8),63-(7,7,8,8,8,8,8,8)]
   155       1.769568       1.769568       1.769568    8[6-(6,8),63-(7,7,8,8,8,8,8,8)]
   156        0.83596        0.83596        0.83596    8[6-(6,8),63-(7,7,8,8,8,8,8,8)]
