# Supplementary material for: A collection of forcefield precursors for metal–organic frameworks
Source: RSC Adv. 2019 Nov 13;9(63):36492–507. doi: 10.1039/c9ra07327b (PMC9075174; doi:10.1039/c9ra07327b)
Supplement: RA-009-C9RA07327B-s2370 [file RA-009-C9RA07327B-s2370.txt]

TEJGEW_clean

10.228800    0.000000    0.000000
0.000000    11.296200    0.000000
-2.739432    0.000000    22.099761

     1       5.634957       5.634957       5.634957    64[7-(6,6),7-(6,6),8-(6),8-(6),8-(6),8-(6),8-(6),8-(6),8-(6)]
     2        1.27774        1.27774        1.27774    64[8-(6),8-(6),8-(6),8-(6),8-(6)]
     3       8.338527       8.338527       8.338527    64[7-(6,6),7-(6,6),8-(6),8-(6),8-(6),8-(6),8-(6),8-(6),8-(6)]
     4       2.466944       2.466944       2.466944    64[8-(6),8-(6),8-(6),8-(6),8-(6)]
     5       1.854411       1.854411       1.854411    64[7-(6,6),7-(6,6),8-(6),8-(6),8-(6),8-(6),8-(6),8-(6),8-(6)]
     6       6.211628       6.211628       6.211628    64[8-(6),8-(6),8-(6),8-(6),8-(6)]
     7      -0.849159      -0.849159      -0.849159    64[7-(6,6),7-(6,6),8-(6),8-(6),8-(6),8-(6),8-(6),8-(6),8-(6)]
     8       5.022424       5.022424       5.022424    64[8-(6),8-(6),8-(6),8-(6),8-(6)]
     9        1.15808        1.15808        1.15808    1[7-(6,6)]
    10       0.776234       0.776234       0.776234    1[7-(6,6)]
    11       2.352363       2.352363       2.352363    1[6-(1,1,6)]
    12       2.937584       2.937584       2.937584    1[6-(1,1,6)]
    13        3.88278        3.88278        3.88278    1[6-(1,1,6)]
    14       0.476193       0.476193       0.476193    1[6-(1,1,6)]
    15       9.318196       9.318196       9.318196    1[6-(1,1,6)]
    16       -0.69498       -0.69498       -0.69498    1[6-(1,1,6)]
    17       2.586604       2.586604       2.586604    1[7-(6,6)]
    18        2.96845        2.96845        2.96845    1[7-(6,6)]
    19       1.392321       1.392321       1.392321    1[6-(1,1,6)]
    20         0.8071         0.8071         0.8071    1[6-(1,1,6)]
    21      -0.138096      -0.138096      -0.138096    1[6-(1,1,6)]
    22       3.268491       3.268491       3.268491    1[6-(1,1,6)]
    23       4.655288       4.655288       4.655288    1[6-(1,1,6)]
    24       4.439664       4.439664       4.439664    1[6-(1,1,6)]
    25       6.331288       6.331288       6.331288    1[7-(6,6)]
    26       6.713134       6.713134       6.713134    1[7-(6,6)]
    27       5.137005       5.137005       5.137005    1[6-(1,1,6)]
    28       4.551784       4.551784       4.551784    1[6-(1,1,6)]
    29       3.606588       3.606588       3.606588    1[6-(1,1,6)]
    30       7.013175       7.013175       7.013175    1[6-(1,1,6)]
    31      -1.828828      -1.828828      -1.828828    1[6-(1,1,6)]
    32       8.184348       8.184348       8.184348    1[6-(1,1,6)]
    33       4.902764       4.902764       4.902764    1[7-(6,6)]
    34       4.520918       4.520918       4.520918    1[7-(6,6)]
    35       6.097047       6.097047       6.097047    1[6-(1,1,6)]
    36       6.682268       6.682268       6.682268    1[6-(1,1,6)]
    37       7.627464       7.627464       7.627464    1[6-(1,1,6)]
    38       4.220877       4.220877       4.220877    1[6-(1,1,6)]
    39        2.83408        2.83408        2.83408    1[6-(1,1,6)]
    40       3.049704       3.049704       3.049704    1[6-(1,1,6)]
    41       2.746082       2.746082       2.746082    6[6-(1,1,1),7-(1,6),7-(6,64)]
    42       2.847055       2.847055       2.847055    6[6-(6,7),6-(8,8),7-(6,64)]
    43       1.785017       1.785017       1.785017    6[6-(6,7),6-(8,8),7-(1,6)]
    44       3.003674       3.003674       3.003674    6[1-(0),1-(0),1-(0),6-(7,7)]
    45       3.429109       3.429109       3.429109    6[6-(6,7),8-(64),8-(64)]
    46       0.846335       0.846335       0.846335    6[6-(6,7),8-(64),8-(64)]
    47       9.297787       9.297787       9.297787    6[6-(1,1,1),7-(1,6),7-(6,64)]
    48       8.114735       8.114735       8.114735    6[6-(6,7),6-(8,8),7-(6,64)]
    49       9.427528       9.427528       9.427528    6[6-(6,7),6-(8,8),7-(1,6)]
    50      -0.473771      -0.473771      -0.473771    6[1-(0),1-(0),1-(0),6-(7,7)]
    51       6.851578       6.851578       6.851578    6[6-(6,7),8-(64),8-(64)]
    52      -0.038085      -0.038085      -0.038085    6[6-(6,7),8-(64),8-(64)]
    53       7.382236       7.382236       7.382236    6[6-(8,8),8-(64),8-(64)]
    54       6.964118       6.964118       6.964118    6[6-(8,8),8-(64),8-(64)]
    55       0.998602       0.998602       0.998602    6[6-(1,1,1),7-(1,6),7-(6,64)]
    56       0.897629       0.897629       0.897629    6[6-(6,7),6-(8,8),7-(6,64)]
    57       1.959667       1.959667       1.959667    6[6-(6,7),6-(8,8),7-(1,6)]
    58        0.74101        0.74101        0.74101    6[1-(0),1-(0),1-(0),6-(7,7)]
    59       0.315575       0.315575       0.315575    6[6-(6,7),8-(64),8-(64)]
    60       2.898349       2.898349       2.898349    6[6-(6,7),8-(64),8-(64)]
    61       4.675697       4.675697       4.675697    6[6-(1,1,1),7-(1,6),7-(6,64)]
    62       5.858749       5.858749       5.858749    6[6-(6,7),6-(8,8),7-(6,64)]
    63       4.545956       4.545956       4.545956    6[6-(6,7),6-(8,8),7-(1,6)]
    64       4.218455       4.218455       4.218455    6[1-(0),1-(0),1-(0),6-(7,7)]
    65       7.121906       7.121906       7.121906    6[6-(6,7),8-(64),8-(64)]
    66       3.782769       3.782769       3.782769    6[6-(6,7),8-(64),8-(64)]
    67       6.591248       6.591248       6.591248    6[6-(8,8),8-(64),8-(64)]
    68       7.009366       7.009366       7.009366    6[6-(8,8),8-(64),8-(64)]
    69       4.743286       4.743286       4.743286    6[6-(1,1,1),7-(1,6),7-(6,64)]
    70       4.642313       4.642313       4.642313    6[6-(6,7),6-(8,8),7-(6,64)]
    71       5.704351       5.704351       5.704351    6[6-(6,7),6-(8,8),7-(1,6)]
    72       4.485694       4.485694       4.485694    6[1-(0),1-(0),1-(0),6-(7,7)]
    73       4.060259       4.060259       4.060259    6[6-(6,7),8-(64),8-(64)]
    74       6.643033       6.643033       6.643033    6[6-(6,7),8-(64),8-(64)]
    75      -1.808419      -1.808419      -1.808419    6[6-(1,1,1),7-(1,6),7-(6,64)]
    76      -0.625367      -0.625367      -0.625367    6[6-(6,7),6-(8,8),7-(6,64)]
    77       -1.93816       -1.93816       -1.93816    6[6-(6,7),6-(8,8),7-(1,6)]
    78       7.963139       7.963139       7.963139    6[1-(0),1-(0),1-(0),6-(7,7)]
    79        0.63779        0.63779        0.63779    6[6-(6,7),8-(64),8-(64)]
    80       7.527453       7.527453       7.527453    6[6-(6,7),8-(64),8-(64)]
    81       0.107132       0.107132       0.107132    6[6-(8,8),8-(64),8-(64)]
    82        0.52525        0.52525        0.52525    6[6-(8,8),8-(64),8-(64)]
    83       6.490766       6.490766       6.490766    6[6-(1,1,1),7-(1,6),7-(6,64)]
    84       6.591739       6.591739       6.591739    6[6-(6,7),6-(8,8),7-(6,64)]
    85       5.529701       5.529701       5.529701    6[6-(6,7),6-(8,8),7-(1,6)]
    86       6.748358       6.748358       6.748358    6[1-(0),1-(0),1-(0),6-(7,7)]
    87       7.173793       7.173793       7.173793    6[6-(6,7),8-(64),8-(64)]
    88       4.591019       4.591019       4.591019    6[6-(6,7),8-(64),8-(64)]
    89       2.813671       2.813671       2.813671    6[6-(1,1,1),7-(1,6),7-(6,64)]
    90       1.630619       1.630619       1.630619    6[6-(6,7),6-(8,8),7-(6,64)]
    91       2.943412       2.943412       2.943412    6[6-(6,7),6-(8,8),7-(1,6)]
    92       3.270913       3.270913       3.270913    6[1-(0),1-(0),1-(0),6-(7,7)]
    93       0.367462       0.367462       0.367462    6[6-(6,7),8-(64),8-(64)]
    94       3.706599       3.706599       3.706599    6[6-(6,7),8-(64),8-(64)]
    95        0.89812        0.89812        0.89812    6[6-(8,8),8-(64),8-(64)]
    96       0.480002       0.480002       0.480002    6[6-(8,8),8-(64),8-(64)]
    97       3.452316       3.452316       3.452316    7[6-(6,6),6-(6,7),64-(7,8,8,8,8,8,8,8)]
    98       1.736085       1.736085       1.736085    7[1-(0),6-(6,6),6-(6,7)]
    99       8.049549       8.049549       8.049549    7[6-(6,6),6-(6,7),64-(7,8,8,8,8,8,8,8)]
   100      -0.072347      -0.072347      -0.072347    7[1-(0),6-(6,6),6-(6,7)]
   101       0.292368       0.292368       0.292368    7[6-(6,6),6-(6,7),64-(7,8,8,8,8,8,8,8)]
   102       2.008599       2.008599       2.008599    7[1-(0),6-(6,6),6-(6,7)]
   103       5.923935       5.923935       5.923935    7[6-(6,6),6-(6,7),64-(7,8,8,8,8,8,8,8)]
   104       3.817031       3.817031       3.817031    7[1-(0),6-(6,6),6-(6,7)]
   105       4.037052       4.037052       4.037052    7[6-(6,6),6-(6,7),64-(7,8,8,8,8,8,8,8)]
   106       5.753283       5.753283       5.753283    7[1-(0),6-(6,6),6-(6,7)]
   107      -0.560181      -0.560181      -0.560181    7[6-(6,6),6-(6,7),64-(7,8,8,8,8,8,8,8)]
   108       7.561715       7.561715       7.561715    7[1-(0),6-(6,6),6-(6,7)]
   109          7.197          7.197          7.197    7[6-(6,6),6-(6,7),64-(7,8,8,8,8,8,8,8)]
   110       5.480769       5.480769       5.480769    7[1-(0),6-(6,6),6-(6,7)]
   111       1.565433       1.565433       1.565433    7[6-(6,6),6-(6,7),64-(7,8,8,8,8,8,8,8)]
   112       3.672337       3.672337       3.672337    7[1-(0),6-(6,6),6-(6,7)]
   113       4.501348       4.501348       4.501348    8[6-(6,8),64-(7,7,8,8,8,8,8,8)]
   114       2.857508       2.857508       2.857508    8[6-(6,8),64-(8,8,8,8)]
   115       0.963891       0.963891       0.963891    8[6-(6,8),64-(8,8,8,8)]
   116       0.021337       0.021337       0.021337    8[6-(6,8),64-(7,7,8,8,8,8,8,8)]
   117       5.782184       5.782184       5.782184    8[6-(6,8),64-(7,7,8,8,8,8,8,8)]
   118       6.871363       6.871363       6.871363    8[6-(6,8),64-(8,8,8,8)]
   119       6.903449       6.903449       6.903449    8[6-(6,8),64-(8,8,8,8)]
   120       1.171087       1.171087       1.171087    8[6-(6,8),64-(8,8,8,8)]
   121       8.011495       8.011495       8.011495    8[6-(6,8),64-(7,7,8,8,8,8,8,8)]
   122       7.071743       7.071743       7.071743    8[6-(6,8),64-(7,7,8,8,8,8,8,8)]
   123       7.346378       7.346378       7.346378    8[6-(6,8),64-(7,7,8,8,8,8,8,8)]
   124       6.245654       6.245654       6.245654    8[6-(6,8),64-(7,7,8,8,8,8,8,8)]
   125       9.472136       9.472136       9.472136    8[6-(6,8),64-(7,7,8,8,8,8,8,8)]
   126       0.887176       0.887176       0.887176    8[6-(6,8),64-(8,8,8,8)]
   127       2.780793       2.780793       2.780793    8[6-(6,8),64-(8,8,8,8)]
   128       3.723347       3.723347       3.723347    8[6-(6,8),64-(7,7,8,8,8,8,8,8)]
   129         8.1913         8.1913         8.1913    8[6-(6,8),64-(7,7,8,8,8,8,8,8)]
   130       7.102121       7.102121       7.102121    8[6-(6,8),64-(8,8,8,8)]
   131       4.330603       4.330603       4.330603    8[6-(6,8),64-(8,8,8,8)]
   132       2.573597       2.573597       2.573597    8[6-(6,8),64-(8,8,8,8)]
   133       5.961989       5.961989       5.961989    8[6-(6,8),64-(7,7,8,8,8,8,8,8)]
   134       6.901741       6.901741       6.901741    8[6-(6,8),64-(7,7,8,8,8,8,8,8)]
   135       6.627106       6.627106       6.627106    8[6-(6,8),64-(7,7,8,8,8,8,8,8)]
   136        7.72783        7.72783        7.72783    8[6-(6,8),64-(7,7,8,8,8,8,8,8)]
   137        2.98802        2.98802        2.98802    8[6-(6,8),64-(7,7,8,8,8,8,8,8)]
   138        4.63186        4.63186        4.63186    8[6-(6,8),64-(8,8,8,8)]
   139       6.525477       6.525477       6.525477    8[6-(6,8),64-(8,8,8,8)]
   140       7.468031       7.468031       7.468031    8[6-(6,8),64-(7,7,8,8,8,8,8,8)]
   141       1.707184       1.707184       1.707184    8[6-(6,8),64-(7,7,8,8,8,8,8,8)]
   142       0.618005       0.618005       0.618005    8[6-(6,8),64-(8,8,8,8)]
   143       0.585919       0.585919       0.585919    8[6-(6,8),64-(8,8,8,8)]
   144       6.318281       6.318281       6.318281    8[6-(6,8),64-(8,8,8,8)]
   145      -0.522127      -0.522127      -0.522127    8[6-(6,8),64-(7,7,8,8,8,8,8,8)]
   146       0.417625       0.417625       0.417625    8[6-(6,8),64-(7,7,8,8,8,8,8,8)]
   147        0.14299        0.14299        0.14299    8[6-(6,8),64-(7,7,8,8,8,8,8,8)]
   148       1.243714       1.243714       1.243714    8[6-(6,8),64-(7,7,8,8,8,8,8,8)]
   149      -1.982768      -1.982768      -1.982768    8[6-(6,8),64-(7,7,8,8,8,8,8,8)]
   150       6.602192       6.602192       6.602192    8[6-(6,8),64-(8,8,8,8)]
   151       4.708575       4.708575       4.708575    8[6-(6,8),64-(8,8,8,8)]
   152       3.766021       3.766021       3.766021    8[6-(6,8),64-(7,7,8,8,8,8,8,8)]
   153      -0.701932      -0.701932      -0.701932    8[6-(6,8),64-(7,7,8,8,8,8,8,8)]
   154       0.387247       0.387247       0.387247    8[6-(6,8),64-(8,8,8,8)]
   155       3.158765       3.158765       3.158765    8[6-(6,8),64-(8,8,8,8)]
   156       4.915771       4.915771       4.915771    8[6-(6,8),64-(8,8,8,8)]
   157       1.527379       1.527379       1.527379    8[6-(6,8),64-(7,7,8,8,8,8,8,8)]
   158       0.587627       0.587627       0.587627    8[6-(6,8),64-(7,7,8,8,8,8,8,8)]
   159       0.862262       0.862262       0.862262    8[6-(6,8),64-(7,7,8,8,8,8,8,8)]
   160      -0.238462      -0.238462      -0.238462    8[6-(6,8),64-(7,7,8,8,8,8,8,8)]
