# Supplementary material for: A collection of forcefield precursors for metal–organic frameworks
Source: RSC Adv. 2019 Nov 13;9(63):36492–507. doi: 10.1039/c9ra07327b (PMC9075174; doi:10.1039/c9ra07327b)
Supplement: RA-009-C9RA07327B-s2371 [file RA-009-C9RA07327B-s2371.txt]

TEJGIA_clean

10.281500    0.000000    0.000000
0.000000    11.292800    0.000000
-2.889317    0.000000    22.059586

     1       5.617399       5.617399       5.617399    62[7-(6,6),7-(6,6),8-(6),8-(6),8-(6),8-(6),8-(6),8-(6),8-(6)]
     2       4.900429       4.900429       4.900429    62[8-(6),8-(6),8-(6),8-(6),8-(6)]
     3       8.360193       8.360193       8.360193    62[7-(6,6),7-(6,6),8-(6),8-(6),8-(6),8-(6),8-(6),8-(6),8-(6)]
     4       6.187846       6.187846       6.187846    62[8-(6),8-(6),8-(6),8-(6),8-(6)]
     5       1.774784       1.774784       1.774784    62[7-(6,6),7-(6,6),8-(6),8-(6),8-(6),8-(6),8-(6),8-(6),8-(6)]
     6       2.491754       2.491754       2.491754    62[8-(6),8-(6),8-(6),8-(6),8-(6)]
     7       -0.96801       -0.96801       -0.96801    62[7-(6,6),7-(6,6),8-(6),8-(6),8-(6),8-(6),8-(6),8-(6),8-(6)]
     8       1.204337       1.204337       1.204337    62[8-(6),8-(6),8-(6),8-(6),8-(6)]
     9       1.142693       1.142693       1.142693    1[7-(6,6)]
    10       0.742581       0.742581       0.742581    1[7-(6,6)]
    11        2.32341        2.32341        2.32341    1[6-(1,1,6)]
    12        3.85291        3.85291        3.85291    1[6-(1,1,6)]
    13        2.90884        2.90884        2.90884    1[6-(1,1,6)]
    14       0.433976       0.433976       0.433976    1[6-(1,1,6)]
    15      -0.733582      -0.733582      -0.733582    1[6-(1,1,6)]
    16       9.326303       9.326303       9.326303    1[6-(1,1,6)]
    17       2.553399       2.553399       2.553399    1[7-(6,6)]
    18        2.95351        2.95351        2.95351    1[7-(6,6)]
    19       1.372682       1.372682       1.372682    1[6-(1,1,6)]
    20      -0.156819      -0.156819      -0.156819    1[6-(1,1,6)]
    21       0.787252       0.787252       0.787252    1[6-(1,1,6)]
    22       3.262116       3.262116       3.262116    1[6-(1,1,6)]
    23       4.429674       4.429674       4.429674    1[6-(1,1,6)]
    24       4.651289       4.651289       4.651289    1[6-(1,1,6)]
    25        6.24949        6.24949        6.24949    1[7-(6,6)]
    26       6.649602       6.649602       6.649602    1[7-(6,6)]
    27       5.068773       5.068773       5.068773    1[6-(1,1,6)]
    28       3.539273       3.539273       3.539273    1[6-(1,1,6)]
    29       4.483343       4.483343       4.483343    1[6-(1,1,6)]
    30       6.958207       6.958207       6.958207    1[6-(1,1,6)]
    31       8.125765       8.125765       8.125765    1[6-(1,1,6)]
    32       -1.93412       -1.93412       -1.93412    1[6-(1,1,6)]
    33       4.838784       4.838784       4.838784    1[7-(6,6)]
    34       4.438673       4.438673       4.438673    1[7-(6,6)]
    35       6.019501       6.019501       6.019501    1[6-(1,1,6)]
    36       7.549002       7.549002       7.549002    1[6-(1,1,6)]
    37       6.604931       6.604931       6.604931    1[6-(1,1,6)]
    38       4.130067       4.130067       4.130067    1[6-(1,1,6)]
    39       2.962509       2.962509       2.962509    1[6-(1,1,6)]
    40       2.740894       2.740894       2.740894    1[6-(1,1,6)]
    41       2.709143       2.709143       2.709143    6[6-(1,1,1),7-(1,6),7-(6,62)]
    42       1.747959       1.747959       1.747959    6[6-(6,7),6-(8,8),7-(1,6)]
    43       2.805828       2.805828       2.805828    6[6-(6,7),6-(8,8),7-(6,62)]
    44       2.971936       2.971936       2.971936    6[1-(0),1-(0),1-(0),6-(7,7)]
    45       0.810624       0.810624       0.810624    6[6-(6,7),8-(62),8-(62)]
    46       3.382211       3.382211       3.382211    6[6-(6,7),8-(62),8-(62)]
    47         9.3127         9.3127         9.3127    6[6-(1,1,1),7-(1,6),7-(6,62)]
    48        9.45605        9.45605        9.45605    6[6-(6,7),6-(8,8),7-(1,6)]
    49       8.147899       8.147899       8.147899    6[6-(6,7),6-(8,8),7-(6,62)]
    50      -0.516264      -0.516264      -0.516264    6[1-(0),1-(0),1-(0),6-(7,7)]
    51      -0.069156      -0.069156      -0.069156    6[6-(6,7),8-(62),8-(62)]
    52       6.883608       6.883608       6.883608    6[6-(6,7),8-(62),8-(62)]
    53       6.937144       6.937144       6.937144    6[6-(8,8),8-(62),8-(62)]
    54       7.379238       7.379238       7.379238    6[6-(8,8),8-(62),8-(62)]
    55       0.986948       0.986948       0.986948    6[6-(1,1,1),7-(1,6),7-(6,62)]
    56       1.948133       1.948133       1.948133    6[6-(6,7),6-(8,8),7-(1,6)]
    57       0.890264       0.890264       0.890264    6[6-(6,7),6-(8,8),7-(6,62)]
    58       0.724155       0.724155       0.724155    6[1-(0),1-(0),1-(0),6-(7,7)]
    59       2.885468       2.885468       2.885468    6[6-(6,7),8-(62),8-(62)]
    60        0.31388        0.31388        0.31388    6[6-(6,7),8-(62),8-(62)]
    61       4.664892       4.664892       4.664892    6[6-(1,1,1),7-(1,6),7-(6,62)]
    62       4.521541       4.521541       4.521541    6[6-(6,7),6-(8,8),7-(1,6)]
    63       5.829693       5.829693       5.829693    6[6-(6,7),6-(8,8),7-(6,62)]
    64       4.212355       4.212355       4.212355    6[1-(0),1-(0),1-(0),6-(7,7)]
    65       3.765247       3.765247       3.765247    6[6-(6,7),8-(62),8-(62)]
    66       7.093984       7.093984       7.093984    6[6-(6,7),8-(62),8-(62)]
    67       7.040447       7.040447       7.040447    6[6-(8,8),8-(62),8-(62)]
    68       6.598354       6.598354       6.598354    6[6-(8,8),8-(62),8-(62)]
    69        4.68304        4.68304        4.68304    6[6-(1,1,1),7-(1,6),7-(6,62)]
    70       5.644224       5.644224       5.644224    6[6-(6,7),6-(8,8),7-(1,6)]
    71       4.586355       4.586355       4.586355    6[6-(6,7),6-(8,8),7-(6,62)]
    72       4.420247       4.420247       4.420247    6[1-(0),1-(0),1-(0),6-(7,7)]
    73       6.581559       6.581559       6.581559    6[6-(6,7),8-(62),8-(62)]
    74       4.009972       4.009972       4.009972    6[6-(6,7),8-(62),8-(62)]
    75      -1.920517      -1.920517      -1.920517    6[6-(1,1,1),7-(1,6),7-(6,62)]
    76      -2.063867      -2.063867      -2.063867    6[6-(6,7),6-(8,8),7-(1,6)]
    77      -0.755716      -0.755716      -0.755716    6[6-(6,7),6-(8,8),7-(6,62)]
    78       7.908447       7.908447       7.908447    6[1-(0),1-(0),1-(0),6-(7,7)]
    79       7.461339       7.461339       7.461339    6[6-(6,7),8-(62),8-(62)]
    80       0.508575       0.508575       0.508575    6[6-(6,7),8-(62),8-(62)]
    81       0.455039       0.455039       0.455039    6[6-(8,8),8-(62),8-(62)]
    82       0.012945       0.012945       0.012945    6[6-(8,8),8-(62),8-(62)]
    83       6.405235       6.405235       6.405235    6[6-(1,1,1),7-(1,6),7-(6,62)]
    84        5.44405        5.44405        5.44405    6[6-(6,7),6-(8,8),7-(1,6)]
    85       6.501919       6.501919       6.501919    6[6-(6,7),6-(8,8),7-(6,62)]
    86       6.668028       6.668028       6.668028    6[1-(0),1-(0),1-(0),6-(7,7)]
    87       4.506715       4.506715       4.506715    6[6-(6,7),8-(62),8-(62)]
    88       7.078303       7.078303       7.078303    6[6-(6,7),8-(62),8-(62)]
    89       2.727291       2.727291       2.727291    6[6-(1,1,1),7-(1,6),7-(6,62)]
    90       2.870642       2.870642       2.870642    6[6-(6,7),6-(8,8),7-(1,6)]
    91        1.56249        1.56249        1.56249    6[6-(6,7),6-(8,8),7-(6,62)]
    92       3.179828       3.179828       3.179828    6[1-(0),1-(0),1-(0),6-(7,7)]
    93       3.626936       3.626936       3.626936    6[6-(6,7),8-(62),8-(62)]
    94       0.298199       0.298199       0.298199    6[6-(6,7),8-(62),8-(62)]
    95       0.351736       0.351736       0.351736    6[6-(8,8),8-(62),8-(62)]
    96       0.793829       0.793829       0.793829    6[6-(8,8),8-(62),8-(62)]
    97       1.711198       1.711198       1.711198    7[1-(0),6-(6,6),6-(6,7)]
    98         3.4112         3.4112         3.4112    7[6-(6,6),6-(6,7),62-(7,8,8,8,8,8,8,8)]
    99      -0.106752      -0.106752      -0.106752    7[1-(0),6-(6,6),6-(6,7)]
   100       8.062719       8.062719       8.062719    7[6-(6,6),6-(6,7),62-(7,8,8,8,8,8,8,8)]
   101       1.984894       1.984894       1.984894    7[1-(0),6-(6,6),6-(6,7)]
   102       0.284892       0.284892       0.284892    7[6-(6,6),6-(6,7),62-(7,8,8,8,8,8,8,8)]
   103       3.802844       3.802844       3.802844    7[1-(0),6-(6,6),6-(6,7)]
   104       5.914872       5.914872       5.914872    7[6-(6,6),6-(6,7),62-(7,8,8,8,8,8,8,8)]
   105       5.680985       5.680985       5.680985    7[1-(0),6-(6,6),6-(6,7)]
   106       3.980983       3.980983       3.980983    7[6-(6,6),6-(6,7),62-(7,8,8,8,8,8,8,8)]
   107       7.498935       7.498935       7.498935    7[1-(0),6-(6,6),6-(6,7)]
   108      -0.670536      -0.670536      -0.670536    7[6-(6,6),6-(6,7),62-(7,8,8,8,8,8,8,8)]
   109       5.407289       5.407289       5.407289    7[1-(0),6-(6,6),6-(6,7)]
   110       7.107291       7.107291       7.107291    7[6-(6,6),6-(6,7),62-(7,8,8,8,8,8,8,8)]
   111       3.589339       3.589339       3.589339    7[1-(0),6-(6,6),6-(6,7)]
   112       1.477311       1.477311       1.477311    7[6-(6,6),6-(6,7),62-(7,8,8,8,8,8,8,8)]
   113      -0.000978      -0.000978      -0.000978    8[6-(6,8),62-(7,7,8,8,8,8,8,8)]
   114       0.917257       0.917257       0.917257    8[6-(6,8),62-(8,8,8,8)]
   115       2.784774       2.784774       2.784774    8[6-(6,8),62-(8,8,8,8)]
   116       4.462978       4.462978       4.462978    8[6-(6,8),62-(7,7,8,8,8,8,8,8)]
   117        1.13067        1.13067        1.13067    8[6-(6,8),62-(8,8,8,8)]
   118        9.66252        9.66252        9.66252    8[6-(6,8),62-(8,8,8,8)]
   119       6.897961       6.897961       6.897961    8[6-(6,8),62-(8,8,8,8)]
   120       5.814796       5.814796       5.814796    8[6-(6,8),62-(7,7,8,8,8,8,8,8)]
   121       7.336936       7.336936       7.336936    8[6-(6,8),62-(7,7,8,8,8,8,8,8)]
   122       6.214797       6.214797       6.214797    8[6-(6,8),62-(7,7,8,8,8,8,8,8)]
   123       8.019589       8.019589       8.019589    8[6-(6,8),62-(7,7,8,8,8,8,8,8)]
   124       7.063142       7.063142       7.063142    8[6-(6,8),62-(7,7,8,8,8,8,8,8)]
   125       3.697069       3.697069       3.697069    8[6-(6,8),62-(7,7,8,8,8,8,8,8)]
   126       2.778835       2.778835       2.778835    8[6-(6,8),62-(8,8,8,8)]
   127       0.911317       0.911317       0.911317    8[6-(6,8),62-(8,8,8,8)]
   128       9.514614       9.514614       9.514614    8[6-(6,8),62-(7,7,8,8,8,8,8,8)]
   129       2.565422       2.565422       2.565422    8[6-(6,8),62-(8,8,8,8)]
   130       4.315072       4.315072       4.315072    8[6-(6,8),62-(8,8,8,8)]
   131       7.079631       7.079631       7.079631    8[6-(6,8),62-(8,8,8,8)]
   132       8.162796       8.162796       8.162796    8[6-(6,8),62-(7,7,8,8,8,8,8,8)]
   133       6.640656       6.640656       6.640656    8[6-(6,8),62-(7,7,8,8,8,8,8,8)]
   134       7.762794       7.762794       7.762794    8[6-(6,8),62-(7,7,8,8,8,8,8,8)]
   135       5.958003       5.958003       5.958003    8[6-(6,8),62-(7,7,8,8,8,8,8,8)]
   136       6.914449       6.914449       6.914449    8[6-(6,8),62-(7,7,8,8,8,8,8,8)]
   137       7.393161       7.393161       7.393161    8[6-(6,8),62-(7,7,8,8,8,8,8,8)]
   138       6.474926       6.474926       6.474926    8[6-(6,8),62-(8,8,8,8)]
   139       4.607409       4.607409       4.607409    8[6-(6,8),62-(8,8,8,8)]
   140       2.929205       2.929205       2.929205    8[6-(6,8),62-(7,7,8,8,8,8,8,8)]
   141       6.261513       6.261513       6.261513    8[6-(6,8),62-(8,8,8,8)]
   142        0.61898        0.61898        0.61898    8[6-(6,8),62-(8,8,8,8)]
   143       0.494222       0.494222       0.494222    8[6-(6,8),62-(8,8,8,8)]
   144       1.577387       1.577387       1.577387    8[6-(6,8),62-(7,7,8,8,8,8,8,8)]
   145       0.055247       0.055247       0.055247    8[6-(6,8),62-(7,7,8,8,8,8,8,8)]
   146       1.177386       1.177386       1.177386    8[6-(6,8),62-(7,7,8,8,8,8,8,8)]
   147      -0.627406      -0.627406      -0.627406    8[6-(6,8),62-(7,7,8,8,8,8,8,8)]
   148       0.329041       0.329041       0.329041    8[6-(6,8),62-(7,7,8,8,8,8,8,8)]
   149       3.695114       3.695114       3.695114    8[6-(6,8),62-(7,7,8,8,8,8,8,8)]
   150       4.613348       4.613348       4.613348    8[6-(6,8),62-(8,8,8,8)]
   151       6.480866       6.480866       6.480866    8[6-(6,8),62-(8,8,8,8)]
   152      -2.122431      -2.122431      -2.122431    8[6-(6,8),62-(7,7,8,8,8,8,8,8)]
   153       4.826761       4.826761       4.826761    8[6-(6,8),62-(8,8,8,8)]
   154       3.077111       3.077111       3.077111    8[6-(6,8),62-(8,8,8,8)]
   155       0.312552       0.312552       0.312552    8[6-(6,8),62-(8,8,8,8)]
   156      -0.770613      -0.770613      -0.770613    8[6-(6,8),62-(7,7,8,8,8,8,8,8)]
   157       0.751527       0.751527       0.751527    8[6-(6,8),62-(7,7,8,8,8,8,8,8)]
   158      -0.370611      -0.370611      -0.370611    8[6-(6,8),62-(7,7,8,8,8,8,8,8)]
   159        1.43418        1.43418        1.43418    8[6-(6,8),62-(7,7,8,8,8,8,8,8)]
   160       0.477734       0.477734       0.477734    8[6-(6,8),62-(7,7,8,8,8,8,8,8)]
