# Supplementary material for: A collection of forcefield precursors for metal–organic frameworks
Source: RSC Adv. 2019 Nov 13;9(63):36492–507. doi: 10.1039/c9ra07327b (PMC9075174; doi:10.1039/c9ra07327b)
Supplement: RA-009-C9RA07327B-s2372 [file RA-009-C9RA07327B-s2372.txt]

TEJGIA01_clean

10.275000    0.000000    0.000000
0.000000    11.287600    0.000000
-2.832371    0.000000    22.046000

     1       1.817684       1.817684       1.817684    62[7-(6,6),7-(6,6),8-(6),8-(6),8-(6),8-(6),8-(6),8-(6),8-(6)]
     2       6.218151       6.218151       6.218151    62[8-(6),8-(6),8-(6),8-(6),8-(6)]
     3      -0.928741      -0.928741      -0.928741    62[7-(6,6),7-(6,6),8-(6),8-(6),8-(6),8-(6),8-(6),8-(6),8-(6)]
     4       4.945792       4.945792       4.945792    62[8-(6),8-(6),8-(6),8-(6),8-(6)]
     5       5.624945       5.624945       5.624945    62[7-(6,6),7-(6,6),8-(6),8-(6),8-(6),8-(6),8-(6),8-(6),8-(6)]
     6       1.224478       1.224478       1.224478    62[8-(6),8-(6),8-(6),8-(6),8-(6)]
     7        8.37137        8.37137        8.37137    62[7-(6,6),7-(6,6),8-(6),8-(6),8-(6),8-(6),8-(6),8-(6),8-(6)]
     8       2.496837       2.496837       2.496837    62[8-(6),8-(6),8-(6),8-(6),8-(6)]
     9       6.300128       6.300128       6.300128    1[7-(6,6)]
    10       6.683635       6.683635       6.683635    1[7-(6,6)]
    11       3.602395       3.602395       3.602395    1[6-(1,1,6)]
    12       5.142714       5.142714       5.142714    1[6-(1,1,6)]
    13       4.482679       4.482679       4.482679    1[6-(1,1,6)]
    14      -1.943452      -1.943452      -1.943452    1[6-(1,1,6)]
    15       6.990309       6.990309       6.990309    1[6-(1,1,6)]
    16       8.231097       8.231097       8.231097    1[6-(1,1,6)]
    17       4.863816       4.863816       4.863816    1[7-(6,6)]
    18       4.480308       4.480308       4.480308    1[7-(6,6)]
    19       7.561549       7.561549       7.561549    1[6-(1,1,6)]
    20        6.02123        6.02123        6.02123    1[6-(1,1,6)]
    21       6.681265       6.681265       6.681265    1[6-(1,1,6)]
    22       2.832395       2.832395       2.832395    1[6-(1,1,6)]
    23       4.173635       4.173635       4.173635    1[6-(1,1,6)]
    24       2.932846       2.932846       2.932846    1[6-(1,1,6)]
    25       1.142501       1.142501       1.142501    1[7-(6,6)]
    26       0.758994       0.758994       0.758994    1[7-(6,6)]
    27       3.840234       3.840234       3.840234    1[6-(1,1,6)]
    28       2.299915       2.299915       2.299915    1[6-(1,1,6)]
    29        2.95995        2.95995        2.95995    1[6-(1,1,6)]
    30       9.386081       9.386081       9.386081    1[6-(1,1,6)]
    31        0.45232        0.45232        0.45232    1[6-(1,1,6)]
    32      -0.788468      -0.788468      -0.788468    1[6-(1,1,6)]
    33       2.578813       2.578813       2.578813    1[7-(6,6)]
    34       2.962321       2.962321       2.962321    1[7-(6,6)]
    35       -0.11892       -0.11892       -0.11892    1[6-(1,1,6)]
    36       1.421399       1.421399       1.421399    1[6-(1,1,6)]
    37       0.761364       0.761364       0.761364    1[6-(1,1,6)]
    38       4.610234       4.610234       4.610234    1[6-(1,1,6)]
    39       3.268994       3.268994       3.268994    1[6-(1,1,6)]
    40       4.509783       4.509783       4.509783    1[6-(1,1,6)]
    41       6.623256       6.623256       6.623256    6[6-(6,7),8-(62),8-(62)]
    42       5.675975       5.675975       5.675975    6[6-(6,7),6-(8,8),7-(1,6)]
    43       4.614892       4.614892       4.614892    6[6-(6,7),6-(8,8),7-(6,62)]
    44       4.042735       4.042735       4.042735    6[6-(6,7),8-(62),8-(62)]
    45        4.71048        4.71048        4.71048    6[6-(1,1,1),7-(1,6),7-(6,62)]
    46       4.462249       4.462249       4.462249    6[1-(0),1-(0),1-(0),6-(7,7)]
    47       0.558406       0.558406       0.558406    6[6-(6,7),8-(62),8-(62)]
    48      -0.701066      -0.701066      -0.701066    6[6-(6,7),6-(8,8),7-(6,62)]
    49      -2.007904      -2.007904      -2.007904    6[6-(6,7),6-(8,8),7-(1,6)]
    50       7.522742       7.522742       7.522742    6[6-(6,7),8-(62),8-(62)]
    51      -1.876737      -1.876737      -1.876737    6[6-(1,1,1),7-(1,6),7-(6,62)]
    52        7.94865        7.94865        7.94865    6[1-(0),1-(0),1-(0),6-(7,7)]
    53       0.397344       0.397344       0.397344    6[6-(8,8),8-(62),8-(62)]
    54       0.832678       0.832678       0.832678    6[6-(8,8),8-(62),8-(62)]
    55       4.540687       4.540687       4.540687    6[6-(6,7),8-(62),8-(62)]
    56       5.487969       5.487969       5.487969    6[6-(6,7),6-(8,8),7-(1,6)]
    57       6.549052       6.549052       6.549052    6[6-(6,7),6-(8,8),7-(6,62)]
    58       7.121208       7.121208       7.121208    6[6-(6,7),8-(62),8-(62)]
    59       6.453464       6.453464       6.453464    6[6-(1,1,1),7-(1,6),7-(6,62)]
    60       6.701695       6.701695       6.701695    6[1-(0),1-(0),1-(0),6-(7,7)]
    61       0.330537       0.330537       0.330537    6[6-(6,7),8-(62),8-(62)]
    62       1.590009       1.590009       1.590009    6[6-(6,7),6-(8,8),7-(6,62)]
    63       2.896847       2.896847       2.896847    6[6-(6,7),6-(8,8),7-(1,6)]
    64       3.641201       3.641201       3.641201    6[6-(6,7),8-(62),8-(62)]
    65        2.76568        2.76568        2.76568    6[6-(1,1,1),7-(1,6),7-(6,62)]
    66       3.215293       3.215293       3.215293    6[1-(0),1-(0),1-(0),6-(7,7)]
    67       0.491599       0.491599       0.491599    6[6-(8,8),8-(62),8-(62)]
    68       0.056266       0.056266       0.056266    6[6-(8,8),8-(62),8-(62)]
    69       0.819373       0.819373       0.819373    6[6-(6,7),8-(62),8-(62)]
    70       1.766654       1.766654       1.766654    6[6-(6,7),6-(8,8),7-(1,6)]
    71       2.827737       2.827737       2.827737    6[6-(6,7),6-(8,8),7-(6,62)]
    72       3.399894       3.399894       3.399894    6[6-(6,7),8-(62),8-(62)]
    73       2.732149       2.732149       2.732149    6[6-(1,1,1),7-(1,6),7-(6,62)]
    74        2.98038        2.98038        2.98038    6[1-(0),1-(0),1-(0),6-(7,7)]
    75       6.884223       6.884223       6.884223    6[6-(6,7),8-(62),8-(62)]
    76       8.143695       8.143695       8.143695    6[6-(6,7),6-(8,8),7-(6,62)]
    77       9.450533       9.450533       9.450533    6[6-(6,7),6-(8,8),7-(1,6)]
    78      -0.080113      -0.080113      -0.080113    6[6-(6,7),8-(62),8-(62)]
    79       9.319366       9.319366       9.319366    6[6-(1,1,1),7-(1,6),7-(6,62)]
    80      -0.506021      -0.506021      -0.506021    6[1-(0),1-(0),1-(0),6-(7,7)]
    81       7.045285       7.045285       7.045285    6[6-(8,8),8-(62),8-(62)]
    82       6.609951       6.609951       6.609951    6[6-(8,8),8-(62),8-(62)]
    83       2.901942       2.901942       2.901942    6[6-(6,7),8-(62),8-(62)]
    84        1.95466        1.95466        1.95466    6[6-(6,7),6-(8,8),7-(1,6)]
    85       0.893577       0.893577       0.893577    6[6-(6,7),6-(8,8),7-(6,62)]
    86       0.321421       0.321421       0.321421    6[6-(6,7),8-(62),8-(62)]
    87       0.989165       0.989165       0.989165    6[6-(1,1,1),7-(1,6),7-(6,62)]
    88       0.740934       0.740934       0.740934    6[1-(0),1-(0),1-(0),6-(7,7)]
    89       7.112092       7.112092       7.112092    6[6-(6,7),8-(62),8-(62)]
    90        5.85262        5.85262        5.85262    6[6-(6,7),6-(8,8),7-(6,62)]
    91       4.545782       4.545782       4.545782    6[6-(6,7),6-(8,8),7-(1,6)]
    92       3.801428       3.801428       3.801428    6[6-(6,7),8-(62),8-(62)]
    93       4.676949       4.676949       4.676949    6[6-(1,1,1),7-(1,6),7-(6,62)]
    94       4.227336       4.227336       4.227336    6[1-(0),1-(0),1-(0),6-(7,7)]
    95        6.95103        6.95103        6.95103    6[6-(8,8),8-(62),8-(62)]
    96       7.386363       7.386363       7.386363    6[6-(8,8),8-(62),8-(62)]
    97       5.715859       5.715859       5.715859    7[1-(0),6-(6,6),6-(6,7)]
    98       4.022349       4.022349       4.022349    7[6-(6,6),6-(6,7),62-(7,8,8,8,8,8,8,8)]
    99      -0.631603      -0.631603      -0.631603    7[6-(6,6),6-(6,7),62-(7,8,8,8,8,8,8,8)]
   100        7.55234        7.55234        7.55234    7[1-(0),6-(6,6),6-(6,7)]
   101       5.448084       5.448084       5.448084    7[1-(0),6-(6,6),6-(6,7)]
   102       7.141595       7.141595       7.141595    7[6-(6,6),6-(6,7),62-(7,8,8,8,8,8,8,8)]
   103       1.520547       1.520547       1.520547    7[6-(6,6),6-(6,7),62-(7,8,8,8,8,8,8,8)]
   104       3.611603       3.611603       3.611603    7[1-(0),6-(6,6),6-(6,7)]
   105        1.72677        1.72677        1.72677    7[1-(0),6-(6,6),6-(6,7)]
   106        3.42028        3.42028        3.42028    7[6-(6,6),6-(6,7),62-(7,8,8,8,8,8,8,8)]
   107       8.074232       8.074232       8.074232    7[6-(6,6),6-(6,7),62-(7,8,8,8,8,8,8,8)]
   108      -0.109711      -0.109711      -0.109711    7[1-(0),6-(6,6),6-(6,7)]
   109       1.994545       1.994545       1.994545    7[1-(0),6-(6,6),6-(6,7)]
   110       0.301034       0.301034       0.301034    7[6-(6,6),6-(6,7),62-(7,8,8,8,8,8,8,8)]
   111       5.922082       5.922082       5.922082    7[6-(6,6),6-(6,7),62-(7,8,8,8,8,8,8,8)]
   112       3.831026       3.831026       3.831026    7[1-(0),6-(6,6),6-(6,7)]
   113       7.429138       7.429138       7.429138    8[6-(6,8),62-(7,7,8,8,8,8,8,8)]
   114       6.509736       6.509736       6.509736    8[6-(6,8),62-(8,8,8,8)]
   115       4.633755       4.633755       4.633755    8[6-(6,8),62-(8,8,8,8)]
   116       2.965983       2.965983       2.965983    8[6-(6,8),62-(7,7,8,8,8,8,8,8)]
   117       1.628959       1.628959       1.628959    8[6-(6,8),62-(7,7,8,8,8,8,8,8)]
   118        0.55201        0.55201        0.55201    8[6-(6,8),62-(8,8,8,8)]
   119       0.622248       0.622248       0.622248    8[6-(6,8),62-(8,8,8,8)]
   120       6.317501       6.317501       6.317501    8[6-(6,8),62-(8,8,8,8)]
   121       0.796676       0.796676       0.796676    8[6-(6,8),62-(7,7,8,8,8,8,8,8)]
   122      -0.326788      -0.326788      -0.326788    8[6-(6,8),62-(7,7,8,8,8,8,8,8)]
   123        1.47835        1.47835        1.47835    8[6-(6,8),62-(7,7,8,8,8,8,8,8)]
   124       0.516555       0.516555       0.516555    8[6-(6,8),62-(7,7,8,8,8,8,8,8)]
   125       3.734805       3.734805       3.734805    8[6-(6,8),62-(7,7,8,8,8,8,8,8)]
   126       4.654208       4.654208       4.654208    8[6-(6,8),62-(8,8,8,8)]
   127       6.530188       6.530188       6.530188    8[6-(6,8),62-(8,8,8,8)]
   128      -2.077039      -2.077039      -2.077039    8[6-(6,8),62-(7,7,8,8,8,8,8,8)]
   129      -0.740015      -0.740015      -0.740015    8[6-(6,8),62-(7,7,8,8,8,8,8,8)]
   130       0.336934       0.336934       0.336934    8[6-(6,8),62-(8,8,8,8)]
   131       3.099067       3.099067       3.099067    8[6-(6,8),62-(8,8,8,8)]
   132       4.846443       4.846443       4.846443    8[6-(6,8),62-(8,8,8,8)]
   133       0.092268       0.092268       0.092268    8[6-(6,8),62-(7,7,8,8,8,8,8,8)]
   134       1.215732       1.215732       1.215732    8[6-(6,8),62-(7,7,8,8,8,8,8,8)]
   135      -0.589407      -0.589407      -0.589407    8[6-(6,8),62-(7,7,8,8,8,8,8,8)]
   136       0.372389       0.372389       0.372389    8[6-(6,8),62-(7,7,8,8,8,8,8,8)]
   137       0.013491       0.013491       0.013491    8[6-(6,8),62-(7,7,8,8,8,8,8,8)]
   138       0.932893       0.932893       0.932893    8[6-(6,8),62-(8,8,8,8)]
   139       2.808874       2.808874       2.808874    8[6-(6,8),62-(8,8,8,8)]
   140       4.476646       4.476646       4.476646    8[6-(6,8),62-(7,7,8,8,8,8,8,8)]
   141        5.81367        5.81367        5.81367    8[6-(6,8),62-(7,7,8,8,8,8,8,8)]
   142       6.890619       6.890619       6.890619    8[6-(6,8),62-(8,8,8,8)]
   143       9.652752       9.652752       9.652752    8[6-(6,8),62-(8,8,8,8)]
   144       1.125128       1.125128       1.125128    8[6-(6,8),62-(8,8,8,8)]
   145       6.645953       6.645953       6.645953    8[6-(6,8),62-(7,7,8,8,8,8,8,8)]
   146       7.769417       7.769417       7.769417    8[6-(6,8),62-(7,7,8,8,8,8,8,8)]
   147       5.964279       5.964279       5.964279    8[6-(6,8),62-(7,7,8,8,8,8,8,8)]
   148       6.926074       6.926074       6.926074    8[6-(6,8),62-(7,7,8,8,8,8,8,8)]
   149       3.707824       3.707824       3.707824    8[6-(6,8),62-(7,7,8,8,8,8,8,8)]
   150       2.788421       2.788421       2.788421    8[6-(6,8),62-(8,8,8,8)]
   151       0.912441       0.912441       0.912441    8[6-(6,8),62-(8,8,8,8)]
   152       9.519668       9.519668       9.519668    8[6-(6,8),62-(7,7,8,8,8,8,8,8)]
   153       8.182644       8.182644       8.182644    8[6-(6,8),62-(7,7,8,8,8,8,8,8)]
   154       7.105695       7.105695       7.105695    8[6-(6,8),62-(8,8,8,8)]
   155       4.343562       4.343562       4.343562    8[6-(6,8),62-(8,8,8,8)]
   156       2.596186       2.596186       2.596186    8[6-(6,8),62-(8,8,8,8)]
   157       7.350361       7.350361       7.350361    8[6-(6,8),62-(7,7,8,8,8,8,8,8)]
   158       6.226897       6.226897       6.226897    8[6-(6,8),62-(7,7,8,8,8,8,8,8)]
   159       8.032036       8.032036       8.032036    8[6-(6,8),62-(7,7,8,8,8,8,8,8)]
   160        7.07024        7.07024        7.07024    8[6-(6,8),62-(7,7,8,8,8,8,8,8)]
