# Supplementary material for: A collection of forcefield precursors for metal–organic frameworks
Source: RSC Adv. 2019 Nov 13;9(63):36492–507. doi: 10.1039/c9ra07327b (PMC9075174; doi:10.1039/c9ra07327b)
Supplement: RA-009-C9RA07327B-s2373 [file RA-009-C9RA07327B-s2373.txt]

TEJLOL_clean

9.423000    0.000000    0.000000
-3.582611    17.864302    0.000000
0.000000    0.000000    19.280000

     1      -2.541579      -2.541579      -2.541579    48[7-(6,6),7-(6,6),7-(6,6),7-(6,6)]
     2       4.733998       4.733998       4.733998    48[7-(6,6),7-(6,6),7-(6,6),8-(6)]
     3       1.879163       1.879163       1.879163    48[7-(6,6),7-(6,6),7-(6,6),7-(6,6)]
     4       7.609196       7.609196       7.609196    48[7-(6,6),7-(6,6),7-(6,6),8-(6)]
     5       8.381968       8.381968       8.381968    48[7-(6,6),7-(6,6),7-(6,6),7-(6,6)]
     6       1.106391       1.106391       1.106391    48[7-(6,6),7-(6,6),7-(6,6),8-(6)]
     7       3.961226       3.961226       3.961226    48[7-(6,6),7-(6,6),7-(6,6),7-(6,6)]
     8      -1.768807      -1.768807      -1.768807    48[7-(6,6),7-(6,6),7-(6,6),8-(6)]
     9       2.667641       2.667641       2.667641    1[7-(1,6)]
    10        3.61954        3.61954        3.61954    1[7-(1,6)]
    11      -1.506641      -1.506641      -1.506641    1[6-(6,6)]
    12       -0.39114       -0.39114       -0.39114    1[6-(6,7)]
    13       2.740015       2.740015       2.740015    1[7-(1,6)]
    14       1.906346       1.906346       1.906346    1[7-(1,6)]
    15      -0.096229      -0.096229      -0.096229    1[6-(7,7)]
    16       0.213499       0.213499       0.213499    1[6-(6,6)]
    17      -0.444444      -0.444444      -0.444444    1[6-(7,7)]
    18      -0.467063      -0.467063      -0.467063    1[6-(7,7)]
    19      -0.642472      -0.642472      -0.642472    1[6-(7,7)]
    20      -2.038433      -2.038433      -2.038433    1[6-(6,7)]
    21       0.252554       0.252554       0.252554    1[7-(1,6)]
    22      -0.699345      -0.699345      -0.699345    1[7-(1,6)]
    23       0.844224       0.844224       0.844224    1[6-(6,6)]
    24      -0.271277      -0.271277      -0.271277    1[6-(6,7)]
    25       0.180179       0.180179       0.180179    1[7-(1,6)]
    26       1.013848       1.013848       1.013848    1[7-(1,6)]
    27      -0.566187      -0.566187      -0.566187    1[6-(7,7)]
    28      -0.875915      -0.875915      -0.875915    1[6-(6,6)]
    29       3.364638       3.364638       3.364638    1[6-(7,7)]
    30      -0.195354      -0.195354      -0.195354    1[6-(7,7)]
    31       3.562667       3.562667       3.562667    1[6-(7,7)]
    32       1.376017       1.376017       1.376017    1[6-(6,7)]
    33       3.172748       3.172748       3.172748    1[7-(1,6)]
    34       2.220849       2.220849       2.220849    1[7-(1,6)]
    35        7.34703        7.34703        7.34703    1[6-(6,6)]
    36       6.231529       6.231529       6.231529    1[6-(6,7)]
    37       3.100374       3.100374       3.100374    1[7-(1,6)]
    38       3.934043       3.934043       3.934043    1[7-(1,6)]
    39       5.936618       5.936618       5.936618    1[6-(7,7)]
    40        5.62689        5.62689        5.62689    1[6-(6,6)]
    41       6.284833       6.284833       6.284833    1[6-(7,7)]
    42       6.307452       6.307452       6.307452    1[6-(7,7)]
    43       6.482861       6.482861       6.482861    1[6-(7,7)]
    44       7.878822       7.878822       7.878822    1[6-(6,7)]
    45       5.587835       5.587835       5.587835    1[7-(1,6)]
    46       6.539734       6.539734       6.539734    1[7-(1,6)]
    47       4.996165       4.996165       4.996165    1[6-(6,6)]
    48       6.111666       6.111666       6.111666    1[6-(6,7)]
    49        5.66021        5.66021        5.66021    1[7-(1,6)]
    50       4.826541       4.826541       4.826541    1[7-(1,6)]
    51       6.406576       6.406576       6.406576    1[6-(7,7)]
    52       6.716304       6.716304       6.716304    1[6-(6,6)]
    53       2.475751       2.475751       2.475751    1[6-(7,7)]
    54       6.035743       6.035743       6.035743    1[6-(7,7)]
    55       2.277722       2.277722       2.277722    1[6-(7,7)]
    56       4.464372       4.464372       4.464372    1[6-(6,7)]
    57       -0.31344       -0.31344       -0.31344    6[6-(6,6),8-(0),8-(48)]
    58      -1.299803      -1.299803      -1.299803    6[1-(0),6-(1,7),6-(6,6)]
    59      -0.708246      -0.708246      -0.708246    6[6-(1,6),6-(1,6),6-(8,8)]
    60      -0.627851      -0.627851      -0.627851    6[1-(0),6-(1,6),7-(6,48)]
    61       1.549574       1.549574       1.549574    6[6-(6,7),7-(6,48),7-(6,48)]
    62       1.961411       1.961411       1.961411    6[6-(7,7),6-(7,7),7-(6,48)]
    63      -0.582065      -0.582065      -0.582065    6[1-(0),7-(6,48),7-(6,48)]
    64      -0.289814      -0.289814      -0.289814    6[1-(0),6-(1,7),6-(6,6)]
    65        1.25917        1.25917        1.25917    6[6-(6,7),7-(6,48),7-(6,48)]
    66       2.226128       2.226128       2.226128    6[6-(6,7),7-(1,1),7-(6)]
    67       2.411446       2.411446       2.411446    6[6-(7,7),6-(7,7),7-(6,48)]
    68       0.318704       0.318704       0.318704    6[1-(0),7-(6),7-(6,48)]
    69       1.598209       1.598209       1.598209    6[6-(6,7),7-(1,1),7-(6)]
    70      -0.938165      -0.938165      -0.938165    6[1-(0),7-(6,48),7-(6,48)]
    71       0.025846       0.025846       0.025846    6[1-(0),7-(6),7-(6,48)]
    72      -1.580507      -1.580507      -1.580507    6[1-(0),6-(1,6),7-(6,48)]
    73      -0.348977      -0.348977      -0.348977    6[6-(6,6),8-(0),8-(48)]
    74       0.637387       0.637387       0.637387    6[1-(0),6-(1,7),6-(6,6)]
    75        0.04583        0.04583        0.04583    6[6-(1,6),6-(1,6),6-(8,8)]
    76      -0.034565      -0.034565      -0.034565    6[1-(0),6-(1,6),7-(6,48)]
    77       1.370621       1.370621       1.370621    6[6-(6,7),7-(6,48),7-(6,48)]
    78       0.958784       0.958784       0.958784    6[6-(7,7),6-(7,7),7-(6,48)]
    79      -0.080352      -0.080352      -0.080352    6[1-(0),7-(6,48),7-(6,48)]
    80      -0.372602      -0.372602      -0.372602    6[1-(0),6-(1,7),6-(6,6)]
    81       1.661025       1.661025       1.661025    6[6-(6,7),7-(6,48),7-(6,48)]
    82       0.694067       0.694067       0.694067    6[6-(6,7),7-(1,1),7-(6)]
    83       0.508748       0.508748       0.508748    6[6-(7,7),6-(7,7),7-(6,48)]
    84       2.601491       2.601491       2.601491    6[1-(0),7-(6),7-(6,48)]
    85       1.321985       1.321985       1.321985    6[6-(6,7),7-(1,1),7-(6)]
    86       0.275748       0.275748       0.275748    6[1-(0),7-(6,48),7-(6,48)]
    87       2.894348       2.894348       2.894348    6[1-(0),7-(6),7-(6,48)]
    88       0.918091       0.918091       0.918091    6[1-(0),6-(1,6),7-(6,48)]
    89       6.153829       6.153829       6.153829    6[6-(6,6),8-(0),8-(48)]
    90       7.140192       7.140192       7.140192    6[1-(0),6-(1,7),6-(6,6)]
    91       6.548635       6.548635       6.548635    6[6-(1,6),6-(1,6),6-(8,8)]
    92        6.46824        6.46824        6.46824    6[1-(0),6-(1,6),7-(6,48)]
    93       4.290815       4.290815       4.290815    6[6-(6,7),7-(6,48),7-(6,48)]
    94       3.878978       3.878978       3.878978    6[6-(7,7),6-(7,7),7-(6,48)]
    95       6.422454       6.422454       6.422454    6[1-(0),7-(6,48),7-(6,48)]
    96       6.130203       6.130203       6.130203    6[1-(0),6-(1,7),6-(6,6)]
    97       4.581219       4.581219       4.581219    6[6-(6,7),7-(6,48),7-(6,48)]
    98       3.614261       3.614261       3.614261    6[6-(6,7),7-(1,1),7-(6)]
    99       3.428943       3.428943       3.428943    6[6-(7,7),6-(7,7),7-(6,48)]
   100       5.521685       5.521685       5.521685    6[1-(0),7-(6),7-(6,48)]
   101        4.24218        4.24218        4.24218    6[6-(6,7),7-(1,1),7-(6)]
   102       6.778554       6.778554       6.778554    6[1-(0),7-(6,48),7-(6,48)]
   103       5.814543       5.814543       5.814543    6[1-(0),7-(6),7-(6,48)]
   104       7.420896       7.420896       7.420896    6[1-(0),6-(1,6),7-(6,48)]
   105       6.189366       6.189366       6.189366    6[6-(6,6),8-(0),8-(48)]
   106       5.203002       5.203002       5.203002    6[1-(0),6-(1,7),6-(6,6)]
   107       5.794559       5.794559       5.794559    6[6-(1,6),6-(1,6),6-(8,8)]
   108       5.874954       5.874954       5.874954    6[1-(0),6-(1,6),7-(6,48)]
   109       4.469768       4.469768       4.469768    6[6-(6,7),7-(6,48),7-(6,48)]
   110       4.881605       4.881605       4.881605    6[6-(7,7),6-(7,7),7-(6,48)]
   111       5.920741       5.920741       5.920741    6[1-(0),7-(6,48),7-(6,48)]
   112       6.212991       6.212991       6.212991    6[1-(0),6-(1,7),6-(6,6)]
   113       4.179364       4.179364       4.179364    6[6-(6,7),7-(6,48),7-(6,48)]
   114       5.146322       5.146322       5.146322    6[6-(6,7),7-(1,1),7-(6)]
   115       5.331641       5.331641       5.331641    6[6-(7,7),6-(7,7),7-(6,48)]
   116       3.238898       3.238898       3.238898    6[1-(0),7-(6),7-(6,48)]
   117       4.518404       4.518404       4.518404    6[6-(6,7),7-(1,1),7-(6)]
   118       5.564641       5.564641       5.564641    6[1-(0),7-(6,48),7-(6,48)]
   119       2.946041       2.946041       2.946041    6[1-(0),7-(6),7-(6,48)]
   120       4.922298       4.922298       4.922298    6[1-(0),6-(1,6),7-(6,48)]
   121       2.911094       2.911094       2.911094    7[1-(0),1-(0),6-(6,7)]
   122       1.697515       1.697515       1.697515    7[6-(1,7),6-(6,7),48-(7,7,7)]
   123       2.905939       2.905939       2.905939    7[6-(1,7),6-(6,6),48-(7,7,8)]
   124      -1.241798      -1.241798      -1.241798    7[6-(1,6),6-(1,6),48-(7,7,8)]
   125       1.896001       1.896001       1.896001    7[6-(1,7),6-(6,7),48-(7,7,7)]
   126       0.493475       0.493475       0.493475    7[6-(1,7),6-(6,7),48-(7,7,7)]
   127       0.677046       0.677046       0.677046    7[6-(1,7),6-(6,7)]
   128       1.167546       1.167546       1.167546    7[6-(1,7),6-(6,7)]
   129       2.148951       2.148951       2.148951    7[1-(0),1-(0),6-(6,7)]
   130       3.347425       3.347425       3.347425    7[6-(1,7),6-(6,6),48-(7,7,8)]
   131       0.253543       0.253543       0.253543    7[6-(1,7),6-(6,7),48-(7,7,7)]
   132         0.0091         0.0091         0.0091    7[1-(0),1-(0),6-(6,7)]
   133       1.222679       1.222679       1.222679    7[6-(1,7),6-(6,7),48-(7,7,7)]
   134       0.014255       0.014255       0.014255    7[6-(1,7),6-(6,6),48-(7,7,8)]
   135       0.579381       0.579381       0.579381    7[6-(1,6),6-(1,6),48-(7,7,8)]
   136       1.024194       1.024194       1.024194    7[6-(1,7),6-(6,7),48-(7,7,7)]
   137       2.426719       2.426719       2.426719    7[6-(1,7),6-(6,7),48-(7,7,7)]
   138       2.243148       2.243148       2.243148    7[6-(1,7),6-(6,7)]
   139       1.752648       1.752648       1.752648    7[6-(1,7),6-(6,7)]
   140       0.771244       0.771244       0.771244    7[1-(0),1-(0),6-(6,7)]
   141       -0.42723       -0.42723       -0.42723    7[6-(1,7),6-(6,6),48-(7,7,8)]
   142       2.666651       2.666651       2.666651    7[6-(1,7),6-(6,7),48-(7,7,7)]
   143       2.929295       2.929295       2.929295    7[1-(0),1-(0),6-(6,7)]
   144       4.142874       4.142874       4.142874    7[6-(1,7),6-(6,7),48-(7,7,7)]
   145        2.93445        2.93445        2.93445    7[6-(1,7),6-(6,6),48-(7,7,8)]
   146       7.082187       7.082187       7.082187    7[6-(1,6),6-(1,6),48-(7,7,8)]
   147       7.526999       7.526999       7.526999    7[6-(1,7),6-(6,7),48-(7,7,7)]
   148       5.346914       5.346914       5.346914    7[6-(1,7),6-(6,7),48-(7,7,7)]
   149       5.163343       5.163343       5.163343    7[6-(1,7),6-(6,7)]
   150       4.672843       4.672843       4.672843    7[6-(1,7),6-(6,7)]
   151       3.691438       3.691438       3.691438    7[1-(0),1-(0),6-(6,7)]
   152       2.492964       2.492964       2.492964    7[6-(1,7),6-(6,6),48-(7,7,8)]
   153       5.586846       5.586846       5.586846    7[6-(1,7),6-(6,7),48-(7,7,7)]
   154       5.831289       5.831289       5.831289    7[1-(0),1-(0),6-(6,7)]
   155        4.61771        4.61771        4.61771    7[6-(1,7),6-(6,7),48-(7,7,7)]
   156       5.826134       5.826134       5.826134    7[6-(1,7),6-(6,6),48-(7,7,8)]
   157       5.261008       5.261008       5.261008    7[6-(1,6),6-(1,6),48-(7,7,8)]
   158       4.816195       4.816195       4.816195    7[6-(1,7),6-(6,7),48-(7,7,7)]
   159        3.41367        3.41367        3.41367    7[6-(1,7),6-(6,7),48-(7,7,7)]
   160       3.597241       3.597241       3.597241    7[6-(1,7),6-(6,7)]
   161       4.087741       4.087741       4.087741    7[6-(1,7),6-(6,7)]
   162       5.069145       5.069145       5.069145    7[1-(0),1-(0),6-(6,7)]
   163       6.267619       6.267619       6.267619    7[6-(1,7),6-(6,6),48-(7,7,8)]
   164       3.173738       3.173738       3.173738    7[6-(1,7),6-(6,7),48-(7,7,7)]
   165       0.524007       0.524007       0.524007    8[6-(6,8),48-(7,7,7)]
   166      -0.855195      -0.855195      -0.855195    8[6-(6,8)]
   167      -1.186424      -1.186424      -1.186424    8[6-(6,8),48-(7,7,7)]
   168       0.192779       0.192779       0.192779    8[6-(6,8)]
   169       5.316382       5.316382       5.316382    8[6-(6,8),48-(7,7,7)]
   170       6.695584       6.695584       6.695584    8[6-(6,8)]
   171       7.026813       7.026813       7.026813    8[6-(6,8),48-(7,7,7)]
   172        5.64761        5.64761        5.64761    8[6-(6,8)]
