# Supplementary material for: A collection of forcefield precursors for metal–organic frameworks
Source: RSC Adv. 2019 Nov 13;9(63):36492–507. doi: 10.1039/c9ra07327b (PMC9075174; doi:10.1039/c9ra07327b)
Supplement: RA-009-C9RA07327B-s2374 [file RA-009-C9RA07327B-s2374.txt]

TEJQAC_clean

14.214000    0.000000    0.000000
0.000000    21.157000    0.000000
0.000000    0.000000    24.013000

     1      12.363764      12.363764      12.363764    29[7-(6,6),7-(6,6),7-(6,6),8-(6)]
     2       13.21305       13.21305       13.21305    29[7-(6,6),8-(6),8-(6),8-(6)]
     3       5.256764       5.256764       5.256764    29[7-(6,6),7-(6,6),7-(6,6),8-(6)]
     4        6.10605        6.10605        6.10605    29[7-(6,6),8-(6),8-(6),8-(6)]
     5       8.957236       8.957236       8.957236    29[7-(6,6),7-(6,6),7-(6,6),8-(6)]
     6        8.10795        8.10795        8.10795    29[7-(6,6),8-(6),8-(6),8-(6)]
     7       1.850236       1.850236       1.850236    29[7-(6,6),7-(6,6),7-(6,6),8-(6)]
     8        1.00095        1.00095        1.00095    29[7-(6,6),8-(6),8-(6),8-(6)]
     9       1.850236       1.850236       1.850236    29[7-(6,6),7-(6,6),7-(6,6),8-(6)]
    10        1.00095        1.00095        1.00095    29[7-(6,6),8-(6),8-(6),8-(6)]
    11       8.957236       8.957236       8.957236    29[7-(6,6),7-(6,6),7-(6,6),8-(6)]
    12        8.10795        8.10795        8.10795    29[7-(6,6),8-(6),8-(6),8-(6)]
    13       5.256764       5.256764       5.256764    29[7-(6,6),7-(6,6),7-(6,6),8-(6)]
    14        6.10605        6.10605        6.10605    29[7-(6,6),8-(6),8-(6),8-(6)]
    15      12.363764      12.363764      12.363764    29[7-(6,6),7-(6,6),7-(6,6),8-(6)]
    16       13.21305       13.21305       13.21305    29[7-(6,6),8-(6),8-(6),8-(6)]
    17      12.390344      12.390344      12.390344    1[6-(6,7)]
    18      12.626296      12.626296      12.626296    1[6-(6,6)]
    19      12.691681      12.691681      12.691681    1[6-(6,6)]
    20      12.535327      12.535327      12.535327    1[6-(6,6)]
    21      12.292267      12.292267      12.292267    1[6-(6,6)]
    22       12.21409       12.21409       12.21409    1[6-(6,6)]
    23      12.413086      12.413086      12.413086    1[6-(6,6)]
    24      12.600711      12.600711      12.600711    1[6-(6,6)]
    25      12.420193      12.420193      12.420193    1[6-(6,6)]
    26      12.251047      12.251047      12.251047    1[6-(6,7)]
    27      11.637002      11.637002      11.637002    1[6-(6,6)]
    28      12.950375      12.950375      12.950375    1[6-(6,6)]
    29      11.685329      11.685329      11.685329    1[6-(6,6)]
    30      12.947533      12.947533      12.947533    1[6-(6,6)]
    31      12.631982      12.631982      12.631982    1[6-(7,7)]
    32      12.516848      12.516848      12.516848    1[6-(7,7)]
    33      12.481313      12.481313      12.481313    1[6-(6,6)]
    34      12.857984      12.857984      12.857984    1[6-(6,6)]
    35      12.535327      12.535327      12.535327    1[6-(6,6)]
    36      12.394608      12.394608      12.394608    1[6-(6,6)]
    37      13.663918      13.663918      13.663918    1[6-(6,6)]
    38      10.310836      10.310836      10.310836    1[6-(6,6)]
    39      12.560912      12.560912      12.560912    1[6-(6,6)]
    40       10.32505       10.32505       10.32505    1[6-(6,6)]
    41       5.283344       5.283344       5.283344    1[6-(6,7)]
    42       5.519296       5.519296       5.519296    1[6-(6,6)]
    43       5.584681       5.584681       5.584681    1[6-(6,6)]
    44       5.428327       5.428327       5.428327    1[6-(6,6)]
    45       5.185267       5.185267       5.185267    1[6-(6,6)]
    46        5.10709        5.10709        5.10709    1[6-(6,6)]
    47       5.306086       5.306086       5.306086    1[6-(6,6)]
    48       5.493711       5.493711       5.493711    1[6-(6,6)]
    49       5.313193       5.313193       5.313193    1[6-(6,6)]
    50       5.144047       5.144047       5.144047    1[6-(6,7)]
    51       4.530002       4.530002       4.530002    1[6-(6,6)]
    52       5.843375       5.843375       5.843375    1[6-(6,6)]
    53       4.578329       4.578329       4.578329    1[6-(6,6)]
    54       5.840533       5.840533       5.840533    1[6-(6,6)]
    55       5.524982       5.524982       5.524982    1[6-(7,7)]
    56       5.409848       5.409848       5.409848    1[6-(7,7)]
    57       5.374313       5.374313       5.374313    1[6-(6,6)]
    58       5.750984       5.750984       5.750984    1[6-(6,6)]
    59       5.428327       5.428327       5.428327    1[6-(6,6)]
    60       5.287608       5.287608       5.287608    1[6-(6,6)]
    61       6.556918       6.556918       6.556918    1[6-(6,6)]
    62       3.203836       3.203836       3.203836    1[6-(6,6)]
    63       5.453912       5.453912       5.453912    1[6-(6,6)]
    64        3.21805        3.21805        3.21805    1[6-(6,6)]
    65       8.930656       8.930656       8.930656    1[6-(6,7)]
    66       8.694704       8.694704       8.694704    1[6-(6,6)]
    67       8.629319       8.629319       8.629319    1[6-(6,6)]
    68       8.785673       8.785673       8.785673    1[6-(6,6)]
    69       9.028733       9.028733       9.028733    1[6-(6,6)]
    70        9.10691        9.10691        9.10691    1[6-(6,6)]
    71       8.907914       8.907914       8.907914    1[6-(6,6)]
    72       8.720289       8.720289       8.720289    1[6-(6,6)]
    73       8.900807       8.900807       8.900807    1[6-(6,6)]
    74       9.069953       9.069953       9.069953    1[6-(6,7)]
    75       9.683998       9.683998       9.683998    1[6-(6,6)]
    76       8.370625       8.370625       8.370625    1[6-(6,6)]
    77       9.635671       9.635671       9.635671    1[6-(6,6)]
    78       8.373467       8.373467       8.373467    1[6-(6,6)]
    79       8.689018       8.689018       8.689018    1[6-(7,7)]
    80       8.804152       8.804152       8.804152    1[6-(7,7)]
    81       8.839687       8.839687       8.839687    1[6-(6,6)]
    82       8.463016       8.463016       8.463016    1[6-(6,6)]
    83       8.785673       8.785673       8.785673    1[6-(6,6)]
    84       8.926392       8.926392       8.926392    1[6-(6,6)]
    85       7.657082       7.657082       7.657082    1[6-(6,6)]
    86      11.010164      11.010164      11.010164    1[6-(6,6)]
    87       8.760088       8.760088       8.760088    1[6-(6,6)]
    88       10.99595       10.99595       10.99595    1[6-(6,6)]
    89       1.823656       1.823656       1.823656    1[6-(6,7)]
    90       1.587704       1.587704       1.587704    1[6-(6,6)]
    91       1.522319       1.522319       1.522319    1[6-(6,6)]
    92       1.678673       1.678673       1.678673    1[6-(6,6)]
    93       1.921733       1.921733       1.921733    1[6-(6,6)]
    94        1.99991        1.99991        1.99991    1[6-(6,6)]
    95       1.800914       1.800914       1.800914    1[6-(6,6)]
    96       1.613289       1.613289       1.613289    1[6-(6,6)]
    97       1.793807       1.793807       1.793807    1[6-(6,6)]
    98       1.962953       1.962953       1.962953    1[6-(6,7)]
    99       2.576998       2.576998       2.576998    1[6-(6,6)]
   100       1.263625       1.263625       1.263625    1[6-(6,6)]
   101       2.528671       2.528671       2.528671    1[6-(6,6)]
   102       1.266467       1.266467       1.266467    1[6-(6,6)]
   103       1.582018       1.582018       1.582018    1[6-(7,7)]
   104       1.697152       1.697152       1.697152    1[6-(7,7)]
   105       1.732687       1.732687       1.732687    1[6-(6,6)]
   106       1.356016       1.356016       1.356016    1[6-(6,6)]
   107       1.678673       1.678673       1.678673    1[6-(6,6)]
   108       1.819392       1.819392       1.819392    1[6-(6,6)]
   109       0.550082       0.550082       0.550082    1[6-(6,6)]
   110       3.903164       3.903164       3.903164    1[6-(6,6)]
   111       1.653088       1.653088       1.653088    1[6-(6,6)]
   112        3.88895        3.88895        3.88895    1[6-(6,6)]
   113       1.823656       1.823656       1.823656    1[6-(6,7)]
   114       1.587704       1.587704       1.587704    1[6-(6,6)]
   115       1.522319       1.522319       1.522319    1[6-(6,6)]
   116       1.678673       1.678673       1.678673    1[6-(6,6)]
   117       1.921733       1.921733       1.921733    1[6-(6,6)]
   118        1.99991        1.99991        1.99991    1[6-(6,6)]
   119       1.800914       1.800914       1.800914    1[6-(6,6)]
   120       1.613289       1.613289       1.613289    1[6-(6,6)]
   121       1.793807       1.793807       1.793807    1[6-(6,6)]
   122       1.962953       1.962953       1.962953    1[6-(6,7)]
   123       2.576998       2.576998       2.576998    1[6-(6,6)]
   124       1.263625       1.263625       1.263625    1[6-(6,6)]
   125       2.528671       2.528671       2.528671    1[6-(6,6)]
   126       1.266467       1.266467       1.266467    1[6-(6,6)]
   127       1.582018       1.582018       1.582018    1[6-(7,7)]
   128       1.697152       1.697152       1.697152    1[6-(7,7)]
   129       1.732687       1.732687       1.732687    1[6-(6,6)]
   130       1.356016       1.356016       1.356016    1[6-(6,6)]
   131       1.678673       1.678673       1.678673    1[6-(6,6)]
   132       1.819392       1.819392       1.819392    1[6-(6,6)]
   133       0.550082       0.550082       0.550082    1[6-(6,6)]
   134       3.903164       3.903164       3.903164    1[6-(6,6)]
   135       1.653088       1.653088       1.653088    1[6-(6,6)]
   136        3.88895        3.88895        3.88895    1[6-(6,6)]
   137       8.930656       8.930656       8.930656    1[6-(6,7)]
   138       8.694704       8.694704       8.694704    1[6-(6,6)]
   139       8.629319       8.629319       8.629319    1[6-(6,6)]
   140       8.785673       8.785673       8.785673    1[6-(6,6)]
   141       9.028733       9.028733       9.028733    1[6-(6,6)]
   142        9.10691        9.10691        9.10691    1[6-(6,6)]
   143       8.907914       8.907914       8.907914    1[6-(6,6)]
   144       8.720289       8.720289       8.720289    1[6-(6,6)]
   145       8.900807       8.900807       8.900807    1[6-(6,6)]
   146       9.069953       9.069953       9.069953    1[6-(6,7)]
   147       9.683998       9.683998       9.683998    1[6-(6,6)]
   148       8.370625       8.370625       8.370625    1[6-(6,6)]
   149       9.635671       9.635671       9.635671    1[6-(6,6)]
   150       8.373467       8.373467       8.373467    1[6-(6,6)]
   151       8.689018       8.689018       8.689018    1[6-(7,7)]
   152       8.804152       8.804152       8.804152    1[6-(7,7)]
   153       8.839687       8.839687       8.839687    1[6-(6,6)]
   154       8.463016       8.463016       8.463016    1[6-(6,6)]
   155       8.785673       8.785673       8.785673    1[6-(6,6)]
   156       8.926392       8.926392       8.926392    1[6-(6,6)]
   157       7.657082       7.657082       7.657082    1[6-(6,6)]
   158      11.010164      11.010164      11.010164    1[6-(6,6)]
   159       8.760088       8.760088       8.760088    1[6-(6,6)]
   160       10.99595       10.99595       10.99595    1[6-(6,6)]
   161       5.283344       5.283344       5.283344    1[6-(6,7)]
   162       5.519296       5.519296       5.519296    1[6-(6,6)]
   163       5.584681       5.584681       5.584681    1[6-(6,6)]
   164       5.428327       5.428327       5.428327    1[6-(6,6)]
   165       5.185267       5.185267       5.185267    1[6-(6,6)]
   166        5.10709        5.10709        5.10709    1[6-(6,6)]
   167       5.306086       5.306086       5.306086    1[6-(6,6)]
   168       5.493711       5.493711       5.493711    1[6-(6,6)]
   169       5.313193       5.313193       5.313193    1[6-(6,6)]
   170       5.144047       5.144047       5.144047    1[6-(6,7)]
   171       4.530002       4.530002       4.530002    1[6-(6,6)]
   172       5.843375       5.843375       5.843375    1[6-(6,6)]
   173       4.578329       4.578329       4.578329    1[6-(6,6)]
   174       5.840533       5.840533       5.840533    1[6-(6,6)]
   175       5.524982       5.524982       5.524982    1[6-(7,7)]
   176       5.409848       5.409848       5.409848    1[6-(7,7)]
   177       5.374313       5.374313       5.374313    1[6-(6,6)]
   178       5.750984       5.750984       5.750984    1[6-(6,6)]
   179       5.428327       5.428327       5.428327    1[6-(6,6)]
   180       5.287608       5.287608       5.287608    1[6-(6,6)]
   181       6.556918       6.556918       6.556918    1[6-(6,6)]
   182       3.203836       3.203836       3.203836    1[6-(6,6)]
   183       5.453912       5.453912       5.453912    1[6-(6,6)]
   184        3.21805        3.21805        3.21805    1[6-(6,6)]
   185      12.390344      12.390344      12.390344    1[6-(6,7)]
   186      12.626296      12.626296      12.626296    1[6-(6,6)]
   187      12.691681      12.691681      12.691681    1[6-(6,6)]
   188      12.535327      12.535327      12.535327    1[6-(6,6)]
   189      12.292267      12.292267      12.292267    1[6-(6,6)]
   190       12.21409       12.21409       12.21409    1[6-(6,6)]
   191      12.413086      12.413086      12.413086    1[6-(6,6)]
   192      12.600711      12.600711      12.600711    1[6-(6,6)]
   193      12.420193      12.420193      12.420193    1[6-(6,6)]
   194      12.251047      12.251047      12.251047    1[6-(6,7)]
   195      11.637002      11.637002      11.637002    1[6-(6,6)]
   196      12.950375      12.950375      12.950375    1[6-(6,6)]
   197      11.685329      11.685329      11.685329    1[6-(6,6)]
   198      12.947533      12.947533      12.947533    1[6-(6,6)]
   199      12.631982      12.631982      12.631982    1[6-(7,7)]
   200      12.516848      12.516848      12.516848    1[6-(7,7)]
   201      12.481313      12.481313      12.481313    1[6-(6,6)]
   202      12.857984      12.857984      12.857984    1[6-(6,6)]
   203      12.535327      12.535327      12.535327    1[6-(6,6)]
   204      12.394608      12.394608      12.394608    1[6-(6,6)]
   205      13.663918      13.663918      13.663918    1[6-(6,6)]
   206      10.310836      10.310836      10.310836    1[6-(6,6)]
   207      12.560912      12.560912      12.560912    1[6-(6,6)]
   208       10.32505       10.32505       10.32505    1[6-(6,6)]
   209      12.418772      12.418772      12.418772    6[1-(0),6-(1,6),7-(6,29)]
   210       12.55949       12.55949       12.55949    6[1-(0),6-(1,6),6-(1,7)]
   211      12.597868      12.597868      12.597868    6[1-(0),6-(1,6),6-(1,6)]
   212      12.495527      12.495527      12.495527    6[1-(0),6-(1,6),6-(6,7)]
   213      12.334909      12.334909      12.334909    6[6-(1,6),6-(6,7),7-(6,29)]
   214      12.290846      12.290846      12.290846    6[6-(1,6),6-(6,7),7-(6,29)]
   215      12.282317      12.282317      12.282317    6[1-(0),6-(6,6),6-(6,7)]
   216      12.258154      12.258154      12.258154    6[6-(1,6),6-(1,6),6-(6,6)]
   217       12.24394       12.24394       12.24394    6[1-(0),6-(6,6),6-(6,7)]
   218      12.273789      12.273789      12.273789    6[6-(1,6),6-(6,7),7-(6,29)]
   219      12.299374      12.299374      12.299374    6[6-(1,6),6-(6,7),7-(6,29)]
   220      12.403136      12.403136      12.403136    6[1-(0),6-(1,6),6-(6,7)]
   221      12.486999      12.486999      12.486999    6[1-(0),6-(1,6),6-(1,6)]
   222      12.403136      12.403136      12.403136    6[1-(0),6-(1,6),6-(1,7)]
   223      12.300796      12.300796      12.300796    6[1-(0),6-(1,6),7-(6,29)]
   224       12.24394       12.24394       12.24394    6[6-(1,6),6-(1,6),6-(6,6)]
   225      11.899961      11.899961      11.899961    6[1-(0),6-(1,6),6-(6,6)]
   226      12.667517      12.667517      12.667517    6[1-(0),6-(1,6),6-(6,6)]
   227      11.932653      11.932653      11.932653    6[1-(0),6-(1,6),6-(6,7)]
   228      12.685995      12.685995      12.685995    6[1-(0),6-(1,6),6-(6,7)]
   229      12.320695      12.320695      12.320695    6[6-(1,6),6-(1,6),7-(6,7)]
   230      12.576547      12.576547      12.576547    6[1-(0),7-(6,29),7-(6,7)]
   231      12.501213      12.501213      12.501213    6[1-(0),7-(6,29),7-(7)]
   232      12.866513      12.866513      12.866513    6[6-(6,6),8-(0),8-(29)]
   233      12.677467      12.677467      12.677467    6[6-(1,6),6-(1,6),6-(8,8)]
   234      12.526798      12.526798      12.526798    6[1-(0),6-(6,6),6-(6,6)]
   235      12.722951      12.722951      12.722951    6[1-(0),6-(1,6),6-(6,6)]
   236      12.566597      12.566597      12.566597    6[1-(0),6-(1,6),6-(1,6)]
   237      12.455728      12.455728      12.455728    6[1-(0),6-(1,6),6-(6,6)]
   238      12.438671      12.438671      12.438671    6[6-(1,6),6-(1,6),6-(8,8)]
   239      12.390344      12.390344      12.390344    6[6-(6,6),8-(0),8-(29)]
   240      12.852299      12.852299      12.852299    6[6-(6,6),8-(0),8-(29)]
   241      12.118856      12.118856      12.118856    6[6-(1,6),6-(1,6),6-(8,8)]
   242      12.769858      12.769858      12.769858    6[1-(0),6-(1,6),6-(6,6)]
   243      10.767105      10.767105      10.767105    6[1-(0),6-(6,6),6-(6,6)]
   244      12.100378      12.100378      12.100378    6[1-(0),6-(1,6),6-(1,6)]
   245      10.771369      10.771369      10.771369    6[1-(0),6-(1,6),6-(6,6)]
   246       10.08199       10.08199       10.08199    6[6-(1,6),6-(1,6),6-(8,8)]
   247        8.59947        8.59947        8.59947    6[6-(6,6),8-(0),8-(29)]
   248       5.311772       5.311772       5.311772    6[1-(0),6-(1,6),7-(6,29)]
   249        5.45249        5.45249        5.45249    6[1-(0),6-(1,6),6-(1,7)]
   250       5.490868       5.490868       5.490868    6[1-(0),6-(1,6),6-(1,6)]
   251       5.388527       5.388527       5.388527    6[1-(0),6-(1,6),6-(6,7)]
   252       5.227909       5.227909       5.227909    6[6-(1,6),6-(6,7),7-(6,29)]
   253       5.183846       5.183846       5.183846    6[6-(1,6),6-(6,7),7-(6,29)]
   254       5.175317       5.175317       5.175317    6[1-(0),6-(6,6),6-(6,7)]
   255       5.151154       5.151154       5.151154    6[6-(1,6),6-(1,6),6-(6,6)]
   256        5.13694        5.13694        5.13694    6[1-(0),6-(6,6),6-(6,7)]
   257       5.166789       5.166789       5.166789    6[6-(1,6),6-(6,7),7-(6,29)]
   258       5.192374       5.192374       5.192374    6[6-(1,6),6-(6,7),7-(6,29)]
   259       5.296136       5.296136       5.296136    6[1-(0),6-(1,6),6-(6,7)]
   260       5.379999       5.379999       5.379999    6[1-(0),6-(1,6),6-(1,6)]
   261       5.296136       5.296136       5.296136    6[1-(0),6-(1,6),6-(1,7)]
   262       5.193796       5.193796       5.193796    6[1-(0),6-(1,6),7-(6,29)]
   263        5.13694        5.13694        5.13694    6[6-(1,6),6-(1,6),6-(6,6)]
   264       4.792961       4.792961       4.792961    6[1-(0),6-(1,6),6-(6,6)]
   265       5.560517       5.560517       5.560517    6[1-(0),6-(1,6),6-(6,6)]
   266       4.825653       4.825653       4.825653    6[1-(0),6-(1,6),6-(6,7)]
   267       5.578995       5.578995       5.578995    6[1-(0),6-(1,6),6-(6,7)]
   268       5.213695       5.213695       5.213695    6[6-(1,6),6-(1,6),7-(6,7)]
   269       5.469547       5.469547       5.469547    6[1-(0),7-(6,29),7-(6,7)]
   270       5.394213       5.394213       5.394213    6[1-(0),7-(6,29),7-(7)]
   271       5.759513       5.759513       5.759513    6[6-(6,6),8-(0),8-(29)]
   272       5.570467       5.570467       5.570467    6[6-(1,6),6-(1,6),6-(8,8)]
   273       5.419798       5.419798       5.419798    6[1-(0),6-(6,6),6-(6,6)]
   274       5.615951       5.615951       5.615951    6[1-(0),6-(1,6),6-(6,6)]
   275       5.459597       5.459597       5.459597    6[1-(0),6-(1,6),6-(1,6)]
   276       5.348728       5.348728       5.348728    6[1-(0),6-(1,6),6-(6,6)]
   277       5.331671       5.331671       5.331671    6[6-(1,6),6-(1,6),6-(8,8)]
   278       5.283344       5.283344       5.283344    6[6-(6,6),8-(0),8-(29)]
   279       5.745299       5.745299       5.745299    6[6-(6,6),8-(0),8-(29)]
   280       5.011856       5.011856       5.011856    6[6-(1,6),6-(1,6),6-(8,8)]
   281       5.662858       5.662858       5.662858    6[1-(0),6-(1,6),6-(6,6)]
   282       3.660105       3.660105       3.660105    6[1-(0),6-(6,6),6-(6,6)]
   283       4.993378       4.993378       4.993378    6[1-(0),6-(1,6),6-(1,6)]
   284       3.664369       3.664369       3.664369    6[1-(0),6-(1,6),6-(6,6)]
   285        2.97499        2.97499        2.97499    6[6-(1,6),6-(1,6),6-(8,8)]
   286        1.49247        1.49247        1.49247    6[6-(6,6),8-(0),8-(29)]
   287       8.902228       8.902228       8.902228    6[1-(0),6-(1,6),7-(6,29)]
   288        8.76151        8.76151        8.76151    6[1-(0),6-(1,6),6-(1,7)]
   289       8.723132       8.723132       8.723132    6[1-(0),6-(1,6),6-(1,6)]
   290       8.825473       8.825473       8.825473    6[1-(0),6-(1,6),6-(6,7)]
   291       8.986091       8.986091       8.986091    6[6-(1,6),6-(6,7),7-(6,29)]
   292       9.030154       9.030154       9.030154    6[6-(1,6),6-(6,7),7-(6,29)]
   293       9.038683       9.038683       9.038683    6[1-(0),6-(6,6),6-(6,7)]
   294       9.062846       9.062846       9.062846    6[6-(1,6),6-(1,6),6-(6,6)]
   295        9.07706        9.07706        9.07706    6[1-(0),6-(6,6),6-(6,7)]
   296       9.047211       9.047211       9.047211    6[6-(1,6),6-(6,7),7-(6,29)]
   297       9.021626       9.021626       9.021626    6[6-(1,6),6-(6,7),7-(6,29)]
   298       8.917864       8.917864       8.917864    6[1-(0),6-(1,6),6-(6,7)]
   299       8.834001       8.834001       8.834001    6[1-(0),6-(1,6),6-(1,6)]
   300       8.917864       8.917864       8.917864    6[1-(0),6-(1,6),6-(1,7)]
   301       9.020204       9.020204       9.020204    6[1-(0),6-(1,6),7-(6,29)]
   302        9.07706        9.07706        9.07706    6[6-(1,6),6-(1,6),6-(6,6)]
   303       9.421039       9.421039       9.421039    6[1-(0),6-(1,6),6-(6,6)]
   304       8.653483       8.653483       8.653483    6[1-(0),6-(1,6),6-(6,6)]
   305       9.388347       9.388347       9.388347    6[1-(0),6-(1,6),6-(6,7)]
   306       8.635005       8.635005       8.635005    6[1-(0),6-(1,6),6-(6,7)]
   307       9.000305       9.000305       9.000305    6[6-(1,6),6-(1,6),7-(6,7)]
   308       8.744453       8.744453       8.744453    6[1-(0),7-(6,29),7-(6,7)]
   309       8.819787       8.819787       8.819787    6[1-(0),7-(6,29),7-(7)]
   310       8.454487       8.454487       8.454487    6[6-(6,6),8-(0),8-(29)]
   311       8.643533       8.643533       8.643533    6[6-(1,6),6-(1,6),6-(8,8)]
   312       8.794202       8.794202       8.794202    6[1-(0),6-(6,6),6-(6,6)]
   313       8.598049       8.598049       8.598049    6[1-(0),6-(1,6),6-(6,6)]
   314       8.754403       8.754403       8.754403    6[1-(0),6-(1,6),6-(1,6)]
   315       8.865272       8.865272       8.865272    6[1-(0),6-(1,6),6-(6,6)]
   316       8.882329       8.882329       8.882329    6[6-(1,6),6-(1,6),6-(8,8)]
   317       8.930656       8.930656       8.930656    6[6-(6,6),8-(0),8-(29)]
   318       8.468701       8.468701       8.468701    6[6-(6,6),8-(0),8-(29)]
   319       9.202144       9.202144       9.202144    6[6-(1,6),6-(1,6),6-(8,8)]
   320       8.551142       8.551142       8.551142    6[1-(0),6-(1,6),6-(6,6)]
   321      10.553895      10.553895      10.553895    6[1-(0),6-(6,6),6-(6,6)]
   322       9.220622       9.220622       9.220622    6[1-(0),6-(1,6),6-(1,6)]
   323      10.549631      10.549631      10.549631    6[1-(0),6-(1,6),6-(6,6)]
   324       11.23901       11.23901       11.23901    6[6-(1,6),6-(1,6),6-(8,8)]
   325       12.72153       12.72153       12.72153    6[6-(6,6),8-(0),8-(29)]
   326       1.795228       1.795228       1.795228    6[1-(0),6-(1,6),7-(6,29)]
   327        1.65451        1.65451        1.65451    6[1-(0),6-(1,6),6-(1,7)]
   328       1.616132       1.616132       1.616132    6[1-(0),6-(1,6),6-(1,6)]
   329       1.718473       1.718473       1.718473    6[1-(0),6-(1,6),6-(6,7)]
   330       1.879091       1.879091       1.879091    6[6-(1,6),6-(6,7),7-(6,29)]
   331       1.923154       1.923154       1.923154    6[6-(1,6),6-(6,7),7-(6,29)]
   332       1.931683       1.931683       1.931683    6[1-(0),6-(6,6),6-(6,7)]
   333       1.955846       1.955846       1.955846    6[6-(1,6),6-(1,6),6-(6,6)]
   334        1.97006        1.97006        1.97006    6[1-(0),6-(6,6),6-(6,7)]
   335       1.940211       1.940211       1.940211    6[6-(1,6),6-(6,7),7-(6,29)]
   336       1.914626       1.914626       1.914626    6[6-(1,6),6-(6,7),7-(6,29)]
   337       1.810864       1.810864       1.810864    6[1-(0),6-(1,6),6-(6,7)]
   338       1.727001       1.727001       1.727001    6[1-(0),6-(1,6),6-(1,6)]
   339       1.810864       1.810864       1.810864    6[1-(0),6-(1,6),6-(1,7)]
   340       1.913204       1.913204       1.913204    6[1-(0),6-(1,6),7-(6,29)]
   341        1.97006        1.97006        1.97006    6[6-(1,6),6-(1,6),6-(6,6)]
   342       2.314039       2.314039       2.314039    6[1-(0),6-(1,6),6-(6,6)]
   343       1.546483       1.546483       1.546483    6[1-(0),6-(1,6),6-(6,6)]
   344       2.281347       2.281347       2.281347    6[1-(0),6-(1,6),6-(6,7)]
   345       1.528005       1.528005       1.528005    6[1-(0),6-(1,6),6-(6,7)]
   346       1.893305       1.893305       1.893305    6[6-(1,6),6-(1,6),7-(6,7)]
   347       1.637453       1.637453       1.637453    6[1-(0),7-(6,29),7-(6,7)]
   348       1.712787       1.712787       1.712787    6[1-(0),7-(6,29),7-(7)]
   349       1.347487       1.347487       1.347487    6[6-(6,6),8-(0),8-(29)]
   350       1.536533       1.536533       1.536533    6[6-(1,6),6-(1,6),6-(8,8)]
   351       1.687202       1.687202       1.687202    6[1-(0),6-(6,6),6-(6,6)]
   352       1.491049       1.491049       1.491049    6[1-(0),6-(1,6),6-(6,6)]
   353       1.647403       1.647403       1.647403    6[1-(0),6-(1,6),6-(1,6)]
   354       1.758272       1.758272       1.758272    6[1-(0),6-(1,6),6-(6,6)]
   355       1.775329       1.775329       1.775329    6[6-(1,6),6-(1,6),6-(8,8)]
   356       1.823656       1.823656       1.823656    6[6-(6,6),8-(0),8-(29)]
   357       1.361701       1.361701       1.361701    6[6-(6,6),8-(0),8-(29)]
   358       2.095144       2.095144       2.095144    6[6-(1,6),6-(1,6),6-(8,8)]
   359       1.444142       1.444142       1.444142    6[1-(0),6-(1,6),6-(6,6)]
   360       3.446895       3.446895       3.446895    6[1-(0),6-(6,6),6-(6,6)]
   361       2.113622       2.113622       2.113622    6[1-(0),6-(1,6),6-(1,6)]
   362       3.442631       3.442631       3.442631    6[1-(0),6-(1,6),6-(6,6)]
   363        4.13201        4.13201        4.13201    6[6-(1,6),6-(1,6),6-(8,8)]
   364        5.61453        5.61453        5.61453    6[6-(6,6),8-(0),8-(29)]
   365       1.795228       1.795228       1.795228    6[1-(0),6-(1,6),7-(6,29)]
   366        1.65451        1.65451        1.65451    6[1-(0),6-(1,6),6-(1,7)]
   367       1.616132       1.616132       1.616132    6[1-(0),6-(1,6),6-(1,6)]
   368       1.718473       1.718473       1.718473    6[1-(0),6-(1,6),6-(6,7)]
   369       1.879091       1.879091       1.879091    6[6-(1,6),6-(6,7),7-(6,29)]
   370       1.923154       1.923154       1.923154    6[6-(1,6),6-(6,7),7-(6,29)]
   371       1.931683       1.931683       1.931683    6[1-(0),6-(6,6),6-(6,7)]
   372       1.955846       1.955846       1.955846    6[6-(1,6),6-(1,6),6-(6,6)]
   373        1.97006        1.97006        1.97006    6[1-(0),6-(6,6),6-(6,7)]
   374       1.940211       1.940211       1.940211    6[6-(1,6),6-(6,7),7-(6,29)]
   375       1.914626       1.914626       1.914626    6[6-(1,6),6-(6,7),7-(6,29)]
   376       1.810864       1.810864       1.810864    6[1-(0),6-(1,6),6-(6,7)]
   377       1.727001       1.727001       1.727001    6[1-(0),6-(1,6),6-(1,6)]
   378       1.810864       1.810864       1.810864    6[1-(0),6-(1,6),6-(1,7)]
   379       1.913204       1.913204       1.913204    6[1-(0),6-(1,6),7-(6,29)]
   380        1.97006        1.97006        1.97006    6[6-(1,6),6-(1,6),6-(6,6)]
   381       2.314039       2.314039       2.314039    6[1-(0),6-(1,6),6-(6,6)]
   382       1.546483       1.546483       1.546483    6[1-(0),6-(1,6),6-(6,6)]
   383       2.281347       2.281347       2.281347    6[1-(0),6-(1,6),6-(6,7)]
   384       1.528005       1.528005       1.528005    6[1-(0),6-(1,6),6-(6,7)]
   385       1.893305       1.893305       1.893305    6[6-(1,6),6-(1,6),7-(6,7)]
   386       1.637453       1.637453       1.637453    6[1-(0),7-(6,29),7-(6,7)]
   387       1.712787       1.712787       1.712787    6[1-(0),7-(6,29),7-(7)]
   388       1.347487       1.347487       1.347487    6[6-(6,6),8-(0),8-(29)]
   389       1.536533       1.536533       1.536533    6[6-(1,6),6-(1,6),6-(8,8)]
   390       1.687202       1.687202       1.687202    6[1-(0),6-(6,6),6-(6,6)]
   391       1.491049       1.491049       1.491049    6[1-(0),6-(1,6),6-(6,6)]
   392       1.647403       1.647403       1.647403    6[1-(0),6-(1,6),6-(1,6)]
   393       1.758272       1.758272       1.758272    6[1-(0),6-(1,6),6-(6,6)]
   394       1.775329       1.775329       1.775329    6[6-(1,6),6-(1,6),6-(8,8)]
   395       1.823656       1.823656       1.823656    6[6-(6,6),8-(0),8-(29)]
   396       1.361701       1.361701       1.361701    6[6-(6,6),8-(0),8-(29)]
   397       2.095144       2.095144       2.095144    6[6-(1,6),6-(1,6),6-(8,8)]
   398       1.444142       1.444142       1.444142    6[1-(0),6-(1,6),6-(6,6)]
   399       3.446895       3.446895       3.446895    6[1-(0),6-(6,6),6-(6,6)]
   400       2.113622       2.113622       2.113622    6[1-(0),6-(1,6),6-(1,6)]
   401       3.442631       3.442631       3.442631    6[1-(0),6-(1,6),6-(6,6)]
   402        4.13201        4.13201        4.13201    6[6-(1,6),6-(1,6),6-(8,8)]
   403        5.61453        5.61453        5.61453    6[6-(6,6),8-(0),8-(29)]
   404       8.902228       8.902228       8.902228    6[1-(0),6-(1,6),7-(6,29)]
   405        8.76151        8.76151        8.76151    6[1-(0),6-(1,6),6-(1,7)]
   406       8.723132       8.723132       8.723132    6[1-(0),6-(1,6),6-(1,6)]
   407       8.825473       8.825473       8.825473    6[1-(0),6-(1,6),6-(6,7)]
   408       8.986091       8.986091       8.986091    6[6-(1,6),6-(6,7),7-(6,29)]
   409       9.030154       9.030154       9.030154    6[6-(1,6),6-(6,7),7-(6,29)]
   410       9.038683       9.038683       9.038683    6[1-(0),6-(6,6),6-(6,7)]
   411       9.062846       9.062846       9.062846    6[6-(1,6),6-(1,6),6-(6,6)]
   412        9.07706        9.07706        9.07706    6[1-(0),6-(6,6),6-(6,7)]
   413       9.047211       9.047211       9.047211    6[6-(1,6),6-(6,7),7-(6,29)]
   414       9.021626       9.021626       9.021626    6[6-(1,6),6-(6,7),7-(6,29)]
   415       8.917864       8.917864       8.917864    6[1-(0),6-(1,6),6-(6,7)]
   416       8.834001       8.834001       8.834001    6[1-(0),6-(1,6),6-(1,6)]
   417       8.917864       8.917864       8.917864    6[1-(0),6-(1,6),6-(1,7)]
   418       9.020204       9.020204       9.020204    6[1-(0),6-(1,6),7-(6,29)]
   419        9.07706        9.07706        9.07706    6[6-(1,6),6-(1,6),6-(6,6)]
   420       9.421039       9.421039       9.421039    6[1-(0),6-(1,6),6-(6,6)]
   421       8.653483       8.653483       8.653483    6[1-(0),6-(1,6),6-(6,6)]
   422       9.388347       9.388347       9.388347    6[1-(0),6-(1,6),6-(6,7)]
   423       8.635005       8.635005       8.635005    6[1-(0),6-(1,6),6-(6,7)]
   424       9.000305       9.000305       9.000305    6[6-(1,6),6-(1,6),7-(6,7)]
   425       8.744453       8.744453       8.744453    6[1-(0),7-(6,29),7-(6,7)]
   426       8.819787       8.819787       8.819787    6[1-(0),7-(6,29),7-(7)]
   427       8.454487       8.454487       8.454487    6[6-(6,6),8-(0),8-(29)]
   428       8.643533       8.643533       8.643533    6[6-(1,6),6-(1,6),6-(8,8)]
   429       8.794202       8.794202       8.794202    6[1-(0),6-(6,6),6-(6,6)]
   430       8.598049       8.598049       8.598049    6[1-(0),6-(1,6),6-(6,6)]
   431       8.754403       8.754403       8.754403    6[1-(0),6-(1,6),6-(1,6)]
   432       8.865272       8.865272       8.865272    6[1-(0),6-(1,6),6-(6,6)]
   433       8.882329       8.882329       8.882329    6[6-(1,6),6-(1,6),6-(8,8)]
   434       8.930656       8.930656       8.930656    6[6-(6,6),8-(0),8-(29)]
   435       8.468701       8.468701       8.468701    6[6-(6,6),8-(0),8-(29)]
   436       9.202144       9.202144       9.202144    6[6-(1,6),6-(1,6),6-(8,8)]
   437       8.551142       8.551142       8.551142    6[1-(0),6-(1,6),6-(6,6)]
   438      10.553895      10.553895      10.553895    6[1-(0),6-(6,6),6-(6,6)]
   439       9.220622       9.220622       9.220622    6[1-(0),6-(1,6),6-(1,6)]
   440      10.549631      10.549631      10.549631    6[1-(0),6-(1,6),6-(6,6)]
   441       11.23901       11.23901       11.23901    6[6-(1,6),6-(1,6),6-(8,8)]
   442       12.72153       12.72153       12.72153    6[6-(6,6),8-(0),8-(29)]
   443       5.311772       5.311772       5.311772    6[1-(0),6-(1,6),7-(6,29)]
   444        5.45249        5.45249        5.45249    6[1-(0),6-(1,6),6-(1,7)]
   445       5.490868       5.490868       5.490868    6[1-(0),6-(1,6),6-(1,6)]
   446       5.388527       5.388527       5.388527    6[1-(0),6-(1,6),6-(6,7)]
   447       5.227909       5.227909       5.227909    6[6-(1,6),6-(6,7),7-(6,29)]
   448       5.183846       5.183846       5.183846    6[6-(1,6),6-(6,7),7-(6,29)]
   449       5.175317       5.175317       5.175317    6[1-(0),6-(6,6),6-(6,7)]
   450       5.151154       5.151154       5.151154    6[6-(1,6),6-(1,6),6-(6,6)]
   451        5.13694        5.13694        5.13694    6[1-(0),6-(6,6),6-(6,7)]
   452       5.166789       5.166789       5.166789    6[6-(1,6),6-(6,7),7-(6,29)]
   453       5.192374       5.192374       5.192374    6[6-(1,6),6-(6,7),7-(6,29)]
   454       5.296136       5.296136       5.296136    6[1-(0),6-(1,6),6-(6,7)]
   455       5.379999       5.379999       5.379999    6[1-(0),6-(1,6),6-(1,6)]
   456       5.296136       5.296136       5.296136    6[1-(0),6-(1,6),6-(1,7)]
   457       5.193796       5.193796       5.193796    6[1-(0),6-(1,6),7-(6,29)]
   458        5.13694        5.13694        5.13694    6[6-(1,6),6-(1,6),6-(6,6)]
   459       4.792961       4.792961       4.792961    6[1-(0),6-(1,6),6-(6,6)]
   460       5.560517       5.560517       5.560517    6[1-(0),6-(1,6),6-(6,6)]
   461       4.825653       4.825653       4.825653    6[1-(0),6-(1,6),6-(6,7)]
   462       5.578995       5.578995       5.578995    6[1-(0),6-(1,6),6-(6,7)]
   463       5.213695       5.213695       5.213695    6[6-(1,6),6-(1,6),7-(6,7)]
   464       5.469547       5.469547       5.469547    6[1-(0),7-(6,29),7-(6,7)]
   465       5.394213       5.394213       5.394213    6[1-(0),7-(6,29),7-(7)]
   466       5.759513       5.759513       5.759513    6[6-(6,6),8-(0),8-(29)]
   467       5.570467       5.570467       5.570467    6[6-(1,6),6-(1,6),6-(8,8)]
   468       5.419798       5.419798       5.419798    6[1-(0),6-(6,6),6-(6,6)]
   469       5.615951       5.615951       5.615951    6[1-(0),6-(1,6),6-(6,6)]
   470       5.459597       5.459597       5.459597    6[1-(0),6-(1,6),6-(1,6)]
   471       5.348728       5.348728       5.348728    6[1-(0),6-(1,6),6-(6,6)]
   472       5.331671       5.331671       5.331671    6[6-(1,6),6-(1,6),6-(8,8)]
   473       5.283344       5.283344       5.283344    6[6-(6,6),8-(0),8-(29)]
   474       5.745299       5.745299       5.745299    6[6-(6,6),8-(0),8-(29)]
   475       5.011856       5.011856       5.011856    6[6-(1,6),6-(1,6),6-(8,8)]
   476       5.662858       5.662858       5.662858    6[1-(0),6-(1,6),6-(6,6)]
   477       3.660105       3.660105       3.660105    6[1-(0),6-(6,6),6-(6,6)]
   478       4.993378       4.993378       4.993378    6[1-(0),6-(1,6),6-(1,6)]
   479       3.664369       3.664369       3.664369    6[1-(0),6-(1,6),6-(6,6)]
   480        2.97499        2.97499        2.97499    6[6-(1,6),6-(1,6),6-(8,8)]
   481        1.49247        1.49247        1.49247    6[6-(6,6),8-(0),8-(29)]
   482      12.418772      12.418772      12.418772    6[1-(0),6-(1,6),7-(6,29)]
   483       12.55949       12.55949       12.55949    6[1-(0),6-(1,6),6-(1,7)]
   484      12.597868      12.597868      12.597868    6[1-(0),6-(1,6),6-(1,6)]
   485      12.495527      12.495527      12.495527    6[1-(0),6-(1,6),6-(6,7)]
   486      12.334909      12.334909      12.334909    6[6-(1,6),6-(6,7),7-(6,29)]
   487      12.290846      12.290846      12.290846    6[6-(1,6),6-(6,7),7-(6,29)]
   488      12.282317      12.282317      12.282317    6[1-(0),6-(6,6),6-(6,7)]
   489      12.258154      12.258154      12.258154    6[6-(1,6),6-(1,6),6-(6,6)]
   490       12.24394       12.24394       12.24394    6[1-(0),6-(6,6),6-(6,7)]
   491      12.273789      12.273789      12.273789    6[6-(1,6),6-(6,7),7-(6,29)]
   492      12.299374      12.299374      12.299374    6[6-(1,6),6-(6,7),7-(6,29)]
   493      12.403136      12.403136      12.403136    6[1-(0),6-(1,6),6-(6,7)]
   494      12.486999      12.486999      12.486999    6[1-(0),6-(1,6),6-(1,6)]
   495      12.403136      12.403136      12.403136    6[1-(0),6-(1,6),6-(1,7)]
   496      12.300796      12.300796      12.300796    6[1-(0),6-(1,6),7-(6,29)]
   497       12.24394       12.24394       12.24394    6[6-(1,6),6-(1,6),6-(6,6)]
   498      11.899961      11.899961      11.899961    6[1-(0),6-(1,6),6-(6,6)]
   499      12.667517      12.667517      12.667517    6[1-(0),6-(1,6),6-(6,6)]
   500      11.932653      11.932653      11.932653    6[1-(0),6-(1,6),6-(6,7)]
   501      12.685995      12.685995      12.685995    6[1-(0),6-(1,6),6-(6,7)]
   502      12.320695      12.320695      12.320695    6[6-(1,6),6-(1,6),7-(6,7)]
   503      12.576547      12.576547      12.576547    6[1-(0),7-(6,29),7-(6,7)]
   504      12.501213      12.501213      12.501213    6[1-(0),7-(6,29),7-(7)]
   505      12.866513      12.866513      12.866513    6[6-(6,6),8-(0),8-(29)]
   506      12.677467      12.677467      12.677467    6[6-(1,6),6-(1,6),6-(8,8)]
   507      12.526798      12.526798      12.526798    6[1-(0),6-(6,6),6-(6,6)]
   508      12.722951      12.722951      12.722951    6[1-(0),6-(1,6),6-(6,6)]
   509      12.566597      12.566597      12.566597    6[1-(0),6-(1,6),6-(1,6)]
   510      12.455728      12.455728      12.455728    6[1-(0),6-(1,6),6-(6,6)]
   511      12.438671      12.438671      12.438671    6[6-(1,6),6-(1,6),6-(8,8)]
   512      12.390344      12.390344      12.390344    6[6-(6,6),8-(0),8-(29)]
   513      12.852299      12.852299      12.852299    6[6-(6,6),8-(0),8-(29)]
   514      12.118856      12.118856      12.118856    6[6-(1,6),6-(1,6),6-(8,8)]
   515      12.769858      12.769858      12.769858    6[1-(0),6-(1,6),6-(6,6)]
   516      10.767105      10.767105      10.767105    6[1-(0),6-(6,6),6-(6,6)]
   517      12.100378      12.100378      12.100378    6[1-(0),6-(1,6),6-(1,6)]
   518      10.771369      10.771369      10.771369    6[1-(0),6-(1,6),6-(6,6)]
   519       10.08199       10.08199       10.08199    6[6-(1,6),6-(1,6),6-(8,8)]
   520        8.59947        8.59947        8.59947    6[6-(6,6),8-(0),8-(29)]
   521      12.320695      12.320695      12.320695    7[6-(1,6),6-(6,6),29-(7,7,8)]
   522      12.259575      12.259575      12.259575    7[6-(6,6),6-(6,6),29-(7,7,8)]
   523      12.259575      12.259575      12.259575    7[6-(1,6),6-(6,6),29-(7,7,8)]
   524      12.408822      12.408822      12.408822    7[6-(1,7),6-(6,6),7-(6)]
   525      12.327802      12.327802      12.327802    7[6-(1,7),7-(6,6)]
   526       12.65046       12.65046       12.65046    7[6-(1,7),6-(1,7),29-(8,8,8)]
   527       5.213695       5.213695       5.213695    7[6-(1,6),6-(6,6),29-(7,7,8)]
   528       5.152575       5.152575       5.152575    7[6-(6,6),6-(6,6),29-(7,7,8)]
   529       5.152575       5.152575       5.152575    7[6-(1,6),6-(6,6),29-(7,7,8)]
   530       5.301822       5.301822       5.301822    7[6-(1,7),6-(6,6),7-(6)]
   531       5.220802       5.220802       5.220802    7[6-(1,7),7-(6,6)]
   532        5.54346        5.54346        5.54346    7[6-(1,7),6-(1,7),29-(8,8,8)]
   533       9.000305       9.000305       9.000305    7[6-(1,6),6-(6,6),29-(7,7,8)]
   534       9.061425       9.061425       9.061425    7[6-(6,6),6-(6,6),29-(7,7,8)]
   535       9.061425       9.061425       9.061425    7[6-(1,6),6-(6,6),29-(7,7,8)]
   536       8.912178       8.912178       8.912178    7[6-(1,7),6-(6,6),7-(6)]
   537       8.993198       8.993198       8.993198    7[6-(1,7),7-(6,6)]
   538        8.67054        8.67054        8.67054    7[6-(1,7),6-(1,7),29-(8,8,8)]
   539       1.893305       1.893305       1.893305    7[6-(1,6),6-(6,6),29-(7,7,8)]
   540       1.954425       1.954425       1.954425    7[6-(6,6),6-(6,6),29-(7,7,8)]
   541       1.954425       1.954425       1.954425    7[6-(1,6),6-(6,6),29-(7,7,8)]
   542       1.805178       1.805178       1.805178    7[6-(1,7),6-(6,6),7-(6)]
   543       1.886198       1.886198       1.886198    7[6-(1,7),7-(6,6)]
   544        1.56354        1.56354        1.56354    7[6-(1,7),6-(1,7),29-(8,8,8)]
   545       1.893305       1.893305       1.893305    7[6-(1,6),6-(6,6),29-(7,7,8)]
   546       1.954425       1.954425       1.954425    7[6-(6,6),6-(6,6),29-(7,7,8)]
   547       1.954425       1.954425       1.954425    7[6-(1,6),6-(6,6),29-(7,7,8)]
   548       1.805178       1.805178       1.805178    7[6-(1,7),6-(6,6),7-(6)]
   549       1.886198       1.886198       1.886198    7[6-(1,7),7-(6,6)]
   550        1.56354        1.56354        1.56354    7[6-(1,7),6-(1,7),29-(8,8,8)]
   551       9.000305       9.000305       9.000305    7[6-(1,6),6-(6,6),29-(7,7,8)]
   552       9.061425       9.061425       9.061425    7[6-(6,6),6-(6,6),29-(7,7,8)]
   553       9.061425       9.061425       9.061425    7[6-(1,6),6-(6,6),29-(7,7,8)]
   554       8.912178       8.912178       8.912178    7[6-(1,7),6-(6,6),7-(6)]
   555       8.993198       8.993198       8.993198    7[6-(1,7),7-(6,6)]
   556        8.67054        8.67054        8.67054    7[6-(1,7),6-(1,7),29-(8,8,8)]
   557       5.213695       5.213695       5.213695    7[6-(1,6),6-(6,6),29-(7,7,8)]
   558       5.152575       5.152575       5.152575    7[6-(6,6),6-(6,6),29-(7,7,8)]
   559       5.152575       5.152575       5.152575    7[6-(1,6),6-(6,6),29-(7,7,8)]
   560       5.301822       5.301822       5.301822    7[6-(1,7),6-(6,6),7-(6)]
   561       5.220802       5.220802       5.220802    7[6-(1,7),7-(6,6)]
   562        5.54346        5.54346        5.54346    7[6-(1,7),6-(1,7),29-(8,8,8)]
   563      12.320695      12.320695      12.320695    7[6-(1,6),6-(6,6),29-(7,7,8)]
   564      12.259575      12.259575      12.259575    7[6-(6,6),6-(6,6),29-(7,7,8)]
   565      12.259575      12.259575      12.259575    7[6-(1,6),6-(6,6),29-(7,7,8)]
   566      12.408822      12.408822      12.408822    7[6-(1,7),6-(6,6),7-(6)]
   567      12.327802      12.327802      12.327802    7[6-(1,7),7-(6,6)]
   568       12.65046       12.65046       12.65046    7[6-(1,7),6-(1,7),29-(8,8,8)]
   569      12.084743      12.084743      12.084743    8[6-(6,8),29-(7,7,7)]
   570      13.717931      13.717931      13.717931    8[6-(6,8)]
   571      12.657567      12.657567      12.657567    8[6-(6,8),29-(7,8,8)]
   572      12.107485      12.107485      12.107485    8[6-(6,8)]
   573      12.327802      12.327802      12.327802    8[6-(6,8),29-(7,8,8)]
   574       13.80748       13.80748       13.80748    8[6-(6,8)]
   575       8.042281       8.042281       8.042281    8[6-(6,8),29-(7,8,8)]
   576       8.029489       8.029489       8.029489    8[6-(6,8)]
   577       4.977743       4.977743       4.977743    8[6-(6,8),29-(7,7,7)]
   578       6.610931       6.610931       6.610931    8[6-(6,8)]
   579       5.550567       5.550567       5.550567    8[6-(6,8),29-(7,8,8)]
   580       5.000485       5.000485       5.000485    8[6-(6,8)]
   581       5.220802       5.220802       5.220802    8[6-(6,8),29-(7,8,8)]
   582        6.70048        6.70048        6.70048    8[6-(6,8)]
   583       0.935281       0.935281       0.935281    8[6-(6,8),29-(7,8,8)]
   584       0.922489       0.922489       0.922489    8[6-(6,8)]
   585       9.236257       9.236257       9.236257    8[6-(6,8),29-(7,7,7)]
   586       7.603069       7.603069       7.603069    8[6-(6,8)]
   587       8.663433       8.663433       8.663433    8[6-(6,8),29-(7,8,8)]
   588       9.213515       9.213515       9.213515    8[6-(6,8)]
   589       8.993198       8.993198       8.993198    8[6-(6,8),29-(7,8,8)]
   590        7.51352        7.51352        7.51352    8[6-(6,8)]
   591      13.278719      13.278719      13.278719    8[6-(6,8),29-(7,8,8)]
   592      13.291511      13.291511      13.291511    8[6-(6,8)]
   593       2.129257       2.129257       2.129257    8[6-(6,8),29-(7,7,7)]
   594       0.496069       0.496069       0.496069    8[6-(6,8)]
   595       1.556433       1.556433       1.556433    8[6-(6,8),29-(7,8,8)]
   596       2.106515       2.106515       2.106515    8[6-(6,8)]
   597       1.886198       1.886198       1.886198    8[6-(6,8),29-(7,8,8)]
   598        0.40652        0.40652        0.40652    8[6-(6,8)]
   599       6.171719       6.171719       6.171719    8[6-(6,8),29-(7,8,8)]
   600       6.184511       6.184511       6.184511    8[6-(6,8)]
   601       2.129257       2.129257       2.129257    8[6-(6,8),29-(7,7,7)]
   602       0.496069       0.496069       0.496069    8[6-(6,8)]
   603       1.556433       1.556433       1.556433    8[6-(6,8),29-(7,8,8)]
   604       2.106515       2.106515       2.106515    8[6-(6,8)]
   605       1.886198       1.886198       1.886198    8[6-(6,8),29-(7,8,8)]
   606        0.40652        0.40652        0.40652    8[6-(6,8)]
   607       6.171719       6.171719       6.171719    8[6-(6,8),29-(7,8,8)]
   608       6.184511       6.184511       6.184511    8[6-(6,8)]
   609       9.236257       9.236257       9.236257    8[6-(6,8),29-(7,7,7)]
   610       7.603069       7.603069       7.603069    8[6-(6,8)]
   611       8.663433       8.663433       8.663433    8[6-(6,8),29-(7,8,8)]
   612       9.213515       9.213515       9.213515    8[6-(6,8)]
   613       8.993198       8.993198       8.993198    8[6-(6,8),29-(7,8,8)]
   614        7.51352        7.51352        7.51352    8[6-(6,8)]
   615      13.278719      13.278719      13.278719    8[6-(6,8),29-(7,8,8)]
   616      13.291511      13.291511      13.291511    8[6-(6,8)]
   617       4.977743       4.977743       4.977743    8[6-(6,8),29-(7,7,7)]
   618       6.610931       6.610931       6.610931    8[6-(6,8)]
   619       5.550567       5.550567       5.550567    8[6-(6,8),29-(7,8,8)]
   620       5.000485       5.000485       5.000485    8[6-(6,8)]
   621       5.220802       5.220802       5.220802    8[6-(6,8),29-(7,8,8)]
   622        6.70048        6.70048        6.70048    8[6-(6,8)]
   623       0.935281       0.935281       0.935281    8[6-(6,8),29-(7,8,8)]
   624       0.922489       0.922489       0.922489    8[6-(6,8)]
   625      12.084743      12.084743      12.084743    8[6-(6,8),29-(7,7,7)]
   626      13.717931      13.717931      13.717931    8[6-(6,8)]
   627      12.657567      12.657567      12.657567    8[6-(6,8),29-(7,8,8)]
   628      12.107485      12.107485      12.107485    8[6-(6,8)]
   629      12.327802      12.327802      12.327802    8[6-(6,8),29-(7,8,8)]
   630       13.80748       13.80748       13.80748    8[6-(6,8)]
   631       8.042281       8.042281       8.042281    8[6-(6,8),29-(7,8,8)]
   632       8.029489       8.029489       8.029489    8[6-(6,8)]
