# Supplementary material for: A collection of forcefield precursors for metal–organic frameworks
Source: RSC Adv. 2019 Nov 13;9(63):36492–507. doi: 10.1039/c9ra07327b (PMC9075174; doi:10.1039/c9ra07327b)
Supplement: RA-009-C9RA07327B-s2375 [file RA-009-C9RA07327B-s2375.txt]

TEMPAE_clean

22.734500    0.000000    0.000000
11.367250    19.688655    0.000000
11.367276    6.562900    21.435991

     1      12.787721      12.787721      12.787721    30[8-(30,30,30),8-(6),8-(6),8-(6)]
     2       9.627853       9.627853       9.627853    30[8-(30,30,30),8-(6),8-(6),8-(6)]
     3      11.686234      11.686234      11.686234    30[8-(30,30,30),8-(6),8-(6),8-(6)]
     4      24.473923      24.473923      24.473923    30[8-(30,30,30),8-(6),8-(6),8-(6)]
     5      22.415541      22.415541      22.415541    30[8-(30,30,30),8-(6),8-(6),8-(6)]
     6      21.314055      21.314055      21.314055    30[8-(30,30,30),8-(6),8-(6),8-(6)]
     7      11.367272      11.367272      11.367272    30[8-(30,30,30),8-(6),8-(6),8-(6)]
     8      22.734509      22.734509      22.734509    30[8-(30,30,30),8-(6),8-(6),8-(6)]
     9      20.995103      20.995103      20.995103    30[8-(30,30,30),8-(6),8-(6),8-(6)]
    10      23.053485      23.053485      23.053485    30[8-(30,30,30),8-(6),8-(6),8-(6)]
    11      24.154971      24.154971      24.154971    30[8-(30,30,30),8-(6),8-(6),8-(6)]
    12      32.681305      32.681305      32.681305    30[8-(30,30,30),8-(6),8-(6),8-(6)]
    13      35.841173      35.841173      35.841173    30[8-(30,30,30),8-(6),8-(6),8-(6)]
    14      33.782792      33.782792      33.782792    30[8-(30,30,30),8-(6),8-(6),8-(6)]
    15      22.734517      22.734517      22.734517    30[8-(30,30,30),8-(6),8-(6),8-(6)]
    16      34.101754      34.101754      34.101754    30[8-(30,30,30),8-(6),8-(6),8-(6)]
    17      26.991557      26.991557      26.991557    1[6-(6,6)]
    18      24.472578      24.472578      24.472578    1[6-(6,6)]
    19      29.204763      29.204763      29.204763    1[6-(1,1,6)]
    20      29.646948      29.646948      29.646948    1[6-(1,1,6)]
    21      28.833052      28.833052      28.833052    1[6-(1,1,6)]
    22      13.779383      13.779383      13.779383    1[6-(1,1,6)]
    23         15.148         15.148         15.148    1[6-(1,1,6)]
    24      13.906696      13.906696      13.906696    1[6-(1,1,6)]
    25      19.463009      19.463009      19.463009    1[6-(6,6)]
    26      17.961395      17.961395      17.961395    1[6-(6,6)]
    27      18.120533      18.120533      18.120533    1[6-(1,1,6)]
    28      17.005407      17.005407      17.005407    1[6-(1,1,6)]
    29      18.516115      18.516115      18.516115    1[6-(1,1,6)]
    30      16.288133      16.288133      16.288133    1[6-(1,1,6)]
    31      15.764104      15.764104      15.764104    1[6-(1,1,6)]
    32      15.146861      15.146861      15.146861    1[6-(1,1,6)]
    33      40.416279      40.416279      40.416279    1[6-(6,6)]
    34      42.524908      42.524908      42.524908    1[6-(6,6)]
    35      37.688142      37.688142      37.688142    1[6-(1,1,6)]
    36      38.655494      38.655494      38.655494    1[6-(1,1,6)]
    37      38.175795      38.175795      38.175795    1[6-(1,1,6)]
    38      30.644972      30.644972      30.644972    1[6-(1,1,6)]
    39      29.384344      29.384344      29.384344    1[6-(1,1,6)]
    40      29.227476      29.227476      29.227476    1[6-(1,1,6)]
    41      27.264352      27.264352      27.264352    1[6-(6,6)]
    42      24.787429      24.787429      24.787429    1[6-(6,6)]
    43      29.045597      29.045597      29.045597    1[6-(1,1,6)]
    44      29.887912      29.887912      29.887912    1[6-(1,1,6)]
    45       29.25362       29.25362       29.25362    1[6-(1,1,6)]
    46      25.429675      25.429675      25.429675    1[6-(1,1,6)]
    47      25.584272      25.584272      25.584272    1[6-(1,1,6)]
    48      26.818754      26.818754      26.818754    1[6-(1,1,6)]
    49       34.89748       34.89748       34.89748    1[6-(6,6)]
    50      35.307841      35.307841      35.307841    1[6-(6,6)]
    51      35.412418      35.412418      35.412418    1[6-(1,1,6)]
    52      34.002879      34.002879      34.002879    1[6-(1,1,6)]
    53      35.296471      35.296471      35.296471    1[6-(1,1,6)]
    54      23.779153      23.779153      23.779153    1[6-(1,1,6)]
    55      23.671164      23.671164      23.671164    1[6-(1,1,6)]
    56      25.069336      25.069336      25.069336    1[6-(1,1,6)]
    57      21.476149      21.476149      21.476149    1[6-(6,6)]
    58      25.454686      25.454686      25.454686    1[6-(6,6)]
    59       21.03737       21.03737       21.03737    1[6-(1,1,6)]
    60      21.310185      21.310185      21.310185    1[6-(1,1,6)]
    61       20.43377       20.43377       20.43377    1[6-(1,1,6)]
    62      26.485693      26.485693      26.485693    1[6-(1,1,6)]
    63       26.85513       26.85513       26.85513    1[6-(1,1,6)]
    64      26.237887      26.237887      26.237887    1[6-(1,1,6)]
    65      27.787252      27.787252      27.787252    1[6-(6,6)]
    66       25.67863       25.67863       25.67863    1[6-(6,6)]
    67      30.515394      30.515394      30.515394    1[6-(1,1,6)]
    68       29.54804       29.54804       29.54804    1[6-(1,1,6)]
    69      30.027737      30.027737      30.027737    1[6-(1,1,6)]
    70      26.191296      26.191296      26.191296    1[6-(1,1,6)]
    71      27.451925      27.451925      27.451925    1[6-(1,1,6)]
    72      27.608792      27.608792      27.608792    1[6-(1,1,6)]
    73      29.571917      29.571917      29.571917    1[6-(6,6)]
    74      32.048841      32.048841      32.048841    1[6-(6,6)]
    75      27.790666      27.790666      27.790666    1[6-(1,1,6)]
    76      26.948354      26.948354      26.948354    1[6-(1,1,6)]
    77      27.582647      27.582647      27.582647    1[6-(1,1,6)]
    78      31.406588      31.406588      31.406588    1[6-(1,1,6)]
    79      31.251995      31.251995      31.251995    1[6-(1,1,6)]
    80      30.017511      30.017511      30.017511    1[6-(1,1,6)]
    81      21.938802      21.938802      21.938802    1[6-(6,6)]
    82      21.528447      21.528447      21.528447    1[6-(6,6)]
    83      21.423868      21.423868      21.423868    1[6-(1,1,6)]
    84      22.833406      22.833406      22.833406    1[6-(1,1,6)]
    85      21.539812      21.539812      21.539812    1[6-(1,1,6)]
    86      21.689865      21.689865      21.689865    1[6-(1,1,6)]
    87      21.797855      21.797855      21.797855    1[6-(1,1,6)]
    88      20.399682      20.399682      20.399682    1[6-(1,1,6)]
    89      23.992871      23.992871      23.992871    1[6-(6,6)]
    90      20.014333      20.014333      20.014333    1[6-(6,6)]
    91      24.431644      24.431644      24.431644    1[6-(1,1,6)]
    92      24.158831      24.158831      24.158831    1[6-(1,1,6)]
    93      25.035246      25.035246      25.035246    1[6-(1,1,6)]
    94      18.983321      18.983321      18.983321    1[6-(1,1,6)]
    95      18.613887      18.613887      18.613887    1[6-(1,1,6)]
    96      19.231127      19.231127      19.231127    1[6-(1,1,6)]
    97      18.477474      18.477474      18.477474    1[6-(6,6)]
    98       20.99646       20.99646       20.99646    1[6-(6,6)]
    99      16.264273      16.264273      16.264273    1[6-(1,1,6)]
   100      15.822086      15.822086      15.822086    1[6-(1,1,6)]
   101       16.63598       16.63598       16.63598    1[6-(1,1,6)]
   102      20.322385      20.322385      20.322385    1[6-(1,1,6)]
   103      18.953769      18.953769      18.953769    1[6-(1,1,6)]
   104      20.195072      20.195072      20.195072    1[6-(1,1,6)]
   105      14.638761      14.638761      14.638761    1[6-(6,6)]
   106      16.140375      16.140375      16.140375    1[6-(6,6)]
   107       15.98123       15.98123       15.98123    1[6-(1,1,6)]
   108      17.096358      17.096358      17.096358    1[6-(1,1,6)]
   109      15.585651      15.585651      15.585651    1[6-(1,1,6)]
   110      17.813631      17.813631      17.813631    1[6-(1,1,6)]
   111      18.337663      18.337663      18.337663    1[6-(1,1,6)]
   112      18.954903      18.954903      18.954903    1[6-(1,1,6)]
   113      17.681774      17.681774      17.681774    1[6-(6,6)]
   114      19.790396      19.790396      19.790396    1[6-(6,6)]
   115      14.953632      14.953632      14.953632    1[6-(1,1,6)]
   116      15.920986      15.920986      15.920986    1[6-(1,1,6)]
   117      15.441289      15.441289      15.441289    1[6-(1,1,6)]
   118       19.27773       19.27773       19.27773    1[6-(1,1,6)]
   119      18.017101      18.017101      18.017101    1[6-(1,1,6)]
   120      17.860234      17.860234      17.860234    1[6-(1,1,6)]
   121      15.897109      15.897109      15.897109    1[6-(6,6)]
   122      13.420185      13.420185      13.420185    1[6-(6,6)]
   123       17.67836       17.67836       17.67836    1[6-(1,1,6)]
   124      18.520672      18.520672      18.520672    1[6-(1,1,6)]
   125      17.886379      17.886379      17.886379    1[6-(1,1,6)]
   126      14.062438      14.062438      14.062438    1[6-(1,1,6)]
   127      14.217031      14.217031      14.217031    1[6-(1,1,6)]
   128      15.451515      15.451515      15.451515    1[6-(1,1,6)]
   129      23.530224      23.530224      23.530224    1[6-(6,6)]
   130      23.940579      23.940579      23.940579    1[6-(6,6)]
   131      24.045158      24.045158      24.045158    1[6-(1,1,6)]
   132       22.63562       22.63562       22.63562    1[6-(1,1,6)]
   133      23.929214      23.929214      23.929214    1[6-(1,1,6)]
   134      23.779161      23.779161      23.779161    1[6-(1,1,6)]
   135      23.671171      23.671171      23.671171    1[6-(1,1,6)]
   136      25.069344      25.069344      25.069344    1[6-(1,1,6)]
   137      21.476155      21.476155      21.476155    1[6-(6,6)]
   138      25.454693      25.454693      25.454693    1[6-(6,6)]
   139      21.037382      21.037382      21.037382    1[6-(1,1,6)]
   140      21.310195      21.310195      21.310195    1[6-(1,1,6)]
   141       20.43378       20.43378       20.43378    1[6-(1,1,6)]
   142      26.485705      26.485705      26.485705    1[6-(1,1,6)]
   143      26.855139      26.855139      26.855139    1[6-(1,1,6)]
   144      26.237899      26.237899      26.237899    1[6-(1,1,6)]
   145      26.991552      26.991552      26.991552    1[6-(6,6)]
   146      24.472566      24.472566      24.472566    1[6-(6,6)]
   147      29.204753      29.204753      29.204753    1[6-(1,1,6)]
   148       29.64694       29.64694       29.64694    1[6-(1,1,6)]
   149      28.833046      28.833046      28.833046    1[6-(1,1,6)]
   150      25.146641      25.146641      25.146641    1[6-(1,1,6)]
   151      26.515257      26.515257      26.515257    1[6-(1,1,6)]
   152      25.273954      25.273954      25.273954    1[6-(1,1,6)]
   153      30.830265      30.830265      30.830265    1[6-(6,6)]
   154      29.328651      29.328651      29.328651    1[6-(6,6)]
   155      29.487796      29.487796      29.487796    1[6-(1,1,6)]
   156      28.372668      28.372668      28.372668    1[6-(1,1,6)]
   157      29.883375      29.883375      29.883375    1[6-(1,1,6)]
   158      27.655395      27.655395      27.655395    1[6-(1,1,6)]
   159      27.131363      27.131363      27.131363    1[6-(1,1,6)]
   160      26.514123      26.514123      26.514123    1[6-(1,1,6)]
   161      18.477469      18.477469      18.477469    1[6-(6,6)]
   162      20.996448      20.996448      20.996448    1[6-(6,6)]
   163      16.264263      16.264263      16.264263    1[6-(1,1,6)]
   164      15.822078      15.822078      15.822078    1[6-(1,1,6)]
   165      16.635974      16.635974      16.635974    1[6-(1,1,6)]
   166      31.689643      31.689643      31.689643    1[6-(1,1,6)]
   167      30.321026      30.321026      30.321026    1[6-(1,1,6)]
   168       31.56233       31.56233       31.56233    1[6-(1,1,6)]
   169      26.006017      26.006017      26.006017    1[6-(6,6)]
   170      27.507631      27.507631      27.507631    1[6-(6,6)]
   171      27.348493      27.348493      27.348493    1[6-(1,1,6)]
   172      28.463619      28.463619      28.463619    1[6-(1,1,6)]
   173      26.952911      26.952911      26.952911    1[6-(1,1,6)]
   174      29.180893      29.180893      29.180893    1[6-(1,1,6)]
   175      29.704922      29.704922      29.704922    1[6-(1,1,6)]
   176      30.322165      30.322165      30.322165    1[6-(1,1,6)]
   177       5.052747       5.052747       5.052747    1[6-(6,6)]
   178       2.944118       2.944118       2.944118    1[6-(6,6)]
   179       7.780884       7.780884       7.780884    1[6-(1,1,6)]
   180       6.813532       6.813532       6.813532    1[6-(1,1,6)]
   181       7.293231       7.293231       7.293231    1[6-(1,1,6)]
   182      14.824054      14.824054      14.824054    1[6-(1,1,6)]
   183      16.084682      16.084682      16.084682    1[6-(1,1,6)]
   184       16.24155       16.24155       16.24155    1[6-(1,1,6)]
   185      18.204674      18.204674      18.204674    1[6-(6,6)]
   186      20.681597      20.681597      20.681597    1[6-(6,6)]
   187      16.423429      16.423429      16.423429    1[6-(1,1,6)]
   188      15.581114      15.581114      15.581114    1[6-(1,1,6)]
   189      16.215406      16.215406      16.215406    1[6-(1,1,6)]
   190      20.039351      20.039351      20.039351    1[6-(1,1,6)]
   191      19.884754      19.884754      19.884754    1[6-(1,1,6)]
   192      18.650272      18.650272      18.650272    1[6-(1,1,6)]
   193      10.571546      10.571546      10.571546    1[6-(6,6)]
   194      10.161185      10.161185      10.161185    1[6-(6,6)]
   195      10.056608      10.056608      10.056608    1[6-(1,1,6)]
   196      11.466147      11.466147      11.466147    1[6-(1,1,6)]
   197      10.172555      10.172555      10.172555    1[6-(1,1,6)]
   198      21.689873      21.689873      21.689873    1[6-(1,1,6)]
   199      21.797862      21.797862      21.797862    1[6-(1,1,6)]
   200       20.39969       20.39969       20.39969    1[6-(1,1,6)]
   201      23.992877      23.992877      23.992877    1[6-(6,6)]
   202       20.01434       20.01434       20.01434    1[6-(6,6)]
   203      24.431656      24.431656      24.431656    1[6-(1,1,6)]
   204      24.158841      24.158841      24.158841    1[6-(1,1,6)]
   205      25.035256      25.035256      25.035256    1[6-(1,1,6)]
   206      18.983333      18.983333      18.983333    1[6-(1,1,6)]
   207      18.613896      18.613896      18.613896    1[6-(1,1,6)]
   208      19.231139      19.231139      19.231139    1[6-(1,1,6)]
   209      24.744252      24.744252      24.744252    6[6-(6,6),8-(30),8-(30)]
   210      25.604754      25.604754      25.604754    6[6-(1,6),6-(1,6),6-(8,8)]
   211      26.783538      26.783538      26.783538    6[1-(0),6-(6,6),6-(6,6)]
   212       27.64745       27.64745       27.64745    6[6-(1,1,1),6-(1,6),6-(6,6)]
   213      27.342809      27.342809      27.342809    6[6-(6,6),6-(6,6),6-(6,6)]
   214      14.756964      14.756964      14.756964    6[6-(1,1,1),6-(1,6),6-(6,6)]
   215      25.275106      25.275106      25.275106    6[1-(0),6-(6,6),6-(6,6)]
   216      28.954683      28.954683      28.954683    6[1-(0),1-(0),1-(0),6-(6,6)]
   217      14.361386      14.361386      14.361386    6[1-(0),1-(0),1-(0),6-(6,6)]
   218      19.896102      19.896102      19.896102    6[6-(6,6),8-(30),8-(30)]
   219      18.852588      18.852588      18.852588    6[6-(1,6),6-(1,6),6-(8,8)]
   220      18.828716      18.828716      18.828716    6[1-(0),6-(6,6),6-(6,6)]
   221        17.8966        17.8966        17.8966    6[6-(1,1,1),6-(1,6),6-(6,6)]
   222      16.986083      16.986083      16.986083    6[6-(6,6),6-(6,6),6-(6,6)]
   223      17.005408      17.005408      17.005408    6[6-(1,1,1),6-(1,6),6-(6,6)]
   224       17.94207       17.94207       17.94207    6[1-(0),6-(6,6),6-(6,6)]
   225      17.884096      17.884096      17.884096    6[1-(0),1-(0),1-(0),6-(6,6)]
   226        15.9528        15.9528        15.9528    6[1-(0),1-(0),1-(0),6-(6,6)]
   227      31.330437      31.330437      31.330437    6[6-(6,6),8-(30),8-(30)]
   228      41.645081      41.645081      41.645081    6[6-(1,6),6-(1,6),6-(8,8)]
   229      40.542457      40.542457      40.542457    6[1-(0),6-(6,6),6-(6,6)]
   230      39.629668      39.629668      39.629668    6[6-(1,1,1),6-(1,6),6-(6,6)]
   231      39.792221      39.792221      39.792221    6[6-(6,6),6-(6,6),6-(6,6)]
   232      29.511655      29.511655      29.511655    6[6-(1,1,1),6-(1,6),6-(6,6)]
   233      41.796267      41.796267      41.796267    6[1-(0),6-(6,6),6-(6,6)]
   234      38.423602      38.423602      38.423602    6[1-(0),1-(0),1-(0),6-(6,6)]
   235      29.709447      29.709447      29.709447    6[1-(0),1-(0),1-(0),6-(6,6)]
   236      25.030689      25.030689      25.030689    6[6-(6,6),8-(30),8-(30)]
   237      25.930974      25.930974      25.930974    6[6-(1,6),6-(1,6),6-(8,8)]
   238      27.052921      27.052921      27.052921    6[1-(0),6-(6,6),6-(6,6)]
   239      27.866815      27.866815      27.866815    6[6-(1,1,1),6-(1,6),6-(6,6)]
   240      27.542848      27.542848      27.542848    6[6-(6,6),6-(6,6),6-(6,6)]
   241      26.378842      26.378842      26.378842    6[6-(1,1,1),6-(1,6),6-(6,6)]
   242      25.555854      25.555854      25.555854    6[1-(0),6-(6,6),6-(6,6)]
   243      29.129716      29.129716      29.129716    6[1-(0),1-(0),1-(0),6-(6,6)]
   244        26.0185        26.0185        26.0185    6[1-(0),1-(0),1-(0),6-(6,6)]
   245      12.128878      12.128878      12.128878    6[6-(6,6),8-(30),8-(30)]
   246      35.055486      35.055486      35.055486    6[6-(1,6),6-(1,6),6-(8,8)]
   247      34.979325      34.979325      34.979325    6[1-(0),6-(6,6),6-(6,6)]
   248      35.028205      35.028205      35.028205    6[6-(1,1,1),6-(1,6),6-(6,6)]
   249      35.170297      35.170297      35.170297    6[6-(6,6),6-(6,6),6-(6,6)]
   250      23.934882      23.934882      23.934882    6[6-(1,1,1),6-(1,6),6-(6,6)]
   251      35.233953      35.233953      35.233953    6[1-(0),6-(6,6),6-(6,6)]
   252      34.927036      34.927036      34.927036    6[1-(0),1-(0),1-(0),6-(6,6)]
   253      24.132674      24.132674      24.132674    6[1-(0),1-(0),1-(0),6-(6,6)]
   254      23.276723      23.276723      23.276723    6[6-(6,6),8-(30),8-(30)]
   255      23.419949      23.419949      23.419949    6[6-(1,6),6-(1,6),6-(8,8)]
   256      22.321872      22.321872      22.321872    6[1-(0),6-(6,6),6-(6,6)]
   257       22.44009       22.44009       22.44009    6[6-(1,1,1),6-(1,6),6-(6,6)]
   258      23.674573      23.674573      23.674573    6[6-(6,6),6-(6,6),6-(6,6)]
   259      24.819255      24.819255      24.819255    6[6-(1,1,1),6-(1,6),6-(6,6)]
   260      24.705584      24.705584      24.705584    6[1-(0),6-(6,6),6-(6,6)]
   261      21.189692      21.189692      21.189692    6[1-(0),1-(0),1-(0),6-(6,6)]
   262      26.232204      26.232204      26.232204    6[1-(0),1-(0),1-(0),6-(6,6)]
   263      25.505845      25.505845      25.505845    6[6-(6,6),8-(30),8-(30)]
   264      26.558454      26.558454      26.558454    6[6-(1,6),6-(1,6),6-(8,8)]
   265      27.661076      27.661076      27.661076    6[1-(0),6-(6,6),6-(6,6)]
   266      28.573868      28.573868      28.573868    6[6-(1,1,1),6-(1,6),6-(6,6)]
   267      28.411318      28.411318      28.411318    6[6-(6,6),6-(6,6),6-(6,6)]
   268      27.324609      27.324609      27.324609    6[6-(1,1,1),6-(1,6),6-(6,6)]
   269      26.407271      26.407271      26.407271    6[1-(0),6-(6,6),6-(6,6)]
   270      29.779932      29.779932      29.779932    6[1-(0),1-(0),1-(0),6-(6,6)]
   271      27.126821      27.126821      27.126821    6[1-(0),1-(0),1-(0),6-(6,6)]
   272      31.805583      31.805583      31.805583    6[6-(6,6),8-(30),8-(30)]
   273      30.905296      30.905296      30.905296    6[6-(1,6),6-(1,6),6-(8,8)]
   274      29.783348      29.783348      29.783348    6[1-(0),6-(6,6),6-(6,6)]
   275      28.969451      28.969451      28.969451    6[6-(1,1,1),6-(1,6),6-(6,6)]
   276      29.293417      29.293417      29.293417    6[6-(6,6),6-(6,6),6-(6,6)]
   277      30.457424      30.457424      30.457424    6[6-(1,1,1),6-(1,6),6-(6,6)]
   278      31.280414      31.280414      31.280414    6[1-(0),6-(6,6),6-(6,6)]
   279      27.706549      27.706549      27.706549    6[1-(0),1-(0),1-(0),6-(6,6)]
   280      30.817766      30.817766      30.817766    6[1-(0),1-(0),1-(0),6-(6,6)]
   281      21.972904      21.972904      21.972904    6[6-(6,6),8-(30),8-(30)]
   282      21.780798      21.780798      21.780798    6[6-(1,6),6-(1,6),6-(8,8)]
   283      21.856958      21.856958      21.856958    6[1-(0),6-(6,6),6-(6,6)]
   284       21.80808       21.80808       21.80808    6[6-(1,1,1),6-(1,6),6-(6,6)]
   285      21.665991      21.665991      21.665991    6[6-(6,6),6-(6,6),6-(6,6)]
   286      21.534132      21.534132      21.534132    6[6-(1,1,1),6-(1,6),6-(6,6)]
   287      21.602334      21.602334      21.602334    6[1-(0),6-(6,6),6-(6,6)]
   288      21.909248      21.909248      21.909248    6[1-(0),1-(0),1-(0),6-(6,6)]
   289      21.336344      21.336344      21.336344    6[1-(0),1-(0),1-(0),6-(6,6)]
   290        22.1923        22.1923        22.1923    6[6-(6,6),8-(30),8-(30)]
   291      22.049071      22.049071      22.049071    6[6-(1,6),6-(1,6),6-(8,8)]
   292      23.147147      23.147147      23.147147    6[1-(0),6-(6,6),6-(6,6)]
   293      23.028927      23.028927      23.028927    6[6-(1,1,1),6-(1,6),6-(6,6)]
   294      21.794443      21.794443      21.794443    6[6-(6,6),6-(6,6),6-(6,6)]
   295      20.649761      20.649761      20.649761    6[6-(1,1,1),6-(1,6),6-(6,6)]
   296      20.763435      20.763435      20.763435    6[1-(0),6-(6,6),6-(6,6)]
   297      24.279323      24.279323      24.279323    6[1-(0),1-(0),1-(0),6-(6,6)]
   298      19.236811      19.236811      19.236811    6[1-(0),1-(0),1-(0),6-(6,6)]
   299       20.72478       20.72478       20.72478    6[6-(6,6),8-(30),8-(30)]
   300       19.86428       19.86428       19.86428    6[6-(1,6),6-(1,6),6-(8,8)]
   301      18.685496      18.685496      18.685496    6[1-(0),6-(6,6),6-(6,6)]
   302      17.821586      17.821586      17.821586    6[6-(1,1,1),6-(1,6),6-(6,6)]
   303       18.12623       18.12623       18.12623    6[6-(6,6),6-(6,6),6-(6,6)]
   304        19.3448        19.3448        19.3448    6[6-(1,1,1),6-(1,6),6-(6,6)]
   305      20.193932      20.193932      20.193932    6[1-(0),6-(6,6),6-(6,6)]
   306      16.514352      16.514352      16.514352    6[1-(0),1-(0),1-(0),6-(6,6)]
   307      19.740382      19.740382      19.740382    6[1-(0),1-(0),1-(0),6-(6,6)]
   308       14.20567       14.20567       14.20567    6[6-(6,6),8-(30),8-(30)]
   309      15.249182      15.249182      15.249182    6[6-(1,6),6-(1,6),6-(8,8)]
   310      15.273053      15.273053      15.273053    6[1-(0),6-(6,6),6-(6,6)]
   311      16.205166      16.205166      16.205166    6[6-(1,1,1),6-(1,6),6-(6,6)]
   312      17.115683      17.115683      17.115683    6[6-(6,6),6-(6,6),6-(6,6)]
   313      17.096359      17.096359      17.096359    6[6-(1,1,1),6-(1,6),6-(6,6)]
   314      16.159698      16.159698      16.159698    6[1-(0),6-(6,6),6-(6,6)]
   315       16.21767       16.21767       16.21767    6[1-(0),1-(0),1-(0),6-(6,6)]
   316      18.148966      18.148966      18.148966    6[1-(0),1-(0),1-(0),6-(6,6)]
   317      19.963181      19.963181      19.963181    6[6-(6,6),8-(30),8-(30)]
   318      18.910572      18.910572      18.910572    6[6-(1,6),6-(1,6),6-(8,8)]
   319       17.80795       17.80795       17.80795    6[1-(0),6-(6,6),6-(6,6)]
   320      16.895158      16.895158      16.895158    6[6-(1,1,1),6-(1,6),6-(6,6)]
   321      17.057708      17.057708      17.057708    6[6-(6,6),6-(6,6),6-(6,6)]
   322      18.144417      18.144417      18.144417    6[6-(1,1,1),6-(1,6),6-(6,6)]
   323      19.061755      19.061755      19.061755    6[1-(0),6-(6,6),6-(6,6)]
   324      15.689094      15.689094      15.689094    6[1-(0),1-(0),1-(0),6-(6,6)]
   325      18.342205      18.342205      18.342205    6[1-(0),1-(0),1-(0),6-(6,6)]
   326      13.663443      13.663443      13.663443    6[6-(6,6),8-(30),8-(30)]
   327       14.56373       14.56373       14.56373    6[6-(1,6),6-(1,6),6-(8,8)]
   328      15.685678      15.685678      15.685678    6[1-(0),6-(6,6),6-(6,6)]
   329      16.499575      16.499575      16.499575    6[6-(1,1,1),6-(1,6),6-(6,6)]
   330      16.175609      16.175609      16.175609    6[6-(6,6),6-(6,6),6-(6,6)]
   331      15.011602      15.011602      15.011602    6[6-(1,1,1),6-(1,6),6-(6,6)]
   332      14.188612      14.188612      14.188612    6[1-(0),6-(6,6),6-(6,6)]
   333      17.762477      17.762477      17.762477    6[1-(0),1-(0),1-(0),6-(6,6)]
   334       14.65126       14.65126       14.65126    6[1-(0),1-(0),1-(0),6-(6,6)]
   335      23.496122      23.496122      23.496122    6[6-(6,6),8-(30),8-(30)]
   336      23.688228      23.688228      23.688228    6[6-(1,6),6-(1,6),6-(8,8)]
   337      23.612068      23.612068      23.612068    6[1-(0),6-(6,6),6-(6,6)]
   338      23.660946      23.660946      23.660946    6[6-(1,1,1),6-(1,6),6-(6,6)]
   339      23.803035      23.803035      23.803035    6[6-(6,6),6-(6,6),6-(6,6)]
   340      23.934894      23.934894      23.934894    6[6-(1,1,1),6-(1,6),6-(6,6)]
   341      23.866692      23.866692      23.866692    6[1-(0),6-(6,6),6-(6,6)]
   342      23.559778      23.559778      23.559778    6[1-(0),1-(0),1-(0),6-(6,6)]
   343      24.132682      24.132682      24.132682    6[1-(0),1-(0),1-(0),6-(6,6)]
   344      23.276726      23.276726      23.276726    6[6-(6,6),8-(30),8-(30)]
   345      23.419955      23.419955      23.419955    6[6-(1,6),6-(1,6),6-(8,8)]
   346      22.321879      22.321879      22.321879    6[1-(0),6-(6,6),6-(6,6)]
   347      22.440099      22.440099      22.440099    6[6-(1,1,1),6-(1,6),6-(6,6)]
   348      23.674583      23.674583      23.674583    6[6-(6,6),6-(6,6),6-(6,6)]
   349      24.819265      24.819265      24.819265    6[6-(1,1,1),6-(1,6),6-(6,6)]
   350      24.705591      24.705591      24.705591    6[1-(0),6-(6,6),6-(6,6)]
   351      21.189703      21.189703      21.189703    6[1-(0),1-(0),1-(0),6-(6,6)]
   352      26.232215      26.232215      26.232215    6[1-(0),1-(0),1-(0),6-(6,6)]
   353      24.744246      24.744246      24.744246    6[6-(6,6),8-(30),8-(30)]
   354      25.604746      25.604746      25.604746    6[6-(1,6),6-(1,6),6-(8,8)]
   355       26.78353       26.78353       26.78353    6[1-(0),6-(6,6),6-(6,6)]
   356       27.64744       27.64744       27.64744    6[6-(1,1,1),6-(1,6),6-(6,6)]
   357      27.342796      27.342796      27.342796    6[6-(6,6),6-(6,6),6-(6,6)]
   358      26.124226      26.124226      26.124226    6[6-(1,1,1),6-(1,6),6-(6,6)]
   359      25.275094      25.275094      25.275094    6[1-(0),6-(6,6),6-(6,6)]
   360      28.954674      28.954674      28.954674    6[1-(0),1-(0),1-(0),6-(6,6)]
   361      25.728644      25.728644      25.728644    6[1-(0),1-(0),1-(0),6-(6,6)]
   362      31.263356      31.263356      31.263356    6[6-(6,6),8-(30),8-(30)]
   363      30.219844      30.219844      30.219844    6[6-(1,6),6-(1,6),6-(8,8)]
   364      30.195973      30.195973      30.195973    6[1-(0),6-(6,6),6-(6,6)]
   365       29.26386       29.26386       29.26386    6[6-(1,1,1),6-(1,6),6-(6,6)]
   366      28.353343      28.353343      28.353343    6[6-(6,6),6-(6,6),6-(6,6)]
   367      28.372667      28.372667      28.372667    6[6-(1,1,1),6-(1,6),6-(6,6)]
   368      29.309328      29.309328      29.309328    6[1-(0),6-(6,6),6-(6,6)]
   369      29.251356      29.251356      29.251356    6[1-(0),1-(0),1-(0),6-(6,6)]
   370       27.32006       27.32006       27.32006    6[1-(0),1-(0),1-(0),6-(6,6)]
   371      20.724774      20.724774      20.724774    6[6-(6,6),8-(30),8-(30)]
   372      19.864272      19.864272      19.864272    6[6-(1,6),6-(1,6),6-(8,8)]
   373      18.685488      18.685488      18.685488    6[1-(0),6-(6,6),6-(6,6)]
   374      17.821576      17.821576      17.821576    6[6-(1,1,1),6-(1,6),6-(6,6)]
   375      18.126217      18.126217      18.126217    6[6-(6,6),6-(6,6),6-(6,6)]
   376      30.712062      30.712062      30.712062    6[6-(1,1,1),6-(1,6),6-(6,6)]
   377       20.19392       20.19392       20.19392    6[1-(0),6-(6,6),6-(6,6)]
   378      16.514343      16.514343      16.514343    6[1-(0),1-(0),1-(0),6-(6,6)]
   379       31.10764       31.10764       31.10764    6[1-(0),1-(0),1-(0),6-(6,6)]
   380      25.572924      25.572924      25.572924    6[6-(6,6),8-(30),8-(30)]
   381      26.616438      26.616438      26.616438    6[6-(1,6),6-(1,6),6-(8,8)]
   382       26.64031       26.64031       26.64031    6[1-(0),6-(6,6),6-(6,6)]
   383      27.572426      27.572426      27.572426    6[6-(1,1,1),6-(1,6),6-(6,6)]
   384      28.482943      28.482943      28.482943    6[6-(6,6),6-(6,6),6-(6,6)]
   385      28.463618      28.463618      28.463618    6[6-(1,1,1),6-(1,6),6-(6,6)]
   386      27.526956      27.526956      27.526956    6[1-(0),6-(6,6),6-(6,6)]
   387       27.58493       27.58493       27.58493    6[1-(0),1-(0),1-(0),6-(6,6)]
   388      29.516226      29.516226      29.516226    6[1-(0),1-(0),1-(0),6-(6,6)]
   389      14.138589      14.138589      14.138589    6[6-(6,6),8-(30),8-(30)]
   390       3.823945       3.823945       3.823945    6[6-(1,6),6-(1,6),6-(8,8)]
   391       4.926569       4.926569       4.926569    6[1-(0),6-(6,6),6-(6,6)]
   392       5.839358       5.839358       5.839358    6[6-(1,1,1),6-(1,6),6-(6,6)]
   393       5.676805       5.676805       5.676805    6[6-(6,6),6-(6,6),6-(6,6)]
   394      15.957371      15.957371      15.957371    6[6-(1,1,1),6-(1,6),6-(6,6)]
   395       3.672759       3.672759       3.672759    6[1-(0),6-(6,6),6-(6,6)]
   396       7.045424       7.045424       7.045424    6[1-(0),1-(0),1-(0),6-(6,6)]
   397      15.759579      15.759579      15.759579    6[1-(0),1-(0),1-(0),6-(6,6)]
   398      20.438337      20.438337      20.438337    6[6-(6,6),8-(30),8-(30)]
   399      19.538052      19.538052      19.538052    6[6-(1,6),6-(1,6),6-(8,8)]
   400      18.416105      18.416105      18.416105    6[1-(0),6-(6,6),6-(6,6)]
   401      17.602211      17.602211      17.602211    6[6-(1,1,1),6-(1,6),6-(6,6)]
   402      17.926178      17.926178      17.926178    6[6-(6,6),6-(6,6),6-(6,6)]
   403      19.090184      19.090184      19.090184    6[6-(1,1,1),6-(1,6),6-(6,6)]
   404      19.913172      19.913172      19.913172    6[1-(0),6-(6,6),6-(6,6)]
   405       16.33931       16.33931       16.33931    6[1-(0),1-(0),1-(0),6-(6,6)]
   406      19.450526      19.450526      19.450526    6[1-(0),1-(0),1-(0),6-(6,6)]
   407      33.340148      33.340148      33.340148    6[6-(6,6),8-(30),8-(30)]
   408       10.41354       10.41354       10.41354    6[6-(1,6),6-(1,6),6-(8,8)]
   409      10.489701      10.489701      10.489701    6[1-(0),6-(6,6),6-(6,6)]
   410      10.440821      10.440821      10.440821    6[6-(1,1,1),6-(1,6),6-(6,6)]
   411      10.298729      10.298729      10.298729    6[6-(6,6),6-(6,6),6-(6,6)]
   412      21.534144      21.534144      21.534144    6[6-(1,1,1),6-(1,6),6-(6,6)]
   413      10.235073      10.235073      10.235073    6[1-(0),6-(6,6),6-(6,6)]
   414       10.54199       10.54199       10.54199    6[1-(0),1-(0),1-(0),6-(6,6)]
   415      21.336352      21.336352      21.336352    6[1-(0),1-(0),1-(0),6-(6,6)]
   416      22.192303      22.192303      22.192303    6[6-(6,6),8-(30),8-(30)]
   417      22.049077      22.049077      22.049077    6[6-(1,6),6-(1,6),6-(8,8)]
   418      23.147154      23.147154      23.147154    6[1-(0),6-(6,6),6-(6,6)]
   419      23.028936      23.028936      23.028936    6[6-(1,1,1),6-(1,6),6-(6,6)]
   420      21.794453      21.794453      21.794453    6[6-(6,6),6-(6,6),6-(6,6)]
   421      20.649771      20.649771      20.649771    6[6-(1,1,1),6-(1,6),6-(6,6)]
   422      20.763442      20.763442      20.763442    6[1-(0),6-(6,6),6-(6,6)]
   423      24.279334      24.279334      24.279334    6[1-(0),1-(0),1-(0),6-(6,6)]
   424      19.236822      19.236822      19.236822    6[1-(0),1-(0),1-(0),6-(6,6)]
   425      25.089474      25.089474      25.089474    8[6-(6,8),30-(8,8,8)]
   426      23.697329      23.697329      23.697329    8[6-(6,8),30-(8,8,8)]
   427        19.9177        19.9177        19.9177    8[6-(6,8),30-(8,8,8)]
   428       20.75092       20.75092       20.75092    8[6-(6,8),30-(8,8,8)]
   429      31.212898      31.212898      31.212898    8[6-(6,8),30-(8,8,8)]
   430      32.328255      32.328255      32.328255    8[6-(6,8),30-(8,8,8)]
   431       23.93034       23.93034       23.93034    8[6-(6,8),30-(8,8,8)]
   432      25.414903      25.414903      25.414903    8[6-(6,8),30-(8,8,8)]
   433      11.901191      11.901191      11.901191    8[6-(6,8),30-(8,8,8)]
   434      12.177985      12.177985      12.177985    8[6-(6,8),30-(8,8,8)]
   435      24.355475      24.355475      24.355475    8[6-(6,8),30-(8,8,8)]
   436      22.037693      22.037693      22.037693    8[6-(6,8),30-(8,8,8)]
   437      25.623381      25.623381      25.623381    8[6-(6,8),30-(8,8,8)]
   438      24.508028      24.508028      24.508028    8[6-(6,8),30-(8,8,8)]
   439      32.905933      32.905933      32.905933    8[6-(6,8),30-(8,8,8)]
   440      31.421371      31.421371      31.421371    8[6-(6,8),30-(8,8,8)]
   441      22.200588      22.200588      22.200588    8[6-(6,8),30-(8,8,8)]
   442      21.923798      21.923798      21.923798    8[6-(6,8),30-(8,8,8)]
   443      21.113548      21.113548      21.113548    8[6-(6,8),30-(8,8,8)]
   444      23.431331      23.431331      23.431331    8[6-(6,8),30-(8,8,8)]
   445      20.379555      20.379555      20.379555    8[6-(6,8),30-(8,8,8)]
   446      21.771704      21.771704      21.771704    8[6-(6,8),30-(8,8,8)]
   447      14.184073      14.184073      14.184073    8[6-(6,8),30-(8,8,8)]
   448      13.350853      13.350853      13.350853    8[6-(6,8),30-(8,8,8)]
   449       11.36727       11.36727       11.36727    8[30-(8,8,8),30-(8,8,8),30-(8,8,8),30-(8,8,8)]
   450      22.734507      22.734507      22.734507    8[30-(8,8,8),30-(8,8,8),30-(8,8,8),30-(8,8,8)]
   451      19.845645      19.845645      19.845645    8[6-(6,8),30-(8,8,8)]
   452      20.960998      20.960998      20.960998    8[6-(6,8),30-(8,8,8)]
   453      12.563093      12.563093      12.563093    8[6-(6,8),30-(8,8,8)]
   454      14.047655      14.047655      14.047655    8[6-(6,8),30-(8,8,8)]
   455      23.268438      23.268438      23.268438    8[6-(6,8),30-(8,8,8)]
   456      23.545228      23.545228      23.545228    8[6-(6,8),30-(8,8,8)]
   457      24.355478      24.355478      24.355478    8[6-(6,8),30-(8,8,8)]
   458      22.037695      22.037695      22.037695    8[6-(6,8),30-(8,8,8)]
   459      25.089471      25.089471      25.089471    8[6-(6,8),30-(8,8,8)]
   460      23.697322      23.697322      23.697322    8[6-(6,8),30-(8,8,8)]
   461      31.284953      31.284953      31.284953    8[6-(6,8),30-(8,8,8)]
   462      32.118173      32.118173      32.118173    8[6-(6,8),30-(8,8,8)]
   463      20.379552      20.379552      20.379552    8[6-(6,8),30-(8,8,8)]
   464      21.771697      21.771697      21.771697    8[6-(6,8),30-(8,8,8)]
   465      25.551326      25.551326      25.551326    8[6-(6,8),30-(8,8,8)]
   466      24.718106      24.718106      24.718106    8[6-(6,8),30-(8,8,8)]
   467      14.256128      14.256128      14.256128    8[6-(6,8),30-(8,8,8)]
   468      13.140771      13.140771      13.140771    8[6-(6,8),30-(8,8,8)]
   469      21.538686      21.538686      21.538686    8[6-(6,8),30-(8,8,8)]
   470      20.054123      20.054123      20.054123    8[6-(6,8),30-(8,8,8)]
   471      33.567835      33.567835      33.567835    8[6-(6,8),30-(8,8,8)]
   472      33.291041      33.291041      33.291041    8[6-(6,8),30-(8,8,8)]
   473      21.113551      21.113551      21.113551    8[6-(6,8),30-(8,8,8)]
   474      23.431333      23.431333      23.431333    8[6-(6,8),30-(8,8,8)]
   475      22.734519      22.734519      22.734519    8[30-(8,8,8),30-(8,8,8),30-(8,8,8),30-(8,8,8)]
   476      34.101756      34.101756      34.101756    8[30-(8,8,8),30-(8,8,8),30-(8,8,8),30-(8,8,8)]
