# Supplementary material for: A collection of forcefield precursors for metal–organic frameworks
Source: RSC Adv. 2019 Nov 13;9(63):36492–507. doi: 10.1039/c9ra07327b (PMC9075174; doi:10.1039/c9ra07327b)
Supplement: RA-009-C9RA07327B-s2376 [file RA-009-C9RA07327B-s2376.txt]

TEMPEI_clean

21.728900    0.000000    0.000000
-10.013101    19.284266    0.000000
-4.211676    -6.932441    28.884755

     1       4.533724       4.533724       4.533724    29[8-(6),8-(6),8-(6),8-(6),29-(8,8,8,8)]
     2       7.112782       7.112782       7.112782    29[8-(6),8-(6),8-(6),8-(6),29-(8,8,8,8)]
     3         -1.836         -1.836         -1.836    29[8-(6),8-(6),8-(6),8-(6)]
     4       -0.87871       -0.87871       -0.87871    29[8-(6),8-(6),8-(6),8-(6),29-(8,8,8,8)]
     5       0.053532       0.053532       0.053532    29[8-(6),8-(6),8-(6),8-(6),29-(8,8,8,8)]
     6      -8.850022      -8.850022      -8.850022    29[8-(6),8-(6),8-(6),8-(6)]
     7       2.970399       2.970399       2.970399    29[8-(6),8-(6),8-(6),8-(6),29-(8,8,8,8)]
     8       0.391341       0.391341       0.391341    29[8-(6),8-(6),8-(6),8-(6),29-(8,8,8,8)]
     9       9.340123       9.340123       9.340123    29[8-(6),8-(6),8-(6),8-(6)]
    10       8.382833       8.382833       8.382833    29[8-(6),8-(6),8-(6),8-(6),29-(8,8,8,8)]
    11       7.450591       7.450591       7.450591    29[8-(6),8-(6),8-(6),8-(6),29-(8,8,8,8)]
    12      16.354145      16.354145      16.354145    29[8-(6),8-(6),8-(6),8-(6)]
    13       8.253207       8.253207       8.253207    1[6-(6,6)]
    14       4.566383       4.566383       4.566383    1[6-(6,6)]
    15       9.649959       9.649959       9.649959    1[6-(1,1,6)]
    16       8.997924       8.997924       8.997924    1[6-(1,1,6)]
    17       9.692792       9.692792       9.692792    1[6-(1,1,6)]
    18       3.718037       3.718037       3.718037    1[6-(1,1,6)]
    19       4.557085       4.557085       4.557085    1[6-(1,1,6)]
    20        4.77884        4.77884        4.77884    1[6-(1,1,6)]
    21       8.248021       8.248021       8.248021    1[6-(6,6)]
    22       7.023839       7.023839       7.023839    1[6-(6,6)]
    23       7.202528       7.202528       7.202528    1[6-(1,1,6)]
    24       7.728328       7.728328       7.728328    1[6-(1,1,6)]
    25       8.766386       8.766386       8.766386    1[6-(1,1,6)]
    26         5.8953         5.8953         5.8953    1[6-(1,1,6)]
    27       5.608363       5.608363       5.608363    1[6-(1,1,6)]
    28       7.001121       7.001121       7.001121    1[6-(1,1,6)]
    29       3.281033       3.281033       3.281033    1[6-(6,6)]
    30      17.279944      17.279944      17.279944    1[6-(6,6)]
    31      11.773112      11.773112      11.773112    1[6-(1,1,6)]
    32      12.223179      12.223179      12.223179    1[6-(1,1,6)]
    33      12.295441      12.295441      12.295441    1[6-(1,1,6)]
    34      -3.517073      -3.517073      -3.517073    1[6-(1,1,6)]
    35      -4.512773      -4.512773      -4.512773    1[6-(1,1,6)]
    36        -4.1811        -4.1811        -4.1811    1[6-(1,1,6)]
    37      13.970882      13.970882      13.970882    1[6-(6,6)]
    38      14.096917      14.096917      14.096917    1[6-(6,6)]
    39      15.274661      15.274661      15.274661    1[6-(1,1,6)]
    40      13.694233      13.694233      13.694233    1[6-(1,1,6)]
    41        14.7043        14.7043        14.7043    1[6-(1,1,6)]
    42      15.568644      15.568644      15.568644    1[6-(1,1,6)]
    43      15.011202      15.011202      15.011202    1[6-(1,1,6)]
    44      14.004353      14.004353      14.004353    1[6-(1,1,6)]
    45       6.742901       6.742901       6.742901    1[6-(6,6)]
    46       6.730372       6.730372       6.730372    1[6-(6,6)]
    47       6.566268       6.566268       6.566268    1[6-(1,1,6)]
    48       6.930542       6.930542       6.930542    1[6-(1,1,6)]
    49          5.407          5.407          5.407    1[6-(1,1,6)]
    50       5.864937       5.864937       5.864937    1[6-(1,1,6)]
    51       7.176807       7.176807       7.176807    1[6-(1,1,6)]
    52       5.746613       5.746613       5.746613    1[6-(1,1,6)]
    53       8.074621       8.074621       8.074621    1[6-(6,6)]
    54       4.056897       4.056897       4.056897    1[6-(6,6)]
    55       8.729536       8.729536       8.729536    1[6-(1,1,6)]
    56       9.046551       9.046551       9.046551    1[6-(1,1,6)]
    57       9.410491       9.410491       9.410491    1[6-(1,1,6)]
    58       2.954525       2.954525       2.954525    1[6-(1,1,6)]
    59       3.562454       3.562454       3.562454    1[6-(1,1,6)]
    60       3.808553       3.808553       3.808553    1[6-(1,1,6)]
    61       4.236241       4.236241       4.236241    1[6-(6,6)]
    62       2.419002       2.419002       2.419002    1[6-(6,6)]
    63        6.52791        6.52791        6.52791    1[6-(1,1,6)]
    64       7.452926       7.452926       7.452926    1[6-(1,1,6)]
    65       6.916768       6.916768       6.916768    1[6-(1,1,6)]
    66        3.97202        3.97202        3.97202    1[6-(1,1,6)]
    67       4.129672       4.129672       4.129672    1[6-(1,1,6)]
    68       5.425183       5.425183       5.425183    1[6-(1,1,6)]
    69       8.183784       8.183784       8.183784    1[6-(6,6)]
    70       9.553979       9.553979       9.553979    1[6-(6,6)]
    71       4.982197       4.982197       4.982197    1[6-(1,1,6)]
    72       5.840348       5.840348       5.840348    1[6-(1,1,6)]
    73        5.95135        5.95135        5.95135    1[6-(1,1,6)]
    74       8.155854       8.155854       8.155854    1[6-(1,1,6)]
    75       6.627149       6.627149       6.627149    1[6-(1,1,6)]
    76       7.754706       7.754706       7.754706    1[6-(1,1,6)]
    77      -4.719975      -4.719975      -4.719975    1[6-(6,6)]
    78      -3.493749      -3.493749      -3.493749    1[6-(6,6)]
    79      14.835178      14.835178      14.835178    1[6-(1,1,6)]
    80      14.810454      14.810454      14.810454    1[6-(1,1,6)]
    81       13.79228       13.79228       13.79228    1[6-(1,1,6)]
    82       6.877522       6.877522       6.877522    1[6-(1,1,6)]
    83       5.321165       5.321165       5.321165    1[6-(1,1,6)]
    84       6.322655       6.322655       6.322655    1[6-(1,1,6)]
    85      11.215367      11.215367      11.215367    1[6-(6,6)]
    86      13.374755      13.374755      13.374755    1[6-(6,6)]
    87      13.809505      13.809505      13.809505    1[6-(1,1,6)]
    88      12.844225      12.844225      12.844225    1[6-(1,1,6)]
    89      12.227758      12.227758      12.227758    1[6-(1,1,6)]
    90      16.511967      16.511967      16.511967    1[6-(1,1,6)]
    91      15.742594      15.742594      15.742594    1[6-(1,1,6)]
    92      15.873364      15.873364      15.873364    1[6-(1,1,6)]
    93       0.181687       0.181687       0.181687    1[6-(6,6)]
    94       3.685836       3.685836       3.685836    1[6-(6,6)]
    95      -0.625683      -0.625683      -0.625683    1[6-(1,1,6)]
    96      -3.792288      -3.792288      -3.792288    1[6-(1,1,6)]
    97      -0.450416      -0.450416      -0.450416    1[6-(1,1,6)]
    98       4.214806       4.214806       4.214806    1[6-(1,1,6)]
    99       5.182011       5.182011       5.182011    1[6-(1,1,6)]
   100       4.548976       4.548976       4.548976    1[6-(1,1,6)]
   101      -0.403608      -0.403608      -0.403608    1[6-(6,6)]
   102      -2.461304      -2.461304      -2.461304    1[6-(6,6)]
   103        4.07367        4.07367        4.07367    1[6-(1,1,6)]
   104      -1.197783      -1.197783      -1.197783    1[6-(1,1,6)]
   105       0.222177       0.222177       0.222177    1[6-(1,1,6)]
   106      -3.079348      -3.079348      -3.079348    1[6-(1,1,6)]
   107      -4.036439      -4.036439      -4.036439    1[6-(1,1,6)]
   108       1.471799       1.471799       1.471799    1[6-(1,1,6)]
   109      -0.749084      -0.749084      -0.749084    1[6-(6,6)]
   110        2.93774        2.93774        2.93774    1[6-(6,6)]
   111      -2.145836      -2.145836      -2.145836    1[6-(1,1,6)]
   112      -1.493801      -1.493801      -1.493801    1[6-(1,1,6)]
   113      -2.188669      -2.188669      -2.188669    1[6-(1,1,6)]
   114       3.786086       3.786086       3.786086    1[6-(1,1,6)]
   115       2.947038       2.947038       2.947038    1[6-(1,1,6)]
   116       2.725283       2.725283       2.725283    1[6-(1,1,6)]
   117      -0.743898      -0.743898      -0.743898    1[6-(6,6)]
   118       0.480284       0.480284       0.480284    1[6-(6,6)]
   119       0.301595       0.301595       0.301595    1[6-(1,1,6)]
   120      -0.224205      -0.224205      -0.224205    1[6-(1,1,6)]
   121      -1.262263      -1.262263      -1.262263    1[6-(1,1,6)]
   122       1.608823       1.608823       1.608823    1[6-(1,1,6)]
   123        1.89576        1.89576        1.89576    1[6-(1,1,6)]
   124       0.503002       0.503002       0.503002    1[6-(1,1,6)]
   125        4.22309        4.22309        4.22309    1[6-(6,6)]
   126        0.23728        0.23728        0.23728    1[6-(6,6)]
   127      -4.268989      -4.268989      -4.268989    1[6-(1,1,6)]
   128      -4.719056      -4.719056      -4.719056    1[6-(1,1,6)]
   129      -4.791318      -4.791318      -4.791318    1[6-(1,1,6)]
   130      11.021196      11.021196      11.021196    1[6-(1,1,6)]
   131      12.016896      12.016896      12.016896    1[6-(1,1,6)]
   132      11.685223      11.685223      11.685223    1[6-(1,1,6)]
   133      -6.466759      -6.466759      -6.466759    1[6-(6,6)]
   134      -6.592794      -6.592794      -6.592794    1[6-(6,6)]
   135      -7.770538      -7.770538      -7.770538    1[6-(1,1,6)]
   136       -6.19011       -6.19011       -6.19011    1[6-(1,1,6)]
   137      -7.200177      -7.200177      -7.200177    1[6-(1,1,6)]
   138      -8.064521      -8.064521      -8.064521    1[6-(1,1,6)]
   139      -7.507079      -7.507079      -7.507079    1[6-(1,1,6)]
   140       -6.50023       -6.50023       -6.50023    1[6-(1,1,6)]
   141       0.761222       0.761222       0.761222    1[6-(6,6)]
   142       0.773751       0.773751       0.773751    1[6-(6,6)]
   143       0.937855       0.937855       0.937855    1[6-(1,1,6)]
   144       0.573581       0.573581       0.573581    1[6-(1,1,6)]
   145       2.097123       2.097123       2.097123    1[6-(1,1,6)]
   146       1.639186       1.639186       1.639186    1[6-(1,1,6)]
   147       0.327316       0.327316       0.327316    1[6-(1,1,6)]
   148        1.75751        1.75751        1.75751    1[6-(1,1,6)]
   149      -0.570498      -0.570498      -0.570498    1[6-(6,6)]
   150       3.447226       3.447226       3.447226    1[6-(6,6)]
   151      -1.225413      -1.225413      -1.225413    1[6-(1,1,6)]
   152      -1.542428      -1.542428      -1.542428    1[6-(1,1,6)]
   153      -1.906368      -1.906368      -1.906368    1[6-(1,1,6)]
   154       4.549598       4.549598       4.549598    1[6-(1,1,6)]
   155       3.941669       3.941669       3.941669    1[6-(1,1,6)]
   156        3.69557        3.69557        3.69557    1[6-(1,1,6)]
   157       3.267882       3.267882       3.267882    1[6-(6,6)]
   158       5.085121       5.085121       5.085121    1[6-(6,6)]
   159       0.976213       0.976213       0.976213    1[6-(1,1,6)]
   160       0.051197       0.051197       0.051197    1[6-(1,1,6)]
   161       0.587355       0.587355       0.587355    1[6-(1,1,6)]
   162       3.532103       3.532103       3.532103    1[6-(1,1,6)]
   163       3.374451       3.374451       3.374451    1[6-(1,1,6)]
   164        2.07894        2.07894        2.07894    1[6-(1,1,6)]
   165      -0.679661      -0.679661      -0.679661    1[6-(6,6)]
   166      -2.049856      -2.049856      -2.049856    1[6-(6,6)]
   167       2.521926       2.521926       2.521926    1[6-(1,1,6)]
   168       1.663775       1.663775       1.663775    1[6-(1,1,6)]
   169       1.552773       1.552773       1.552773    1[6-(1,1,6)]
   170      -0.651731      -0.651731      -0.651731    1[6-(1,1,6)]
   171       0.876974       0.876974       0.876974    1[6-(1,1,6)]
   172      -0.250583      -0.250583      -0.250583    1[6-(1,1,6)]
   173      12.224098      12.224098      12.224098    1[6-(6,6)]
   174     -10.731028     -10.731028     -10.731028    1[6-(6,6)]
   175      -7.331055      -7.331055      -7.331055    1[6-(1,1,6)]
   176      -7.306331      -7.306331      -7.306331    1[6-(1,1,6)]
   177      -6.288157      -6.288157      -6.288157    1[6-(1,1,6)]
   178       0.626601       0.626601       0.626601    1[6-(1,1,6)]
   179       2.182958       2.182958       2.182958    1[6-(1,1,6)]
   180       1.181468       1.181468       1.181468    1[6-(1,1,6)]
   181      -3.711244      -3.711244      -3.711244    1[6-(6,6)]
   182      -5.870632      -5.870632      -5.870632    1[6-(6,6)]
   183      -6.305382      -6.305382      -6.305382    1[6-(1,1,6)]
   184      -5.340102      -5.340102      -5.340102    1[6-(1,1,6)]
   185      -4.723635      -4.723635      -4.723635    1[6-(1,1,6)]
   186      -9.007844      -9.007844      -9.007844    1[6-(1,1,6)]
   187      -8.238471      -8.238471      -8.238471    1[6-(1,1,6)]
   188      -8.369241      -8.369241      -8.369241    1[6-(1,1,6)]
   189       7.322436       7.322436       7.322436    1[6-(6,6)]
   190       3.818287       3.818287       3.818287    1[6-(6,6)]
   191       8.129806       8.129806       8.129806    1[6-(1,1,6)]
   192      11.296411      11.296411      11.296411    1[6-(1,1,6)]
   193       7.954539       7.954539       7.954539    1[6-(1,1,6)]
   194       3.289317       3.289317       3.289317    1[6-(1,1,6)]
   195       2.322112       2.322112       2.322112    1[6-(1,1,6)]
   196       2.955147       2.955147       2.955147    1[6-(1,1,6)]
   197       7.907731       7.907731       7.907731    1[6-(6,6)]
   198       9.965427       9.965427       9.965427    1[6-(6,6)]
   199       3.430453       3.430453       3.430453    1[6-(1,1,6)]
   200       8.701906       8.701906       8.701906    1[6-(1,1,6)]
   201       7.281946       7.281946       7.281946    1[6-(1,1,6)]
   202      10.583471      10.583471      10.583471    1[6-(1,1,6)]
   203      11.540562      11.540562      11.540562    1[6-(1,1,6)]
   204       6.032324       6.032324       6.032324    1[6-(1,1,6)]
   205       6.152351       6.152351       6.152351    6[6-(6,6),8-(29),8-(29)]
   206        6.38097        6.38097        6.38097    6[6-(1,6),6-(1,6),6-(8,8)]
   207       7.593554       7.593554       7.593554    6[1-(0),6-(6,6),6-(6,6)]
   208       7.830689       7.830689       7.830689    6[6-(1,1,1),6-(1,6),6-(6,6)]
   209        6.88939        6.88939        6.88939    6[6-(6,6),6-(6,6),6-(6,6)]
   210       5.622847       5.622847       5.622847    6[6-(1,1,1),6-(1,6),6-(6,6)]
   211       5.406016       5.406016       5.406016    6[1-(0),6-(6,6),6-(6,6)]
   212       9.160713       9.160713       9.160713    6[1-(0),1-(0),1-(0),6-(6,6)]
   213       4.583328       4.583328       4.583328    6[1-(0),1-(0),1-(0),6-(6,6)]
   214       8.056615       8.056615       8.056615    6[6-(6,6),8-(29),8-(29)]
   215       7.692881       7.692881       7.692881    6[6-(1,6),6-(1,6),6-(8,8)]
   216       7.925956       7.925956       7.925956    6[1-(0),6-(6,6),6-(6,6)]
   217       7.709851       7.709851       7.709851    6[6-(1,1,1),6-(1,6),6-(6,6)]
   218       7.163467       7.163467       7.163467    6[6-(6,6),6-(6,6),6-(6,6)]
   219       6.885499       6.885499       6.885499    6[6-(1,1,1),6-(1,6),6-(6,6)]
   220       7.182679       7.182679       7.182679    6[1-(0),6-(6,6),6-(6,6)]
   221        7.86478        7.86478        7.86478    6[1-(0),1-(0),1-(0),6-(6,6)]
   222       6.297372       6.297372       6.297372    6[1-(0),1-(0),1-(0),6-(6,6)]
   223       5.526595       5.526595       5.526595    6[6-(6,6),8-(29),8-(29)]
   224        5.33102        5.33102        5.33102    6[6-(1,6),6-(1,6),6-(8,8)]
   225       4.022865       4.022865       4.022865    6[1-(0),6-(6,6),6-(6,6)]
   226       13.83487       13.83487       13.83487    6[6-(1,1,1),6-(1,6),6-(6,6)]
   227      14.919391      14.919391      14.919391    6[6-(6,6),6-(6,6),6-(6,6)]
   228      16.251674      16.251674      16.251674    6[6-(1,1,1),6-(1,6),6-(6,6)]
   229      16.406162      16.406162      16.406162    6[1-(0),6-(6,6),6-(6,6)]
   230      12.404348      12.404348      12.404348    6[1-(0),1-(0),1-(0),6-(6,6)]
   231      -4.321475      -4.321475      -4.321475    6[1-(0),1-(0),1-(0),6-(6,6)]
   232      13.519173      13.519173      13.519173    6[6-(6,6),8-(29),8-(29)]
   233      13.980588      13.980588      13.980588    6[6-(1,6),6-(1,6),6-(8,8)]
   234      14.111479      14.111479      14.111479    6[1-(0),6-(6,6),6-(6,6)]
   235      14.449107      14.449107      14.449107    6[6-(1,1,1),6-(1,6),6-(6,6)]
   236      14.678101      14.678101      14.678101    6[6-(6,6),6-(6,6),6-(6,6)]
   237      14.589098      14.589098      14.589098    6[6-(1,1,1),6-(1,6),6-(6,6)]
   238      14.206879      14.206879      14.206879    6[1-(0),6-(6,6),6-(6,6)]
   239      14.540395      14.540395      14.540395    6[1-(0),1-(0),1-(0),6-(6,6)]
   240      14.812934      14.812934      14.812934    6[1-(0),1-(0),1-(0),6-(6,6)]
   241       7.208186       7.208186       7.208186    6[6-(6,6),8-(29),8-(29)]
   242       6.873472       6.873472       6.873472    6[6-(1,6),6-(1,6),6-(8,8)]
   243       6.702275       6.702275       6.702275    6[1-(0),6-(6,6),6-(6,6)]
   244       6.472744       6.472744       6.472744    6[6-(1,1,1),6-(1,6),6-(6,6)]
   245       6.406217       6.406217       6.406217    6[6-(6,6),6-(6,6),6-(6,6)]
   246       6.488323       6.488323       6.488323    6[6-(1,1,1),6-(1,6),6-(6,6)]
   247       6.701601       6.701601       6.701601    6[1-(0),6-(6,6),6-(6,6)]
   248       6.332416       6.332416       6.332416    6[1-(0),1-(0),1-(0),6-(6,6)]
   249       6.302791       6.302791       6.302791    6[1-(0),1-(0),1-(0),6-(6,6)]
   250        5.95593        5.95593        5.95593    6[6-(6,6),8-(29),8-(29)]
   251       6.042881       6.042881       6.042881    6[6-(1,6),6-(1,6),6-(8,8)]
   252       7.295576       7.295576       7.295576    6[1-(0),6-(6,6),6-(6,6)]
   253       7.404853       7.404853       7.404853    6[6-(1,1,1),6-(1,6),6-(6,6)]
   254       6.246992       6.246992       6.246992    6[6-(6,6),6-(6,6),6-(6,6)]
   255       5.000516       5.000516       5.000516    6[6-(1,1,1),6-(1,6),6-(6,6)]
   256       4.905914       4.905914       4.905914    6[1-(0),6-(6,6),6-(6,6)]
   257       8.765646       8.765646       8.765646    6[1-(0),1-(0),1-(0),6-(6,6)]
   258       3.714474       3.714474       3.714474    6[1-(0),1-(0),1-(0),6-(6,6)]
   259       1.829733       1.829733       1.829733    6[6-(6,6),8-(29),8-(29)]
   260        3.12473        3.12473        3.12473    6[6-(1,6),6-(1,6),6-(8,8)]
   261       4.267403       4.267403       4.267403    6[1-(0),6-(6,6),6-(6,6)]
   262       5.458658       5.458658       5.458658    6[6-(1,1,1),6-(1,6),6-(6,6)]
   263       5.530226       5.530226       5.530226    6[6-(6,6),6-(6,6),6-(6,6)]
   264       4.384377       4.384377       4.384377    6[6-(1,1,1),6-(1,6),6-(6,6)]
   265       3.191863       3.191863       3.191863    6[1-(0),6-(6,6),6-(6,6)]
   266       6.699736       6.699736       6.699736    6[1-(0),1-(0),1-(0),6-(6,6)]
   267       4.484332       4.484332       4.484332    6[1-(0),1-(0),1-(0),6-(6,6)]
   268      10.336845      10.336845      10.336845    6[6-(6,6),8-(29),8-(29)]
   269       9.056344       9.056344       9.056344    6[6-(1,6),6-(1,6),6-(8,8)]
   270       8.086854       8.086854       8.086854    6[1-(0),6-(6,6),6-(6,6)]
   271       6.938053       6.938053       6.938053    6[6-(1,1,1),6-(1,6),6-(6,6)]
   272        6.76072        6.76072        6.76072    6[6-(6,6),6-(6,6),6-(6,6)]
   273       7.756057       7.756057       7.756057    6[6-(1,1,1),6-(1,6),6-(6,6)]
   274       8.868222       8.868222       8.868222    6[1-(0),6-(6,6),6-(6,6)]
   275       5.837213       5.837213       5.837213    6[1-(0),1-(0),1-(0),6-(6,6)]
   276       7.556982       7.556982       7.556982    6[1-(0),1-(0),1-(0),6-(6,6)]
   277      -2.623232      -2.623232      -2.623232    6[6-(6,6),8-(29),8-(29)]
   278      -3.900485      -3.900485      -3.900485    6[6-(1,6),6-(1,6),6-(8,8)]
   279      -4.858709      -4.858709      -4.858709    6[1-(0),6-(6,6),6-(6,6)]
   280      15.719078      15.719078      15.719078    6[6-(1,1,1),6-(1,6),6-(6,6)]
   281      15.548726      15.548726      15.548726    6[6-(6,6),6-(6,6),6-(6,6)]
   282      16.482822      16.482822      16.482822    6[6-(1,1,1),6-(1,6),6-(6,6)]
   283      17.598015      17.598015      17.598015    6[1-(0),6-(6,6),6-(6,6)]
   284      14.699118      14.699118      14.699118    6[1-(0),1-(0),1-(0),6-(6,6)]
   285        6.22814        6.22814        6.22814    6[1-(0),1-(0),1-(0),6-(6,6)]
   286      10.867177      10.867177      10.867177    6[6-(6,6),8-(29),8-(29)]
   287      12.126178      12.126178      12.126178    6[6-(1,6),6-(1,6),6-(8,8)]
   288      12.039726      12.039726      12.039726    6[1-(0),6-(6,6),6-(6,6)]
   289      13.149533      13.149533      13.149533    6[6-(1,1,1),6-(1,6),6-(6,6)]
   290      14.355278      14.355278      14.355278    6[6-(6,6),6-(6,6),6-(6,6)]
   291      14.450629      14.450629      14.450629    6[6-(1,1,1),6-(1,6),6-(6,6)]
   292      13.321929      13.321929      13.321929    6[1-(0),6-(6,6),6-(6,6)]
   293      12.994762      12.994762      12.994762    6[1-(0),1-(0),1-(0),6-(6,6)]
   294      15.763106      15.763106      15.763106    6[1-(0),1-(0),1-(0),6-(6,6)]
   295       1.843116       1.843116       1.843116    6[6-(6,6),8-(29),8-(29)]
   296       1.955636       1.955636       1.955636    6[6-(1,6),6-(1,6),6-(8,8)]
   297       0.965075       0.965075       0.965075    6[1-(0),6-(6,6),6-(6,6)]
   298       1.093032       1.093032       1.093032    6[6-(1,1,1),6-(1,6),6-(6,6)]
   299       2.245135       2.245135       2.245135    6[6-(6,6),6-(6,6),6-(6,6)]
   300       3.185122       3.185122       3.185122    6[6-(1,1,1),6-(1,6),6-(6,6)]
   301       3.041677       3.041677       3.041677    6[1-(0),6-(6,6),6-(6,6)]
   302       0.014467       0.014467       0.014467    6[1-(0),1-(0),1-(0),6-(6,6)]
   303       4.392747       4.392747       4.392747    6[1-(0),1-(0),1-(0),6-(6,6)]
   304       -1.05282       -1.05282       -1.05282    6[6-(6,6),8-(29),8-(29)]
   305      -1.374662      -1.374662      -1.374662    6[6-(1,6),6-(1,6),6-(8,8)]
   306      -0.875198      -0.875198      -0.875198    6[1-(0),6-(6,6),6-(6,6)]
   307      -1.079701      -1.079701      -1.079701    6[6-(1,1,1),6-(1,6),6-(6,6)]
   308      -1.781922      -1.781922      -1.781922    6[6-(6,6),6-(6,6),6-(6,6)]
   309      -2.274907      -2.274907      -2.274907    6[6-(1,1,1),6-(1,6),6-(6,6)]
   310      -2.091428      -2.091428      -2.091428    6[1-(0),6-(6,6),6-(6,6)]
   311      -0.497884      -0.497884      -0.497884    6[1-(0),1-(0),1-(0),6-(6,6)]
   312      -3.109231      -3.109231      -3.109231    6[1-(0),1-(0),1-(0),6-(6,6)]
   313       1.351772       1.351772       1.351772    6[6-(6,6),8-(29),8-(29)]
   314       1.123153       1.123153       1.123153    6[6-(1,6),6-(1,6),6-(8,8)]
   315      -0.089431      -0.089431      -0.089431    6[1-(0),6-(6,6),6-(6,6)]
   316      -0.326566      -0.326566      -0.326566    6[6-(1,1,1),6-(1,6),6-(6,6)]
   317       0.614733       0.614733       0.614733    6[6-(6,6),6-(6,6),6-(6,6)]
   318       1.881276       1.881276       1.881276    6[6-(1,1,1),6-(1,6),6-(6,6)]
   319       2.098107       2.098107       2.098107    6[1-(0),6-(6,6),6-(6,6)]
   320       -1.65659       -1.65659       -1.65659    6[1-(0),1-(0),1-(0),6-(6,6)]
   321       2.920795       2.920795       2.920795    6[1-(0),1-(0),1-(0),6-(6,6)]
   322      -0.552492      -0.552492      -0.552492    6[6-(6,6),8-(29),8-(29)]
   323      -0.188758      -0.188758      -0.188758    6[6-(1,6),6-(1,6),6-(8,8)]
   324      -0.421833      -0.421833      -0.421833    6[1-(0),6-(6,6),6-(6,6)]
   325      -0.205728      -0.205728      -0.205728    6[6-(1,1,1),6-(1,6),6-(6,6)]
   326       0.340656       0.340656       0.340656    6[6-(6,6),6-(6,6),6-(6,6)]
   327       0.618624       0.618624       0.618624    6[6-(1,1,1),6-(1,6),6-(6,6)]
   328       0.321444       0.321444       0.321444    6[1-(0),6-(6,6),6-(6,6)]
   329      -0.360657      -0.360657      -0.360657    6[1-(0),1-(0),1-(0),6-(6,6)]
   330       1.206751       1.206751       1.206751    6[1-(0),1-(0),1-(0),6-(6,6)]
   331       1.977528       1.977528       1.977528    6[6-(6,6),8-(29),8-(29)]
   332       2.173103       2.173103       2.173103    6[6-(1,6),6-(1,6),6-(8,8)]
   333       3.481258       3.481258       3.481258    6[1-(0),6-(6,6),6-(6,6)]
   334      -6.330747      -6.330747      -6.330747    6[6-(1,1,1),6-(1,6),6-(6,6)]
   335      -7.415268      -7.415268      -7.415268    6[6-(6,6),6-(6,6),6-(6,6)]
   336      -8.747551      -8.747551      -8.747551    6[6-(1,1,1),6-(1,6),6-(6,6)]
   337      -8.902039      -8.902039      -8.902039    6[1-(0),6-(6,6),6-(6,6)]
   338      -4.900225      -4.900225      -4.900225    6[1-(0),1-(0),1-(0),6-(6,6)]
   339      11.825598      11.825598      11.825598    6[1-(0),1-(0),1-(0),6-(6,6)]
   340       -6.01505       -6.01505       -6.01505    6[6-(6,6),8-(29),8-(29)]
   341      -6.476465      -6.476465      -6.476465    6[6-(1,6),6-(1,6),6-(8,8)]
   342      -6.607356      -6.607356      -6.607356    6[1-(0),6-(6,6),6-(6,6)]
   343      -6.944984      -6.944984      -6.944984    6[6-(1,1,1),6-(1,6),6-(6,6)]
   344      -7.173978      -7.173978      -7.173978    6[6-(6,6),6-(6,6),6-(6,6)]
   345      -7.084975      -7.084975      -7.084975    6[6-(1,1,1),6-(1,6),6-(6,6)]
   346      -6.702756      -6.702756      -6.702756    6[1-(0),6-(6,6),6-(6,6)]
   347      -7.036272      -7.036272      -7.036272    6[1-(0),1-(0),1-(0),6-(6,6)]
   348      -7.308811      -7.308811      -7.308811    6[1-(0),1-(0),1-(0),6-(6,6)]
   349       0.295937       0.295937       0.295937    6[6-(6,6),8-(29),8-(29)]
   350       0.630651       0.630651       0.630651    6[6-(1,6),6-(1,6),6-(8,8)]
   351       0.801848       0.801848       0.801848    6[1-(0),6-(6,6),6-(6,6)]
   352       1.031379       1.031379       1.031379    6[6-(1,1,1),6-(1,6),6-(6,6)]
   353       1.097906       1.097906       1.097906    6[6-(6,6),6-(6,6),6-(6,6)]
   354         1.0158         1.0158         1.0158    6[6-(1,1,1),6-(1,6),6-(6,6)]
   355       0.802522       0.802522       0.802522    6[1-(0),6-(6,6),6-(6,6)]
   356       1.171707       1.171707       1.171707    6[1-(0),1-(0),1-(0),6-(6,6)]
   357       1.201332       1.201332       1.201332    6[1-(0),1-(0),1-(0),6-(6,6)]
   358       1.548193       1.548193       1.548193    6[6-(6,6),8-(29),8-(29)]
   359       1.461242       1.461242       1.461242    6[6-(1,6),6-(1,6),6-(8,8)]
   360       0.208547       0.208547       0.208547    6[1-(0),6-(6,6),6-(6,6)]
   361        0.09927        0.09927        0.09927    6[6-(1,1,1),6-(1,6),6-(6,6)]
   362       1.257131       1.257131       1.257131    6[6-(6,6),6-(6,6),6-(6,6)]
   363       2.503607       2.503607       2.503607    6[6-(1,1,1),6-(1,6),6-(6,6)]
   364       2.598209       2.598209       2.598209    6[1-(0),6-(6,6),6-(6,6)]
   365      -1.261523      -1.261523      -1.261523    6[1-(0),1-(0),1-(0),6-(6,6)]
   366       3.789649       3.789649       3.789649    6[1-(0),1-(0),1-(0),6-(6,6)]
   367        5.67439        5.67439        5.67439    6[6-(6,6),8-(29),8-(29)]
   368       4.379393       4.379393       4.379393    6[6-(1,6),6-(1,6),6-(8,8)]
   369        3.23672        3.23672        3.23672    6[1-(0),6-(6,6),6-(6,6)]
   370       2.045465       2.045465       2.045465    6[6-(1,1,1),6-(1,6),6-(6,6)]
   371       1.973897       1.973897       1.973897    6[6-(6,6),6-(6,6),6-(6,6)]
   372       3.119746       3.119746       3.119746    6[6-(1,1,1),6-(1,6),6-(6,6)]
   373        4.31226        4.31226        4.31226    6[1-(0),6-(6,6),6-(6,6)]
   374       0.804387       0.804387       0.804387    6[1-(0),1-(0),1-(0),6-(6,6)]
   375       3.019791       3.019791       3.019791    6[1-(0),1-(0),1-(0),6-(6,6)]
   376      -2.832722      -2.832722      -2.832722    6[6-(6,6),8-(29),8-(29)]
   377      -1.552221      -1.552221      -1.552221    6[6-(1,6),6-(1,6),6-(8,8)]
   378      -0.582731      -0.582731      -0.582731    6[1-(0),6-(6,6),6-(6,6)]
   379        0.56607        0.56607        0.56607    6[6-(1,1,1),6-(1,6),6-(6,6)]
   380       0.743403       0.743403       0.743403    6[6-(6,6),6-(6,6),6-(6,6)]
   381      -0.251934      -0.251934      -0.251934    6[6-(1,1,1),6-(1,6),6-(6,6)]
   382      -1.364099      -1.364099      -1.364099    6[1-(0),6-(6,6),6-(6,6)]
   383        1.66691        1.66691        1.66691    6[1-(0),1-(0),1-(0),6-(6,6)]
   384      -0.052859      -0.052859      -0.052859    6[1-(0),1-(0),1-(0),6-(6,6)]
   385      10.127355      10.127355      10.127355    6[6-(6,6),8-(29),8-(29)]
   386      11.404608      11.404608      11.404608    6[6-(1,6),6-(1,6),6-(8,8)]
   387      12.362832      12.362832      12.362832    6[1-(0),6-(6,6),6-(6,6)]
   388      -8.214955      -8.214955      -8.214955    6[6-(1,1,1),6-(1,6),6-(6,6)]
   389      -8.044603      -8.044603      -8.044603    6[6-(6,6),6-(6,6),6-(6,6)]
   390      -8.978699      -8.978699      -8.978699    6[6-(1,1,1),6-(1,6),6-(6,6)]
   391     -10.093892     -10.093892     -10.093892    6[1-(0),6-(6,6),6-(6,6)]
   392      -7.194995      -7.194995      -7.194995    6[1-(0),1-(0),1-(0),6-(6,6)]
   393       1.275983       1.275983       1.275983    6[1-(0),1-(0),1-(0),6-(6,6)]
   394      -3.363054      -3.363054      -3.363054    6[6-(6,6),8-(29),8-(29)]
   395      -4.622055      -4.622055      -4.622055    6[6-(1,6),6-(1,6),6-(8,8)]
   396      -4.535603      -4.535603      -4.535603    6[1-(0),6-(6,6),6-(6,6)]
   397       -5.64541       -5.64541       -5.64541    6[6-(1,1,1),6-(1,6),6-(6,6)]
   398      -6.851155      -6.851155      -6.851155    6[6-(6,6),6-(6,6),6-(6,6)]
   399      -6.946506      -6.946506      -6.946506    6[6-(1,1,1),6-(1,6),6-(6,6)]
   400      -5.817806      -5.817806      -5.817806    6[1-(0),6-(6,6),6-(6,6)]
   401      -5.490639      -5.490639      -5.490639    6[1-(0),1-(0),1-(0),6-(6,6)]
   402      -8.258983      -8.258983      -8.258983    6[1-(0),1-(0),1-(0),6-(6,6)]
   403       5.661007       5.661007       5.661007    6[6-(6,6),8-(29),8-(29)]
   404       5.548487       5.548487       5.548487    6[6-(1,6),6-(1,6),6-(8,8)]
   405       6.539048       6.539048       6.539048    6[1-(0),6-(6,6),6-(6,6)]
   406       6.411091       6.411091       6.411091    6[6-(1,1,1),6-(1,6),6-(6,6)]
   407       5.258988       5.258988       5.258988    6[6-(6,6),6-(6,6),6-(6,6)]
   408       4.319001       4.319001       4.319001    6[6-(1,1,1),6-(1,6),6-(6,6)]
   409       4.462446       4.462446       4.462446    6[1-(0),6-(6,6),6-(6,6)]
   410       7.489656       7.489656       7.489656    6[1-(0),1-(0),1-(0),6-(6,6)]
   411       3.111376       3.111376       3.111376    6[1-(0),1-(0),1-(0),6-(6,6)]
   412       8.556943       8.556943       8.556943    6[6-(6,6),8-(29),8-(29)]
   413       8.878785       8.878785       8.878785    6[6-(1,6),6-(1,6),6-(8,8)]
   414       8.379321       8.379321       8.379321    6[1-(0),6-(6,6),6-(6,6)]
   415       8.583824       8.583824       8.583824    6[6-(1,1,1),6-(1,6),6-(6,6)]
   416       9.286045       9.286045       9.286045    6[6-(6,6),6-(6,6),6-(6,6)]
   417        9.77903        9.77903        9.77903    6[6-(1,1,1),6-(1,6),6-(6,6)]
   418       9.595551       9.595551       9.595551    6[1-(0),6-(6,6),6-(6,6)]
   419       8.002007       8.002007       8.002007    6[1-(0),1-(0),1-(0),6-(6,6)]
   420      10.613354      10.613354      10.613354    6[1-(0),1-(0),1-(0),6-(6,6)]
   421       4.990831       4.990831       4.990831    8[6-(6,8),29-(8,8,8,29)]
   422       7.140343       7.140343       7.140343    8[6-(6,8),29-(8,8,8,29)]
   423       4.514904       4.514904       4.514904    8[6-(6,8),29-(8,8,8,29)]
   424       6.733305       6.733305       6.733305    8[6-(6,8),29-(8,8,8,29)]
   425       7.600635       7.600635       7.600635    8[6-(6,8),29-(8,8,8,29)]
   426       7.153249       7.153249       7.153249    8[6-(6,8),29-(8,8,8,29)]
   427       4.785189       4.785189       4.785189    8[6-(6,8),29-(8,8,8,29)]
   428       7.027924       7.027924       7.027924    8[6-(6,8),29-(8,8,8,29)]
   429      12.994178      12.994178      12.994178    8[6-(6,8),29-(8,8,8)]
   430      -8.140808      -8.140808      -8.140808    8[6-(6,8),29-(8,8,8)]
   431       7.715818       7.715818       7.715818    8[6-(6,8),29-(8,8,8)]
   432       8.689962       8.689962       8.689962    8[6-(6,8),29-(8,8,8)]
   433       0.870887       0.870887       0.870887    8[6-(6,8),29-(8,8,8,29)]
   434       1.743214       1.743214       1.743214    8[6-(6,8),29-(8,8,8,29)]
   435      -2.462226      -2.462226      -2.462226    8[6-(6,8),29-(8,8,8,29)]
   436      -1.779408      -1.779408      -1.779408    8[6-(6,8),29-(8,8,8,29)]
   437        2.86636        2.86636        2.86636    8[6-(6,8),29-(8,8,8,29)]
   438       0.748993       0.748993       0.748993    8[6-(6,8),29-(8,8,8,29)]
   439      -1.494573      -1.494573      -1.494573    8[6-(6,8),29-(8,8,8,29)]
   440      -0.391701      -0.391701      -0.391701    8[6-(6,8),29-(8,8,8,29)]
   441      10.909694      10.909694      10.909694    8[6-(6,8),29-(8,8,8)]
   442      -0.116316      -0.116316      -0.116316    8[6-(6,8),29-(8,8,8)]
   443      11.166469      11.166469      11.166469    8[6-(6,8),29-(8,8,8)]
   444      10.522441      10.522441      10.522441    8[6-(6,8),29-(8,8,8)]
   445       2.513292       2.513292       2.513292    8[6-(6,8),29-(8,8,8,29)]
   446        0.36378        0.36378        0.36378    8[6-(6,8),29-(8,8,8,29)]
   447       2.989219       2.989219       2.989219    8[6-(6,8),29-(8,8,8,29)]
   448       0.770818       0.770818       0.770818    8[6-(6,8),29-(8,8,8,29)]
   449      -0.096512      -0.096512      -0.096512    8[6-(6,8),29-(8,8,8,29)]
   450       0.350874       0.350874       0.350874    8[6-(6,8),29-(8,8,8,29)]
   451       2.718934       2.718934       2.718934    8[6-(6,8),29-(8,8,8,29)]
   452       0.476199       0.476199       0.476199    8[6-(6,8),29-(8,8,8,29)]
   453      -5.490055      -5.490055      -5.490055    8[6-(6,8),29-(8,8,8)]
   454      15.644931      15.644931      15.644931    8[6-(6,8),29-(8,8,8)]
   455      -0.211695      -0.211695      -0.211695    8[6-(6,8),29-(8,8,8)]
   456      -1.185839      -1.185839      -1.185839    8[6-(6,8),29-(8,8,8)]
   457       6.633236       6.633236       6.633236    8[6-(6,8),29-(8,8,8,29)]
   458       5.760909       5.760909       5.760909    8[6-(6,8),29-(8,8,8,29)]
   459       9.966349       9.966349       9.966349    8[6-(6,8),29-(8,8,8,29)]
   460       9.283531       9.283531       9.283531    8[6-(6,8),29-(8,8,8,29)]
   461       4.637763       4.637763       4.637763    8[6-(6,8),29-(8,8,8,29)]
   462        6.75513        6.75513        6.75513    8[6-(6,8),29-(8,8,8,29)]
   463       8.998696       8.998696       8.998696    8[6-(6,8),29-(8,8,8,29)]
   464       7.895824       7.895824       7.895824    8[6-(6,8),29-(8,8,8,29)]
   465      -3.405571      -3.405571      -3.405571    8[6-(6,8),29-(8,8,8)]
   466       7.620439       7.620439       7.620439    8[6-(6,8),29-(8,8,8)]
   467      -3.662346      -3.662346      -3.662346    8[6-(6,8),29-(8,8,8)]
   468      -3.018318      -3.018318      -3.018318    8[6-(6,8),29-(8,8,8)]
