# Supplementary material for: A collection of forcefield precursors for metal–organic frameworks
Source: RSC Adv. 2019 Nov 13;9(63):36492–507. doi: 10.1039/c9ra07327b (PMC9075174; doi:10.1039/c9ra07327b)
Supplement: RA-009-C9RA07327B-s2377 [file RA-009-C9RA07327B-s2377.txt]

TENLIJ_clean

17.517600    0.000000    0.000000
-7.886010    15.642160    0.000000
-7.886010    -5.930589    14.474297

     1      -9.448657      -9.448657      -9.448657    30[7-(6,6),7-(6,6),8-(6),8-(6),8-(6)]
     2       3.035089       3.035089       3.035089    30[7-(6,6),7-(6,6),8-(6),8-(6),8-(6)]
     3        4.26409        4.26409        4.26409    30[7-(6,6),7-(6,6),8-(6),8-(6),8-(6)]
     4       5.640637       5.640637       5.640637    30[7-(6,6),7-(6,6),8-(6),8-(6),8-(6)]
     5       -2.51851       -2.51851       -2.51851    30[7-(6,6),7-(6,6),8-(6),8-(6),8-(6)]
     6      -3.895057      -3.895057      -3.895057    30[7-(6,6),7-(6,6),8-(6),8-(6),8-(6)]
     7      11.194237      11.194237      11.194237    30[7-(6,6),7-(6,6),8-(6),8-(6),8-(6)]
     8      -1.289509      -1.289509      -1.289509    30[7-(6,6),7-(6,6),8-(6),8-(6),8-(6)]
     9        3.74529        3.74529        3.74529    1[6-(6,6)]
    10      -5.336122      -5.336122      -5.336122    1[6-(6,6)]
    11      -3.217555      -3.217555      -3.217555    1[6-(6,6)]
    12      -6.624402      -6.624402      -6.624402    1[6-(6,7)]
    13      -5.053845      -5.053845      -5.053845    1[6-(6,6)]
    14        9.49606        9.49606        9.49606    1[6-(6,6)]
    15       8.099185       8.099185       8.099185    1[6-(6,7)]
    16      -3.960239      -3.960239      -3.960239    1[6-(1,6,8)]
    17       -3.85411       -3.85411       -3.85411    1[6-(1,6,8)]
    18       1.368214       1.368214       1.368214    1[6-(6,6)]
    19      -0.793865      -0.793865      -0.793865    1[6-(6,6)]
    20      -1.281605      -1.281605      -1.281605    1[6-(6,6)]
    21       2.450146       2.450146       2.450146    1[6-(6,7)]
    22       2.832165       2.832165       2.832165    1[6-(6,6)]
    23        4.73998        4.73998        4.73998    1[6-(6,6)]
    24       4.329381       4.329381       4.329381    1[6-(6,7)]
    25      -4.967704      -4.967704      -4.967704    1[6-(1,6,8)]
    26      -3.578646      -3.578646      -3.578646    1[6-(1,6,8)]
    27       6.531784       6.531784       6.531784    1[6-(6,6)]
    28      -0.003127      -0.003127      -0.003127    1[6-(6,6)]
    29       7.862075       7.862075       7.862075    1[6-(6,6)]
    30       2.685586       2.685586       2.685586    1[6-(6,7)]
    31       0.521723       0.521723       0.521723    1[6-(6,6)]
    32       -0.53466       -0.53466       -0.53466    1[6-(6,6)]
    33       1.626962       1.626962       1.626962    1[6-(6,7)]
    34      -1.552379      -1.552379      -1.552379    1[6-(1,6,8)]
    35      -1.781793      -1.781793      -1.781793    1[6-(1,6,8)]
    36       9.363472       9.363472       9.363472    1[6-(6,6)]
    37       9.624274       9.624274       9.624274    1[6-(6,6)]
    38       8.014255       8.014255       8.014255    1[6-(6,6)]
    39       4.979831       4.979831       4.979831    1[6-(6,7)]
    40       5.191118       5.191118       5.191118    1[6-(6,6)]
    41      -10.21022      -10.21022      -10.21022    1[6-(6,6)]
    42     -10.564369     -10.564369     -10.564369    1[6-(6,7)]
    43      -3.546118      -3.546118      -3.546118    1[6-(1,6,8)]
    44      -4.811891      -4.811891      -4.811891    1[6-(1,6,8)]
    45      -4.786204      -4.786204      -4.786204    1[6-(6,6)]
    46       1.748707       1.748707       1.748707    1[6-(6,6)]
    47       1.769515       1.769515       1.769515    1[6-(6,6)]
    48      -0.940006      -0.940006      -0.940006    1[6-(6,7)]
    49       1.223857       1.223857       1.223857    1[6-(6,6)]
    50        2.28024        2.28024        2.28024    1[6-(6,6)]
    51       0.118618       0.118618       0.118618    1[6-(6,7)]
    52       3.297959       3.297959       3.297959    1[6-(1,6,8)]
    53       3.527373       3.527373       3.527373    1[6-(1,6,8)]
    54      -7.617892      -7.617892      -7.617892    1[6-(6,6)]
    55      -7.878694      -7.878694      -7.878694    1[6-(6,6)]
    56      -6.268675      -6.268675      -6.268675    1[6-(6,6)]
    57      -3.234251      -3.234251      -3.234251    1[6-(6,7)]
    58      -3.445538      -3.445538      -3.445538    1[6-(6,6)]
    59        11.9558        11.9558        11.9558    1[6-(6,6)]
    60      12.309949      12.309949      12.309949    1[6-(6,7)]
    61       5.291698       5.291698       5.291698    1[6-(1,6,8)]
    62       6.557471       6.557471       6.557471    1[6-(1,6,8)]
    63       -1.99971       -1.99971       -1.99971    1[6-(6,6)]
    64       7.081702       7.081702       7.081702    1[6-(6,6)]
    65      12.849145      12.849145      12.849145    1[6-(6,6)]
    66       8.369982       8.369982       8.369982    1[6-(6,7)]
    67       6.799425       6.799425       6.799425    1[6-(6,6)]
    68       -7.75048       -7.75048       -7.75048    1[6-(6,6)]
    69      -6.353605      -6.353605      -6.353605    1[6-(6,7)]
    70       5.705819       5.705819       5.705819    1[6-(1,6,8)]
    71        5.59969        5.59969        5.59969    1[6-(1,6,8)]
    72       0.377366       0.377366       0.377366    1[6-(6,6)]
    73       2.539445       2.539445       2.539445    1[6-(6,6)]
    74       3.027185       3.027185       3.027185    1[6-(6,6)]
    75      -0.704566      -0.704566      -0.704566    1[6-(6,7)]
    76      -1.086585      -1.086585      -1.086585    1[6-(6,6)]
    77        -2.9944        -2.9944        -2.9944    1[6-(6,6)]
    78      -2.583801      -2.583801      -2.583801    1[6-(6,7)]
    79       6.713284       6.713284       6.713284    1[6-(1,6,8)]
    80       5.324226       5.324226       5.324226    1[6-(1,6,8)]
    81       5.365056       5.365056       5.365056    6[6-(6,7),8-(30),8-(30)]
    82       5.527301       5.527301       5.527301    6[6-(1,6),6-(8,8),7-(6,30)]
    83       4.594308       4.594308       4.594308    6[1-(0),6-(1,6),6-(6,7)]
    84     -12.621904     -12.621904     -12.621904    6[1-(0),6-(1,6),6-(1,6)]
    85      -11.33845      -11.33845      -11.33845    6[1-(0),6-(1,6),6-(6,7)]
    86     -10.476213     -10.476213     -10.476213    6[6-(1,6),6-(8,8),7-(6,30)]
    87      -9.095658      -9.095658      -9.095658    6[6-(6,7),8-(0),8-(30)]
    88      -6.909171      -6.909171      -6.909171    6[1-(0),6-(1,6),7-(6,30)]
    89      -5.946723      -5.946723      -5.946723    6[1-(0),6-(1,7),6-(6,8)]
    90      -6.358146      -6.358146      -6.358146    6[6-(1,6),6-(1,6),8-(6)]
    91       -7.69674       -7.69674       -7.69674    6[1-(0),6-(1,7),6-(6,8)]
    92      -8.525104      -8.525104      -8.525104    6[1-(0),6-(1,6),7-(6,30)]
    93       -4.17108       -4.17108       -4.17108    6[1-(0),1-(0),6-(6,6,6),8-(6)]
    94       3.423328       3.423328       3.423328    6[6-(6,7),8-(30),8-(30)]
    95       2.021402       2.021402       2.021402    6[6-(1,6),6-(8,8),7-(6,30)]
    96       1.115378       1.115378       1.115378    6[1-(0),6-(1,6),6-(6,7)]
    97      -0.151257      -0.151257      -0.151257    6[1-(0),6-(1,6),6-(1,6)]
    98      -0.447384      -0.447384      -0.447384    6[1-(0),6-(1,6),6-(6,7)]
    99       0.507316       0.507316       0.507316    6[6-(1,6),6-(8,8),7-(6,30)]
   100        0.35067        0.35067        0.35067    6[6-(6,7),8-(0),8-(30)]
   101       2.914715       2.914715       2.914715    6[1-(0),6-(1,6),7-(6,30)]
   102       3.150941       3.150941       3.150941    6[1-(0),6-(1,7),6-(6,8)]
   103       3.868341       3.868341       3.868341    6[6-(1,6),6-(1,6),8-(6)]
   104       4.282695       4.282695       4.282695    6[1-(0),6-(1,7),6-(6,8)]
   105       3.997554       3.997554       3.997554    6[1-(0),6-(1,6),7-(6,30)]
   106      -4.009269      -4.009269      -4.009269    6[1-(0),1-(0),6-(6,6,6),8-(6)]
   107       4.540239       4.540239       4.540239    6[6-(6,7),8-(30),8-(30)]
   108       5.581943       5.581943       5.581943    6[6-(1,6),6-(8,8),7-(6,30)]
   109       6.486041       6.486041       6.486041    6[1-(0),6-(1,6),6-(6,7)]
   110       7.317328       7.317328       7.317328    6[1-(0),6-(1,6),6-(1,6)]
   111       7.280201       7.280201       7.280201    6[1-(0),6-(1,6),6-(6,7)]
   112       6.385217       6.385217       6.385217    6[6-(1,6),6-(8,8),7-(6,30)]
   113       6.183569       6.183569       6.183569    6[6-(6,7),8-(0),8-(30)]
   114       2.024532       2.024532       2.024532    6[1-(0),6-(1,6),7-(6,30)]
   115       0.721126       0.721126       0.721126    6[1-(0),6-(1,7),6-(6,8)]
   116      -0.258253      -0.258253      -0.258253    6[6-(1,6),6-(1,6),8-(6)]
   117       0.095993       0.095993       0.095993    6[1-(0),6-(1,7),6-(6,8)]
   118        1.40401        1.40401        1.40401    6[1-(0),6-(1,6),7-(6,30)]
   119       -1.99456       -1.99456       -1.99456    6[1-(0),1-(0),6-(6,6,6),8-(6)]
   120       7.680137       7.680137       7.680137    6[6-(6,7),8-(30),8-(30)]
   121       7.878114       7.878114       7.878114    6[6-(1,6),6-(8,8),7-(6,30)]
   122       8.813033       8.813033       8.813033    6[1-(0),6-(1,6),6-(6,7)]
   123       8.946993       8.946993       8.946993    6[1-(0),6-(1,6),6-(1,6)]
   124       7.996792       7.996792       7.996792    6[1-(0),6-(1,6),6-(6,7)]
   125       7.074839       7.074839       7.074839    6[6-(1,6),6-(8,8),7-(6,30)]
   126       6.052579       6.052579       6.052579    6[6-(6,7),8-(0),8-(30)]
   127       5.461083       5.461083       5.461083    6[1-(0),6-(1,6),7-(6,30)]
   128     -11.951784     -11.951784     -11.951784    6[1-(0),6-(1,7),6-(6,8)]
   129     -11.278382     -11.278382     -11.278382    6[6-(1,6),6-(1,6),8-(6)]
   130     -10.708388     -10.708388     -10.708388    6[1-(0),6-(1,7),6-(6,8)]
   131       -10.9029       -10.9029       -10.9029    6[1-(0),6-(1,6),7-(6,30)]
   132      -3.851531      -3.851531      -3.851531    6[1-(0),1-(0),6-(6,6,6),8-(6)]
   133       -3.50661       -3.50661       -3.50661    6[6-(1,1,8),6-(1,1,8),6-(1,1,8),6-(1,1,8)]
   134      -2.794659      -2.794659      -2.794659    6[6-(6,7),8-(30),8-(30)]
   135      -3.836363      -3.836363      -3.836363    6[6-(1,6),6-(8,8),7-(6,30)]
   136      -4.740461      -4.740461      -4.740461    6[1-(0),6-(1,6),6-(6,7)]
   137      -5.571748      -5.571748      -5.571748    6[1-(0),6-(1,6),6-(1,6)]
   138      -5.534621      -5.534621      -5.534621    6[1-(0),6-(1,6),6-(6,7)]
   139      -4.639637      -4.639637      -4.639637    6[6-(1,6),6-(8,8),7-(6,30)]
   140      -4.437989      -4.437989      -4.437989    6[6-(6,7),8-(0),8-(30)]
   141      -0.278952      -0.278952      -0.278952    6[1-(0),6-(1,6),7-(6,30)]
   142       1.024454       1.024454       1.024454    6[1-(0),6-(1,7),6-(6,8)]
   143       2.003833       2.003833       2.003833    6[6-(1,6),6-(1,6),8-(6)]
   144       1.649587       1.649587       1.649587    6[1-(0),6-(1,7),6-(6,8)]
   145        0.34157        0.34157        0.34157    6[1-(0),6-(1,6),7-(6,30)]
   146        3.74014        3.74014        3.74014    6[1-(0),1-(0),6-(6,6,6),8-(6)]
   147      -5.934557      -5.934557      -5.934557    6[6-(6,7),8-(30),8-(30)]
   148      -6.132534      -6.132534      -6.132534    6[6-(1,6),6-(8,8),7-(6,30)]
   149      -7.067453      -7.067453      -7.067453    6[1-(0),6-(1,6),6-(6,7)]
   150      -7.201413      -7.201413      -7.201413    6[1-(0),6-(1,6),6-(1,6)]
   151      -6.251212      -6.251212      -6.251212    6[1-(0),6-(1,6),6-(6,7)]
   152      -5.329259      -5.329259      -5.329259    6[6-(1,6),6-(8,8),7-(6,30)]
   153      -4.306999      -4.306999      -4.306999    6[6-(6,7),8-(0),8-(30)]
   154      -3.715503      -3.715503      -3.715503    6[1-(0),6-(1,6),7-(6,30)]
   155      -3.820236      -3.820236      -3.820236    6[1-(0),6-(1,7),6-(6,8)]
   156      13.023962      13.023962      13.023962    6[6-(1,6),6-(1,6),8-(6)]
   157      12.453968      12.453968      12.453968    6[1-(0),6-(1,7),6-(6,8)]
   158       12.64848       12.64848       12.64848    6[1-(0),6-(1,6),7-(6,30)]
   159       5.597111       5.597111       5.597111    6[1-(0),1-(0),6-(6,6,6),8-(6)]
   160      -3.619476      -3.619476      -3.619476    6[6-(6,7),8-(30),8-(30)]
   161      -3.781721      -3.781721      -3.781721    6[6-(1,6),6-(8,8),7-(6,30)]
   162      -2.848728      -2.848728      -2.848728    6[1-(0),6-(1,6),6-(6,7)]
   163      14.367484      14.367484      14.367484    6[1-(0),6-(1,6),6-(1,6)]
   164       13.08403       13.08403       13.08403    6[1-(0),6-(1,6),6-(6,7)]
   165      12.221793      12.221793      12.221793    6[6-(1,6),6-(8,8),7-(6,30)]
   166      10.841238      10.841238      10.841238    6[6-(6,7),8-(0),8-(30)]
   167       8.654751       8.654751       8.654751    6[1-(0),6-(1,6),7-(6,30)]
   168       7.692303       7.692303       7.692303    6[1-(0),6-(1,7),6-(6,8)]
   169       8.103726       8.103726       8.103726    6[6-(1,6),6-(1,6),8-(6)]
   170        9.44232        9.44232        9.44232    6[1-(0),6-(1,7),6-(6,8)]
   171      10.270684      10.270684      10.270684    6[1-(0),6-(1,6),7-(6,30)]
   172        5.91666        5.91666        5.91666    6[1-(0),1-(0),6-(6,6,6),8-(6)]
   173      -1.677748      -1.677748      -1.677748    6[6-(6,7),8-(30),8-(30)]
   174      -0.275822      -0.275822      -0.275822    6[6-(1,6),6-(8,8),7-(6,30)]
   175       0.630202       0.630202       0.630202    6[1-(0),6-(1,6),6-(6,7)]
   176       1.896837       1.896837       1.896837    6[1-(0),6-(1,6),6-(1,6)]
   177       2.192964       2.192964       2.192964    6[1-(0),6-(1,6),6-(6,7)]
   178       1.238264       1.238264       1.238264    6[6-(1,6),6-(8,8),7-(6,30)]
   179        1.39491        1.39491        1.39491    6[6-(6,7),8-(0),8-(30)]
   180      -1.169135      -1.169135      -1.169135    6[1-(0),6-(1,6),7-(6,30)]
   181      -1.405361      -1.405361      -1.405361    6[1-(0),6-(1,7),6-(6,8)]
   182      -2.122761      -2.122761      -2.122761    6[6-(1,6),6-(1,6),8-(6)]
   183      -2.537115      -2.537115      -2.537115    6[1-(0),6-(1,7),6-(6,8)]
   184      -2.251974      -2.251974      -2.251974    6[1-(0),6-(1,6),7-(6,30)]
   185       5.754849       5.754849       5.754849    6[1-(0),1-(0),6-(6,6,6),8-(6)]
   186        5.25219        5.25219        5.25219    6[6-(1,1,8),6-(1,1,8),6-(1,1,8),6-(1,1,8)]
   187      -8.176829      -8.176829      -8.176829    7[6-(1,6),6-(1,6),30-(7,8,8,8)]
   188     -10.827289     -10.827289     -10.827289    7[6-(6,6),6-(6,6),30-(7,8,8,8)]
   189       3.295986       3.295986       3.295986    7[6-(1,6),6-(1,6),30-(7,8,8,8)]
   190       1.706927       1.706927       1.706927    7[6-(6,6),6-(6,6),30-(7,8,8,8)]
   191       2.382968       2.382968       2.382968    7[6-(1,6),6-(1,6),30-(7,8,8,8)]
   192        5.55546        5.55546        5.55546    7[6-(6,6),6-(6,6),30-(7,8,8,8)]
   193       5.989035       5.989035       5.989035    7[6-(1,6),6-(1,6),30-(7,8,8,8)]
   194       7.056062       7.056062       7.056062    7[6-(6,6),6-(6,6),30-(7,8,8,8)]
   195      -0.637388      -0.637388      -0.637388    7[6-(1,6),6-(1,6),30-(7,8,8,8)]
   196       -3.80988       -3.80988       -3.80988    7[6-(6,6),6-(6,6),30-(7,8,8,8)]
   197      -4.243455      -4.243455      -4.243455    7[6-(1,6),6-(1,6),30-(7,8,8,8)]
   198      -5.310482      -5.310482      -5.310482    7[6-(6,6),6-(6,6),30-(7,8,8,8)]
   199       9.922409       9.922409       9.922409    7[6-(1,6),6-(1,6),30-(7,8,8,8)]
   200      12.572869      12.572869      12.572869    7[6-(6,6),6-(6,6),30-(7,8,8,8)]
   201      -1.550406      -1.550406      -1.550406    7[6-(1,6),6-(1,6),30-(7,8,8,8)]
   202       0.038653       0.038653       0.038653    7[6-(6,6),6-(6,6),30-(7,8,8,8)]
   203       6.308778       6.308778       6.308778    8[6-(6,8),30-(7,7,8,8)]
   204       4.265872       4.265872       4.265872    8[6-(6,8),30-(7,7,8,8)]
   205      -8.435216      -8.435216      -8.435216    8[6-(6,8),30-(7,7,8,8)]
   206      -8.726762      -8.726762      -8.726762    8[6-(6,8)]
   207      -5.558744      -5.558744      -5.558744    8[6-(1,1,6),6-(6,6)]
   208        4.10507        4.10507        4.10507    8[6-(6,8),30-(7,7,8,8)]
   209       3.807409       3.807409       3.807409    8[6-(6,8),30-(7,7,8,8)]
   210       1.346291       1.346291       1.346291    8[6-(6,8),30-(7,7,8,8)]
   211      -0.740584      -0.740584      -0.740584    8[6-(6,8)]
   212       4.190015       4.190015       4.190015    8[6-(1,1,6),6-(6,6)]
   213        3.81997        3.81997        3.81997    8[6-(6,8),30-(7,7,8,8)]
   214       4.487485       4.487485       4.487485    8[6-(6,8),30-(7,7,8,8)]
   215       5.295822       5.295822       5.295822    8[6-(6,8),30-(7,7,8,8)]
   216       6.972391       6.972391       6.972391    8[6-(6,8)]
   217      -1.564276      -1.564276      -1.564276    8[6-(1,1,6),6-(6,6)]
   218       6.774942       6.774942       6.774942    8[6-(6,8),30-(7,7,8,8)]
   219       8.447994       8.447994       8.447994    8[6-(6,8),30-(7,7,8,8)]
   220       5.284264       5.284264       5.284264    8[6-(6,8),30-(7,7,8,8)]
   221       5.986116       5.986116       5.986116    8[6-(6,8)]
   222     -11.093435     -11.093435     -11.093435    8[6-(1,1,6),6-(6,6)]
   223       -2.07439       -2.07439       -2.07439    8[6-(6,8),30-(7,7,8,8)]
   224      -2.741905      -2.741905      -2.741905    8[6-(6,8),30-(7,7,8,8)]
   225      -3.550242      -3.550242      -3.550242    8[6-(6,8),30-(7,7,8,8)]
   226      -5.226811      -5.226811      -5.226811    8[6-(6,8)]
   227       3.309856       3.309856       3.309856    8[6-(1,1,6),6-(6,6)]
   228      -5.029362      -5.029362      -5.029362    8[6-(6,8),30-(7,7,8,8)]
   229      -6.702414      -6.702414      -6.702414    8[6-(6,8),30-(7,7,8,8)]
   230      -3.538684      -3.538684      -3.538684    8[6-(6,8),30-(7,7,8,8)]
   231      -4.240536      -4.240536      -4.240536    8[6-(6,8)]
   232      12.839015      12.839015      12.839015    8[6-(1,1,6),6-(6,6)]
   233      -4.563198      -4.563198      -4.563198    8[6-(6,8),30-(7,7,8,8)]
   234      -2.520292      -2.520292      -2.520292    8[6-(6,8),30-(7,7,8,8)]
   235      10.180796      10.180796      10.180796    8[6-(6,8),30-(7,7,8,8)]
   236      10.472342      10.472342      10.472342    8[6-(6,8)]
   237       7.304324       7.304324       7.304324    8[6-(1,1,6),6-(6,6)]
   238       -2.35949       -2.35949       -2.35949    8[6-(6,8),30-(7,7,8,8)]
   239      -2.061829      -2.061829      -2.061829    8[6-(6,8),30-(7,7,8,8)]
   240       0.399289       0.399289       0.399289    8[6-(6,8),30-(7,7,8,8)]
   241       2.486164       2.486164       2.486164    8[6-(6,8)]
   242      -2.444435      -2.444435      -2.444435    8[6-(1,1,6),6-(6,6)]
