# Supplementary material for: A collection of forcefield precursors for metal–organic frameworks
Source: RSC Adv. 2019 Nov 13;9(63):36492–507. doi: 10.1039/c9ra07327b (PMC9075174; doi:10.1039/c9ra07327b)
Supplement: RA-009-C9RA07327B-s2378 [file RA-009-C9RA07327B-s2378.txt]

TEQPAI_clean

14.489000    0.000000    0.000000
0.000000    18.115000    0.000000
0.000000    0.000000    22.113000

     1       7.131051       7.131051       7.131051    30[8-(30,30,30),8-(6),8-(6),8-(6)]
     2       9.500148       9.500148       9.500148    30[8-(30,30,30),8-(6),8-(6)]
     3       9.282523       9.282523       9.282523    30[8-(30,30,30),8-(6),8-(6),8-(6)]
     4       7.173794       7.173794       7.173794    30[8-(30,30,30),8-(6),8-(6),8-(6)]
     5       7.357949       7.357949       7.357949    30[8-(30,30,30),8-(6),8-(6),8-(6)]
     6       4.988852       4.988852       4.988852    30[8-(30,30,30),8-(6),8-(6)]
     7       5.206477       5.206477       5.206477    30[8-(30,30,30),8-(6),8-(6),8-(6)]
     8       7.315206       7.315206       7.315206    30[8-(30,30,30),8-(6),8-(6),8-(6)]
     9       0.113449       0.113449       0.113449    30[8-(30,30,30),8-(6),8-(6),8-(6)]
    10      12.233352      12.233352      12.233352    30[8-(30,30,30),8-(6),8-(6)]
    11      12.450977      12.450977      12.450977    30[8-(30,30,30),8-(6),8-(6),8-(6)]
    12       0.070706       0.070706       0.070706    30[8-(30,30,30),8-(6),8-(6),8-(6)]
    13      14.375551      14.375551      14.375551    30[8-(30,30,30),8-(6),8-(6),8-(6)]
    14       2.255648       2.255648       2.255648    30[8-(30,30,30),8-(6),8-(6)]
    15       2.038023       2.038023       2.038023    30[8-(30,30,30),8-(6),8-(6),8-(6)]
    16      14.418294      14.418294      14.418294    30[8-(30,30,30),8-(6),8-(6),8-(6)]
    17       1.853143       1.853143       1.853143    1[6-(1,1,6)]
    18       3.112237       3.112237       3.112237    1[6-(1,1,6)]
    19       3.232496       3.232496       3.232496    1[6-(1,1,6)]
    20       8.422456       8.422456       8.422456    1[6-(1,1,6)]
    21       7.650192       7.650192       7.650192    1[6-(1,1,6)]
    22        8.93102        8.93102        8.93102    1[6-(1,1,6)]
    23       7.684966       7.684966       7.684966    1[6-(1,1,6)]
    24       6.640309       6.640309       6.640309    1[6-(1,1,6)]
    25       8.032702       8.032702       8.032702    1[6-(1,1,6)]
    26       4.753841       4.753841       4.753841    1[6-(1,1,6)]
    27       5.463802       5.463802       5.463802    1[6-(1,1,6)]
    28        4.95234        4.95234        4.95234    1[6-(1,1,6)]
    29       0.320207       0.320207       0.320207    1[6-(1,1,6)]
    30       13.47477       13.47477       13.47477    1[6-(1,1,6)]
    31      13.467526      13.467526      13.467526    1[6-(1,1,6)]
    32       4.356842       4.356842       4.356842    1[6-(1,1,6)]
    33       4.632133       4.632133       4.632133    1[6-(1,1,6)]
    34       4.126467       4.126467       4.126467    1[6-(1,1,6)]
    35      12.635857      12.635857      12.635857    1[6-(1,1,6)]
    36      11.376763      11.376763      11.376763    1[6-(1,1,6)]
    37      11.256504      11.256504      11.256504    1[6-(1,1,6)]
    38       6.066544       6.066544       6.066544    1[6-(1,1,6)]
    39       6.838808       6.838808       6.838808    1[6-(1,1,6)]
    40        5.55798        5.55798        5.55798    1[6-(1,1,6)]
    41       6.804034       6.804034       6.804034    1[6-(1,1,6)]
    42       7.848691       7.848691       7.848691    1[6-(1,1,6)]
    43       6.456298       6.456298       6.456298    1[6-(1,1,6)]
    44       9.735159       9.735159       9.735159    1[6-(1,1,6)]
    45       9.025198       9.025198       9.025198    1[6-(1,1,6)]
    46        9.53666        9.53666        9.53666    1[6-(1,1,6)]
    47      14.168793      14.168793      14.168793    1[6-(1,1,6)]
    48        1.01423        1.01423        1.01423    1[6-(1,1,6)]
    49       1.021474       1.021474       1.021474    1[6-(1,1,6)]
    50      10.132158      10.132158      10.132158    1[6-(1,1,6)]
    51       9.856867       9.856867       9.856867    1[6-(1,1,6)]
    52      10.362533      10.362533      10.362533    1[6-(1,1,6)]
    53       5.391357       5.391357       5.391357    1[6-(1,1,6)]
    54       4.132263       4.132263       4.132263    1[6-(1,1,6)]
    55       4.012004       4.012004       4.012004    1[6-(1,1,6)]
    56      13.311044      13.311044      13.311044    1[6-(1,1,6)]
    57      14.083308      14.083308      14.083308    1[6-(1,1,6)]
    58       12.80248       12.80248       12.80248    1[6-(1,1,6)]
    59      14.048534      14.048534      14.048534    1[6-(1,1,6)]
    60       0.604191       0.604191       0.604191    1[6-(1,1,6)]
    61      13.700798      13.700798      13.700798    1[6-(1,1,6)]
    62       2.490659       2.490659       2.490659    1[6-(1,1,6)]
    63       1.780698       1.780698       1.780698    1[6-(1,1,6)]
    64        2.29216        2.29216        2.29216    1[6-(1,1,6)]
    65       6.924293       6.924293       6.924293    1[6-(1,1,6)]
    66        8.25873        8.25873        8.25873    1[6-(1,1,6)]
    67       8.265975       8.265975       8.265975    1[6-(1,1,6)]
    68       2.887658       2.887658       2.887658    1[6-(1,1,6)]
    69       2.612367       2.612367       2.612367    1[6-(1,1,6)]
    70       3.118033       3.118033       3.118033    1[6-(1,1,6)]
    71       9.097643       9.097643       9.097643    1[6-(1,1,6)]
    72      10.356737      10.356737      10.356737    1[6-(1,1,6)]
    73      10.476996      10.476996      10.476996    1[6-(1,1,6)]
    74       1.177956       1.177956       1.177956    1[6-(1,1,6)]
    75       0.405692       0.405692       0.405692    1[6-(1,1,6)]
    76        1.68652        1.68652        1.68652    1[6-(1,1,6)]
    77       0.440466       0.440466       0.440466    1[6-(1,1,6)]
    78      13.884809      13.884809      13.884809    1[6-(1,1,6)]
    79       0.788202       0.788202       0.788202    1[6-(1,1,6)]
    80      11.998341      11.998341      11.998341    1[6-(1,1,6)]
    81      12.708302      12.708302      12.708302    1[6-(1,1,6)]
    82       12.19684       12.19684       12.19684    1[6-(1,1,6)]
    83       7.564707       7.564707       7.564707    1[6-(1,1,6)]
    84        6.23027        6.23027        6.23027    1[6-(1,1,6)]
    85       6.223025       6.223025       6.223025    1[6-(1,1,6)]
    86      11.601342      11.601342      11.601342    1[6-(1,1,6)]
    87      11.876633      11.876633      11.876633    1[6-(1,1,6)]
    88      11.370967      11.370967      11.370967    1[6-(1,1,6)]
    89       4.798757       4.798757       4.798757    6[6-(6,16),8-(30),8-(30)]
    90       3.294799       3.294799       3.294799    6[6-(6,6),6-(8,8),16-(6)]
    91       2.345769       2.345769       2.345769    6[6-(1,1,1),6-(6,16),6-(6,6)]
    92       2.661629       2.661629       2.661629    6[1-(0),1-(0),1-(0),6-(6,6)]
    93       7.432857       7.432857       7.432857    6[6-(6,16),8-(30),8-(30)]
    94       6.992391       6.992391       6.992391    6[6-(6,6),6-(8,8),16-(6)]
    95       7.308252       7.308252       7.308252    6[6-(1,1,1),6-(6,16),6-(6,6)]
    96        6.75767        6.75767        6.75767    6[6-(16,16),6-(6,6),6-(6,6)]
    97       6.073789       6.073789       6.073789    6[6-(6,6),16-(6),16-(6)]
    98       6.750425       6.750425       6.750425    6[6-(1,1,1),6-(6,16),6-(6,6)]
    99       6.167967       6.167967       6.167967    6[6-(6,6),6-(8,8),16-(6)]
   100        8.15296        8.15296        8.15296    6[1-(0),1-(0),1-(0),6-(6,6)]
   101       7.331434       7.331434       7.331434    6[1-(0),1-(0),1-(0),6-(6,6)]
   102       8.083413       8.083413       8.083413    6[6-(6,16),8-(30),8-(30)]
   103       7.757411       7.757411       7.757411    6[6-(6,6),6-(8,8),16-(6)]
   104       6.643207       6.643207       6.643207    6[6-(1,1,1),6-(6,16),6-(6,6)]
   105       5.339196       5.339196       5.339196    6[1-(0),1-(0),1-(0),6-(6,6)]
   106      11.795495      11.795495      11.795495    6[6-(6,16),8-(0),8-(30)]
   107      13.234253      13.234253      13.234253    6[6-(6,6),6-(8,8),16-(6)]
   108      14.205016      14.205016      14.205016    6[6-(1,1,1),6-(6,16),6-(6,6)]
   109       1.043208       1.043208       1.043208    6[6-(16,16),6-(6,6),6-(6,6)]
   110       1.009883       1.009883       1.009883    6[6-(6,6),16-(6),16-(6)]
   111      13.970294      13.970294      13.970294    6[1-(0),1-(0),1-(0),6-(6,6)]
   112       6.751874       6.751874       6.751874    6[6-(6,16),8-(30),8-(30)]
   113       6.959067       6.959067       6.959067    6[6-(6,6),6-(8,8),16-(6)]
   114       6.147683       6.147683       6.147683    6[6-(1,1,1),6-(6,16),6-(6,6)]
   115       6.893866       6.893866       6.893866    6[6-(16,16),6-(6,6),6-(6,6)]
   116       8.145716       8.145716       8.145716    6[6-(6,6),16-(6),16-(6)]
   117       4.674151       4.674151       4.674151    6[1-(0),1-(0),1-(0),6-(6,6)]
   118       6.182456       6.182456       6.182456    6[6-(6,16),8-(30),8-(30)]
   119       9.690243       9.690243       9.690243    6[6-(6,16),8-(30),8-(30)]
   120      11.194201      11.194201      11.194201    6[6-(6,6),6-(8,8),16-(6)]
   121      12.143231      12.143231      12.143231    6[6-(1,1,1),6-(6,16),6-(6,6)]
   122      11.827371      11.827371      11.827371    6[1-(0),1-(0),1-(0),6-(6,6)]
   123       7.056143       7.056143       7.056143    6[6-(6,16),8-(30),8-(30)]
   124       7.496609       7.496609       7.496609    6[6-(6,6),6-(8,8),16-(6)]
   125       7.180748       7.180748       7.180748    6[6-(1,1,1),6-(6,16),6-(6,6)]
   126        7.73133        7.73133        7.73133    6[6-(16,16),6-(6,6),6-(6,6)]
   127       8.415211       8.415211       8.415211    6[6-(6,6),16-(6),16-(6)]
   128       7.738575       7.738575       7.738575    6[6-(1,1,1),6-(6,16),6-(6,6)]
   129       8.321033       8.321033       8.321033    6[6-(6,6),6-(8,8),16-(6)]
   130        6.33604        6.33604        6.33604    6[1-(0),1-(0),1-(0),6-(6,6)]
   131       7.157566       7.157566       7.157566    6[1-(0),1-(0),1-(0),6-(6,6)]
   132       6.405587       6.405587       6.405587    6[6-(6,16),8-(30),8-(30)]
   133       6.731589       6.731589       6.731589    6[6-(6,6),6-(8,8),16-(6)]
   134       7.845793       7.845793       7.845793    6[6-(1,1,1),6-(6,16),6-(6,6)]
   135       9.149803       9.149803       9.149803    6[1-(0),1-(0),1-(0),6-(6,6)]
   136       2.693505       2.693505       2.693505    6[6-(6,16),8-(0),8-(30)]
   137       1.254747       1.254747       1.254747    6[6-(6,6),6-(8,8),16-(6)]
   138       0.283984       0.283984       0.283984    6[6-(1,1,1),6-(6,16),6-(6,6)]
   139      13.445792      13.445792      13.445792    6[6-(16,16),6-(6,6),6-(6,6)]
   140      13.479117      13.479117      13.479117    6[6-(6,6),16-(6),16-(6)]
   141       0.518706       0.518706       0.518706    6[1-(0),1-(0),1-(0),6-(6,6)]
   142       7.737126       7.737126       7.737126    6[6-(6,16),8-(30),8-(30)]
   143       7.529933       7.529933       7.529933    6[6-(6,6),6-(8,8),16-(6)]
   144       8.341317       8.341317       8.341317    6[6-(1,1,1),6-(6,16),6-(6,6)]
   145       7.595134       7.595134       7.595134    6[6-(16,16),6-(6,6),6-(6,6)]
   146       6.343284       6.343284       6.343284    6[6-(6,6),16-(6),16-(6)]
   147       9.814849       9.814849       9.814849    6[1-(0),1-(0),1-(0),6-(6,6)]
   148       8.306544       8.306544       8.306544    6[6-(6,16),8-(30),8-(30)]
   149       2.445743       2.445743       2.445743    6[6-(6,16),8-(30),8-(30)]
   150       3.949701       3.949701       3.949701    6[6-(6,6),6-(8,8),16-(6)]
   151       4.898731       4.898731       4.898731    6[6-(1,1,1),6-(6,16),6-(6,6)]
   152       4.582871       4.582871       4.582871    6[1-(0),1-(0),1-(0),6-(6,6)]
   153      14.300643      14.300643      14.300643    6[6-(6,16),8-(30),8-(30)]
   154       0.252109       0.252109       0.252109    6[6-(6,6),6-(8,8),16-(6)]
   155      14.425248      14.425248      14.425248    6[6-(1,1,1),6-(6,16),6-(6,6)]
   156        0.48683        0.48683        0.48683    6[6-(16,16),6-(6,6),6-(6,6)]
   157       1.170711       1.170711       1.170711    6[6-(6,6),16-(6),16-(6)]
   158       0.494075       0.494075       0.494075    6[6-(1,1,1),6-(6,16),6-(6,6)]
   159       1.076533       1.076533       1.076533    6[6-(6,6),6-(8,8),16-(6)]
   160       13.58054       13.58054       13.58054    6[1-(0),1-(0),1-(0),6-(6,6)]
   161      14.402066      14.402066      14.402066    6[1-(0),1-(0),1-(0),6-(6,6)]
   162      13.650087      13.650087      13.650087    6[6-(6,16),8-(30),8-(30)]
   163      13.976089      13.976089      13.976089    6[6-(6,6),6-(8,8),16-(6)]
   164       0.601293       0.601293       0.601293    6[6-(1,1,1),6-(6,16),6-(6,6)]
   165       1.905304       1.905304       1.905304    6[1-(0),1-(0),1-(0),6-(6,6)]
   166       9.938005       9.938005       9.938005    6[6-(6,16),8-(0),8-(30)]
   167       8.499247       8.499247       8.499247    6[6-(6,6),6-(8,8),16-(6)]
   168       7.528484       7.528484       7.528484    6[6-(1,1,1),6-(6,16),6-(6,6)]
   169       6.201292       6.201292       6.201292    6[6-(16,16),6-(6,6),6-(6,6)]
   170       6.234617       6.234617       6.234617    6[6-(6,6),16-(6),16-(6)]
   171       7.763206       7.763206       7.763206    6[1-(0),1-(0),1-(0),6-(6,6)]
   172       0.492626       0.492626       0.492626    6[6-(6,16),8-(30),8-(30)]
   173       0.285433       0.285433       0.285433    6[6-(6,6),6-(8,8),16-(6)]
   174       1.096817       1.096817       1.096817    6[6-(1,1,1),6-(6,16),6-(6,6)]
   175       0.350634       0.350634       0.350634    6[6-(16,16),6-(6,6),6-(6,6)]
   176      13.587784      13.587784      13.587784    6[6-(6,6),16-(6),16-(6)]
   177       2.570349       2.570349       2.570349    6[1-(0),1-(0),1-(0),6-(6,6)]
   178       1.062044       1.062044       1.062044    6[6-(6,16),8-(30),8-(30)]
   179      12.043257      12.043257      12.043257    6[6-(6,16),8-(30),8-(30)]
   180      10.539299      10.539299      10.539299    6[6-(6,6),6-(8,8),16-(6)]
   181       9.590269       9.590269       9.590269    6[6-(1,1,1),6-(6,16),6-(6,6)]
   182       9.906129       9.906129       9.906129    6[1-(0),1-(0),1-(0),6-(6,6)]
   183       0.188357       0.188357       0.188357    6[6-(6,16),8-(30),8-(30)]
   184      14.236891      14.236891      14.236891    6[6-(6,6),6-(8,8),16-(6)]
   185       0.063752       0.063752       0.063752    6[6-(1,1,1),6-(6,16),6-(6,6)]
   186       14.00217       14.00217       14.00217    6[6-(16,16),6-(6,6),6-(6,6)]
   187      13.318289      13.318289      13.318289    6[6-(6,6),16-(6),16-(6)]
   188      13.994925      13.994925      13.994925    6[6-(1,1,1),6-(6,16),6-(6,6)]
   189      13.412467      13.412467      13.412467    6[6-(6,6),6-(8,8),16-(6)]
   190        0.90846        0.90846        0.90846    6[1-(0),1-(0),1-(0),6-(6,6)]
   191       0.086934       0.086934       0.086934    6[1-(0),1-(0),1-(0),6-(6,6)]
   192       0.838913       0.838913       0.838913    6[6-(6,16),8-(30),8-(30)]
   193       0.512911       0.512911       0.512911    6[6-(6,6),6-(8,8),16-(6)]
   194      13.887707      13.887707      13.887707    6[6-(1,1,1),6-(6,16),6-(6,6)]
   195      12.583697      12.583697      12.583697    6[1-(0),1-(0),1-(0),6-(6,6)]
   196       4.550995       4.550995       4.550995    6[6-(6,16),8-(0),8-(30)]
   197       5.989753       5.989753       5.989753    6[6-(6,6),6-(8,8),16-(6)]
   198       6.960516       6.960516       6.960516    6[6-(1,1,1),6-(6,16),6-(6,6)]
   199       8.287708       8.287708       8.287708    6[6-(16,16),6-(6,6),6-(6,6)]
   200       8.254383       8.254383       8.254383    6[6-(6,6),16-(6),16-(6)]
   201       6.725794       6.725794       6.725794    6[1-(0),1-(0),1-(0),6-(6,6)]
   202      13.996374      13.996374      13.996374    6[6-(6,16),8-(30),8-(30)]
   203      14.203567      14.203567      14.203567    6[6-(6,6),6-(8,8),16-(6)]
   204      13.392183      13.392183      13.392183    6[6-(1,1,1),6-(6,16),6-(6,6)]
   205      14.138366      14.138366      14.138366    6[6-(16,16),6-(6,6),6-(6,6)]
   206       0.901216       0.901216       0.901216    6[6-(6,6),16-(6),16-(6)]
   207      11.918651      11.918651      11.918651    6[1-(0),1-(0),1-(0),6-(6,6)]
   208      13.426956      13.426956      13.426956    6[6-(6,16),8-(30),8-(30)]
   209       2.603673       2.603673       2.603673    16[6-(6,16),6-(6,6)]
   210       6.069442       6.069442       6.069442    16[6-(6,16),6-(6,6)]
   211       5.539145       5.539145       5.539145    16[6-(6,16),6-(6,6)]
   212       9.106336       9.106336       9.106336    16[6-(6,16),6-(6,6)]
   213      13.958703      13.958703      13.958703    16[6-(6,16),6-(6,6)]
   214       8.497798       8.497798       8.497798    16[6-(6,16),6-(6,6)]
   215      11.885327      11.885327      11.885327    16[6-(6,16),6-(6,6)]
   216       8.419558       8.419558       8.419558    16[6-(6,16),6-(6,6)]
   217       8.949855       8.949855       8.949855    16[6-(6,16),6-(6,6)]
   218       5.382663       5.382663       5.382663    16[6-(6,16),6-(6,6)]
   219       0.530297       0.530297       0.530297    16[6-(6,16),6-(6,6)]
   220       5.991201       5.991201       5.991201    16[6-(6,16),6-(6,6)]
   221       4.640827       4.640827       4.640827    16[6-(6,16),6-(6,6)]
   222       1.175058       1.175058       1.175058    16[6-(6,16),6-(6,6)]
   223       1.705355       1.705355       1.705355    16[6-(6,16),6-(6,6)]
   224      12.627164      12.627164      12.627164    16[6-(6,16),6-(6,6)]
   225       7.774797       7.774797       7.774797    16[6-(6,16),6-(6,6)]
   226      13.235702      13.235702      13.235702    16[6-(6,16),6-(6,6)]
   227       9.848173       9.848173       9.848173    16[6-(6,16),6-(6,6)]
   228      13.313942      13.313942      13.313942    16[6-(6,16),6-(6,6)]
   229      12.783645      12.783645      12.783645    16[6-(6,16),6-(6,6)]
   230       1.861837       1.861837       1.861837    16[6-(6,16),6-(6,6)]
   231       6.714203       6.714203       6.714203    16[6-(6,16),6-(6,6)]
   232       1.253298       1.253298       1.253298    16[6-(6,16),6-(6,6)]
   233        8.33842        8.33842        8.33842    8[30-(8,8),30-(8,8,8),30-(8,8,8),30-(8,8,8)]
   234       5.358032       5.358032       5.358032    8[6-(6,8),30-(8,8,8)]
   235        5.34789        5.34789        5.34789    8[6-(6,8),30-(8,8,8)]
   236       6.833012       6.833012       6.833012    8[6-(6,8),30-(8,8,8)]
   237       8.352908       8.352908       8.352908    8[6-(6,8),30-(8,8)]
   238       9.268613       9.268613       9.268613    8[6-(6,8),30-(8,8)]
   239       7.167708       7.167708       7.167708    8[6-(6,8),30-(8,8,8)]
   240      11.250708      11.250708      11.250708    8[6-(6,8)]
   241      11.207241      11.207241      11.207241    8[6-(6,8),30-(8,8,8)]
   242       5.543491       5.543491       5.543491    8[6-(6,8),30-(8,8,8)]
   243       7.576298       7.576298       7.576298    8[6-(6,8),30-(8,8,8)]
   244        6.69102        6.69102        6.69102    8[6-(6,8),30-(8,8,8)]
   245       5.653608       5.653608       5.653608    8[6-(6,8),30-(8,8,8)]
   246        6.15058        6.15058        6.15058    8[30-(8,8),30-(8,8,8),30-(8,8,8),30-(8,8,8)]
   247       9.130968       9.130968       9.130968    8[6-(6,8),30-(8,8,8)]
   248        9.14111        9.14111        9.14111    8[6-(6,8),30-(8,8,8)]
   249       7.655988       7.655988       7.655988    8[6-(6,8),30-(8,8,8)]
   250       6.136092       6.136092       6.136092    8[6-(6,8),30-(8,8)]
   251       5.220387       5.220387       5.220387    8[6-(6,8),30-(8,8)]
   252       7.321292       7.321292       7.321292    8[6-(6,8),30-(8,8,8)]
   253       3.238291       3.238291       3.238291    8[6-(6,8)]
   254       3.281759       3.281759       3.281759    8[6-(6,8),30-(8,8,8)]
   255       8.945509       8.945509       8.945509    8[6-(6,8),30-(8,8,8)]
   256       6.912702       6.912702       6.912702    8[6-(6,8),30-(8,8,8)]
   257        7.79798        7.79798        7.79798    8[6-(6,8),30-(8,8,8)]
   258       8.835392       8.835392       8.835392    8[6-(6,8),30-(8,8,8)]
   259       13.39508       13.39508       13.39508    8[30-(8,8),30-(8,8,8),30-(8,8,8),30-(8,8,8)]
   260       1.886468       1.886468       1.886468    8[6-(6,8),30-(8,8,8)]
   261        1.89661        1.89661        1.89661    8[6-(6,8),30-(8,8,8)]
   262       0.411488       0.411488       0.411488    8[6-(6,8),30-(8,8,8)]
   263      13.380591      13.380591      13.380591    8[6-(6,8),30-(8,8)]
   264      12.464887      12.464887      12.464887    8[6-(6,8),30-(8,8)]
   265       0.076792       0.076792       0.076792    8[6-(6,8),30-(8,8,8)]
   266      10.482792      10.482792      10.482792    8[6-(6,8)]
   267      10.526259      10.526259      10.526259    8[6-(6,8),30-(8,8,8)]
   268       1.701009       1.701009       1.701009    8[6-(6,8),30-(8,8,8)]
   269      14.157202      14.157202      14.157202    8[6-(6,8),30-(8,8,8)]
   270        0.55348        0.55348        0.55348    8[6-(6,8),30-(8,8,8)]
   271       1.590892       1.590892       1.590892    8[6-(6,8),30-(8,8,8)]
   272       1.093919       1.093919       1.093919    8[30-(8,8),30-(8,8,8),30-(8,8,8),30-(8,8,8)]
   273      12.602532      12.602532      12.602532    8[6-(6,8),30-(8,8,8)]
   274       12.59239       12.59239       12.59239    8[6-(6,8),30-(8,8,8)]
   275      14.077512      14.077512      14.077512    8[6-(6,8),30-(8,8,8)]
   276       1.108409       1.108409       1.108409    8[6-(6,8),30-(8,8)]
   277       2.024113       2.024113       2.024113    8[6-(6,8),30-(8,8)]
   278      14.412208      14.412208      14.412208    8[6-(6,8),30-(8,8,8)]
   279       4.006209       4.006209       4.006209    8[6-(6,8)]
   280       3.962742       3.962742       3.962742    8[6-(6,8),30-(8,8,8)]
   281      12.787991      12.787991      12.787991    8[6-(6,8),30-(8,8,8)]
   282       0.331798       0.331798       0.331798    8[6-(6,8),30-(8,8,8)]
   283       13.93552       13.93552       13.93552    8[6-(6,8),30-(8,8,8)]
   284      12.898108      12.898108      12.898108    8[6-(6,8),30-(8,8,8)]
