# Supplementary material for: A collection of forcefield precursors for metal–organic frameworks
Source: RSC Adv. 2019 Nov 13;9(63):36492–507. doi: 10.1039/c9ra07327b (PMC9075174; doi:10.1039/c9ra07327b)
Supplement: RA-009-C9RA07327B-s2379 [file RA-009-C9RA07327B-s2379.txt]

TEQTEQ_clean

9.172600    0.000000    0.000000
-3.519266    16.374073    0.000000
0.000000    0.000000    18.956000

     1       4.061853       4.061853       4.061853    25[7-(6,6),7-(6,6),8-(6),8-(6),8-(6),8-(6)]
     2      -0.168152      -0.168152      -0.168152    25[7-(6,6),7-(6,6),8-(6),8-(6),8-(6),8-(6)]
     3       1.591481       1.591481       1.591481    25[7-(6,6),7-(6,6),8-(6),8-(6),8-(6),8-(6)]
     4       5.821486       5.821486       5.821486    25[7-(6,6),7-(6,6),8-(6),8-(6),8-(6),8-(6)]
     5       0.425027       0.425027       0.425027    1[6-(6,7)]
     6      -0.078494      -0.078494      -0.078494    1[6-(6,6)]
     7       6.289621       6.289621       6.289621    1[6-(6,6)]
     8       6.889687       6.889687       6.889687    1[6-(6,7)]
     9       4.837681       4.837681       4.837681    1[6-(1,1,6)]
    10       4.269228       4.269228       4.269228    1[6-(1,1,6)]
    11       5.246829       5.246829       5.246829    1[6-(1,1,6)]
    12       1.893657       1.893657       1.893657    1[6-(6,7)]
    13       2.340608       2.340608       2.340608    1[6-(6,6)]
    14      -0.598422      -0.598422      -0.598422    1[6-(6,6)]
    15      -0.955226      -0.955226      -0.955226    1[6-(6,7)]
    16       3.794971       3.794971       3.794971    1[6-(1,1,6)]
    17        -1.0267        -1.0267        -1.0267    1[6-(1,1,6)]
    18      -0.256752      -0.256752      -0.256752    1[6-(1,1,6)]
    19        6.98794        6.98794        6.98794    1[6-(6,7)]
    20       7.491461       7.491461       7.491461    1[6-(6,6)]
    21       1.123346       1.123346       1.123346    1[6-(6,6)]
    22        0.52328        0.52328        0.52328    1[6-(6,7)]
    23       2.575286       2.575286       2.575286    1[6-(1,1,6)]
    24       3.143739       3.143739       3.143739    1[6-(1,1,6)]
    25       2.166138       2.166138       2.166138    1[6-(1,1,6)]
    26       2.000044       2.000044       2.000044    1[6-(6,7)]
    27       1.553093       1.553093       1.553093    1[6-(6,6)]
    28       4.492123       4.492123       4.492123    1[6-(6,6)]
    29       4.848927       4.848927       4.848927    1[6-(6,7)]
    30       3.617996       3.617996       3.617996    1[6-(1,1,6)]
    31       4.920401       4.920401       4.920401    1[6-(1,1,6)]
    32       4.150453       4.150453       4.150453    1[6-(1,1,6)]
    33       5.228307       5.228307       5.228307    1[6-(6,7)]
    34       5.731828       5.731828       5.731828    1[6-(6,6)]
    35      -0.636287      -0.636287      -0.636287    1[6-(6,6)]
    36      -1.236353      -1.236353      -1.236353    1[6-(6,7)]
    37       0.815653       0.815653       0.815653    1[6-(1,1,6)]
    38       1.384106       1.384106       1.384106    1[6-(1,1,6)]
    39       0.406505       0.406505       0.406505    1[6-(1,1,6)]
    40       3.759677       3.759677       3.759677    1[6-(6,7)]
    41       3.312726       3.312726       3.312726    1[6-(6,6)]
    42       6.251756       6.251756       6.251756    1[6-(6,6)]
    43        6.60856        6.60856        6.60856    1[6-(6,7)]
    44       1.858363       1.858363       1.858363    1[6-(1,1,6)]
    45       6.680034       6.680034       6.680034    1[6-(1,1,6)]
    46       5.910086       5.910086       5.910086    1[6-(1,1,6)]
    47      -1.334606      -1.334606      -1.334606    1[6-(6,7)]
    48      -1.838127      -1.838127      -1.838127    1[6-(6,6)]
    49       4.529988       4.529988       4.529988    1[6-(6,6)]
    50       5.130054       5.130054       5.130054    1[6-(6,7)]
    51       3.078048       3.078048       3.078048    1[6-(1,1,6)]
    52       2.509595       2.509595       2.509595    1[6-(1,1,6)]
    53       3.487196       3.487196       3.487196    1[6-(1,1,6)]
    54        3.65329        3.65329        3.65329    1[6-(6,7)]
    55       4.100241       4.100241       4.100241    1[6-(6,6)]
    56       1.161211       1.161211       1.161211    1[6-(6,6)]
    57       0.804407       0.804407       0.804407    1[6-(6,7)]
    58       2.035338       2.035338       2.035338    1[6-(1,1,6)]
    59       0.732933       0.732933       0.732933    1[6-(1,1,6)]
    60       1.502881       1.502881       1.502881    1[6-(1,1,6)]
    61      -0.244069      -0.244069      -0.244069    6[1-(0),6-(1,6),7-(6,25)]
    62      -0.536204      -0.536204      -0.536204    6[1-(0),6-(1,7),6-(6,6)]
    63       7.644791       7.644791       7.644791    6[6-(1,6),6-(1,6),6-(7,16)]
    64       6.986472       6.986472       6.986472    6[1-(0),6-(1,7),6-(6,6)]
    65       7.351033       7.351033       7.351033    6[1-(0),6-(1,6),7-(6,25)]
    66       7.308395       7.308395       7.308395    6[6-(6,6),7-(6),16-(6)]
    67       7.259298       7.259298       7.259298    6[6-(6,7),6-(8,8),16-(6)]
    68       6.199576       6.199576       6.199576    6[6-(1,1,1),6-(6,16),7-(6)]
    69       7.590374       7.590374       7.590374    6[6-(6,16),8-(25),8-(25)]
    70       5.033602       5.033602       5.033602    6[1-(0),1-(0),1-(0),6-(6,7)]
    71       1.378743       1.378743       1.378743    6[1-(0),6-(1,6),7-(6,25)]
    72       1.652077       1.652077       1.652077    6[1-(0),6-(1,7),6-(6,6)]
    73       0.901386       0.901386       0.901386    6[6-(1,6),6-(1,6),6-(7,16)]
    74      -0.085095      -0.085095      -0.085095    6[1-(0),6-(1,7),6-(6,6)]
    75      -0.292621      -0.292621      -0.292621    6[1-(0),6-(1,6),7-(6,25)]
    76       1.101037       1.101037       1.101037    6[6-(6,6),7-(6),16-(6)]
    77       1.814665       1.814665       1.814665    6[6-(6,7),6-(8,8),16-(6)]
    78       0.660926       0.660926       0.660926    6[6-(1,1,1),6-(6,16),7-(6)]
    79       2.558361       2.558361       2.558361    6[6-(6,16),8-(25),8-(25)]
    80      -0.160056      -0.160056      -0.160056    6[1-(0),1-(0),1-(0),6-(6,7)]
    81       7.657036       7.657036       7.657036    6[1-(0),6-(1,6),7-(6,25)]
    82       7.949171       7.949171       7.949171    6[1-(0),6-(1,7),6-(6,6)]
    83      -0.231824      -0.231824      -0.231824    6[6-(1,6),6-(1,6),6-(7,16)]
    84       0.426495       0.426495       0.426495    6[1-(0),6-(1,7),6-(6,6)]
    85       0.061934       0.061934       0.061934    6[1-(0),6-(1,6),7-(6,25)]
    86       0.104572       0.104572       0.104572    6[6-(6,6),7-(6),16-(6)]
    87       0.153669       0.153669       0.153669    6[6-(6,7),6-(8,8),16-(6)]
    88       1.213391       1.213391       1.213391    6[6-(1,1,1),6-(6,16),7-(6)]
    89      -0.177407      -0.177407      -0.177407    6[6-(6,16),8-(25),8-(25)]
    90       2.379365       2.379365       2.379365    6[1-(0),1-(0),1-(0),6-(6,7)]
    91       2.514958       2.514958       2.514958    6[1-(0),6-(1,6),7-(6,25)]
    92       2.241624       2.241624       2.241624    6[1-(0),6-(1,7),6-(6,6)]
    93       2.992315       2.992315       2.992315    6[6-(1,6),6-(1,6),6-(7,16)]
    94       3.978796       3.978796       3.978796    6[1-(0),6-(1,7),6-(6,6)]
    95       4.186322       4.186322       4.186322    6[1-(0),6-(1,6),7-(6,25)]
    96       2.792664       2.792664       2.792664    6[6-(6,6),7-(6),16-(6)]
    97       2.079036       2.079036       2.079036    6[6-(6,7),6-(8,8),16-(6)]
    98       3.232775       3.232775       3.232775    6[6-(1,1,1),6-(6,16),7-(6)]
    99        1.33534        1.33534        1.33534    6[6-(6,16),8-(25),8-(25)]
   100       4.053757       4.053757       4.053757    6[1-(0),1-(0),1-(0),6-(6,7)]
   101       5.897403       5.897403       5.897403    6[1-(0),6-(1,6),7-(6,25)]
   102       6.189538       6.189538       6.189538    6[1-(0),6-(1,7),6-(6,6)]
   103      -1.991457      -1.991457      -1.991457    6[6-(1,6),6-(1,6),6-(7,16)]
   104      -1.333138      -1.333138      -1.333138    6[1-(0),6-(1,7),6-(6,6)]
   105      -1.697699      -1.697699      -1.697699    6[1-(0),6-(1,6),7-(6,25)]
   106      -1.655061      -1.655061      -1.655061    6[6-(6,6),7-(6),16-(6)]
   107      -1.605964      -1.605964      -1.605964    6[6-(6,7),6-(8,8),16-(6)]
   108      -0.546242      -0.546242      -0.546242    6[6-(1,1,1),6-(6,16),7-(6)]
   109       -1.93704       -1.93704       -1.93704    6[6-(6,16),8-(25),8-(25)]
   110       0.619732       0.619732       0.619732    6[1-(0),1-(0),1-(0),6-(6,7)]
   111       4.274591       4.274591       4.274591    6[1-(0),6-(1,6),7-(6,25)]
   112       4.001257       4.001257       4.001257    6[1-(0),6-(1,7),6-(6,6)]
   113       4.751948       4.751948       4.751948    6[6-(1,6),6-(1,6),6-(7,16)]
   114       5.738429       5.738429       5.738429    6[1-(0),6-(1,7),6-(6,6)]
   115       5.945955       5.945955       5.945955    6[1-(0),6-(1,6),7-(6,25)]
   116       4.552297       4.552297       4.552297    6[6-(6,6),7-(6),16-(6)]
   117       3.838669       3.838669       3.838669    6[6-(6,7),6-(8,8),16-(6)]
   118       4.992408       4.992408       4.992408    6[6-(1,1,1),6-(6,16),7-(6)]
   119       3.094973       3.094973       3.094973    6[6-(6,16),8-(25),8-(25)]
   120        5.81339        5.81339        5.81339    6[1-(0),1-(0),1-(0),6-(6,7)]
   121      -2.003702      -2.003702      -2.003702    6[1-(0),6-(1,6),7-(6,25)]
   122      -2.295837      -2.295837      -2.295837    6[1-(0),6-(1,7),6-(6,6)]
   123       5.885158       5.885158       5.885158    6[6-(1,6),6-(1,6),6-(7,16)]
   124       5.226839       5.226839       5.226839    6[1-(0),6-(1,7),6-(6,6)]
   125         5.5914         5.5914         5.5914    6[1-(0),6-(1,6),7-(6,25)]
   126       5.548762       5.548762       5.548762    6[6-(6,6),7-(6),16-(6)]
   127       5.499665       5.499665       5.499665    6[6-(6,7),6-(8,8),16-(6)]
   128       4.439943       4.439943       4.439943    6[6-(1,1,1),6-(6,16),7-(6)]
   129       5.830741       5.830741       5.830741    6[6-(6,16),8-(25),8-(25)]
   130       3.273969       3.273969       3.273969    6[1-(0),1-(0),1-(0),6-(6,7)]
   131       3.138376       3.138376       3.138376    6[1-(0),6-(1,6),7-(6,25)]
   132        3.41171        3.41171        3.41171    6[1-(0),6-(1,7),6-(6,6)]
   133       2.661019       2.661019       2.661019    6[6-(1,6),6-(1,6),6-(7,16)]
   134       1.674538       1.674538       1.674538    6[1-(0),6-(1,7),6-(6,6)]
   135       1.467012       1.467012       1.467012    6[1-(0),6-(1,6),7-(6,25)]
   136        2.86067        2.86067        2.86067    6[6-(6,6),7-(6),16-(6)]
   137       3.574298       3.574298       3.574298    6[6-(6,7),6-(8,8),16-(6)]
   138       2.420559       2.420559       2.420559    6[6-(1,1,1),6-(6,16),7-(6)]
   139       4.317994       4.317994       4.317994    6[6-(6,16),8-(25),8-(25)]
   140       1.599577       1.599577       1.599577    6[1-(0),1-(0),1-(0),6-(6,7)]
   141       8.339131       8.339131       8.339131    16[6-(6,6),6-(6,7)]
   142        2.42082        2.42082        2.42082    16[6-(6,6),6-(6,7)]
   143      -0.926164      -0.926164      -0.926164    16[6-(6,6),6-(6,7)]
   144       1.472881       1.472881       1.472881    16[6-(6,6),6-(6,7)]
   145      -2.685797      -2.685797      -2.685797    16[6-(6,6),6-(6,7)]
   146       3.232514       3.232514       3.232514    16[6-(6,6),6-(6,7)]
   147       6.579498       6.579498       6.579498    16[6-(6,6),6-(6,7)]
   148       4.180453       4.180453       4.180453    16[6-(6,6),6-(6,7)]
   149      -0.854666      -0.854666      -0.854666    7[6-(1,6),6-(1,6),25-(7,8,8,8,8)]
   150       6.242697       6.242697       6.242697    7[6-(6,16),6-(6,6)]
   151        0.40414        0.40414        0.40414    7[6-(1,6),6-(1,6),25-(7,8,8,8,8)]
   152       0.262341       0.262341       0.262341    7[6-(6,16),6-(6,6)]
   153       8.267633       8.267633       8.267633    7[6-(1,6),6-(1,6),25-(7,8,8,8,8)]
   154        1.17027        1.17027        1.17027    7[6-(6,16),6-(6,6)]
   155       3.489561       3.489561       3.489561    7[6-(1,6),6-(1,6),25-(7,8,8,8,8)]
   156        3.63136        3.63136        3.63136    7[6-(6,16),6-(6,6)]
   157          6.508          6.508          6.508    7[6-(1,6),6-(1,6),25-(7,8,8,8,8)]
   158      -0.589363      -0.589363      -0.589363    7[6-(6,16),6-(6,6)]
   159       5.249194       5.249194       5.249194    7[6-(1,6),6-(1,6),25-(7,8,8,8,8)]
   160       5.390993       5.390993       5.390993    7[6-(6,16),6-(6,6)]
   161      -2.614299      -2.614299      -2.614299    7[6-(1,6),6-(1,6),25-(7,8,8,8,8)]
   162       4.483064       4.483064       4.483064    7[6-(6,16),6-(6,6)]
   163       2.163773       2.163773       2.163773    7[6-(1,6),6-(1,6),25-(7,8,8,8,8)]
   164       2.021974       2.021974       2.021974    7[6-(6,16),6-(6,6)]
   165       8.695636       8.695636       8.695636    8[6-(6,8),25-(7,7,8,8,8)]
   166       6.775904       6.775904       6.775904    8[6-(6,8),25-(7,7,8,8,8)]
   167       3.669744       3.669744       3.669744    8[6-(6,8),25-(7,7,8,8,8)]
   168       2.085349       2.085349       2.085349    8[6-(6,8),25-(7,7,8,8,8)]
   169      -1.282669      -1.282669      -1.282669    8[6-(6,8),25-(7,7,8,8,8)]
   170       0.637063       0.637063       0.637063    8[6-(6,8),25-(7,7,8,8,8)]
   171       0.223957       0.223957       0.223957    8[6-(6,8),25-(7,7,8,8,8)]
   172       1.808352       1.808352       1.808352    8[6-(6,8),25-(7,7,8,8,8)]
   173      -3.042302      -3.042302      -3.042302    8[6-(6,8),25-(7,7,8,8,8)]
   174       -1.12257       -1.12257       -1.12257    8[6-(6,8),25-(7,7,8,8,8)]
   175        1.98359        1.98359        1.98359    8[6-(6,8),25-(7,7,8,8,8)]
   176       3.567985       3.567985       3.567985    8[6-(6,8),25-(7,7,8,8,8)]
   177       6.936003       6.936003       6.936003    8[6-(6,8),25-(7,7,8,8,8)]
   178       5.016271       5.016271       5.016271    8[6-(6,8),25-(7,7,8,8,8)]
   179       5.429377       5.429377       5.429377    8[6-(6,8),25-(7,7,8,8,8)]
   180       3.844982       3.844982       3.844982    8[6-(6,8),25-(7,7,8,8,8)]
