# Supplementary material for: A collection of forcefield precursors for metal–organic frameworks
Source: RSC Adv. 2019 Nov 13;9(63):36492–507. doi: 10.1039/c9ra07327b (PMC9075174; doi:10.1039/c9ra07327b)
Supplement: RA-009-C9RA07327B-s2380 [file RA-009-C9RA07327B-s2380.txt]

TEQVAO_clean5b

13.790900    0.000000    0.000000
0.000000    16.287900    0.000000
0.000000    0.000000    22.017000

     1       3.062959       3.062959       3.062959    12[8-(6),8-(6),8-(6),8-(6)]
     2       9.958409       9.958409       9.958409    12[8-(6),8-(6),8-(6),8-(6)]
     3      10.727941      10.727941      10.727941    12[8-(6),8-(6),8-(6),8-(6)]
     4       3.832491       3.832491       3.832491    12[8-(6),8-(6),8-(6),8-(6)]
     5      10.727941      10.727941      10.727941    12[8-(6),8-(6),8-(6),8-(6)]
     6       3.832491       3.832491       3.832491    12[8-(6),8-(6),8-(6),8-(6)]
     7       3.062959       3.062959       3.062959    12[8-(6),8-(6),8-(6),8-(6)]
     8       9.958409       9.958409       9.958409    12[8-(6),8-(6),8-(6),8-(6)]
     9      13.512186      13.512186      13.512186    30[8-(6),8-(6),8-(6),8-(6)]
    10       6.616736       6.616736       6.616736    30[8-(6),8-(6),8-(6),8-(6)]
    11       0.278714       0.278714       0.278714    30[8-(6),8-(6),8-(6),8-(6)]
    12       7.174164       7.174164       7.174164    30[8-(6),8-(6),8-(6),8-(6)]
    13       0.278714       0.278714       0.278714    30[8-(6),8-(6),8-(6),8-(6)]
    14       7.174164       7.174164       7.174164    30[8-(6),8-(6),8-(6),8-(6)]
    15      13.512186      13.512186      13.512186    30[8-(6),8-(6),8-(6),8-(6)]
    16       6.616736       6.616736       6.616736    30[8-(6),8-(6),8-(6),8-(6)]
    17       4.953967       4.953967       4.953967    1[6-(6,6)]
    18       6.824427       6.824427       6.824427    1[6-(1,1,6)]
    19       7.184231       7.184231       7.184231    1[6-(1,1,6)]
    20       7.368892       7.368892       7.368892    1[6-(1,1,6)]
    21       5.419134       5.419134       5.419134    1[6-(6,6)]
    22        1.56968        1.56968        1.56968    1[6-(6,6)]
    23       10.45364       10.45364       10.45364    1[6-(6,6)]
    24       9.197841       9.197841       9.197841    1[6-(1,1,6)]
    25       2.463193       2.463193       2.463193    1[6-(6,6)]
    26       4.343996       4.343996       4.343996    1[6-(1,1,6)]
    27      11.849417      11.849417      11.849417    1[6-(6,6)]
    28       0.171973       0.171973       0.171973    1[6-(1,1,6)]
    29       0.531777       0.531777       0.531777    1[6-(1,1,6)]
    30       -0.01255       -0.01255       -0.01255    1[6-(1,1,6)]
    31      12.314584      12.314584      12.314584    1[6-(6,6)]
    32        8.46513        8.46513        8.46513    1[6-(6,6)]
    33        3.55819        3.55819        3.55819    1[6-(6,6)]
    34       2.231368       2.231368       2.231368    1[6-(1,1,6)]
    35       9.358643       9.358643       9.358643    1[6-(6,6)]
    36      10.458329      10.458329      10.458329    1[6-(1,1,6)]
    37       8.836933       8.836933       8.836933    1[6-(6,6)]
    38       6.349055       6.349055       6.349055    1[6-(1,1,6)]
    39       6.865386       6.865386       6.865386    1[6-(1,1,6)]
    40        6.78071        6.78071        6.78071    1[6-(1,1,6)]
    41       8.371766       8.371766       8.371766    1[6-(6,6)]
    42       12.22122       12.22122       12.22122    1[6-(6,6)]
    43        3.33726        3.33726        3.33726    1[6-(6,6)]
    44       3.893171       3.893171       3.893171    1[6-(1,1,6)]
    45      11.327707      11.327707      11.327707    1[6-(6,6)]
    46      10.979763      10.979763      10.979763    1[6-(1,1,6)]
    47       1.941483       1.941483       1.941483    1[6-(6,6)]
    48       13.36021       13.36021       13.36021    1[6-(1,1,6)]
    49      13.444886      13.444886      13.444886    1[6-(1,1,6)]
    50       0.085504       0.085504       0.085504    1[6-(1,1,6)]
    51       1.476316       1.476316       1.476316    1[6-(6,6)]
    52        5.32577        5.32577        5.32577    1[6-(6,6)]
    53       10.23271       10.23271       10.23271    1[6-(6,6)]
    54      11.488509      11.488509      11.488509    1[6-(1,1,6)]
    55       4.432257       4.432257       4.432257    1[6-(6,6)]
    56       3.303334       3.303334       3.303334    1[6-(1,1,6)]
    57       8.836933       8.836933       8.836933    1[6-(6,6)]
    58          6.908          6.908          6.908    1[6-(1,1,6)]
    59       6.723477       6.723477       6.723477    1[6-(1,1,6)]
    60       6.363673       6.363673       6.363673    1[6-(1,1,6)]
    61       8.371766       8.371766       8.371766    1[6-(6,6)]
    62       12.22122       12.22122       12.22122    1[6-(6,6)]
    63        3.33726        3.33726        3.33726    1[6-(6,6)]
    64       4.664082       4.664082       4.664082    1[6-(1,1,6)]
    65      11.327707      11.327707      11.327707    1[6-(6,6)]
    66      10.228021      10.228021      10.228021    1[6-(1,1,6)]
    67       1.941483       1.941483       1.941483    1[6-(6,6)]
    68      13.502119      13.502119      13.502119    1[6-(1,1,6)]
    69       0.071023       0.071023       0.071023    1[6-(1,1,6)]
    70      13.317458      13.317458      13.317458    1[6-(1,1,6)]
    71       1.476316       1.476316       1.476316    1[6-(6,6)]
    72        5.32577        5.32577        5.32577    1[6-(6,6)]
    73       10.23271       10.23271       10.23271    1[6-(6,6)]
    74      12.259421      12.259421      12.259421    1[6-(1,1,6)]
    75       4.432257       4.432257       4.432257    1[6-(6,6)]
    76       2.551454       2.551454       2.551454    1[6-(1,1,6)]
    77       4.953967       4.953967       4.953967    1[6-(6,6)]
    78       7.241464       7.241464       7.241464    1[6-(1,1,6)]
    79        7.32614        7.32614        7.32614    1[6-(1,1,6)]
    80       6.809946       6.809946       6.809946    1[6-(1,1,6)]
    81       5.419134       5.419134       5.419134    1[6-(6,6)]
    82        1.56968        1.56968        1.56968    1[6-(6,6)]
    83       10.45364       10.45364       10.45364    1[6-(6,6)]
    84       8.426929       8.426929       8.426929    1[6-(1,1,6)]
    85       2.463193       2.463193       2.463193    1[6-(6,6)]
    86       3.592116       3.592116       3.592116    1[6-(1,1,6)]
    87      11.849417      11.849417      11.849417    1[6-(6,6)]
    88       0.030064       0.030064       0.030064    1[6-(1,1,6)]
    89        0.11474        0.11474        0.11474    1[6-(1,1,6)]
    90       0.546395       0.546395       0.546395    1[6-(1,1,6)]
    91      12.314584      12.314584      12.314584    1[6-(6,6)]
    92        8.46513        8.46513        8.46513    1[6-(6,6)]
    93        3.55819        3.55819        3.55819    1[6-(6,6)]
    94       3.002279       3.002279       3.002279    1[6-(1,1,6)]
    95       9.358643       9.358643       9.358643    1[6-(6,6)]
    96       9.706587       9.706587       9.706587    1[6-(1,1,6)]
    97      12.844293      12.844293      12.844293    1[6-(6,6)]
    98       5.948843       5.948843       5.948843    1[6-(6,6)]
    99       0.946607       0.946607       0.946607    1[6-(6,6)]
   100       7.842057       7.842057       7.842057    1[6-(6,6)]
   101       0.243134       0.243134       0.243134    1[6-(6,6)]
   102       7.138584       7.138584       7.138584    1[6-(6,6)]
   103      13.547766      13.547766      13.547766    1[6-(6,6)]
   104       6.652316       6.652316       6.652316    1[6-(6,6)]
   105       9.862286       9.862286       9.862286    1[6-(1,1,6)]
   106        1.56706        1.56706        1.56706    1[6-(1,1,6)]
   107        5.32839        5.32839        5.32839    1[6-(1,1,6)]
   108      10.824064      10.824064      10.824064    1[6-(1,1,6)]
   109       2.796381       2.796381       2.796381    1[6-(1,1,6)]
   110      11.254064      11.254064      11.254064    1[6-(1,1,6)]
   111       9.432286       9.432286       9.432286    1[6-(1,1,6)]
   112       4.099069       4.099069       4.099069    1[6-(1,1,6)]
   113       2.315492       2.315492       2.315492    6[6-(6,6),8-(12),8-(30)]
   114       3.181561       3.181561       3.181561    6[6-(1,6),6-(1,6),6-(8,8)]
   115       4.502729       4.502729       4.502729    6[1-(0),6-(6,6),6-(6,6)]
   116       5.290189       5.290189       5.290189    6[6-(1,1,1),6-(1,6),6-(1,6)]
   117       6.763057       6.763057       6.763057    6[1-(0),1-(0),1-(0),6-(6,6)]
   118       4.763377       4.763377       4.763377    6[1-(0),6-(6,6),6-(6,6)]
   119       3.427039       3.427039       3.427039    6[6-(1,6),6-(1,6),6-(8,8)]
   120         2.8492         2.8492         2.8492    6[6-(6,6),8-(12),8-(30)]
   121       2.654748       2.654748       2.654748    6[1-(0),6-(6,6),6-(6,6)]
   122        12.0629        12.0629        12.0629    6[6-(6,6),8-(12),8-(30)]
   123      11.656069      11.656069      11.656069    6[6-(1,6),6-(1,6),6-(8,8)]
   124      10.810687      10.810687      10.810687    6[1-(0),6-(6,6),6-(6,6)]
   125       0.997082       0.997082       0.997082    6[6-(6,6),8-(12),8-(30)]
   126        1.33358        1.33358        1.33358    6[6-(1,6),6-(1,6),6-(8,8)]
   127       2.126557       2.126557       2.126557    6[1-(0),6-(6,6),6-(6,6)]
   128       9.210942       9.210942       9.210942    6[6-(6,6),8-(12),8-(30)]
   129      10.077011      10.077011      10.077011    6[6-(1,6),6-(1,6),6-(8,8)]
   130      11.398179      11.398179      11.398179    6[1-(0),6-(6,6),6-(6,6)]
   131      12.185639      12.185639      12.185639    6[6-(1,1,1),6-(1,6),6-(1,6)]
   132      13.658507      13.658507      13.658507    6[1-(0),1-(0),1-(0),6-(6,6)]
   133      11.658827      11.658827      11.658827    6[1-(0),6-(6,6),6-(6,6)]
   134      10.322489      10.322489      10.322489    6[6-(1,6),6-(1,6),6-(8,8)]
   135        9.74465        9.74465        9.74465    6[6-(6,6),8-(12),8-(30)]
   136       9.550198       9.550198       9.550198    6[1-(0),6-(6,6),6-(6,6)]
   137        5.16745        5.16745        5.16745    6[6-(6,6),8-(12),8-(30)]
   138       4.760619       4.760619       4.760619    6[6-(1,6),6-(1,6),6-(8,8)]
   139       3.915237       3.915237       3.915237    6[1-(0),6-(6,6),6-(6,6)]
   140       7.892532       7.892532       7.892532    6[6-(6,6),8-(12),8-(30)]
   141        8.22903        8.22903        8.22903    6[6-(1,6),6-(1,6),6-(8,8)]
   142       9.022007       9.022007       9.022007    6[1-(0),6-(6,6),6-(6,6)]
   143      11.475408      11.475408      11.475408    6[6-(6,6),8-(12),8-(30)]
   144      10.609339      10.609339      10.609339    6[6-(1,6),6-(1,6),6-(8,8)]
   145       9.288171       9.288171       9.288171    6[1-(0),6-(6,6),6-(6,6)]
   146       8.500711       8.500711       8.500711    6[6-(1,1,1),6-(1,6),6-(1,6)]
   147       7.027843       7.027843       7.027843    6[1-(0),1-(0),1-(0),6-(6,6)]
   148       9.027523       9.027523       9.027523    6[1-(0),6-(6,6),6-(6,6)]
   149      10.363861      10.363861      10.363861    6[6-(1,6),6-(1,6),6-(8,8)]
   150        10.9417        10.9417        10.9417    6[6-(6,6),8-(12),8-(30)]
   151      11.136152      11.136152      11.136152    6[1-(0),6-(6,6),6-(6,6)]
   152          1.728          1.728          1.728    6[6-(6,6),8-(12),8-(30)]
   153       2.134831       2.134831       2.134831    6[6-(1,6),6-(1,6),6-(8,8)]
   154       2.980213       2.980213       2.980213    6[1-(0),6-(6,6),6-(6,6)]
   155      12.793818      12.793818      12.793818    6[6-(6,6),8-(12),8-(30)]
   156       12.45732       12.45732       12.45732    6[6-(1,6),6-(1,6),6-(8,8)]
   157      11.664343      11.664343      11.664343    6[1-(0),6-(6,6),6-(6,6)]
   158       4.579958       4.579958       4.579958    6[6-(6,6),8-(12),8-(30)]
   159       3.713889       3.713889       3.713889    6[6-(1,6),6-(1,6),6-(8,8)]
   160       2.392721       2.392721       2.392721    6[1-(0),6-(6,6),6-(6,6)]
   161       1.605261       1.605261       1.605261    6[6-(1,1,1),6-(1,6),6-(1,6)]
   162       0.132393       0.132393       0.132393    6[1-(0),1-(0),1-(0),6-(6,6)]
   163       2.132073       2.132073       2.132073    6[1-(0),6-(6,6),6-(6,6)]
   164       3.468411       3.468411       3.468411    6[6-(1,6),6-(1,6),6-(8,8)]
   165        4.04625        4.04625        4.04625    6[6-(6,6),8-(12),8-(30)]
   166       4.240702       4.240702       4.240702    6[1-(0),6-(6,6),6-(6,6)]
   167        8.62345        8.62345        8.62345    6[6-(6,6),8-(12),8-(30)]
   168       9.030281       9.030281       9.030281    6[6-(1,6),6-(1,6),6-(8,8)]
   169       9.875663       9.875663       9.875663    6[1-(0),6-(6,6),6-(6,6)]
   170       5.898368       5.898368       5.898368    6[6-(6,6),8-(12),8-(30)]
   171        5.56187        5.56187        5.56187    6[6-(1,6),6-(1,6),6-(8,8)]
   172       4.768893       4.768893       4.768893    6[1-(0),6-(6,6),6-(6,6)]
   173      11.475408      11.475408      11.475408    6[6-(6,6),8-(12),8-(30)]
   174      10.609339      10.609339      10.609339    6[6-(1,6),6-(1,6),6-(8,8)]
   175       9.288171       9.288171       9.288171    6[1-(0),6-(6,6),6-(6,6)]
   176       8.500711       8.500711       8.500711    6[6-(1,1,1),6-(1,6),6-(1,6)]
   177       7.027843       7.027843       7.027843    6[1-(0),1-(0),1-(0),6-(6,6)]
   178       9.027523       9.027523       9.027523    6[1-(0),6-(6,6),6-(6,6)]
   179      10.363861      10.363861      10.363861    6[6-(1,6),6-(1,6),6-(8,8)]
   180        10.9417        10.9417        10.9417    6[6-(6,6),8-(12),8-(30)]
   181      11.136152      11.136152      11.136152    6[1-(0),6-(6,6),6-(6,6)]
   182          1.728          1.728          1.728    6[6-(6,6),8-(12),8-(30)]
   183       2.134831       2.134831       2.134831    6[6-(1,6),6-(1,6),6-(8,8)]
   184       2.980213       2.980213       2.980213    6[1-(0),6-(6,6),6-(6,6)]
   185      12.793818      12.793818      12.793818    6[6-(6,6),8-(12),8-(30)]
   186       12.45732       12.45732       12.45732    6[6-(1,6),6-(1,6),6-(8,8)]
   187      11.664343      11.664343      11.664343    6[1-(0),6-(6,6),6-(6,6)]
   188       4.579958       4.579958       4.579958    6[6-(6,6),8-(12),8-(30)]
   189       3.713889       3.713889       3.713889    6[6-(1,6),6-(1,6),6-(8,8)]
   190       2.392721       2.392721       2.392721    6[1-(0),6-(6,6),6-(6,6)]
   191       1.605261       1.605261       1.605261    6[6-(1,1,1),6-(1,6),6-(1,6)]
   192       0.132393       0.132393       0.132393    6[1-(0),1-(0),1-(0),6-(6,6)]
   193       2.132073       2.132073       2.132073    6[1-(0),6-(6,6),6-(6,6)]
   194       3.468411       3.468411       3.468411    6[6-(1,6),6-(1,6),6-(8,8)]
   195        4.04625        4.04625        4.04625    6[6-(6,6),8-(12),8-(30)]
   196       4.240702       4.240702       4.240702    6[1-(0),6-(6,6),6-(6,6)]
   197        8.62345        8.62345        8.62345    6[6-(6,6),8-(12),8-(30)]
   198       9.030281       9.030281       9.030281    6[6-(1,6),6-(1,6),6-(8,8)]
   199       9.875663       9.875663       9.875663    6[1-(0),6-(6,6),6-(6,6)]
   200       5.898368       5.898368       5.898368    6[6-(6,6),8-(12),8-(30)]
   201        5.56187        5.56187        5.56187    6[6-(1,6),6-(1,6),6-(8,8)]
   202       4.768893       4.768893       4.768893    6[1-(0),6-(6,6),6-(6,6)]
   203       2.315492       2.315492       2.315492    6[6-(6,6),8-(12),8-(30)]
   204       3.181561       3.181561       3.181561    6[6-(1,6),6-(1,6),6-(8,8)]
   205       4.502729       4.502729       4.502729    6[1-(0),6-(6,6),6-(6,6)]
   206       5.290189       5.290189       5.290189    6[6-(1,1,1),6-(1,6),6-(1,6)]
   207       6.763057       6.763057       6.763057    6[1-(0),1-(0),1-(0),6-(6,6)]
   208       4.763377       4.763377       4.763377    6[1-(0),6-(6,6),6-(6,6)]
   209       3.427039       3.427039       3.427039    6[6-(1,6),6-(1,6),6-(8,8)]
   210         2.8492         2.8492         2.8492    6[6-(6,6),8-(12),8-(30)]
   211       2.654748       2.654748       2.654748    6[1-(0),6-(6,6),6-(6,6)]
   212        12.0629        12.0629        12.0629    6[6-(6,6),8-(12),8-(30)]
   213      11.656069      11.656069      11.656069    6[6-(1,6),6-(1,6),6-(8,8)]
   214      10.810687      10.810687      10.810687    6[1-(0),6-(6,6),6-(6,6)]
   215       0.997082       0.997082       0.997082    6[6-(6,6),8-(12),8-(30)]
   216        1.33358        1.33358        1.33358    6[6-(1,6),6-(1,6),6-(8,8)]
   217       2.126557       2.126557       2.126557    6[1-(0),6-(6,6),6-(6,6)]
   218       9.210942       9.210942       9.210942    6[6-(6,6),8-(12),8-(30)]
   219      10.077011      10.077011      10.077011    6[6-(1,6),6-(1,6),6-(8,8)]
   220      11.398179      11.398179      11.398179    6[1-(0),6-(6,6),6-(6,6)]
   221      12.185639      12.185639      12.185639    6[6-(1,1,1),6-(1,6),6-(1,6)]
   222      13.658507      13.658507      13.658507    6[1-(0),1-(0),1-(0),6-(6,6)]
   223      11.658827      11.658827      11.658827    6[1-(0),6-(6,6),6-(6,6)]
   224      10.322489      10.322489      10.322489    6[6-(1,6),6-(1,6),6-(8,8)]
   225        9.74465        9.74465        9.74465    6[6-(6,6),8-(12),8-(30)]
   226       9.550198       9.550198       9.550198    6[1-(0),6-(6,6),6-(6,6)]
   227        5.16745        5.16745        5.16745    6[6-(6,6),8-(12),8-(30)]
   228       4.760619       4.760619       4.760619    6[6-(1,6),6-(1,6),6-(8,8)]
   229       3.915237       3.915237       3.915237    6[1-(0),6-(6,6),6-(6,6)]
   230       7.892532       7.892532       7.892532    6[6-(6,6),8-(12),8-(30)]
   231        8.22903        8.22903        8.22903    6[6-(1,6),6-(1,6),6-(8,8)]
   232       9.022007       9.022007       9.022007    6[1-(0),6-(6,6),6-(6,6)]
   233      12.109789      12.109789      12.109789    6[1-(0),6-(6,6),6-(6,6)]
   234      10.363861      10.363861      10.363861    6[6-(1,1,1),6-(1,6),6-(1,6)]
   235       9.404015       9.404015       9.404015    6[1-(0),1-(0),1-(0),6-(6,6)]
   236       5.214339       5.214339       5.214339    6[1-(0),6-(6,6),6-(6,6)]
   237       3.468411       3.468411       3.468411    6[6-(1,1,1),6-(1,6),6-(1,6)]
   238       2.508565       2.508565       2.508565    6[1-(0),1-(0),1-(0),6-(6,6)]
   239       1.681111       1.681111       1.681111    6[1-(0),6-(6,6),6-(6,6)]
   240       3.427039       3.427039       3.427039    6[6-(1,1,1),6-(1,6),6-(1,6)]
   241       4.386885       4.386885       4.386885    6[1-(0),1-(0),1-(0),6-(6,6)]
   242       8.576561       8.576561       8.576561    6[1-(0),6-(6,6),6-(6,6)]
   243      10.322489      10.322489      10.322489    6[6-(1,1,1),6-(1,6),6-(1,6)]
   244      11.282335      11.282335      11.282335    6[1-(0),1-(0),1-(0),6-(6,6)]
   245       2.509944       2.509944       2.509944    6[6-(1,1,1),6-(1,6),6-(1,6)]
   246       3.366359       3.366359       3.366359    6[1-(0),1-(0),1-(0),6-(6,6)]
   247       0.925369       0.925369       0.925369    6[1-(0),6-(6,6),6-(6,6)]
   248       9.405394       9.405394       9.405394    6[6-(1,1,1),6-(1,6),6-(1,6)]
   249      10.261809      10.261809      10.261809    6[1-(0),1-(0),1-(0),6-(6,6)]
   250       7.820819       7.820819       7.820819    6[1-(0),6-(6,6),6-(6,6)]
   251      11.280956      11.280956      11.280956    6[6-(1,1,1),6-(1,6),6-(1,6)]
   252      10.424541      10.424541      10.424541    6[1-(0),1-(0),1-(0),6-(6,6)]
   253      12.865531      12.865531      12.865531    6[1-(0),6-(6,6),6-(6,6)]
   254       4.385506       4.385506       4.385506    6[6-(1,1,1),6-(1,6),6-(1,6)]
   255       3.529091       3.529091       3.529091    6[1-(0),1-(0),1-(0),6-(6,6)]
   256       5.970081       5.970081       5.970081    6[1-(0),6-(6,6),6-(6,6)]
   257       1.134991       1.134991       1.134991    8[6-(6,8),30-(8,8,8)]
   258       2.766455       2.766455       2.766455    8[6-(6,8),12-(8,8,8)]
   259       1.612156       1.612156       1.612156    8[6-(6,8),30-(8,8,8)]
   260       3.558052       3.558052       3.558052    8[6-(6,8),12-(8,8,8)]
   261      13.101355      13.101355      13.101355    8[6-(6,8),30-(8,8,8)]
   262      11.418865      11.418865      11.418865    8[6-(6,8),12-(8,8,8)]
   263       0.056543       0.056543       0.056543    8[6-(6,8),30-(8,8,8)]
   264       1.581816       1.581816       1.581816    8[6-(6,8),12-(8,8,8)]
   265       8.030441       8.030441       8.030441    8[6-(6,8),30-(8,8,8)]
   266       9.661905       9.661905       9.661905    8[6-(6,8),12-(8,8,8)]
   267       8.507606       8.507606       8.507606    8[6-(6,8),30-(8,8,8)]
   268      10.453502      10.453502      10.453502    8[6-(6,8),12-(8,8,8)]
   269       6.205905       6.205905       6.205905    8[6-(6,8),30-(8,8,8)]
   270       4.523415       4.523415       4.523415    8[6-(6,8),12-(8,8,8)]
   271       6.951993       6.951993       6.951993    8[6-(6,8),30-(8,8,8)]
   272       8.477266       8.477266       8.477266    8[6-(6,8),12-(8,8,8)]
   273      12.655909      12.655909      12.655909    8[6-(6,8),30-(8,8,8)]
   274      11.024445      11.024445      11.024445    8[6-(6,8),12-(8,8,8)]
   275      12.178744      12.178744      12.178744    8[6-(6,8),30-(8,8,8)]
   276      10.232848      10.232848      10.232848    8[6-(6,8),12-(8,8,8)]
   277       0.689545       0.689545       0.689545    8[6-(6,8),30-(8,8,8)]
   278       2.372035       2.372035       2.372035    8[6-(6,8),12-(8,8,8)]
   279      13.734357      13.734357      13.734357    8[6-(6,8),30-(8,8,8)]
   280      12.209084      12.209084      12.209084    8[6-(6,8),12-(8,8,8)]
   281       5.760459       5.760459       5.760459    8[6-(6,8),30-(8,8,8)]
   282       4.128995       4.128995       4.128995    8[6-(6,8),12-(8,8,8)]
   283       5.283294       5.283294       5.283294    8[6-(6,8),30-(8,8,8)]
   284       3.337398       3.337398       3.337398    8[6-(6,8),12-(8,8,8)]
   285       7.584995       7.584995       7.584995    8[6-(6,8),30-(8,8,8)]
   286       9.267485       9.267485       9.267485    8[6-(6,8),12-(8,8,8)]
   287       6.838907       6.838907       6.838907    8[6-(6,8),30-(8,8,8)]
   288       5.313634       5.313634       5.313634    8[6-(6,8),12-(8,8,8)]
   289      12.655909      12.655909      12.655909    8[6-(6,8),30-(8,8,8)]
   290      11.024445      11.024445      11.024445    8[6-(6,8),12-(8,8,8)]
   291      12.178744      12.178744      12.178744    8[6-(6,8),30-(8,8,8)]
   292      10.232848      10.232848      10.232848    8[6-(6,8),12-(8,8,8)]
   293       0.689545       0.689545       0.689545    8[6-(6,8),30-(8,8,8)]
   294       2.372035       2.372035       2.372035    8[6-(6,8),12-(8,8,8)]
   295      13.734357      13.734357      13.734357    8[6-(6,8),30-(8,8,8)]
   296      12.209084      12.209084      12.209084    8[6-(6,8),12-(8,8,8)]
   297       5.760459       5.760459       5.760459    8[6-(6,8),30-(8,8,8)]
   298       4.128995       4.128995       4.128995    8[6-(6,8),12-(8,8,8)]
   299       5.283294       5.283294       5.283294    8[6-(6,8),30-(8,8,8)]
   300       3.337398       3.337398       3.337398    8[6-(6,8),12-(8,8,8)]
   301       7.584995       7.584995       7.584995    8[6-(6,8),30-(8,8,8)]
   302       9.267485       9.267485       9.267485    8[6-(6,8),12-(8,8,8)]
   303       6.838907       6.838907       6.838907    8[6-(6,8),30-(8,8,8)]
   304       5.313634       5.313634       5.313634    8[6-(6,8),12-(8,8,8)]
   305       1.134991       1.134991       1.134991    8[6-(6,8),30-(8,8,8)]
   306       2.766455       2.766455       2.766455    8[6-(6,8),12-(8,8,8)]
   307       1.612156       1.612156       1.612156    8[6-(6,8),30-(8,8,8)]
   308       3.558052       3.558052       3.558052    8[6-(6,8),12-(8,8,8)]
   309      13.101355      13.101355      13.101355    8[6-(6,8),30-(8,8,8)]
   310      11.418865      11.418865      11.418865    8[6-(6,8),12-(8,8,8)]
   311       0.056543       0.056543       0.056543    8[6-(6,8),30-(8,8,8)]
   312       1.581816       1.581816       1.581816    8[6-(6,8),12-(8,8,8)]
   313       8.030441       8.030441       8.030441    8[6-(6,8),30-(8,8,8)]
   314       9.661905       9.661905       9.661905    8[6-(6,8),12-(8,8,8)]
   315       8.507606       8.507606       8.507606    8[6-(6,8),30-(8,8,8)]
   316      10.453502      10.453502      10.453502    8[6-(6,8),12-(8,8,8)]
   317       6.205905       6.205905       6.205905    8[6-(6,8),30-(8,8,8)]
   318       4.523415       4.523415       4.523415    8[6-(6,8),12-(8,8,8)]
   319       6.951993       6.951993       6.951993    8[6-(6,8),30-(8,8,8)]
   320       8.477266       8.477266       8.477266    8[6-(6,8),12-(8,8,8)]
