# Supplementary material for: A collection of forcefield precursors for metal–organic frameworks
Source: RSC Adv. 2019 Nov 13;9(63):36492–507. doi: 10.1039/c9ra07327b (PMC9075174; doi:10.1039/c9ra07327b)
Supplement: RA-009-C9RA07327B-s2381 [file RA-009-C9RA07327B-s2381.txt]

TERNUA_clean

10.678300    0.000000    0.000000
4.509500    9.679385    0.000000
5.122421    3.264586    17.731422

     1      12.586822      12.586822      12.586822    63[8-(6),8-(6),8-(6),8-(6),8-(6),8-(6)]
     2      11.012158      11.012158      11.012158    63[8-(6),8-(6),8-(6),8-(6),8-(6),8-(6)]
     3       7.723399       7.723399       7.723399    63[8-(6),8-(6),8-(6),8-(6),8-(6),8-(6)]
     4       9.298063       9.298063       9.298063    63[8-(6),8-(6),8-(6),8-(6),8-(6),8-(6)]
     5      15.770504      15.770504      15.770504    1[6-(6,6)]
     6       7.201635       7.201635       7.201635    1[6-(6,6)]
     7       5.555806       5.555806       5.555806    1[6-(6,6)]
     8        14.1208        14.1208        14.1208    1[6-(6,6)]
     9      11.316719      11.316719      11.316719    1[6-(6,6)]
    10        6.74122        6.74122        6.74122    1[6-(6,6)]
    11       9.269878       9.269878       9.269878    1[6-(6,6)]
    12        12.9802        12.9802        12.9802    1[6-(6,6)]
    13       13.47123       13.47123       13.47123    1[6-(6,6)]
    14       9.789457       9.789457       9.789457    1[6-(6,6)]
    15       8.053452       8.053452       8.053452    1[6-(6,6)]
    16       13.45542       13.45542       13.45542    1[6-(6,6)]
    17       4.539717       4.539717       4.539717    1[6-(6,6)]
    18      13.108586      13.108586      13.108586    1[6-(6,6)]
    19      14.754415      14.754415      14.754415    1[6-(6,6)]
    20       6.189421       6.189421       6.189421    1[6-(6,6)]
    21       8.993502       8.993502       8.993502    1[6-(6,6)]
    22      13.569001      13.569001      13.569001    1[6-(6,6)]
    23      11.040343      11.040343      11.040343    1[6-(6,6)]
    24       7.330021       7.330021       7.330021    1[6-(6,6)]
    25       6.838991       6.838991       6.838991    1[6-(6,6)]
    26      10.520764      10.520764      10.520764    1[6-(6,6)]
    27      12.256769      12.256769      12.256769    1[6-(6,6)]
    28       6.854801       6.854801       6.854801    1[6-(6,6)]
    29      13.363151      13.363151      13.363151    6[6-(6,6),8-(63),8-(63)]
    30      14.729313      14.729313      14.729313    6[6-(1,6),6-(1,6),6-(8,8)]
    31      15.862485      15.862485      15.862485    6[1-(0),6-(1,6),6-(6,6)]
    32       6.448933       6.448933       6.448933    6[1-(0),6-(1,6),6-(6,6)]
    33       6.589265       6.589265       6.589265    6[6-(1,6),6-(1,6),6-(8,8)]
    34      16.138778      16.138778      16.138778    6[1-(0),6-(1,6),6-(6,6)]
    35      14.872932      14.872932      14.872932    6[1-(0),6-(1,6),6-(6,6)]
    36         7.9366         7.9366         7.9366    6[6-(6,6),8-(63),8-(63)]
    37      15.258494      15.258494      15.258494    6[6-(6,6),8-(63),8-(63)]
    38      16.703475      16.703475      16.703475    6[6-(1,6),6-(1,6),6-(8,8)]
    39      11.962146      11.962146      11.962146    6[1-(0),6-(1,6),6-(6,6)]
    40       6.997812       6.997812       6.997812    6[1-(0),6-(1,6),6-(6,6)]
    41      10.232867      10.232867      10.232867    6[6-(6,6),8-(63),8-(63)]
    42       9.631513       9.631513       9.631513    6[6-(1,6),6-(1,6),6-(8,8)]
    43       9.221078       9.221078       9.221078    6[1-(0),6-(1,6),6-(6,6)]
    44      13.249144      13.249144      13.249144    6[1-(0),6-(1,6),6-(6,6)]
    45       13.17013       13.17013       13.17013    6[6-(1,6),6-(1,6),6-(8,8)]
    46       9.038674       9.038674       9.038674    6[1-(0),6-(1,6),6-(6,6)]
    47       9.529349       9.529349       9.529349    6[1-(0),6-(1,6),6-(6,6)]
    48      12.756134      12.756134      12.756134    6[6-(6,6),8-(63),8-(63)]
    49       9.403617       9.403617       9.403617    6[6-(6,6),8-(63),8-(63)]
    50       8.616724       8.616724       8.616724    6[6-(1,6),6-(1,6),6-(8,8)]
    51       7.991717       7.991717       7.991717    6[1-(0),6-(1,6),6-(6,6)]
    52      13.034738      13.034738      13.034738    6[1-(0),6-(1,6),6-(6,6)]
    53        6.94707        6.94707        6.94707    6[6-(6,6),8-(63),8-(63)]
    54       5.580908       5.580908       5.580908    6[6-(1,6),6-(1,6),6-(8,8)]
    55       4.447736       4.447736       4.447736    6[1-(0),6-(1,6),6-(6,6)]
    56      13.861288      13.861288      13.861288    6[1-(0),6-(1,6),6-(6,6)]
    57      13.720956      13.720956      13.720956    6[6-(1,6),6-(1,6),6-(8,8)]
    58       4.171443       4.171443       4.171443    6[1-(0),6-(1,6),6-(6,6)]
    59       5.437289       5.437289       5.437289    6[1-(0),6-(1,6),6-(6,6)]
    60      12.373621      12.373621      12.373621    6[6-(6,6),8-(63),8-(63)]
    61       5.051727       5.051727       5.051727    6[6-(6,6),8-(63),8-(63)]
    62       3.606746       3.606746       3.606746    6[6-(1,6),6-(1,6),6-(8,8)]
    63       8.348075       8.348075       8.348075    6[1-(0),6-(1,6),6-(6,6)]
    64      13.312409      13.312409      13.312409    6[1-(0),6-(1,6),6-(6,6)]
    65      10.077354      10.077354      10.077354    6[6-(6,6),8-(63),8-(63)]
    66      10.678708      10.678708      10.678708    6[6-(1,6),6-(1,6),6-(8,8)]
    67      11.089143      11.089143      11.089143    6[1-(0),6-(1,6),6-(6,6)]
    68       7.061077       7.061077       7.061077    6[1-(0),6-(1,6),6-(6,6)]
    69       7.140091       7.140091       7.140091    6[6-(1,6),6-(1,6),6-(8,8)]
    70      11.271547      11.271547      11.271547    6[1-(0),6-(1,6),6-(6,6)]
    71      10.780872      10.780872      10.780872    6[1-(0),6-(1,6),6-(6,6)]
    72       7.554087       7.554087       7.554087    6[6-(6,6),8-(63),8-(63)]
    73      10.906604      10.906604      10.906604    6[6-(6,6),8-(63),8-(63)]
    74      11.693497      11.693497      11.693497    6[6-(1,6),6-(1,6),6-(8,8)]
    75      12.318504      12.318504      12.318504    6[1-(0),6-(1,6),6-(6,6)]
    76       7.275483       7.275483       7.275483    6[1-(0),6-(1,6),6-(6,6)]
    77       13.28387       13.28387       13.28387    8[6-(6,8),63-(8,8,8,8,8)]
    78      12.366783      12.366783      12.366783    8[6-(6,8),63-(8,8,8,8,8)]
    79       7.994308       7.994308       7.994308    8[6-(6,8),63-(8,8,8,8,8)]
    80       8.913837       8.913837       8.913837    8[6-(6,8),63-(8,8,8,8,8)]
    81      14.981166      14.981166      14.981166    8[6-(6,8),63-(8,8,8,8,8)]
    82       9.227755       9.227755       9.227755    8[6-(6,8),63-(8,8,8,8,8)]
    83      10.281921      10.281921      10.281921    8[6-(6,8),63-(8,8,8,8,8)]
    84      10.642829      10.642829      10.642829    8[6-(6,8),63-(8,8,8,8,8)]
    85       7.558239       7.558239       7.558239    8[6-(6,8),63-(8,8,8,8,8)]
    86      12.550244      12.550244      12.550244    8[6-(6,8),63-(8,8,8,8,8)]
    87      10.132255      10.132255      10.132255    8[6-(6,8),63-(8,8,8,8,8)]
    88       9.327148       9.327148       9.327148    8[6-(6,8),63-(8,8,8,8,8)]
    89       7.026351       7.026351       7.026351    8[6-(6,8),63-(8,8,8,8,8)]
    90       7.943438       7.943438       7.943438    8[6-(6,8),63-(8,8,8,8,8)]
    91      12.315913      12.315913      12.315913    8[6-(6,8),63-(8,8,8,8,8)]
    92      11.396384      11.396384      11.396384    8[6-(6,8),63-(8,8,8,8,8)]
    93       5.329055       5.329055       5.329055    8[6-(6,8),63-(8,8,8,8,8)]
    94      11.082466      11.082466      11.082466    8[6-(6,8),63-(8,8,8,8,8)]
    95        10.0283        10.0283        10.0283    8[6-(6,8),63-(8,8,8,8,8)]
    96       9.667392       9.667392       9.667392    8[6-(6,8),63-(8,8,8,8,8)]
    97       7.629561       7.629561       7.629561    8[6-(6,8),63-(8,8,8,8,8)]
    98       7.759977       7.759977       7.759977    8[6-(6,8),63-(8,8,8,8,8)]
    99      10.177966      10.177966      10.177966    8[6-(6,8),63-(8,8,8,8,8)]
   100      10.983073      10.983073      10.983073    8[6-(6,8),63-(8,8,8,8,8)]
