# Supplementary material for: A collection of forcefield precursors for metal–organic frameworks
Source: RSC Adv. 2019 Nov 13;9(63):36492–507. doi: 10.1039/c9ra07327b (PMC9075174; doi:10.1039/c9ra07327b)
Supplement: RA-009-C9RA07327B-s2382 [file RA-009-C9RA07327B-s2382.txt]

TESGOO_clean

9.827400    0.000000    0.000000
0.000000    11.310800    0.000000
0.000000    -0.384234    14.502111

     1       9.034231       9.034231       9.034231    30[8-(6,30),8-(6,30),8-(6,30),8-(6,30),8-(6,30),8-(6,30)]
     2       1.037282       1.037282       1.037282    30[8-(6),8-(6),8-(6,30),8-(6,30),8-(6,30),8-(6,30)]
     3       4.120531       4.120531       4.120531    30[8-(6,30),8-(6,30),8-(6,30),8-(6,30),8-(6,30),8-(6,30)]
     4       5.950982       5.950982       5.950982    30[8-(6),8-(6),8-(6,30),8-(6,30),8-(6,30),8-(6,30)]
     5       0.793169       0.793169       0.793169    30[8-(6,30),8-(6,30),8-(6,30),8-(6,30),8-(6,30),8-(6,30)]
     6       8.790118       8.790118       8.790118    30[8-(6),8-(6),8-(6,30),8-(6,30),8-(6,30),8-(6,30)]
     7       5.706869       5.706869       5.706869    30[8-(6,30),8-(6,30),8-(6,30),8-(6,30),8-(6,30),8-(6,30)]
     8       3.876418       3.876418       3.876418    30[8-(6),8-(6),8-(6,30),8-(6,30),8-(6,30),8-(6,30)]
     9            0.0            0.0            0.0    30[8-(6),8-(6),8-(6),8-(6),8-(6,30),8-(6,30)]
    10         4.9137         4.9137         4.9137    30[8-(6),8-(6),8-(6),8-(6),8-(6,30),8-(6,30)]
    11            0.0            0.0            0.0    30[8-(6),8-(6),8-(6),8-(6),8-(6,30),8-(6,30)]
    12         4.9137         4.9137         4.9137    30[8-(6),8-(6),8-(6),8-(6),8-(6,30),8-(6,30)]
    13       7.388239       7.388239       7.388239    1[6-(8,8)]
    14       0.352804       0.352804       0.352804    1[6-(8,8)]
    15       6.051713       6.051713       6.051713    1[6-(8,8)]
    16       1.814138       1.814138       1.814138    1[6-(8,8)]
    17       1.520299       1.520299       1.520299    1[6-(8,8)]
    18        6.88999        6.88999        6.88999    1[6-(8,8)]
    19       2.474539       2.474539       2.474539    1[6-(8,8)]
    20       5.266504       5.266504       5.266504    1[6-(8,8)]
    21       1.138013       1.138013       1.138013    1[6-(8,8)]
    22       6.727838       6.727838       6.727838    1[6-(8,8)]
    23       6.433999       6.433999       6.433999    1[6-(8,8)]
    24        1.97629        1.97629        1.97629    1[6-(8,8)]
    25       2.439161       2.439161       2.439161    1[6-(8,8)]
    26       9.474596       9.474596       9.474596    1[6-(8,8)]
    27       3.775687       3.775687       3.775687    1[6-(8,8)]
    28       8.013262       8.013262       8.013262    1[6-(8,8)]
    29       8.307101       8.307101       8.307101    1[6-(8,8)]
    30        2.93741        2.93741        2.93741    1[6-(8,8)]
    31       7.352861       7.352861       7.352861    1[6-(8,8)]
    32       4.560896       4.560896       4.560896    1[6-(8,8)]
    33       8.689387       8.689387       8.689387    1[6-(8,8)]
    34       3.099562       3.099562       3.099562    1[6-(8,8)]
    35       3.393401       3.393401       3.393401    1[6-(8,8)]
    36        7.85111        7.85111        7.85111    1[6-(8,8)]
    37       8.096795       8.096795       8.096795    6[1-(0),8-(30),8-(30,30)]
    38       0.145446       0.145446       0.145446    6[1-(0),8-(30),8-(30,30)]
    39       6.978437       6.978437       6.978437    6[1-(0),8-(30),8-(30,30)]
    40       1.228425       1.228425       1.228425    6[1-(0),8-(30),8-(30,30)]
    41       1.001412       1.001412       1.001412    6[1-(0),8-(30),8-(30,30)]
    42       7.063935       7.063935       7.063935    6[1-(0),8-(30),8-(30,30)]
    43       3.183095       3.183095       3.183095    6[1-(0),8-(30),8-(30,30)]
    44       5.059146       5.059146       5.059146    6[1-(0),8-(30),8-(30,30)]
    45       2.064737       2.064737       2.064737    6[1-(0),8-(30),8-(30,30)]
    46       6.142125       6.142125       6.142125    6[1-(0),8-(30),8-(30,30)]
    47       5.915112       5.915112       5.915112    6[1-(0),8-(30),8-(30,30)]
    48       2.150235       2.150235       2.150235    6[1-(0),8-(30),8-(30,30)]
    49       1.730605       1.730605       1.730605    6[1-(0),8-(30),8-(30,30)]
    50       9.681954       9.681954       9.681954    6[1-(0),8-(30),8-(30,30)]
    51       2.848963       2.848963       2.848963    6[1-(0),8-(30),8-(30,30)]
    52       8.598975       8.598975       8.598975    6[1-(0),8-(30),8-(30,30)]
    53       8.825988       8.825988       8.825988    6[1-(0),8-(30),8-(30,30)]
    54       2.763465       2.763465       2.763465    6[1-(0),8-(30),8-(30,30)]
    55       6.644305       6.644305       6.644305    6[1-(0),8-(30),8-(30,30)]
    56       4.768254       4.768254       4.768254    6[1-(0),8-(30),8-(30,30)]
    57       7.762663       7.762663       7.762663    6[1-(0),8-(30),8-(30,30)]
    58       3.685275       3.685275       3.685275    6[1-(0),8-(30),8-(30,30)]
    59       3.912288       3.912288       3.912288    6[1-(0),8-(30),8-(30,30)]
    60       7.677165       7.677165       7.677165    6[1-(0),8-(30),8-(30,30)]
    61       7.832438       7.832438       7.832438    8[6-(1,8),30-(8,8,8,8,8),30-(8,8,8,8,8)]
    62       9.200412       9.200412       9.200412    8[6-(1,8),30-(8,8,8,8,8)]
    63       0.033413       0.033413       0.033413    8[6-(1,8),30-(8,8,8,8,8),30-(8,8,8,8,8)]
    64       0.007862       0.007862       0.007862    8[6-(1,8),30-(8,8,8,8,8)]
    65       7.294879       7.294879       7.294879    8[6-(1,8),30-(8,8,8,8,8),30-(8,8,8,8,8)]
    66       7.754801       7.754801       7.754801    8[6-(1,8),30-(8,8,8,8,8)]
    67       0.792088       0.792088       0.792088    8[6-(1,8),30-(8,8,8,8,8),30-(8,8,8,8,8)]
    68       0.968982       0.968982       0.968982    8[6-(1,8),30-(8,8,8,8,8)]
    69       0.221116       0.221116       0.221116    8[6-(1,8),30-(8,8,8,8,8),30-(8,8,8,8,8)]
    70       1.145875       1.145875       1.145875    8[6-(1,8),30-(8,8,8,8,8)]
    71       8.286464       8.286464       8.286464    8[6-(1,8),30-(8,8,8,8,8),30-(8,8,8,8,8)]
    72       6.087092       6.087092       6.087092    8[6-(1,8),30-(8,8,8,8,8)]
    73       2.918738       2.918738       2.918738    8[6-(1,8),30-(8,8,8,8,8),30-(8,8,8,8,8)]
    74       4.286712       4.286712       4.286712    8[6-(1,8),30-(8,8,8,8,8)]
    75       4.947113       4.947113       4.947113    8[6-(1,8),30-(8,8,8,8,8),30-(8,8,8,8,8)]
    76       4.921562       4.921562       4.921562    8[6-(1,8),30-(8,8,8,8,8)]
    77       2.381179       2.381179       2.381179    8[6-(1,8),30-(8,8,8,8,8),30-(8,8,8,8,8)]
    78       2.841101       2.841101       2.841101    8[6-(1,8),30-(8,8,8,8,8)]
    79       5.705788       5.705788       5.705788    8[6-(1,8),30-(8,8,8,8,8),30-(8,8,8,8,8)]
    80       5.882682       5.882682       5.882682    8[6-(1,8),30-(8,8,8,8,8)]
    81       5.134817       5.134817       5.134817    8[6-(1,8),30-(8,8,8,8,8),30-(8,8,8,8,8)]
    82       6.059575       6.059575       6.059575    8[6-(1,8),30-(8,8,8,8,8)]
    83       3.372764       3.372764       3.372764    8[6-(1,8),30-(8,8,8,8,8),30-(8,8,8,8,8)]
    84       1.173392       1.173392       1.173392    8[6-(1,8),30-(8,8,8,8,8)]
    85       1.994962       1.994962       1.994962    8[6-(1,8),30-(8,8,8,8,8),30-(8,8,8,8,8)]
    86       0.626988       0.626988       0.626988    8[6-(1,8),30-(8,8,8,8,8)]
    87      -0.033413      -0.033413      -0.033413    8[6-(1,8),30-(8,8,8,8,8),30-(8,8,8,8,8)]
    88      -0.007862      -0.007862      -0.007862    8[6-(1,8),30-(8,8,8,8,8)]
    89       2.532521       2.532521       2.532521    8[6-(1,8),30-(8,8,8,8,8),30-(8,8,8,8,8)]
    90       2.072599       2.072599       2.072599    8[6-(1,8),30-(8,8,8,8,8)]
    91       9.035312       9.035312       9.035312    8[6-(1,8),30-(8,8,8,8,8),30-(8,8,8,8,8)]
    92       8.858418       8.858418       8.858418    8[6-(1,8),30-(8,8,8,8,8)]
    93       9.606283       9.606283       9.606283    8[6-(1,8),30-(8,8,8,8,8),30-(8,8,8,8,8)]
    94       8.681525       8.681525       8.681525    8[6-(1,8),30-(8,8,8,8,8)]
    95       1.540936       1.540936       1.540936    8[6-(1,8),30-(8,8,8,8,8),30-(8,8,8,8,8)]
    96       3.740308       3.740308       3.740308    8[6-(1,8),30-(8,8,8,8,8)]
    97       6.908662       6.908662       6.908662    8[6-(1,8),30-(8,8,8,8,8),30-(8,8,8,8,8)]
    98       5.540688       5.540688       5.540688    8[6-(1,8),30-(8,8,8,8,8)]
    99       4.880287       4.880287       4.880287    8[6-(1,8),30-(8,8,8,8,8),30-(8,8,8,8,8)]
   100       4.905838       4.905838       4.905838    8[6-(1,8),30-(8,8,8,8,8)]
   101       7.446221       7.446221       7.446221    8[6-(1,8),30-(8,8,8,8,8),30-(8,8,8,8,8)]
   102       6.986299       6.986299       6.986299    8[6-(1,8),30-(8,8,8,8,8)]
   103       4.121612       4.121612       4.121612    8[6-(1,8),30-(8,8,8,8,8),30-(8,8,8,8,8)]
   104       3.944718       3.944718       3.944718    8[6-(1,8),30-(8,8,8,8,8)]
   105       4.692584       4.692584       4.692584    8[6-(1,8),30-(8,8,8,8,8),30-(8,8,8,8,8)]
   106       3.767825       3.767825       3.767825    8[6-(1,8),30-(8,8,8,8,8)]
   107       6.454636       6.454636       6.454636    8[6-(1,8),30-(8,8,8,8,8),30-(8,8,8,8,8)]
   108       8.654008       8.654008       8.654008    8[6-(1,8),30-(8,8,8,8,8)]
