# Supplementary material for: A collection of forcefield precursors for metal–organic frameworks
Source: RSC Adv. 2019 Nov 13;9(63):36492–507. doi: 10.1039/c9ra07327b (PMC9075174; doi:10.1039/c9ra07327b)
Supplement: RA-009-C9RA07327B-s2383 [file RA-009-C9RA07327B-s2383.txt]

TESGUU_clean

9.774400    0.000000    0.000000
0.000000    11.206500    0.000000
0.000000    -0.272262    14.717582

     1       9.002125       9.002125       9.002125    30[8-(6,30),8-(6,30),8-(6,30),8-(6,30),8-(6,30),8-(6,30)]
     2       1.058372       1.058372       1.058372    30[8-(6),8-(6),8-(6,30),8-(6,30),8-(6,30),8-(6,30)]
     3       4.114925       4.114925       4.114925    30[8-(6,30),8-(6,30),8-(6,30),8-(6,30),8-(6,30),8-(6,30)]
     4       5.945572       5.945572       5.945572    30[8-(6),8-(6),8-(6,30),8-(6,30),8-(6,30),8-(6,30)]
     5       0.772275       0.772275       0.772275    30[8-(6,30),8-(6,30),8-(6,30),8-(6,30),8-(6,30),8-(6,30)]
     6       8.716028       8.716028       8.716028    30[8-(6),8-(6),8-(6,30),8-(6,30),8-(6,30),8-(6,30)]
     7       5.659475       5.659475       5.659475    30[8-(6,30),8-(6,30),8-(6,30),8-(6,30),8-(6,30),8-(6,30)]
     8       3.828828       3.828828       3.828828    30[8-(6),8-(6),8-(6,30),8-(6,30),8-(6,30),8-(6,30)]
     9            0.0            0.0            0.0    30[8-(6),8-(6),8-(6),8-(6),8-(6,30),8-(6,30)]
    10         4.8872         4.8872         4.8872    30[8-(6),8-(6),8-(6),8-(6),8-(6,30),8-(6,30)]
    11            0.0            0.0            0.0    30[8-(6),8-(6),8-(6),8-(6),8-(6,30),8-(6,30)]
    12         4.8872         4.8872         4.8872    30[8-(6),8-(6),8-(6),8-(6),8-(6,30),8-(6,30)]
    13       7.404108       7.404108       7.404108    1[6-(8,8)]
    14       0.380224       0.380224       0.380224    1[6-(8,8)]
    15       6.014188       6.014188       6.014188    1[6-(8,8)]
    16       1.933376       1.933376       1.933376    1[6-(8,8)]
    17       1.587363       1.587363       1.587363    1[6-(8,8)]
    18       6.851854       6.851854       6.851854    1[6-(8,8)]
    19       2.516908       2.516908       2.516908    1[6-(8,8)]
    20       5.267424       5.267424       5.267424    1[6-(8,8)]
    21       1.126988       1.126988       1.126988    1[6-(8,8)]
    22       6.820576       6.820576       6.820576    1[6-(8,8)]
    23       6.474563       6.474563       6.474563    1[6-(8,8)]
    24       1.964654       1.964654       1.964654    1[6-(8,8)]
    25       2.370292       2.370292       2.370292    1[6-(8,8)]
    26       9.394176       9.394176       9.394176    1[6-(8,8)]
    27       3.760212       3.760212       3.760212    1[6-(8,8)]
    28       7.841024       7.841024       7.841024    1[6-(8,8)]
    29       8.187037       8.187037       8.187037    1[6-(8,8)]
    30       2.922546       2.922546       2.922546    1[6-(8,8)]
    31       7.257492       7.257492       7.257492    1[6-(8,8)]
    32       4.506976       4.506976       4.506976    1[6-(8,8)]
    33       8.647412       8.647412       8.647412    1[6-(8,8)]
    34       2.953824       2.953824       2.953824    1[6-(8,8)]
    35       3.299837       3.299837       3.299837    1[6-(8,8)]
    36       7.809746       7.809746       7.809746    1[6-(8,8)]
    37       8.100045       8.100045       8.100045    6[1-(0),8-(30),8-(30,30)]
    38       0.175939       0.175939       0.175939    6[1-(0),8-(30),8-(30,30)]
    39       6.940801       6.940801       6.940801    6[1-(0),8-(30),8-(30,30)]
    40       1.307815       1.307815       1.307815    6[1-(0),8-(30),8-(30,30)]
    41       1.037064       1.037064       1.037064    6[1-(0),8-(30),8-(30,30)]
    42       7.029748       7.029748       7.029748    6[1-(0),8-(30),8-(30,30)]
    43       3.212845       3.212845       3.212845    6[1-(0),8-(30),8-(30,30)]
    44       5.063139       5.063139       5.063139    6[1-(0),8-(30),8-(30,30)]
    45       2.053601       2.053601       2.053601    6[1-(0),8-(30),8-(30,30)]
    46       6.195015       6.195015       6.195015    6[1-(0),8-(30),8-(30,30)]
    47       5.924264       5.924264       5.924264    6[1-(0),8-(30),8-(30,30)]
    48       2.142548       2.142548       2.142548    6[1-(0),8-(30),8-(30,30)]
    49       1.674355       1.674355       1.674355    6[1-(0),8-(30),8-(30,30)]
    50       9.598461       9.598461       9.598461    6[1-(0),8-(30),8-(30,30)]
    51       2.833599       2.833599       2.833599    6[1-(0),8-(30),8-(30,30)]
    52       8.466585       8.466585       8.466585    6[1-(0),8-(30),8-(30,30)]
    53       8.737336       8.737336       8.737336    6[1-(0),8-(30),8-(30,30)]
    54       2.744652       2.744652       2.744652    6[1-(0),8-(30),8-(30,30)]
    55       6.561555       6.561555       6.561555    6[1-(0),8-(30),8-(30,30)]
    56       4.711261       4.711261       4.711261    6[1-(0),8-(30),8-(30,30)]
    57       7.720799       7.720799       7.720799    6[1-(0),8-(30),8-(30,30)]
    58       3.579385       3.579385       3.579385    6[1-(0),8-(30),8-(30,30)]
    59       3.850136       3.850136       3.850136    6[1-(0),8-(30),8-(30,30)]
    60       7.631852       7.631852       7.631852    6[1-(0),8-(30),8-(30,30)]
    61       7.829294       7.829294       7.829294    8[6-(1,8),30-(8,8,8,8,8),30-(8,8,8,8,8)]
    62       9.189598       9.189598       9.189598    8[6-(1,8),30-(8,8,8,8,8)]
    63       0.050338       0.050338       0.050338    8[6-(1,8),30-(8,8,8,8,8),30-(8,8,8,8,8)]
    64       0.055812       0.055812       0.055812    8[6-(1,8),30-(8,8,8,8,8)]
    65       7.262379       7.262379       7.262379    8[6-(1,8),30-(8,8,8,8,8),30-(8,8,8,8,8)]
    66        7.71122        7.71122        7.71122    8[6-(1,8),30-(8,8,8,8,8)]
    67       0.828771       0.828771       0.828771    8[6-(1,8),30-(8,8,8,8,8),30-(8,8,8,8,8)]
    68       1.047131       1.047131       1.047131    8[6-(1,8),30-(8,8,8,8,8)]
    69       0.261172       0.261172       0.261172    8[6-(1,8),30-(8,8,8,8,8),30-(8,8,8,8,8)]
    70       1.138327       1.138327       1.138327    8[6-(1,8),30-(8,8,8,8,8)]
    71       8.252917       8.252917       8.252917    8[6-(1,8),30-(8,8,8,8,8),30-(8,8,8,8,8)]
    72       6.057098       6.057098       6.057098    8[6-(1,8),30-(8,8,8,8,8)]
    73       2.942094       2.942094       2.942094    8[6-(1,8),30-(8,8,8,8,8),30-(8,8,8,8,8)]
    74       4.302398       4.302398       4.302398    8[6-(1,8),30-(8,8,8,8,8)]
    75       4.937538       4.937538       4.937538    8[6-(1,8),30-(8,8,8,8,8),30-(8,8,8,8,8)]
    76       4.943012       4.943012       4.943012    8[6-(1,8),30-(8,8,8,8,8)]
    77       2.375179       2.375179       2.375179    8[6-(1,8),30-(8,8,8,8,8),30-(8,8,8,8,8)]
    78        2.82402        2.82402        2.82402    8[6-(1,8),30-(8,8,8,8,8)]
    79       5.715971       5.715971       5.715971    8[6-(1,8),30-(8,8,8,8,8),30-(8,8,8,8,8)]
    80       5.934331       5.934331       5.934331    8[6-(1,8),30-(8,8,8,8,8)]
    81       5.148372       5.148372       5.148372    8[6-(1,8),30-(8,8,8,8,8),30-(8,8,8,8,8)]
    82       6.025527       6.025527       6.025527    8[6-(1,8),30-(8,8,8,8,8)]
    83       3.365717       3.365717       3.365717    8[6-(1,8),30-(8,8,8,8,8),30-(8,8,8,8,8)]
    84       1.169898       1.169898       1.169898    8[6-(1,8),30-(8,8,8,8,8)]
    85       1.945106       1.945106       1.945106    8[6-(1,8),30-(8,8,8,8,8),30-(8,8,8,8,8)]
    86       0.584802       0.584802       0.584802    8[6-(1,8),30-(8,8,8,8,8)]
    87       9.724062       9.724062       9.724062    8[6-(1,8),30-(8,8,8,8,8),30-(8,8,8,8,8)]
    88       9.718588       9.718588       9.718588    8[6-(1,8),30-(8,8,8,8,8)]
    89       2.512021       2.512021       2.512021    8[6-(1,8),30-(8,8,8,8,8),30-(8,8,8,8,8)]
    90        2.06318        2.06318        2.06318    8[6-(1,8),30-(8,8,8,8,8)]
    91       8.945629       8.945629       8.945629    8[6-(1,8),30-(8,8,8,8,8),30-(8,8,8,8,8)]
    92       8.727269       8.727269       8.727269    8[6-(1,8),30-(8,8,8,8,8)]
    93       9.513228       9.513228       9.513228    8[6-(1,8),30-(8,8,8,8,8),30-(8,8,8,8,8)]
    94       8.636073       8.636073       8.636073    8[6-(1,8),30-(8,8,8,8,8)]
    95       1.521483       1.521483       1.521483    8[6-(1,8),30-(8,8,8,8,8),30-(8,8,8,8,8)]
    96       3.717302       3.717302       3.717302    8[6-(1,8),30-(8,8,8,8,8)]
    97       6.832306       6.832306       6.832306    8[6-(1,8),30-(8,8,8,8,8),30-(8,8,8,8,8)]
    98       5.472002       5.472002       5.472002    8[6-(1,8),30-(8,8,8,8,8)]
    99       4.836862       4.836862       4.836862    8[6-(1,8),30-(8,8,8,8,8),30-(8,8,8,8,8)]
   100       4.831388       4.831388       4.831388    8[6-(1,8),30-(8,8,8,8,8)]
   101       7.399221       7.399221       7.399221    8[6-(1,8),30-(8,8,8,8,8),30-(8,8,8,8,8)]
   102        6.95038        6.95038        6.95038    8[6-(1,8),30-(8,8,8,8,8)]
   103       4.058429       4.058429       4.058429    8[6-(1,8),30-(8,8,8,8,8),30-(8,8,8,8,8)]
   104       3.840069       3.840069       3.840069    8[6-(1,8),30-(8,8,8,8,8)]
   105       4.626028       4.626028       4.626028    8[6-(1,8),30-(8,8,8,8,8),30-(8,8,8,8,8)]
   106       3.748873       3.748873       3.748873    8[6-(1,8),30-(8,8,8,8,8)]
   107       6.408683       6.408683       6.408683    8[6-(1,8),30-(8,8,8,8,8),30-(8,8,8,8,8)]
   108       8.604502       8.604502       8.604502    8[6-(1,8),30-(8,8,8,8,8)]
