# Supplementary material for: A collection of forcefield precursors for metal–organic frameworks
Source: RSC Adv. 2019 Nov 13;9(63):36492–507. doi: 10.1039/c9ra07327b (PMC9075174; doi:10.1039/c9ra07327b)
Supplement: RA-009-C9RA07327B-s2384 [file RA-009-C9RA07327B-s2384.txt]

TESHAB_clean

9.978100    0.000000    0.000000
0.000000    11.364700    0.000000
0.000000    -0.261744    15.052524

     1       9.282028       9.282028       9.282028    30[8-(6,30),8-(6,30),8-(6,30),8-(6,30),8-(6,30),8-(6,30)]
     2       1.243571       1.243571       1.243571    30[8-(6),8-(6),8-(6,30),8-(6,30),8-(6,30),8-(6,30)]
     3       4.292978       4.292978       4.292978    30[8-(6,30),8-(6,30),8-(6,30),8-(6,30),8-(6,30),8-(6,30)]
     4       6.232621       6.232621       6.232621    30[8-(6),8-(6),8-(6,30),8-(6,30),8-(6,30),8-(6,30)]
     5       0.696072       0.696072       0.696072    30[8-(6,30),8-(6,30),8-(6,30),8-(6,30),8-(6,30),8-(6,30)]
     6       8.734529       8.734529       8.734529    30[8-(6),8-(6),8-(6,30),8-(6,30),8-(6,30),8-(6,30)]
     7       5.685122       5.685122       5.685122    30[8-(6,30),8-(6,30),8-(6,30),8-(6,30),8-(6,30),8-(6,30)]
     8       3.745479       3.745479       3.745479    30[8-(6),8-(6),8-(6,30),8-(6,30),8-(6,30),8-(6,30)]
     9            0.0            0.0            0.0    30[8-(6),8-(6),8-(6),8-(6),8-(6,30),8-(6,30)]
    10        4.98905        4.98905        4.98905    30[8-(6),8-(6),8-(6),8-(6),8-(6,30),8-(6,30)]
    11            0.0            0.0            0.0    30[8-(6),8-(6),8-(6),8-(6),8-(6,30),8-(6,30)]
    12        4.98905        4.98905        4.98905    30[8-(6),8-(6),8-(6),8-(6),8-(6,30),8-(6,30)]
    13       7.768949       7.768949       7.768949    1[6-(8,8)]
    14       0.643587       0.643587       0.643587    1[6-(8,8)]
    15       6.287201       6.287201       6.287201    1[6-(8,8)]
    16       2.284985       2.284985       2.284985    1[6-(8,8)]
    17       1.317109       1.317109       1.317109    1[6-(8,8)]
    18       7.119374       7.119374       7.119374    1[6-(8,8)]
    19       2.779899       2.779899       2.779899    1[6-(8,8)]
    20       5.632637       5.632637       5.632637    1[6-(8,8)]
    21       1.298151       1.298151       1.298151    1[6-(8,8)]
    22       7.274035       7.274035       7.274035    1[6-(8,8)]
    23       6.306159       6.306159       6.306159    1[6-(8,8)]
    24       2.130324       2.130324       2.130324    1[6-(8,8)]
    25       2.209151       2.209151       2.209151    1[6-(8,8)]
    26       9.334513       9.334513       9.334513    1[6-(8,8)]
    27       3.690899       3.690899       3.690899    1[6-(8,8)]
    28       7.693115       7.693115       7.693115    1[6-(8,8)]
    29       8.660991       8.660991       8.660991    1[6-(8,8)]
    30       2.858726       2.858726       2.858726    1[6-(8,8)]
    31       7.198201       7.198201       7.198201    1[6-(8,8)]
    32       4.345463       4.345463       4.345463    1[6-(8,8)]
    33       8.679949       8.679949       8.679949    1[6-(8,8)]
    34       2.704065       2.704065       2.704065    1[6-(8,8)]
    35       3.671941       3.671941       3.671941    1[6-(8,8)]
    36       7.847776       7.847776       7.847776    1[6-(8,8)]
    37        8.45644        8.45644        8.45644    6[1-(0),8-(30),8-(30,30)]
    38       0.391142       0.391142       0.391142    6[1-(0),8-(30),8-(30,30)]
    39       7.192214       7.192214       7.192214    6[1-(0),8-(30),8-(30,30)]
    40       1.559577       1.559577       1.559577    6[1-(0),8-(30),8-(30,30)]
    41       0.851132       0.851132       0.851132    6[1-(0),8-(30),8-(30,30)]
    42       7.306963       7.306963       7.306963    6[1-(0),8-(30),8-(30,30)]
    43        3.46739        3.46739        3.46739    6[1-(0),8-(30),8-(30,30)]
    44       5.380192       5.380192       5.380192    6[1-(0),8-(30),8-(30,30)]
    45       2.203164       2.203164       2.203164    6[1-(0),8-(30),8-(30,30)]
    46       6.548627       6.548627       6.548627    6[1-(0),8-(30),8-(30,30)]
    47       5.840182       5.840182       5.840182    6[1-(0),8-(30),8-(30,30)]
    48       2.317913       2.317913       2.317913    6[1-(0),8-(30),8-(30,30)]
    49        1.52166        1.52166        1.52166    6[1-(0),8-(30),8-(30,30)]
    50       9.586958       9.586958       9.586958    6[1-(0),8-(30),8-(30,30)]
    51       2.785886       2.785886       2.785886    6[1-(0),8-(30),8-(30,30)]
    52       8.418523       8.418523       8.418523    6[1-(0),8-(30),8-(30,30)]
    53       9.126968       9.126968       9.126968    6[1-(0),8-(30),8-(30,30)]
    54       2.671137       2.671137       2.671137    6[1-(0),8-(30),8-(30,30)]
    55        6.51071        6.51071        6.51071    6[1-(0),8-(30),8-(30,30)]
    56       4.597908       4.597908       4.597908    6[1-(0),8-(30),8-(30,30)]
    57       7.774936       7.774936       7.774936    6[1-(0),8-(30),8-(30,30)]
    58       3.429473       3.429473       3.429473    6[1-(0),8-(30),8-(30,30)]
    59       4.137918       4.137918       4.137918    6[1-(0),8-(30),8-(30,30)]
    60       7.660187       7.660187       7.660187    6[1-(0),8-(30),8-(30,30)]
    61       8.135544       8.135544       8.135544    8[6-(1,8),30-(8,8,8,8,8),30-(8,8,8,8,8)]
    62       9.583765       9.583765       9.583765    8[6-(1,8),30-(8,8,8,8,8)]
    63       0.212134       0.212134       0.212134    8[6-(1,8),30-(8,8,8,8,8),30-(8,8,8,8,8)]
    64       0.271404       0.271404       0.271404    8[6-(1,8),30-(8,8,8,8,8)]
    65       7.526381       7.526381       7.526381    8[6-(1,8),30-(8,8,8,8,8),30-(8,8,8,8,8)]
    66       7.926802       7.926802       7.926802    8[6-(1,8),30-(8,8,8,8,8)]
    67       0.943529       0.943529       0.943529    8[6-(1,8),30-(8,8,8,8,8),30-(8,8,8,8,8)]
    68       1.317109       1.317109       1.317109    8[6-(1,8),30-(8,8,8,8,8)]
    69       0.193874       0.193874       0.193874    8[6-(1,8),30-(8,8,8,8,8),30-(8,8,8,8,8)]
    70       0.939438       0.939438       0.939438    8[6-(1,8),30-(8,8,8,8,8)]
    71       8.525388       8.525388       8.525388    8[6-(1,8),30-(8,8,8,8,8),30-(8,8,8,8,8)]
    72       6.348865       6.348865       6.348865    8[6-(1,8),30-(8,8,8,8,8)]
    73       3.146494       3.146494       3.146494    8[6-(1,8),30-(8,8,8,8,8),30-(8,8,8,8,8)]
    74       4.594715       4.594715       4.594715    8[6-(1,8),30-(8,8,8,8,8)]
    75       5.201184       5.201184       5.201184    8[6-(1,8),30-(8,8,8,8,8),30-(8,8,8,8,8)]
    76       5.260454       5.260454       5.260454    8[6-(1,8),30-(8,8,8,8,8)]
    77       2.537331       2.537331       2.537331    8[6-(1,8),30-(8,8,8,8,8),30-(8,8,8,8,8)]
    78       2.937752       2.937752       2.937752    8[6-(1,8),30-(8,8,8,8,8)]
    79       5.932579       5.932579       5.932579    8[6-(1,8),30-(8,8,8,8,8),30-(8,8,8,8,8)]
    80       6.306159       6.306159       6.306159    8[6-(1,8),30-(8,8,8,8,8)]
    81       5.182924       5.182924       5.182924    8[6-(1,8),30-(8,8,8,8,8),30-(8,8,8,8,8)]
    82       5.928488       5.928488       5.928488    8[6-(1,8),30-(8,8,8,8,8)]
    83       3.536338       3.536338       3.536338    8[6-(1,8),30-(8,8,8,8,8),30-(8,8,8,8,8)]
    84       1.359815       1.359815       1.359815    8[6-(1,8),30-(8,8,8,8,8)]
    85       1.842556       1.842556       1.842556    8[6-(1,8),30-(8,8,8,8,8),30-(8,8,8,8,8)]
    86       0.394335       0.394335       0.394335    8[6-(1,8),30-(8,8,8,8,8)]
    87       9.765966       9.765966       9.765966    8[6-(1,8),30-(8,8,8,8,8),30-(8,8,8,8,8)]
    88       9.706696       9.706696       9.706696    8[6-(1,8),30-(8,8,8,8,8)]
    89       2.451719       2.451719       2.451719    8[6-(1,8),30-(8,8,8,8,8),30-(8,8,8,8,8)]
    90       2.051298       2.051298       2.051298    8[6-(1,8),30-(8,8,8,8,8)]
    91       9.034571       9.034571       9.034571    8[6-(1,8),30-(8,8,8,8,8),30-(8,8,8,8,8)]
    92       8.660991       8.660991       8.660991    8[6-(1,8),30-(8,8,8,8,8)]
    93       9.784226       9.784226       9.784226    8[6-(1,8),30-(8,8,8,8,8),30-(8,8,8,8,8)]
    94       9.038662       9.038662       9.038662    8[6-(1,8),30-(8,8,8,8,8)]
    95       1.452712       1.452712       1.452712    8[6-(1,8),30-(8,8,8,8,8),30-(8,8,8,8,8)]
    96       3.629235       3.629235       3.629235    8[6-(1,8),30-(8,8,8,8,8)]
    97       6.831606       6.831606       6.831606    8[6-(1,8),30-(8,8,8,8,8),30-(8,8,8,8,8)]
    98       5.383385       5.383385       5.383385    8[6-(1,8),30-(8,8,8,8,8)]
    99       4.776916       4.776916       4.776916    8[6-(1,8),30-(8,8,8,8,8),30-(8,8,8,8,8)]
   100       4.717646       4.717646       4.717646    8[6-(1,8),30-(8,8,8,8,8)]
   101       7.440769       7.440769       7.440769    8[6-(1,8),30-(8,8,8,8,8),30-(8,8,8,8,8)]
   102       7.040348       7.040348       7.040348    8[6-(1,8),30-(8,8,8,8,8)]
   103       4.045521       4.045521       4.045521    8[6-(1,8),30-(8,8,8,8,8),30-(8,8,8,8,8)]
   104       3.671941       3.671941       3.671941    8[6-(1,8),30-(8,8,8,8,8)]
   105       4.795176       4.795176       4.795176    8[6-(1,8),30-(8,8,8,8,8),30-(8,8,8,8,8)]
   106       4.049612       4.049612       4.049612    8[6-(1,8),30-(8,8,8,8,8)]
   107       6.441762       6.441762       6.441762    8[6-(1,8),30-(8,8,8,8,8),30-(8,8,8,8,8)]
   108       8.618285       8.618285       8.618285    8[6-(1,8),30-(8,8,8,8,8)]
