# Supplementary material for: A collection of forcefield precursors for metal–organic frameworks
Source: RSC Adv. 2019 Nov 13;9(63):36492–507. doi: 10.1039/c9ra07327b (PMC9075174; doi:10.1039/c9ra07327b)
Supplement: RA-009-C9RA07327B-s2385 [file RA-009-C9RA07327B-s2385.txt]

TETWUM_clean

12.002600    0.000000    0.000000
0.000000    14.616100    0.000000
-4.548408    -7.307966    14.454261

     1      -1.760369      -1.760369      -1.760369    48[7-(6,6),8-(6),8-(6),8-(6),8-(6,48)]
     2       5.129329       5.129329       5.129329    48[7-(6,6),8-(6),8-(6),8-(6,48)]
     3       3.213261       3.213261       3.213261    48[7-(6,6),8-(6),8-(6),8-(6),8-(6,48)]
     4       8.326163       8.326163       8.326163    48[7-(6,6),8-(6),8-(6),8-(6,48)]
     5       9.214561       9.214561       9.214561    48[7-(6,6),8-(6),8-(6),8-(6),8-(6,48)]
     6       2.324863       2.324863       2.324863    48[7-(6,6),8-(6),8-(6),8-(6,48)]
     7       4.240931       4.240931       4.240931    48[7-(6,6),8-(6),8-(6),8-(6),8-(6,48)]
     8      -0.871971      -0.871971      -0.871971    48[7-(6,6),8-(6),8-(6),8-(6,48)]
     9       9.097417       9.097417       9.097417    1[6-(6,6,6)]
    10       7.580624       7.580624       7.580624    1[6-(6,6,6)]
    11       7.405734       7.405734       7.405734    1[6-(6,6,6)]
    12       6.887659       6.887659       6.887659    1[6-(6,6,6)]
    13       8.630169       8.630169       8.630169    1[6-(1,6,6)]
    14       7.669921       7.669921       7.669921    1[6-(1,6,6)]
    15       0.875179       0.875179       0.875179    1[6-(6,7)]
    16       1.743174       1.743174       1.743174    1[6-(6,6)]
    17      -1.610101      -1.610101      -1.610101    1[6-(6,6)]
    18      -2.390073      -2.390073      -2.390073    1[6-(6,7)]
    19       1.582778       1.582778       1.582778    1[6-(1,6,6)]
    20       2.579777       2.579777       2.579777    1[6-(1,6,6)]
    21       0.010749       0.010749       0.010749    1[6-(1,6,6)]
    22       1.005309       1.005309       1.005309    1[6-(1,6,6)]
    23       8.750566       8.750566       8.750566    1[6-(6,7)]
    24       8.154209       8.154209       8.154209    1[6-(6,6)]
    25       5.887463       5.887463       5.887463    1[6-(6,6)]
    26       6.515494       6.515494       6.515494    1[6-(6,7)]
    27       4.358075       4.358075       4.358075    1[6-(6,6,6)]
    28       5.874868       5.874868       5.874868    1[6-(6,6,6)]
    29       6.049758       6.049758       6.049758    1[6-(6,6,6)]
    30       6.567833       6.567833       6.567833    1[6-(6,6,6)]
    31       4.825323       4.825323       4.825323    1[6-(1,6,6)]
    32       5.785571       5.785571       5.785571    1[6-(1,6,6)]
    33       0.577713       0.577713       0.577713    1[6-(6,7)]
    34      -0.290282      -0.290282      -0.290282    1[6-(6,6)]
    35       3.062993       3.062993       3.062993    1[6-(6,6)]
    36       3.842965       3.842965       3.842965    1[6-(6,7)]
    37      -0.129886      -0.129886      -0.129886    1[6-(1,6,6)]
    38      10.875715      10.875715      10.875715    1[6-(1,6,6)]
    39       1.442143       1.442143       1.442143    1[6-(1,6,6)]
    40       0.447583       0.447583       0.447583    1[6-(1,6,6)]
    41       4.704926       4.704926       4.704926    1[6-(6,7)]
    42       5.301283       5.301283       5.301283    1[6-(6,6)]
    43       7.568029       7.568029       7.568029    1[6-(6,6)]
    44       6.939998       6.939998       6.939998    1[6-(6,7)]
    45      -1.643225      -1.643225      -1.643225    1[6-(6,6,6)]
    46      -0.126432      -0.126432      -0.126432    1[6-(6,6,6)]
    47       0.048458       0.048458       0.048458    1[6-(6,6,6)]
    48       0.566533       0.566533       0.566533    1[6-(6,6,6)]
    49      -1.175977      -1.175977      -1.175977    1[6-(1,6,6)]
    50      -0.215729      -0.215729      -0.215729    1[6-(1,6,6)]
    51       6.579013       6.579013       6.579013    1[6-(6,7)]
    52       5.711018       5.711018       5.711018    1[6-(6,6)]
    53       9.064293       9.064293       9.064293    1[6-(6,6)]
    54       9.844265       9.844265       9.844265    1[6-(6,7)]
    55       5.871414       5.871414       5.871414    1[6-(1,6,6)]
    56       4.874415       4.874415       4.874415    1[6-(1,6,6)]
    57       7.443443       7.443443       7.443443    1[6-(1,6,6)]
    58       6.448883       6.448883       6.448883    1[6-(1,6,6)]
    59      -1.296374      -1.296374      -1.296374    1[6-(6,7)]
    60      -0.700017      -0.700017      -0.700017    1[6-(6,6)]
    61       1.566729       1.566729       1.566729    1[6-(6,6)]
    62       0.938698       0.938698       0.938698    1[6-(6,7)]
    63       3.096117       3.096117       3.096117    1[6-(6,6,6)]
    64       1.579324       1.579324       1.579324    1[6-(6,6,6)]
    65       1.404434       1.404434       1.404434    1[6-(6,6,6)]
    66       0.886359       0.886359       0.886359    1[6-(6,6,6)]
    67       2.628869       2.628869       2.628869    1[6-(1,6,6)]
    68       1.668621       1.668621       1.668621    1[6-(1,6,6)]
    69       6.876479       6.876479       6.876479    1[6-(6,7)]
    70       7.744474       7.744474       7.744474    1[6-(6,6)]
    71       4.391199       4.391199       4.391199    1[6-(6,6)]
    72       3.611227       3.611227       3.611227    1[6-(6,7)]
    73       7.584078       7.584078       7.584078    1[6-(1,6,6)]
    74      -3.421523      -3.421523      -3.421523    1[6-(1,6,6)]
    75       6.012049       6.012049       6.012049    1[6-(1,6,6)]
    76       7.006609       7.006609       7.006609    1[6-(1,6,6)]
    77       2.749266       2.749266       2.749266    1[6-(6,7)]
    78       2.152909       2.152909       2.152909    1[6-(6,6)]
    79      -0.113837      -0.113837      -0.113837    1[6-(6,6)]
    80       0.514194       0.514194       0.514194    1[6-(6,7)]
    81       8.416275       8.416275       8.416275    6[1-(0),6-(1,1,6),6-(1,6,6),6-(8,8)]
    82       7.240321       7.240321       7.240321    6[1-(0),6-(1,6,6),6-(1,6,6),6-(8,8)]
    83       6.696122       6.696122       6.696122    6[1-(0),6-(1,6,6),6-(1,6,6),6-(8,8)]
    84       6.714277       6.714277       6.714277    6[1-(0),6-(1,1,6),6-(1,6,6),6-(8,8)]
    85       7.931894       7.931894       7.931894    6[1-(0),1-(0),6-(1,6,6),6-(1,6,6)]
    86       9.090541       9.090541       9.090541    6[6-(1,6,6),8-(0),8-(48)]
    87       6.245847       6.245847       6.245847    6[6-(1,6,6),8-(48),8-(48)]
    88       5.438393       5.438393       5.438393    6[6-(1,6,6),8-(48),8-(48,48)]
    89       5.421229       5.421229       5.421229    6[6-(1,6,6),8-(0),8-(48)]
    90       0.362489       0.362489       0.362489    6[1-(0),6-(1,6),7-(6,48)]
    91       0.891244       0.891244       0.891244    6[1-(0),6-(1,7),6-(6,6)]
    92       0.197313       0.197313       0.197313    6[6-(1,1,6),6-(1,6),6-(1,6)]
    93      -1.077664      -1.077664      -1.077664    6[1-(0),6-(1,7),6-(6,6)]
    94      -1.545458      -1.545458      -1.545458    6[1-(0),6-(1,6),7-(6,48)]
    95       1.853668       1.853668       1.853668    6[1-(0),1-(0),6-(1,1,6),6-(6,6)]
    96       0.729365       0.729365       0.729365    6[1-(0),1-(0),6-(1,1,6),6-(6,6)]
    97       8.151234       8.151234       8.151234    6[1-(0),6-(1,6),7-(6,48)]
    98       7.797036       7.797036       7.797036    6[1-(0),6-(1,7),6-(6,6)]
    99       6.897311       6.897311       6.897311    6[6-(1,1,6),6-(1,6),6-(1,6)]
   100       6.455588       6.455588       6.455588    6[1-(0),6-(1,7),6-(6,6)]
   101       6.854702       6.854702       6.854702    6[1-(0),6-(1,6),7-(6,48)]
   102       5.039217       5.039217       5.039217    6[1-(0),6-(1,1,6),6-(1,6,6),6-(8,8)]
   103       6.215171       6.215171       6.215171    6[1-(0),6-(1,6,6),6-(1,6,6),6-(8,8)]
   104        6.75937        6.75937        6.75937    6[1-(0),6-(1,6,6),6-(1,6,6),6-(8,8)]
   105       6.741215       6.741215       6.741215    6[1-(0),6-(1,1,6),6-(1,6,6),6-(8,8)]
   106       5.523598       5.523598       5.523598    6[1-(0),1-(0),6-(1,6,6),6-(1,6,6)]
   107       4.364951       4.364951       4.364951    6[6-(1,6,6),8-(0),8-(48)]
   108       7.209645       7.209645       7.209645    6[6-(1,6,6),8-(48),8-(48)]
   109       8.017099       8.017099       8.017099    6[6-(1,6,6),8-(48),8-(48,48)]
   110       8.034263       8.034263       8.034263    6[6-(1,6,6),8-(0),8-(48)]
   111       1.090403       1.090403       1.090403    6[1-(0),6-(1,6),7-(6,48)]
   112       0.561648       0.561648       0.561648    6[1-(0),6-(1,7),6-(6,6)]
   113       1.255579       1.255579       1.255579    6[6-(1,1,6),6-(1,6),6-(1,6)]
   114       2.530556       2.530556       2.530556    6[1-(0),6-(1,7),6-(6,6)]
   115        2.99835        2.99835        2.99835    6[1-(0),6-(1,6),7-(6,48)]
   116      11.601824      11.601824      11.601824    6[1-(0),1-(0),6-(1,1,6),6-(6,6)]
   117       0.723527       0.723527       0.723527    6[1-(0),1-(0),6-(1,1,6),6-(6,6)]
   118       5.304258       5.304258       5.304258    6[1-(0),6-(1,6),7-(6,48)]
   119       5.658456       5.658456       5.658456    6[1-(0),6-(1,7),6-(6,6)]
   120       6.558181       6.558181       6.558181    6[6-(1,1,6),6-(1,6),6-(1,6)]
   121       6.999904       6.999904       6.999904    6[1-(0),6-(1,7),6-(6,6)]
   122        6.60079        6.60079        6.60079    6[1-(0),6-(1,6),7-(6,48)]
   123      -0.962083      -0.962083      -0.962083    6[1-(0),6-(1,1,6),6-(1,6,6),6-(8,8)]
   124       0.213871       0.213871       0.213871    6[1-(0),6-(1,6,6),6-(1,6,6),6-(8,8)]
   125        0.75807        0.75807        0.75807    6[1-(0),6-(1,6,6),6-(1,6,6),6-(8,8)]
   126       0.739915       0.739915       0.739915    6[1-(0),6-(1,1,6),6-(1,6,6),6-(8,8)]
   127      -0.477702      -0.477702      -0.477702    6[1-(0),1-(0),6-(1,6,6),6-(1,6,6)]
   128      -1.636349      -1.636349      -1.636349    6[6-(1,6,6),8-(0),8-(48)]
   129       1.208345       1.208345       1.208345    6[6-(1,6,6),8-(48),8-(48)]
   130       2.015799       2.015799       2.015799    6[6-(1,6,6),8-(48),8-(48,48)]
   131       2.032963       2.032963       2.032963    6[6-(1,6,6),8-(0),8-(48)]
   132       7.091703       7.091703       7.091703    6[1-(0),6-(1,6),7-(6,48)]
   133       6.562948       6.562948       6.562948    6[1-(0),6-(1,7),6-(6,6)]
   134       7.256879       7.256879       7.256879    6[6-(1,1,6),6-(1,6),6-(1,6)]
   135       8.531856       8.531856       8.531856    6[1-(0),6-(1,7),6-(6,6)]
   136        8.99965        8.99965        8.99965    6[1-(0),6-(1,6),7-(6,48)]
   137       5.600524       5.600524       5.600524    6[1-(0),1-(0),6-(1,1,6),6-(6,6)]
   138       6.724827       6.724827       6.724827    6[1-(0),1-(0),6-(1,1,6),6-(6,6)]
   139      -0.697042      -0.697042      -0.697042    6[1-(0),6-(1,6),7-(6,48)]
   140      -0.342844      -0.342844      -0.342844    6[1-(0),6-(1,7),6-(6,6)]
   141       0.556881       0.556881       0.556881    6[6-(1,1,6),6-(1,6),6-(1,6)]
   142       0.998604       0.998604       0.998604    6[1-(0),6-(1,7),6-(6,6)]
   143        0.59949        0.59949        0.59949    6[1-(0),6-(1,6),7-(6,48)]
   144       2.414975       2.414975       2.414975    6[1-(0),6-(1,1,6),6-(1,6,6),6-(8,8)]
   145       1.239021       1.239021       1.239021    6[1-(0),6-(1,6,6),6-(1,6,6),6-(8,8)]
   146       0.694822       0.694822       0.694822    6[1-(0),6-(1,6,6),6-(1,6,6),6-(8,8)]
   147       0.712977       0.712977       0.712977    6[1-(0),6-(1,1,6),6-(1,6,6),6-(8,8)]
   148       1.930594       1.930594       1.930594    6[1-(0),1-(0),6-(1,6,6),6-(1,6,6)]
   149       3.089241       3.089241       3.089241    6[6-(1,6,6),8-(0),8-(48)]
   150       0.244547       0.244547       0.244547    6[6-(1,6,6),8-(48),8-(48)]
   151      -0.562907      -0.562907      -0.562907    6[6-(1,6,6),8-(48),8-(48,48)]
   152      -0.580071      -0.580071      -0.580071    6[6-(1,6,6),8-(0),8-(48)]
   153       6.363789       6.363789       6.363789    6[1-(0),6-(1,6),7-(6,48)]
   154       6.892544       6.892544       6.892544    6[1-(0),6-(1,7),6-(6,6)]
   155       6.198613       6.198613       6.198613    6[6-(1,1,6),6-(1,6),6-(1,6)]
   156       4.923636       4.923636       4.923636    6[1-(0),6-(1,7),6-(6,6)]
   157       4.455842       4.455842       4.455842    6[1-(0),6-(1,6),7-(6,48)]
   158      -4.147632      -4.147632      -4.147632    6[1-(0),1-(0),6-(1,1,6),6-(6,6)]
   159       6.730665       6.730665       6.730665    6[1-(0),1-(0),6-(1,1,6),6-(6,6)]
   160       2.149934       2.149934       2.149934    6[1-(0),6-(1,6),7-(6,48)]
   161       1.795736       1.795736       1.795736    6[1-(0),6-(1,7),6-(6,6)]
   162       0.896011       0.896011       0.896011    6[6-(1,1,6),6-(1,6),6-(1,6)]
   163       0.454288       0.454288       0.454288    6[1-(0),6-(1,7),6-(6,6)]
   164       0.853402       0.853402       0.853402    6[1-(0),6-(1,6),7-(6,48)]
   165      -0.848005      -0.848005      -0.848005    7[6-(1,6),6-(1,6),48-(8,8,8,8)]
   166       7.686049       7.686049       7.686049    7[6-(1,6),6-(1,6),48-(8,8,8)]
   167       2.300897       2.300897       2.300897    7[6-(1,6),6-(1,6),48-(8,8,8,8)]
   168       5.769443       5.769443       5.769443    7[6-(1,6),6-(1,6),48-(8,8,8)]
   169       8.302197       8.302197       8.302197    7[6-(1,6),6-(1,6),48-(8,8,8,8)]
   170      -0.231857      -0.231857      -0.231857    7[6-(1,6),6-(1,6),48-(8,8,8)]
   171       5.153295       5.153295       5.153295    7[6-(1,6),6-(1,6),48-(8,8,8,8)]
   172       1.684749       1.684749       1.684749    7[6-(1,6),6-(1,6),48-(8,8,8)]
   173        9.81428        9.81428        9.81428    8[6-(6,8),48-(7,8,8,8)]
   174       8.986533       8.986533       8.986533    8[6-(6,8)]
   175       6.143783       6.143783       6.143783    8[6-(6,8),48-(7,8,8,8)]
   176       5.537576       5.537576       5.537576    8[6-(6,8),48-(7,8,8)]
   177       4.937838       4.937838       4.937838    8[6-(6,8),48-(7,8,8),48-(7,8,8,8)]
   178       4.938187       4.938187       4.938187    8[6-(6,8),48-(7,8,8,8)]
   179       4.478772       4.478772       4.478772    8[6-(6,8),48-(7,8,8)]
   180       5.380515       5.380515       5.380515    8[6-(6,8)]
   181       3.641212       3.641212       3.641212    8[6-(6,8),48-(7,8,8,8)]
   182       4.468959       4.468959       4.468959    8[6-(6,8)]
   183       7.311709       7.311709       7.311709    8[6-(6,8),48-(7,8,8,8)]
   184       7.917916       7.917916       7.917916    8[6-(6,8),48-(7,8,8)]
   185       8.517654       8.517654       8.517654    8[6-(6,8),48-(7,8,8),48-(7,8,8,8)]
   186       8.517305       8.517305       8.517305    8[6-(6,8),48-(7,8,8,8)]
   187        8.97672        8.97672        8.97672    8[6-(6,8),48-(7,8,8)]
   188       8.074977       8.074977       8.074977    8[6-(6,8)]
   189      -2.360088      -2.360088      -2.360088    8[6-(6,8),48-(7,8,8,8)]
   190      -1.532341      -1.532341      -1.532341    8[6-(6,8)]
   191       1.310409       1.310409       1.310409    8[6-(6,8),48-(7,8,8,8)]
   192       1.916616       1.916616       1.916616    8[6-(6,8),48-(7,8,8)]
   193       2.516354       2.516354       2.516354    8[6-(6,8),48-(7,8,8),48-(7,8,8,8)]
   194       2.516005       2.516005       2.516005    8[6-(6,8),48-(7,8,8,8)]
   195        2.97542        2.97542        2.97542    8[6-(6,8),48-(7,8,8)]
   196       2.073677       2.073677       2.073677    8[6-(6,8)]
   197        3.81298        3.81298        3.81298    8[6-(6,8),48-(7,8,8,8)]
   198       2.985233       2.985233       2.985233    8[6-(6,8)]
   199       0.142483       0.142483       0.142483    8[6-(6,8),48-(7,8,8,8)]
   200      -0.463724      -0.463724      -0.463724    8[6-(6,8),48-(7,8,8)]
   201      -1.063462      -1.063462      -1.063462    8[6-(6,8),48-(7,8,8),48-(7,8,8,8)]
   202      -1.063113      -1.063113      -1.063113    8[6-(6,8),48-(7,8,8,8)]
   203      -1.522528      -1.522528      -1.522528    8[6-(6,8),48-(7,8,8)]
   204      -0.620785      -0.620785      -0.620785    8[6-(6,8)]
