# Supplementary material for: A collection of forcefield precursors for metal–organic frameworks
Source: RSC Adv. 2019 Nov 13;9(63):36492–507. doi: 10.1039/c9ra07327b (PMC9075174; doi:10.1039/c9ra07327b)
Supplement: RA-009-C9RA07327B-s2386 [file RA-009-C9RA07327B-s2386.txt]

TETZEZ_clean

22.677800    0.000000    0.000000
0.827569    24.145522    0.000000
3.941657    9.945480    22.979484

     1      19.687554      19.687554      19.687554    30[7-(6,6),8-(6),8-(6),8-(6)]
     2      16.292503      16.292503      16.292503    30[7-(6,6),8-(6),8-(6),8-(6)]
     3      20.152042      20.152042      20.152042    30[7-(6,6),8-(6),8-(6),8-(6)]
     4      16.734503      16.734503      16.734503    30[7-(6,6),8-(6),8-(6),8-(6)]
     5      22.892313      22.892313      22.892313    30[7-(6,6),8-(6),8-(6),8-(6)]
     6       3.418448       3.418448       3.418448    30[7-(6,6),8-(6),8-(6),8-(6)]
     7       4.554713       4.554713       4.554713    30[7-(6,6),8-(6),8-(6),8-(6)]
     8      24.028578      24.028578      24.028578    30[7-(6,6),8-(6),8-(6),8-(6)]
     9       7.759472       7.759472       7.759472    30[7-(6,6),8-(6),8-(6),8-(6)]
    10      11.154523      11.154523      11.154523    30[7-(6,6),8-(6),8-(6),8-(6)]
    11       7.294984       7.294984       7.294984    30[7-(6,6),8-(6),8-(6),8-(6)]
    12      10.712523      10.712523      10.712523    30[7-(6,6),8-(6),8-(6),8-(6)]
    13        3.37573        3.37573        3.37573    1[7-(6,6)]
    14       9.757931       9.757931       9.757931    1[7-(6,6)]
    15      26.333418      26.333418      26.333418    1[7-(6,6)]
    16       6.652828       6.652828       6.652828    1[7-(6,6)]
    17       5.448029       5.448029       5.448029    1[6-(6,6)]
    18       7.740934       7.740934       7.740934    1[6-(6,6)]
    19       7.945846       7.945846       7.945846    1[6-(6,6)]
    20       5.728561       5.728561       5.728561    1[6-(6,6)]
    21      21.806517      21.806517      21.806517    1[6-(6,7)]
    22      24.007365      24.007365      24.007365    1[6-(6,6)]
    23      24.149065      24.149065      24.149065    1[6-(6,6)]
    24      21.889554      21.889554      21.889554    1[6-(6,7)]
    25      13.638519      13.638519      13.638519    1[6-(6,7)]
    26        11.3543        11.3543        11.3543    1[6-(6,6)]
    27      12.246905      12.246905      12.246905    1[6-(6,6)]
    28      14.525352      14.525352      14.525352    1[6-(6,7)]
    29       2.342196       2.342196       2.342196    1[6-(6,6)]
    30       4.607619       4.607619       4.607619    1[6-(6,6)]
    31       7.813958       7.813958       7.813958    1[6-(6,6)]
    32       5.545874       5.545874       5.545874    1[6-(6,6)]
    33      22.242166      22.242166      22.242166    1[6-(6,7)]
    34       24.65573       24.65573       24.65573    1[6-(6,6)]
    35      20.560616      20.560616      20.560616    1[6-(6,6)]
    36      22.264112      22.264112      22.264112    1[6-(6,7)]
    37      14.378628      14.378628      14.378628    1[6-(6,7)]
    38      12.083941      12.083941      12.083941    1[6-(6,6)]
    39       8.768959       8.768959       8.768959    1[6-(6,6)]
    40      11.008956      11.008956      11.008956    1[6-(6,7)]
    41      21.100181      21.100181      21.100181    1[6-(6,6)]
    42      21.061444      21.061444      21.061444    1[6-(6,6)]
    43      20.257321      20.257321      20.257321    1[6-(6,6)]
    44      19.484992      19.484992      19.484992    1[6-(6,6)]
    45      19.768715      19.768715      19.768715    1[6-(6,6)]
    46      19.850438      19.850438      19.850438    1[6-(6,6)]
    47      21.460082      21.460082      21.460082    1[6-(6,6)]
    48      21.355841      21.355841      21.355841    1[6-(6,6)]
    49      17.418705      17.418705      17.418705    1[6-(6,6)]
    50      17.187879      17.187879      17.187879    1[6-(6,6)]
    51      16.366894      16.366894      16.366894    1[6-(6,6)]
    52      16.552201      16.552201      16.552201    1[6-(6,6)]
    53      15.958231      15.958231      15.958231    1[6-(6,6)]
    54       16.15848       16.15848       16.15848    1[6-(6,6)]
    55      17.336696      17.336696      17.336696    1[6-(6,6)]
    56      17.285736      17.285736      17.285736    1[6-(6,6)]
    57       20.10594       20.10594       20.10594    1[6-(6,6)]
    58      20.191465      20.191465      20.191465    1[6-(6,6)]
    59      16.327356      16.327356      16.327356    1[6-(6,6)]
    60      16.253432      16.253432      16.253432    1[6-(6,6)]
    61      16.584639      16.584639      16.584639    1[6-(6,6)]
    62      16.465104      16.465104      16.465104    1[6-(6,6)]
    63      20.242839      20.242839      20.242839    1[6-(6,6)]
    64      20.414124      20.414124      20.414124    1[6-(6,6)]
    65      18.938103      18.938103      18.938103    1[6-(6,6)]
    66      18.197123      18.197123      18.197123    1[6-(6,6)]
    67      14.476374      14.476374      14.476374    1[6-(6,6)]
    68      15.226994      15.226994      15.226994    1[6-(6,6)]
    69      16.944281      16.944281      16.944281    1[6-(6,6)]
    70      17.551261      17.551261      17.551261    1[6-(6,6)]
    71      13.884166      13.884166      13.884166    1[6-(6,6)]
    72      13.268903      13.268903      13.268903    1[6-(6,6)]
    73      16.501569      16.501569      16.501569    1[7-(6,6)]
    74       9.703232       9.703232       9.703232    1[7-(6,6)]
    75      14.653534      14.653534      14.653534    1[6-(6,6)]
    76      12.419139      12.419139      12.419139    1[6-(6,6)]
    77       11.48239       11.48239       11.48239    1[6-(6,6)]
    78      13.716391      13.716391      13.716391    1[6-(6,6)]
    79      20.707828      20.707828      20.707828    1[6-(6,7)]
    80      18.511205      18.511205      18.511205    1[6-(6,6)]
    81      18.384828      18.384828      18.384828    1[6-(6,6)]
    82      20.643645      20.643645      20.643645    1[6-(6,7)]
    83         5.6629         5.6629         5.6629    1[6-(6,7)]
    84       7.984181       7.984181       7.984181    1[6-(6,6)]
    85       7.718306       7.718306       7.718306    1[6-(6,6)]
    86         5.4776         5.4776         5.4776    1[6-(6,7)]
    87      23.049115      23.049115      23.049115    1[6-(6,6)]
    88      23.130264      23.130264      23.130264    1[6-(6,6)]
    89      22.938817      22.938817      22.938817    1[6-(6,6)]
    90      22.904007      22.904007      22.904007    1[6-(6,6)]
    91      22.970186      22.970186      22.970186    1[6-(6,6)]
    92      22.963534      22.963534      22.963534    1[6-(6,6)]
    93      23.469734      23.469734      23.469734    1[6-(6,6)]
    94      23.775427      23.775427      23.775427    1[6-(6,6)]
    95      22.547452      22.547452      22.547452    1[6-(6,6)]
    96      22.675046      22.675046      22.675046    1[6-(6,6)]
    97       3.895244       3.895244       3.895244    1[6-(6,6)]
    98       3.759759       3.759759       3.759759    1[6-(6,6)]
    99        23.7144        23.7144        23.7144    1[6-(6,6)]
   100      25.329719      25.329719      25.329719    1[6-(6,6)]
   101        5.24788        5.24788        5.24788    1[6-(6,6)]
   102       4.589121       4.589121       4.589121    1[6-(6,6)]
   103      10.945457      10.945457      10.945457    1[7-(6,6)]
   104      17.743794      17.743794      17.743794    1[7-(6,6)]
   105      12.793492      12.793492      12.793492    1[6-(6,6)]
   106      15.027887      15.027887      15.027887    1[6-(6,6)]
   107      15.964636      15.964636      15.964636    1[6-(6,6)]
   108      13.730635      13.730635      13.730635    1[6-(6,6)]
   109       6.739198       6.739198       6.739198    1[6-(6,7)]
   110       8.935821       8.935821       8.935821    1[6-(6,6)]
   111       9.062198       9.062198       9.062198    1[6-(6,6)]
   112       6.803381       6.803381       6.803381    1[6-(6,7)]
   113      21.784126      21.784126      21.784126    1[6-(6,7)]
   114      19.462845      19.462845      19.462845    1[6-(6,6)]
   115       19.72872       19.72872       19.72872    1[6-(6,6)]
   116      21.969426      21.969426      21.969426    1[6-(6,7)]
   117       4.397911       4.397911       4.397911    1[6-(6,6)]
   118       4.316762       4.316762       4.316762    1[6-(6,6)]
   119       4.508209       4.508209       4.508209    1[6-(6,6)]
   120       4.543019       4.543019       4.543019    1[6-(6,6)]
   121        4.47684        4.47684        4.47684    1[6-(6,6)]
   122       4.483492       4.483492       4.483492    1[6-(6,6)]
   123       3.977292       3.977292       3.977292    1[6-(6,6)]
   124       3.671599       3.671599       3.671599    1[6-(6,6)]
   125       4.899574       4.899574       4.899574    1[6-(6,6)]
   126        4.77198        4.77198        4.77198    1[6-(6,6)]
   127      23.551782      23.551782      23.551782    1[6-(6,6)]
   128      23.687267      23.687267      23.687267    1[6-(6,6)]
   129       3.732626       3.732626       3.732626    1[6-(6,6)]
   130       2.117307       2.117307       2.117307    1[6-(6,6)]
   131      22.199146      22.199146      22.199146    1[6-(6,6)]
   132      22.857905      22.857905      22.857905    1[6-(6,6)]
   133      24.071296      24.071296      24.071296    1[7-(6,6)]
   134      17.689095      17.689095      17.689095    1[7-(6,6)]
   135       1.113608       1.113608       1.113608    1[7-(6,6)]
   136      20.794198      20.794198      20.794198    1[7-(6,6)]
   137      21.998997      21.998997      21.998997    1[6-(6,6)]
   138      19.706092      19.706092      19.706092    1[6-(6,6)]
   139       19.50118       19.50118       19.50118    1[6-(6,6)]
   140      21.718465      21.718465      21.718465    1[6-(6,6)]
   141       5.640509       5.640509       5.640509    1[6-(6,7)]
   142       3.439661       3.439661       3.439661    1[6-(6,6)]
   143       3.297961       3.297961       3.297961    1[6-(6,6)]
   144       5.557472       5.557472       5.557472    1[6-(6,7)]
   145      13.808507      13.808507      13.808507    1[6-(6,7)]
   146      16.092726      16.092726      16.092726    1[6-(6,6)]
   147      15.200121      15.200121      15.200121    1[6-(6,6)]
   148      12.921674      12.921674      12.921674    1[6-(6,7)]
   149       25.10483       25.10483       25.10483    1[6-(6,6)]
   150      22.839407      22.839407      22.839407    1[6-(6,6)]
   151      19.633068      19.633068      19.633068    1[6-(6,6)]
   152      21.901152      21.901152      21.901152    1[6-(6,6)]
   153        5.20486        5.20486        5.20486    1[6-(6,7)]
   154       2.791296       2.791296       2.791296    1[6-(6,6)]
   155       2.944753       2.944753       2.944753    1[6-(6,6)]
   156       5.182914       5.182914       5.182914    1[6-(6,7)]
   157      13.068398      13.068398      13.068398    1[6-(6,7)]
   158      15.363085      15.363085      15.363085    1[6-(6,6)]
   159      18.678067      18.678067      18.678067    1[6-(6,6)]
   160       16.43807       16.43807       16.43807    1[6-(6,7)]
   161       6.346845       6.346845       6.346845    1[6-(6,6)]
   162       6.385582       6.385582       6.385582    1[6-(6,6)]
   163       7.189705       7.189705       7.189705    1[6-(6,6)]
   164       7.134465       7.134465       7.134465    1[6-(6,6)]
   165       7.678311       7.678311       7.678311    1[6-(6,6)]
   166       7.596588       7.596588       7.596588    1[6-(6,6)]
   167       5.986944       5.986944       5.986944    1[6-(6,6)]
   168       6.091185       6.091185       6.091185    1[6-(6,6)]
   169      10.028321      10.028321      10.028321    1[6-(6,6)]
   170      10.259147      10.259147      10.259147    1[6-(6,6)]
   171      11.080132      11.080132      11.080132    1[6-(6,6)]
   172      10.894825      10.894825      10.894825    1[6-(6,6)]
   173      11.488795      11.488795      11.488795    1[6-(6,6)]
   174      11.288546      11.288546      11.288546    1[6-(6,6)]
   175       10.11033       10.11033       10.11033    1[6-(6,6)]
   176       10.16129       10.16129       10.16129    1[6-(6,6)]
   177       7.341086       7.341086       7.341086    1[6-(6,6)]
   178       7.255561       7.255561       7.255561    1[6-(6,6)]
   179       11.11967       11.11967       11.11967    1[6-(6,6)]
   180      11.193594      11.193594      11.193594    1[6-(6,6)]
   181      10.862387      10.862387      10.862387    1[6-(6,6)]
   182      10.981922      10.981922      10.981922    1[6-(6,6)]
   183       7.204187       7.204187       7.204187    1[6-(6,6)]
   184       7.032902       7.032902       7.032902    1[6-(6,6)]
   185       8.508923       8.508923       8.508923    1[6-(6,6)]
   186       9.249903       9.249903       9.249903    1[6-(6,6)]
   187      12.970652      12.970652      12.970652    1[6-(6,6)]
   188      12.220032      12.220032      12.220032    1[6-(6,6)]
   189      10.502745      10.502745      10.502745    1[6-(6,6)]
   190       9.895765       9.895765       9.895765    1[6-(6,6)]
   191       13.56286       13.56286       13.56286    1[6-(6,6)]
   192      14.178123      14.178123      14.178123    1[6-(6,6)]
   193        3.90171        3.90171        3.90171    6[6-(6,6),7-(1,6),8-(0)]
   194       9.567598       9.567598       9.567598    6[6-(6,6),7-(1,6),8-(0)]
   195       5.316429       5.316429       5.316429    6[6-(1,6),6-(1,6),6-(7,8)]
   196       5.952468       5.952468       5.952468    6[1-(0),6-(1,6),6-(6,6)]
   197       7.345599       7.345599       7.345599    6[1-(0),6-(1,6),6-(6,6)]
   198       8.137994       8.137994       8.137994    6[6-(1,6),6-(1,6),6-(7,8)]
   199       7.461628       7.461628       7.461628    6[1-(0),6-(1,6),6-(6,6)]
   200       6.138534       6.138534       6.138534    6[1-(0),6-(1,6),6-(6,6)]
   201      22.277558      22.277558      22.277558    6[1-(0),6-(1,6),7-(6,30)]
   202       23.59849       23.59849       23.59849    6[1-(0),6-(1,7),6-(6,7)]
   203      24.340237      24.340237      24.340237    6[6-(1,6),6-(1,6),7-(1,6)]
   204       23.70003       23.70003       23.70003    6[1-(0),6-(1,7),6-(6,7)]
   205      22.336062      22.336062      22.336062    6[1-(0),6-(1,6),7-(6,30)]
   206      13.375019      13.375019      13.375019    6[1-(0),6-(1,6),7-(6,30)]
   207      11.989412      11.989412      11.989412    6[1-(0),6-(1,7),6-(6,7)]
   208      11.596218      11.596218      11.596218    6[6-(1,6),6-(1,6),7-(1,6)]
   209      12.498741      12.498741      12.498741    6[1-(0),6-(1,7),6-(6,7)]
   210      13.884099      13.884099      13.884099    6[1-(0),6-(1,6),7-(6,30)]
   211       4.201941       4.201941       4.201941    6[6-(6,6),7-(1,6),8-(0)]
   212       9.855545       9.855545       9.855545    6[6-(6,6),7-(1,6),8-(0)]
   213       5.688781       5.688781       5.688781    6[6-(1,6),6-(1,6),6-(7,8)]
   214       2.647117       2.647117       2.647117    6[1-(0),6-(1,6),6-(6,6)]
   215       4.006107       4.006107       4.006107    6[1-(0),6-(1,6),6-(6,6)]
   216        8.40668        8.40668        8.40668    6[6-(1,6),6-(1,6),6-(7,8)]
   217       7.506293       7.506293       7.506293    6[1-(0),6-(1,6),6-(6,6)]
   218       6.147385       6.147385       6.147385    6[1-(0),6-(1,6),6-(6,6)]
   219      22.711047      22.711047      22.711047    6[1-(0),6-(1,6),7-(6,30)]
   220      24.168806      24.168806      24.168806    6[1-(0),6-(1,7),6-(6,7)]
   221      24.732891      24.732891      24.732891    6[6-(1,6),6-(1,6),7-(1,6)]
   222      24.092471      24.092471      24.092471    6[1-(0),6-(1,7),6-(6,7)]
   223      22.720437      22.720437      22.720437    6[1-(0),6-(1,6),7-(6,30)]
   224      14.001648      14.001648      14.001648    6[1-(0),6-(1,6),7-(6,30)]
   225      12.642061      12.642061      12.642061    6[1-(0),6-(1,7),6-(6,7)]
   226      12.190798      12.190798      12.190798    6[6-(1,6),6-(1,6),7-(1,6)]
   227       9.087101       9.087101       9.087101    6[1-(0),6-(1,7),6-(6,7)]
   228      14.363435      14.363435      14.363435    6[1-(0),6-(1,6),7-(6,30)]
   229      19.838989      19.838989      19.838989    6[6-(6,6),8-(0),8-(30)]
   230      20.639895      20.639895      20.639895    6[6-(1,6),6-(1,6),6-(8,8)]
   231      20.910719      20.910719      20.910719    6[1-(0),6-(1,6),6-(6,6)]
   232      20.905056      20.905056      20.905056    6[1-(0),6-(1,6),6-(6,6)]
   233      20.676948      20.676948      20.676948    6[6-(1,6),6-(1,6),6-(6,6)]
   234      20.430412      20.430412      20.430412    6[1-(0),6-(1,6),6-(6,6)]
   235      20.445249      20.445249      20.445249    6[1-(0),6-(1,6),6-(6,6)]
   236      20.559319      20.559319      20.559319    6[6-(6,6),8-(0),8-(30)]
   237      20.594773      20.594773      20.594773    6[6-(1,6),6-(1,6),6-(8,8)]
   238      20.131605      20.131605      20.131605    6[1-(0),6-(1,6),6-(6,6)]
   239      20.167665      20.167665      20.167665    6[1-(0),6-(1,6),6-(6,6)]
   240      20.661545      20.661545      20.661545    6[6-(1,6),6-(1,6),6-(6,6)]
   241      21.111412      21.111412      21.111412    6[1-(0),6-(1,6),6-(6,6)]
   242      21.064538      21.064538      21.064538    6[1-(0),6-(1,6),6-(6,6)]
   243      16.224974      16.224974      16.224974    6[6-(6,6),8-(0),8-(30)]
   244      16.947749      16.947749      16.947749    6[6-(1,6),6-(1,6),6-(8,8)]
   245      17.190246      17.190246      17.190246    6[1-(0),6-(1,6),6-(6,6)]
   246      17.076503      17.076503      17.076503    6[1-(0),6-(1,6),6-(6,6)]
   247      16.815443      16.815443      16.815443    6[6-(1,6),6-(1,6),6-(6,6)]
   248      16.585556      16.585556      16.585556    6[1-(0),6-(1,6),6-(6,6)]
   249      16.675004      16.675004      16.675004    6[1-(0),6-(1,6),6-(6,6)]
   250      16.585393      16.585393      16.585393    6[6-(6,6),8-(0),8-(30)]
   251       16.63181       16.63181       16.63181    6[6-(1,6),6-(1,6),6-(8,8)]
   252      16.272715      16.272715      16.272715    6[1-(0),6-(1,6),6-(6,6)]
   253       16.36233       16.36233       16.36233    6[1-(0),6-(1,6),6-(6,6)]
   254      16.751036      16.751036      16.751036    6[6-(1,6),6-(1,6),6-(6,6)]
   255      17.084429      17.084429      17.084429    6[1-(0),6-(1,6),6-(6,6)]
   256      17.043553      17.043553      17.043553    6[1-(0),6-(1,6),6-(6,6)]
   257       18.09205       18.09205       18.09205    6[6-(6,6),8-(30),8-(30)]
   258      18.152485      18.152485      18.152485    6[6-(1,6),6-(1,6),6-(8,8)]
   259      19.326907      19.326907      19.326907    6[1-(0),6-(1,6),6-(6,6)]
   260      19.373805      19.373805      19.373805    6[1-(0),6-(1,6),6-(6,6)]
   261      18.284211      18.284211      18.284211    6[6-(1,6),6-(1,6),6-(6,6)]
   262      17.096308      17.096308      17.096308    6[1-(0),6-(1,6),6-(6,6)]
   263      17.065956      17.065956      17.065956    6[1-(0),6-(1,6),6-(6,6)]
   264      18.469815      18.469815      18.469815    6[6-(6,6),8-(30),8-(30)]
   265      18.486236      18.486236      18.486236    6[6-(1,6),6-(1,6),6-(8,8)]
   266      17.373839      17.373839      17.373839    6[1-(0),6-(1,6),6-(6,6)]
   267      17.291566      17.291566      17.291566    6[1-(0),6-(1,6),6-(6,6)]
   268      18.340374      18.340374      18.340374    6[6-(1,6),6-(1,6),6-(6,6)]
   269      19.464447      19.464447      19.464447    6[1-(0),6-(1,6),6-(6,6)]
   270      19.587184      19.587184      19.587184    6[1-(0),6-(1,6),6-(6,6)]
   271      17.673322      17.673322      17.673322    6[6-(6,6),8-(30),8-(30)]
   272      17.188759      17.188759      17.188759    6[6-(1,6),6-(1,6),6-(8,8)]
   273       18.04213       18.04213       18.04213    6[1-(0),6-(1,6),6-(6,6)]
   274       17.58601       17.58601       17.58601    6[1-(0),6-(1,6),6-(6,6)]
   275      16.273075      16.273075      16.273075    6[6-(1,6),6-(1,6),6-(6,6)]
   276      15.384358      15.384358      15.384358    6[1-(0),6-(1,6),6-(6,6)]
   277      15.842735      15.842735      15.842735    6[1-(0),6-(1,6),6-(6,6)]
   278      14.638281      14.638281      14.638281    6[6-(6,6),8-(30),8-(30)]
   279      15.055907      15.055907      15.055907    6[6-(1,6),6-(1,6),6-(8,8)]
   280      16.320688      16.320688      16.320688    6[1-(0),6-(1,6),6-(6,6)]
   281      16.709146      16.709146      16.709146    6[1-(0),6-(1,6),6-(6,6)]
   282      15.814168      15.814168      15.814168    6[6-(1,6),6-(1,6),6-(6,6)]
   283      14.510791      14.510791      14.510791    6[1-(0),6-(1,6),6-(6,6)]
   284      14.155062      14.155062      14.155062    6[1-(0),6-(1,6),6-(6,6)]
   285      15.857397      15.857397      15.857397    6[6-(6,6),7-(1,6),8-(0)]
   286      10.289731      10.289731      10.289731    6[6-(6,6),7-(1,6),8-(0)]
   287      14.406803      14.406803      14.406803    6[6-(1,6),6-(1,6),6-(7,8)]
   288      14.016853      14.016853      14.016853    6[1-(0),6-(1,6),6-(6,6)]
   289      12.679845      12.679845      12.679845    6[1-(0),6-(1,6),6-(6,6)]
   290      11.731306      11.731306      11.731306    6[6-(1,6),6-(1,6),6-(7,8)]
   291       12.11907       12.11907       12.11907    6[1-(0),6-(1,6),6-(6,6)]
   292      13.456079      13.456079      13.456079    6[1-(0),6-(1,6),6-(6,6)]
   293      20.224958      20.224958      20.224958    6[1-(0),6-(1,6),7-(6,30)]
   294      18.918787      18.918787      18.918787    6[1-(0),6-(1,7),6-(6,7)]
   295      18.172026      18.172026      18.172026    6[6-(1,6),6-(1,6),7-(1,6)]
   296      18.845234      18.845234      18.845234    6[1-(0),6-(1,7),6-(6,7)]
   297      20.198961      20.198961      20.198961    6[1-(0),6-(1,6),7-(6,30)]
   298        6.09317        6.09317        6.09317    6[1-(0),6-(1,6),7-(6,30)]
   299       7.473871       7.473871       7.473871    6[1-(0),6-(1,7),6-(6,7)]
   300       8.075787       8.075787       8.075787    6[6-(1,6),6-(1,6),7-(1,6)]
   301       7.333912       7.333912       7.333912    6[1-(0),6-(1,7),6-(6,7)]
   302       5.991626       5.991626       5.991626    6[1-(0),6-(1,6),7-(6,30)]
   303      22.999977      22.999977      22.999977    6[6-(6,6),8-(0),8-(30)]
   304      23.026772      23.026772      23.026772    6[6-(1,6),6-(1,6),6-(8,8)]
   305      23.055948      23.055948      23.055948    6[1-(0),6-(1,6),6-(6,6)]
   306      23.091117      23.091117      23.091117    6[1-(0),6-(1,6),6-(6,6)]
   307      23.066165      23.066165      23.066165    6[6-(1,6),6-(1,6),6-(6,6)]
   308      22.982197      22.982197      22.982197    6[1-(0),6-(1,6),6-(6,6)]
   309      22.962041      22.962041      22.962041    6[1-(0),6-(1,6),6-(6,6)]
   310      23.690134      23.690134      23.690134    6[6-(6,6),8-(0),8-(30)]
   311      23.488291      23.488291      23.488291    6[6-(1,6),6-(1,6),6-(8,8)]
   312      23.151302      23.151302      23.151302    6[1-(0),6-(1,6),6-(6,6)]
   313      23.076432      23.076432      23.076432    6[1-(0),6-(1,6),6-(6,6)]
   314      23.159455      23.159455      23.159455    6[6-(1,6),6-(1,6),6-(6,6)]
   315      23.411497      23.411497      23.411497    6[1-(0),6-(1,6),6-(6,6)]
   316      23.590218      23.590218      23.590218    6[1-(0),6-(1,6),6-(6,6)]
   317      24.431184      24.431184      24.431184    6[6-(6,6),8-(30),8-(30)]
   318      24.514842      24.514842      24.514842    6[6-(1,6),6-(1,6),6-(8,8)]
   319      23.374132      23.374132      23.374132    6[1-(0),6-(1,6),6-(6,6)]
   320      23.452317      23.452317      23.452317    6[1-(0),6-(1,6),6-(6,6)]
   321      24.609039      24.609039      24.609039    6[6-(1,6),6-(1,6),6-(6,6)]
   322       3.074758       3.074758       3.074758    6[1-(0),6-(1,6),6-(6,6)]
   323       2.998773       2.998773       2.998773    6[1-(0),6-(1,6),6-(6,6)]
   324      24.878229      24.878229      24.878229    6[6-(6,6),8-(30),8-(30)]
   325      25.393023      25.393023      25.393023    6[6-(1,6),6-(1,6),6-(8,8)]
   326       24.59661       24.59661       24.59661    6[1-(0),6-(1,6),6-(6,6)]
   327      25.091239      25.091239      25.091239    6[1-(0),6-(1,6),6-(6,6)]
   328      26.375278      26.375278      26.375278    6[6-(1,6),6-(1,6),6-(6,6)]
   329       4.434238       4.434238       4.434238    6[1-(0),6-(1,6),6-(6,6)]
   330        3.99022        3.99022        3.99022    6[1-(0),6-(1,6),6-(6,6)]
   331      11.589629      11.589629      11.589629    6[6-(6,6),7-(1,6),8-(0)]
   332      17.157295      17.157295      17.157295    6[6-(6,6),7-(1,6),8-(0)]
   333      13.040223      13.040223      13.040223    6[6-(1,6),6-(1,6),6-(7,8)]
   334      13.430173      13.430173      13.430173    6[1-(0),6-(1,6),6-(6,6)]
   335      14.767181      14.767181      14.767181    6[1-(0),6-(1,6),6-(6,6)]
   336       15.71572       15.71572       15.71572    6[6-(1,6),6-(1,6),6-(7,8)]
   337      15.327956      15.327956      15.327956    6[1-(0),6-(1,6),6-(6,6)]
   338      13.990947      13.990947      13.990947    6[1-(0),6-(1,6),6-(6,6)]
   339       7.222068       7.222068       7.222068    6[1-(0),6-(1,6),7-(6,30)]
   340       8.528239       8.528239       8.528239    6[1-(0),6-(1,7),6-(6,7)]
   341          9.275          9.275          9.275    6[6-(1,6),6-(1,6),7-(1,6)]
   342       8.601792       8.601792       8.601792    6[1-(0),6-(1,7),6-(6,7)]
   343       7.248065       7.248065       7.248065    6[1-(0),6-(1,6),7-(6,30)]
   344      21.353856      21.353856      21.353856    6[1-(0),6-(1,6),7-(6,30)]
   345      19.973155      19.973155      19.973155    6[1-(0),6-(1,7),6-(6,7)]
   346      19.371239      19.371239      19.371239    6[6-(1,6),6-(1,6),7-(1,6)]
   347      20.113114      20.113114      20.113114    6[1-(0),6-(1,7),6-(6,7)]
   348        21.4554        21.4554        21.4554    6[1-(0),6-(1,6),7-(6,30)]
   349       4.447049       4.447049       4.447049    6[6-(6,6),8-(0),8-(30)]
   350       4.420254       4.420254       4.420254    6[6-(1,6),6-(1,6),6-(8,8)]
   351       4.391078       4.391078       4.391078    6[1-(0),6-(1,6),6-(6,6)]
   352       4.355909       4.355909       4.355909    6[1-(0),6-(1,6),6-(6,6)]
   353       4.380861       4.380861       4.380861    6[6-(1,6),6-(1,6),6-(6,6)]
   354       4.464829       4.464829       4.464829    6[1-(0),6-(1,6),6-(6,6)]
   355       4.484985       4.484985       4.484985    6[1-(0),6-(1,6),6-(6,6)]
   356       3.756892       3.756892       3.756892    6[6-(6,6),8-(0),8-(30)]
   357       3.958735       3.958735       3.958735    6[6-(1,6),6-(1,6),6-(8,8)]
   358       4.295724       4.295724       4.295724    6[1-(0),6-(1,6),6-(6,6)]
   359       4.370594       4.370594       4.370594    6[1-(0),6-(1,6),6-(6,6)]
   360       4.287571       4.287571       4.287571    6[6-(1,6),6-(1,6),6-(6,6)]
   361       4.035529       4.035529       4.035529    6[1-(0),6-(1,6),6-(6,6)]
   362       3.856808       3.856808       3.856808    6[1-(0),6-(1,6),6-(6,6)]
   363       3.015842       3.015842       3.015842    6[6-(6,6),8-(30),8-(30)]
   364       2.932184       2.932184       2.932184    6[6-(1,6),6-(1,6),6-(8,8)]
   365       4.072894       4.072894       4.072894    6[1-(0),6-(1,6),6-(6,6)]
   366       3.994709       3.994709       3.994709    6[1-(0),6-(1,6),6-(6,6)]
   367       2.837987       2.837987       2.837987    6[6-(1,6),6-(1,6),6-(6,6)]
   368      24.372268      24.372268      24.372268    6[1-(0),6-(1,6),6-(6,6)]
   369      24.448253      24.448253      24.448253    6[1-(0),6-(1,6),6-(6,6)]
   370       2.568797       2.568797       2.568797    6[6-(6,6),8-(30),8-(30)]
   371       2.054003       2.054003       2.054003    6[6-(1,6),6-(1,6),6-(8,8)]
   372       2.850416       2.850416       2.850416    6[1-(0),6-(1,6),6-(6,6)]
   373       2.355787       2.355787       2.355787    6[1-(0),6-(1,6),6-(6,6)]
   374       1.071748       1.071748       1.071748    6[6-(1,6),6-(1,6),6-(6,6)]
   375      23.012788      23.012788      23.012788    6[1-(0),6-(1,6),6-(6,6)]
   376      23.456806      23.456806      23.456806    6[1-(0),6-(1,6),6-(6,6)]
   377      23.545316      23.545316      23.545316    6[6-(6,6),7-(1,6),8-(0)]
   378      17.879428      17.879428      17.879428    6[6-(6,6),7-(1,6),8-(0)]
   379      22.130597      22.130597      22.130597    6[6-(1,6),6-(1,6),6-(7,8)]
   380      21.494558      21.494558      21.494558    6[1-(0),6-(1,6),6-(6,6)]
   381      20.101427      20.101427      20.101427    6[1-(0),6-(1,6),6-(6,6)]
   382      19.309032      19.309032      19.309032    6[6-(1,6),6-(1,6),6-(7,8)]
   383      19.985398      19.985398      19.985398    6[1-(0),6-(1,6),6-(6,6)]
   384      21.308492      21.308492      21.308492    6[1-(0),6-(1,6),6-(6,6)]
   385       5.169468       5.169468       5.169468    6[1-(0),6-(1,6),7-(6,30)]
   386       3.848536       3.848536       3.848536    6[1-(0),6-(1,7),6-(6,7)]
   387       3.106789       3.106789       3.106789    6[6-(1,6),6-(1,6),7-(1,6)]
   388       3.746996       3.746996       3.746996    6[1-(0),6-(1,7),6-(6,7)]
   389       5.110964       5.110964       5.110964    6[1-(0),6-(1,6),7-(6,30)]
   390      14.072007      14.072007      14.072007    6[1-(0),6-(1,6),7-(6,30)]
   391      15.457614      15.457614      15.457614    6[1-(0),6-(1,7),6-(6,7)]
   392      15.850808      15.850808      15.850808    6[6-(1,6),6-(1,6),7-(1,6)]
   393      14.948285      14.948285      14.948285    6[1-(0),6-(1,7),6-(6,7)]
   394      13.562927      13.562927      13.562927    6[1-(0),6-(1,6),7-(6,30)]
   395       0.567285       0.567285       0.567285    6[6-(6,6),7-(1,6),8-(0)]
   396      17.591481      17.591481      17.591481    6[6-(6,6),7-(1,6),8-(0)]
   397      21.758245      21.758245      21.758245    6[6-(1,6),6-(1,6),6-(7,8)]
   398      24.799909      24.799909      24.799909    6[1-(0),6-(1,6),6-(6,6)]
   399      23.440919      23.440919      23.440919    6[1-(0),6-(1,6),6-(6,6)]
   400      19.040346      19.040346      19.040346    6[6-(1,6),6-(1,6),6-(7,8)]
   401      19.940733      19.940733      19.940733    6[1-(0),6-(1,6),6-(6,6)]
   402      21.299641      21.299641      21.299641    6[1-(0),6-(1,6),6-(6,6)]
   403       4.735979       4.735979       4.735979    6[1-(0),6-(1,6),7-(6,30)]
   404        3.27822        3.27822        3.27822    6[1-(0),6-(1,7),6-(6,7)]
   405       2.714135       2.714135       2.714135    6[6-(1,6),6-(1,6),7-(1,6)]
   406       3.354555       3.354555       3.354555    6[1-(0),6-(1,7),6-(6,7)]
   407       4.726589       4.726589       4.726589    6[1-(0),6-(1,6),7-(6,30)]
   408      13.445378      13.445378      13.445378    6[1-(0),6-(1,6),7-(6,30)]
   409      14.804965      14.804965      14.804965    6[1-(0),6-(1,7),6-(6,7)]
   410      15.256228      15.256228      15.256228    6[6-(1,6),6-(1,6),7-(1,6)]
   411      14.418268      14.418268      14.418268    6[1-(0),6-(1,7),6-(6,7)]
   412      13.083591      13.083591      13.083591    6[1-(0),6-(1,6),7-(6,30)]
   413       7.608037       7.608037       7.608037    6[6-(6,6),8-(0),8-(30)]
   414       6.807131       6.807131       6.807131    6[6-(1,6),6-(1,6),6-(8,8)]
   415       6.536307       6.536307       6.536307    6[1-(0),6-(1,6),6-(6,6)]
   416        6.54197        6.54197        6.54197    6[1-(0),6-(1,6),6-(6,6)]
   417       6.770078       6.770078       6.770078    6[6-(1,6),6-(1,6),6-(6,6)]
   418       7.016614       7.016614       7.016614    6[1-(0),6-(1,6),6-(6,6)]
   419       7.001777       7.001777       7.001777    6[1-(0),6-(1,6),6-(6,6)]
   420       6.887707       6.887707       6.887707    6[6-(6,6),8-(0),8-(30)]
   421       6.852253       6.852253       6.852253    6[6-(1,6),6-(1,6),6-(8,8)]
   422       7.315421       7.315421       7.315421    6[1-(0),6-(1,6),6-(6,6)]
   423       7.279361       7.279361       7.279361    6[1-(0),6-(1,6),6-(6,6)]
   424       6.785481       6.785481       6.785481    6[6-(1,6),6-(1,6),6-(6,6)]
   425       6.335614       6.335614       6.335614    6[1-(0),6-(1,6),6-(6,6)]
   426       6.382488       6.382488       6.382488    6[1-(0),6-(1,6),6-(6,6)]
   427      11.222052      11.222052      11.222052    6[6-(6,6),8-(0),8-(30)]
   428      10.499277      10.499277      10.499277    6[6-(1,6),6-(1,6),6-(8,8)]
   429       10.25678       10.25678       10.25678    6[1-(0),6-(1,6),6-(6,6)]
   430      10.370523      10.370523      10.370523    6[1-(0),6-(1,6),6-(6,6)]
   431      10.631583      10.631583      10.631583    6[6-(1,6),6-(1,6),6-(6,6)]
   432       10.86147       10.86147       10.86147    6[1-(0),6-(1,6),6-(6,6)]
   433      10.772022      10.772022      10.772022    6[1-(0),6-(1,6),6-(6,6)]
   434      10.861633      10.861633      10.861633    6[6-(6,6),8-(0),8-(30)]
   435      10.815216      10.815216      10.815216    6[6-(1,6),6-(1,6),6-(8,8)]
   436      11.174311      11.174311      11.174311    6[1-(0),6-(1,6),6-(6,6)]
   437      11.084696      11.084696      11.084696    6[1-(0),6-(1,6),6-(6,6)]
   438       10.69599       10.69599       10.69599    6[6-(1,6),6-(1,6),6-(6,6)]
   439      10.362597      10.362597      10.362597    6[1-(0),6-(1,6),6-(6,6)]
   440      10.403473      10.403473      10.403473    6[1-(0),6-(1,6),6-(6,6)]
   441       9.354976       9.354976       9.354976    6[6-(6,6),8-(30),8-(30)]
   442       9.294541       9.294541       9.294541    6[6-(1,6),6-(1,6),6-(8,8)]
   443       8.120119       8.120119       8.120119    6[1-(0),6-(1,6),6-(6,6)]
   444       8.073221       8.073221       8.073221    6[1-(0),6-(1,6),6-(6,6)]
   445       9.162815       9.162815       9.162815    6[6-(1,6),6-(1,6),6-(6,6)]
   446      10.350718      10.350718      10.350718    6[1-(0),6-(1,6),6-(6,6)]
   447       10.38107       10.38107       10.38107    6[1-(0),6-(1,6),6-(6,6)]
   448       8.977211       8.977211       8.977211    6[6-(6,6),8-(30),8-(30)]
   449        8.96079        8.96079        8.96079    6[6-(1,6),6-(1,6),6-(8,8)]
   450      10.073187      10.073187      10.073187    6[1-(0),6-(1,6),6-(6,6)]
   451       10.15546       10.15546       10.15546    6[1-(0),6-(1,6),6-(6,6)]
   452       9.106652       9.106652       9.106652    6[6-(1,6),6-(1,6),6-(6,6)]
   453       7.982579       7.982579       7.982579    6[1-(0),6-(1,6),6-(6,6)]
   454       7.859842       7.859842       7.859842    6[1-(0),6-(1,6),6-(6,6)]
   455       9.773704       9.773704       9.773704    6[6-(6,6),8-(30),8-(30)]
   456      10.258267      10.258267      10.258267    6[6-(1,6),6-(1,6),6-(8,8)]
   457       9.404896       9.404896       9.404896    6[1-(0),6-(1,6),6-(6,6)]
   458       9.861016       9.861016       9.861016    6[1-(0),6-(1,6),6-(6,6)]
   459      11.173951      11.173951      11.173951    6[6-(1,6),6-(1,6),6-(6,6)]
   460      12.062668      12.062668      12.062668    6[1-(0),6-(1,6),6-(6,6)]
   461      11.604291      11.604291      11.604291    6[1-(0),6-(1,6),6-(6,6)]
   462      12.808745      12.808745      12.808745    6[6-(6,6),8-(30),8-(30)]
   463      12.391119      12.391119      12.391119    6[6-(1,6),6-(1,6),6-(8,8)]
   464      11.126338      11.126338      11.126338    6[1-(0),6-(1,6),6-(6,6)]
   465       10.73788       10.73788       10.73788    6[1-(0),6-(1,6),6-(6,6)]
   466      11.632858      11.632858      11.632858    6[6-(1,6),6-(1,6),6-(6,6)]
   467      12.936235      12.936235      12.936235    6[1-(0),6-(1,6),6-(6,6)]
   468      13.291964      13.291964      13.291964    6[1-(0),6-(1,6),6-(6,6)]
   469       3.037105       3.037105       3.037105    7[1-(0),6-(6,6),6-(6,8)]
   470      21.606049      21.606049      21.606049    7[6-(1,6),6-(1,6),30-(8,8,8)]
   471      10.230352      10.230352      10.230352    7[1-(0),6-(6,6),6-(6,8)]
   472      14.279344      14.279344      14.279344    7[6-(1,6),6-(1,6),30-(8,8,8)]
   473      26.068968      26.068968      26.068968    7[1-(0),6-(6,6),6-(6,8)]
   474      22.092891      22.092891      22.092891    7[6-(1,6),6-(1,6),30-(8,8,8)]
   475      10.817033      10.817033      10.817033    7[1-(0),6-(6,6),6-(6,8)]
   476      14.852954      14.852954      14.852954    7[6-(1,6),6-(1,6),30-(8,8,8)]
   477      16.787003      16.787003      16.787003    7[1-(0),6-(6,6),6-(6,8)]
   478      20.921375      20.921375      20.921375    7[6-(1,6),6-(1,6),30-(8,8,8)]
   479       9.398719       9.398719       9.398719    7[1-(0),6-(6,6),6-(6,8)]
   480       5.408236       5.408236       5.408236    7[6-(1,6),6-(1,6),30-(8,8,8)]
   481      10.660023      10.660023      10.660023    7[1-(0),6-(6,6),6-(6,8)]
   482       6.525651       6.525651       6.525651    7[6-(1,6),6-(1,6),30-(8,8,8)]
   483      18.048307      18.048307      18.048307    7[1-(0),6-(6,6),6-(6,8)]
   484       22.03879       22.03879       22.03879    7[6-(1,6),6-(1,6),30-(8,8,8)]
   485      24.409921      24.409921      24.409921    7[1-(0),6-(6,6),6-(6,8)]
   486       5.840977       5.840977       5.840977    7[6-(1,6),6-(1,6),30-(8,8,8)]
   487      17.216674      17.216674      17.216674    7[1-(0),6-(6,6),6-(6,8)]
   488      13.167682      13.167682      13.167682    7[6-(1,6),6-(1,6),30-(8,8,8)]
   489       1.378058       1.378058       1.378058    7[1-(0),6-(6,6),6-(6,8)]
   490       5.354135       5.354135       5.354135    7[6-(1,6),6-(1,6),30-(8,8,8)]
   491      16.629993      16.629993      16.629993    7[1-(0),6-(6,6),6-(6,8)]
   492      12.594072      12.594072      12.594072    7[6-(1,6),6-(1,6),30-(8,8,8)]
   493       3.503379       3.503379       3.503379    8[6-(6,7)]
   494      10.153795      10.153795      10.153795    8[6-(6,7)]
   495       22.69467       22.69467       22.69467    8[6-(6,7)]
   496      10.112707      10.112707      10.112707    8[6-(6,7)]
   497       19.42833       19.42833       19.42833    8[6-(6,8),30-(7,8,8)]
   498      20.164692      20.164692      20.164692    8[6-(6,8)]
   499      20.127227      20.127227      20.127227    8[6-(6,8),30-(7,8,8)]
   500      20.948828      20.948828      20.948828    8[6-(6,8)]
   501      16.350322      16.350322      16.350322    8[6-(6,8),30-(7,8,8)]
   502      16.088678      16.088678      16.088678    8[6-(6,8)]
   503      17.023511      17.023511      17.023511    8[6-(6,8),30-(7,8,8)]
   504      16.130178      16.130178      16.130178    8[6-(6,8)]
   505       19.13643       19.13643       19.13643    8[6-(6,8),30-(7,8,8)]
   506      17.017703      17.017703      17.017703    8[6-(6,8),30-(7,8,8)]
   507      19.527274      19.527274      19.527274    8[6-(6,8),30-(7,8,8)]
   508       17.47331       17.47331       17.47331    8[6-(6,8),30-(7,8,8)]
   509      18.896938      18.896938      18.896938    8[6-(6,8),30-(7,8,8)]
   510      16.720345      16.720345      16.720345    8[6-(6,8),30-(7,8,8)]
   511      19.544892      19.544892      19.544892    8[6-(6,8),30-(7,8,8)]
   512      17.419533      17.419533      17.419533    8[6-(6,8),30-(7,8,8)]
   513      16.145317      16.145317      16.145317    8[6-(6,7)]
   514       9.909778       9.909778       9.909778    8[6-(6,7)]
   515      23.356951      23.356951      23.356951    8[6-(6,8),30-(7,8,8)]
   516       22.64851       22.64851       22.64851    8[6-(6,8)]
   517      23.658592      23.658592      23.658592    8[6-(6,8)]
   518      23.873284      23.873284      23.873284    8[6-(6,8),30-(7,8,8)]
   519      23.352242      23.352242      23.352242    8[6-(6,8),30-(7,8,8)]
   520        2.79247        2.79247        2.79247    8[6-(6,8),30-(7,8,8)]
   521      23.705212      23.705212      23.705212    8[6-(6,8),30-(7,8,8)]
   522      25.664236      25.664236      25.664236    8[6-(6,8),30-(7,8,8)]
   523      11.301709      11.301709      11.301709    8[6-(6,7)]
   524      17.537248      17.537248      17.537248    8[6-(6,7)]
   525       4.090075       4.090075       4.090075    8[6-(6,8),30-(7,8,8)]
   526       4.798516       4.798516       4.798516    8[6-(6,8)]
   527       3.788434       3.788434       3.788434    8[6-(6,8)]
   528       3.573742       3.573742       3.573742    8[6-(6,8),30-(7,8,8)]
   529       4.094784       4.094784       4.094784    8[6-(6,8),30-(7,8,8)]
   530      24.654556      24.654556      24.654556    8[6-(6,8),30-(7,8,8)]
   531       3.741814       3.741814       3.741814    8[6-(6,8),30-(7,8,8)]
   532        1.78279        1.78279        1.78279    8[6-(6,8),30-(7,8,8)]
   533      23.943647      23.943647      23.943647    8[6-(6,7)]
   534      17.293231      17.293231      17.293231    8[6-(6,7)]
   535       4.752356       4.752356       4.752356    8[6-(6,7)]
   536      17.334319      17.334319      17.334319    8[6-(6,7)]
   537       8.018696       8.018696       8.018696    8[6-(6,8),30-(7,8,8)]
   538       7.282334       7.282334       7.282334    8[6-(6,8)]
   539       7.319799       7.319799       7.319799    8[6-(6,8),30-(7,8,8)]
   540       6.498198       6.498198       6.498198    8[6-(6,8)]
   541      11.096704      11.096704      11.096704    8[6-(6,8),30-(7,8,8)]
   542      11.358348      11.358348      11.358348    8[6-(6,8)]
   543      10.423515      10.423515      10.423515    8[6-(6,8),30-(7,8,8)]
   544      11.316848      11.316848      11.316848    8[6-(6,8)]
   545       8.310596       8.310596       8.310596    8[6-(6,8),30-(7,8,8)]
   546      10.429323      10.429323      10.429323    8[6-(6,8),30-(7,8,8)]
   547       7.919752       7.919752       7.919752    8[6-(6,8),30-(7,8,8)]
   548       9.973716       9.973716       9.973716    8[6-(6,8),30-(7,8,8)]
   549       8.550088       8.550088       8.550088    8[6-(6,8),30-(7,8,8)]
   550      10.726681      10.726681      10.726681    8[6-(6,8),30-(7,8,8)]
   551       7.902134       7.902134       7.902134    8[6-(6,8),30-(7,8,8)]
   552      10.027493      10.027493      10.027493    8[6-(6,8),30-(7,8,8)]
