# Supplementary material for: A collection of forcefield precursors for metal–organic frameworks
Source: RSC Adv. 2019 Nov 13;9(63):36492–507. doi: 10.1039/c9ra07327b (PMC9075174; doi:10.1039/c9ra07327b)
Supplement: RA-009-C9RA07327B-s2387 [file RA-009-C9RA07327B-s2387.txt]

TETZID_clean

14.925600    0.000000    0.000000
0.000000    19.540600    0.000000
-1.556651    0.000000    20.327885

     1       4.532745       4.532745       4.532745    48[7-(6,6),7-(6,6),8-(6),8-(6),8-(6),8-(6)]
     2       1.091739       1.091739       1.091739    48[7-(6,6),7-(6,6),8-(6),8-(6),8-(6),8-(6)]
     3       1.373404       1.373404       1.373404    48[7-(6,6),7-(6,6),8-(6),8-(6),8-(6),8-(6)]
     4        4.81441        4.81441        4.81441    48[7-(6,6),7-(6,6),8-(6),8-(6),8-(6),8-(6)]
     5       8.836204       8.836204       8.836204    48[7-(6,6),7-(6,6),8-(6),8-(6),8-(6),8-(6)]
     6       12.27721       12.27721       12.27721    48[7-(6,6),7-(6,6),8-(6),8-(6),8-(6),8-(6)]
     7      11.995545      11.995545      11.995545    48[7-(6,6),7-(6,6),8-(6),8-(6),8-(6),8-(6)]
     8       8.554539       8.554539       8.554539    48[7-(6,6),7-(6,6),8-(6),8-(6),8-(6),8-(6)]
     9       5.153418       5.153418       5.153418    1[7-(6,6)]
    10       5.252099       5.252099       5.252099    1[7-(6,6)]
    11       1.031242       1.031242       1.031242    1[7-(6,6)]
    12       2.517308       2.517308       2.517308    1[7-(6,6)]
    13       4.840007       4.840007       4.840007    1[6-(6,6)]
    14        5.26317        5.26317        5.26317    1[6-(6,6)]
    15       5.632034       5.632034       5.632034    1[6-(6,6)]
    16       5.181071       5.181071       5.181071    1[6-(6,6)]
    17       5.132927       5.132927       5.132927    1[6-(6,7)]
    18       5.242963       5.242963       5.242963    1[6-(6,6)]
    19       4.209929       4.209929       4.209929    1[6-(6,6)]
    20       4.091834       4.091834       4.091834    1[6-(6,7)]
    21       4.942128       4.942128       4.942128    1[6-(6,7)]
    22       4.710507       4.710507       4.710507    1[6-(6,6)]
    23       3.397439       3.397439       3.397439    1[6-(6,6)]
    24       3.654928       3.654928       3.654928    1[6-(6,7)]
    25       1.367168       1.367168       1.367168    1[6-(6,6)]
    26       1.465612       1.465612       1.465612    1[6-(6,6)]
    27       1.556356       1.556356       1.556356    1[6-(6,6)]
    28       1.496536       1.496536       1.496536    1[6-(6,6)]
    29       1.624119       1.624119       1.624119    1[6-(6,7)]
    30       1.771818       1.771818       1.771818    1[6-(6,6)]
    31       0.721871       0.721871       0.721871    1[6-(6,6)]
    32       0.604216       0.604216       0.604216    1[6-(6,7)]
    33        1.75043        1.75043        1.75043    1[6-(6,7)]
    34       1.501054       1.501054       1.501054    1[6-(6,6)]
    35       0.122689       0.122689       0.122689    1[6-(6,6)]
    36       0.427354       0.427354       0.427354    1[6-(6,7)]
    37       2.926035       2.926035       2.926035    1[6-(6,6)]
    38       3.986541       3.986541       3.986541    1[6-(6,6)]
    39       2.687043       2.687043       2.687043    1[6-(6,6)]
    40       1.640511       1.640511       1.640511    1[6-(6,6)]
    41       0.752731       0.752731       0.752731    1[7-(6,6)]
    42       2.210701       2.210701       2.210701    1[7-(6,6)]
    43       4.874907       4.874907       4.874907    1[7-(6,6)]
    44       3.388841       3.388841       3.388841    1[7-(6,6)]
    45       1.066142       1.066142       1.066142    1[6-(6,6)]
    46       0.642979       0.642979       0.642979    1[6-(6,6)]
    47       0.274115       0.274115       0.274115    1[6-(6,6)]
    48       0.725078       0.725078       0.725078    1[6-(6,6)]
    49       0.773222       0.773222       0.773222    1[6-(6,7)]
    50       0.663186       0.663186       0.663186    1[6-(6,6)]
    51        1.69622        1.69622        1.69622    1[6-(6,6)]
    52       1.814315       1.814315       1.814315    1[6-(6,7)]
    53       0.964021       0.964021       0.964021    1[6-(6,7)]
    54       1.195642       1.195642       1.195642    1[6-(6,6)]
    55        2.50871        2.50871        2.50871    1[6-(6,6)]
    56       2.251221       2.251221       2.251221    1[6-(6,7)]
    57       4.538981       4.538981       4.538981    1[6-(6,6)]
    58       4.440537       4.440537       4.440537    1[6-(6,6)]
    59       4.349793       4.349793       4.349793    1[6-(6,6)]
    60       4.409613       4.409613       4.409613    1[6-(6,6)]
    61        4.28203        4.28203        4.28203    1[6-(6,7)]
    62       4.134331       4.134331       4.134331    1[6-(6,6)]
    63       5.184278       5.184278       5.184278    1[6-(6,6)]
    64       5.301933       5.301933       5.301933    1[6-(6,7)]
    65       4.155719       4.155719       4.155719    1[6-(6,7)]
    66       4.405095       4.405095       4.405095    1[6-(6,6)]
    67        5.78346        5.78346        5.78346    1[6-(6,6)]
    68       5.478795       5.478795       5.478795    1[6-(6,7)]
    69       2.980114       2.980114       2.980114    1[6-(6,6)]
    70       1.919608       1.919608       1.919608    1[6-(6,6)]
    71       3.219106       3.219106       3.219106    1[6-(6,6)]
    72       4.265638       4.265638       4.265638    1[6-(6,6)]
    73       8.215531       8.215531       8.215531    1[7-(6,6)]
    74       9.673501       9.673501       9.673501    1[7-(6,6)]
    75      12.337707      12.337707      12.337707    1[7-(6,6)]
    76      10.851641      10.851641      10.851641    1[7-(6,6)]
    77       8.528942       8.528942       8.528942    1[6-(6,6)]
    78       8.105779       8.105779       8.105779    1[6-(6,6)]
    79       7.736915       7.736915       7.736915    1[6-(6,6)]
    80       8.187878       8.187878       8.187878    1[6-(6,6)]
    81       8.236022       8.236022       8.236022    1[6-(6,7)]
    82       8.125986       8.125986       8.125986    1[6-(6,6)]
    83        9.15902        9.15902        9.15902    1[6-(6,6)]
    84       9.277115       9.277115       9.277115    1[6-(6,7)]
    85       8.426821       8.426821       8.426821    1[6-(6,7)]
    86       8.658442       8.658442       8.658442    1[6-(6,6)]
    87        9.97151        9.97151        9.97151    1[6-(6,6)]
    88       9.714021       9.714021       9.714021    1[6-(6,7)]
    89      12.001781      12.001781      12.001781    1[6-(6,6)]
    90      11.903337      11.903337      11.903337    1[6-(6,6)]
    91      11.812593      11.812593      11.812593    1[6-(6,6)]
    92      11.872413      11.872413      11.872413    1[6-(6,6)]
    93       11.74483       11.74483       11.74483    1[6-(6,7)]
    94      11.597131      11.597131      11.597131    1[6-(6,6)]
    95      12.647078      12.647078      12.647078    1[6-(6,6)]
    96      12.764733      12.764733      12.764733    1[6-(6,7)]
    97      11.618519      11.618519      11.618519    1[6-(6,7)]
    98      11.867895      11.867895      11.867895    1[6-(6,6)]
    99       13.24626       13.24626       13.24626    1[6-(6,6)]
   100      12.941595      12.941595      12.941595    1[6-(6,7)]
   101      10.442914      10.442914      10.442914    1[6-(6,6)]
   102       9.382408       9.382408       9.382408    1[6-(6,6)]
   103      10.681906      10.681906      10.681906    1[6-(6,6)]
   104      11.728438      11.728438      11.728438    1[6-(6,6)]
   105      12.616218      12.616218      12.616218    1[7-(6,6)]
   106      12.714899      12.714899      12.714899    1[7-(6,6)]
   107       8.494042       8.494042       8.494042    1[7-(6,6)]
   108       9.980108       9.980108       9.980108    1[7-(6,6)]
   109      12.302807      12.302807      12.302807    1[6-(6,6)]
   110       12.72597       12.72597       12.72597    1[6-(6,6)]
   111      13.094834      13.094834      13.094834    1[6-(6,6)]
   112      12.643871      12.643871      12.643871    1[6-(6,6)]
   113      12.595727      12.595727      12.595727    1[6-(6,7)]
   114      12.705763      12.705763      12.705763    1[6-(6,6)]
   115      11.672729      11.672729      11.672729    1[6-(6,6)]
   116      11.554634      11.554634      11.554634    1[6-(6,7)]
   117      12.404928      12.404928      12.404928    1[6-(6,7)]
   118      12.173307      12.173307      12.173307    1[6-(6,6)]
   119      10.860239      10.860239      10.860239    1[6-(6,6)]
   120      11.117728      11.117728      11.117728    1[6-(6,7)]
   121       8.829968       8.829968       8.829968    1[6-(6,6)]
   122       8.928412       8.928412       8.928412    1[6-(6,6)]
   123       9.019156       9.019156       9.019156    1[6-(6,6)]
   124       8.959336       8.959336       8.959336    1[6-(6,6)]
   125       9.086919       9.086919       9.086919    1[6-(6,7)]
   126       9.234618       9.234618       9.234618    1[6-(6,6)]
   127       8.184671       8.184671       8.184671    1[6-(6,6)]
   128       8.067016       8.067016       8.067016    1[6-(6,7)]
   129        9.21323        9.21323        9.21323    1[6-(6,7)]
   130       8.963854       8.963854       8.963854    1[6-(6,6)]
   131       7.585489       7.585489       7.585489    1[6-(6,6)]
   132       7.890154       7.890154       7.890154    1[6-(6,7)]
   133      10.388835      10.388835      10.388835    1[6-(6,6)]
   134      11.449341      11.449341      11.449341    1[6-(6,6)]
   135      10.149843      10.149843      10.149843    1[6-(6,6)]
   136       9.103311       9.103311       9.103311    1[6-(6,6)]
   137       4.620052       4.620052       4.620052    6[6-(6,6),7-(1,6),8-(0)]
   138       5.608519       5.608519       5.608519    6[6-(6,6),7-(1,6),8-(0)]
   139       4.961482       4.961482       4.961482    6[6-(1,6),6-(1,6),6-(7,8)]
   140       4.981764       4.981764       4.981764    6[1-(0),6-(1,6),6-(6,6)]
   141       5.220078       5.220078       5.220078    6[1-(0),6-(1,6),6-(6,6)]
   142         5.3873         5.3873         5.3873    6[6-(1,6),6-(1,6),6-(7,8)]
   143       5.434897       5.434897       5.434897    6[1-(0),6-(1,6),6-(6,6)]
   144       5.188964       5.188964       5.188964    6[1-(0),6-(1,6),6-(6,6)]
   145       4.921157       4.921157       4.921157    6[1-(0),6-(1,6),7-(6,48)]
   146       5.004337       5.004337       5.004337    6[1-(0),6-(1,7),6-(6,7)]
   147       4.737526       4.737526       4.737526    6[6-(1,6),6-(1,6),7-(1,6)]
   148       4.390419       4.390419       4.390419    6[1-(0),6-(1,7),6-(6,7)]
   149       4.320855       4.320855       4.320855    6[1-(0),6-(1,6),7-(6,48)]
   150       4.629084       4.629084       4.629084    6[1-(0),6-(1,6),7-(6,48)]
   151       4.496988       4.496988       4.496988    6[1-(0),6-(1,7),6-(6,7)]
   152       4.058268       4.058268       4.058268    6[6-(1,6),6-(1,6),7-(1,6)]
   153       3.733988       3.733988       3.733988    6[1-(0),6-(1,7),6-(6,7)]
   154       3.886449       3.886449       3.886449    6[1-(0),6-(1,6),7-(6,48)]
   155       1.669746       1.669746       1.669746    6[6-(6,6),7-(1,6),8-(0)]
   156       1.685412       1.685412       1.685412    6[6-(6,6),7-(1,6),8-(0)]
   157       1.548143       1.548143       1.548143    6[6-(1,6),6-(1,6),6-(7,8)]
   158       1.457152       1.457152       1.457152    6[1-(0),6-(1,6),6-(6,6)]
   159       1.497799       1.497799       1.497799    6[1-(0),6-(1,6),6-(6,6)]
   160       1.585493       1.585493       1.585493    6[6-(1,6),6-(1,6),6-(7,8)]
   161       1.556704       1.556704       1.556704    6[1-(0),6-(1,6),6-(6,6)]
   162       1.528218       1.528218       1.528218    6[1-(0),6-(1,6),6-(6,6)]
   163       1.453354       1.453354       1.453354    6[1-(0),6-(1,6),7-(6,48)]
   164       1.542074       1.542074       1.542074    6[1-(0),6-(1,7),6-(6,7)]
   165       1.268093       1.268093       1.268093    6[6-(1,6),6-(1,6),7-(1,6)]
   166       0.919164       0.919164       0.919164    6[1-(0),6-(1,7),6-(6,7)]
   167       0.862071       0.862071       0.862071    6[1-(0),6-(1,6),7-(6,48)]
   168       1.390467       1.390467       1.390467    6[1-(0),6-(1,6),7-(6,48)]
   169       1.246587       1.246587       1.246587    6[1-(0),6-(1,7),6-(6,7)]
   170       0.730564       0.730564       0.730564    6[6-(1,6),6-(1,6),7-(1,6)]
   171       0.444249       0.444249       0.444249    6[1-(0),6-(1,7),6-(6,7)]
   172       0.622366       0.622366       0.622366    6[1-(0),6-(1,6),7-(6,48)]
   173       4.497335       4.497335       4.497335    6[6-(6,16),8-(48),8-(48)]
   174      13.761536      13.761536      13.761536    6[6-(6,16),8-(48),8-(48)]
   175        4.72816        4.72816        4.72816    6[6-(1,6),6-(8,8),16-(6)]
   176       3.844079       3.844079       3.844079    6[1-(0),6-(1,6),6-(6,16)]
   177       4.456001       4.456001       4.456001    6[1-(0),6-(1,6),6-(6,16)]
   178       5.794159       5.794159       5.794159    6[6-(1,6),6-(8,8),16-(6)]
   179       1.122812       1.122812       1.122812    6[6-(6,16),8-(48),8-(48)]
   180       6.774295       6.774295       6.774295    6[6-(6,16),8-(48),8-(48)]
   181       0.873189       0.873189       0.873189    6[6-(1,6),6-(8,8),16-(6)]
   182       1.770666       1.770666       1.770666    6[1-(0),6-(1,6),6-(6,16)]
   183       1.165932       1.165932       1.165932    6[1-(0),6-(1,6),6-(6,16)]
   184      -0.167867      -0.167867      -0.167867    6[6-(1,6),6-(8,8),16-(6)]
   185       1.286097       1.286097       1.286097    6[6-(6,6),7-(1,6),8-(0)]
   186        0.29763        0.29763        0.29763    6[6-(6,6),7-(1,6),8-(0)]
   187       0.944667       0.944667       0.944667    6[6-(1,6),6-(1,6),6-(7,8)]
   188       0.924385       0.924385       0.924385    6[1-(0),6-(1,6),6-(6,6)]
   189       0.686071       0.686071       0.686071    6[1-(0),6-(1,6),6-(6,6)]
   190       0.518849       0.518849       0.518849    6[6-(1,6),6-(1,6),6-(7,8)]
   191       0.471252       0.471252       0.471252    6[1-(0),6-(1,6),6-(6,6)]
   192       0.717185       0.717185       0.717185    6[1-(0),6-(1,6),6-(6,6)]
   193       0.984992       0.984992       0.984992    6[1-(0),6-(1,6),7-(6,48)]
   194       0.901812       0.901812       0.901812    6[1-(0),6-(1,7),6-(6,7)]
   195       1.168623       1.168623       1.168623    6[6-(1,6),6-(1,6),7-(1,6)]
   196        1.51573        1.51573        1.51573    6[1-(0),6-(1,7),6-(6,7)]
   197       1.585294       1.585294       1.585294    6[1-(0),6-(1,6),7-(6,48)]
   198       1.277065       1.277065       1.277065    6[1-(0),6-(1,6),7-(6,48)]
   199       1.409161       1.409161       1.409161    6[1-(0),6-(1,7),6-(6,7)]
   200       1.847881       1.847881       1.847881    6[6-(1,6),6-(1,6),7-(1,6)]
   201       2.172161       2.172161       2.172161    6[1-(0),6-(1,7),6-(6,7)]
   202         2.0197         2.0197         2.0197    6[1-(0),6-(1,6),7-(6,48)]
   203       4.236403       4.236403       4.236403    6[6-(6,6),7-(1,6),8-(0)]
   204       4.220737       4.220737       4.220737    6[6-(6,6),7-(1,6),8-(0)]
   205       4.358006       4.358006       4.358006    6[6-(1,6),6-(1,6),6-(7,8)]
   206       4.448997       4.448997       4.448997    6[1-(0),6-(1,6),6-(6,6)]
   207        4.40835        4.40835        4.40835    6[1-(0),6-(1,6),6-(6,6)]
   208       4.320656       4.320656       4.320656    6[6-(1,6),6-(1,6),6-(7,8)]
   209       4.349445       4.349445       4.349445    6[1-(0),6-(1,6),6-(6,6)]
   210       4.377931       4.377931       4.377931    6[1-(0),6-(1,6),6-(6,6)]
   211       4.452795       4.452795       4.452795    6[1-(0),6-(1,6),7-(6,48)]
   212       4.364075       4.364075       4.364075    6[1-(0),6-(1,7),6-(6,7)]
   213       4.638056       4.638056       4.638056    6[6-(1,6),6-(1,6),7-(1,6)]
   214       4.986985       4.986985       4.986985    6[1-(0),6-(1,7),6-(6,7)]
   215       5.044078       5.044078       5.044078    6[1-(0),6-(1,6),7-(6,48)]
   216       4.515682       4.515682       4.515682    6[1-(0),6-(1,6),7-(6,48)]
   217       4.659562       4.659562       4.659562    6[1-(0),6-(1,7),6-(6,7)]
   218       5.175585       5.175585       5.175585    6[6-(1,6),6-(1,6),7-(1,6)]
   219         5.4619         5.4619         5.4619    6[1-(0),6-(1,7),6-(6,7)]
   220       5.283783       5.283783       5.283783    6[1-(0),6-(1,6),7-(6,48)]
   221       1.408814       1.408814       1.408814    6[6-(6,16),8-(48),8-(48)]
   222       7.070213       7.070213       7.070213    6[6-(6,16),8-(48),8-(48)]
   223       1.177989       1.177989       1.177989    6[6-(1,6),6-(8,8),16-(6)]
   224        2.06207        2.06207        2.06207    6[1-(0),6-(1,6),6-(6,16)]
   225       1.450148       1.450148       1.450148    6[1-(0),6-(1,6),6-(6,16)]
   226        0.11199        0.11199        0.11199    6[6-(1,6),6-(8,8),16-(6)]
   227       4.783337       4.783337       4.783337    6[6-(6,16),8-(48),8-(48)]
   228      14.057454      14.057454      14.057454    6[6-(6,16),8-(48),8-(48)]
   229        5.03296        5.03296        5.03296    6[6-(1,6),6-(8,8),16-(6)]
   230       4.135483       4.135483       4.135483    6[1-(0),6-(1,6),6-(6,16)]
   231       4.740217       4.740217       4.740217    6[1-(0),6-(1,6),6-(6,16)]
   232       6.074016       6.074016       6.074016    6[6-(1,6),6-(8,8),16-(6)]
   233       8.748897       8.748897       8.748897    6[6-(6,6),7-(1,6),8-(0)]
   234        7.76043        7.76043        7.76043    6[6-(6,6),7-(1,6),8-(0)]
   235       8.407467       8.407467       8.407467    6[6-(1,6),6-(1,6),6-(7,8)]
   236       8.387185       8.387185       8.387185    6[1-(0),6-(1,6),6-(6,6)]
   237       8.148871       8.148871       8.148871    6[1-(0),6-(1,6),6-(6,6)]
   238       7.981649       7.981649       7.981649    6[6-(1,6),6-(1,6),6-(7,8)]
   239       7.934052       7.934052       7.934052    6[1-(0),6-(1,6),6-(6,6)]
   240       8.179985       8.179985       8.179985    6[1-(0),6-(1,6),6-(6,6)]
   241       8.447792       8.447792       8.447792    6[1-(0),6-(1,6),7-(6,48)]
   242       8.364612       8.364612       8.364612    6[1-(0),6-(1,7),6-(6,7)]
   243       8.631423       8.631423       8.631423    6[6-(1,6),6-(1,6),7-(1,6)]
   244        8.97853        8.97853        8.97853    6[1-(0),6-(1,7),6-(6,7)]
   245       9.048094       9.048094       9.048094    6[1-(0),6-(1,6),7-(6,48)]
   246       8.739865       8.739865       8.739865    6[1-(0),6-(1,6),7-(6,48)]
   247       8.871961       8.871961       8.871961    6[1-(0),6-(1,7),6-(6,7)]
   248       9.310681       9.310681       9.310681    6[6-(1,6),6-(1,6),7-(1,6)]
   249       9.634961       9.634961       9.634961    6[1-(0),6-(1,7),6-(6,7)]
   250         9.4825         9.4825         9.4825    6[1-(0),6-(1,6),7-(6,48)]
   251      11.699203      11.699203      11.699203    6[6-(6,6),7-(1,6),8-(0)]
   252      11.683537      11.683537      11.683537    6[6-(6,6),7-(1,6),8-(0)]
   253      11.820806      11.820806      11.820806    6[6-(1,6),6-(1,6),6-(7,8)]
   254      11.911797      11.911797      11.911797    6[1-(0),6-(1,6),6-(6,6)]
   255       11.87115       11.87115       11.87115    6[1-(0),6-(1,6),6-(6,6)]
   256      11.783456      11.783456      11.783456    6[6-(1,6),6-(1,6),6-(7,8)]
   257      11.812245      11.812245      11.812245    6[1-(0),6-(1,6),6-(6,6)]
   258      11.840731      11.840731      11.840731    6[1-(0),6-(1,6),6-(6,6)]
   259      11.915595      11.915595      11.915595    6[1-(0),6-(1,6),7-(6,48)]
   260      11.826875      11.826875      11.826875    6[1-(0),6-(1,7),6-(6,7)]
   261      12.100856      12.100856      12.100856    6[6-(1,6),6-(1,6),7-(1,6)]
   262      12.449785      12.449785      12.449785    6[1-(0),6-(1,7),6-(6,7)]
   263      12.506878      12.506878      12.506878    6[1-(0),6-(1,6),7-(6,48)]
   264      11.978482      11.978482      11.978482    6[1-(0),6-(1,6),7-(6,48)]
   265      12.122362      12.122362      12.122362    6[1-(0),6-(1,7),6-(6,7)]
   266      12.638385      12.638385      12.638385    6[6-(1,6),6-(1,6),7-(1,6)]
   267        12.9247        12.9247        12.9247    6[1-(0),6-(1,7),6-(6,7)]
   268      12.746583      12.746583      12.746583    6[1-(0),6-(1,6),7-(6,48)]
   269       8.871614       8.871614       8.871614    6[6-(6,16),8-(48),8-(48)]
   270      -0.392587      -0.392587      -0.392587    6[6-(6,16),8-(48),8-(48)]
   271       8.640789       8.640789       8.640789    6[6-(1,6),6-(8,8),16-(6)]
   272        9.52487        9.52487        9.52487    6[1-(0),6-(1,6),6-(6,16)]
   273       8.912948       8.912948       8.912948    6[1-(0),6-(1,6),6-(6,16)]
   274        7.57479        7.57479        7.57479    6[6-(1,6),6-(8,8),16-(6)]
   275      12.246137      12.246137      12.246137    6[6-(6,16),8-(48),8-(48)]
   276       6.594654       6.594654       6.594654    6[6-(6,16),8-(48),8-(48)]
   277       12.49576       12.49576       12.49576    6[6-(1,6),6-(8,8),16-(6)]
   278      11.598283      11.598283      11.598283    6[1-(0),6-(1,6),6-(6,16)]
   279      12.203017      12.203017      12.203017    6[1-(0),6-(1,6),6-(6,16)]
   280      13.536816      13.536816      13.536816    6[6-(1,6),6-(8,8),16-(6)]
   281      12.082852      12.082852      12.082852    6[6-(6,6),7-(1,6),8-(0)]
   282      13.071319      13.071319      13.071319    6[6-(6,6),7-(1,6),8-(0)]
   283      12.424282      12.424282      12.424282    6[6-(1,6),6-(1,6),6-(7,8)]
   284      12.444564      12.444564      12.444564    6[1-(0),6-(1,6),6-(6,6)]
   285      12.682878      12.682878      12.682878    6[1-(0),6-(1,6),6-(6,6)]
   286        12.8501        12.8501        12.8501    6[6-(1,6),6-(1,6),6-(7,8)]
   287      12.897697      12.897697      12.897697    6[1-(0),6-(1,6),6-(6,6)]
   288      12.651764      12.651764      12.651764    6[1-(0),6-(1,6),6-(6,6)]
   289      12.383957      12.383957      12.383957    6[1-(0),6-(1,6),7-(6,48)]
   290      12.467137      12.467137      12.467137    6[1-(0),6-(1,7),6-(6,7)]
   291      12.200326      12.200326      12.200326    6[6-(1,6),6-(1,6),7-(1,6)]
   292      11.853219      11.853219      11.853219    6[1-(0),6-(1,7),6-(6,7)]
   293      11.783655      11.783655      11.783655    6[1-(0),6-(1,6),7-(6,48)]
   294      12.091884      12.091884      12.091884    6[1-(0),6-(1,6),7-(6,48)]
   295      11.959788      11.959788      11.959788    6[1-(0),6-(1,7),6-(6,7)]
   296      11.521068      11.521068      11.521068    6[6-(1,6),6-(1,6),7-(1,6)]
   297      11.196788      11.196788      11.196788    6[1-(0),6-(1,7),6-(6,7)]
   298      11.349249      11.349249      11.349249    6[1-(0),6-(1,6),7-(6,48)]
   299       9.132546       9.132546       9.132546    6[6-(6,6),7-(1,6),8-(0)]
   300       9.148212       9.148212       9.148212    6[6-(6,6),7-(1,6),8-(0)]
   301       9.010943       9.010943       9.010943    6[6-(1,6),6-(1,6),6-(7,8)]
   302       8.919952       8.919952       8.919952    6[1-(0),6-(1,6),6-(6,6)]
   303       8.960599       8.960599       8.960599    6[1-(0),6-(1,6),6-(6,6)]
   304       9.048293       9.048293       9.048293    6[6-(1,6),6-(1,6),6-(7,8)]
   305       9.019504       9.019504       9.019504    6[1-(0),6-(1,6),6-(6,6)]
   306       8.991018       8.991018       8.991018    6[1-(0),6-(1,6),6-(6,6)]
   307       8.916154       8.916154       8.916154    6[1-(0),6-(1,6),7-(6,48)]
   308       9.004874       9.004874       9.004874    6[1-(0),6-(1,7),6-(6,7)]
   309       8.730893       8.730893       8.730893    6[6-(1,6),6-(1,6),7-(1,6)]
   310       8.381964       8.381964       8.381964    6[1-(0),6-(1,7),6-(6,7)]
   311       8.324871       8.324871       8.324871    6[1-(0),6-(1,6),7-(6,48)]
   312       8.853267       8.853267       8.853267    6[1-(0),6-(1,6),7-(6,48)]
   313       8.709387       8.709387       8.709387    6[1-(0),6-(1,7),6-(6,7)]
   314       8.193364       8.193364       8.193364    6[6-(1,6),6-(1,6),7-(1,6)]
   315       7.907049       7.907049       7.907049    6[1-(0),6-(1,7),6-(6,7)]
   316       8.085166       8.085166       8.085166    6[1-(0),6-(1,6),7-(6,48)]
   317      11.960135      11.960135      11.960135    6[6-(6,16),8-(48),8-(48)]
   318       6.298736       6.298736       6.298736    6[6-(6,16),8-(48),8-(48)]
   319       12.19096       12.19096       12.19096    6[6-(1,6),6-(8,8),16-(6)]
   320      11.306879      11.306879      11.306879    6[1-(0),6-(1,6),6-(6,16)]
   321      11.918801      11.918801      11.918801    6[1-(0),6-(1,6),6-(6,16)]
   322      13.256959      13.256959      13.256959    6[6-(1,6),6-(8,8),16-(6)]
   323       8.585612       8.585612       8.585612    6[6-(6,16),8-(48),8-(48)]
   324      -0.688505      -0.688505      -0.688505    6[6-(6,16),8-(48),8-(48)]
   325       8.335989       8.335989       8.335989    6[6-(1,6),6-(8,8),16-(6)]
   326       9.233466       9.233466       9.233466    6[1-(0),6-(1,6),6-(6,16)]
   327       8.628732       8.628732       8.628732    6[1-(0),6-(1,6),6-(6,16)]
   328       7.294933       7.294933       7.294933    6[6-(1,6),6-(8,8),16-(6)]
   329      -0.726757      -0.726757      -0.726757    16[6-(6,6),6-(6,6)]
   330         6.3408         6.3408         6.3408    16[6-(6,6),6-(6,6)]
   331       6.632906       6.632906       6.632906    16[6-(6,6),6-(6,6)]
   332      -0.434651      -0.434651      -0.434651    16[6-(6,6),6-(6,6)]
   333      14.095706      14.095706      14.095706    16[6-(6,6),6-(6,6)]
   334       7.028149       7.028149       7.028149    16[6-(6,6),6-(6,6)]
   335       6.736043       6.736043       6.736043    16[6-(6,6),6-(6,6)]
   336        13.8036        13.8036        13.8036    16[6-(6,6),6-(6,6)]
   337       4.878888       4.878888       4.878888    7[1-(0),6-(6,6),6-(6,8)]
   338       4.553557       4.553557       4.553557    7[6-(1,6),6-(1,6),48-(7,8,8,8,8)]
   339       3.908573       3.908573       3.908573    7[1-(0),6-(6,6),6-(6,8)]
   340       4.344106       4.344106       4.344106    7[6-(1,6),6-(1,6),48-(7,8,8,8,8)]
   341       1.288402       1.288402       1.288402    7[1-(0),6-(6,6),6-(6,8)]
   342       1.146125       1.146125       1.146125    7[6-(1,6),6-(1,6),48-(7,8,8,8,8)]
   343        0.64884        0.64884        0.64884    7[1-(0),6-(6,6),6-(6,8)]
   344       1.050108       1.050108       1.050108    7[6-(1,6),6-(1,6),48-(7,8,8,8,8)]
   345       1.027261       1.027261       1.027261    7[1-(0),6-(6,6),6-(6,8)]
   346       1.352592       1.352592       1.352592    7[6-(1,6),6-(1,6),48-(7,8,8,8,8)]
   347       1.997576       1.997576       1.997576    7[1-(0),6-(6,6),6-(6,8)]
   348       1.562043       1.562043       1.562043    7[6-(1,6),6-(1,6),48-(7,8,8,8,8)]
   349       4.617747       4.617747       4.617747    7[1-(0),6-(6,6),6-(6,8)]
   350       4.760024       4.760024       4.760024    7[6-(1,6),6-(1,6),48-(7,8,8,8,8)]
   351       5.257309       5.257309       5.257309    7[1-(0),6-(6,6),6-(6,8)]
   352       4.856041       4.856041       4.856041    7[6-(1,6),6-(1,6),48-(7,8,8,8,8)]
   353       8.490061       8.490061       8.490061    7[1-(0),6-(6,6),6-(6,8)]
   354       8.815392       8.815392       8.815392    7[6-(1,6),6-(1,6),48-(7,8,8,8,8)]
   355       9.460376       9.460376       9.460376    7[1-(0),6-(6,6),6-(6,8)]
   356       9.024843       9.024843       9.024843    7[6-(1,6),6-(1,6),48-(7,8,8,8,8)]
   357      12.080547      12.080547      12.080547    7[1-(0),6-(6,6),6-(6,8)]
   358      12.222824      12.222824      12.222824    7[6-(1,6),6-(1,6),48-(7,8,8,8,8)]
   359      12.720109      12.720109      12.720109    7[1-(0),6-(6,6),6-(6,8)]
   360      12.318841      12.318841      12.318841    7[6-(1,6),6-(1,6),48-(7,8,8,8,8)]
   361      12.341688      12.341688      12.341688    7[1-(0),6-(6,6),6-(6,8)]
   362      12.016357      12.016357      12.016357    7[6-(1,6),6-(1,6),48-(7,8,8,8,8)]
   363      11.371373      11.371373      11.371373    7[1-(0),6-(6,6),6-(6,8)]
   364      11.806906      11.806906      11.806906    7[6-(1,6),6-(1,6),48-(7,8,8,8,8)]
   365       8.751202       8.751202       8.751202    7[1-(0),6-(6,6),6-(6,8)]
   366       8.608925       8.608925       8.608925    7[6-(1,6),6-(1,6),48-(7,8,8,8,8)]
   367        8.11164        8.11164        8.11164    7[1-(0),6-(6,6),6-(6,8)]
   368       8.512908       8.512908       8.512908    7[6-(1,6),6-(1,6),48-(7,8,8,8,8)]
   369       4.088852       4.088852       4.088852    8[6-(6,7)]
   370       5.918815       5.918815       5.918815    8[6-(6,7)]
   371        2.11441        2.11441        2.11441    8[6-(6,7)]
   372       1.351115       1.351115       1.351115    8[6-(6,7)]
   373       2.273924       2.273924       2.273924    8[6-(6,8),48-(7,7,8,8,8)]
   374       0.086188       0.086188       0.086188    8[6-(6,8),48-(7,7,8,8,8)]
   375      12.548826      12.548826      12.548826    8[6-(6,8),48-(7,7,8,8,8)]
   376      -0.718608      -0.718608      -0.718608    8[6-(6,8),48-(7,7,8,8,8)]
   377       3.327855       3.327855       3.327855    8[6-(6,8),48-(7,7,8,8,8)]
   378       5.492772       5.492772       5.492772    8[6-(6,8),48-(7,7,8,8,8)]
   379       7.992343       7.992343       7.992343    8[6-(6,8),48-(7,7,8,8,8)]
   380       6.312866       6.312866       6.312866    8[6-(6,8),48-(7,7,8,8,8)]
   381       1.817297       1.817297       1.817297    8[6-(6,7)]
   382      -0.012666      -0.012666      -0.012666    8[6-(6,7)]
   383       3.791739       3.791739       3.791739    8[6-(6,7)]
   384       4.555034       4.555034       4.555034    8[6-(6,7)]
   385       3.632225       3.632225       3.632225    8[6-(6,8),48-(7,7,8,8,8)]
   386       5.819961       5.819961       5.819961    8[6-(6,8),48-(7,7,8,8,8)]
   387       8.282923       8.282923       8.282923    8[6-(6,8),48-(7,7,8,8,8)]
   388       6.624757       6.624757       6.624757    8[6-(6,8),48-(7,7,8,8,8)]
   389       2.578294       2.578294       2.578294    8[6-(6,8),48-(7,7,8,8,8)]
   390       0.413377       0.413377       0.413377    8[6-(6,8),48-(7,7,8,8,8)]
   391      12.839406      12.839406      12.839406    8[6-(6,8),48-(7,7,8,8,8)]
   392      -0.406717      -0.406717      -0.406717    8[6-(6,8),48-(7,7,8,8,8)]
   393       9.280097       9.280097       9.280097    8[6-(6,7)]
   394       7.450134       7.450134       7.450134    8[6-(6,7)]
   395      11.254539      11.254539      11.254539    8[6-(6,7)]
   396      12.017834      12.017834      12.017834    8[6-(6,7)]
   397      11.095025      11.095025      11.095025    8[6-(6,8),48-(7,7,8,8,8)]
   398      13.282761      13.282761      13.282761    8[6-(6,8),48-(7,7,8,8,8)]
   399       0.820123       0.820123       0.820123    8[6-(6,8),48-(7,7,8,8,8)]
   400      14.087557      14.087557      14.087557    8[6-(6,8),48-(7,7,8,8,8)]
   401      10.041094      10.041094      10.041094    8[6-(6,8),48-(7,7,8,8,8)]
   402       7.876177       7.876177       7.876177    8[6-(6,8),48-(7,7,8,8,8)]
   403       5.376606       5.376606       5.376606    8[6-(6,8),48-(7,7,8,8,8)]
   404       7.056083       7.056083       7.056083    8[6-(6,8),48-(7,7,8,8,8)]
   405      11.551652      11.551652      11.551652    8[6-(6,7)]
   406      13.381615      13.381615      13.381615    8[6-(6,7)]
   407        9.57721        9.57721        9.57721    8[6-(6,7)]
   408       8.813915       8.813915       8.813915    8[6-(6,7)]
   409       9.736724       9.736724       9.736724    8[6-(6,8),48-(7,7,8,8,8)]
   410       7.548988       7.548988       7.548988    8[6-(6,8),48-(7,7,8,8,8)]
   411       5.086026       5.086026       5.086026    8[6-(6,8),48-(7,7,8,8,8)]
   412       6.744192       6.744192       6.744192    8[6-(6,8),48-(7,7,8,8,8)]
   413      10.790655      10.790655      10.790655    8[6-(6,8),48-(7,7,8,8,8)]
   414      12.955572      12.955572      12.955572    8[6-(6,8),48-(7,7,8,8,8)]
   415       0.529543       0.529543       0.529543    8[6-(6,8),48-(7,7,8,8,8)]
   416      13.775666      13.775666      13.775666    8[6-(6,8),48-(7,7,8,8,8)]
