# Supplementary material for: A collection of forcefield precursors for metal–organic frameworks
Source: RSC Adv. 2019 Nov 13;9(63):36492–507. doi: 10.1039/c9ra07327b (PMC9075174; doi:10.1039/c9ra07327b)
Supplement: RA-009-C9RA07327B-s2388 [file RA-009-C9RA07327B-s2388.txt]

TEVZEA_clean

9.750500    0.000000    0.000000
0.000000    11.217700    0.000000
0.000000    -0.323365    14.369962

     1       8.960222       8.960222       8.960222    30[8-(6,30),8-(6,30),8-(6,30),8-(6,30),8-(6,30),8-(6,30)]
     2       1.006447       1.006447       1.006447    30[8-(6),8-(6),8-(6,30),8-(6,30),8-(6,30),8-(6,30)]
     3       4.084972       4.084972       4.084972    30[8-(6,30),8-(6,30),8-(6,30),8-(6,30),8-(6,30),8-(6,30)]
     4       5.881697       5.881697       5.881697    30[8-(6),8-(6),8-(6,30),8-(6,30),8-(6,30),8-(6,30)]
     5       0.790278       0.790278       0.790278    30[8-(6,30),8-(6,30),8-(6,30),8-(6,30),8-(6,30),8-(6,30)]
     6       8.744053       8.744053       8.744053    30[8-(6),8-(6),8-(6,30),8-(6,30),8-(6,30),8-(6,30)]
     7       5.665528       5.665528       5.665528    30[8-(6,30),8-(6,30),8-(6,30),8-(6,30),8-(6,30),8-(6,30)]
     8       3.868803       3.868803       3.868803    30[8-(6),8-(6),8-(6,30),8-(6,30),8-(6,30),8-(6,30)]
     9            0.0            0.0            0.0    30[8-(6),8-(6),8-(6),8-(6),8-(6,30),8-(6,30)]
    10        4.87525        4.87525        4.87525    30[8-(6),8-(6),8-(6),8-(6),8-(6,30),8-(6,30)]
    11            0.0            0.0            0.0    30[8-(6),8-(6),8-(6),8-(6),8-(6,30),8-(6,30)]
    12        4.87525        4.87525        4.87525    30[8-(6),8-(6),8-(6),8-(6),8-(6,30),8-(6,30)]
    13       7.292399       7.292399       7.292399    1[6-(8,8)]
    14       0.219386       0.219386       0.219386    1[6-(8,8)]
    15       5.978032       5.978032       5.978032    1[6-(8,8)]
    16       1.700487       1.700487       1.700487    1[6-(8,8)]
    17       1.678061       1.678061       1.678061    1[6-(8,8)]
    18         6.8273         6.8273         6.8273    1[6-(8,8)]
    19       2.417149       2.417149       2.417149    1[6-(8,8)]
    20       5.094636       5.094636       5.094636    1[6-(8,8)]
    21       1.102782       1.102782       1.102782    1[6-(8,8)]
    22       6.575737       6.575737       6.575737    1[6-(8,8)]
    23       6.553311       6.553311       6.553311    1[6-(8,8)]
    24        1.95205        1.95205        1.95205    1[6-(8,8)]
    25       2.458101       2.458101       2.458101    1[6-(8,8)]
    26       9.531114       9.531114       9.531114    1[6-(8,8)]
    27       3.772468       3.772468       3.772468    1[6-(8,8)]
    28       8.050013       8.050013       8.050013    1[6-(8,8)]
    29       8.072439       8.072439       8.072439    1[6-(8,8)]
    30         2.9232         2.9232         2.9232    1[6-(8,8)]
    31       7.333351       7.333351       7.333351    1[6-(8,8)]
    32       4.655864       4.655864       4.655864    1[6-(8,8)]
    33       8.647718       8.647718       8.647718    1[6-(8,8)]
    34       3.174763       3.174763       3.174763    1[6-(8,8)]
    35       3.197189       3.197189       3.197189    1[6-(8,8)]
    36        7.79845        7.79845        7.79845    1[6-(8,8)]
    37       8.005161       8.005161       8.005161    6[1-(0),8-(30),8-(30,30)]
    38       0.053628       0.053628       0.053628    6[1-(0),8-(30),8-(30,30)]
    39       6.902379       6.902379       6.902379    6[1-(0),8-(30),8-(30,30)]
    40        1.16616        1.16616        1.16616    6[1-(0),8-(30),8-(30,30)]
    41       1.097906       1.097906       1.097906    6[1-(0),8-(30),8-(30,30)]
    42       6.990133       6.990133       6.990133    6[1-(0),8-(30),8-(30,30)]
    43       3.129911       3.129911       3.129911    6[1-(0),8-(30),8-(30,30)]
    44       4.928878       4.928878       4.928878    6[1-(0),8-(30),8-(30,30)]
    45       2.027129       2.027129       2.027129    6[1-(0),8-(30),8-(30,30)]
    46        6.04141        6.04141        6.04141    6[1-(0),8-(30),8-(30,30)]
    47       5.973156       5.973156       5.973156    6[1-(0),8-(30),8-(30,30)]
    48       2.114883       2.114883       2.114883    6[1-(0),8-(30),8-(30,30)]
    49        1.74534        1.74534        1.74534    6[1-(0),8-(30),8-(30,30)]
    50       9.696872       9.696872       9.696872    6[1-(0),8-(30),8-(30,30)]
    51       2.848121       2.848121       2.848121    6[1-(0),8-(30),8-(30,30)]
    52        8.58434        8.58434        8.58434    6[1-(0),8-(30),8-(30,30)]
    53       8.652594       8.652594       8.652594    6[1-(0),8-(30),8-(30,30)]
    54       2.760367       2.760367       2.760367    6[1-(0),8-(30),8-(30,30)]
    55        6.62059        6.62059        6.62059    6[1-(0),8-(30),8-(30,30)]
    56       4.821622       4.821622       4.821622    6[1-(0),8-(30),8-(30,30)]
    57       7.723371       7.723371       7.723371    6[1-(0),8-(30),8-(30,30)]
    58        3.70909        3.70909        3.70909    6[1-(0),8-(30),8-(30,30)]
    59       3.777344       3.777344       3.777344    6[1-(0),8-(30),8-(30,30)]
    60       7.635617       7.635617       7.635617    6[1-(0),8-(30),8-(30,30)]
    61       7.751648       7.751648       7.751648    8[6-(1,8),30-(8,8,8,8,8),30-(8,8,8,8,8)]
    62       9.079666       9.079666       9.079666    8[6-(1,8),30-(8,8,8,8,8)]
    63       0.004875       0.004875       0.004875    8[6-(1,8),30-(8,8,8,8,8),30-(8,8,8,8,8)]
    64       9.658845       9.658845       9.658845    8[6-(1,8),30-(8,8,8,8,8)]
    65        7.22122        7.22122        7.22122    8[6-(1,8),30-(8,8,8,8,8),30-(8,8,8,8,8)]
    66        7.70192        7.70192        7.70192    8[6-(1,8),30-(8,8,8,8,8)]
    67       0.775165       0.775165       0.775165    8[6-(1,8),30-(8,8,8,8,8),30-(8,8,8,8,8)]
    68       0.915572       0.915572       0.915572    8[6-(1,8),30-(8,8,8,8,8)]
    69       0.279839       0.279839       0.279839    8[6-(1,8),30-(8,8,8,8,8),30-(8,8,8,8,8)]
    70       1.201262       1.201262       1.201262    8[6-(1,8),30-(8,8,8,8,8)]
    71       8.203096       8.203096       8.203096    8[6-(1,8),30-(8,8,8,8,8),30-(8,8,8,8,8)]
    72       5.996558       5.996558       5.996558    8[6-(1,8),30-(8,8,8,8,8)]
    73       2.876398       2.876398       2.876398    8[6-(1,8),30-(8,8,8,8,8),30-(8,8,8,8,8)]
    74       4.204416       4.204416       4.204416    8[6-(1,8),30-(8,8,8,8,8)]
    75       4.880125       4.880125       4.880125    8[6-(1,8),30-(8,8,8,8,8),30-(8,8,8,8,8)]
    76       4.783595       4.783595       4.783595    8[6-(1,8),30-(8,8,8,8,8)]
    77        2.34597        2.34597        2.34597    8[6-(1,8),30-(8,8,8,8,8),30-(8,8,8,8,8)]
    78        2.82667        2.82667        2.82667    8[6-(1,8),30-(8,8,8,8,8)]
    79       5.650415       5.650415       5.650415    8[6-(1,8),30-(8,8,8,8,8),30-(8,8,8,8,8)]
    80       5.790822       5.790822       5.790822    8[6-(1,8),30-(8,8,8,8,8)]
    81       5.155089       5.155089       5.155089    8[6-(1,8),30-(8,8,8,8,8),30-(8,8,8,8,8)]
    82       6.076512       6.076512       6.076512    8[6-(1,8),30-(8,8,8,8,8)]
    83       3.327846       3.327846       3.327846    8[6-(1,8),30-(8,8,8,8,8),30-(8,8,8,8,8)]
    84       1.121308       1.121308       1.121308    8[6-(1,8),30-(8,8,8,8,8)]
    85       1.998853       1.998853       1.998853    8[6-(1,8),30-(8,8,8,8,8),30-(8,8,8,8,8)]
    86       0.670834       0.670834       0.670834    8[6-(1,8),30-(8,8,8,8,8)]
    87      -0.004875      -0.004875      -0.004875    8[6-(1,8),30-(8,8,8,8,8),30-(8,8,8,8,8)]
    88       0.091655       0.091655       0.091655    8[6-(1,8),30-(8,8,8,8,8)]
    89        2.52928        2.52928        2.52928    8[6-(1,8),30-(8,8,8,8,8),30-(8,8,8,8,8)]
    90        2.04858        2.04858        2.04858    8[6-(1,8),30-(8,8,8,8,8)]
    91       8.975335       8.975335       8.975335    8[6-(1,8),30-(8,8,8,8,8),30-(8,8,8,8,8)]
    92       8.834928       8.834928       8.834928    8[6-(1,8),30-(8,8,8,8,8)]
    93       9.470661       9.470661       9.470661    8[6-(1,8),30-(8,8,8,8,8),30-(8,8,8,8,8)]
    94       8.549238       8.549238       8.549238    8[6-(1,8),30-(8,8,8,8,8)]
    95       1.547404       1.547404       1.547404    8[6-(1,8),30-(8,8,8,8,8),30-(8,8,8,8,8)]
    96       3.753943       3.753943       3.753943    8[6-(1,8),30-(8,8,8,8,8)]
    97       6.874103       6.874103       6.874103    8[6-(1,8),30-(8,8,8,8,8),30-(8,8,8,8,8)]
    98       5.546084       5.546084       5.546084    8[6-(1,8),30-(8,8,8,8,8)]
    99       4.870375       4.870375       4.870375    8[6-(1,8),30-(8,8,8,8,8),30-(8,8,8,8,8)]
   100       4.966905       4.966905       4.966905    8[6-(1,8),30-(8,8,8,8,8)]
   101        7.40453        7.40453        7.40453    8[6-(1,8),30-(8,8,8,8,8),30-(8,8,8,8,8)]
   102        6.92383        6.92383        6.92383    8[6-(1,8),30-(8,8,8,8,8)]
   103       4.100085       4.100085       4.100085    8[6-(1,8),30-(8,8,8,8,8),30-(8,8,8,8,8)]
   104       3.959678       3.959678       3.959678    8[6-(1,8),30-(8,8,8,8,8)]
   105       4.595411       4.595411       4.595411    8[6-(1,8),30-(8,8,8,8,8),30-(8,8,8,8,8)]
   106       3.673988       3.673988       3.673988    8[6-(1,8),30-(8,8,8,8,8)]
   107       6.422654       6.422654       6.422654    8[6-(1,8),30-(8,8,8,8,8),30-(8,8,8,8,8)]
   108       8.629193       8.629193       8.629193    8[6-(1,8),30-(8,8,8,8,8)]
