# Supplementary material for: A collection of forcefield precursors for metal–organic frameworks
Source: RSC Adv. 2019 Nov 13;9(63):36492–507. doi: 10.1039/c9ra07327b (PMC9075174; doi:10.1039/c9ra07327b)
Supplement: RA-009-C9RA07327B-s2389 [file RA-009-C9RA07327B-s2389.txt]

TEVZIE_clean

9.848600    0.000000    0.000000
0.000000    11.295600    0.000000
0.000000    -0.337041    14.745449

     1       9.093409       9.093409       9.093409    30[8-(6,30),8-(6,30),8-(6,30),8-(6,30),8-(6,30),8-(6,30)]
     2       1.106983       1.106983       1.106983    30[8-(6),8-(6),8-(6,30),8-(6,30),8-(6,30),8-(6,30)]
     3       4.169109       4.169109       4.169109    30[8-(6,30),8-(6,30),8-(6,30),8-(6,30),8-(6,30),8-(6,30)]
     4       6.031283       6.031283       6.031283    30[8-(6),8-(6),8-(6,30),8-(6,30),8-(6,30),8-(6,30)]
     5       0.755191       0.755191       0.755191    30[8-(6,30),8-(6,30),8-(6,30),8-(6,30),8-(6,30),8-(6,30)]
     6       8.741617       8.741617       8.741617    30[8-(6),8-(6),8-(6,30),8-(6,30),8-(6,30),8-(6,30)]
     7       5.679491       5.679491       5.679491    30[8-(6,30),8-(6,30),8-(6,30),8-(6,30),8-(6,30),8-(6,30)]
     8       3.817317       3.817317       3.817317    30[8-(6),8-(6),8-(6,30),8-(6,30),8-(6,30),8-(6,30)]
     9            0.0            0.0            0.0    30[8-(6),8-(6),8-(6),8-(6),8-(6,30),8-(6,30)]
    10         4.9243         4.9243         4.9243    30[8-(6),8-(6),8-(6),8-(6),8-(6,30),8-(6,30)]
    11            0.0            0.0            0.0    30[8-(6),8-(6),8-(6),8-(6),8-(6,30),8-(6,30)]
    12         4.9243         4.9243         4.9243    30[8-(6),8-(6),8-(6),8-(6),8-(6,30),8-(6,30)]
    13       7.461299       7.461299       7.461299    1[6-(8,8)]
    14       0.548567       0.548567       0.548567    1[6-(8,8)]
    15       6.079541       6.079541       6.079541    1[6-(8,8)]
    16       1.958887       1.958887       1.958887    1[6-(8,8)]
    17       1.518654       1.518654       1.518654    1[6-(8,8)]
    18         6.9669         6.9669         6.9669    1[6-(8,8)]
    19       2.536999       2.536999       2.536999    1[6-(8,8)]
    20       5.472867       5.472867       5.472867    1[6-(8,8)]
    21       1.155241       1.155241       1.155241    1[6-(8,8)]
    22       6.883187       6.883187       6.883187    1[6-(8,8)]
    23       6.442954       6.442954       6.442954    1[6-(8,8)]
    24         2.0426         2.0426         2.0426    1[6-(8,8)]
    25       2.387301       2.387301       2.387301    1[6-(8,8)]
    26       9.300033       9.300033       9.300033    1[6-(8,8)]
    27       3.769059       3.769059       3.769059    1[6-(8,8)]
    28       7.889713       7.889713       7.889713    1[6-(8,8)]
    29       8.329946       8.329946       8.329946    1[6-(8,8)]
    30         2.8817         2.8817         2.8817    1[6-(8,8)]
    31       7.311601       7.311601       7.311601    1[6-(8,8)]
    32       4.375733       4.375733       4.375733    1[6-(8,8)]
    33       8.693359       8.693359       8.693359    1[6-(8,8)]
    34       2.965413       2.965413       2.965413    1[6-(8,8)]
    35       3.405646       3.405646       3.405646    1[6-(8,8)]
    36          7.806          7.806          7.806    1[6-(8,8)]
    37       8.178277       8.178277       8.178277    6[1-(0),8-(30),8-(30,30)]
    38       0.280685       0.280685       0.280685    6[1-(0),8-(30),8-(30,30)]
    39       7.004324       7.004324       7.004324    6[1-(0),8-(30),8-(30,30)]
    40       1.343349       1.343349       1.343349    6[1-(0),8-(30),8-(30,30)]
    41       0.977966       0.977966       0.977966    6[1-(0),8-(30),8-(30,30)]
    42       7.135311       7.135311       7.135311    6[1-(0),8-(30),8-(30,30)]
    43       3.253977       3.253977       3.253977    6[1-(0),8-(30),8-(30,30)]
    44       5.204985       5.204985       5.204985    6[1-(0),8-(30),8-(30,30)]
    45       2.080024       2.080024       2.080024    6[1-(0),8-(30),8-(30,30)]
    46       6.267649       6.267649       6.267649    6[1-(0),8-(30),8-(30,30)]
    47       5.902266       5.902266       5.902266    6[1-(0),8-(30),8-(30,30)]
    48       2.211011       2.211011       2.211011    6[1-(0),8-(30),8-(30,30)]
    49       1.670323       1.670323       1.670323    6[1-(0),8-(30),8-(30,30)]
    50       9.567915       9.567915       9.567915    6[1-(0),8-(30),8-(30,30)]
    51       2.844276       2.844276       2.844276    6[1-(0),8-(30),8-(30,30)]
    52       8.505251       8.505251       8.505251    6[1-(0),8-(30),8-(30,30)]
    53       8.870634       8.870634       8.870634    6[1-(0),8-(30),8-(30,30)]
    54       2.713289       2.713289       2.713289    6[1-(0),8-(30),8-(30,30)]
    55       6.594623       6.594623       6.594623    6[1-(0),8-(30),8-(30,30)]
    56       4.643615       4.643615       4.643615    6[1-(0),8-(30),8-(30,30)]
    57       7.768576       7.768576       7.768576    6[1-(0),8-(30),8-(30,30)]
    58       3.580951       3.580951       3.580951    6[1-(0),8-(30),8-(30,30)]
    59       3.946334       3.946334       3.946334    6[1-(0),8-(30),8-(30,30)]
    60       7.637589       7.637589       7.637589    6[1-(0),8-(30),8-(30,30)]
    61       7.916994       7.916994       7.916994    8[6-(1,8),30-(8,8,8,8,8),30-(8,8,8,8,8)]
    62       9.286048       9.286048       9.286048    8[6-(1,8),30-(8,8,8,8,8)]
    63       0.122911       0.122911       0.122911    8[6-(1,8),30-(8,8,8,8,8),30-(8,8,8,8,8)]
    64       0.122418       0.122418       0.122418    8[6-(1,8),30-(8,8,8,8,8)]
    65       7.340556       7.340556       7.340556    8[6-(1,8),30-(8,8,8,8,8),30-(8,8,8,8,8)]
    66       7.778129       7.778129       7.778129    8[6-(1,8),30-(8,8,8,8,8)]
    67       0.815661       0.815661       0.815661    8[6-(1,8),30-(8,8,8,8,8),30-(8,8,8,8,8)]
    68       1.138104       1.138104       1.138104    8[6-(1,8),30-(8,8,8,8,8)]
    69       0.241488       0.241488       0.241488    8[6-(1,8),30-(8,8,8,8,8),30-(8,8,8,8,8)]
    70       1.053308       1.053308       1.053308    8[6-(1,8),30-(8,8,8,8,8)]
    71       8.345211       8.345211       8.345211    8[6-(1,8),30-(8,8,8,8,8),30-(8,8,8,8,8)]
    72       6.161777       6.161777       6.161777    8[6-(1,8),30-(8,8,8,8,8)]
    73       2.992694       2.992694       2.992694    8[6-(1,8),30-(8,8,8,8,8),30-(8,8,8,8,8)]
    74       4.361748       4.361748       4.361748    8[6-(1,8),30-(8,8,8,8,8)]
    75       5.047211       5.047211       5.047211    8[6-(1,8),30-(8,8,8,8,8),30-(8,8,8,8,8)]
    76       5.046718       5.046718       5.046718    8[6-(1,8),30-(8,8,8,8,8)]
    77       2.416256       2.416256       2.416256    8[6-(1,8),30-(8,8,8,8,8),30-(8,8,8,8,8)]
    78       2.853829       2.853829       2.853829    8[6-(1,8),30-(8,8,8,8,8)]
    79       5.739961       5.739961       5.739961    8[6-(1,8),30-(8,8,8,8,8),30-(8,8,8,8,8)]
    80       6.062404       6.062404       6.062404    8[6-(1,8),30-(8,8,8,8,8)]
    81       5.165788       5.165788       5.165788    8[6-(1,8),30-(8,8,8,8,8),30-(8,8,8,8,8)]
    82       5.977608       5.977608       5.977608    8[6-(1,8),30-(8,8,8,8,8)]
    83       3.420911       3.420911       3.420911    8[6-(1,8),30-(8,8,8,8,8),30-(8,8,8,8,8)]
    84       1.237477       1.237477       1.237477    8[6-(1,8),30-(8,8,8,8,8)]
    85       1.931606       1.931606       1.931606    8[6-(1,8),30-(8,8,8,8,8),30-(8,8,8,8,8)]
    86       0.562552       0.562552       0.562552    8[6-(1,8),30-(8,8,8,8,8)]
    87       9.725689       9.725689       9.725689    8[6-(1,8),30-(8,8,8,8,8),30-(8,8,8,8,8)]
    88       9.726182       9.726182       9.726182    8[6-(1,8),30-(8,8,8,8,8)]
    89       2.508044       2.508044       2.508044    8[6-(1,8),30-(8,8,8,8,8),30-(8,8,8,8,8)]
    90       2.070471       2.070471       2.070471    8[6-(1,8),30-(8,8,8,8,8)]
    91       9.032939       9.032939       9.032939    8[6-(1,8),30-(8,8,8,8,8),30-(8,8,8,8,8)]
    92       8.710496       8.710496       8.710496    8[6-(1,8),30-(8,8,8,8,8)]
    93       9.607112       9.607112       9.607112    8[6-(1,8),30-(8,8,8,8,8),30-(8,8,8,8,8)]
    94       8.795292       8.795292       8.795292    8[6-(1,8),30-(8,8,8,8,8)]
    95       1.503389       1.503389       1.503389    8[6-(1,8),30-(8,8,8,8,8),30-(8,8,8,8,8)]
    96       3.686823       3.686823       3.686823    8[6-(1,8),30-(8,8,8,8,8)]
    97       6.855906       6.855906       6.855906    8[6-(1,8),30-(8,8,8,8,8),30-(8,8,8,8,8)]
    98       5.486852       5.486852       5.486852    8[6-(1,8),30-(8,8,8,8,8)]
    99       4.801389       4.801389       4.801389    8[6-(1,8),30-(8,8,8,8,8),30-(8,8,8,8,8)]
   100       4.801882       4.801882       4.801882    8[6-(1,8),30-(8,8,8,8,8)]
   101       7.432344       7.432344       7.432344    8[6-(1,8),30-(8,8,8,8,8),30-(8,8,8,8,8)]
   102       6.994771       6.994771       6.994771    8[6-(1,8),30-(8,8,8,8,8)]
   103       4.108639       4.108639       4.108639    8[6-(1,8),30-(8,8,8,8,8),30-(8,8,8,8,8)]
   104       3.786196       3.786196       3.786196    8[6-(1,8),30-(8,8,8,8,8)]
   105       4.682812       4.682812       4.682812    8[6-(1,8),30-(8,8,8,8,8),30-(8,8,8,8,8)]
   106       3.870992       3.870992       3.870992    8[6-(1,8),30-(8,8,8,8,8)]
   107       6.427689       6.427689       6.427689    8[6-(1,8),30-(8,8,8,8,8),30-(8,8,8,8,8)]
   108       8.611123       8.611123       8.611123    8[6-(1,8),30-(8,8,8,8,8)]
