# Supplementary material for: A collection of forcefield precursors for metal–organic frameworks
Source: RSC Adv. 2019 Nov 13;9(63):36492–507. doi: 10.1039/c9ra07327b (PMC9075174; doi:10.1039/c9ra07327b)
Supplement: RA-009-C9RA07327B-s2390 [file RA-009-C9RA07327B-s2390.txt]

TEVZOK_clean

9.668200    0.000000    0.000000
0.000000    11.215100    0.000000
0.000000    -0.317166    14.432715

     1        8.86719        8.86719        8.86719    30[8-(6,30),8-(6,30),8-(6,30),8-(6,30),8-(6,30),8-(6,30)]
     2       0.963049       0.963049       0.963049    30[8-(6),8-(6),8-(6,30),8-(6,30),8-(6,30),8-(6,30)]
     3        4.03309        4.03309        4.03309    30[8-(6,30),8-(6,30),8-(6,30),8-(6,30),8-(6,30),8-(6,30)]
     4       5.797149       5.797149       5.797149    30[8-(6),8-(6),8-(6,30),8-(6,30),8-(6,30),8-(6,30)]
     5        0.80101        0.80101        0.80101    30[8-(6,30),8-(6,30),8-(6,30),8-(6,30),8-(6,30),8-(6,30)]
     6       8.705151       8.705151       8.705151    30[8-(6),8-(6),8-(6,30),8-(6,30),8-(6,30),8-(6,30)]
     7        5.63511        5.63511        5.63511    30[8-(6,30),8-(6,30),8-(6,30),8-(6,30),8-(6,30),8-(6,30)]
     8       3.871051       3.871051       3.871051    30[8-(6),8-(6),8-(6,30),8-(6,30),8-(6,30),8-(6,30)]
     9            0.0            0.0            0.0    30[8-(6),8-(6),8-(6),8-(6),8-(6,30),8-(6,30)]
    10         4.8341         4.8341         4.8341    30[8-(6),8-(6),8-(6),8-(6),8-(6,30),8-(6,30)]
    11            0.0            0.0            0.0    30[8-(6),8-(6),8-(6),8-(6),8-(6,30),8-(6,30)]
    12         4.8341         4.8341         4.8341    30[8-(6),8-(6),8-(6),8-(6),8-(6,30),8-(6,30)]
    13        7.19024        7.19024        7.19024    1[6-(8,8)]
    14       0.187563       0.187563       0.187563    1[6-(8,8)]
    15       5.903403       5.903403       5.903403    1[6-(8,8)]
    16       1.780882       1.780882       1.780882    1[6-(8,8)]
    17       1.748011       1.748011       1.748011    1[6-(8,8)]
    18       6.733901       6.733901       6.733901    1[6-(8,8)]
    19        2.35614        2.35614        2.35614    1[6-(8,8)]
    20       5.021663       5.021663       5.021663    1[6-(8,8)]
    21       1.069303       1.069303       1.069303    1[6-(8,8)]
    22       6.614982       6.614982       6.614982    1[6-(8,8)]
    23       6.582111       6.582111       6.582111    1[6-(8,8)]
    24       1.899801       1.899801       1.899801    1[6-(8,8)]
    25        2.47796        2.47796        2.47796    1[6-(8,8)]
    26       9.480637       9.480637       9.480637    1[6-(8,8)]
    27       3.764797       3.764797       3.764797    1[6-(8,8)]
    28       7.887318       7.887318       7.887318    1[6-(8,8)]
    29       7.920189       7.920189       7.920189    1[6-(8,8)]
    30       2.934299       2.934299       2.934299    1[6-(8,8)]
    31        7.31206        7.31206        7.31206    1[6-(8,8)]
    32       4.646537       4.646537       4.646537    1[6-(8,8)]
    33       8.598897       8.598897       8.598897    1[6-(8,8)]
    34       3.053218       3.053218       3.053218    1[6-(8,8)]
    35       3.086089       3.086089       3.086089    1[6-(8,8)]
    36       7.768399       7.768399       7.768399    1[6-(8,8)]
    37       7.905687       7.905687       7.905687    6[1-(0),8-(30),8-(30,30)]
    38       0.022237       0.022237       0.022237    6[1-(0),8-(30),8-(30,30)]
    39       6.827683       6.827683       6.827683    6[1-(0),8-(30),8-(30,30)]
    40       1.217226       1.217226       1.217226    6[1-(0),8-(30),8-(30,30)]
    41       1.116677       1.116677       1.116677    6[1-(0),8-(30),8-(30,30)]
    42       6.894393       6.894393       6.894393    6[1-(0),8-(30),8-(30,30)]
    43       3.071587       3.071587       3.071587    6[1-(0),8-(30),8-(30,30)]
    44       4.856337       4.856337       4.856337    6[1-(0),8-(30),8-(30,30)]
    45       1.993583       1.993583       1.993583    6[1-(0),8-(30),8-(30,30)]
    46       6.051326       6.051326       6.051326    6[1-(0),8-(30),8-(30,30)]
    47       5.950777       5.950777       5.950777    6[1-(0),8-(30),8-(30,30)]
    48       2.060293       2.060293       2.060293    6[1-(0),8-(30),8-(30,30)]
    49       1.762513       1.762513       1.762513    6[1-(0),8-(30),8-(30,30)]
    50      -0.022237      -0.022237      -0.022237    6[1-(0),8-(30),8-(30,30)]
    51       2.840517       2.840517       2.840517    6[1-(0),8-(30),8-(30,30)]
    52       8.450974       8.450974       8.450974    6[1-(0),8-(30),8-(30,30)]
    53       8.551523       8.551523       8.551523    6[1-(0),8-(30),8-(30,30)]
    54       2.773807       2.773807       2.773807    6[1-(0),8-(30),8-(30,30)]
    55       6.596613       6.596613       6.596613    6[1-(0),8-(30),8-(30,30)]
    56       4.811863       4.811863       4.811863    6[1-(0),8-(30),8-(30,30)]
    57       7.674617       7.674617       7.674617    6[1-(0),8-(30),8-(30,30)]
    58       3.616874       3.616874       3.616874    6[1-(0),8-(30),8-(30,30)]
    59       3.717423       3.717423       3.717423    6[1-(0),8-(30),8-(30,30)]
    60       7.607907       7.607907       7.607907    6[1-(0),8-(30),8-(30,30)]
    61       7.663982       7.663982       7.663982    8[6-(1,8),30-(8,8,8,8,8),30-(8,8,8,8,8)]
    62       8.986592       8.986592       8.986592    8[6-(1,8),30-(8,8,8,8,8)]
    63       9.618892       9.618892       9.618892    8[6-(1,8),30-(8,8,8,8,8),30-(8,8,8,8,8)]
    64       9.566684       9.566684       9.566684    8[6-(1,8),30-(8,8,8,8,8)]
    65       7.128364       7.128364       7.128364    8[6-(1,8),30-(8,8,8,8,8),30-(8,8,8,8,8)]
    66       7.618542       7.618542       7.618542    8[6-(1,8),30-(8,8,8,8,8)]
    67       0.770556       0.770556       0.770556    8[6-(1,8),30-(8,8,8,8,8),30-(8,8,8,8,8)]
    68       0.990024       0.990024       0.990024    8[6-(1,8),30-(8,8,8,8,8)]
    69       0.297781       0.297781       0.297781    8[6-(1,8),30-(8,8,8,8,8),30-(8,8,8,8,8)]
    70       1.147615       1.147615       1.147615    8[6-(1,8),30-(8,8,8,8,8)]
    71       8.112587       8.112587       8.112587    8[6-(1,8),30-(8,8,8,8,8),30-(8,8,8,8,8)]
    72       5.908237       5.908237       5.908237    8[6-(1,8),30-(8,8,8,8,8)]
    73       2.829882       2.829882       2.829882    8[6-(1,8),30-(8,8,8,8,8),30-(8,8,8,8,8)]
    74       4.152492       4.152492       4.152492    8[6-(1,8),30-(8,8,8,8,8)]
    75       4.784792       4.784792       4.784792    8[6-(1,8),30-(8,8,8,8,8),30-(8,8,8,8,8)]
    76       4.732584       4.732584       4.732584    8[6-(1,8),30-(8,8,8,8,8)]
    77       2.294264       2.294264       2.294264    8[6-(1,8),30-(8,8,8,8,8),30-(8,8,8,8,8)]
    78       2.784442       2.784442       2.784442    8[6-(1,8),30-(8,8,8,8,8)]
    79       5.604656       5.604656       5.604656    8[6-(1,8),30-(8,8,8,8,8),30-(8,8,8,8,8)]
    80       5.824124       5.824124       5.824124    8[6-(1,8),30-(8,8,8,8,8)]
    81       5.131881       5.131881       5.131881    8[6-(1,8),30-(8,8,8,8,8),30-(8,8,8,8,8)]
    82       5.981715       5.981715       5.981715    8[6-(1,8),30-(8,8,8,8,8)]
    83       3.278487       3.278487       3.278487    8[6-(1,8),30-(8,8,8,8,8),30-(8,8,8,8,8)]
    84       1.074137       1.074137       1.074137    8[6-(1,8),30-(8,8,8,8,8)]
    85       2.004218       2.004218       2.004218    8[6-(1,8),30-(8,8,8,8,8),30-(8,8,8,8,8)]
    86       0.681608       0.681608       0.681608    8[6-(1,8),30-(8,8,8,8,8)]
    87       0.049308       0.049308       0.049308    8[6-(1,8),30-(8,8,8,8,8),30-(8,8,8,8,8)]
    88       0.101516       0.101516       0.101516    8[6-(1,8),30-(8,8,8,8,8)]
    89       2.539836       2.539836       2.539836    8[6-(1,8),30-(8,8,8,8,8),30-(8,8,8,8,8)]
    90       2.049658       2.049658       2.049658    8[6-(1,8),30-(8,8,8,8,8)]
    91       8.897644       8.897644       8.897644    8[6-(1,8),30-(8,8,8,8,8),30-(8,8,8,8,8)]
    92       8.678176       8.678176       8.678176    8[6-(1,8),30-(8,8,8,8,8)]
    93       9.370419       9.370419       9.370419    8[6-(1,8),30-(8,8,8,8,8),30-(8,8,8,8,8)]
    94       8.520585       8.520585       8.520585    8[6-(1,8),30-(8,8,8,8,8)]
    95       1.555613       1.555613       1.555613    8[6-(1,8),30-(8,8,8,8,8),30-(8,8,8,8,8)]
    96       3.759963       3.759963       3.759963    8[6-(1,8),30-(8,8,8,8,8)]
    97       6.838318       6.838318       6.838318    8[6-(1,8),30-(8,8,8,8,8),30-(8,8,8,8,8)]
    98       5.515708       5.515708       5.515708    8[6-(1,8),30-(8,8,8,8,8)]
    99       4.883408       4.883408       4.883408    8[6-(1,8),30-(8,8,8,8,8),30-(8,8,8,8,8)]
   100       4.935616       4.935616       4.935616    8[6-(1,8),30-(8,8,8,8,8)]
   101       7.373936       7.373936       7.373936    8[6-(1,8),30-(8,8,8,8,8),30-(8,8,8,8,8)]
   102       6.883758       6.883758       6.883758    8[6-(1,8),30-(8,8,8,8,8)]
   103       4.063544       4.063544       4.063544    8[6-(1,8),30-(8,8,8,8,8),30-(8,8,8,8,8)]
   104       3.844076       3.844076       3.844076    8[6-(1,8),30-(8,8,8,8,8)]
   105       4.536319       4.536319       4.536319    8[6-(1,8),30-(8,8,8,8,8),30-(8,8,8,8,8)]
   106       3.686485       3.686485       3.686485    8[6-(1,8),30-(8,8,8,8,8)]
   107       6.389713       6.389713       6.389713    8[6-(1,8),30-(8,8,8,8,8),30-(8,8,8,8,8)]
   108       8.594063       8.594063       8.594063    8[6-(1,8),30-(8,8,8,8,8)]
