# Supplementary material for: A collection of forcefield precursors for metal–organic frameworks
Source: RSC Adv. 2019 Nov 13;9(63):36492–507. doi: 10.1039/c9ra07327b (PMC9075174; doi:10.1039/c9ra07327b)
Supplement: RA-009-C9RA07327B-s2391 [file RA-009-C9RA07327B-s2391.txt]

TEVZUQ_clean

9.825000    0.000000    0.000000
0.000000    11.295800    0.000000
0.000000    -0.384197    14.727890

     1       9.101192       9.101192       9.101192    30[8-(6,30),8-(6,30),8-(6,30),8-(6,30),8-(6,30),8-(6,30)]
     2       1.130268       1.130268       1.130268    30[8-(6),8-(6),8-(6,30),8-(6,30),8-(6,30),8-(6,30)]
     3       4.188692       4.188692       4.188692    30[8-(6,30),8-(6,30),8-(6,30),8-(6,30),8-(6,30),8-(6,30)]
     4       6.042768       6.042768       6.042768    30[8-(6),8-(6),8-(6,30),8-(6,30),8-(6,30),8-(6,30)]
     5       0.723808       0.723808       0.723808    30[8-(6,30),8-(6,30),8-(6,30),8-(6,30),8-(6,30),8-(6,30)]
     6       8.694732       8.694732       8.694732    30[8-(6),8-(6),8-(6,30),8-(6,30),8-(6,30),8-(6,30)]
     7       5.636308       5.636308       5.636308    30[8-(6,30),8-(6,30),8-(6,30),8-(6,30),8-(6,30),8-(6,30)]
     8       3.782232       3.782232       3.782232    30[8-(6),8-(6),8-(6,30),8-(6,30),8-(6,30),8-(6,30)]
     9            0.0            0.0            0.0    30[8-(6),8-(6),8-(6),8-(6),8-(6,30),8-(6,30)]
    10         4.9125         4.9125         4.9125    30[8-(6),8-(6),8-(6),8-(6),8-(6,30),8-(6,30)]
    11            0.0            0.0            0.0    30[8-(6),8-(6),8-(6),8-(6),8-(6,30),8-(6,30)]
    12         4.9125         4.9125         4.9125    30[8-(6),8-(6),8-(6),8-(6),8-(6,30),8-(6,30)]
    13       7.493527       7.493527       7.493527    1[6-(8,8)]
    14       0.489285       0.489285       0.489285    1[6-(8,8)]
    15       6.072833       6.072833       6.072833    1[6-(8,8)]
    16       2.037705       2.037705       2.037705    1[6-(8,8)]
    17        1.60737        1.60737        1.60737    1[6-(8,8)]
    18       6.941363       6.941363       6.941363    1[6-(8,8)]
    19       2.581027       2.581027       2.581027    1[6-(8,8)]
    20       5.401785       5.401785       5.401785    1[6-(8,8)]
    21       1.160333       1.160333       1.160333    1[6-(8,8)]
    22       6.950205       6.950205       6.950205    1[6-(8,8)]
    23        6.51987        6.51987        6.51987    1[6-(8,8)]
    24       2.028863       2.028863       2.028863    1[6-(8,8)]
    25       2.331473       2.331473       2.331473    1[6-(8,8)]
    26       9.335715       9.335715       9.335715    1[6-(8,8)]
    27       3.752168       3.752168       3.752168    1[6-(8,8)]
    28       7.787295       7.787295       7.787295    1[6-(8,8)]
    29        8.21763        8.21763        8.21763    1[6-(8,8)]
    30       2.883637       2.883637       2.883637    1[6-(8,8)]
    31       7.243973       7.243973       7.243973    1[6-(8,8)]
    32       4.423215       4.423215       4.423215    1[6-(8,8)]
    33       8.664668       8.664668       8.664668    1[6-(8,8)]
    34       2.874795       2.874795       2.874795    1[6-(8,8)]
    35        3.30513        3.30513        3.30513    1[6-(8,8)]
    36       7.796138       7.796138       7.796138    1[6-(8,8)]
    37       8.199945       8.199945       8.199945    6[1-(0),8-(30),8-(30,30)]
    38        0.23187        0.23187        0.23187    6[1-(0),8-(30),8-(30,30)]
    39       7.002277       7.002277       7.002277    6[1-(0),8-(30),8-(30,30)]
    40       1.394168       1.394168       1.394168    6[1-(0),8-(30),8-(30,30)]
    41       1.038503       1.038503       1.038503    6[1-(0),8-(30),8-(30,30)]
    42        7.12116        7.12116        7.12116    6[1-(0),8-(30),8-(30,30)]
    43       3.287445       3.287445       3.287445    6[1-(0),8-(30),8-(30,30)]
    44        5.14437        5.14437        5.14437    6[1-(0),8-(30),8-(30,30)]
    45       2.089778       2.089778       2.089778    6[1-(0),8-(30),8-(30,30)]
    46       6.306668       6.306668       6.306668    6[1-(0),8-(30),8-(30,30)]
    47       5.951002       5.951002       5.951002    6[1-(0),8-(30),8-(30,30)]
    48        2.20866        2.20866        2.20866    6[1-(0),8-(30),8-(30,30)]
    49       1.625055       1.625055       1.625055    6[1-(0),8-(30),8-(30,30)]
    50        9.59313        9.59313        9.59313    6[1-(0),8-(30),8-(30,30)]
    51       2.822723       2.822723       2.822723    6[1-(0),8-(30),8-(30,30)]
    52       8.430833       8.430833       8.430833    6[1-(0),8-(30),8-(30,30)]
    53       8.786498       8.786498       8.786498    6[1-(0),8-(30),8-(30,30)]
    54        2.70384        2.70384        2.70384    6[1-(0),8-(30),8-(30,30)]
    55       6.537555       6.537555       6.537555    6[1-(0),8-(30),8-(30,30)]
    56        4.68063        4.68063        4.68063    6[1-(0),8-(30),8-(30,30)]
    57       7.735222       7.735222       7.735222    6[1-(0),8-(30),8-(30,30)]
    58       3.518333       3.518333       3.518333    6[1-(0),8-(30),8-(30,30)]
    59       3.873997       3.873997       3.873997    6[1-(0),8-(30),8-(30,30)]
    60        7.61634        7.61634        7.61634    6[1-(0),8-(30),8-(30,30)]
    61        7.93074        7.93074        7.93074    8[6-(1,8),30-(8,8,8,8,8),30-(8,8,8,8,8)]
    62       9.299363       9.299363       9.299363    8[6-(1,8),30-(8,8,8,8,8)]
    63        0.12576        0.12576        0.12576    8[6-(1,8),30-(8,8,8,8,8),30-(8,8,8,8,8)]
    64        0.03537        0.03537        0.03537    8[6-(1,8),30-(8,8,8,8,8)]
    65       7.352047       7.352047       7.352047    8[6-(1,8),30-(8,8,8,8,8),30-(8,8,8,8,8)]
    66        7.76961        7.76961        7.76961    8[6-(1,8),30-(8,8,8,8,8)]
    67       0.857723       0.857723       0.857723    8[6-(1,8),30-(8,8,8,8,8),30-(8,8,8,8,8)]
    68       1.164263       1.164263       1.164263    8[6-(1,8),30-(8,8,8,8,8)]
    69       0.287873       0.287873       0.287873    8[6-(1,8),30-(8,8,8,8,8),30-(8,8,8,8,8)]
    70       1.074855       1.074855       1.074855    8[6-(1,8),30-(8,8,8,8,8)]
    71       8.336513       8.336513       8.336513    8[6-(1,8),30-(8,8,8,8,8),30-(8,8,8,8,8)]
    72       6.156345       6.156345       6.156345    8[6-(1,8),30-(8,8,8,8,8)]
    73        3.01824        3.01824        3.01824    8[6-(1,8),30-(8,8,8,8,8),30-(8,8,8,8,8)]
    74       4.386863       4.386863       4.386863    8[6-(1,8),30-(8,8,8,8,8)]
    75        5.03826        5.03826        5.03826    8[6-(1,8),30-(8,8,8,8,8),30-(8,8,8,8,8)]
    76        4.94787        4.94787        4.94787    8[6-(1,8),30-(8,8,8,8,8)]
    77       2.439547       2.439547       2.439547    8[6-(1,8),30-(8,8,8,8,8),30-(8,8,8,8,8)]
    78        2.85711        2.85711        2.85711    8[6-(1,8),30-(8,8,8,8,8)]
    79       5.770223       5.770223       5.770223    8[6-(1,8),30-(8,8,8,8,8),30-(8,8,8,8,8)]
    80       6.076763       6.076763       6.076763    8[6-(1,8),30-(8,8,8,8,8)]
    81       5.200373       5.200373       5.200373    8[6-(1,8),30-(8,8,8,8,8),30-(8,8,8,8,8)]
    82       5.987355       5.987355       5.987355    8[6-(1,8),30-(8,8,8,8,8)]
    83       3.424012       3.424012       3.424012    8[6-(1,8),30-(8,8,8,8,8),30-(8,8,8,8,8)]
    84       1.243845       1.243845       1.243845    8[6-(1,8),30-(8,8,8,8,8)]
    85        1.89426        1.89426        1.89426    8[6-(1,8),30-(8,8,8,8,8),30-(8,8,8,8,8)]
    86       0.525637       0.525637       0.525637    8[6-(1,8),30-(8,8,8,8,8)]
    87        9.69924        9.69924        9.69924    8[6-(1,8),30-(8,8,8,8,8),30-(8,8,8,8,8)]
    88       -0.03537       -0.03537       -0.03537    8[6-(1,8),30-(8,8,8,8,8)]
    89       2.472952       2.472952       2.472952    8[6-(1,8),30-(8,8,8,8,8),30-(8,8,8,8,8)]
    90        2.05539        2.05539        2.05539    8[6-(1,8),30-(8,8,8,8,8)]
    91       8.967277       8.967277       8.967277    8[6-(1,8),30-(8,8,8,8,8),30-(8,8,8,8,8)]
    92       8.660738       8.660738       8.660738    8[6-(1,8),30-(8,8,8,8,8)]
    93       9.537127       9.537127       9.537127    8[6-(1,8),30-(8,8,8,8,8),30-(8,8,8,8,8)]
    94       8.750145       8.750145       8.750145    8[6-(1,8),30-(8,8,8,8,8)]
    95       1.488487       1.488487       1.488487    8[6-(1,8),30-(8,8,8,8,8),30-(8,8,8,8,8)]
    96       3.668655       3.668655       3.668655    8[6-(1,8),30-(8,8,8,8,8)]
    97        6.80676        6.80676        6.80676    8[6-(1,8),30-(8,8,8,8,8),30-(8,8,8,8,8)]
    98       5.438137       5.438137       5.438137    8[6-(1,8),30-(8,8,8,8,8)]
    99        4.78674        4.78674        4.78674    8[6-(1,8),30-(8,8,8,8,8),30-(8,8,8,8,8)]
   100        4.87713        4.87713        4.87713    8[6-(1,8),30-(8,8,8,8,8)]
   101       7.385453       7.385453       7.385453    8[6-(1,8),30-(8,8,8,8,8),30-(8,8,8,8,8)]
   102        6.96789        6.96789        6.96789    8[6-(1,8),30-(8,8,8,8,8)]
   103       4.054778       4.054778       4.054778    8[6-(1,8),30-(8,8,8,8,8),30-(8,8,8,8,8)]
   104       3.748238       3.748238       3.748238    8[6-(1,8),30-(8,8,8,8,8)]
   105       4.624628       4.624628       4.624628    8[6-(1,8),30-(8,8,8,8,8),30-(8,8,8,8,8)]
   106       3.837645       3.837645       3.837645    8[6-(1,8),30-(8,8,8,8,8)]
   107       6.400987       6.400987       6.400987    8[6-(1,8),30-(8,8,8,8,8),30-(8,8,8,8,8)]
   108       8.581155       8.581155       8.581155    8[6-(1,8),30-(8,8,8,8,8)]
