# Supplementary material for: A collection of forcefield precursors for metal–organic frameworks
Source: RSC Adv. 2019 Nov 13;9(63):36492–507. doi: 10.1039/c9ra07327b (PMC9075174; doi:10.1039/c9ra07327b)
Supplement: RA-009-C9RA07327B-s2392 [file RA-009-C9RA07327B-s2392.txt]

TEWFUY_clean

14.917900    0.000000    0.000000
0.000000    16.766000    0.000000
7.458960    8.383023    13.825042

     1        3.72948        3.72948        3.72948    29[7-(6,6),7-(6,6),8-(6),8-(6)]
     2       11.18843       11.18843       11.18843    29[7-(6,6),7-(6,6),8-(6),8-(6)]
     3       11.18843       11.18843       11.18843    29[7-(6,6),7-(6,6),8-(6),8-(6)]
     4        3.72948        3.72948        3.72948    29[7-(6,6),7-(6,6),8-(6),8-(6)]
     5      17.662798      17.662798      17.662798    1[6-(6,7)]
     6       3.574332       3.574332       3.574332    1[6-(6,6)]
     7       7.281431       7.281431       7.281431    1[6-(6,6)]
     8       6.372932       6.372932       6.372932    1[6-(6,7)]
     9       6.844336       6.844336       6.844336    1[6-(1,6,7)]
    10       5.392824       5.392824       5.392824    1[6-(1,6,7)]
    11        12.6847        12.6847        12.6847    1[6-(6,6)]
    12       2.277965       2.277965       2.277965    1[6-(6,6)]
    13       1.148679       1.148679       1.148679    1[6-(6,6)]
    14      12.173011      12.173011      12.173011    1[6-(6,7)]
    15      11.343575      11.343575      11.343575    1[6-(6,6)]
    16       7.636477       7.636477       7.636477    1[6-(6,6)]
    17       8.544978       8.544978       8.544978    1[6-(6,7)]
    18       8.073571       8.073571       8.073571    1[6-(1,6,7)]
    19       9.525082       9.525082       9.525082    1[6-(1,6,7)]
    20      17.151119      17.151119      17.151119    1[6-(6,6)]
    21      12.639939      12.639939      12.639939    1[6-(6,6)]
    22      13.769222      13.769222      13.769222    1[6-(6,6)]
    23       4.714062       4.714062       4.714062    1[6-(6,7)]
    24      18.802528      18.802528      18.802528    1[6-(6,6)]
    25      15.095429      15.095429      15.095429    1[6-(6,6)]
    26      16.003928      16.003928      16.003928    1[6-(6,7)]
    27      15.532524      15.532524      15.532524    1[6-(1,6,7)]
    28      16.984036      16.984036      16.984036    1[6-(1,6,7)]
    29        9.69216        9.69216        9.69216    1[6-(6,6)]
    30      20.098895      20.098895      20.098895    1[6-(6,6)]
    31      21.228181      21.228181      21.228181    1[6-(6,6)]
    32      10.203849      10.203849      10.203849    1[6-(6,7)]
    33      11.033285      11.033285      11.033285    1[6-(6,6)]
    34      14.740383      14.740383      14.740383    1[6-(6,6)]
    35      13.831882      13.831882      13.831882    1[6-(6,7)]
    36      14.303289      14.303289      14.303289    1[6-(1,6,7)]
    37      12.851778      12.851778      12.851778    1[6-(1,6,7)]
    38       5.225741       5.225741       5.225741    1[6-(6,6)]
    39       9.736921       9.736921       9.736921    1[6-(6,6)]
    40       8.607638       8.607638       8.607638    1[6-(6,6)]
    41      12.173012      12.173012      12.173012    1[6-(6,7)]
    42      11.343578      11.343578      11.343578    1[6-(6,6)]
    43       7.636479       7.636479       7.636479    1[6-(6,6)]
    44       8.544978       8.544978       8.544978    1[6-(6,7)]
    45       8.073574       8.073574       8.073574    1[6-(1,6,7)]
    46       9.525086       9.525086       9.525086    1[6-(1,6,7)]
    47        2.23321        2.23321        2.23321    1[6-(6,6)]
    48      12.639945      12.639945      12.639945    1[6-(6,6)]
    49      13.769231      13.769231      13.769231    1[6-(6,6)]
    50      17.662799      17.662799      17.662799    1[6-(6,7)]
    51      18.492235      18.492235      18.492235    1[6-(6,6)]
    52       7.281433       7.281433       7.281433    1[6-(6,6)]
    53       6.372932       6.372932       6.372932    1[6-(6,7)]
    54       6.844339       6.844339       6.844339    1[6-(1,6,7)]
    55       5.392828       5.392828       5.392828    1[6-(1,6,7)]
    56      12.684691      12.684691      12.684691    1[6-(6,6)]
    57      17.195871      17.195871      17.195871    1[6-(6,6)]
    58      16.066588      16.066588      16.066588    1[6-(6,6)]
    59      10.203848      10.203848      10.203848    1[6-(6,7)]
    60      11.033282      11.033282      11.033282    1[6-(6,6)]
    61      14.740381      14.740381      14.740381    1[6-(6,6)]
    62      13.831882      13.831882      13.831882    1[6-(6,7)]
    63      14.303286      14.303286      14.303286    1[6-(1,6,7)]
    64      12.851774      12.851774      12.851774    1[6-(1,6,7)]
    65       20.14365       20.14365       20.14365    1[6-(6,6)]
    66       9.736915       9.736915       9.736915    1[6-(6,6)]
    67       8.607629       8.607629       8.607629    1[6-(6,6)]
    68       4.714061       4.714061       4.714061    1[6-(6,7)]
    69       3.884625       3.884625       3.884625    1[6-(6,6)]
    70      15.095427      15.095427      15.095427    1[6-(6,6)]
    71      16.003928      16.003928      16.003928    1[6-(6,7)]
    72      15.532521      15.532521      15.532521    1[6-(1,6,7)]
    73      16.984032      16.984032      16.984032    1[6-(1,6,7)]
    74       9.692169       9.692169       9.692169    1[6-(6,6)]
    75       5.180989       5.180989       5.180989    1[6-(6,6)]
    76       6.310272       6.310272       6.310272    1[6-(6,6)]
    77       3.686217       3.686217       3.686217    6[1-(0),6-(1,6),7-(6,29)]
    78        4.17254        4.17254        4.17254    6[1-(0),6-(1,7),6-(6,6)]
    79       5.516643       5.516643       5.516643    6[6-(1,1,7),6-(1,6),6-(1,6)]
    80        6.33862        6.33862        6.33862    6[1-(0),6-(1,7),6-(6,6)]
    81       5.789641       5.789641       5.789641    6[1-(0),6-(1,6),7-(6,29)]
    82       6.083523       6.083523       6.083523    6[1-(0),1-(0),6-(6,6),7-(6,6)]
    83       7.824441       7.824441       7.824441    6[6-(6,6),7-(6,6),8-(0)]
    84       5.688197       5.688197       5.688197    6[6-(6,6),7-(6,6),8-(0)]
    85       6.502713       6.502713       6.502713    6[6-(1,6),6-(6,6),6-(7,8)]
    86      13.572315      13.572315      13.572315    6[1-(0),6-(6,6),6-(6,6)]
    87      14.591207      14.591207      14.591207    6[6-(1,6),6-(6,6),6-(7,8)]
    88      16.350022      16.350022      16.350022    6[6-(6,6),8-(0),8-(29)]
    89      15.589208      15.589208      15.589208    6[6-(1,6),6-(6,6),6-(8,8)]
    90      16.269464      16.269464      16.269464    6[1-(0),6-(1,6),6-(6,6)]
    91      15.602633      15.602633      15.602633    6[1-(0),6-(1,6),6-(1,6)]
    92      11.231691      11.231691      11.231691    6[1-(0),6-(1,6),7-(6,29)]
    93      10.745367      10.745367      10.745367    6[1-(0),6-(1,7),6-(6,6)]
    94       9.401264       9.401264       9.401264    6[6-(1,1,7),6-(1,6),6-(1,6)]
    95       8.579288       8.579288       8.579288    6[1-(0),6-(1,7),6-(6,6)]
    96       9.128267       9.128267       9.128267    6[1-(0),6-(1,6),7-(6,29)]
    97       8.834384       8.834384       8.834384    6[1-(0),1-(0),6-(6,6),7-(6,6)]
    98       7.093463       7.093463       7.093463    6[6-(6,6),7-(6,6),8-(0)]
    99       9.229706       9.229706       9.229706    6[6-(6,6),7-(6,6),8-(0)]
   100       8.415188       8.415188       8.415188    6[6-(1,6),6-(6,6),6-(7,8)]
   101      16.263504      16.263504      16.263504    6[1-(0),6-(6,6),6-(6,6)]
   102      15.244611      15.244611      15.244611    6[6-(1,6),6-(6,6),6-(7,8)]
   103      13.485785      13.485785      13.485785    6[6-(6,6),8-(0),8-(29)]
   104      14.246597      14.246597      14.246597    6[6-(1,6),6-(6,6),6-(8,8)]
   105       13.56634       13.56634       13.56634    6[1-(0),6-(1,6),6-(6,6)]
   106       14.23317       14.23317       14.23317    6[1-(0),6-(1,6),6-(1,6)]
   107      18.690643      18.690643      18.690643    6[1-(0),6-(1,6),7-(6,29)]
   108       18.20432       18.20432       18.20432    6[1-(0),6-(1,7),6-(6,6)]
   109      16.860217      16.860217      16.860217    6[6-(1,1,7),6-(1,6),6-(1,6)]
   110       16.03824       16.03824       16.03824    6[1-(0),6-(1,7),6-(6,6)]
   111      16.587219      16.587219      16.587219    6[1-(0),6-(1,6),7-(6,29)]
   112      16.293337      16.293337      16.293337    6[1-(0),1-(0),6-(6,6),7-(6,6)]
   113      14.552419      14.552419      14.552419    6[6-(6,6),7-(6,6),8-(0)]
   114      16.688663      16.688663      16.688663    6[6-(6,6),7-(6,6),8-(0)]
   115      15.874147      15.874147      15.874147    6[6-(1,6),6-(6,6),6-(7,8)]
   116       8.804545       8.804545       8.804545    6[1-(0),6-(6,6),6-(6,6)]
   117       7.785653       7.785653       7.785653    6[6-(1,6),6-(6,6),6-(7,8)]
   118       6.026838       6.026838       6.026838    6[6-(6,6),8-(0),8-(29)]
   119       6.787652       6.787652       6.787652    6[6-(1,6),6-(6,6),6-(8,8)]
   120       6.107396       6.107396       6.107396    6[1-(0),6-(1,6),6-(6,6)]
   121       6.774227       6.774227       6.774227    6[1-(0),6-(1,6),6-(1,6)]
   122      11.145169      11.145169      11.145169    6[1-(0),6-(1,6),7-(6,29)]
   123      11.631493      11.631493      11.631493    6[1-(0),6-(1,7),6-(6,6)]
   124      12.975596      12.975596      12.975596    6[6-(1,1,7),6-(1,6),6-(1,6)]
   125      13.797572      13.797572      13.797572    6[1-(0),6-(1,7),6-(6,6)]
   126      13.248593      13.248593      13.248593    6[1-(0),6-(1,6),7-(6,29)]
   127      13.542476      13.542476      13.542476    6[1-(0),1-(0),6-(6,6),7-(6,6)]
   128      15.283397      15.283397      15.283397    6[6-(6,6),7-(6,6),8-(0)]
   129      13.147154      13.147154      13.147154    6[6-(6,6),7-(6,6),8-(0)]
   130      13.961672      13.961672      13.961672    6[6-(1,6),6-(6,6),6-(7,8)]
   131       6.113356       6.113356       6.113356    6[1-(0),6-(6,6),6-(6,6)]
   132       7.132249       7.132249       7.132249    6[6-(1,6),6-(6,6),6-(7,8)]
   133       8.891075       8.891075       8.891075    6[6-(6,6),8-(0),8-(29)]
   134       8.130263       8.130263       8.130263    6[6-(1,6),6-(6,6),6-(8,8)]
   135        8.81052        8.81052        8.81052    6[1-(0),6-(1,6),6-(6,6)]
   136        8.14369        8.14369        8.14369    6[1-(0),6-(1,6),6-(1,6)]
   137      11.231693      11.231693      11.231693    6[1-(0),6-(1,6),7-(6,29)]
   138       10.74537       10.74537       10.74537    6[1-(0),6-(1,7),6-(6,6)]
   139       9.401267       9.401267       9.401267    6[6-(1,1,7),6-(1,6),6-(1,6)]
   140        8.57929        8.57929        8.57929    6[1-(0),6-(1,7),6-(6,6)]
   141       9.128269       9.128269       9.128269    6[1-(0),6-(1,6),7-(6,29)]
   142       8.834387       8.834387       8.834387    6[1-(0),1-(0),6-(6,6),7-(6,6)]
   143       7.093469       7.093469       7.093469    6[6-(6,6),7-(6,6),8-(0)]
   144       9.229713       9.229713       9.229713    6[6-(6,6),7-(6,6),8-(0)]
   145       8.415197       8.415197       8.415197    6[6-(1,6),6-(6,6),6-(7,8)]
   146       1.345595       1.345595       1.345595    6[1-(0),6-(6,6),6-(6,6)]
   147      15.244603      15.244603      15.244603    6[6-(1,6),6-(6,6),6-(7,8)]
   148      13.485788      13.485788      13.485788    6[6-(6,6),8-(0),8-(29)]
   149      14.246602      14.246602      14.246602    6[6-(1,6),6-(6,6),6-(8,8)]
   150      13.566346      13.566346      13.566346    6[1-(0),6-(1,6),6-(6,6)]
   151      14.233177      14.233177      14.233177    6[1-(0),6-(1,6),6-(1,6)]
   152      18.604119      18.604119      18.604119    6[1-(0),6-(1,6),7-(6,29)]
   153      19.090443      19.090443      19.090443    6[1-(0),6-(1,7),6-(6,6)]
   154       5.516646       5.516646       5.516646    6[6-(1,1,7),6-(1,6),6-(1,6)]
   155       6.338622       6.338622       6.338622    6[1-(0),6-(1,7),6-(6,6)]
   156       5.789643       5.789643       5.789643    6[1-(0),6-(1,6),7-(6,29)]
   157       6.083526       6.083526       6.083526    6[1-(0),1-(0),6-(6,6),7-(6,6)]
   158       7.824447       7.824447       7.824447    6[6-(6,6),7-(6,6),8-(0)]
   159      20.606104      20.606104      20.606104    6[6-(6,6),7-(6,6),8-(0)]
   160      21.420622      21.420622      21.420622    6[6-(1,6),6-(6,6),6-(7,8)]
   161      13.572306      13.572306      13.572306    6[1-(0),6-(6,6),6-(6,6)]
   162      14.591199      14.591199      14.591199    6[6-(1,6),6-(6,6),6-(7,8)]
   163      16.350025      16.350025      16.350025    6[6-(6,6),8-(0),8-(29)]
   164      15.589213      15.589213      15.589213    6[6-(1,6),6-(6,6),6-(8,8)]
   165       16.26947       16.26947       16.26947    6[1-(0),6-(1,6),6-(6,6)]
   166       15.60264       15.60264       15.60264    6[1-(0),6-(1,6),6-(1,6)]
   167      11.145167      11.145167      11.145167    6[1-(0),6-(1,6),7-(6,29)]
   168       11.63149       11.63149       11.63149    6[1-(0),6-(1,7),6-(6,6)]
   169      12.975593      12.975593      12.975593    6[6-(1,1,7),6-(1,6),6-(1,6)]
   170       13.79757       13.79757       13.79757    6[1-(0),6-(1,7),6-(6,6)]
   171      13.248591      13.248591      13.248591    6[1-(0),6-(1,6),7-(6,29)]
   172      13.542473      13.542473      13.542473    6[1-(0),1-(0),6-(6,6),7-(6,6)]
   173      15.283391      15.283391      15.283391    6[6-(6,6),7-(6,6),8-(0)]
   174      13.147147      13.147147      13.147147    6[6-(6,6),7-(6,6),8-(0)]
   175      13.961663      13.961663      13.961663    6[6-(1,6),6-(6,6),6-(7,8)]
   176      21.031265      21.031265      21.031265    6[1-(0),6-(6,6),6-(6,6)]
   177       7.132257       7.132257       7.132257    6[6-(1,6),6-(6,6),6-(7,8)]
   178       8.891072       8.891072       8.891072    6[6-(6,6),8-(0),8-(29)]
   179       8.130258       8.130258       8.130258    6[6-(1,6),6-(6,6),6-(8,8)]
   180       8.810514       8.810514       8.810514    6[1-(0),6-(1,6),6-(6,6)]
   181       8.143683       8.143683       8.143683    6[1-(0),6-(1,6),6-(1,6)]
   182       3.772741       3.772741       3.772741    6[1-(0),6-(1,6),7-(6,29)]
   183       3.286417       3.286417       3.286417    6[1-(0),6-(1,7),6-(6,6)]
   184      16.860214      16.860214      16.860214    6[6-(1,1,7),6-(1,6),6-(1,6)]
   185      16.038238      16.038238      16.038238    6[1-(0),6-(1,7),6-(6,6)]
   186      16.587217      16.587217      16.587217    6[1-(0),6-(1,6),7-(6,29)]
   187      16.293334      16.293334      16.293334    6[1-(0),1-(0),6-(6,6),7-(6,6)]
   188      14.552413      14.552413      14.552413    6[6-(6,6),7-(6,6),8-(0)]
   189       1.770756       1.770756       1.770756    6[6-(6,6),7-(6,6),8-(0)]
   190       0.956238       0.956238       0.956238    6[6-(1,6),6-(6,6),6-(7,8)]
   191       8.804554       8.804554       8.804554    6[1-(0),6-(6,6),6-(6,6)]
   192       7.785661       7.785661       7.785661    6[6-(1,6),6-(6,6),6-(7,8)]
   193       6.026835       6.026835       6.026835    6[6-(6,6),8-(0),8-(29)]
   194       6.787647       6.787647       6.787647    6[6-(1,6),6-(6,6),6-(8,8)]
   195        6.10739        6.10739        6.10739    6[1-(0),6-(1,6),6-(6,6)]
   196        6.77422        6.77422        6.77422    6[1-(0),6-(1,6),6-(1,6)]
   197       4.472391       4.472391       4.472391    7[6-(1,6),6-(1,6),29-(7,8,8)]
   198       6.542993       6.542993       6.542993    7[6-(1,1,6),6-(6,8),6-(6,8)]
   199      10.445518      10.445518      10.445518    7[6-(1,6),6-(1,6),29-(7,8,8)]
   200       8.374911       8.374911       8.374911    7[6-(1,1,6),6-(6,8),6-(6,8)]
   201      17.904469      17.904469      17.904469    7[6-(1,6),6-(1,6),29-(7,8,8)]
   202      15.833867      15.833867      15.833867    7[6-(1,1,6),6-(6,8),6-(6,8)]
   203      11.931342      11.931342      11.931342    7[6-(1,6),6-(1,6),29-(7,8,8)]
   204      14.001949      14.001949      14.001949    7[6-(1,1,6),6-(6,8),6-(6,8)]
   205      10.445519      10.445519      10.445519    7[6-(1,6),6-(1,6),29-(7,8,8)]
   206       8.374917       8.374917       8.374917    7[6-(1,1,6),6-(6,8),6-(6,8)]
   207       4.472392       4.472392       4.472392    7[6-(1,6),6-(1,6),29-(7,8,8)]
   208       6.542999       6.542999       6.542999    7[6-(1,1,6),6-(6,8),6-(6,8)]
   209      11.931341      11.931341      11.931341    7[6-(1,6),6-(1,6),29-(7,8,8)]
   210      14.001943      14.001943      14.001943    7[6-(1,1,6),6-(6,8),6-(6,8)]
   211      17.904468      17.904468      17.904468    7[6-(1,6),6-(1,6),29-(7,8,8)]
   212      15.833861      15.833861      15.833861    7[6-(1,1,6),6-(6,8),6-(6,8)]
   213      17.483783      17.483783      17.483783    8[6-(6,8),29-(7,7,8)]
   214       15.83088       15.83088       15.83088    8[6-(6,8)]
   215       8.747859       8.747859       8.747859    8[6-(6,7)]
   216       4.514158       4.514158       4.514158    8[6-(6,7)]
   217      12.352025      12.352025      12.352025    8[6-(6,8),29-(7,7,8)]
   218      14.004929      14.004929      14.004929    8[6-(6,8)]
   219       6.170046       6.170046       6.170046    8[6-(6,7)]
   220      10.403745      10.403745      10.403745    8[6-(6,7)]
   221       4.893077       4.893077       4.893077    8[6-(6,8),29-(7,7,8)]
   222        6.54598        6.54598        6.54598    8[6-(6,8)]
   223      13.629001      13.629001      13.629001    8[6-(6,7)]
   224      17.862702      17.862702      17.862702    8[6-(6,7)]
   225      10.024835      10.024835      10.024835    8[6-(6,8),29-(7,7,8)]
   226       8.371931       8.371931       8.371931    8[6-(6,8)]
   227      16.206814      16.206814      16.206814    8[6-(6,7)]
   228      11.973115      11.973115      11.973115    8[6-(6,7)]
   229      12.352027      12.352027      12.352027    8[6-(6,8),29-(7,7,8)]
   230       14.00493       14.00493       14.00493    8[6-(6,8)]
   231       6.170051       6.170051       6.170051    8[6-(6,7)]
   232      10.403752      10.403752      10.403752    8[6-(6,7)]
   233      17.483785      17.483785      17.483785    8[6-(6,8),29-(7,7,8)]
   234      15.830881      15.830881      15.830881    8[6-(6,8)]
   235       8.747864       8.747864       8.747864    8[6-(6,7)]
   236      19.432065      19.432065      19.432065    8[6-(6,7)]
   237      10.024833      10.024833      10.024833    8[6-(6,8),29-(7,7,8)]
   238        8.37193        8.37193        8.37193    8[6-(6,8)]
   239      16.206809      16.206809      16.206809    8[6-(6,7)]
   240      11.973108      11.973108      11.973108    8[6-(6,7)]
   241       4.893075       4.893075       4.893075    8[6-(6,8),29-(7,7,8)]
   242       6.545979       6.545979       6.545979    8[6-(6,8)]
   243      13.628996      13.628996      13.628996    8[6-(6,7)]
   244       2.944795       2.944795       2.944795    8[6-(6,7)]
