# Supplementary material for: A collection of forcefield precursors for metal–organic frameworks
Source: RSC Adv. 2019 Nov 13;9(63):36492–507. doi: 10.1039/c9ra07327b (PMC9075174; doi:10.1039/c9ra07327b)
Supplement: RA-009-C9RA07327B-s2393 [file RA-009-C9RA07327B-s2393.txt]

TEWGEJ_clean

15.284100    0.000000    0.000000
0.000000    16.727900    0.000000
-7.642087    -8.363980    13.777343

     1       3.821006       3.821006       3.821006    29[7-(6,6),7-(6,6),8-(6),8-(6)]
     2      -3.821044      -3.821044      -3.821044    29[7-(6,6),7-(6,6),8-(6),8-(6)]
     3      -3.821044      -3.821044      -3.821044    29[7-(6,6),7-(6,6),8-(6),8-(6)]
     4       3.821006       3.821006       3.821006    29[7-(6,6),7-(6,6),8-(6),8-(6)]
     5       4.815998       4.815998       4.815998    1[6-(6,7)]
     6       3.990655       3.990655       3.990655    1[6-(6,6)]
     7       0.242995       0.242995       0.242995    1[6-(6,6)]
     8       1.173799       1.173799       1.173799    1[6-(6,7)]
     9       2.156561       2.156561       2.156561    1[6-(1,6,7)]
    10       0.706102       0.706102       0.706102    1[6-(1,6,7)]
    11      -2.202474      -2.202474      -2.202474    1[6-(6,6)]
    12       2.262039       2.262039       2.262039    1[6-(6,6)]
    13       1.126436       1.126436       1.126436    1[6-(6,6)]
    14      10.468058      10.468058      10.468058    1[6-(6,7)]
    15      -3.990702      -3.990702      -3.990702    1[6-(6,6)]
    16      -0.243039      -0.243039      -0.243039    1[6-(6,6)]
    17      -1.173839      -1.173839      -1.173839    1[6-(6,7)]
    18      -2.156612      -2.156612      -2.156612    1[6-(1,6,7)]
    19      -0.706149      -0.706149      -0.706149    1[6-(1,6,7)]
    20       2.202404       2.202404       2.202404    1[6-(6,6)]
    21      13.022046      13.022046      13.022046    1[6-(6,6)]
    22       14.15766       14.15766       14.15766    1[6-(6,6)]
    23       2.826015       2.826015       2.826015    1[6-(6,7)]
    24       3.651358       3.651358       3.651358    1[6-(6,6)]
    25       7.399018       7.399018       7.399018    1[6-(6,6)]
    26       6.468214       6.468214       6.468214    1[6-(6,7)]
    27       5.485452       5.485452       5.485452    1[6-(1,6,7)]
    28       6.935911       6.935911       6.935911    1[6-(1,6,7)]
    29       9.844487       9.844487       9.844487    1[6-(6,6)]
    30       5.379974       5.379974       5.379974    1[6-(6,6)]
    31       6.515577       6.515577       6.515577    1[6-(6,6)]
    32      -2.826045      -2.826045      -2.826045    1[6-(6,7)]
    33      11.632715      11.632715      11.632715    1[6-(6,6)]
    34       7.885052       7.885052       7.885052    1[6-(6,6)]
    35       8.815852       8.815852       8.815852    1[6-(6,7)]
    36       9.798625       9.798625       9.798625    1[6-(1,6,7)]
    37       8.348162       8.348162       8.348162    1[6-(1,6,7)]
    38       5.439609       5.439609       5.439609    1[6-(6,6)]
    39      -5.380033      -5.380033      -5.380033    1[6-(6,6)]
    40      -6.515647      -6.515647      -6.515647    1[6-(6,6)]
    41      10.468065      10.468065      10.468065    1[6-(6,7)]
    42      11.293408      11.293408      11.293408    1[6-(6,6)]
    43      -0.243032      -0.243032      -0.243032    1[6-(6,6)]
    44      -1.173836      -1.173836      -1.173836    1[6-(6,7)]
    45      -2.156598      -2.156598      -2.156598    1[6-(1,6,7)]
    46      -0.706139      -0.706139      -0.706139    1[6-(1,6,7)]
    47       2.202437       2.202437       2.202437    1[6-(6,6)]
    48      -2.262076      -2.262076      -2.262076    1[6-(6,6)]
    49      -1.126473      -1.126473      -1.126473    1[6-(6,6)]
    50       4.816005       4.816005       4.816005    1[6-(6,7)]
    51       3.990665       3.990665       3.990665    1[6-(6,6)]
    52       0.243002       0.243002       0.243002    1[6-(6,6)]
    53       1.173802       1.173802       1.173802    1[6-(6,7)]
    54       2.156575       2.156575       2.156575    1[6-(1,6,7)]
    55       0.706112       0.706112       0.706112    1[6-(1,6,7)]
    56      13.081659      13.081659      13.081659    1[6-(6,6)]
    57       2.262017       2.262017       2.262017    1[6-(6,6)]
    58       1.126403       1.126403       1.126403    1[6-(6,6)]
    59      -2.826052      -2.826052      -2.826052    1[6-(6,7)]
    60      -3.651395      -3.651395      -3.651395    1[6-(6,6)]
    61       7.885045       7.885045       7.885045    1[6-(6,6)]
    62       8.815849       8.815849       8.815849    1[6-(6,7)]
    63       9.798611       9.798611       9.798611    1[6-(1,6,7)]
    64       8.348152       8.348152       8.348152    1[6-(1,6,7)]
    65       5.439576       5.439576       5.439576    1[6-(6,6)]
    66       9.904089       9.904089       9.904089    1[6-(6,6)]
    67       8.768486       8.768486       8.768486    1[6-(6,6)]
    68       2.826008       2.826008       2.826008    1[6-(6,7)]
    69       3.651348       3.651348       3.651348    1[6-(6,6)]
    70       7.399011       7.399011       7.399011    1[6-(6,6)]
    71       6.468211       6.468211       6.468211    1[6-(6,7)]
    72       5.485438       5.485438       5.485438    1[6-(1,6,7)]
    73       6.935901       6.935901       6.935901    1[6-(1,6,7)]
    74      -5.439646      -5.439646      -5.439646    1[6-(6,6)]
    75       5.379996       5.379996       5.379996    1[6-(6,6)]
    76        6.51561        6.51561        6.51561    1[6-(6,6)]
    77       3.876026       3.876026       3.876026    6[1-(0),6-(1,6),7-(6,29)]
    78       3.391519       3.391519       3.391519    6[1-(0),6-(1,7),6-(6,6)]
    79       2.029705       2.029705       2.029705    6[6-(1,1,7),6-(1,6),6-(1,6)]
    80       1.187552       1.187552       1.187552    6[1-(0),6-(1,7),6-(6,6)]
    81       1.751537       1.751537       1.751537    6[1-(0),6-(1,6),7-(6,29)]
    82       1.461135       1.461135       1.461135    6[1-(0),1-(0),6-(6,6),7-(6,6)]
    83      -0.304183      -0.304183      -0.304183    6[6-(6,6),7-(6,6),8-(0)]
    84      -0.296545      -0.296545      -0.296545    6[6-(1,6),6-(6,6),6-(7,8)]
    85       0.988847       0.988847       0.988847    6[6-(1,6),6-(6,6),6-(7,8)]
    86       1.826418       1.826418       1.826418    6[6-(6,6),7-(6,6),8-(0)]
    87      -1.328224      -1.328224      -1.328224    6[1-(0),6-(6,6),6-(6,6)]
    88       1.392367       1.392367       1.392367    6[6-(6,6),8-(0),8-(29)]
    89        0.68166        0.68166        0.68166    6[6-(1,6),6-(6,6),6-(8,8)]
    90       1.337351       1.337351       1.337351    6[1-(0),6-(1,6),6-(6,6)]
    91       0.664854       0.664854       0.664854    6[1-(0),6-(1,6),6-(1,6)]
    92       -3.87607       -3.87607       -3.87607    6[1-(0),6-(1,6),7-(6,29)]
    93      -3.391565      -3.391565      -3.391565    6[1-(0),6-(1,7),6-(6,6)]
    94      -2.029752      -2.029752      -2.029752    6[6-(1,1,7),6-(1,6),6-(1,6)]
    95      -1.187597      -1.187597      -1.187597    6[1-(0),6-(1,7),6-(6,6)]
    96      -1.751579      -1.751579      -1.751579    6[1-(0),6-(1,6),7-(6,29)]
    97      -1.461185      -1.461185      -1.461185    6[1-(0),1-(0),6-(6,6),7-(6,6)]
    98       0.304124       0.304124       0.304124    6[6-(6,6),7-(6,6),8-(0)]
    99       0.296478       0.296478       0.296478    6[6-(1,6),6-(6,6),6-(7,8)]
   100      -0.988916      -0.988916      -0.988916    6[6-(1,6),6-(6,6),6-(7,8)]
   101      -1.826482      -1.826482      -1.826482    6[6-(6,6),7-(6,6),8-(0)]
   102       1.328153       1.328153       1.328153    6[1-(0),6-(6,6),6-(6,6)]
   103      -1.392396      -1.392396      -1.392396    6[6-(6,6),8-(0),8-(29)]
   104      -0.681682      -0.681682      -0.681682    6[6-(1,6),6-(6,6),6-(8,8)]
   105      -1.337366      -1.337366      -1.337366    6[1-(0),6-(1,6),6-(6,6)]
   106      -0.664863      -0.664863      -0.664863    6[1-(0),6-(1,6),6-(1,6)]
   107       3.765987       3.765987       3.765987    6[1-(0),6-(1,6),7-(6,29)]
   108       4.250494       4.250494       4.250494    6[1-(0),6-(1,7),6-(6,6)]
   109       5.612308       5.612308       5.612308    6[6-(1,1,7),6-(1,6),6-(1,6)]
   110       6.454461       6.454461       6.454461    6[1-(0),6-(1,7),6-(6,6)]
   111       5.890476       5.890476       5.890476    6[1-(0),6-(1,6),7-(6,29)]
   112       6.180878       6.180878       6.180878    6[1-(0),1-(0),6-(6,6),7-(6,6)]
   113       7.946196       7.946196       7.946196    6[6-(6,6),7-(6,6),8-(0)]
   114       7.938558       7.938558       7.938558    6[6-(1,6),6-(6,6),6-(7,8)]
   115       6.653166       6.653166       6.653166    6[6-(1,6),6-(6,6),6-(7,8)]
   116       5.815595       5.815595       5.815595    6[6-(6,6),7-(6,6),8-(0)]
   117       8.970237       8.970237       8.970237    6[1-(0),6-(6,6),6-(6,6)]
   118       6.249646       6.249646       6.249646    6[6-(6,6),8-(0),8-(29)]
   119       6.960353       6.960353       6.960353    6[6-(1,6),6-(6,6),6-(8,8)]
   120       6.304662       6.304662       6.304662    6[1-(0),6-(1,6),6-(6,6)]
   121       6.977159       6.977159       6.977159    6[1-(0),6-(1,6),6-(1,6)]
   122      11.518083      11.518083      11.518083    6[1-(0),6-(1,6),7-(6,29)]
   123      11.033578      11.033578      11.033578    6[1-(0),6-(1,7),6-(6,6)]
   124       9.671765       9.671765       9.671765    6[6-(1,1,7),6-(1,6),6-(1,6)]
   125        8.82961        8.82961        8.82961    6[1-(0),6-(1,7),6-(6,6)]
   126       9.393592       9.393592       9.393592    6[1-(0),6-(1,6),7-(6,29)]
   127       9.103198       9.103198       9.103198    6[1-(0),1-(0),6-(6,6),7-(6,6)]
   128       7.337889       7.337889       7.337889    6[6-(6,6),7-(6,6),8-(0)]
   129       7.345535       7.345535       7.345535    6[6-(1,6),6-(6,6),6-(7,8)]
   130       8.630929       8.630929       8.630929    6[6-(1,6),6-(6,6),6-(7,8)]
   131       9.468495       9.468495       9.468495    6[6-(6,6),7-(6,6),8-(0)]
   132        6.31386        6.31386        6.31386    6[1-(0),6-(6,6),6-(6,6)]
   133       9.034409       9.034409       9.034409    6[6-(6,6),8-(0),8-(29)]
   134       8.323695       8.323695       8.323695    6[6-(1,6),6-(6,6),6-(8,8)]
   135       8.979379       8.979379       8.979379    6[1-(0),6-(1,6),6-(6,6)]
   136       8.306876       8.306876       8.306876    6[1-(0),6-(1,6),6-(1,6)]
   137      11.408037      11.408037      11.408037    6[1-(0),6-(1,6),7-(6,29)]
   138      11.892544      11.892544      11.892544    6[1-(0),6-(1,7),6-(6,6)]
   139      -2.029742      -2.029742      -2.029742    6[6-(1,1,7),6-(1,6),6-(1,6)]
   140      -1.187589      -1.187589      -1.187589    6[1-(0),6-(1,7),6-(6,6)]
   141      -1.751574      -1.751574      -1.751574    6[1-(0),6-(1,6),7-(6,29)]
   142      -1.461172      -1.461172      -1.461172    6[1-(0),1-(0),6-(6,6),7-(6,6)]
   143       0.304146       0.304146       0.304146    6[6-(6,6),7-(6,6),8-(0)]
   144       0.296508       0.296508       0.296508    6[6-(1,6),6-(6,6),6-(7,8)]
   145      14.295216      14.295216      14.295216    6[6-(1,6),6-(6,6),6-(7,8)]
   146      13.457645      13.457645      13.457645    6[6-(6,6),7-(6,6),8-(0)]
   147       1.328187       1.328187       1.328187    6[1-(0),6-(6,6),6-(6,6)]
   148      -1.392404      -1.392404      -1.392404    6[6-(6,6),8-(0),8-(29)]
   149      -0.681697      -0.681697      -0.681697    6[6-(1,6),6-(6,6),6-(8,8)]
   150      -1.337388      -1.337388      -1.337388    6[1-(0),6-(1,6),6-(6,6)]
   151      -0.664891      -0.664891      -0.664891    6[1-(0),6-(1,6),6-(1,6)]
   152       3.876033       3.876033       3.876033    6[1-(0),6-(1,6),7-(6,29)]
   153       3.391528       3.391528       3.391528    6[1-(0),6-(1,7),6-(6,6)]
   154       2.029715       2.029715       2.029715    6[6-(1,1,7),6-(1,6),6-(1,6)]
   155        1.18756        1.18756        1.18756    6[1-(0),6-(1,7),6-(6,6)]
   156       1.751542       1.751542       1.751542    6[1-(0),6-(1,6),7-(6,29)]
   157       1.461148       1.461148       1.461148    6[1-(0),1-(0),6-(6,6),7-(6,6)]
   158      -0.304161      -0.304161      -0.304161    6[6-(6,6),7-(6,6),8-(0)]
   159      -0.296515      -0.296515      -0.296515    6[6-(1,6),6-(6,6),6-(7,8)]
   160       0.988879       0.988879       0.988879    6[6-(1,6),6-(6,6),6-(7,8)]
   161       1.826445       1.826445       1.826445    6[6-(6,6),7-(6,6),8-(0)]
   162       13.95591       13.95591       13.95591    6[1-(0),6-(6,6),6-(6,6)]
   163       1.392359       1.392359       1.392359    6[6-(6,6),8-(0),8-(29)]
   164       0.681645       0.681645       0.681645    6[6-(1,6),6-(6,6),6-(8,8)]
   165       1.337329       1.337329       1.337329    6[1-(0),6-(1,6),6-(6,6)]
   166       0.664826       0.664826       0.664826    6[1-(0),6-(1,6),6-(1,6)]
   167      -3.766024      -3.766024      -3.766024    6[1-(0),6-(1,6),7-(6,29)]
   168      -4.250531      -4.250531      -4.250531    6[1-(0),6-(1,7),6-(6,6)]
   169       9.671755       9.671755       9.671755    6[6-(1,1,7),6-(1,6),6-(1,6)]
   170       8.829602       8.829602       8.829602    6[1-(0),6-(1,7),6-(6,6)]
   171       9.393587       9.393587       9.393587    6[1-(0),6-(1,6),7-(6,29)]
   172       9.103185       9.103185       9.103185    6[1-(0),1-(0),6-(6,6),7-(6,6)]
   173       7.337867       7.337867       7.337867    6[6-(6,6),7-(6,6),8-(0)]
   174       7.345505       7.345505       7.345505    6[6-(1,6),6-(6,6),6-(7,8)]
   175      -6.653203      -6.653203      -6.653203    6[6-(1,6),6-(6,6),6-(7,8)]
   176      -5.815632      -5.815632      -5.815632    6[6-(6,6),7-(6,6),8-(0)]
   177       6.313826       6.313826       6.313826    6[1-(0),6-(6,6),6-(6,6)]
   178       9.034417       9.034417       9.034417    6[6-(6,6),8-(0),8-(29)]
   179        8.32371        8.32371        8.32371    6[6-(1,6),6-(6,6),6-(8,8)]
   180       8.979401       8.979401       8.979401    6[1-(0),6-(1,6),6-(6,6)]
   181       8.306904       8.306904       8.306904    6[1-(0),6-(1,6),6-(1,6)]
   182        3.76598        3.76598        3.76598    6[1-(0),6-(1,6),7-(6,29)]
   183       4.250485       4.250485       4.250485    6[1-(0),6-(1,7),6-(6,6)]
   184       5.612298       5.612298       5.612298    6[6-(1,1,7),6-(1,6),6-(1,6)]
   185       6.454453       6.454453       6.454453    6[1-(0),6-(1,7),6-(6,6)]
   186       5.890471       5.890471       5.890471    6[1-(0),6-(1,6),7-(6,29)]
   187       6.180865       6.180865       6.180865    6[1-(0),1-(0),6-(6,6),7-(6,6)]
   188       7.946174       7.946174       7.946174    6[6-(6,6),7-(6,6),8-(0)]
   189       7.938528       7.938528       7.938528    6[6-(1,6),6-(6,6),6-(7,8)]
   190       6.653134       6.653134       6.653134    6[6-(1,6),6-(6,6),6-(7,8)]
   191       5.815568       5.815568       5.815568    6[6-(6,6),7-(6,6),8-(0)]
   192      -6.313897      -6.313897      -6.313897    6[1-(0),6-(6,6),6-(6,6)]
   193       6.249654       6.249654       6.249654    6[6-(6,6),8-(0),8-(29)]
   194       6.960368       6.960368       6.960368    6[6-(1,6),6-(6,6),6-(8,8)]
   195       6.304684       6.304684       6.304684    6[1-(0),6-(1,6),6-(6,6)]
   196       6.977187       6.977187       6.977187    6[1-(0),6-(1,6),6-(1,6)]
   197       3.062913       3.062913       3.062913    7[6-(1,6),6-(1,6),29-(7,8,8)]
   198       0.994966       0.994966       0.994966    7[6-(1,1,6),6-(6,8),6-(6,8)]
   199      -3.062954      -3.062954      -3.062954    7[6-(1,6),6-(1,6),29-(7,8,8)]
   200      -0.995024      -0.995024      -0.995024    7[6-(1,1,6),6-(6,8),6-(6,8)]
   201         4.5791         4.5791         4.5791    7[6-(1,6),6-(1,6),29-(7,8,8)]
   202       6.647047       6.647047       6.647047    7[6-(1,1,6),6-(6,8),6-(6,8)]
   203      10.704967      10.704967      10.704967    7[6-(1,6),6-(1,6),29-(7,8,8)]
   204       8.637037       8.637037       8.637037    7[6-(1,1,6),6-(6,8),6-(6,8)]
   205       -3.06295       -3.06295       -3.06295    7[6-(1,6),6-(1,6),29-(7,8,8)]
   206      -0.995003      -0.995003      -0.995003    7[6-(1,1,6),6-(6,8),6-(6,8)]
   207       3.062917       3.062917       3.062917    7[6-(1,6),6-(1,6),29-(7,8,8)]
   208       0.994987       0.994987       0.994987    7[6-(1,1,6),6-(6,8),6-(6,8)]
   209      10.704963      10.704963      10.704963    7[6-(1,6),6-(1,6),29-(7,8,8)]
   210       8.637016       8.637016       8.637016    7[6-(1,1,6),6-(6,8),6-(6,8)]
   211       4.579096       4.579096       4.579096    7[6-(1,6),6-(1,6),29-(7,8,8)]
   212       6.647026       6.647026       6.647026    7[6-(1,1,6),6-(6,8),6-(6,8)]
   213       3.009408       3.009408       3.009408    8[6-(6,7)]
   214      -1.216642      -1.216642      -1.216642    8[6-(6,7)]
   215       2.555487       2.555487       2.555487    8[6-(6,8),29-(7,7,8)]
   216       0.869649       0.869649       0.869649    8[6-(6,8)]
   217      -3.009471      -3.009471      -3.009471    8[6-(6,7)]
   218       1.216587       1.216587       1.216587    8[6-(6,7)]
   219      -2.555516      -2.555516      -2.555516    8[6-(6,8),29-(7,7,8)]
   220      -0.869682      -0.869682      -0.869682    8[6-(6,8)]
   221       4.632605       4.632605       4.632605    8[6-(6,7)]
   222       8.858655       8.858655       8.858655    8[6-(6,7)]
   223       5.086526       5.086526       5.086526    8[6-(6,8),29-(7,7,8)]
   224       6.772364       6.772364       6.772364    8[6-(6,8)]
   225      10.651484      10.651484      10.651484    8[6-(6,7)]
   226       6.425426       6.425426       6.425426    8[6-(6,7)]
   227      10.197529      10.197529      10.197529    8[6-(6,8),29-(7,7,8)]
   228       8.511695       8.511695       8.511695    8[6-(6,8)]
   229      12.274655      12.274655      12.274655    8[6-(6,7)]
   230       1.216605       1.216605       1.216605    8[6-(6,7)]
   231      -2.555524      -2.555524      -2.555524    8[6-(6,8),29-(7,7,8)]
   232      -0.869686      -0.869686      -0.869686    8[6-(6,8)]
   233       3.009434       3.009434       3.009434    8[6-(6,7)]
   234      -1.216624      -1.216624      -1.216624    8[6-(6,7)]
   235       2.555479       2.555479       2.555479    8[6-(6,8),29-(7,7,8)]
   236       0.869645       0.869645       0.869645    8[6-(6,8)]
   237      -4.632642      -4.632642      -4.632642    8[6-(6,7)]
   238       6.425408       6.425408       6.425408    8[6-(6,7)]
   239      10.197537      10.197537      10.197537    8[6-(6,8),29-(7,7,8)]
   240       8.511699       8.511699       8.511699    8[6-(6,8)]
   241       4.632579       4.632579       4.632579    8[6-(6,7)]
   242       8.858637       8.858637       8.858637    8[6-(6,7)]
   243       5.086534       5.086534       5.086534    8[6-(6,8),29-(7,7,8)]
   244       6.772368       6.772368       6.772368    8[6-(6,8)]
