# Supplementary material for: A collection of forcefield precursors for metal–organic frameworks
Source: RSC Adv. 2019 Nov 13;9(63):36492–507. doi: 10.1039/c9ra07327b (PMC9075174; doi:10.1039/c9ra07327b)
Supplement: RA-009-C9RA07327B-s2394 [file RA-009-C9RA07327B-s2394.txt]

TEWGEJ01_clean

15.310700    0.000000    0.000000
0.000029    16.728400    0.000000
-7.655495    -8.364196    13.705972

     1      -3.827733      -3.827733      -3.827733    29[7-(6,6),7-(6,6),8-(6),8-(6)]
     2       3.827617       3.827617       3.827617    29[7-(6,6),7-(6,6),8-(6),8-(6)]
     3       3.827603       3.827603       3.827603    29[7-(6,6),7-(6,6),8-(6),8-(6)]
     4      -3.827748      -3.827748      -3.827748    29[7-(6,6),7-(6,6),8-(6),8-(6)]
     5      -2.826429      -2.826429      -2.826429    1[6-(6,7)]
     6      -3.645563      -3.645563      -3.645563    1[6-(6,6)]
     7         7.9079         7.9079         7.9079    1[6-(6,6)]
     8       8.814305       8.814305       8.814305    1[6-(6,7)]
     9       9.827847       9.827847       9.827847    1[6-(1,6,7)]
    10       8.379461       8.379461       8.379461    1[6-(1,6,7)]
    11       2.207809       2.207809       2.207809    1[6-(6,6)]
    12       9.919785       9.919785       9.919785    1[6-(6,6)]
    13       8.792936       8.792936       8.792936    1[6-(6,6)]
    14      12.470537      12.470537      12.470537    1[6-(1,1,8)]
    15      -1.489764      -1.489764      -1.489764    1[6-(1,1,8)]
    16       -1.51426       -1.51426       -1.51426    1[6-(1,1,8)]
    17      -2.440576      -2.440576      -2.440576    1[8-(6)]
    18       2.826291       2.826291       2.826291    1[6-(6,7)]
    19       3.645408       3.645408       3.645408    1[6-(6,6)]
    20       7.402658       7.402658       7.402658    1[6-(6,6)]
    21       6.496269       6.496269       6.496269    1[6-(6,7)]
    22       5.482691       5.482691       5.482691    1[6-(1,6,7)]
    23       6.931088       6.931088       6.931088    1[6-(1,6,7)]
    24       13.10289       13.10289       13.10289    1[6-(6,6)]
    25       5.390878       5.390878       5.390878    1[6-(6,6)]
    26       6.517765       6.517765       6.517765    1[6-(6,6)]
    27        2.84011        2.84011        2.84011    1[6-(1,1,8)]
    28         1.4897         1.4897         1.4897    1[6-(1,1,8)]
    29       1.514203       1.514203       1.514203    1[6-(1,1,8)]
    30       2.440478       2.440478       2.440478    1[8-(6)]
    31      10.481663      10.481663      10.481663    1[6-(6,7)]
    32      11.300797      11.300797      11.300797    1[6-(6,6)]
    33      -0.252666      -0.252666      -0.252666    1[6-(6,6)]
    34      -1.159071      -1.159071      -1.159071    1[6-(6,7)]
    35      -2.172613      -2.172613      -2.172613    1[6-(1,6,7)]
    36      -0.724227      -0.724227      -0.724227    1[6-(1,6,7)]
    37       5.447425       5.447425       5.447425    1[6-(6,6)]
    38      -2.264551      -2.264551      -2.264551    1[6-(6,6)]
    39      -1.137702      -1.137702      -1.137702    1[6-(6,6)]
    40      -4.815303      -4.815303      -4.815303    1[6-(1,1,8)]
    41       9.144998       9.144998       9.144998    1[6-(1,1,8)]
    42       9.169494       9.169494       9.169494    1[6-(1,1,8)]
    43       10.09581       10.09581       10.09581    1[8-(6)]
    44       4.828943       4.828943       4.828943    1[6-(6,7)]
    45       4.009826       4.009826       4.009826    1[6-(6,6)]
    46       0.252576       0.252576       0.252576    1[6-(6,6)]
    47       1.158965       1.158965       1.158965    1[6-(6,7)]
    48       2.172543       2.172543       2.172543    1[6-(1,6,7)]
    49       0.724146       0.724146       0.724146    1[6-(1,6,7)]
    50      -5.447656      -5.447656      -5.447656    1[6-(6,6)]
    51       2.264356       2.264356       2.264356    1[6-(6,6)]
    52       1.137469       1.137469       1.137469    1[6-(6,6)]
    53       4.815124       4.815124       4.815124    1[6-(1,1,8)]
    54       6.165534       6.165534       6.165534    1[6-(1,1,8)]
    55       6.141031       6.141031       6.141031    1[6-(1,1,8)]
    56       5.214756       5.214756       5.214756    1[8-(6)]
    57       2.826318       2.826318       2.826318    1[6-(6,7)]
    58       3.645446       3.645446       3.645446    1[6-(6,6)]
    59       7.402688       7.402688       7.402688    1[6-(6,6)]
    60       6.496289       6.496289       6.496289    1[6-(6,7)]
    61       5.482731       5.482731       5.482731    1[6-(1,6,7)]
    62       6.931118       6.931118       6.931118    1[6-(1,6,7)]
    63      -2.207926      -2.207926      -2.207926    1[6-(6,6)]
    64       5.390787       5.390787       5.390787    1[6-(6,6)]
    65       6.517635       6.517635       6.517635    1[6-(6,6)]
    66        2.84003        2.84003        2.84003    1[6-(1,1,8)]
    67       1.489632       1.489632       1.489632    1[6-(1,1,8)]
    68       1.514123       1.514123       1.514123    1[6-(1,1,8)]
    69       2.440472       2.440472       2.440472    1[8-(6)]
    70      -2.826412      -2.826412      -2.826412    1[6-(6,7)]
    71      11.665177      11.665177      11.665177    1[6-(6,6)]
    72       7.907923       7.907923       7.907923    1[6-(6,6)]
    73       8.814305       8.814305       8.814305    1[6-(6,7)]
    74         9.8279         9.8279         9.8279    1[6-(1,6,7)]
    75       8.379501       8.379501       8.379501    1[6-(1,6,7)]
    76       2.207696       2.207696       2.207696    1[6-(6,6)]
    77       -5.39101       -5.39101       -5.39101    1[6-(6,6)]
    78      -6.517896      -6.517896      -6.517896    1[6-(6,6)]
    79      -2.840237      -2.840237      -2.840237    1[6-(1,1,8)]
    80      -1.489829      -1.489829      -1.489829    1[6-(1,1,8)]
    81      -1.514327      -1.514327      -1.514327    1[6-(1,1,8)]
    82      -2.440606      -2.440606      -2.440606    1[8-(6)]
    83       4.828916       4.828916       4.828916    1[6-(6,7)]
    84       4.009788       4.009788       4.009788    1[6-(6,6)]
    85       0.252546       0.252546       0.252546    1[6-(6,6)]
    86       1.158945       1.158945       1.158945    1[6-(6,7)]
    87       2.172503       2.172503       2.172503    1[6-(1,6,7)]
    88       0.724116       0.724116       0.724116    1[6-(1,6,7)]
    89        9.86316        9.86316        9.86316    1[6-(6,6)]
    90       2.264447       2.264447       2.264447    1[6-(6,6)]
    91       1.137599       1.137599       1.137599    1[6-(6,6)]
    92       4.815204       4.815204       4.815204    1[6-(1,1,8)]
    93       6.165602       6.165602       6.165602    1[6-(1,1,8)]
    94       6.141111       6.141111       6.141111    1[6-(1,1,8)]
    95       5.214762       5.214762       5.214762    1[8-(6)]
    96      10.481646      10.481646      10.481646    1[6-(6,7)]
    97      -4.009943      -4.009943      -4.009943    1[6-(6,6)]
    98      -0.252689      -0.252689      -0.252689    1[6-(6,6)]
    99      -1.159071      -1.159071      -1.159071    1[6-(6,7)]
   100      -2.172666      -2.172666      -2.172666    1[6-(1,6,7)]
   101      -0.724267      -0.724267      -0.724267    1[6-(1,6,7)]
   102       5.447538       5.447538       5.447538    1[6-(6,6)]
   103      13.046244      13.046244      13.046244    1[6-(6,6)]
   104       14.17313       14.17313       14.17313    1[6-(6,6)]
   105      10.495471      10.495471      10.495471    1[6-(1,1,8)]
   106       9.145063       9.145063       9.145063    1[6-(1,1,8)]
   107       9.169561       9.169561       9.169561    1[6-(1,1,8)]
   108       10.09584       10.09584       10.09584    1[8-(6)]
   109      -3.766506      -3.766506      -3.766506    6[1-(0),6-(1,6),7-(6,29)]
   110        -4.2488        -4.2488        -4.2488    6[1-(0),6-(1,7),6-(6,6)]
   111       9.694653       9.694653       9.694653    6[6-(1,1,7),6-(1,6),6-(1,6)]
   112        8.85104        8.85104        8.85104    6[1-(0),6-(1,7),6-(6,6)]
   113       9.399169       9.399169       9.399169    6[1-(0),6-(1,6),7-(6,29)]
   114        9.12968        9.12968        9.12968    6[1-(0),1-(0),6-(6,6),7-(6,6)]
   115      -5.818179      -5.818179      -5.818179    6[6-(6,6),7-(6,6),8-(0)]
   116       7.352093       7.352093       7.352093    6[6-(6,6),7-(6,6),8-(0)]
   117      -6.670995      -6.670995      -6.670995    6[6-(1,6),6-(6,6),6-(7,8)]
   118        1.33204        1.33204        1.33204    6[1-(0),6-(6,6),6-(6,6)]
   119       0.300092       0.300092       0.300092    6[6-(1,6),6-(6,6),6-(7,8)]
   120        9.06083        9.06083        9.06083    6[6-(6,6),8-(0),8-(29)]
   121       8.336646       8.336646       8.336646    6[6-(1,6),6-(6,6),6-(8,8)]
   122       8.995018       8.995018       8.995018    6[1-(0),6-(1,6),6-(6,6)]
   123       8.329014       8.329014       8.329014    6[1-(0),6-(1,6),6-(1,6)]
   124      -2.034826      -2.034826      -2.034826    6[1-(0),1-(0),1-(0),8-(1)]
   125       3.766367       3.766367       3.766367    6[1-(0),6-(1,6),7-(6,29)]
   126       4.248652       4.248652       4.248652    6[1-(0),6-(1,7),6-(6,6)]
   127       5.615897       5.615897       5.615897    6[6-(1,1,7),6-(1,6),6-(1,6)]
   128       6.459519       6.459519       6.459519    6[1-(0),6-(1,7),6-(6,6)]
   129       5.911399       5.911399       5.911399    6[1-(0),6-(1,6),7-(6,29)]
   130       6.180858       6.180858       6.180858    6[1-(0),1-(0),6-(6,6),7-(6,6)]
   131        5.81797        5.81797        5.81797    6[6-(6,6),7-(6,6),8-(0)]
   132       7.958413       7.958413       7.958413    6[6-(6,6),7-(6,6),8-(0)]
   133       6.670765       6.670765       6.670765    6[6-(1,6),6-(6,6),6-(7,8)]
   134      13.978665      13.978665      13.978665    6[1-(0),6-(6,6),6-(6,6)]
   135      -0.300102      -0.300102      -0.300102    6[6-(1,6),6-(6,6),6-(7,8)]
   136       6.249784       6.249784       6.249784    6[6-(6,6),8-(0),8-(29)]
   137       6.973993       6.973993       6.973993    6[6-(1,6),6-(6,6),6-(8,8)]
   138       6.315644       6.315644       6.315644    6[1-(0),6-(1,6),6-(6,6)]
   139       6.981671       6.981671       6.981671    6[1-(0),6-(1,6),6-(1,6)]
   140       2.034762       2.034762       2.034762    6[1-(0),1-(0),1-(0),8-(1)]
   141       11.42174       11.42174       11.42174    6[1-(0),6-(1,6),7-(6,29)]
   142      11.904034      11.904034      11.904034    6[1-(0),6-(1,7),6-(6,6)]
   143      -2.039419      -2.039419      -2.039419    6[6-(1,1,7),6-(1,6),6-(1,6)]
   144      -1.195806      -1.195806      -1.195806    6[1-(0),6-(1,7),6-(6,6)]
   145      -1.743935      -1.743935      -1.743935    6[1-(0),6-(1,6),7-(6,29)]
   146      -1.474446      -1.474446      -1.474446    6[1-(0),1-(0),6-(6,6),7-(6,6)]
   147      13.473413      13.473413      13.473413    6[6-(6,6),7-(6,6),8-(0)]
   148       0.303141       0.303141       0.303141    6[6-(6,6),7-(6,6),8-(0)]
   149      14.326229      14.326229      14.326229    6[6-(1,6),6-(6,6),6-(7,8)]
   150       6.323194       6.323194       6.323194    6[1-(0),6-(6,6),6-(6,6)]
   151       7.355142       7.355142       7.355142    6[6-(1,6),6-(6,6),6-(7,8)]
   152      -1.405596      -1.405596      -1.405596    6[6-(6,6),8-(0),8-(29)]
   153      -0.681412      -0.681412      -0.681412    6[6-(1,6),6-(6,6),6-(8,8)]
   154      -1.339784      -1.339784      -1.339784    6[1-(0),6-(1,6),6-(6,6)]
   155       -0.67378       -0.67378       -0.67378    6[1-(0),6-(1,6),6-(1,6)]
   156        9.69006        9.69006        9.69006    6[1-(0),1-(0),1-(0),8-(1)]
   157       3.888867       3.888867       3.888867    6[1-(0),6-(1,6),7-(6,29)]
   158       3.406582       3.406582       3.406582    6[1-(0),6-(1,7),6-(6,6)]
   159       2.039337       2.039337       2.039337    6[6-(1,1,7),6-(1,6),6-(1,6)]
   160       1.195715       1.195715       1.195715    6[1-(0),6-(1,7),6-(6,6)]
   161       1.743835       1.743835       1.743835    6[1-(0),6-(1,6),7-(6,29)]
   162       1.474376       1.474376       1.474376    6[1-(0),1-(0),6-(6,6),7-(6,6)]
   163       1.837264       1.837264       1.837264    6[6-(6,6),7-(6,6),8-(0)]
   164      -0.303179      -0.303179      -0.303179    6[6-(6,6),7-(6,6),8-(0)]
   165       0.984469       0.984469       0.984469    6[6-(1,6),6-(6,6),6-(7,8)]
   166      -6.323431      -6.323431      -6.323431    6[1-(0),6-(6,6),6-(6,6)]
   167       7.955336       7.955336       7.955336    6[6-(1,6),6-(6,6),6-(7,8)]
   168        1.40545        1.40545        1.40545    6[6-(6,6),8-(0),8-(29)]
   169       0.681241       0.681241       0.681241    6[6-(1,6),6-(6,6),6-(8,8)]
   170        1.33959        1.33959        1.33959    6[1-(0),6-(1,6),6-(6,6)]
   171       0.673563       0.673563       0.673563    6[1-(0),6-(1,6),6-(1,6)]
   172       5.620472       5.620472       5.620472    6[1-(0),1-(0),1-(0),8-(1)]
   173       3.766395       3.766395       3.766395    6[1-(0),6-(1,6),7-(6,29)]
   174       4.248685       4.248685       4.248685    6[1-(0),6-(1,7),6-(6,6)]
   175       5.615931       5.615931       5.615931    6[6-(1,1,7),6-(1,6),6-(1,6)]
   176       6.459548       6.459548       6.459548    6[1-(0),6-(1,7),6-(6,6)]
   177       5.911422       5.911422       5.911422    6[1-(0),6-(1,6),7-(6,29)]
   178         6.1809         6.1809         6.1809    6[1-(0),1-(0),6-(6,6),7-(6,6)]
   179        5.81806        5.81806        5.81806    6[6-(6,6),7-(6,6),8-(0)]
   180       7.958489       7.958489       7.958489    6[6-(6,6),7-(6,6),8-(0)]
   181       6.670878       6.670878       6.670878    6[6-(1,6),6-(6,6),6-(7,8)]
   182      -1.332157      -1.332157      -1.332157    6[1-(0),6-(6,6),6-(6,6)]
   183      -0.300207      -0.300207      -0.300207    6[6-(1,6),6-(6,6),6-(7,8)]
   184       6.249741       6.249741       6.249741    6[6-(6,6),8-(0),8-(29)]
   185       6.973924       6.973924       6.973924    6[6-(1,6),6-(6,6),6-(8,8)]
   186       6.315553       6.315553       6.315553    6[1-(0),6-(1,6),6-(6,6)]
   187       6.981557       6.981557       6.981557    6[1-(0),6-(1,6),6-(1,6)]
   188       2.034692       2.034692       2.034692    6[1-(0),1-(0),1-(0),8-(1)]
   189      11.544211      11.544211      11.544211    6[1-(0),6-(1,6),7-(6,29)]
   190      11.061931      11.061931      11.061931    6[1-(0),6-(1,7),6-(6,6)]
   191       9.694687       9.694687       9.694687    6[6-(1,1,7),6-(1,6),6-(1,6)]
   192       8.851061       8.851061       8.851061    6[1-(0),6-(1,7),6-(6,6)]
   193       9.399178       9.399178       9.399178    6[1-(0),6-(1,6),7-(6,29)]
   194        9.12973        9.12973        9.12973    6[1-(0),1-(0),6-(6,6),7-(6,6)]
   195       9.492617       9.492617       9.492617    6[6-(6,6),7-(6,6),8-(0)]
   196       7.352173       7.352173       7.352173    6[6-(6,6),7-(6,6),8-(0)]
   197       8.639821       8.639821       8.639821    6[6-(1,6),6-(6,6),6-(7,8)]
   198        1.33192        1.33192        1.33192    6[1-(0),6-(6,6),6-(6,6)]
   199       0.299986       0.299986       0.299986    6[6-(1,6),6-(6,6),6-(7,8)]
   200       9.060784       9.060784       9.060784    6[6-(6,6),8-(0),8-(29)]
   201       8.336576       8.336576       8.336576    6[6-(1,6),6-(6,6),6-(8,8)]
   202       8.994924       8.994924       8.994924    6[1-(0),6-(1,6),6-(6,6)]
   203       8.328898       8.328898       8.328898    6[1-(0),6-(1,6),6-(1,6)]
   204      -2.034889      -2.034889      -2.034889    6[1-(0),1-(0),1-(0),8-(1)]
   205       3.888839       3.888839       3.888839    6[1-(0),6-(1,6),7-(6,29)]
   206       3.406549       3.406549       3.406549    6[1-(0),6-(1,7),6-(6,6)]
   207       2.039303       2.039303       2.039303    6[6-(1,1,7),6-(1,6),6-(1,6)]
   208       1.195686       1.195686       1.195686    6[1-(0),6-(1,7),6-(6,6)]
   209       1.743812       1.743812       1.743812    6[1-(0),6-(1,6),7-(6,29)]
   210       1.474334       1.474334       1.474334    6[1-(0),1-(0),6-(6,6),7-(6,6)]
   211       1.837174       1.837174       1.837174    6[6-(6,6),7-(6,6),8-(0)]
   212      -0.303255      -0.303255      -0.303255    6[6-(6,6),7-(6,6),8-(0)]
   213       0.984356       0.984356       0.984356    6[6-(1,6),6-(6,6),6-(7,8)]
   214       8.987391       8.987391       8.987391    6[1-(0),6-(6,6),6-(6,6)]
   215       7.955441       7.955441       7.955441    6[6-(1,6),6-(6,6),6-(7,8)]
   216       1.405493       1.405493       1.405493    6[6-(6,6),8-(0),8-(29)]
   217        0.68131        0.68131        0.68131    6[6-(1,6),6-(6,6),6-(8,8)]
   218       1.339681       1.339681       1.339681    6[1-(0),6-(1,6),6-(6,6)]
   219       0.673677       0.673677       0.673677    6[1-(0),6-(1,6),6-(1,6)]
   220       5.620542       5.620542       5.620542    6[1-(0),1-(0),1-(0),8-(1)]
   221      -3.888977      -3.888977      -3.888977    6[1-(0),6-(1,6),7-(6,29)]
   222      -3.406697      -3.406697      -3.406697    6[1-(0),6-(1,7),6-(6,6)]
   223      -2.039453      -2.039453      -2.039453    6[6-(1,1,7),6-(1,6),6-(1,6)]
   224      -1.195827      -1.195827      -1.195827    6[1-(0),6-(1,7),6-(6,6)]
   225      -1.743944      -1.743944      -1.743944    6[1-(0),6-(1,6),7-(6,29)]
   226      -1.474496      -1.474496      -1.474496    6[1-(0),1-(0),6-(6,6),7-(6,6)]
   227      -1.837383      -1.837383      -1.837383    6[6-(6,6),7-(6,6),8-(0)]
   228       0.303061       0.303061       0.303061    6[6-(6,6),7-(6,6),8-(0)]
   229      -0.984587      -0.984587      -0.984587    6[6-(1,6),6-(6,6),6-(7,8)]
   230       6.323314       6.323314       6.323314    6[1-(0),6-(6,6),6-(6,6)]
   231       7.355248       7.355248       7.355248    6[6-(1,6),6-(6,6),6-(7,8)]
   232       -1.40555       -1.40555       -1.40555    6[6-(6,6),8-(0),8-(29)]
   233      -0.681342      -0.681342      -0.681342    6[6-(1,6),6-(6,6),6-(8,8)]
   234       -1.33969       -1.33969       -1.33969    6[1-(0),6-(1,6),6-(6,6)]
   235      -0.673664      -0.673664      -0.673664    6[1-(0),6-(1,6),6-(1,6)]
   236       9.690123       9.690123       9.690123    6[1-(0),1-(0),1-(0),8-(1)]
   237      10.732733      10.732733      10.732733    7[6-(1,6),6-(1,6),29-(7,8,8)]
   238       8.655036       8.655036       8.655036    7[6-(1,1,6),6-(6,8),6-(6,8)]
   239       4.577837       4.577837       4.577837    7[6-(1,6),6-(1,6),29-(7,8,8)]
   240       6.655476       6.655476       6.655476    7[6-(1,1,6),6-(6,8),6-(6,8)]
   241      -3.077499      -3.077499      -3.077499    7[6-(1,6),6-(1,6),29-(7,8,8)]
   242      -0.999802      -0.999802      -0.999802    7[6-(1,1,6),6-(6,8),6-(6,8)]
   243       3.077397       3.077397       3.077397    7[6-(1,6),6-(1,6),29-(7,8,8)]
   244       0.999758       0.999758       0.999758    7[6-(1,1,6),6-(6,8),6-(6,8)]
   245        4.57786        4.57786        4.57786    7[6-(1,6),6-(1,6),29-(7,8,8)]
   246       6.655545       6.655545       6.655545    7[6-(1,1,6),6-(6,8),6-(6,8)]
   247      10.732738      10.732738      10.732738    7[6-(1,6),6-(1,6),29-(7,8,8)]
   248       8.655111       8.655111       8.655111    7[6-(1,1,6),6-(6,8),6-(6,8)]
   249       3.077374       3.077374       3.077374    7[6-(1,6),6-(1,6),29-(7,8,8)]
   250       0.999689       0.999689       0.999689    7[6-(1,1,6),6-(6,8),6-(6,8)]
   251      -3.077504      -3.077504      -3.077504    7[6-(1,6),6-(1,6),29-(7,8,8)]
   252      -0.999877      -0.999877      -0.999877    7[6-(1,1,6),6-(6,8),6-(6,8)]
   253      -4.637725      -4.637725      -4.637725    8[6-(6,7)]
   254       6.447238       6.447238       6.447238    8[6-(6,7)]
   255      10.221379      10.221379      10.221379    8[6-(6,8),29-(7,7,8)]
   256       8.518672       8.518672       8.518672    8[6-(6,8)]
   257      -2.403827      -2.403827      -2.403827    8[1-(0),6-(1,1,1)]
   258       4.637516       4.637516       4.637516    8[6-(6,7)]
   259       8.863283       8.863283       8.863283    8[6-(6,7)]
   260       5.089233       5.089233       5.089233    8[6-(6,8),29-(7,7,8)]
   261       6.791927       6.791927       6.791927    8[6-(6,8)]
   262       2.403738       2.403738       2.403738    8[1-(0),6-(1,1,1)]
   263      12.292959      12.292959      12.292959    8[6-(6,7)]
   264       1.207996       1.207996       1.207996    8[6-(6,7)]
   265      -2.566145      -2.566145      -2.566145    8[6-(6,8),29-(7,7,8)]
   266      -0.863438      -0.863438      -0.863438    8[6-(6,8)]
   267      10.059061      10.059061      10.059061    8[1-(0),6-(1,1,1)]
   268       3.017718       3.017718       3.017718    8[6-(6,7)]
   269      -1.208049      -1.208049      -1.208049    8[6-(6,7)]
   270       2.566001       2.566001       2.566001    8[6-(6,8),29-(7,7,8)]
   271       0.863307       0.863307       0.863307    8[6-(6,8)]
   272       5.251496       5.251496       5.251496    8[1-(0),6-(1,1,1)]
   273       4.637605       4.637605       4.637605    8[6-(6,7)]
   274       8.863344       8.863344       8.863344    8[6-(6,7)]
   275        5.08919        5.08919        5.08919    8[6-(6,8),29-(7,7,8)]
   276       6.791902       6.791902       6.791902    8[6-(6,8)]
   277        2.40372        2.40372        2.40372    8[1-(0),6-(1,1,1)]
   278      10.673072      10.673072      10.673072    8[6-(6,7)]
   279       6.447303       6.447303       6.447303    8[6-(6,7)]
   280      10.221337      10.221337      10.221337    8[6-(6,8),29-(7,7,8)]
   281       8.518668       8.518668       8.518668    8[6-(6,8)]
   282      -2.403863      -2.403863      -2.403863    8[1-(0),6-(1,1,1)]
   283       3.017629       3.017629       3.017629    8[6-(6,7)]
   284       -1.20811       -1.20811       -1.20811    8[6-(6,7)]
   285       2.566044       2.566044       2.566044    8[6-(6,8),29-(7,7,8)]
   286       0.863332       0.863332       0.863332    8[6-(6,8)]
   287       5.251514       5.251514       5.251514    8[1-(0),6-(1,1,1)]
   288      -3.017838      -3.017838      -3.017838    8[6-(6,7)]
   289       1.207931       1.207931       1.207931    8[6-(6,7)]
   290      -2.566103      -2.566103      -2.566103    8[6-(6,8),29-(7,7,8)]
   291      -0.863434      -0.863434      -0.863434    8[6-(6,8)]
   292      10.059097      10.059097      10.059097    8[1-(0),6-(1,1,1)]
