# Supplementary material for: A collection of forcefield precursors for metal–organic frameworks
Source: RSC Adv. 2019 Nov 13;9(63):36492–507. doi: 10.1039/c9ra07327b (PMC9075174; doi:10.1039/c9ra07327b)
Supplement: RA-009-C9RA07327B-s2395 [file RA-009-C9RA07327B-s2395.txt]

TEYHIP_charged

21.439300    0.000000    0.000000
-7.146356    20.213193    0.000000
-7.146356    -10.106432    17.505234

     1            0.0            0.0            0.0    48[7-(6,6),7-(6,6),7-(6,6),7-(6,6),7-(6,6),7-(6,6)]
     2       7.146472       7.146472       7.146472    48[7-(6,6),7-(6,6),7-(6,6),7-(6,6),7-(6,6),7-(6,6)]
     3      -7.146356      -7.146356      -7.146356    48[7-(6,6),7-(6,6),7-(6,6),7-(6,6),7-(6,6),7-(6,6)]
     4       7.146472       7.146472       7.146472    48[7-(6,6),7-(6,6),7-(6,6),7-(6,6),7-(6,6),7-(6,6)]
     5       6.509114       6.509114       6.509114    1[6-(6,7)]
     6      12.534909      12.534909      12.534909    1[6-(6,6)]
     7      10.795493      10.795493      10.795493    1[6-(6,6)]
     8      19.062408      19.062408      19.062408    1[6-(6,7)]
     9      11.128499      11.128499      11.128499    1[6-(6,6)]
    10      10.200903      10.200903      10.200903    1[7-(6,6)]
    11      -2.809868      -2.809868      -2.809868    1[6-(6,7)]
    12      -4.076229      -4.076229      -4.076229    1[6-(6,6)]
    13      -0.833195      -0.833195      -0.833195    1[6-(6,6)]
    14       0.275945       0.275945       0.275945    1[6-(6,7)]
    15      14.767456      14.767456      14.767456    1[6-(6,6)]
    16      -2.751305      -2.751305      -2.751305    1[7-(6,6)]
    17      -5.451204      -5.451204      -5.451204    1[6-(6,7)]
    18      -3.450198      -3.450198      -3.450198    1[6-(6,6)]
    19      -2.336813      -2.336813      -2.336813    1[6-(6,6)]
    20      -4.383555      -4.383555      -4.383555    1[6-(6,7)]
    21       1.157831       1.157831       1.157831    1[6-(6,6)]
    22      -0.830333      -0.830333      -0.830333    1[7-(6,6)]
    23       1.752422       1.752422       1.752422    1[6-(6,7)]
    24       2.138337       2.138337       2.138337    1[6-(6,6)]
    25       6.667691       6.667691       6.667691    1[6-(6,6)]
    26       6.484733       6.484733       6.484733    1[6-(6,7)]
    27       1.532333       1.532333       1.532333    1[6-(6,6)]
    28       7.673911       7.673911       7.673911    1[7-(6,6)]
    29      -0.637437      -0.637437      -0.637437    1[6-(6,7)]
    30      -1.757985      -1.757985      -1.757985    1[6-(6,6)]
    31      17.941852      17.941852      17.941852    1[6-(6,6)]
    32      11.916044      11.916044      11.916044    1[6-(6,7)]
    33      -3.164378      -3.164378      -3.164378    1[6-(6,6)]
    34      17.347286      17.347286      17.347286    1[7-(6,6)]
    35       4.336507       4.336507       4.336507    1[6-(6,7)]
    36       3.070172       3.070172       3.070172    1[6-(6,6)]
    37       6.313229       6.313229       6.313229    1[6-(6,6)]
    38       7.422343       7.422343       7.422343    1[6-(6,7)]
    39       0.474606       0.474606       0.474606    1[6-(6,6)]
    40       4.395136       4.395136       4.395136    1[7-(6,6)]
    41       1.695231       1.695231       1.695231    1[6-(6,7)]
    42       3.696224       3.696224       3.696224    1[6-(6,6)]
    43       4.809657       4.809657       4.809657    1[6-(6,6)]
    44       2.762925       2.762925       2.762925    1[6-(6,7)]
    45       8.304237       8.304237       8.304237    1[6-(6,6)]
    46       6.316112       6.316112       6.316112    1[7-(6,6)]
    47      -5.394069      -5.394069      -5.394069    1[6-(6,7)]
    48      16.431121      16.431121      16.431121    1[6-(6,6)]
    49      13.814095      13.814095      13.814095    1[6-(6,6)]
    50      13.631164      13.631164      13.631164    1[6-(6,7)]
    51       8.678712       8.678712       8.678712    1[6-(6,6)]
    52      14.820298      14.820298      14.820298    1[7-(6,6)]
    53       13.65547       13.65547       13.65547    1[6-(6,7)]
    54        5.38854        5.38854        5.38854    1[6-(6,6)]
    55       3.649094       3.649094       3.649094    1[6-(6,6)]
    56       4.769668       4.769668       4.769668    1[6-(6,7)]
    57       3.982088       3.982088       3.982088    1[6-(6,6)]
    58         3.0545         3.0545         3.0545    1[7-(6,6)]
    59       11.48296       11.48296       11.48296    1[6-(6,7)]
    60      10.216612      10.216612      10.216612    1[6-(6,6)]
    61      13.459676      13.459676      13.459676    1[6-(6,6)]
    62      -6.870499      -6.870499      -6.870499    1[6-(6,7)]
    63       7.621039       7.621039       7.621039    1[6-(6,6)]
    64       11.54157       11.54157       11.54157    1[7-(6,6)]
    65       8.841607       8.841607       8.841607    1[6-(6,7)]
    66      10.842612      10.842612      10.842612    1[6-(6,6)]
    67      11.956037      11.956037      11.956037    1[6-(6,6)]
    68       9.909295       9.909295       9.909295    1[6-(6,7)]
    69      15.450631      15.450631      15.450631    1[6-(6,6)]
    70      13.462506      13.462506      13.462506    1[7-(6,6)]
    71       8.898796       8.898796       8.898796    1[6-(6,7)]
    72       9.284712       9.284712       9.284712    1[6-(6,6)]
    73      -0.478687      -0.478687      -0.478687    1[6-(6,6)]
    74      -0.661644      -0.661644      -0.661644    1[6-(6,7)]
    75      15.825073      15.825073      15.825073    1[6-(6,6)]
    76       0.527544       0.527544       0.527544    1[7-(6,6)]
    77       0.637474       0.637474       0.637474    1[6-(6,7)]
    78      -5.388321      -5.388321      -5.388321    1[6-(6,6)]
    79      -3.648905      -3.648905      -3.648905    1[6-(6,6)]
    80      -11.91582      -11.91582      -11.91582    1[6-(6,7)]
    81      -3.981911      -3.981911      -3.981911    1[6-(6,6)]
    82      -3.054315      -3.054315      -3.054315    1[7-(6,6)]
    83       9.956456       9.956456       9.956456    1[6-(6,7)]
    84      11.222817      11.222817      11.222817    1[6-(6,6)]
    85       7.979783       7.979783       7.979783    1[6-(6,6)]
    86       6.870643       6.870643       6.870643    1[6-(6,7)]
    87      -7.620868      -7.620868      -7.620868    1[6-(6,6)]
    88       9.897893       9.897893       9.897893    1[7-(6,6)]
    89      12.597792      12.597792      12.597792    1[6-(6,7)]
    90      10.596786      10.596786      10.596786    1[6-(6,6)]
    91       9.483401       9.483401       9.483401    1[6-(6,6)]
    92      11.530143      11.530143      11.530143    1[6-(6,7)]
    93       5.988757       5.988757       5.988757    1[6-(6,6)]
    94       7.976921       7.976921       7.976921    1[7-(6,6)]
    95       5.394166       5.394166       5.394166    1[6-(6,7)]
    96       5.008251       5.008251       5.008251    1[6-(6,6)]
    97       0.478897       0.478897       0.478897    1[6-(6,6)]
    98       0.661855       0.661855       0.661855    1[6-(6,7)]
    99       5.614255       5.614255       5.614255    1[6-(6,6)]
   100      -0.527323      -0.527323      -0.527323    1[7-(6,6)]
   101       7.784025       7.784025       7.784025    1[6-(6,7)]
   102       8.904573       8.904573       8.904573    1[6-(6,6)]
   103     -10.795264     -10.795264     -10.795264    1[6-(6,6)]
   104      -4.769456      -4.769456      -4.769456    1[6-(6,7)]
   105      10.310966      10.310966      10.310966    1[6-(6,6)]
   106     -10.200698     -10.200698     -10.200698    1[7-(6,6)]
   107       2.810081       2.810081       2.810081    1[6-(6,7)]
   108       4.076416       4.076416       4.076416    1[6-(6,6)]
   109       0.833359       0.833359       0.833359    1[6-(6,6)]
   110      -0.275755      -0.275755      -0.275755    1[6-(6,7)]
   111       6.671982       6.671982       6.671982    1[6-(6,6)]
   112       2.751452       2.751452       2.751452    1[7-(6,6)]
   113       5.451357       5.451357       5.451357    1[6-(6,7)]
   114       3.450364       3.450364       3.450364    1[6-(6,6)]
   115       2.336931       2.336931       2.336931    1[6-(6,6)]
   116       4.383663       4.383663       4.383663    1[6-(6,7)]
   117      -1.157649      -1.157649      -1.157649    1[6-(6,6)]
   118       0.830476       0.830476       0.830476    1[7-(6,6)]
   119      12.540657      12.540657      12.540657    1[6-(6,7)]
   120      -9.284533      -9.284533      -9.284533    1[6-(6,6)]
   121      -6.667507      -6.667507      -6.667507    1[6-(6,6)]
   122      -6.484576      -6.484576      -6.484576    1[6-(6,7)]
   123      -1.532124      -1.532124      -1.532124    1[6-(6,6)]
   124       -7.67371       -7.67371       -7.67371    1[7-(6,6)]
   125      -6.508882      -6.508882      -6.508882    1[6-(6,7)]
   126       1.758048       1.758048       1.758048    1[6-(6,6)]
   127       3.497494       3.497494       3.497494    1[6-(6,6)]
   128        2.37692        2.37692        2.37692    1[6-(6,7)]
   129         3.1645         3.1645         3.1645    1[6-(6,6)]
   130       4.092088       4.092088       4.092088    1[7-(6,6)]
   131      -4.336372      -4.336372      -4.336372    1[6-(6,7)]
   132      -3.070024      -3.070024      -3.070024    1[6-(6,6)]
   133      -6.313088      -6.313088      -6.313088    1[6-(6,6)]
   134      14.017087      14.017087      14.017087    1[6-(6,7)]
   135      -0.474451      -0.474451      -0.474451    1[6-(6,6)]
   136      -4.394982      -4.394982      -4.394982    1[7-(6,6)]
   137      -1.695019      -1.695019      -1.695019    1[6-(6,7)]
   138      -3.696024      -3.696024      -3.696024    1[6-(6,6)]
   139      -4.809449      -4.809449      -4.809449    1[6-(6,6)]
   140      -2.762707      -2.762707      -2.762707    1[6-(6,7)]
   141      -8.304043      -8.304043      -8.304043    1[6-(6,6)]
   142      -6.315918      -6.315918      -6.315918    1[7-(6,6)]
   143      -1.752208      -1.752208      -1.752208    1[6-(6,7)]
   144      -2.138124      -2.138124      -2.138124    1[6-(6,6)]
   145       7.625275       7.625275       7.625275    1[6-(6,6)]
   146       7.808232       7.808232       7.808232    1[6-(6,7)]
   147      -8.678485      -8.678485      -8.678485    1[6-(6,6)]
   148       6.619044       6.619044       6.619044    1[7-(6,6)]
   149      13.055175      13.055175      13.055175    6[1-(0),6-(1,6),7-(6,48)]
   150      12.404849      12.404849      12.404849    6[1-(0),6-(1,7),6-(6,7)]
   151      11.511553      11.511553      11.511553    6[6-(1,6),6-(1,6),7-(1,6)]
   152      11.375778      11.375778      11.375778    6[1-(0),6-(1,7),6-(6,7)]
   153      12.054688      12.054688      12.054688    6[1-(0),6-(1,6),7-(6,48)]
   154      10.818344      10.818344      10.818344    6[6-(6,6),7-(1,6),8-(0)]
   155       9.866443       9.866443       9.866443    6[6-(1,6),6-(1,6),6-(7,8)]
   156      10.266642      10.266642      10.266642    6[1-(0),6-(6,6),6-(6,6)]
   157      -2.401098      -2.401098      -2.401098    6[1-(0),6-(1,6),7-(6,48)]
   158      -3.200077      -3.200077      -3.200077    6[1-(0),6-(1,7),6-(6,7)]
   159      -2.584064      -2.584064      -2.584064    6[6-(1,6),6-(1,6),7-(1,6)]
   160      -1.264833      -1.264833      -1.264833    6[1-(0),6-(1,7),6-(6,7)]
   161      -0.611641      -0.611641      -0.611641    6[1-(0),6-(1,6),7-(6,48)]
   162      -4.512181      -4.512181      -4.512181    6[6-(6,6),7-(1,6),8-(0)]
   163      -4.875231      -4.875231      -4.875231    6[6-(1,6),6-(1,6),6-(7,8)]
   164      15.340597      15.340597      15.340597    6[1-(0),6-(6,6),6-(6,6)]
   165      -4.805171      -4.805171      -4.805171    6[1-(0),6-(1,6),7-(6,48)]
   166      -3.608855      -3.608855      -3.608855    6[1-(0),6-(1,7),6-(6,7)]
   167      -2.641236      -2.641236      -2.641236    6[6-(1,6),6-(1,6),7-(1,6)]
   168      -2.968552      -2.968552      -2.968552    6[1-(0),6-(1,7),6-(6,7)]
   169      -4.190594      -4.190594      -4.190594    6[1-(0),6-(1,6),7-(6,48)]
   170      -0.784582      -0.784582      -0.784582    6[6-(6,6),7-(1,6),8-(0)]
   171       0.621836       0.621836       0.621836    6[6-(1,6),6-(1,6),6-(7,8)]
   172       1.442254       1.442254       1.442254    6[1-(0),6-(6,6),6-(6,6)]
   173       1.297915       1.297915       1.297915    6[1-(0),6-(1,6),7-(6,48)]
   174       1.550903       1.550903       1.550903    6[1-(0),6-(1,7),6-(6,7)]
   175       8.006923       8.006923       8.006923    6[6-(1,6),6-(1,6),7-(1,6)]
   176       7.150784       7.150784       7.150784    6[1-(0),6-(1,7),6-(6,7)]
   177       7.040723       7.040723       7.040723    6[1-(0),6-(1,6),7-(6,48)]
   178       1.625239       1.625239       1.625239    6[6-(6,6),7-(1,6),8-(0)]
   179       1.533772       1.533772       1.533772    6[6-(1,6),6-(1,6),6-(7,8)]
   180       1.536628       1.536628       1.536628    6[1-(0),6-(6,6),6-(6,6)]
   181      -1.237739      -1.237739      -1.237739    6[1-(0),6-(1,6),7-(6,48)]
   182      -1.888057      -1.888057      -1.888057    6[1-(0),6-(1,7),6-(6,7)]
   183      18.657937      18.657937      18.657937    6[6-(1,6),6-(1,6),7-(1,6)]
   184      18.522144      18.522144      18.522144    6[1-(0),6-(1,7),6-(6,7)]
   185      19.201048      19.201048      19.201048    6[1-(0),6-(1,6),7-(6,48)]
   186       -3.47455       -3.47455       -3.47455    6[6-(6,6),7-(1,6),8-(0)]
   187      -4.426449      -4.426449      -4.426449    6[6-(1,6),6-(1,6),6-(7,8)]
   188       -4.02624       -4.02624       -4.02624    6[1-(0),6-(6,6),6-(6,6)]
   189       4.745287       4.745287       4.745287    6[1-(0),6-(1,6),7-(6,48)]
   190       3.946323       3.946323       3.946323    6[1-(0),6-(1,7),6-(6,7)]
   191       4.562351       4.562351       4.562351    6[6-(1,6),6-(1,6),7-(1,6)]
   192        5.88158        5.88158        5.88158    6[1-(0),6-(1,7),6-(6,7)]
   193       6.534757       6.534757       6.534757    6[1-(0),6-(1,6),7-(6,48)]
   194       2.634254       2.634254       2.634254    6[6-(6,6),7-(1,6),8-(0)]
   195       2.271224       2.271224       2.271224    6[6-(1,6),6-(1,6),6-(7,8)]
   196       1.047755       1.047755       1.047755    6[1-(0),6-(6,6),6-(6,6)]
   197       2.341271       2.341271       2.341271    6[1-(0),6-(1,6),7-(6,48)]
   198       3.537578       3.537578       3.537578    6[1-(0),6-(1,7),6-(6,7)]
   199       4.505208       4.505208       4.505208    6[6-(1,6),6-(1,6),7-(1,6)]
   200        4.17791        4.17791        4.17791    6[1-(0),6-(1,7),6-(6,7)]
   201       2.955874       2.955874       2.955874    6[1-(0),6-(1,6),7-(6,48)]
   202       6.361841       6.361841       6.361841    6[6-(6,6),7-(1,6),8-(0)]
   203       7.768256       7.768256       7.768256    6[6-(1,6),6-(1,6),6-(7,8)]
   204       8.588664       8.588664       8.588664    6[1-(0),6-(6,6),6-(6,6)]
   205      15.590714      15.590714      15.590714    6[1-(0),6-(1,6),7-(6,48)]
   206      15.843687      15.843687      15.843687    6[1-(0),6-(1,7),6-(6,7)]
   207      15.153336      15.153336      15.153336    6[6-(1,6),6-(1,6),7-(1,6)]
   208      14.297198      14.297198      14.297198    6[1-(0),6-(1,7),6-(6,7)]
   209      14.187153      14.187153      14.187153    6[1-(0),6-(1,6),7-(6,48)]
   210      15.917987      15.917987      15.917987    6[6-(6,6),7-(1,6),8-(0)]
   211      15.826501      15.826501      15.826501    6[6-(1,6),6-(1,6),6-(7,8)]
   212       8.682997       8.682997       8.682997    6[1-(0),6-(6,6),6-(6,6)]
   213        5.90881        5.90881        5.90881    6[1-(0),6-(1,6),7-(6,48)]
   214       5.258477       5.258477       5.258477    6[1-(0),6-(1,7),6-(6,7)]
   215       4.365167       4.365167       4.365167    6[6-(1,6),6-(1,6),7-(1,6)]
   216       4.229388       4.229388       4.229388    6[1-(0),6-(1,7),6-(6,7)]
   217       4.908307       4.908307       4.908307    6[1-(0),6-(1,6),7-(6,48)]
   218        3.67195        3.67195        3.67195    6[6-(6,6),7-(1,6),8-(0)]
   219       2.720036       2.720036       2.720036    6[6-(1,6),6-(1,6),6-(7,8)]
   220       3.120229       3.120229       3.120229    6[1-(0),6-(6,6),6-(6,6)]
   221      11.891738      11.891738      11.891738    6[1-(0),6-(1,6),7-(6,48)]
   222      11.092767      11.092767      11.092767    6[1-(0),6-(1,7),6-(6,7)]
   223      11.708794      11.708794      11.708794    6[6-(1,6),6-(1,6),7-(1,6)]
   224      13.028029      13.028029      13.028029    6[1-(0),6-(1,7),6-(6,7)]
   225      13.681212      13.681212      13.681212    6[1-(0),6-(1,6),7-(6,48)]
   226       9.780685       9.780685       9.780685    6[6-(6,6),7-(1,6),8-(0)]
   227       9.417648       9.417648       9.417648    6[6-(1,6),6-(1,6),6-(7,8)]
   228       8.194182       8.194182       8.194182    6[1-(0),6-(6,6),6-(6,6)]
   229       9.487647       9.487647       9.487647    6[1-(0),6-(1,6),7-(6,48)]
   230      10.683962      10.683962      10.683962    6[1-(0),6-(1,7),6-(6,7)]
   231      11.651594      11.651594      11.651594    6[6-(1,6),6-(1,6),7-(1,6)]
   232      11.324289      11.324289      11.324289    6[1-(0),6-(1,7),6-(6,7)]
   233      10.102247      10.102247      10.102247    6[1-(0),6-(1,6),7-(6,48)]
   234      13.508238      13.508238      13.508238    6[6-(6,6),7-(1,6),8-(0)]
   235       14.91466       14.91466       14.91466    6[6-(1,6),6-(1,6),6-(7,8)]
   236      15.735065      15.735065      15.735065    6[1-(0),6-(6,6),6-(6,6)]
   237        8.44428        8.44428        8.44428    6[1-(0),6-(1,6),7-(6,48)]
   238        8.69727        8.69727        8.69727    6[1-(0),6-(1,7),6-(6,7)]
   239       0.860565       0.860565       0.860565    6[6-(1,6),6-(1,6),7-(1,6)]
   240       0.004414       0.004414       0.004414    6[1-(0),6-(1,7),6-(6,7)]
   241      -0.105646      -0.105646      -0.105646    6[1-(0),6-(1,6),7-(6,48)]
   242       8.771603       8.771603       8.771603    6[6-(6,6),7-(1,6),8-(0)]
   243       8.680132       8.680132       8.680132    6[6-(1,6),6-(1,6),6-(7,8)]
   244      15.829357      15.829357      15.829357    6[1-(0),6-(6,6),6-(6,6)]
   245      -5.908587      -5.908587      -5.908587    6[1-(0),6-(1,6),7-(6,48)]
   246      -5.258261      -5.258261      -5.258261    6[1-(0),6-(1,7),6-(6,7)]
   247      -4.364965      -4.364965      -4.364965    6[6-(1,6),6-(1,6),7-(1,6)]
   248       -4.22919       -4.22919       -4.22919    6[1-(0),6-(1,7),6-(6,7)]
   249        -4.9081        -4.9081        -4.9081    6[1-(0),6-(1,6),7-(6,48)]
   250      -3.671756      -3.671756      -3.671756    6[6-(6,6),7-(1,6),8-(0)]
   251      -2.719855      -2.719855      -2.719855    6[6-(1,6),6-(1,6),6-(7,8)]
   252      -3.120054      -3.120054      -3.120054    6[1-(0),6-(6,6),6-(6,6)]
   253       9.547686       9.547686       9.547686    6[1-(0),6-(1,6),7-(6,48)]
   254      10.346665      10.346665      10.346665    6[1-(0),6-(1,7),6-(6,7)]
   255       9.730652       9.730652       9.730652    6[6-(1,6),6-(1,6),7-(1,6)]
   256       8.411421       8.411421       8.411421    6[1-(0),6-(1,7),6-(6,7)]
   257       7.758229       7.758229       7.758229    6[1-(0),6-(1,6),7-(6,48)]
   258      11.658769      11.658769      11.658769    6[6-(6,6),7-(1,6),8-(0)]
   259      12.021819      12.021819      12.021819    6[6-(1,6),6-(1,6),6-(7,8)]
   260      -8.194009      -8.194009      -8.194009    6[1-(0),6-(6,6),6-(6,6)]
   261      11.951759      11.951759      11.951759    6[1-(0),6-(1,6),7-(6,48)]
   262      10.755443      10.755443      10.755443    6[1-(0),6-(1,7),6-(6,7)]
   263       9.787824       9.787824       9.787824    6[6-(1,6),6-(1,6),7-(1,6)]
   264       10.11514       10.11514       10.11514    6[1-(0),6-(1,7),6-(6,7)]
   265      11.337182      11.337182      11.337182    6[1-(0),6-(1,6),7-(6,48)]
   266        7.93117        7.93117        7.93117    6[6-(6,6),7-(1,6),8-(0)]
   267       6.524752       6.524752       6.524752    6[6-(1,6),6-(1,6),6-(7,8)]
   268       5.704334       5.704334       5.704334    6[1-(0),6-(6,6),6-(6,6)]
   269       5.848673       5.848673       5.848673    6[1-(0),6-(1,6),7-(6,48)]
   270       5.595685       5.595685       5.595685    6[1-(0),6-(1,7),6-(6,7)]
   271      -0.860335      -0.860335      -0.860335    6[6-(1,6),6-(1,6),7-(1,6)]
   272      -0.004196      -0.004196      -0.004196    6[1-(0),6-(1,7),6-(6,7)]
   273       0.105865       0.105865       0.105865    6[1-(0),6-(1,6),7-(6,48)]
   274       5.521349       5.521349       5.521349    6[6-(6,6),7-(1,6),8-(0)]
   275       5.612816       5.612816       5.612816    6[6-(1,6),6-(1,6),6-(7,8)]
   276        5.60996        5.60996        5.60996    6[1-(0),6-(6,6),6-(6,6)]
   277       8.384327       8.384327       8.384327    6[1-(0),6-(1,6),7-(6,48)]
   278       9.034645       9.034645       9.034645    6[1-(0),6-(1,7),6-(6,7)]
   279     -11.511349     -11.511349     -11.511349    6[6-(1,6),6-(1,6),7-(1,6)]
   280     -11.375556     -11.375556     -11.375556    6[1-(0),6-(1,7),6-(6,7)]
   281      -12.05446      -12.05446      -12.05446    6[1-(0),6-(1,6),7-(6,48)]
   282      10.621138      10.621138      10.621138    6[6-(6,6),7-(1,6),8-(0)]
   283      11.573037      11.573037      11.573037    6[6-(1,6),6-(1,6),6-(7,8)]
   284      11.172828      11.172828      11.172828    6[1-(0),6-(6,6),6-(6,6)]
   285       2.401301       2.401301       2.401301    6[1-(0),6-(1,6),7-(6,48)]
   286       3.200265       3.200265       3.200265    6[1-(0),6-(1,7),6-(6,7)]
   287       2.584237       2.584237       2.584237    6[6-(1,6),6-(1,6),7-(1,6)]
   288       1.265008       1.265008       1.265008    6[1-(0),6-(1,7),6-(6,7)]
   289       0.611831       0.611831       0.611831    6[1-(0),6-(1,6),7-(6,48)]
   290       4.512334       4.512334       4.512334    6[6-(6,6),7-(1,6),8-(0)]
   291       4.875364       4.875364       4.875364    6[6-(1,6),6-(1,6),6-(7,8)]
   292       6.098833       6.098833       6.098833    6[1-(0),6-(6,6),6-(6,6)]
   293       4.805317       4.805317       4.805317    6[1-(0),6-(1,6),7-(6,48)]
   294        3.60901        3.60901        3.60901    6[1-(0),6-(1,7),6-(6,7)]
   295        2.64138        2.64138        2.64138    6[6-(1,6),6-(1,6),7-(1,6)]
   296       2.968678       2.968678       2.968678    6[1-(0),6-(1,7),6-(6,7)]
   297       4.190714       4.190714       4.190714    6[1-(0),6-(1,6),7-(6,48)]
   298       0.784747       0.784747       0.784747    6[6-(6,6),7-(1,6),8-(0)]
   299      -0.621668      -0.621668      -0.621668    6[6-(1,6),6-(1,6),6-(7,8)]
   300      -1.442076      -1.442076      -1.442076    6[1-(0),6-(6,6),6-(6,6)]
   301      -8.444126      -8.444126      -8.444126    6[1-(0),6-(1,6),7-(6,48)]
   302      -8.697099      -8.697099      -8.697099    6[1-(0),6-(1,7),6-(6,7)]
   303      -8.006748      -8.006748      -8.006748    6[6-(1,6),6-(1,6),7-(1,6)]
   304       -7.15061       -7.15061       -7.15061    6[1-(0),6-(1,7),6-(6,7)]
   305      -7.040565      -7.040565      -7.040565    6[1-(0),6-(1,6),7-(6,48)]
   306      -8.771399      -8.771399      -8.771399    6[6-(6,6),7-(1,6),8-(0)]
   307      -8.679913      -8.679913      -8.679913    6[6-(1,6),6-(1,6),6-(7,8)]
   308      -1.536409      -1.536409      -1.536409    6[1-(0),6-(6,6),6-(6,6)]
   309       1.237778       1.237778       1.237778    6[1-(0),6-(1,6),7-(6,48)]
   310       1.888111       1.888111       1.888111    6[1-(0),6-(1,7),6-(6,7)]
   311       2.781421       2.781421       2.781421    6[6-(1,6),6-(1,6),7-(1,6)]
   312         2.9172         2.9172         2.9172    6[1-(0),6-(1,7),6-(6,7)]
   313       2.238281       2.238281       2.238281    6[1-(0),6-(1,6),7-(6,48)]
   314       3.474638       3.474638       3.474638    6[6-(6,6),7-(1,6),8-(0)]
   315       4.426552       4.426552       4.426552    6[6-(1,6),6-(1,6),6-(7,8)]
   316       4.026359       4.026359       4.026359    6[1-(0),6-(6,6),6-(6,6)]
   317       -4.74515       -4.74515       -4.74515    6[1-(0),6-(1,6),7-(6,48)]
   318      -3.946179      -3.946179      -3.946179    6[1-(0),6-(1,7),6-(6,7)]
   319      -4.562206      -4.562206      -4.562206    6[6-(1,6),6-(1,6),7-(1,6)]
   320      -5.881441      -5.881441      -5.881441    6[1-(0),6-(1,7),6-(6,7)]
   321      -6.534624      -6.534624      -6.534624    6[1-(0),6-(1,6),7-(6,48)]
   322      -2.634097      -2.634097      -2.634097    6[6-(6,6),7-(1,6),8-(0)]
   323       -2.27106       -2.27106       -2.27106    6[6-(1,6),6-(1,6),6-(7,8)]
   324      -1.047594      -1.047594      -1.047594    6[1-(0),6-(6,6),6-(6,6)]
   325      -2.341059      -2.341059      -2.341059    6[1-(0),6-(1,6),7-(6,48)]
   326      -3.537374      -3.537374      -3.537374    6[1-(0),6-(1,7),6-(6,7)]
   327      -4.505006      -4.505006      -4.505006    6[6-(1,6),6-(1,6),7-(1,6)]
   328      -4.177701      -4.177701      -4.177701    6[1-(0),6-(1,7),6-(6,7)]
   329      -2.955659      -2.955659      -2.955659    6[1-(0),6-(1,6),7-(6,48)]
   330       -6.36165       -6.36165       -6.36165    6[6-(6,6),7-(1,6),8-(0)]
   331      -7.768072      -7.768072      -7.768072    6[6-(1,6),6-(1,6),6-(7,8)]
   332      -8.588477      -8.588477      -8.588477    6[1-(0),6-(6,6),6-(6,6)]
   333      -1.297692      -1.297692      -1.297692    6[1-(0),6-(1,6),7-(6,48)]
   334      -1.550682      -1.550682      -1.550682    6[1-(0),6-(1,7),6-(6,7)]
   335       6.286023       6.286023       6.286023    6[6-(1,6),6-(1,6),7-(1,6)]
   336       7.142174       7.142174       7.142174    6[1-(0),6-(1,7),6-(6,7)]
   337       7.252234       7.252234       7.252234    6[1-(0),6-(1,6),7-(6,48)]
   338      -1.625015      -1.625015      -1.625015    6[6-(6,6),7-(1,6),8-(0)]
   339      -1.533544      -1.533544      -1.533544    6[6-(1,6),6-(1,6),6-(7,8)]
   340      -8.682769      -8.682769      -8.682769    6[1-(0),6-(6,6),6-(6,6)]
   341      12.943697      12.943697      12.943697    7[6-(1,6),6-(1,6),48-(7,7,7,7,7)]
   342      10.755461      10.755461      10.755461    7[1-(0),6-(6,6),6-(6,8)]
   343      -1.171912      -1.171912      -1.171912    7[6-(1,6),6-(1,6),48-(7,7,7,7,7)]
   344      -3.234398      -3.234398      -3.234398    7[1-(0),6-(6,6),6-(6,8)]
   345      -5.133916      -5.133916      -5.133916    7[6-(1,6),6-(1,6),48-(7,7,7,7,7)]
   346      -1.339154      -1.339154      -1.339154    7[1-(0),6-(6,6),6-(6,8)]
   347       7.655308       7.655308       7.655308    7[6-(1,6),6-(1,6),48-(7,7,7,7,7)]
   348       8.111267       8.111267       8.111267    7[1-(0),6-(6,6),6-(6,8)]
   349      20.090067      20.090067      20.090067    7[6-(1,6),6-(1,6),48-(7,7,7,7,7)]
   350      17.901851      17.901851      17.901851    7[1-(0),6-(6,6),6-(6,8)]
   351       5.974471       5.974471       5.974471    7[6-(1,6),6-(1,6),48-(7,7,7,7,7)]
   352       3.912034       3.912034       3.912034    7[1-(0),6-(6,6),6-(6,8)]
   353       2.012542       2.012542       2.012542    7[6-(1,6),6-(1,6),48-(7,7,7,7,7)]
   354       5.807284       5.807284       5.807284    7[1-(0),6-(6,6),6-(6,8)]
   355      14.801752      14.801752      14.801752    7[6-(1,6),6-(1,6),48-(7,7,7,7,7)]
   356      15.257663      15.257663      15.257663    7[1-(0),6-(6,6),6-(6,8)]
   357       5.797329       5.797329       5.797329    7[6-(1,6),6-(1,6),48-(7,7,7,7,7)]
   358       3.609066       3.609066       3.609066    7[1-(0),6-(6,6),6-(6,8)]
   359      13.120928      13.120928      13.120928    7[6-(1,6),6-(1,6),48-(7,7,7,7,7)]
   360      11.058469      11.058469      11.058469    7[1-(0),6-(6,6),6-(6,8)]
   361       9.158913       9.158913       9.158913    7[6-(1,6),6-(1,6),48-(7,7,7,7,7)]
   362      12.953677      12.953677      12.953677    7[1-(0),6-(6,6),6-(6,8)]
   363        0.50895        0.50895        0.50895    7[6-(1,6),6-(1,6),48-(7,7,7,7,7)]
   364       0.964908       0.964908       0.964908    7[1-(0),6-(6,6),6-(6,8)]
   365      -5.797109      -5.797109      -5.797109    7[6-(1,6),6-(1,6),48-(7,7,7,7,7)]
   366      -3.608873      -3.608873      -3.608873    7[1-(0),6-(6,6),6-(6,8)]
   367         8.3185         8.3185         8.3185    7[6-(1,6),6-(1,6),48-(7,7,7,7,7)]
   368      10.380986      10.380986      10.380986    7[1-(0),6-(6,6),6-(6,8)]
   369      12.280504      12.280504      12.280504    7[6-(1,6),6-(1,6),48-(7,7,7,7,7)]
   370       8.485742       8.485742       8.485742    7[1-(0),6-(6,6),6-(6,8)]
   371       -0.50872       -0.50872       -0.50872    7[6-(1,6),6-(1,6),48-(7,7,7,7,7)]
   372      -0.964679      -0.964679      -0.964679    7[1-(0),6-(6,6),6-(6,8)]
   373     -12.943479     -12.943479     -12.943479    7[6-(1,6),6-(1,6),48-(7,7,7,7,7)]
   374     -10.755263     -10.755263     -10.755263    7[1-(0),6-(6,6),6-(6,8)]
   375       1.172117       1.172117       1.172117    7[6-(1,6),6-(1,6),48-(7,7,7,7,7)]
   376       3.234554       3.234554       3.234554    7[1-(0),6-(6,6),6-(6,8)]
   377       5.134046       5.134046       5.134046    7[6-(1,6),6-(1,6),48-(7,7,7,7,7)]
   378       1.339304       1.339304       1.339304    7[1-(0),6-(6,6),6-(6,8)]
   379      -7.655164      -7.655164      -7.655164    7[6-(1,6),6-(1,6),48-(7,7,7,7,7)]
   380      -8.111075      -8.111075      -8.111075    7[1-(0),6-(6,6),6-(6,8)]
   381       1.349259       1.349259       1.349259    7[6-(1,6),6-(1,6),48-(7,7,7,7,7)]
   382       3.537522       3.537522       3.537522    7[1-(0),6-(6,6),6-(6,8)]
   383       -5.97434       -5.97434       -5.97434    7[6-(1,6),6-(1,6),48-(7,7,7,7,7)]
   384      -3.911881      -3.911881      -3.911881    7[1-(0),6-(6,6),6-(6,8)]
   385      -2.012325      -2.012325      -2.012325    7[6-(1,6),6-(1,6),48-(7,7,7,7,7)]
   386      -5.807089      -5.807089      -5.807089    7[1-(0),6-(6,6),6-(6,8)]
   387       6.637638       6.637638       6.637638    7[6-(1,6),6-(1,6),48-(7,7,7,7,7)]
   388        6.18168        6.18168        6.18168    7[1-(0),6-(6,6),6-(6,8)]
   389      11.570142      11.570142      11.570142    8[6-(6,7)]
   390      -5.315434      -5.315434      -5.315434    8[6-(6,7)]
   391      -1.376298      -1.376298      -1.376298    8[6-(6,7)]
   392        2.26841        2.26841        2.26841    8[6-(6,7)]
   393      -2.722741      -2.722741      -2.722741    8[6-(6,7)]
   394       1.830991       1.830991       1.830991    8[6-(6,7)]
   395       5.770112       5.770112       5.770112    8[6-(6,7)]
   396      16.561169      16.561169      16.561169    8[6-(6,7)]
   397       4.423757       4.423757       4.423757    8[6-(6,7)]
   398       8.977423       8.977423       8.977423    8[6-(6,7)]
   399      12.916509      12.916509      12.916509    8[6-(6,7)]
   400       9.414787       9.414787       9.414787    8[6-(6,7)]
   401      -4.423554      -4.423554      -4.423554    8[6-(6,7)]
   402      12.462022      12.462022      12.462022    8[6-(6,7)]
   403       8.522886       8.522886       8.522886    8[6-(6,7)]
   404       4.878178       4.878178       4.878178    8[6-(6,7)]
   405       9.869329       9.869329       9.869329    8[6-(6,7)]
   406       5.315597       5.315597       5.315597    8[6-(6,7)]
   407       1.376476       1.376476       1.376476    8[6-(6,7)]
   408      -9.414581      -9.414581      -9.414581    8[6-(6,7)]
   409       2.722831       2.722831       2.722831    8[6-(6,7)]
   410      -1.830835      -1.830835      -1.830835    8[6-(6,7)]
   411      -5.769921      -5.769921      -5.769921    8[6-(6,7)]
   412      -2.268199      -2.268199      -2.268199    8[6-(6,7)]
