# Supplementary material for: A collection of forcefield precursors for metal–organic frameworks
Source: RSC Adv. 2019 Nov 13;9(63):36492–507. doi: 10.1039/c9ra07327b (PMC9075174; doi:10.1039/c9ra07327b)
Supplement: RA-009-C9RA07327B-s2396 [file RA-009-C9RA07327B-s2396.txt]

TIFBOA_clean

7.351800    0.000000    0.000000
-1.763069    11.489515    0.000000
0.000000    0.000000    14.131000

     1       2.762151       2.762151       2.762151    25[7-(6),7-(6),7-(6),7-(6)]
     2       5.436555       5.436555       5.436555    25[7-(6),7-(6),7-(6,6),7-(6,6)]
     3        2.82658        2.82658        2.82658    25[7-(6),7-(6),7-(6),7-(6)]
     4       0.152176       0.152176       0.152176    25[7-(6),7-(6),7-(6,6),7-(6,6)]
     5        6.35012        6.35012        6.35012    42[6-(7),6-(7),6-(7),6-(7),6-(7),6-(7),6-(7),6-(7)]
     6      -0.761389      -0.761389      -0.761389    42[6-(7),6-(7),6-(7),6-(7),6-(7),6-(7),6-(7),6-(7)]
     7        4.69353        4.69353        4.69353    1[6-(6,7)]
     8       2.373362       2.373362       2.373362    1[6-(6,7)]
     9       0.615828       0.615828       0.615828    1[6-(6,7)]
    10       2.918558       2.918558       2.918558    1[6-(6,7)]
    11       0.895201       0.895201       0.895201    1[6-(6,7)]
    12       3.215369       3.215369       3.215369    1[6-(6,7)]
    13       4.972903       4.972903       4.972903    1[6-(6,7)]
    14       2.670173       2.670173       2.670173    1[6-(6,7)]
    15       4.779868       4.779868       4.779868    6[7-(0),42-(6,6,6,6,6,6,6)]
    16       6.055275       6.055275       6.055275    6[7-(0),42-(6,6,6,6,6,6,6)]
    17       5.021109       5.021109       5.021109    6[7-(25),42-(6,6,6,6,6,6,6)]
    18       0.449482       0.449482       0.449482    6[7-(25),42-(6,6,6,6,6,6,6)]
    19       0.559385       0.559385       0.559385    6[7-(25),42-(6,6,6,6,6,6,6)]
    20       5.052415       5.052415       5.052415    6[7-(25),42-(6,6,6,6,6,6,6)]
    21      -0.375355      -0.375355      -0.375355    6[7-(25),42-(6,6,6,6,6,6,6)]
    22      -0.235749      -0.235749      -0.235749    6[7-(25),42-(6,6,6,6,6,6,6)]
    23       4.226506       4.226506       4.226506    6[1-(0),6-(1,7),7-(6,25)]
    24       2.834457       2.834457       2.834457    6[1-(0),6-(1,7),7-(6,25)]
    25       1.080294       1.080294       1.080294    6[1-(0),6-(1,7),7-(6,25)]
    26       2.454109       2.454109       2.454109    6[1-(0),6-(1,7),7-(6,25)]
    27       0.808863       0.808863       0.808863    6[7-(0),42-(6,6,6,6,6,6,6)]
    28      -0.466544      -0.466544      -0.466544    6[7-(0),42-(6,6,6,6,6,6,6)]
    29       0.567622       0.567622       0.567622    6[7-(25),42-(6,6,6,6,6,6,6)]
    30       5.139249       5.139249       5.139249    6[7-(25),42-(6,6,6,6,6,6,6)]
    31       5.029346       5.029346       5.029346    6[7-(25),42-(6,6,6,6,6,6,6)]
    32       0.536316       0.536316       0.536316    6[7-(25),42-(6,6,6,6,6,6,6)]
    33      -1.387714      -1.387714      -1.387714    6[7-(25),42-(6,6,6,6,6,6,6)]
    34        5.82448        5.82448        5.82448    6[7-(25),42-(6,6,6,6,6,6,6)]
    35       1.362225       1.362225       1.362225    6[1-(0),6-(1,7),7-(6,25)]
    36       2.754274       2.754274       2.754274    6[1-(0),6-(1,7),7-(6,25)]
    37       4.508437       4.508437       4.508437    6[1-(0),6-(1,7),7-(6,25)]
    38       3.134622       3.134622       3.134622    6[1-(0),6-(1,7),7-(6,25)]
    39       3.987275       3.987275       3.987275    7[6-(42)]
    40       5.920488       5.920488       5.920488    7[6-(42)]
    41       4.297846       4.297846       4.297846    7[6-(42),25-(7,7,7)]
    42       1.194427       1.194427       1.194427    7[6-(42),25-(7,7,7)]
    43       1.341241       1.341241       1.341241    7[6-(42),25-(7,7,7)]
    44       4.363658       4.363658       4.363658    7[6-(42),25-(7,7,7)]
    45      -0.109003      -0.109003      -0.109003    7[6-(42),25-(7,7,7)]
    46       0.102671       0.102671       0.102671    7[6-(42),25-(7,7,7)]
    47       3.158488       3.158488       3.158488    7[6-(1,6),6-(1,6),25-(7,7,7)]
    48       0.367598       0.367598       0.367598    7[6-(1,6),6-(1,6),25-(7,7,7)]
    49       1.601456       1.601456       1.601456    7[6-(42)]
    50      -0.331757      -0.331757      -0.331757    7[6-(42)]
    51       1.290885       1.290885       1.290885    7[6-(42),25-(7,7,7)]
    52       4.394304       4.394304       4.394304    7[6-(42),25-(7,7,7)]
    53        4.24749        4.24749        4.24749    7[6-(42),25-(7,7,7)]
    54       1.225073       1.225073       1.225073    7[6-(42),25-(7,7,7)]
    55       5.697734       5.697734       5.697734    7[6-(42),25-(7,7,7)]
    56        5.48606        5.48606        5.48606    7[6-(42),25-(7,7,7)]
    57       2.430243       2.430243       2.430243    7[6-(1,6),6-(1,6),25-(7,7,7)]
    58       5.221133       5.221133       5.221133    7[6-(1,6),6-(1,6),25-(7,7,7)]
