# Supplementary material for: A collection of forcefield precursors for metal–organic frameworks
Source: RSC Adv. 2019 Nov 13;9(63):36492–507. doi: 10.1039/c9ra07327b (PMC9075174; doi:10.1039/c9ra07327b)
Supplement: RA-009-C9RA07327B-s2397 [file RA-009-C9RA07327B-s2397.txt]

TIKXER_clean

9.203000    0.000000    0.000000
-4.601408    10.648009    0.000000
0.000000    -4.685791    16.406990

     1       7.498929       7.498929       7.498929    63[8-(6),8-(6),8-(6),8-(6),8-(6),8-(6),8-(6),8-(6)]
     2       2.897516       2.897516       2.897516    63[8-(6),8-(6),8-(6),8-(6),8-(6),8-(6),8-(6),8-(6)]
     3      -2.897337      -2.897337      -2.897337    63[8-(6),8-(6),8-(6),8-(6),8-(6),8-(6),8-(6),8-(6)]
     4       1.704076       1.704076       1.704076    63[8-(6),8-(6),8-(6),8-(6),8-(6),8-(6),8-(6),8-(6)]
     5       3.939374       3.939374       3.939374    29[7-(6,6),7-(6,6)]
     6      -0.662094      -0.662094      -0.662094    29[7-(6,6),7-(6,6)]
     7       0.662218       0.662218       0.662218    29[7-(6,6),7-(6,6)]
     8       5.263686       5.263686       5.263686    29[7-(6,6),7-(6,6)]
     9      -1.317842      -1.317842      -1.317842    1[6-(6,7)]
    10       4.364083       4.364083       4.364083    1[6-(6,7)]
    11        5.27057        5.27057        5.27057    1[6-(6,6)]
    12      -0.307362      -0.307362      -0.307362    1[6-(6,6)]
    13       1.821314       1.821314       1.821314    1[6-(6,7)]
    14      -0.945089      -0.945089      -0.945089    1[6-(6,7)]
    15       1.599507       1.599507       1.599507    1[6-(6,6)]
    16      -1.252483      -1.252483      -1.252483    1[6-(6,6)]
    17       3.283695       3.283695       3.283695    1[6-(6,7)]
    18      -0.237366      -0.237366      -0.237366    1[6-(6,7)]
    19       0.669138       0.669138       0.669138    1[6-(6,6)]
    20       4.294194       4.294194       4.294194    1[6-(6,6)]
    21       6.422825       6.422825       6.422825    1[6-(6,7)]
    22       3.656384       3.656384       3.656384    1[6-(6,7)]
    23      -3.001952      -3.001952      -3.001952    1[6-(6,6)]
    24       3.349019       3.349019       3.349019    1[6-(6,6)]
    25       5.919434       5.919434       5.919434    1[6-(6,7)]
    26       0.237509       0.237509       0.237509    1[6-(6,7)]
    27      -0.668978      -0.668978      -0.668978    1[6-(6,6)]
    28       4.908954       4.908954       4.908954    1[6-(6,6)]
    29       2.780278       2.780278       2.780278    1[6-(6,7)]
    30       5.546681       5.546681       5.546681    1[6-(6,7)]
    31       3.002085       3.002085       3.002085    1[6-(6,6)]
    32       5.854075       5.854075       5.854075    1[6-(6,6)]
    33       1.317897       1.317897       1.317897    1[6-(6,7)]
    34       4.838958       4.838958       4.838958    1[6-(6,7)]
    35       3.932454       3.932454       3.932454    1[6-(6,6)]
    36       0.307398       0.307398       0.307398    1[6-(6,6)]
    37      -1.821233      -1.821233      -1.821233    1[6-(6,7)]
    38       0.945208       0.945208       0.945208    1[6-(6,7)]
    39       7.603544       7.603544       7.603544    1[6-(6,6)]
    40       1.252573       1.252573       1.252573    1[6-(6,6)]
    41       7.191238       7.191238       7.191238    6[6-(1,6),6-(1,6),6-(8,8)]
    42       2.356973       2.356973       2.356973    6[6-(8,8),8-(63),8-(63)]
    43      -0.183117      -0.183117      -0.183117    6[6-(6,6),8-(63),8-(63)]
    44        7.35046        7.35046        7.35046    6[1-(0),6-(1,6),7-(6,29)]
    45       5.288984       5.288984       5.288984    6[1-(0),6-(1,6),7-(6,29)]
    46       0.104027       0.104027       0.104027    6[6-(1,6),6-(1,6),6-(8,8)]
    47       5.823673       5.823673       5.823673    6[1-(0),6-(1,7),6-(6,6)]
    48       4.452418       4.452418       4.452418    6[6-(8,8),8-(63),8-(63)]
    49       7.821637       7.821637       7.821637    6[6-(6,6),8-(63),8-(63)]
    50       7.967976       7.967976       7.967976    6[1-(0),6-(1,7),6-(6,6)]
    51       1.175264       1.175264       1.175264    6[1-(0),6-(1,6),7-(6,29)]
    52      -0.441692      -0.441692      -0.441692    6[1-(0),6-(1,6),7-(6,29)]
    53       1.047334       1.047334       1.047334    6[1-(0),6-(1,7),6-(6,6)]
    54      -0.631282      -0.631282      -0.631282    6[1-(0),6-(1,7),6-(6,6)]
    55       2.589803       2.589803       2.589803    6[6-(1,6),6-(1,6),6-(8,8)]
    56       6.958395       6.958395       6.958395    6[6-(8,8),8-(63),8-(63)]
    57       4.418429       4.418429       4.418429    6[6-(6,6),8-(63),8-(63)]
    58       2.749004       2.749004       2.749004    6[1-(0),6-(1,6),7-(6,29)]
    59       0.687536       0.687536       0.687536    6[1-(0),6-(1,6),7-(6,29)]
    60       4.705552       4.705552       4.705552    6[6-(1,6),6-(1,6),6-(8,8)]
    61       1.222236       1.222236       1.222236    6[1-(0),6-(1,7),6-(6,6)]
    62      -0.149003      -0.149003      -0.149003    6[6-(8,8),8-(63),8-(63)]
    63       3.220215       3.220215       3.220215    6[6-(6,6),8-(63),8-(63)]
    64       3.366531       3.366531       3.366531    6[1-(0),6-(1,7),6-(6,6)]
    65       5.776774       5.776774       5.776774    6[1-(0),6-(1,6),7-(6,29)]
    66       4.159796       4.159796       4.159796    6[1-(0),6-(1,6),7-(6,29)]
    67       5.648861       5.648861       5.648861    6[1-(0),6-(1,7),6-(6,6)]
    68       3.970222       3.970222       3.970222    6[1-(0),6-(1,7),6-(6,6)]
    69      -2.589646      -2.589646      -2.589646    6[6-(1,6),6-(1,6),6-(8,8)]
    70       2.244619       2.244619       2.244619    6[6-(8,8),8-(63),8-(63)]
    71       4.784709       4.784709       4.784709    6[6-(6,6),8-(63),8-(63)]
    72      -2.748868      -2.748868      -2.748868    6[1-(0),6-(1,6),7-(6,29)]
    73      -0.687392      -0.687392      -0.687392    6[1-(0),6-(1,6),7-(6,29)]
    74       4.497565       4.497565       4.497565    6[6-(1,6),6-(1,6),6-(8,8)]
    75      -1.222081      -1.222081      -1.222081    6[1-(0),6-(1,7),6-(6,6)]
    76       0.149174       0.149174       0.149174    6[6-(8,8),8-(63),8-(63)]
    77      -3.220045      -3.220045      -3.220045    6[6-(6,6),8-(63),8-(63)]
    78      -3.366384      -3.366384      -3.366384    6[1-(0),6-(1,7),6-(6,6)]
    79       3.426328       3.426328       3.426328    6[1-(0),6-(1,6),7-(6,29)]
    80       5.043284       5.043284       5.043284    6[1-(0),6-(1,6),7-(6,29)]
    81       3.554258       3.554258       3.554258    6[1-(0),6-(1,7),6-(6,6)]
    82       5.232874       5.232874       5.232874    6[1-(0),6-(1,7),6-(6,6)]
    83       2.011789       2.011789       2.011789    6[6-(1,6),6-(1,6),6-(8,8)]
    84      -2.356803      -2.356803      -2.356803    6[6-(8,8),8-(63),8-(63)]
    85       0.183163       0.183163       0.183163    6[6-(6,6),8-(63),8-(63)]
    86       1.852588       1.852588       1.852588    6[1-(0),6-(1,6),7-(6,29)]
    87       3.914056       3.914056       3.914056    6[1-(0),6-(1,6),7-(6,29)]
    88       -0.10396       -0.10396       -0.10396    6[6-(1,6),6-(1,6),6-(8,8)]
    89       3.379356       3.379356       3.379356    6[1-(0),6-(1,7),6-(6,6)]
    90       4.750595       4.750595       4.750595    6[6-(8,8),8-(63),8-(63)]
    91       1.381377       1.381377       1.381377    6[6-(6,6),8-(63),8-(63)]
    92       1.235061       1.235061       1.235061    6[1-(0),6-(1,7),6-(6,6)]
    93      -1.175182      -1.175182      -1.175182    6[1-(0),6-(1,6),7-(6,29)]
    94       0.441796       0.441796       0.441796    6[1-(0),6-(1,6),7-(6,29)]
    95      -1.047269      -1.047269      -1.047269    6[1-(0),6-(1,7),6-(6,6)]
    96        0.63137        0.63137        0.63137    6[1-(0),6-(1,7),6-(6,6)]
    97       6.035352       6.035352       6.035352    7[6-(1,6),6-(1,6),29-(7)]
    98        0.42523        0.42523        0.42523    7[6-(1,6),6-(1,6),29-(7)]
    99       1.433895       1.433895       1.433895    7[6-(1,6),6-(1,6),29-(7)]
   100       5.026719       5.026719       5.026719    7[6-(1,6),6-(1,6),29-(7)]
   101       -1.43376       -1.43376       -1.43376    7[6-(1,6),6-(1,6),29-(7)]
   102       4.176362       4.176362       4.176362    7[6-(1,6),6-(1,6),29-(7)]
   103       3.167697       3.167697       3.167697    7[6-(1,6),6-(1,6),29-(7)]
   104      -0.425127      -0.425127      -0.425127    7[6-(1,6),6-(1,6),29-(7)]
   105       5.280693       5.280693       5.280693    8[6-(6,8),63-(8,8,8,8,8,8,8)]
   106       2.167388       2.167388       2.167388    8[6-(6,8),63-(8,8,8,8,8,8,8)]
   107       7.159941       7.159941       7.159941    8[6-(6,8),63-(8,8,8,8,8,8,8)]
   108       0.485012       0.485012       0.485012    8[6-(6,8),63-(8,8,8,8,8,8,8)]
   109       3.422607       3.422607       3.422607    8[6-(6,8),63-(8,8,8,8,8,8,8)]
   110       8.970167       8.970167       8.970167    8[6-(6,8),63-(8,8,8,8,8,8,8)]
   111       2.512498       2.512498       2.512498    8[6-(6,8),63-(8,8,8,8,8,8,8)]
   112      -1.137467      -1.137467      -1.137467    8[6-(6,8),63-(8,8,8,8,8,8,8)]
   113       0.679262       0.679262       0.679262    8[6-(6,8),63-(8,8,8,8,8,8,8)]
   114       6.768817       6.768817       6.768817    8[6-(6,8),63-(8,8,8,8,8,8,8)]
   115       2.558519       2.558519       2.558519    8[6-(6,8),63-(8,8,8,8,8,8,8)]
   116       5.086577       5.086577       5.086577    8[6-(6,8),63-(8,8,8,8,8,8,8)]
   117      -1.178824      -1.178824      -1.178824    8[6-(6,8),63-(8,8,8,8,8,8,8)]
   118       4.368753       4.368753       4.368753    8[6-(6,8),63-(8,8,8,8,8,8,8)]
   119       7.113932       7.113932       7.113932    8[6-(6,8),63-(8,8,8,8,8,8,8)]
   120       3.464077       3.464077       3.464077    8[6-(6,8),63-(8,8,8,8,8,8,8)]
   121      -0.679101      -0.679101      -0.679101    8[6-(6,8),63-(8,8,8,8,8,8,8)]
   122       2.434204       2.434204       2.434204    8[6-(6,8),63-(8,8,8,8,8,8,8)]
   123      -2.558349      -2.558349      -2.558349    8[6-(6,8),63-(8,8,8,8,8,8,8)]
   124        4.11658        4.11658        4.11658    8[6-(6,8),63-(8,8,8,8,8,8,8)]
   125       1.178985       1.178985       1.178985    8[6-(6,8),63-(8,8,8,8,8,8,8)]
   126      -4.368575      -4.368575      -4.368575    8[6-(6,8),63-(8,8,8,8,8,8,8)]
   127       2.089094       2.089094       2.089094    8[6-(6,8),63-(8,8,8,8,8,8,8)]
   128       5.739059       5.739059       5.739059    8[6-(6,8),63-(8,8,8,8,8,8,8)]
   129        3.92233        3.92233        3.92233    8[6-(6,8),63-(8,8,8,8,8,8,8)]
   130      -2.167225      -2.167225      -2.167225    8[6-(6,8),63-(8,8,8,8,8,8,8)]
   131       2.043073       2.043073       2.043073    8[6-(6,8),63-(8,8,8,8,8,8,8)]
   132      -0.484985      -0.484985      -0.484985    8[6-(6,8),63-(8,8,8,8,8,8,8)]
   133       5.780416       5.780416       5.780416    8[6-(6,8),63-(8,8,8,8,8,8,8)]
   134       0.232839       0.232839       0.232839    8[6-(6,8),63-(8,8,8,8,8,8,8)]
   135       -2.51234       -2.51234       -2.51234    8[6-(6,8),63-(8,8,8,8,8,8,8)]
   136       1.137515       1.137515       1.137515    8[6-(6,8),63-(8,8,8,8,8,8,8)]
