# Supplementary material for: A collection of forcefield precursors for metal–organic frameworks
Source: RSC Adv. 2019 Nov 13;9(63):36492–507. doi: 10.1039/c9ra07327b (PMC9075174; doi:10.1039/c9ra07327b)
Supplement: RA-009-C9RA07327B-s2398 [file RA-009-C9RA07327B-s2398.txt]

TILDIC_clean

7.942000    0.000000    0.000000
3.970996    7.474996    0.000000
1.556323    -0.000002    19.582252

     1      10.736771      10.736771      10.736771    65[8-(6),8-(6),8-(6),8-(6),8-(6,65),8-(6,65),8-(6,65),8-(6,65)]
     2       5.925383       5.925383       5.925383    65[8-(6),8-(6),8-(6),8-(6),8-(6,65),8-(6,65),8-(6,65),8-(6,65)]
     3       2.732548       2.732548       2.732548    65[8-(6),8-(6),8-(6),8-(6),8-(6,65),8-(6,65),8-(6,65),8-(6,65)]
     4       7.543936       7.543936       7.543936    65[8-(6),8-(6),8-(6),8-(6),8-(6,65),8-(6,65),8-(6,65),8-(6,65)]
     5        4.56395        4.56395        4.56395    1[6-(1,6,6)]
     6       3.092197       3.092197       3.092197    1[6-(1,6,6)]
     7       3.645795       3.645795       3.645795    1[6-(1,6,6)]
     8       8.209151       8.209151       8.209151    1[6-(1,6,6)]
     9       9.136937       9.136937       9.136937    1[6-(1,6,6)]
    10       7.409456       7.409456       7.409456    1[6-(1,6,6)]
    11       6.476111       6.476111       6.476111    1[6-(1,6,6)]
    12       7.505653       7.505653       7.505653    1[6-(1,6,6)]
    13       8.889336       8.889336       8.889336    1[6-(1,6,6)]
    14       4.156207       4.156207       4.156207    1[6-(1,6,6)]
    15        5.62796        5.62796        5.62796    1[6-(1,6,6)]
    16        5.07436        5.07436        5.07436    1[6-(1,6,6)]
    17       8.453006       8.453006       8.453006    1[6-(1,6,6)]
    18       7.525221       7.525221       7.525221    1[6-(1,6,6)]
    19       9.252701       9.252701       9.252701    1[6-(1,6,6)]
    20      10.186046      10.186046      10.186046    1[6-(1,6,6)]
    21       9.156503       9.156503       9.156503    1[6-(1,6,6)]
    22        7.77282        7.77282        7.77282    1[6-(1,6,6)]
    23       8.905369       8.905369       8.905369    1[6-(1,6,6)]
    24      10.377122      10.377122      10.377122    1[6-(1,6,6)]
    25       9.823524       9.823524       9.823524    1[6-(1,6,6)]
    26       5.260168       5.260168       5.260168    1[6-(1,6,6)]
    27       4.332382       4.332382       4.332382    1[6-(1,6,6)]
    28       6.059863       6.059863       6.059863    1[6-(1,6,6)]
    29       6.993208       6.993208       6.993208    1[6-(1,6,6)]
    30       5.963666       5.963666       5.963666    1[6-(1,6,6)]
    31       4.579983       4.579983       4.579983    1[6-(1,6,6)]
    32       9.313112       9.313112       9.313112    1[6-(1,6,6)]
    33       7.841359       7.841359       7.841359    1[6-(1,6,6)]
    34       8.394959       8.394959       8.394959    1[6-(1,6,6)]
    35       5.016313       5.016313       5.016313    1[6-(1,6,6)]
    36       5.944098       5.944098       5.944098    1[6-(1,6,6)]
    37       4.216618       4.216618       4.216618    1[6-(1,6,6)]
    38       3.283273       3.283273       3.283273    1[6-(1,6,6)]
    39       4.312816       4.312816       4.312816    1[6-(1,6,6)]
    40       5.696499       5.696499       5.696499    1[6-(1,6,6)]
    41       3.511774       3.511774       3.511774    6[6-(1,1,6),8-(65),8-(65)]
    42       3.871481       3.871481       3.871481    6[1-(0),1-(0),6-(1,1,6),6-(8,8)]
    43       7.736043       7.736043       7.736043    6[6-(1,1,6),8-(65),8-(65,65)]
    44       8.218033       8.218033       8.218033    6[1-(0),1-(0),6-(1,1,6),6-(8,8)]
    45       7.397226       7.397226       7.397226    6[1-(0),1-(0),6-(1,1,6),6-(1,1,6)]
    46       7.933812       7.933812       7.933812    6[1-(0),1-(0),6-(1,1,6),6-(8,8)]
    47       7.660898       7.660898       7.660898    6[6-(1,1,6),8-(65),8-(65,65)]
    48       5.208381       5.208381       5.208381    6[6-(1,1,6),8-(65),8-(65)]
    49       4.848676       4.848676       4.848676    6[1-(0),1-(0),6-(1,1,6),6-(8,8)]
    50       8.926116       8.926116       8.926116    6[6-(1,1,6),8-(65),8-(65,65)]
    51       8.444124       8.444124       8.444124    6[1-(0),1-(0),6-(1,1,6),6-(8,8)]
    52       9.264931       9.264931       9.264931    6[1-(0),1-(0),6-(1,1,6),6-(1,1,6)]
    53       8.728344       8.728344       8.728344    6[1-(0),1-(0),6-(1,1,6),6-(8,8)]
    54       9.001257       9.001257       9.001257    6[6-(1,1,6),8-(65),8-(65,65)]
    55       9.957545       9.957545       9.957545    6[6-(1,1,6),8-(65),8-(65)]
    56       9.597838       9.597838       9.597838    6[1-(0),1-(0),6-(1,1,6),6-(8,8)]
    57       5.733276       5.733276       5.733276    6[6-(1,1,6),8-(65),8-(65,65)]
    58       5.251286       5.251286       5.251286    6[1-(0),1-(0),6-(1,1,6),6-(8,8)]
    59       6.072093       6.072093       6.072093    6[1-(0),1-(0),6-(1,1,6),6-(1,1,6)]
    60       5.535507       5.535507       5.535507    6[1-(0),1-(0),6-(1,1,6),6-(8,8)]
    61       5.808421       5.808421       5.808421    6[6-(1,1,6),8-(65),8-(65,65)]
    62       8.260938       8.260938       8.260938    6[6-(1,1,6),8-(65),8-(65)]
    63       8.620643       8.620643       8.620643    6[1-(0),1-(0),6-(1,1,6),6-(8,8)]
    64       4.543203       4.543203       4.543203    6[6-(1,1,6),8-(65),8-(65,65)]
    65       5.025195       5.025195       5.025195    6[1-(0),1-(0),6-(1,1,6),6-(8,8)]
    66       4.204388       4.204388       4.204388    6[1-(0),1-(0),6-(1,1,6),6-(1,1,6)]
    67       4.740975       4.740975       4.740975    6[1-(0),1-(0),6-(1,1,6),6-(8,8)]
    68       4.468062       4.468062       4.468062    6[6-(1,1,6),8-(65),8-(65,65)]
    69       4.360078       4.360078       4.360078    6[1-(0),1-(0),6-(1,1,6),6-(1,1,6)]
    70       9.109241       9.109241       9.109241    6[1-(0),1-(0),6-(1,1,6),6-(1,1,6)]
    71      11.318528      11.318528      11.318528    8[6-(6,8),65-(8,8,8,8,8,8,8)]
    72       3.315228       3.315228       3.315228    8[6-(6,8),65-(8,8,8,8,8,8,8)]
    73       6.505114       6.505114       6.505114    8[6-(6,8),65-(8,8,8,8,8,8,8)]
    74       8.574153       8.574153       8.574153    8[6-(6,8),65-(8,8,8,8,8,8,8),65-(8,8,8,8,8,8,8)]
    75       8.579781       8.579781       8.579781    8[6-(6,8),65-(8,8,8,8,8,8,8),65-(8,8,8,8,8,8,8)]
    76       6.472019       6.472019       6.472019    8[6-(6,8),65-(8,8,8,8,8,8,8)]
    77       5.343626       5.343626       5.343626    8[6-(6,8),65-(8,8,8,8,8,8,8)]
    78       5.404929       5.404929       5.404929    8[6-(6,8),65-(8,8,8,8,8,8,8)]
    79       2.215046       2.215046       2.215046    8[6-(6,8),65-(8,8,8,8,8,8,8)]
    80       8.088007       8.088007       8.088007    8[6-(6,8),65-(8,8,8,8,8,8,8),65-(8,8,8,8,8,8,8)]
    81       8.082373       8.082373       8.082373    8[6-(6,8),65-(8,8,8,8,8,8,8),65-(8,8,8,8,8,8,8)]
    82      10.190135      10.190135      10.190135    8[6-(6,8),65-(8,8,8,8,8,8,8)]
    83       2.150791       2.150791       2.150791    8[6-(6,8),65-(8,8,8,8,8,8,8)]
    84      10.154091      10.154091      10.154091    8[6-(6,8),65-(8,8,8,8,8,8,8)]
    85       6.964205       6.964205       6.964205    8[6-(6,8),65-(8,8,8,8,8,8,8)]
    86       4.895166       4.895166       4.895166    8[6-(6,8),65-(8,8,8,8,8,8,8),65-(8,8,8,8,8,8,8)]
    87       4.889538       4.889538       4.889538    8[6-(6,8),65-(8,8,8,8,8,8,8),65-(8,8,8,8,8,8,8)]
    88         6.9973         6.9973         6.9973    8[6-(6,8),65-(8,8,8,8,8,8,8)]
    89       8.125693       8.125693       8.125693    8[6-(6,8),65-(8,8,8,8,8,8,8)]
    90        8.06439        8.06439        8.06439    8[6-(6,8),65-(8,8,8,8,8,8,8)]
    91      11.254273      11.254273      11.254273    8[6-(6,8),65-(8,8,8,8,8,8,8)]
    92       5.381312       5.381312       5.381312    8[6-(6,8),65-(8,8,8,8,8,8,8),65-(8,8,8,8,8,8,8)]
    93       5.386946       5.386946       5.386946    8[6-(6,8),65-(8,8,8,8,8,8,8),65-(8,8,8,8,8,8,8)]
    94       3.279184       3.279184       3.279184    8[6-(6,8),65-(8,8,8,8,8,8,8)]
