# Supplementary material for: A collection of forcefield precursors for metal–organic frameworks
Source: RSC Adv. 2019 Nov 13;9(63):36492–507. doi: 10.1039/c9ra07327b (PMC9075174; doi:10.1039/c9ra07327b)
Supplement: RA-009-C9RA07327B-s2399 [file RA-009-C9RA07327B-s2399.txt]

TIMMIM_charged

23.167000    0.000000    0.000000
2.049990    23.076123    0.000000
1.600501    1.464622    26.370910

     1       7.185844       7.185844       7.185844    47[7-(6,6),7-(6,6),7-(6,7),7-(6,7)]
     2        7.69005        7.69005        7.69005    47[7-(6,6),7-(6,6),7-(6,7),7-(6,7)]
     3      13.816832      13.816832      13.816832    47[7-(6,6),7-(6,6),7-(6,7),7-(6,7),47-(7,7)]
     4        14.3718        14.3718        14.3718    47[7-(6,6),7-(6,6),47-(7,7,7,7)]
     5      16.120426      16.120426      16.120426    47[7-(6,6),7-(6,6)]
     6      13.610196      13.610196      13.610196    47[7-(6,6),7-(6,6),7-(6,6)]
     7       2.428429       2.428429       2.428429    47[7-(6,6),7-(6,6),7-(6,7),7-(6,7)]
     8       2.448888       2.448888       2.448888    47[7-(6,6),7-(6,6),7-(6,7),7-(6,7)]
     9       5.520676       5.520676       5.520676    47[7-(6,6),7-(6,6),7-(6,7),7-(6,7),47-(7,7)]
    10       8.460995       8.460995       8.460995    47[7-(6,6),7-(6,6),47-(7,7,7,7)]
    11      12.897796      12.897796      12.897796    47[7-(6,6),7-(6,6)]
    12       1.897953       1.897953       1.897953    47[7-(6,6),7-(6,6),7-(6,6)]
    13      17.581657      17.581657      17.581657    47[7-(6,6),7-(6,6),7-(6,7),7-(6,7)]
    14      19.127441      19.127441      19.127441    47[7-(6,6),7-(6,6),7-(6,7),7-(6,7)]
    15      13.000659      13.000659      13.000659    47[7-(6,6),7-(6,6),7-(6,7),7-(6,7),47-(7,7)]
    16      12.445691      12.445691      12.445691    47[7-(6,6),7-(6,6),47-(7,7,7,7)]
    17      10.697065      10.697065      10.697065    47[7-(6,6),7-(6,6)]
    18      13.207295      13.207295      13.207295    47[7-(6,6),7-(6,6),7-(6,6)]
    19       1.222062       1.222062       1.222062    47[7-(6,6),7-(6,6),7-(6,7),7-(6,7)]
    20      24.368603      24.368603      24.368603    47[7-(6,6),7-(6,6),7-(6,7),7-(6,7)]
    21      21.296815      21.296815      21.296815    47[7-(6,6),7-(6,6),7-(6,7),7-(6,7),47-(7,7)]
    22      18.356496      18.356496      18.356496    47[7-(6,6),7-(6,6),47-(7,7,7,7)]
    23      13.919695      13.919695      13.919695    47[7-(6,6),7-(6,6)]
    24      24.919538      24.919538      24.919538    47[7-(6,6),7-(6,6),7-(6,6)]
    25       3.683687       3.683687       3.683687    47[7-(6,6),7-(6,6),7-(6,6),7-(6,6)]
    26      23.133804      23.133804      23.133804    47[7-(6,6),7-(6,6),7-(6,6),7-(6,6)]
    27       6.907639       6.907639       6.907639    1[6-(6,7)]
    28       8.788445       8.788445       8.788445    1[6-(6,7)]
    29      12.361854      12.361854      12.361854    1[6-(6,7)]
    30      11.434539      11.434539      11.434539    1[6-(1,1,6)]
    31      12.421731      12.421731      12.421731    1[6-(1,1,6)]
    32      11.920583      11.920583      11.920583    1[6-(1,1,6)]
    33      11.562725      11.562725      11.562725    1[6-(6,6)]
    34      11.463618      11.463618      11.463618    1[6-(6,6)]
    35       9.605741       9.605741       9.605741    1[6-(6,6)]
    36       7.895641       7.895641       7.895641    1[6-(6,6)]
    37       8.027562       8.027562       8.027562    1[6-(6,6)]
    38       5.351467       5.351467       5.351467    1[6-(6,6)]
    39       5.461015       5.461015       5.461015    1[6-(6,6)]
    40       7.284075       7.284075       7.284075    1[6-(6,6)]
    41       8.860387       8.860387       8.860387    1[6-(6,6)]
    42        8.91727        8.91727        8.91727    1[6-(6,6)]
    43       5.610172       5.610172       5.610172    1[6-(1,1,6)]
    44       4.597127       4.597127       4.597127    1[6-(1,1,6)]
    45       5.483075       5.483075       5.483075    1[6-(1,1,6)]
    46       4.857519       4.857519       4.857519    1[6-(6,7)]
    47       4.338155       4.338155       4.338155    1[6-(6,7)]
    48       6.141829       6.141829       6.141829    1[6-(6,7)]
    49       23.18279       23.18279       23.18279    1[6-(6,7)]
    50      23.383366      23.383366      23.383366    1[6-(6,7)]
    51       2.576098       2.576098       2.576098    1[6-(6,7)]
    52       3.812223       3.812223       3.812223    1[6-(1,1,6)]
    53       2.770323       2.770323       2.770323    1[6-(1,1,6)]
    54       4.055153       4.055153       4.055153    1[6-(1,1,6)]
    55       5.598112       5.598112       5.598112    1[6-(6,6)]
    56       6.964119       6.964119       6.964119    1[6-(6,6)]
    57       6.967765       6.967765       6.967765    1[6-(6,6)]
    58       5.960234       5.960234       5.960234    1[6-(6,6)]
    59        4.50986        4.50986        4.50986    1[6-(6,6)]
    60       3.963821       3.963821       3.963821    1[6-(6,6)]
    61       5.206422       5.206422       5.206422    1[6-(6,6)]
    62       6.211912       6.211912       6.211912    1[6-(6,6)]
    63       6.595064       6.595064       6.595064    1[6-(6,6)]
    64       5.522755       5.522755       5.522755    1[6-(6,6)]
    65       4.009025       4.009025       4.009025    1[6-(1,1,6)]
    66       3.098985       3.098985       3.098985    1[6-(1,1,6)]
    67       4.338926       4.338926       4.338926    1[6-(1,1,6)]
    68       2.729127       2.729127       2.729127    1[6-(6,7)]
    69      23.587698      23.587698      23.587698    1[6-(6,7)]
    70      23.293604      23.293604      23.293604    1[6-(6,7)]
    71      15.853174      15.853174      15.853174    1[6-(6,7)]
    72      16.440786      16.440786      16.440786    1[6-(6,7)]
    73      14.185523      14.185523      14.185523    1[6-(6,7)]
    74      12.158095      12.158095      12.158095    1[6-(1,1,6)]
    75      13.533733      13.533733      13.533733    1[6-(1,1,6)]
    76      12.380412      12.380412      12.380412    1[6-(1,1,6)]
    77       10.74107       10.74107       10.74107    1[6-(6,6)]
    78       9.417097       9.417097       9.417097    1[6-(6,6)]
    79       8.173017       8.173017       8.173017    1[6-(6,6)]
    80       8.219988       8.219988       8.219988    1[6-(6,6)]
    81       9.576835       9.576835       9.576835    1[6-(6,6)]
    82       9.908261       9.908261       9.908261    1[6-(6,6)]
    83       8.198181       8.198181       8.198181    1[6-(6,6)]
    84       7.709426       7.709426       7.709426    1[6-(6,6)]
    85       8.652949       8.652949       8.652949    1[6-(6,6)]
    86      10.041176      10.041176      10.041176    1[6-(6,6)]
    87      10.865111      10.865111      10.865111    1[6-(1,1,6)]
    88      11.931603      11.931603      11.931603    1[6-(1,1,6)]
    89       10.78846       10.78846       10.78846    1[6-(1,1,6)]
    90       12.36632       12.36632       12.36632    1[6-(6,7)]
    91      15.378137      15.378137      15.378137    1[6-(6,7)]
    92      15.767634      15.767634      15.767634    1[6-(6,7)]
    93      12.876672      12.876672      12.876672    1[6-(6,7)]
    94      12.520927      12.520927      12.520927    1[6-(6,7)]
    95      15.350511      15.350511      15.350511    1[6-(6,7)]
    96      17.170417      17.170417      17.170417    1[6-(1,1,6)]
    97      16.007771      16.007771      16.007771    1[6-(1,1,6)]
    98      17.180761      17.180761      17.180761    1[6-(1,1,6)]
    99       17.91559       17.91559       17.91559    1[6-(6,6)]
   100      19.301358      19.301358      19.301358    1[6-(6,6)]
   101      20.277664      20.277664      20.277664    1[6-(6,6)]
   102       19.85462       19.85462       19.85462    1[6-(6,6)]
   103      18.501277      18.501277      18.501277    1[6-(6,6)]
   104      17.351972      17.351972      17.351972    1[6-(6,6)]
   105      18.683442      18.683442      18.683442    1[6-(6,6)]
   106       19.84945       19.84945       19.84945    1[6-(6,6)]
   107      19.708144      19.708144      19.708144    1[6-(6,6)]
   108       18.39987       18.39987       18.39987    1[6-(6,6)]
   109      16.149466      16.149466      16.149466    1[6-(1,1,6)]
   110      14.929904      14.929904      14.929904    1[6-(1,1,6)]
   111      16.195389      16.195389      16.195389    1[6-(1,1,6)]
   112       14.55448       14.55448       14.55448    1[6-(6,7)]
   113      10.141001      10.141001      10.141001    1[6-(6,7)]
   114      12.206926      12.206926      12.206926    1[6-(6,7)]
   115      24.025641      24.025641      24.025641    1[6-(6,7)]
   116      23.897547      23.897547      23.897547    1[6-(6,7)]
   117       3.316499       3.316499       3.316499    1[6-(6,7)]
   118       4.902664       4.902664       4.902664    1[6-(1,1,6)]
   119       3.767653       3.767653       3.767653    1[6-(1,1,6)]
   120       5.012119       5.012119       5.012119    1[6-(1,1,6)]
   121       5.255778       5.255778       5.255778    1[6-(6,6)]
   122       6.537437       6.537437       6.537437    1[6-(6,6)]
   123       8.027878       8.027878       8.027878    1[6-(6,6)]
   124       8.310469       8.310469       8.310469    1[6-(6,6)]
   125       7.050898       7.050898       7.050898    1[6-(6,6)]
   126       5.427739       5.427739       5.427739    1[6-(6,6)]
   127       6.534531       6.534531       6.534531    1[6-(6,6)]
   128       7.769214       7.769214       7.769214    1[6-(6,6)]
   129        7.94139        7.94139        7.94139    1[6-(6,6)]
   130       6.718848       6.718848       6.718848    1[6-(6,6)]
   131       5.726354       5.726354       5.726354    1[6-(1,1,6)]
   132       5.028922       5.028922       5.028922    1[6-(1,1,6)]
   133       6.081515       6.081515       6.081515    1[6-(1,1,6)]
   134       4.591147       4.591147       4.591147    1[6-(6,7)]
   135      25.002735      25.002735      25.002735    1[6-(6,7)]
   136       24.60123       24.60123       24.60123    1[6-(6,7)]
   137      16.581624      16.581624      16.581624    1[6-(6,7)]
   138      14.586102      14.586102      14.586102    1[6-(6,7)]
   139      14.867637      14.867637      14.867637    1[6-(6,7)]
   140      15.629181      15.629181      15.629181    1[6-(1,1,6)]
   141      14.800113      14.800113      14.800113    1[6-(1,1,6)]
   142      15.153963      15.153963      15.153963    1[6-(1,1,6)]
   143      22.184342      22.184342      22.184342    1[6-(6,6)]
   144      21.857292      21.857292      21.857292    1[6-(6,6)]
   145      20.084041      20.084041      20.084041    1[6-(6,6)]
   146      18.219658      18.219658      18.219658    1[6-(6,6)]
   147      18.348107      18.348107      18.348107    1[6-(6,6)]
   148      21.884484      21.884484      21.884484    1[6-(6,6)]
   149      21.841329      21.841329      21.841329    1[6-(6,6)]
   150      19.864456      19.864456      19.864456    1[6-(6,6)]
   151      18.020007      18.020007      18.020007    1[6-(6,6)]
   152      18.057582      18.057582      18.057582    1[6-(6,6)]
   153      24.605439      24.605439      24.605439    1[6-(1,1,6)]
   154      25.675968      25.675968      25.675968    1[6-(1,1,6)]
   155      24.904825      24.904825      24.904825    1[6-(1,1,6)]
   156      25.505231      25.505231      25.505231    1[6-(6,7)]
   157      21.844353      21.844353      21.844353    1[6-(6,7)]
   158      20.178788      20.178788      20.178788    1[6-(6,7)]
   159      12.689492      12.689492      12.689492    1[6-(6,7)]
   160      13.499827      13.499827      13.499827    1[6-(6,7)]
   161      10.986868      10.986868      10.986868    1[6-(6,7)]
   162        8.49948        8.49948        8.49948    1[6-(1,1,6)]
   163       8.597809       8.597809       8.597809    1[6-(1,1,6)]
   164       9.742684       9.742684       9.742684    1[6-(1,1,6)]
   165       6.622252       6.622252       6.622252    1[6-(6,6)]
   166       4.854695       4.854695       4.854695    1[6-(6,6)]
   167       2.935615       2.935615       2.935615    1[6-(6,6)]
   168       4.409069       4.409069       4.409069    1[6-(6,6)]
   169       6.173315       6.173315       6.173315    1[6-(6,6)]
   170      10.331197      10.331197      10.331197    1[6-(6,6)]
   171      12.108851      12.108851      12.108851    1[6-(6,6)]
   172       13.63234       13.63234       13.63234    1[6-(6,6)]
   173      11.869646      11.869646      11.869646    1[6-(6,6)]
   174       10.01262       10.01262       10.01262    1[6-(6,6)]
   175       7.668261       7.668261       7.668261    1[6-(1,1,6)]
   176       7.197269       7.197269       7.197269    1[6-(1,1,6)]
   177       6.292062       6.292062       6.292062    1[6-(1,1,6)]
   178       4.583276       4.583276       4.583276    1[6-(6,7)]
   179       2.052927       2.052927       2.052927    1[6-(6,7)]
   180       3.369685       3.369685       3.369685    1[6-(6,7)]
   181       10.57274       10.57274       10.57274    1[6-(6,7)]
   182      11.291698      11.291698      11.291698    1[6-(6,7)]
   183       8.542358       8.542358       8.542358    1[6-(6,7)]
   184       5.873549       5.873549       5.873549    1[6-(1,1,6)]
   185       6.377344       6.377344       6.377344    1[6-(1,1,6)]
   186       7.269597       7.269597       7.269597    1[6-(1,1,6)]
   187       3.671302       3.671302       3.671302    1[6-(6,6)]
   188       1.744939       1.744939       1.744939    1[6-(6,6)]
   189       3.040654       3.040654       3.040654    1[6-(6,6)]
   190       4.629358       4.629358       4.629358    1[6-(6,6)]
   191       6.573977       6.573977       6.573977    1[6-(6,6)]
   192       9.488663       9.488663       9.488663    1[6-(6,6)]
   193       11.20649       11.20649       11.20649    1[6-(6,6)]
   194      12.080385      12.080385      12.080385    1[6-(6,6)]
   195        9.60335        9.60335        9.60335    1[6-(6,6)]
   196       7.853881       7.853881       7.853881    1[6-(6,6)]
   197       6.729619       6.729619       6.729619    1[6-(1,1,6)]
   198       5.989522       5.989522       5.989522    1[6-(1,1,6)]
   199       5.167494       5.167494       5.167494    1[6-(1,1,6)]
   200       3.911149       3.911149       3.911149    1[6-(6,7)]
   201      25.615236      25.615236      25.615236    1[6-(6,7)]
   202       2.753448       2.753448       2.753448    1[6-(6,7)]
   203      19.909852      19.909852      19.909852    1[6-(6,7)]
   204      18.029046      18.029046      18.029046    1[6-(6,7)]
   205      14.455637      14.455637      14.455637    1[6-(6,7)]
   206      15.382952      15.382952      15.382952    1[6-(1,1,6)]
   207       14.39576       14.39576       14.39576    1[6-(1,1,6)]
   208      14.896908      14.896908      14.896908    1[6-(1,1,6)]
   209      15.254766      15.254766      15.254766    1[6-(6,6)]
   210      15.353873      15.353873      15.353873    1[6-(6,6)]
   211       17.21175       17.21175       17.21175    1[6-(6,6)]
   212       18.92185       18.92185       18.92185    1[6-(6,6)]
   213      18.789929      18.789929      18.789929    1[6-(6,6)]
   214      21.466024      21.466024      21.466024    1[6-(6,6)]
   215      21.356476      21.356476      21.356476    1[6-(6,6)]
   216      19.533416      19.533416      19.533416    1[6-(6,6)]
   217      17.957104      17.957104      17.957104    1[6-(6,6)]
   218      17.900221      17.900221      17.900221    1[6-(6,6)]
   219      21.207319      21.207319      21.207319    1[6-(1,1,6)]
   220      22.220364      22.220364      22.220364    1[6-(1,1,6)]
   221      21.334416      21.334416      21.334416    1[6-(1,1,6)]
   222      21.959972      21.959972      21.959972    1[6-(6,7)]
   223      22.479336      22.479336      22.479336    1[6-(6,7)]
   224      20.675662      20.675662      20.675662    1[6-(6,7)]
   225       3.634701       3.634701       3.634701    1[6-(6,7)]
   226       3.434125       3.434125       3.434125    1[6-(6,7)]
   227      24.241393      24.241393      24.241393    1[6-(6,7)]
   228      23.005268      23.005268      23.005268    1[6-(1,1,6)]
   229      24.047168      24.047168      24.047168    1[6-(1,1,6)]
   230      22.762338      22.762338      22.762338    1[6-(1,1,6)]
   231      21.219379      21.219379      21.219379    1[6-(6,6)]
   232      19.853372      19.853372      19.853372    1[6-(6,6)]
   233      19.849726      19.849726      19.849726    1[6-(6,6)]
   234      20.857257      20.857257      20.857257    1[6-(6,6)]
   235      22.307631      22.307631      22.307631    1[6-(6,6)]
   236       22.85367       22.85367       22.85367    1[6-(6,6)]
   237      21.611069      21.611069      21.611069    1[6-(6,6)]
   238      20.605579      20.605579      20.605579    1[6-(6,6)]
   239      20.222427      20.222427      20.222427    1[6-(6,6)]
   240      21.294736      21.294736      21.294736    1[6-(6,6)]
   241      22.808466      22.808466      22.808466    1[6-(1,1,6)]
   242      23.718506      23.718506      23.718506    1[6-(1,1,6)]
   243      22.478565      22.478565      22.478565    1[6-(1,1,6)]
   244      24.088364      24.088364      24.088364    1[6-(6,7)]
   245       3.229793       3.229793       3.229793    1[6-(6,7)]
   246       3.523887       3.523887       3.523887    1[6-(6,7)]
   247      10.964317      10.964317      10.964317    1[6-(6,7)]
   248      10.376705      10.376705      10.376705    1[6-(6,7)]
   249      12.631968      12.631968      12.631968    1[6-(6,7)]
   250      14.659396      14.659396      14.659396    1[6-(1,1,6)]
   251      13.283758      13.283758      13.283758    1[6-(1,1,6)]
   252      14.437079      14.437079      14.437079    1[6-(1,1,6)]
   253      16.076421      16.076421      16.076421    1[6-(6,6)]
   254      17.400394      17.400394      17.400394    1[6-(6,6)]
   255      18.644474      18.644474      18.644474    1[6-(6,6)]
   256      18.597503      18.597503      18.597503    1[6-(6,6)]
   257      17.240656      17.240656      17.240656    1[6-(6,6)]
   258       16.90923       16.90923       16.90923    1[6-(6,6)]
   259       18.61931       18.61931       18.61931    1[6-(6,6)]
   260      19.108065      19.108065      19.108065    1[6-(6,6)]
   261      18.164542      18.164542      18.164542    1[6-(6,6)]
   262      16.776315      16.776315      16.776315    1[6-(6,6)]
   263       15.95238       15.95238       15.95238    1[6-(1,1,6)]
   264      14.885888      14.885888      14.885888    1[6-(1,1,6)]
   265      16.029031      16.029031      16.029031    1[6-(1,1,6)]
   266      14.451171      14.451171      14.451171    1[6-(6,7)]
   267      11.439354      11.439354      11.439354    1[6-(6,7)]
   268      11.049857      11.049857      11.049857    1[6-(6,7)]
   269      13.940819      13.940819      13.940819    1[6-(6,7)]
   270      14.296564      14.296564      14.296564    1[6-(6,7)]
   271       11.46698       11.46698       11.46698    1[6-(6,7)]
   272       9.647074       9.647074       9.647074    1[6-(1,1,6)]
   273       10.80972       10.80972       10.80972    1[6-(1,1,6)]
   274        9.63673        9.63673        9.63673    1[6-(1,1,6)]
   275       8.901901       8.901901       8.901901    1[6-(6,6)]
   276       7.516133       7.516133       7.516133    1[6-(6,6)]
   277       6.539827       6.539827       6.539827    1[6-(6,6)]
   278       6.962871       6.962871       6.962871    1[6-(6,6)]
   279       8.316214       8.316214       8.316214    1[6-(6,6)]
   280       9.465519       9.465519       9.465519    1[6-(6,6)]
   281       8.134049       8.134049       8.134049    1[6-(6,6)]
   282       6.968041       6.968041       6.968041    1[6-(6,6)]
   283       7.109347       7.109347       7.109347    1[6-(6,6)]
   284       8.417621       8.417621       8.417621    1[6-(6,6)]
   285      10.668025      10.668025      10.668025    1[6-(1,1,6)]
   286      11.887587      11.887587      11.887587    1[6-(1,1,6)]
   287      10.622102      10.622102      10.622102    1[6-(1,1,6)]
   288      12.263011      12.263011      12.263011    1[6-(6,7)]
   289       16.67649       16.67649       16.67649    1[6-(6,7)]
   290      14.610565      14.610565      14.610565    1[6-(6,7)]
   291        2.79185        2.79185        2.79185    1[6-(6,7)]
   292       2.919944       2.919944       2.919944    1[6-(6,7)]
   293      23.500992      23.500992      23.500992    1[6-(6,7)]
   294      21.914827      21.914827      21.914827    1[6-(1,1,6)]
   295      23.049838      23.049838      23.049838    1[6-(1,1,6)]
   296      21.805372      21.805372      21.805372    1[6-(1,1,6)]
   297      21.561713      21.561713      21.561713    1[6-(6,6)]
   298      20.280054      20.280054      20.280054    1[6-(6,6)]
   299      18.789613      18.789613      18.789613    1[6-(6,6)]
   300      18.507022      18.507022      18.507022    1[6-(6,6)]
   301      19.766593      19.766593      19.766593    1[6-(6,6)]
   302      21.389752      21.389752      21.389752    1[6-(6,6)]
   303       20.28296       20.28296       20.28296    1[6-(6,6)]
   304      19.048277      19.048277      19.048277    1[6-(6,6)]
   305      18.876101      18.876101      18.876101    1[6-(6,6)]
   306      20.098643      20.098643      20.098643    1[6-(6,6)]
   307      21.091137      21.091137      21.091137    1[6-(1,1,6)]
   308      21.788569      21.788569      21.788569    1[6-(1,1,6)]
   309      20.735976      20.735976      20.735976    1[6-(1,1,6)]
   310      22.226344      22.226344      22.226344    1[6-(6,7)]
   311       1.814756       1.814756       1.814756    1[6-(6,7)]
   312       2.216261       2.216261       2.216261    1[6-(6,7)]
   313      10.235867      10.235867      10.235867    1[6-(6,7)]
   314      12.231389      12.231389      12.231389    1[6-(6,7)]
   315      11.949854      11.949854      11.949854    1[6-(6,7)]
   316       11.18831       11.18831       11.18831    1[6-(1,1,6)]
   317      12.017378      12.017378      12.017378    1[6-(1,1,6)]
   318      11.663528      11.663528      11.663528    1[6-(1,1,6)]
   319       4.633149       4.633149       4.633149    1[6-(6,6)]
   320       4.960199       4.960199       4.960199    1[6-(6,6)]
   321        6.73345        6.73345        6.73345    1[6-(6,6)]
   322       8.597833       8.597833       8.597833    1[6-(6,6)]
   323       8.469384       8.469384       8.469384    1[6-(6,6)]
   324       4.933007       4.933007       4.933007    1[6-(6,6)]
   325       4.976162       4.976162       4.976162    1[6-(6,6)]
   326       6.953035       6.953035       6.953035    1[6-(6,6)]
   327       8.797484       8.797484       8.797484    1[6-(6,6)]
   328       8.759909       8.759909       8.759909    1[6-(6,6)]
   329       2.212052       2.212052       2.212052    1[6-(1,1,6)]
   330       1.141523       1.141523       1.141523    1[6-(1,1,6)]
   331       1.912666       1.912666       1.912666    1[6-(1,1,6)]
   332        1.31226        1.31226        1.31226    1[6-(6,7)]
   333       4.973138       4.973138       4.973138    1[6-(6,7)]
   334       6.638703       6.638703       6.638703    1[6-(6,7)]
   335      14.127999      14.127999      14.127999    1[6-(6,7)]
   336      13.317664      13.317664      13.317664    1[6-(6,7)]
   337      15.830623      15.830623      15.830623    1[6-(6,7)]
   338      18.318011      18.318011      18.318011    1[6-(1,1,6)]
   339      18.219682      18.219682      18.219682    1[6-(1,1,6)]
   340      17.074807      17.074807      17.074807    1[6-(1,1,6)]
   341      20.195239      20.195239      20.195239    1[6-(6,6)]
   342      21.962796      21.962796      21.962796    1[6-(6,6)]
   343      23.881876      23.881876      23.881876    1[6-(6,6)]
   344      22.408422      22.408422      22.408422    1[6-(6,6)]
   345      20.644176      20.644176      20.644176    1[6-(6,6)]
   346      16.486294      16.486294      16.486294    1[6-(6,6)]
   347       14.70864       14.70864       14.70864    1[6-(6,6)]
   348      13.185151      13.185151      13.185151    1[6-(6,6)]
   349      14.947845      14.947845      14.947845    1[6-(6,6)]
   350      16.804871      16.804871      16.804871    1[6-(6,6)]
   351       19.14923       19.14923       19.14923    1[6-(1,1,6)]
   352      19.620222      19.620222      19.620222    1[6-(1,1,6)]
   353      20.525429      20.525429      20.525429    1[6-(1,1,6)]
   354      22.234215      22.234215      22.234215    1[6-(6,7)]
   355      24.764564      24.764564      24.764564    1[6-(6,7)]
   356      23.447806      23.447806      23.447806    1[6-(6,7)]
   357      16.244751      16.244751      16.244751    1[6-(6,7)]
   358      15.525793      15.525793      15.525793    1[6-(6,7)]
   359      18.275133      18.275133      18.275133    1[6-(6,7)]
   360      20.943942      20.943942      20.943942    1[6-(1,1,6)]
   361      20.440147      20.440147      20.440147    1[6-(1,1,6)]
   362      19.547894      19.547894      19.547894    1[6-(1,1,6)]
   363      23.146189      23.146189      23.146189    1[6-(6,6)]
   364      25.072552      25.072552      25.072552    1[6-(6,6)]
   365      23.776837      23.776837      23.776837    1[6-(6,6)]
   366      22.188133      22.188133      22.188133    1[6-(6,6)]
   367      20.243514      20.243514      20.243514    1[6-(6,6)]
   368      17.328828      17.328828      17.328828    1[6-(6,6)]
   369      15.611001      15.611001      15.611001    1[6-(6,6)]
   370      14.737106      14.737106      14.737106    1[6-(6,6)]
   371      17.214141      17.214141      17.214141    1[6-(6,6)]
   372       18.96361       18.96361       18.96361    1[6-(6,6)]
   373      20.087872      20.087872      20.087872    1[6-(1,1,6)]
   374      20.827969      20.827969      20.827969    1[6-(1,1,6)]
   375      21.649997      21.649997      21.649997    1[6-(1,1,6)]
   376      22.906342      22.906342      22.906342    1[6-(6,7)]
   377       1.202255       1.202255       1.202255    1[6-(6,7)]
   378      24.064043      24.064043      24.064043    1[6-(6,7)]
   379       7.606549       7.606549       7.606549    6[1-(0),6-(1,7),7-(6,47)]
   380       8.726919       8.726919       8.726919    6[1-(0),6-(1,7),7-(6,47)]
   381      11.667136      11.667136      11.667136    6[1-(0),6-(6,7),7-(6,47)]
   382      10.587831      10.587831      10.587831    6[6-(1,7),6-(6,7),7-(6,47)]
   383      10.458099      10.458099      10.458099    6[6-(1,1,1),6-(6,7),7-(7,47)]
   384      11.676442      11.676442      11.676442    6[1-(0),1-(0),1-(0),6-(6,7)]
   385       9.861883       9.861883       9.861883    6[6-(6,6),6-(6,7),7-(7)]
   386       9.803048       9.803048       9.803048    6[6-(1,6),6-(1,6),6-(6,7)]
   387      10.832449      10.832449      10.832449    6[1-(0),6-(1,6),6-(6,6)]
   388      10.767744      10.767744      10.767744    6[1-(0),6-(1,6),6-(1,6)]
   389       9.660265       9.660265       9.660265    6[1-(0),6-(1,6),6-(1,6)]
   390       8.631555       8.631555       8.631555    6[1-(0),6-(1,6),6-(1,6)]
   391       8.711172       8.711172       8.711172    6[1-(0),6-(1,6),6-(6,6)]
   392       6.074137       6.074137       6.074137    6[1-(0),6-(1,6),6-(6,6)]
   393       6.135658       6.135658       6.135658    6[1-(0),6-(1,6),6-(1,6)]
   394       7.221268       7.221268       7.221268    6[1-(0),6-(1,6),6-(1,6)]
   395       8.179922       8.179922       8.179922    6[1-(0),6-(1,6),6-(1,6)]
   396       8.199151       8.199151       8.199151    6[1-(0),6-(1,6),6-(6,6)]
   397       7.142106       7.142106       7.142106    6[6-(1,6),6-(1,6),6-(6,7)]
   398       7.084198       7.084198       7.084198    6[6-(6,6),6-(6,7),7-(7)]
   399       6.515457       6.515457       6.515457    6[6-(1,1,1),6-(6,7),7-(7,47)]
   400       5.457409       5.457409       5.457409    6[1-(0),1-(0),1-(0),6-(6,7)]
   401       6.516752       6.516752       6.516752    6[6-(1,7),6-(6,7),7-(6,47)]
   402       5.514996       5.514996       5.514996    6[1-(0),6-(6,7),7-(6,47)]
   403       4.362413       4.362413       4.362413    6[1-(0),6-(1,7),7-(6,47)]
   404       5.432141       5.432141       5.432141    6[1-(0),6-(1,7),7-(6,47)]
   405       23.70711       23.70711       23.70711    6[1-(0),6-(1,7),7-(6,47)]
   406      23.846008      23.846008      23.846008    6[1-(0),6-(1,7),7-(6,47)]
   407        2.04674        2.04674        2.04674    6[1-(0),6-(6,7),7-(6,47)]
   408        1.89356        1.89356        1.89356    6[6-(1,7),6-(6,7),7-(6,47)]
   409       2.644401       2.644401       2.644401    6[6-(1,1,1),6-(6,7),7-(7,47)]
   410       3.388105       3.388105       3.388105    6[1-(0),1-(0),1-(0),6-(6,7)]
   411       4.079276       4.079276       4.079276    6[6-(6,6),6-(6,7),7-(7)]
   412        4.87998        4.87998        4.87998    6[6-(1,6),6-(1,6),6-(6,7)]
   413       5.630791       5.630791       5.630791    6[1-(0),6-(1,6),6-(6,6)]
   414        6.42979        6.42979        6.42979    6[1-(0),6-(1,6),6-(1,6)]
   415       6.502578       6.502578       6.502578    6[1-(0),6-(1,6),6-(1,6)]
   416       5.829656       5.829656       5.829656    6[1-(0),6-(1,6),6-(1,6)]
   417       4.976168       4.976168       4.976168    6[1-(0),6-(1,6),6-(6,6)]
   418       4.504935       4.504935       4.504935    6[1-(0),6-(1,6),6-(6,6)]
   419       5.203181       5.203181       5.203181    6[1-(0),6-(1,6),6-(1,6)]
   420       5.875354       5.875354       5.875354    6[1-(0),6-(1,6),6-(1,6)]
   421       6.072138       6.072138       6.072138    6[1-(0),6-(1,6),6-(1,6)]
   422       5.439808       5.439808       5.439808    6[1-(0),6-(1,6),6-(6,6)]
   423       4.708169       4.708169       4.708169    6[6-(1,6),6-(1,6),6-(6,7)]
   424       4.033856       4.033856       4.033856    6[6-(6,6),6-(6,7),7-(7)]
   425       2.765031       2.765031       2.765031    6[6-(1,1,1),6-(6,7),7-(7,47)]
   426       3.631488       3.631488       3.631488    6[1-(0),1-(0),1-(0),6-(6,7)]
   427       2.056419       2.056419       2.056419    6[6-(1,7),6-(6,7),7-(6,47)]
   428       2.193866       2.193866       2.193866    6[1-(0),6-(6,7),7-(6,47)]
   429      24.000133      24.000133      24.000133    6[1-(0),6-(1,7),7-(6,47)]
   430      23.828603      23.828603      23.828603    6[1-(0),6-(1,7),7-(6,47)]
   431      15.535521      15.535521      15.535521    6[1-(0),6-(1,7),7-(6,47)]
   432       15.86894       15.86894       15.86894    6[1-(0),6-(1,7),7-(6,47)]
   433      14.554432      14.554432      14.554432    6[1-(0),6-(6,7),7-(6,47)]
   434      14.284614      14.284614      14.284614    6[6-(1,7),6-(6,7),7-(6,47)]
   435      13.321863      13.321863      13.321863    6[6-(1,1,1),6-(6,7),7-(7)]
   436      12.798372      12.798372      12.798372    6[1-(0),1-(0),1-(0),6-(6,7)]
   437      11.169054      11.169054      11.169054    6[6-(6,6),6-(6,7),7-(7)]
   438      10.292064      10.292064      10.292064    6[6-(1,6),6-(1,6),6-(6,7)]
   439      10.242592      10.242592      10.242592    6[1-(0),6-(1,6),6-(6,6)]
   440       9.447401       9.447401       9.447401    6[1-(0),6-(1,6),6-(1,6)]
   441       8.699679       8.699679       8.699679    6[1-(0),6-(1,6),6-(1,6)]
   442       8.734865       8.734865       8.734865    6[1-(0),6-(1,6),6-(1,6)]
   443       9.541857       9.541857       9.541857    6[1-(0),6-(1,6),6-(6,6)]
   444       9.584125       9.584125       9.584125    6[1-(0),6-(1,6),6-(6,6)]
   445       8.594045       8.594045       8.594045    6[1-(0),6-(1,6),6-(1,6)]
   446       8.316309       8.316309       8.316309    6[1-(0),6-(1,6),6-(1,6)]
   447       8.860218       8.860218       8.860218    6[1-(0),6-(1,6),6-(1,6)]
   448       9.715208       9.715208       9.715208    6[1-(0),6-(1,6),6-(6,6)]
   449      10.077617      10.077617      10.077617    6[6-(1,6),6-(1,6),6-(6,7)]
   450      10.912635      10.912635      10.912635    6[6-(6,6),6-(6,7),7-(7)]
   451      12.260217      12.260217      12.260217    6[6-(1,1,1),6-(6,7),7-(7,47)]
   452      11.381064      11.381064      11.381064    6[1-(0),1-(0),1-(0),6-(6,7)]
   453      13.124701      13.124701      13.124701    6[6-(1,7),6-(6,7),7-(6,47)]
   454      13.027026      13.027026      13.027026    6[1-(0),6-(6,7),7-(6,47)]
   455      14.820707      14.820707      14.820707    6[1-(0),6-(1,7),7-(6,47)]
   456      15.011807      15.011807      15.011807    6[1-(0),6-(1,7),7-(6,47)]
   457      13.354461      13.354461      13.354461    6[1-(0),6-(1,7),7-(6,47)]
   458      13.163434      13.163434      13.163434    6[1-(0),6-(1,7),7-(6,47)]
   459      14.825204      14.825204      14.825204    6[1-(0),6-(6,7),7-(6,47)]
   460      15.001445      15.001445      15.001445    6[6-(1,7),6-(6,7),7-(6,47)]
   461      15.851403      15.851403      15.851403    6[6-(1,1,1),6-(6,7),7-(7)]
   462      16.622769      16.622769      16.622769    6[1-(0),1-(0),1-(0),6-(6,7)]
   463      17.228646      17.228646      17.228646    6[6-(6,6),6-(6,7),7-(7)]
   464      18.069723      18.069723      18.069723    6[6-(1,6),6-(1,6),6-(6,7)]
   465      18.308699      18.308699      18.308699    6[1-(0),6-(1,6),6-(6,6)]
   466      19.139266      19.139266      19.139266    6[1-(0),6-(1,6),6-(1,6)]
   467      19.718217      19.718217      19.718217    6[1-(0),6-(1,6),6-(1,6)]
   468      19.474128      19.474128      19.474128    6[1-(0),6-(1,6),6-(1,6)]
   469      18.657387      18.657387      18.657387    6[1-(0),6-(1,6),6-(6,6)]
   470      17.828339      17.828339      17.828339    6[1-(0),6-(1,6),6-(6,6)]
   471      18.619362      18.619362      18.619362    6[1-(0),6-(1,6),6-(1,6)]
   472      19.321342      19.321342      19.321342    6[1-(0),6-(1,6),6-(1,6)]
   473       19.23549       19.23549       19.23549    6[1-(0),6-(1,6),6-(1,6)]
   474      18.450782      18.450782      18.450782    6[1-(0),6-(1,6),6-(6,6)]
   475      17.738729      17.738729      17.738729    6[6-(1,6),6-(1,6),6-(6,7)]
   476      16.944267      16.944267      16.944267    6[6-(6,6),6-(6,7),7-(7)]
   477      15.000768      15.000768      15.000768    6[6-(1,1,1),6-(6,7),7-(7,47)]
   478      15.630342      15.630342      15.630342    6[1-(0),1-(0),1-(0),6-(6,7)]
   479      14.191765      14.191765      14.191765    6[6-(1,7),6-(6,7),7-(6,47)]
   480      14.077275      14.077275      14.077275    6[1-(0),6-(6,7),7-(6)]
   481      12.684841      12.684841      12.684841    6[1-(0),6-(1,7),7-(6)]
   482      12.723839      12.723839      12.723839    6[1-(0),6-(1,7),7-(6,47)]
   483       24.52491       24.52491       24.52491    6[1-(0),6-(1,7),7-(6,47)]
   484      24.459969      24.459969      24.459969    6[1-(0),6-(1,7),7-(6,47)]
   485       2.795299       2.795299       2.795299    6[1-(0),6-(6,7),7-(6,47)]
   486       2.849162       2.849162       2.849162    6[6-(1,7),6-(6,7),7-(6,47)]
   487       3.659284       3.659284       3.659284    6[6-(1,1,1),6-(6,7),7-(7,47)]
   488       4.408202       4.408202       4.408202    6[1-(0),1-(0),1-(0),6-(6,7)]
   489       5.236428       5.236428       5.236428    6[6-(6,6),6-(6,7),7-(7)]
   490       6.043227       6.043227       6.043227    6[6-(1,6),6-(1,6),6-(6,7)]
   491       5.874556       5.874556       5.874556    6[1-(0),6-(1,6),6-(6,6)]
   492       6.633588       6.633588       6.633588    6[1-(0),6-(1,6),6-(1,6)]
   493       7.533698       7.533698       7.533698    6[1-(0),6-(1,6),6-(1,6)]
   494       7.698722       7.698722       7.698722    6[1-(0),6-(1,6),6-(1,6)]
   495       6.946317       6.946317       6.946317    6[1-(0),6-(1,6),6-(6,6)]
   496       5.905782       5.905782       5.905782    6[1-(0),6-(1,6),6-(6,6)]
   497       6.583357       6.583357       6.583357    6[1-(0),6-(1,6),6-(1,6)]
   498       7.327324       7.327324       7.327324    6[1-(0),6-(1,6),6-(1,6)]
   499       7.390734       7.390734       7.390734    6[1-(0),6-(1,6),6-(1,6)]
   500       6.706319       6.706319       6.706319    6[1-(0),6-(1,6),6-(6,6)]
   501       5.981933       5.981933       5.981933    6[6-(1,6),6-(1,6),6-(6,7)]
   502       5.302012       5.302012       5.302012    6[6-(6,6),6-(6,7),7-(7)]
   503       4.288921       4.288921       4.288921    6[6-(1,1,1),6-(6,7),7-(7,47)]
   504       5.378645       5.378645       5.378645    6[1-(0),1-(0),1-(0),6-(6,7)]
   505       3.572604       3.572604       3.572604    6[6-(1,7),6-(6,7),7-(6,47)]
   506       3.915932       3.915932       3.915932    6[1-(0),6-(6,7),7-(6,47)]
   507       25.48444       25.48444       25.48444    6[1-(0),6-(1,7),7-(6,47)]
   508      25.217581      25.217581      25.217581    6[1-(0),6-(1,7),7-(6,47)]
   509      15.824173      15.824173      15.824173    6[1-(0),6-(1,7),7-(6,47)]
   510       14.60873       14.60873       14.60873    6[1-(0),6-(1,7),7-(6,47)]
   511      15.619146      15.619146      15.619146    6[1-(0),6-(6,7),7-(6,47)]
   512      16.757223      16.757223      16.757223    6[6-(1,7),6-(6,7),7-(6,47)]
   513      16.748433      16.748433      16.748433    6[6-(1,1,1),6-(6,7),7-(7,47)]
   514      15.465401      15.465401      15.465401    6[1-(0),1-(0),1-(0),6-(6,7)]
   515      20.364579      20.364579      20.364579    6[6-(6,6),6-(6,7),7-(7)]
   516      20.300858      20.300858      20.300858    6[6-(1,6),6-(1,6),6-(6,7)]
   517      21.406233      21.406233      21.406233    6[1-(0),6-(1,6),6-(6,6)]
   518      21.183306      21.183306      21.183306    6[1-(0),6-(1,6),6-(1,6)]
   519      20.109149      20.109149      20.109149    6[1-(0),6-(1,6),6-(1,6)]
   520      19.021335      19.021335      19.021335    6[1-(0),6-(1,6),6-(1,6)]
   521      19.067309      19.067309      19.067309    6[1-(0),6-(1,6),6-(6,6)]
   522      21.138534      21.138534      21.138534    6[1-(0),6-(1,6),6-(6,6)]
   523       21.07591       21.07591       21.07591    6[1-(0),6-(1,6),6-(1,6)]
   524      19.900731      19.900731      19.900731    6[1-(0),6-(1,6),6-(1,6)]
   525      18.771841      18.771841      18.771841    6[1-(0),6-(1,6),6-(1,6)]
   526      18.783754      18.783754      18.783754    6[1-(0),6-(1,6),6-(6,6)]
   527      19.980812      19.980812      19.980812    6[6-(1,6),6-(1,6),6-(6,7)]
   528      19.962487      19.962487      19.962487    6[6-(6,6),6-(6,7),7-(7)]
   529       23.76603       23.76603       23.76603    6[6-(1,1,1),6-(6,7),7-(7,47)]
   530       24.83558       24.83558       24.83558    6[1-(0),1-(0),1-(0),6-(6,7)]
   531      23.811989      23.811989      23.811989    6[6-(1,7),6-(6,7),7-(6,47)]
   532       24.83091       24.83091       24.83091    6[1-(0),6-(6,7),7-(6,47)]
   533       21.85637       21.85637       21.85637    6[1-(0),6-(1,7),7-(6,47)]
   534      20.852527      20.852527      20.852527    6[1-(0),6-(1,7),7-(6,47)]
   535      12.332246      12.332246      12.332246    6[1-(0),6-(1,7),7-(6,47)]
   536      12.823235      12.823235      12.823235    6[1-(0),6-(1,7),7-(6,47)]
   537      11.327069      11.327069      11.327069    6[1-(0),6-(6,7),7-(6,47)]
   538      10.813869      10.813869      10.813869    6[6-(1,7),6-(6,7),7-(6,47)]
   539       9.843991       9.843991       9.843991    6[6-(1,1,1),6-(6,7),7-(7)]
   540       9.098349       9.098349       9.098349    6[1-(0),1-(0),1-(0),6-(6,7)]
   541       8.526852       8.526852       8.526852    6[6-(6,6),6-(6,7),7-(7)]
   542       7.371541       7.371541       7.371541    6[6-(1,6),6-(1,6),6-(6,7)]
   543       6.497777       6.497777       6.497777    6[1-(0),6-(1,6),6-(6,6)]
   544       5.441007       5.441007       5.441007    6[1-(0),6-(1,6),6-(1,6)]
   545       3.651478       3.651478       3.651478    6[1-(0),6-(1,6),6-(1,6)]
   546       4.528969       4.528969       4.528969    6[1-(0),6-(1,6),6-(1,6)]
   547       5.590832       5.590832       5.590832    6[1-(0),6-(1,6),6-(6,6)]
   548      10.928165      10.928165      10.928165    6[1-(0),6-(1,6),6-(6,6)]
   549      12.026364      12.026364      12.026364    6[1-(0),6-(1,6),6-(1,6)]
   550      12.897911      12.897911      12.897911    6[1-(0),6-(1,6),6-(1,6)]
   551      11.193579      11.193579      11.193579    6[1-(0),6-(1,6),6-(1,6)]
   552      10.088985      10.088985      10.088985    6[1-(0),6-(1,6),6-(6,6)]
   553       9.132344       9.132344       9.132344    6[6-(1,6),6-(1,6),6-(6,7)]
   554       7.967056       7.967056       7.967056    6[6-(6,6),6-(6,7),7-(7)]
   555       6.229232       6.229232       6.229232    6[6-(1,1,1),6-(6,7),7-(7,47)]
   556       6.908618       6.908618       6.908618    6[1-(0),1-(0),1-(0),6-(6,7)]
   557       5.058129       5.058129       5.058129    6[6-(1,7),6-(6,7),7-(6,47)]
   558       4.296764       4.296764       4.296764    6[1-(0),6-(6,7),7-(6,47)]
   559       2.830819       2.830819       2.830819    6[1-(0),6-(1,7),7-(6,47)]
   560       3.576892       3.576892       3.576892    6[1-(0),6-(1,7),7-(6,47)]
   561      10.108888      10.108888      10.108888    6[1-(0),6-(1,7),7-(6,47)]
   562      10.595976      10.595976      10.595976    6[1-(0),6-(1,7),7-(6,47)]
   563       8.960813       8.960813       8.960813    6[1-(0),6-(6,7),7-(6,47)]
   564       8.472041       8.472041       8.472041    6[6-(1,7),6-(6,7),7-(6,47)]
   565       7.292657       7.292657       7.292657    6[6-(1,1,1),6-(6,7),7-(7)]
   566       6.644192       6.644192       6.644192    6[1-(0),1-(0),1-(0),6-(6,7)]
   567       5.668345       5.668345       5.668345    6[6-(6,6),6-(6,7),7-(7)]
   568       4.521072       4.521072       4.521072    6[6-(1,6),6-(1,6),6-(6,7)]
   569       3.549758       3.549758       3.549758    6[1-(0),6-(1,6),6-(6,6)]
   570       2.391877       2.391877       2.391877    6[1-(0),6-(1,6),6-(1,6)]
   571       3.809582       3.809582       3.809582    6[1-(0),6-(1,6),6-(1,6)]
   572       4.765737       4.765737       4.765737    6[1-(0),6-(1,6),6-(1,6)]
   573       5.924996       5.924996       5.924996    6[1-(0),6-(1,6),6-(6,6)]
   574       9.829525       9.829525       9.829525    6[1-(0),6-(1,6),6-(6,6)]
   575      10.860055      10.860055      10.860055    6[1-(0),6-(1,6),6-(1,6)]
   576      11.379483      11.379483      11.379483    6[1-(0),6-(1,6),6-(1,6)]
   577        9.25413        9.25413        9.25413    6[1-(0),6-(1,6),6-(1,6)]
   578       8.210949       8.210949       8.210949    6[1-(0),6-(1,6),6-(6,6)]
   579       9.299562       9.299562       9.299562    6[6-(1,6),6-(1,6),6-(6,7)]
   580       8.176599       8.176599       8.176599    6[6-(6,6),6-(6,7),7-(7)]
   581       6.105332       6.105332       6.105332    6[6-(1,1,1),6-(6,7),7-(7,47)]
   582       5.985945       5.985945       5.985945    6[1-(0),1-(0),1-(0),6-(6,7)]
   583       5.053926       5.053926       5.053926    6[6-(1,7),6-(6,7),7-(6,47)]
   584       3.982063       3.982063       3.982063    6[1-(0),6-(6,7),7-(6)]
   585       3.132715       3.132715       3.132715    6[1-(0),6-(1,7),7-(6)]
   586       2.640715       2.640715       2.640715    6[1-(0),6-(1,7),7-(6,47)]
   587      19.210942      19.210942      19.210942    6[1-(0),6-(1,7),7-(6,47)]
   588      18.090572      18.090572      18.090572    6[1-(0),6-(1,7),7-(6,47)]
   589      15.150355      15.150355      15.150355    6[1-(0),6-(6,7),7-(6,47)]
   590       16.22966       16.22966       16.22966    6[6-(1,7),6-(6,7),7-(6,47)]
   591      16.359392      16.359392      16.359392    6[6-(1,1,1),6-(6,7),7-(7,47)]
   592      15.141049      15.141049      15.141049    6[1-(0),1-(0),1-(0),6-(6,7)]
   593      16.955608      16.955608      16.955608    6[6-(6,6),6-(6,7),7-(7)]
   594      17.014443      17.014443      17.014443    6[6-(1,6),6-(1,6),6-(6,7)]
   595      15.985042      15.985042      15.985042    6[1-(0),6-(1,6),6-(6,6)]
   596      16.049747      16.049747      16.049747    6[1-(0),6-(1,6),6-(1,6)]
   597      17.157226      17.157226      17.157226    6[1-(0),6-(1,6),6-(1,6)]
   598      18.185936      18.185936      18.185936    6[1-(0),6-(1,6),6-(1,6)]
   599      18.106319      18.106319      18.106319    6[1-(0),6-(1,6),6-(6,6)]
   600      20.743354      20.743354      20.743354    6[1-(0),6-(1,6),6-(6,6)]
   601      20.681833      20.681833      20.681833    6[1-(0),6-(1,6),6-(1,6)]
   602      19.596223      19.596223      19.596223    6[1-(0),6-(1,6),6-(1,6)]
   603      18.637569      18.637569      18.637569    6[1-(0),6-(1,6),6-(1,6)]
   604       18.61834       18.61834       18.61834    6[1-(0),6-(1,6),6-(6,6)]
   605      19.675385      19.675385      19.675385    6[6-(1,6),6-(1,6),6-(6,7)]
   606      19.733293      19.733293      19.733293    6[6-(6,6),6-(6,7),7-(7)]
   607      20.302034      20.302034      20.302034    6[6-(1,1,1),6-(6,7),7-(7,47)]
   608      21.360082      21.360082      21.360082    6[1-(0),1-(0),1-(0),6-(6,7)]
   609      20.300739      20.300739      20.300739    6[6-(1,7),6-(6,7),7-(6,47)]
   610      21.302495      21.302495      21.302495    6[1-(0),6-(6,7),7-(6,47)]
   611      22.455078      22.455078      22.455078    6[1-(0),6-(1,7),7-(6,47)]
   612       21.38535       21.38535       21.38535    6[1-(0),6-(1,7),7-(6,47)]
   613       3.110381       3.110381       3.110381    6[1-(0),6-(1,7),7-(6,47)]
   614       2.971483       2.971483       2.971483    6[1-(0),6-(1,7),7-(6,47)]
   615      24.770751      24.770751      24.770751    6[1-(0),6-(6,7),7-(6,47)]
   616      24.923931      24.923931      24.923931    6[6-(1,7),6-(6,7),7-(6,47)]
   617       24.17309       24.17309       24.17309    6[6-(1,1,1),6-(6,7),7-(7,47)]
   618      23.429386      23.429386      23.429386    6[1-(0),1-(0),1-(0),6-(6,7)]
   619      22.738215      22.738215      22.738215    6[6-(6,6),6-(6,7),7-(7)]
   620      21.937511      21.937511      21.937511    6[6-(1,6),6-(1,6),6-(6,7)]
   621        21.1867        21.1867        21.1867    6[1-(0),6-(1,6),6-(6,6)]
   622      20.387701      20.387701      20.387701    6[1-(0),6-(1,6),6-(1,6)]
   623      20.314913      20.314913      20.314913    6[1-(0),6-(1,6),6-(1,6)]
   624      20.987835      20.987835      20.987835    6[1-(0),6-(1,6),6-(1,6)]
   625      21.841323      21.841323      21.841323    6[1-(0),6-(1,6),6-(6,6)]
   626      22.312556      22.312556      22.312556    6[1-(0),6-(1,6),6-(6,6)]
   627       21.61431       21.61431       21.61431    6[1-(0),6-(1,6),6-(1,6)]
   628      20.942137      20.942137      20.942137    6[1-(0),6-(1,6),6-(1,6)]
   629      20.745353      20.745353      20.745353    6[1-(0),6-(1,6),6-(1,6)]
   630      21.377683      21.377683      21.377683    6[1-(0),6-(1,6),6-(6,6)]
   631      22.109322      22.109322      22.109322    6[6-(1,6),6-(1,6),6-(6,7)]
   632      22.783635      22.783635      22.783635    6[6-(6,6),6-(6,7),7-(7)]
   633       24.05246       24.05246       24.05246    6[6-(1,1,1),6-(6,7),7-(7,47)]
   634      23.186003      23.186003      23.186003    6[1-(0),1-(0),1-(0),6-(6,7)]
   635      24.761072      24.761072      24.761072    6[6-(1,7),6-(6,7),7-(6,47)]
   636      24.623625      24.623625      24.623625    6[1-(0),6-(6,7),7-(6,47)]
   637       2.817358       2.817358       2.817358    6[1-(0),6-(1,7),7-(6,47)]
   638       2.988888       2.988888       2.988888    6[1-(0),6-(1,7),7-(6,47)]
   639       11.28197       11.28197       11.28197    6[1-(0),6-(1,7),7-(6,47)]
   640      10.948551      10.948551      10.948551    6[1-(0),6-(1,7),7-(6,47)]
   641      12.263059      12.263059      12.263059    6[1-(0),6-(6,7),7-(6,47)]
   642      12.532877      12.532877      12.532877    6[6-(1,7),6-(6,7),7-(6,47)]
   643      13.495628      13.495628      13.495628    6[6-(1,1,1),6-(6,7),7-(7)]
   644      14.019119      14.019119      14.019119    6[1-(0),1-(0),1-(0),6-(6,7)]
   645      15.648437      15.648437      15.648437    6[6-(6,6),6-(6,7),7-(7)]
   646      16.525427      16.525427      16.525427    6[6-(1,6),6-(1,6),6-(6,7)]
   647      16.574899      16.574899      16.574899    6[1-(0),6-(1,6),6-(6,6)]
   648       17.37009       17.37009       17.37009    6[1-(0),6-(1,6),6-(1,6)]
   649      18.117812      18.117812      18.117812    6[1-(0),6-(1,6),6-(1,6)]
   650      18.082626      18.082626      18.082626    6[1-(0),6-(1,6),6-(1,6)]
   651      17.275634      17.275634      17.275634    6[1-(0),6-(1,6),6-(6,6)]
   652      17.233366      17.233366      17.233366    6[1-(0),6-(1,6),6-(6,6)]
   653      18.223446      18.223446      18.223446    6[1-(0),6-(1,6),6-(1,6)]
   654      18.501182      18.501182      18.501182    6[1-(0),6-(1,6),6-(1,6)]
   655      17.957273      17.957273      17.957273    6[1-(0),6-(1,6),6-(1,6)]
   656      17.102283      17.102283      17.102283    6[1-(0),6-(1,6),6-(6,6)]
   657      16.739874      16.739874      16.739874    6[6-(1,6),6-(1,6),6-(6,7)]
   658      15.904856      15.904856      15.904856    6[6-(6,6),6-(6,7),7-(7)]
   659      14.557274      14.557274      14.557274    6[6-(1,1,1),6-(6,7),7-(7,47)]
   660      15.436427      15.436427      15.436427    6[1-(0),1-(0),1-(0),6-(6,7)]
   661       13.69279       13.69279       13.69279    6[6-(1,7),6-(6,7),7-(6,47)]
   662      13.790465      13.790465      13.790465    6[1-(0),6-(6,7),7-(6,47)]
   663      11.996784      11.996784      11.996784    6[1-(0),6-(1,7),7-(6,47)]
   664      11.805684      11.805684      11.805684    6[1-(0),6-(1,7),7-(6,47)]
   665       13.46303       13.46303       13.46303    6[1-(0),6-(1,7),7-(6,47)]
   666      13.654057      13.654057      13.654057    6[1-(0),6-(1,7),7-(6,47)]
   667      11.992287      11.992287      11.992287    6[1-(0),6-(6,7),7-(6,47)]
   668      11.816046      11.816046      11.816046    6[6-(1,7),6-(6,7),7-(6,47)]
   669      10.966088      10.966088      10.966088    6[6-(1,1,1),6-(6,7),7-(7)]
   670      10.194722      10.194722      10.194722    6[1-(0),1-(0),1-(0),6-(6,7)]
   671       9.588845       9.588845       9.588845    6[6-(6,6),6-(6,7),7-(7)]
   672       8.747768       8.747768       8.747768    6[6-(1,6),6-(1,6),6-(6,7)]
   673       8.508792       8.508792       8.508792    6[1-(0),6-(1,6),6-(6,6)]
   674       7.678225       7.678225       7.678225    6[1-(0),6-(1,6),6-(1,6)]
   675       7.099274       7.099274       7.099274    6[1-(0),6-(1,6),6-(1,6)]
   676       7.343363       7.343363       7.343363    6[1-(0),6-(1,6),6-(1,6)]
   677       8.160104       8.160104       8.160104    6[1-(0),6-(1,6),6-(6,6)]
   678       8.989152       8.989152       8.989152    6[1-(0),6-(1,6),6-(6,6)]
   679       8.198129       8.198129       8.198129    6[1-(0),6-(1,6),6-(1,6)]
   680       7.496149       7.496149       7.496149    6[1-(0),6-(1,6),6-(1,6)]
   681       7.582001       7.582001       7.582001    6[1-(0),6-(1,6),6-(1,6)]
   682       8.366709       8.366709       8.366709    6[1-(0),6-(1,6),6-(6,6)]
   683       9.078762       9.078762       9.078762    6[6-(1,6),6-(1,6),6-(6,7)]
   684       9.873224       9.873224       9.873224    6[6-(6,6),6-(6,7),7-(7)]
   685      11.816723      11.816723      11.816723    6[6-(1,1,1),6-(6,7),7-(7,47)]
   686      11.187149      11.187149      11.187149    6[1-(0),1-(0),1-(0),6-(6,7)]
   687      12.625726      12.625726      12.625726    6[6-(1,7),6-(6,7),7-(6,47)]
   688      12.740216      12.740216      12.740216    6[1-(0),6-(6,7),7-(6)]
   689       14.13265       14.13265       14.13265    6[1-(0),6-(1,7),7-(6)]
   690      14.093652      14.093652      14.093652    6[1-(0),6-(1,7),7-(6,47)]
   691       2.292581       2.292581       2.292581    6[1-(0),6-(1,7),7-(6,47)]
   692       2.357522       2.357522       2.357522    6[1-(0),6-(1,7),7-(6,47)]
   693      24.022192      24.022192      24.022192    6[1-(0),6-(6,7),7-(6,47)]
   694      23.968329      23.968329      23.968329    6[6-(1,7),6-(6,7),7-(6,47)]
   695      23.158207      23.158207      23.158207    6[6-(1,1,1),6-(6,7),7-(7,47)]
   696      22.409289      22.409289      22.409289    6[1-(0),1-(0),1-(0),6-(6,7)]
   697      21.581063      21.581063      21.581063    6[6-(6,6),6-(6,7),7-(7)]
   698      20.774264      20.774264      20.774264    6[6-(1,6),6-(1,6),6-(6,7)]
   699      20.942935      20.942935      20.942935    6[1-(0),6-(1,6),6-(6,6)]
   700      20.183903      20.183903      20.183903    6[1-(0),6-(1,6),6-(1,6)]
   701      19.283793      19.283793      19.283793    6[1-(0),6-(1,6),6-(1,6)]
   702      19.118769      19.118769      19.118769    6[1-(0),6-(1,6),6-(1,6)]
   703      19.871174      19.871174      19.871174    6[1-(0),6-(1,6),6-(6,6)]
   704      20.911709      20.911709      20.911709    6[1-(0),6-(1,6),6-(6,6)]
   705      20.234134      20.234134      20.234134    6[1-(0),6-(1,6),6-(1,6)]
   706      19.490167      19.490167      19.490167    6[1-(0),6-(1,6),6-(1,6)]
   707      19.426757      19.426757      19.426757    6[1-(0),6-(1,6),6-(1,6)]
   708      20.111172      20.111172      20.111172    6[1-(0),6-(1,6),6-(6,6)]
   709      20.835558      20.835558      20.835558    6[6-(1,6),6-(1,6),6-(6,7)]
   710      21.515479      21.515479      21.515479    6[6-(6,6),6-(6,7),7-(7)]
   711       22.52857       22.52857       22.52857    6[6-(1,1,1),6-(6,7),7-(7,47)]
   712      21.438846      21.438846      21.438846    6[1-(0),1-(0),1-(0),6-(6,7)]
   713      23.244887      23.244887      23.244887    6[6-(1,7),6-(6,7),7-(6,47)]
   714      22.901559      22.901559      22.901559    6[1-(0),6-(6,7),7-(6,47)]
   715       1.333051       1.333051       1.333051    6[1-(0),6-(1,7),7-(6,47)]
   716        1.59991        1.59991        1.59991    6[1-(0),6-(1,7),7-(6,47)]
   717      10.993318      10.993318      10.993318    6[1-(0),6-(1,7),7-(6,47)]
   718      12.208761      12.208761      12.208761    6[1-(0),6-(1,7),7-(6,47)]
   719      11.198345      11.198345      11.198345    6[1-(0),6-(6,7),7-(6,47)]
   720      10.060268      10.060268      10.060268    6[6-(1,7),6-(6,7),7-(6,47)]
   721      10.069058      10.069058      10.069058    6[6-(1,1,1),6-(6,7),7-(7,47)]
   722       11.35209       11.35209       11.35209    6[1-(0),1-(0),1-(0),6-(6,7)]
   723       6.452912       6.452912       6.452912    6[6-(6,6),6-(6,7),7-(7)]
   724       6.516633       6.516633       6.516633    6[6-(1,6),6-(1,6),6-(6,7)]
   725       5.411258       5.411258       5.411258    6[1-(0),6-(1,6),6-(6,6)]
   726       5.634185       5.634185       5.634185    6[1-(0),6-(1,6),6-(1,6)]
   727       6.708342       6.708342       6.708342    6[1-(0),6-(1,6),6-(1,6)]
   728       7.796156       7.796156       7.796156    6[1-(0),6-(1,6),6-(1,6)]
   729       7.750182       7.750182       7.750182    6[1-(0),6-(1,6),6-(6,6)]
   730       5.678957       5.678957       5.678957    6[1-(0),6-(1,6),6-(6,6)]
   731       5.741581       5.741581       5.741581    6[1-(0),6-(1,6),6-(1,6)]
   732        6.91676        6.91676        6.91676    6[1-(0),6-(1,6),6-(1,6)]
   733        8.04565        8.04565        8.04565    6[1-(0),6-(1,6),6-(1,6)]
   734       8.033737       8.033737       8.033737    6[1-(0),6-(1,6),6-(6,6)]
   735       6.836679       6.836679       6.836679    6[6-(1,6),6-(1,6),6-(6,7)]
   736       6.855004       6.855004       6.855004    6[6-(6,6),6-(6,7),7-(7)]
   737       3.051461       3.051461       3.051461    6[6-(1,1,1),6-(6,7),7-(7,47)]
   738       1.981911       1.981911       1.981911    6[1-(0),1-(0),1-(0),6-(6,7)]
   739       3.005502       3.005502       3.005502    6[6-(1,7),6-(6,7),7-(6,47)]
   740       1.986581       1.986581       1.986581    6[1-(0),6-(6,7),7-(6,47)]
   741       4.961121       4.961121       4.961121    6[1-(0),6-(1,7),7-(6,47)]
   742       5.964964       5.964964       5.964964    6[1-(0),6-(1,7),7-(6,47)]
   743      14.485245      14.485245      14.485245    6[1-(0),6-(1,7),7-(6,47)]
   744      13.994256      13.994256      13.994256    6[1-(0),6-(1,7),7-(6,47)]
   745      15.490422      15.490422      15.490422    6[1-(0),6-(6,7),7-(6,47)]
   746      16.003622      16.003622      16.003622    6[6-(1,7),6-(6,7),7-(6,47)]
   747        16.9735        16.9735        16.9735    6[6-(1,1,1),6-(6,7),7-(7)]
   748      17.719142      17.719142      17.719142    6[1-(0),1-(0),1-(0),6-(6,7)]
   749      18.290639      18.290639      18.290639    6[6-(6,6),6-(6,7),7-(7)]
   750       19.44595       19.44595       19.44595    6[6-(1,6),6-(1,6),6-(6,7)]
   751      20.319714      20.319714      20.319714    6[1-(0),6-(1,6),6-(6,6)]
   752      21.376484      21.376484      21.376484    6[1-(0),6-(1,6),6-(1,6)]
   753      21.565512      21.565512      21.565512    6[1-(0),6-(1,6),6-(1,6)]
   754      22.288522      22.288522      22.288522    6[1-(0),6-(1,6),6-(1,6)]
   755      21.226659      21.226659      21.226659    6[1-(0),6-(1,6),6-(6,6)]
   756      15.889326      15.889326      15.889326    6[1-(0),6-(1,6),6-(6,6)]
   757      14.791127      14.791127      14.791127    6[1-(0),6-(1,6),6-(1,6)]
   758       13.91958       13.91958       13.91958    6[1-(0),6-(1,6),6-(1,6)]
   759      15.623912      15.623912      15.623912    6[1-(0),6-(1,6),6-(1,6)]
   760      16.728506      16.728506      16.728506    6[1-(0),6-(1,6),6-(6,6)]
   761      17.685147      17.685147      17.685147    6[6-(1,6),6-(1,6),6-(6,7)]
   762      18.850435      18.850435      18.850435    6[6-(6,6),6-(6,7),7-(7)]
   763      20.588259      20.588259      20.588259    6[6-(1,1,1),6-(6,7),7-(7,47)]
   764      19.908873      19.908873      19.908873    6[1-(0),1-(0),1-(0),6-(6,7)]
   765      21.759362      21.759362      21.759362    6[6-(1,7),6-(6,7),7-(6,47)]
   766      22.520727      22.520727      22.520727    6[1-(0),6-(6,7),7-(6,47)]
   767      23.986672      23.986672      23.986672    6[1-(0),6-(1,7),7-(6,47)]
   768      23.240599      23.240599      23.240599    6[1-(0),6-(1,7),7-(6,47)]
   769      16.708603      16.708603      16.708603    6[1-(0),6-(1,7),7-(6,47)]
   770      16.221515      16.221515      16.221515    6[1-(0),6-(1,7),7-(6,47)]
   771      17.856678      17.856678      17.856678    6[1-(0),6-(6,7),7-(6,47)]
   772       18.34545       18.34545       18.34545    6[6-(1,7),6-(6,7),7-(6,47)]
   773      19.524834      19.524834      19.524834    6[6-(1,1,1),6-(6,7),7-(7)]
   774      20.173299      20.173299      20.173299    6[1-(0),1-(0),1-(0),6-(6,7)]
   775      21.149146      21.149146      21.149146    6[6-(6,6),6-(6,7),7-(7)]
   776      22.296419      22.296419      22.296419    6[6-(1,6),6-(1,6),6-(6,7)]
   777      23.267733      23.267733      23.267733    6[1-(0),6-(1,6),6-(6,6)]
   778      24.425614      24.425614      24.425614    6[1-(0),6-(1,6),6-(1,6)]
   779      23.007909      23.007909      23.007909    6[1-(0),6-(1,6),6-(1,6)]
   780      22.051754      22.051754      22.051754    6[1-(0),6-(1,6),6-(1,6)]
   781      20.892495      20.892495      20.892495    6[1-(0),6-(1,6),6-(6,6)]
   782      16.987966      16.987966      16.987966    6[1-(0),6-(1,6),6-(6,6)]
   783      15.957436      15.957436      15.957436    6[1-(0),6-(1,6),6-(1,6)]
   784      15.438008      15.438008      15.438008    6[1-(0),6-(1,6),6-(1,6)]
   785      17.563361      17.563361      17.563361    6[1-(0),6-(1,6),6-(1,6)]
   786      18.606542      18.606542      18.606542    6[1-(0),6-(1,6),6-(6,6)]
   787      17.517929      17.517929      17.517929    6[6-(1,6),6-(1,6),6-(6,7)]
   788      18.640892      18.640892      18.640892    6[6-(6,6),6-(6,7),7-(7)]
   789      20.712159      20.712159      20.712159    6[6-(1,1,1),6-(6,7),7-(7,47)]
   790      20.831546      20.831546      20.831546    6[1-(0),1-(0),1-(0),6-(6,7)]
   791      21.763565      21.763565      21.763565    6[6-(1,7),6-(6,7),7-(6,47)]
   792      22.835428      22.835428      22.835428    6[1-(0),6-(6,7),7-(6)]
   793      23.684776      23.684776      23.684776    6[1-(0),6-(1,7),7-(6)]
   794      24.176776      24.176776      24.176776    6[1-(0),6-(1,7),7-(6,47)]
   795       9.547438       9.547438       9.547438    7[6-(1,6),6-(6,6),47-(7,7,7)]
   796       11.77529       11.77529       11.77529    7[6-(1,6),6-(1,6),47-(7,7)]
   797       9.333781       9.333781       9.333781    7[6-(6,6),7-(6),47-(7,7,7)]
   798      10.954641      10.954641      10.954641    7[6-(6,6),7-(6,47)]
   799       6.025767       6.025767       6.025767    7[6-(6,6),7-(6,47)]
   800       7.640036       7.640036       7.640036    7[6-(6,6),7-(6),47-(7,7,7)]
   801        5.46426        5.46426        5.46426    7[6-(1,6),6-(6,6),47-(7,7,7)]
   802       5.474691       5.474691       5.474691    7[6-(1,6),6-(1,6),47-(7,7,7)]
   803      24.345394      24.345394      24.345394    7[6-(1,6),6-(6,6),47-(7,7,7)]
   804       1.458317       1.458317       1.458317    7[6-(1,6),6-(1,6),47-(7,7)]
   805       2.652862       2.652862       2.652862    7[6-(6,6),7-(6),47-(7,7,7)]
   806       3.421739       3.421739       3.421739    7[6-(6,6),7-(6,47)]
   807       3.320781       3.320781       3.320781    7[6-(6,6),7-(6,47)]
   808       2.723821       2.723821       2.723821    7[6-(6,6),7-(6),47-(7,7,7)]
   809      24.419745      24.419745      24.419745    7[6-(1,6),6-(6,6),47-(7,7,7)]
   810        1.60016        1.60016        1.60016    7[6-(1,6),6-(1,6),47-(7,7,7)]
   811      14.709398      14.709398      14.709398    7[6-(1,6),6-(6,6),47-(7,47)]
   812      15.341962      15.341962      15.341962    7[6-(1,6),6-(1,6),47-(7)]
   813      12.819039      12.819039      12.819039    7[6-(6,6),7-(6)]
   814      12.009924      12.009924      12.009924    7[6-(6,6),7-(6)]
   815       11.43332       11.43332       11.43332    7[6-(6,6),7-(6,47)]
   816      12.239964      12.239964      12.239964    7[6-(6,6),7-(6),47-(7,7,7,47)]
   817       14.10671       14.10671       14.10671    7[6-(1,6),6-(6,6),47-(7,7,7,47)]
   818      13.825095      13.825095      13.825095    7[6-(1,6),6-(1,6),47-(7,7)]
   819      14.137964      14.137964      14.137964    7[6-(1,6),6-(6,6),47-(7,47)]
   820      13.896423      13.896423      13.896423    7[6-(1,6),6-(1,6),47-(7)]
   821       15.97444       15.97444       15.97444    7[6-(6,6),7-(6)]
   822      16.851042      16.851042      16.851042    7[6-(6,6),7-(6)]
   823      15.966086      15.966086      15.966086    7[6-(6,6),7-(6,47)]
   824      15.238894      15.238894      15.238894    7[6-(6,6),7-(6),47-(7,7,7,47)]
   825      13.517816      13.517816      13.517816    7[6-(1,6),6-(6,6),47-(7,7,7,47)]
   826      13.334883      13.334883      13.334883    7[6-(1,6),6-(1,6)]
   827       2.149936       2.149936       2.149936    7[6-(1,6),6-(6,6),47-(7,7,7)]
   828       1.967055       1.967055       1.967055    7[6-(1,6),6-(1,6),47-(7,7)]
   829       3.750558       3.750558       3.750558    7[6-(6,6),7-(6),47-(7,7,7)]
   830       4.553762       4.553762       4.553762    7[6-(6,6),7-(6,47)]
   831        4.75006        4.75006        4.75006    7[6-(6,6),7-(6,47)]
   832       4.076597       4.076597       4.076597    7[6-(6,6),7-(6),47-(7,7,7)]
   833      25.782229      25.782229      25.782229    7[6-(1,6),6-(6,6),47-(7,7,7)]
   834       3.261065       3.261065       3.261065    7[6-(1,6),6-(1,6),47-(7,7,7)]
   835      15.818554      15.818554      15.818554    7[6-(1,6),6-(6,6),47-(7,7,7)]
   836      15.599399      15.599399      15.599399    7[6-(1,6),6-(1,6),47-(7,7)]
   837      17.864242      17.864242      17.864242    7[6-(6,6),7-(6),47-(7,7,7)]
   838      19.369921      19.369921      19.369921    7[6-(6,6),7-(6,47)]
   839      21.103814      21.103814      21.103814    7[6-(6,6),7-(6,47)]
   840      22.694373      22.694373      22.694373    7[6-(6,6),7-(6),47-(7,7,7)]
   841      20.813806      20.813806      20.813806    7[6-(1,6),6-(6,6),47-(7,7,7)]
   842      24.889511      24.889511      24.889511    7[6-(1,6),6-(1,6),47-(7,7,7)]
   843      11.284445      11.284445      11.284445    7[6-(1,6),6-(6,6),47-(7,47)]
   844      12.294362      12.294362      12.294362    7[6-(1,6),6-(1,6),47-(7)]
   845       9.535921       9.535921       9.535921    7[6-(6,6),7-(6)]
   846       8.481249       8.481249       8.481249    7[6-(6,6),7-(6)]
   847       7.826477       7.826477       7.826477    7[6-(6,6),7-(6,47)]
   848       6.679427       6.679427       6.679427    7[6-(6,6),7-(6),47-(7,7,7,47)]
   849       4.658949       4.658949       4.658949    7[6-(1,6),6-(6,6),47-(7,7,7,47)]
   850        3.18743        3.18743        3.18743    7[6-(1,6),6-(1,6),47-(7,7)]
   851       9.093521       9.093521       9.093521    7[6-(1,6),6-(6,6),47-(7,47)]
   852      10.040369      10.040369      10.040369    7[6-(1,6),6-(1,6),47-(7)]
   853       7.071637       7.071637       7.071637    7[6-(6,6),7-(6)]
   854       5.882504       5.882504       5.882504    7[6-(6,6),7-(6)]
   855       8.108221       8.108221       8.108221    7[6-(6,6),7-(6,47)]
   856       7.028641       7.028641       7.028641    7[6-(6,6),7-(6),47-(7,7,7,47)]
   857       5.178834       5.178834       5.178834    7[6-(1,6),6-(6,6),47-(7,7,7,47)]
   858       2.994972       2.994972       2.994972    7[6-(1,6),6-(1,6)]
   859      17.270053      17.270053      17.270053    7[6-(1,6),6-(6,6),47-(7,7,7)]
   860      15.042201      15.042201      15.042201    7[6-(1,6),6-(1,6),47-(7,7)]
   861       17.48371       17.48371       17.48371    7[6-(6,6),7-(6),47-(7,7,7)]
   862       15.86285       15.86285       15.86285    7[6-(6,6),7-(6,47)]
   863      20.791724      20.791724      20.791724    7[6-(6,6),7-(6,47)]
   864      19.177455      19.177455      19.177455    7[6-(6,6),7-(6),47-(7,7,7)]
   865      21.353231      21.353231      21.353231    7[6-(1,6),6-(6,6),47-(7,7,7)]
   866        21.3428        21.3428        21.3428    7[6-(1,6),6-(1,6),47-(7,7,7)]
   867       2.472097       2.472097       2.472097    7[6-(1,6),6-(6,6),47-(7,7,7)]
   868      25.359174      25.359174      25.359174    7[6-(1,6),6-(1,6),47-(7,7)]
   869      24.164629      24.164629      24.164629    7[6-(6,6),7-(6),47-(7,7,7)]
   870      23.395752      23.395752      23.395752    7[6-(6,6),7-(6,47)]
   871       23.49671       23.49671       23.49671    7[6-(6,6),7-(6,47)]
   872       24.09367       24.09367       24.09367    7[6-(6,6),7-(6),47-(7,7,7)]
   873       2.397746       2.397746       2.397746    7[6-(1,6),6-(6,6),47-(7,7,7)]
   874      25.217331      25.217331      25.217331    7[6-(1,6),6-(1,6),47-(7,7,7)]
   875      12.108093      12.108093      12.108093    7[6-(1,6),6-(6,6),47-(7,47)]
   876      11.475529      11.475529      11.475529    7[6-(1,6),6-(1,6),47-(7)]
   877      13.998452      13.998452      13.998452    7[6-(6,6),7-(6)]
   878      14.807567      14.807567      14.807567    7[6-(6,6),7-(6)]
   879      15.384171      15.384171      15.384171    7[6-(6,6),7-(6,47)]
   880      14.577527      14.577527      14.577527    7[6-(6,6),7-(6),47-(7,7,7,47)]
   881      12.710781      12.710781      12.710781    7[6-(1,6),6-(6,6),47-(7,7,7,47)]
   882      12.992396      12.992396      12.992396    7[6-(1,6),6-(1,6),47-(7,7)]
   883      12.679527      12.679527      12.679527    7[6-(1,6),6-(6,6),47-(7,47)]
   884      12.921068      12.921068      12.921068    7[6-(1,6),6-(1,6),47-(7)]
   885      10.843051      10.843051      10.843051    7[6-(6,6),7-(6)]
   886       9.966449       9.966449       9.966449    7[6-(6,6),7-(6)]
   887      10.851405      10.851405      10.851405    7[6-(6,6),7-(6,47)]
   888      11.578597      11.578597      11.578597    7[6-(6,6),7-(6),47-(7,7,7,47)]
   889      13.299675      13.299675      13.299675    7[6-(1,6),6-(6,6),47-(7,7,7,47)]
   890      13.482608      13.482608      13.482608    7[6-(1,6),6-(1,6)]
   891      24.667555      24.667555      24.667555    7[6-(1,6),6-(6,6),47-(7,7,7)]
   892      24.850436      24.850436      24.850436    7[6-(1,6),6-(1,6),47-(7,7)]
   893      23.066933      23.066933      23.066933    7[6-(6,6),7-(6),47-(7,7,7)]
   894      22.263729      22.263729      22.263729    7[6-(6,6),7-(6,47)]
   895      22.067431      22.067431      22.067431    7[6-(6,6),7-(6,47)]
   896      22.740894      22.740894      22.740894    7[6-(6,6),7-(6),47-(7,7,7)]
   897       1.035262       1.035262       1.035262    7[6-(1,6),6-(6,6),47-(7,7,7)]
   898      23.556426      23.556426      23.556426    7[6-(1,6),6-(1,6),47-(7,7,7)]
   899      10.998937      10.998937      10.998937    7[6-(1,6),6-(6,6),47-(7,7,7)]
   900      11.218092      11.218092      11.218092    7[6-(1,6),6-(1,6),47-(7,7)]
   901       8.953249       8.953249       8.953249    7[6-(6,6),7-(6),47-(7,7,7)]
   902        7.44757        7.44757        7.44757    7[6-(6,6),7-(6,47)]
   903       5.713677       5.713677       5.713677    7[6-(6,6),7-(6,47)]
   904       4.123118       4.123118       4.123118    7[6-(6,6),7-(6),47-(7,7,7)]
   905       6.003685       6.003685       6.003685    7[6-(1,6),6-(6,6),47-(7,7,7)]
   906        1.92798        1.92798        1.92798    7[6-(1,6),6-(1,6),47-(7,7,7)]
   907      15.533046      15.533046      15.533046    7[6-(1,6),6-(6,6),47-(7,47)]
   908      14.523129      14.523129      14.523129    7[6-(1,6),6-(1,6),47-(7)]
   909       17.28157       17.28157       17.28157    7[6-(6,6),7-(6)]
   910      18.336242      18.336242      18.336242    7[6-(6,6),7-(6)]
   911      18.991014      18.991014      18.991014    7[6-(6,6),7-(6,47)]
   912      20.138064      20.138064      20.138064    7[6-(6,6),7-(6),47-(7,7,7,47)]
   913      22.158542      22.158542      22.158542    7[6-(1,6),6-(6,6),47-(7,7,7,47)]
   914      23.630061      23.630061      23.630061    7[6-(1,6),6-(1,6),47-(7,7)]
   915       17.72397       17.72397       17.72397    7[6-(1,6),6-(6,6),47-(7,47)]
   916      16.777122      16.777122      16.777122    7[6-(1,6),6-(1,6),47-(7)]
   917      19.745854      19.745854      19.745854    7[6-(6,6),7-(6)]
   918      20.934987      20.934987      20.934987    7[6-(6,6),7-(6)]
   919       18.70927       18.70927       18.70927    7[6-(6,6),7-(6,47)]
   920       19.78885       19.78885       19.78885    7[6-(6,6),7-(6),47-(7,7,7,47)]
   921      21.638657      21.638657      21.638657    7[6-(1,6),6-(6,6),47-(7,7,7,47)]
   922      23.822519      23.822519      23.822519    7[6-(1,6),6-(1,6)]
   923      11.694896      11.694896      11.694896    5[9-(0),9-(0),9-(0),9-(0)]
   924      11.055125      11.055125      11.055125    5[9-(0),9-(0),9-(0),9-(0)]
   925       26.00879       26.00879       26.00879    5[9-(0),9-(0),9-(0),9-(0)]
   926       6.025156       6.025156       6.025156    5[9-(0),9-(0),9-(0),9-(0)]
   927       9.488109       9.488109       9.488109    5[9-(0),9-(0),9-(0),9-(0)]
   928       2.308888       2.308888       2.308888    5[9-(0),9-(0),9-(0),9-(0)]
   929      10.824437      10.824437      10.824437    5[9-(0),9-(0),9-(0),9-(0)]
   930        22.4393        22.4393        22.4393    5[9-(0),9-(0),9-(0),9-(0)]
   931       1.811287       1.811287       1.811287    5[9-(0),9-(0),9-(0),9-(0)]
   932       5.488991       5.488991       5.488991    5[9-(0),9-(0),9-(0),9-(0)]
   933        13.5231        13.5231        13.5231    5[9-(0),9-(0),9-(0),9-(0)]
   934      17.708728      17.708728      17.708728    5[9-(0),9-(0),9-(0),9-(0)]
   935       4.709801       4.709801       4.709801    5[9-(0),9-(0),9-(0),9-(0)]
   936      17.308728      17.308728      17.308728    5[9-(0),9-(0),9-(0),9-(0)]
   937      15.122595      15.122595      15.122595    5[9-(0),9-(0),9-(0),9-(0)]
   938      15.762366      15.762366      15.762366    5[9-(0),9-(0),9-(0),9-(0)]
   939       0.808701       0.808701       0.808701    5[9-(0),9-(0),9-(0),9-(0)]
   940      20.792335      20.792335      20.792335    5[9-(0),9-(0),9-(0),9-(0)]
   941      17.329382      17.329382      17.329382    5[9-(0),9-(0),9-(0),9-(0)]
   942      24.508603      24.508603      24.508603    5[9-(0),9-(0),9-(0),9-(0)]
   943      15.993054      15.993054      15.993054    5[9-(0),9-(0),9-(0),9-(0)]
   944       4.378191       4.378191       4.378191    5[9-(0),9-(0),9-(0),9-(0)]
   945      25.006204      25.006204      25.006204    5[9-(0),9-(0),9-(0),9-(0)]
   946        21.3285        21.3285        21.3285    5[9-(0),9-(0),9-(0),9-(0)]
   947      13.294391      13.294391      13.294391    5[9-(0),9-(0),9-(0),9-(0)]
   948       9.108763       9.108763       9.108763    5[9-(0),9-(0),9-(0),9-(0)]
   949       22.10769       22.10769       22.10769    5[9-(0),9-(0),9-(0),9-(0)]
   950       9.508763       9.508763       9.508763    5[9-(0),9-(0),9-(0),9-(0)]
   951      11.448492      11.448492      11.448492    9[5-(9,9,9)]
   952      12.783954      12.783954      12.783954    9[5-(9,9,9)]
   953      10.666264      10.666264      10.666264    9[5-(9,9,9)]
   954      11.932831      11.932831      11.932831    9[5-(9,9,9)]
   955      10.235182      10.235182      10.235182    9[5-(9,9,9)]
   956      11.197067      11.197067      11.197067    9[5-(9,9,9)]
   957       7.998456       7.998456       7.998456    9[5-(9,9,9)]
   958      10.731219      10.731219      10.731219    9[5-(9,9,9)]
   959       3.176118       3.176118       3.176118    9[5-(9,9,9)]
   960      24.675536      24.675536      24.675536    9[5-(9,9,9)]
   961       3.007615       3.007615       3.007615    9[5-(9,9,9)]
   962       3.609758       3.609758       3.609758    9[5-(9,9,9)]
   963       6.349283       6.349283       6.349283    9[5-(9,9,9)]
   964       5.078475       5.078475       5.078475    9[5-(9,9,9)]
   965       7.151893       7.151893       7.151893    9[5-(9,9,9)]
   966       5.547188       5.547188       5.547188    9[5-(9,9,9)]
   967       8.688641       8.688641       8.688641    9[5-(9,9,9)]
   968       8.911851       8.911851       8.911851    9[5-(9,9,9)]
   969       9.554249       9.554249       9.554249    9[5-(9,9,9)]
   970      10.762145      10.762145      10.762145    9[5-(9,9,9)]
   971       3.578641       3.578641       3.578641    9[5-(9,9,9)]
   972       2.167014       2.167014       2.167014    9[5-(9,9,9)]
   973      25.013267      25.013267      25.013267    9[5-(9,9,9)]
   974      24.677466      24.677466      24.677466    9[5-(9,9,9)]
   975      11.296094      11.296094      11.296094    9[5-(9,9,9)]
   976       9.452917       9.452917       9.452917    9[5-(9,9,9)]
   977      11.428445      11.428445      11.428445    9[5-(9,9,9)]
   978      11.059849      11.059849      11.059849    9[5-(9,9,9)]
   979      21.580441      21.580441      21.580441    9[5-(9,9,9)]
   980       23.03538       23.03538       23.03538    9[5-(9,9,9)]
   981      23.339119      23.339119      23.339119    9[5-(9,9,9)]
   982      21.756641      21.756641      21.756641    9[5-(9,9,9)]
   983       24.41976       24.41976       24.41976    9[5-(9,9,9)]
   984       1.952735       1.952735       1.952735    9[5-(9,9,9)]
   985      24.130047      24.130047      24.130047    9[5-(9,9,9)]
   986       3.069832       3.069832       3.069832    9[5-(9,9,9)]
   987       7.654868       7.654868       7.654868    9[5-(9,9,9)]
   988       5.236358       5.236358       5.236358    9[5-(9,9,9)]
   989       8.706484       8.706484       8.706484    9[5-(9,9,9)]
   990       6.485089       6.485089       6.485089    9[5-(9,9,9)]
   991      14.146281      14.146281      14.146281    9[5-(9,9,9)]
   992      14.333365      14.333365      14.333365    9[5-(9,9,9)]
   993       13.30735       13.30735       13.30735    9[5-(9,9,9)]
   994      12.315931      12.315931      12.315931    9[5-(9,9,9)]
   995      16.729299      16.729299      16.729299    9[5-(9,9,9)]
   996      18.356784      18.356784      18.356784    9[5-(9,9,9)]
   997      18.602567      18.602567      18.602567    9[5-(9,9,9)]
   998      17.128174      17.128174      17.128174    9[5-(9,9,9)]
   999       4.089607       4.089607       4.089607    9[5-(9,9,9)]
  1000       6.008887       6.008887       6.008887    9[5-(9,9,9)]
  1001       2.602953       2.602953       2.602953    9[5-(9,9,9)]
  1002       1.885438       1.885438       1.885438    9[5-(9,9,9)]
  1003      16.526651      16.526651      16.526651    9[5-(9,9,9)]
  1004      17.581741      17.581741      17.581741    9[5-(9,9,9)]
  1005      18.486573      18.486573      18.486573    9[5-(9,9,9)]
  1006      16.642106      16.642106      16.642106    9[5-(9,9,9)]
  1007      15.368999      15.368999      15.368999    9[5-(9,9,9)]
  1008      14.033537      14.033537      14.033537    9[5-(9,9,9)]
  1009      16.151227      16.151227      16.151227    9[5-(9,9,9)]
  1010       14.88466       14.88466       14.88466    9[5-(9,9,9)]
  1011      16.582309      16.582309      16.582309    9[5-(9,9,9)]
  1012      15.620424      15.620424      15.620424    9[5-(9,9,9)]
  1013      18.819035      18.819035      18.819035    9[5-(9,9,9)]
  1014      16.086272      16.086272      16.086272    9[5-(9,9,9)]
  1015      23.641373      23.641373      23.641373    9[5-(9,9,9)]
  1016       2.141955       2.141955       2.141955    9[5-(9,9,9)]
  1017      23.809876      23.809876      23.809876    9[5-(9,9,9)]
  1018      23.207733      23.207733      23.207733    9[5-(9,9,9)]
  1019      20.468208      20.468208      20.468208    9[5-(9,9,9)]
  1020      21.739016      21.739016      21.739016    9[5-(9,9,9)]
  1021      19.665598      19.665598      19.665598    9[5-(9,9,9)]
  1022      21.270303      21.270303      21.270303    9[5-(9,9,9)]
  1023       18.12885       18.12885       18.12885    9[5-(9,9,9)]
  1024       17.90564       17.90564       17.90564    9[5-(9,9,9)]
  1025      17.263242      17.263242      17.263242    9[5-(9,9,9)]
  1026      16.055346      16.055346      16.055346    9[5-(9,9,9)]
  1027       23.23885       23.23885       23.23885    9[5-(9,9,9)]
  1028      24.650477      24.650477      24.650477    9[5-(9,9,9)]
  1029       1.804224       1.804224       1.804224    9[5-(9,9,9)]
  1030       2.140025       2.140025       2.140025    9[5-(9,9,9)]
  1031      15.521397      15.521397      15.521397    9[5-(9,9,9)]
  1032      17.364574      17.364574      17.364574    9[5-(9,9,9)]
  1033      15.389046      15.389046      15.389046    9[5-(9,9,9)]
  1034      15.757642      15.757642      15.757642    9[5-(9,9,9)]
  1035        5.23705        5.23705        5.23705    9[5-(9,9,9)]
  1036       3.782111       3.782111       3.782111    9[5-(9,9,9)]
  1037       3.478372       3.478372       3.478372    9[5-(9,9,9)]
  1038        5.06085        5.06085        5.06085    9[5-(9,9,9)]
  1039       2.397731       2.397731       2.397731    9[5-(9,9,9)]
  1040      24.864756      24.864756      24.864756    9[5-(9,9,9)]
  1041       2.687444       2.687444       2.687444    9[5-(9,9,9)]
  1042      23.747659      23.747659      23.747659    9[5-(9,9,9)]
  1043      19.162623      19.162623      19.162623    9[5-(9,9,9)]
  1044      21.581133      21.581133      21.581133    9[5-(9,9,9)]
  1045      18.111007      18.111007      18.111007    9[5-(9,9,9)]
  1046      20.332402      20.332402      20.332402    9[5-(9,9,9)]
  1047       12.67121       12.67121       12.67121    9[5-(9,9,9)]
  1048      12.484126      12.484126      12.484126    9[5-(9,9,9)]
  1049      13.510141      13.510141      13.510141    9[5-(9,9,9)]
  1050       14.50156       14.50156       14.50156    9[5-(9,9,9)]
  1051      10.088192      10.088192      10.088192    9[5-(9,9,9)]
  1052       8.460707       8.460707       8.460707    9[5-(9,9,9)]
  1053       8.214924       8.214924       8.214924    9[5-(9,9,9)]
  1054       9.689317       9.689317       9.689317    9[5-(9,9,9)]
  1055      22.727884      22.727884      22.727884    9[5-(9,9,9)]
  1056      20.808604      20.808604      20.808604    9[5-(9,9,9)]
  1057      24.214538      24.214538      24.214538    9[5-(9,9,9)]
  1058      24.932053      24.932053      24.932053    9[5-(9,9,9)]
  1059       10.29084       10.29084       10.29084    9[5-(9,9,9)]
  1060        9.23575        9.23575        9.23575    9[5-(9,9,9)]
  1061       8.330918       8.330918       8.330918    9[5-(9,9,9)]
  1062      10.175385      10.175385      10.175385    9[5-(9,9,9)]
