# Supplementary material for: A collection of forcefield precursors for metal–organic frameworks
Source: RSC Adv. 2019 Nov 13;9(63):36492–507. doi: 10.1039/c9ra07327b (PMC9075174; doi:10.1039/c9ra07327b)
Supplement: RA-009-C9RA07327B-s2400 [file RA-009-C9RA07327B-s2400.txt]

TIQGEG_clean

10.166300    0.000000    0.000000
0.000000    14.260400    0.000000
0.000000    -0.332367    10.558470

     1        8.59825        8.59825        8.59825    29[8-(1,29),8-(1,29,29),8-(6),8-(6)]
     2       5.105923       5.105923       5.105923    29[8-(1,29,29),8-(1,29,29),8-(6)]
     3         3.5151         3.5151         3.5151    29[8-(1,29),8-(1,29,29),8-(6),8-(6)]
     4       0.022773       0.022773       0.022773    29[8-(1,29,29),8-(1,29,29),8-(6)]
     5        1.56805        1.56805        1.56805    29[8-(1,29),8-(1,29,29),8-(6),8-(6)]
     6       5.060377       5.060377       5.060377    29[8-(1,29,29),8-(1,29,29),8-(6)]
     7         6.6512         6.6512         6.6512    29[8-(1,29),8-(1,29,29),8-(6),8-(6)]
     8      -0.022773      -0.022773      -0.022773    29[8-(1,29,29),8-(1,29,29),8-(6)]
     9            0.0            0.0            0.0    29[8-(6),8-(6),8-(6),8-(6)]
    10        5.08315        5.08315        5.08315    29[8-(6),8-(6),8-(6),8-(6)]
    11            0.0            0.0            0.0    29[8-(6),8-(6),8-(6),8-(6)]
    12        5.08315        5.08315        5.08315    29[8-(6),8-(6),8-(6),8-(6)]
    13            0.0            0.0            0.0    29[8-(1,29),8-(1,29),8-(6),8-(6)]
    14        5.08315        5.08315        5.08315    29[8-(1,29),8-(1,29),8-(6),8-(6)]
    15       8.905679       8.905679       8.905679    1[6-(6,6,8)]
    16        0.66081        0.66081        0.66081    1[6-(6,6,6)]
    17       2.409413       2.409413       2.409413    1[6-(6,6,6)]
    18       1.779102       1.779102       1.779102    1[6-(6,6,8)]
    19       8.448195       8.448195       8.448195    1[8-(29,29,29)]
    20         8.3262         8.3262         8.3262    1[8-(29,29)]
    21       3.822529       3.822529       3.822529    1[6-(6,6,8)]
    22       5.743959       5.743959       5.743959    1[6-(6,6,6)]
    23       7.492563       7.492563       7.492563    1[6-(6,6,6)]
    24       6.862253       6.862253       6.862253    1[6-(6,6,8)]
    25       3.365045       3.365045       3.365045    1[8-(29,29,29)]
    26        3.24305        3.24305        3.24305    1[8-(29,29)]
    27       1.260621       1.260621       1.260621    1[6-(6,6,8)]
    28        9.50549        9.50549        9.50549    1[6-(6,6,6)]
    29       7.756887       7.756887       7.756887    1[6-(6,6,6)]
    30       8.387197       8.387197       8.387197    1[6-(6,6,8)]
    31       1.718105       1.718105       1.718105    1[8-(29,29,29)]
    32         1.8401         1.8401         1.8401    1[8-(29,29)]
    33       6.343771       6.343771       6.343771    1[6-(6,6,8)]
    34        4.42234        4.42234        4.42234    1[6-(6,6,6)]
    35       2.673737       2.673737       2.673737    1[6-(6,6,6)]
    36       3.304047       3.304047       3.304047    1[6-(6,6,8)]
    37       6.801255       6.801255       6.801255    1[8-(29,29,29)]
    38        6.92325        6.92325        6.92325    1[8-(29,29)]
    39       9.886727       9.886727       9.886727    6[1-(0),6-(1,6,6),6-(8,8),8-(6)]
    40       0.587612       0.587612       0.587612    6[1-(0),6-(1,6,6),6-(1,6,8),6-(8,8)]
    41       1.954979       1.954979       1.954979    6[1-(0),6-(1,6,6),6-(1,6,8),6-(8,8)]
    42       1.644907       1.644907       1.644907    6[1-(0),6-(1,6,6),6-(8,8),8-(6)]
    43        9.98534        9.98534        9.98534    6[6-(1,6,8),8-(29),8-(29)]
    44      -0.004067      -0.004067      -0.004067    6[6-(1,6,6),8-(29),8-(29)]
    45        2.87198        2.87198        2.87198    6[6-(1,6,6),8-(29),8-(29)]
    46       2.477527       2.477527       2.477527    6[6-(1,6,8),8-(29),8-(29)]
    47       4.803577       4.803577       4.803577    6[1-(0),6-(1,6,6),6-(8,8),8-(6)]
    48       5.670762       5.670762       5.670762    6[1-(0),6-(1,6,6),6-(1,6,8),6-(8,8)]
    49       7.038129       7.038129       7.038129    6[1-(0),6-(1,6,6),6-(1,6,8),6-(8,8)]
    50       6.728057       6.728057       6.728057    6[1-(0),6-(1,6,6),6-(8,8),8-(6)]
    51        4.90219        4.90219        4.90219    6[6-(1,6,8),8-(29),8-(29)]
    52       5.079083       5.079083       5.079083    6[6-(1,6,6),8-(29),8-(29)]
    53        7.95513        7.95513        7.95513    6[6-(1,6,6),8-(29),8-(29)]
    54       7.560677       7.560677       7.560677    6[6-(1,6,8),8-(29),8-(29)]
    55       0.279573       0.279573       0.279573    6[1-(0),6-(1,6,6),6-(8,8),8-(6)]
    56       9.578688       9.578688       9.578688    6[1-(0),6-(1,6,6),6-(1,6,8),6-(8,8)]
    57       8.211321       8.211321       8.211321    6[1-(0),6-(1,6,6),6-(1,6,8),6-(8,8)]
    58       8.521393       8.521393       8.521393    6[1-(0),6-(1,6,6),6-(8,8),8-(6)]
    59        0.18096        0.18096        0.18096    6[6-(1,6,8),8-(29),8-(29)]
    60       0.004067       0.004067       0.004067    6[6-(1,6,6),8-(29),8-(29)]
    61        7.29432        7.29432        7.29432    6[6-(1,6,6),8-(29),8-(29)]
    62       7.688773       7.688773       7.688773    6[6-(1,6,8),8-(29),8-(29)]
    63       5.362723       5.362723       5.362723    6[1-(0),6-(1,6,6),6-(8,8),8-(6)]
    64       4.495538       4.495538       4.495538    6[1-(0),6-(1,6,6),6-(1,6,8),6-(8,8)]
    65       3.128171       3.128171       3.128171    6[1-(0),6-(1,6,6),6-(1,6,8),6-(8,8)]
    66       3.438243       3.438243       3.438243    6[1-(0),6-(1,6,6),6-(8,8),8-(6)]
    67        5.26411        5.26411        5.26411    6[6-(1,6,8),8-(29),8-(29)]
    68       5.087217       5.087217       5.087217    6[6-(1,6,6),8-(29),8-(29)]
    69        2.21117        2.21117        2.21117    6[6-(1,6,6),8-(29),8-(29)]
    70       2.605623       2.605623       2.605623    6[6-(1,6,8),8-(29),8-(29)]
    71       0.221117       0.221117       0.221117    8[6-(1,6,6),6-(1,6,6)]
    72       0.156154       0.156154       0.156154    8[6-(6,8),29-(8,8,8)]
    73       9.714408       9.714408       9.714408    8[6-(6,8),29-(8,8,8)]
    74       9.407691       9.407691       9.407691    8[6-(6,8),29-(8,8,8)]
    75       0.267984       0.267984       0.267984    8[6-(6,8),29-(8,8,8)]
    76       2.771333       2.771333       2.771333    8[6-(6,8),29-(8,8,8)]
    77       3.670238       3.670238       3.670238    8[6-(6,8),29-(8,8)]
    78       3.693315       3.693315       3.693315    8[6-(6,8),29-(8,8,8)]
    79       1.910044       1.910044       1.910044    8[6-(6,8),29-(8,8,8)]
    80       8.983654       8.983654       8.983654    8[1-(0),29-(8,8),29-(8,8),29-(8,8,8)]
    81       8.472391       8.472391       8.472391    8[1-(0),29-(8,8,8),29-(8,8,8)]
    82       5.304267       5.304267       5.304267    8[6-(1,6,6),6-(1,6,6)]
    83       5.239304       5.239304       5.239304    8[6-(6,8),29-(8,8,8)]
    84       4.631258       4.631258       4.631258    8[6-(6,8),29-(8,8,8)]
    85       4.324541       4.324541       4.324541    8[6-(6,8),29-(8,8,8)]
    86       5.351134       5.351134       5.351134    8[6-(6,8),29-(8,8,8)]
    87       7.854483       7.854483       7.854483    8[6-(6,8),29-(8,8,8)]
    88       8.753388       8.753388       8.753388    8[6-(6,8),29-(8,8)]
    89       8.776465       8.776465       8.776465    8[6-(6,8),29-(8,8,8)]
    90       6.993194       6.993194       6.993194    8[6-(6,8),29-(8,8,8)]
    91       3.900504       3.900504       3.900504    8[1-(0),29-(8,8),29-(8,8),29-(8,8,8)]
    92       3.389241       3.389241       3.389241    8[1-(0),29-(8,8,8),29-(8,8,8)]
    93       9.945183       9.945183       9.945183    8[6-(1,6,6),6-(1,6,6)]
    94      10.010146      10.010146      10.010146    8[6-(6,8),29-(8,8,8)]
    95       0.451892       0.451892       0.451892    8[6-(6,8),29-(8,8,8)]
    96       0.758609       0.758609       0.758609    8[6-(6,8),29-(8,8,8)]
    97       9.898316       9.898316       9.898316    8[6-(6,8),29-(8,8,8)]
    98       7.394967       7.394967       7.394967    8[6-(6,8),29-(8,8,8)]
    99       6.496062       6.496062       6.496062    8[6-(6,8),29-(8,8)]
   100       6.472985       6.472985       6.472985    8[6-(6,8),29-(8,8,8)]
   101       8.256256       8.256256       8.256256    8[6-(6,8),29-(8,8,8)]
   102       1.182646       1.182646       1.182646    8[1-(0),29-(8,8),29-(8,8),29-(8,8,8)]
   103       1.693909       1.693909       1.693909    8[1-(0),29-(8,8,8),29-(8,8,8)]
   104       4.862033       4.862033       4.862033    8[6-(1,6,6),6-(1,6,6)]
   105       4.926996       4.926996       4.926996    8[6-(6,8),29-(8,8,8)]
   106       5.535042       5.535042       5.535042    8[6-(6,8),29-(8,8,8)]
   107       5.841759       5.841759       5.841759    8[6-(6,8),29-(8,8,8)]
   108       4.815166       4.815166       4.815166    8[6-(6,8),29-(8,8,8)]
   109       2.311817       2.311817       2.311817    8[6-(6,8),29-(8,8,8)]
   110       1.412912       1.412912       1.412912    8[6-(6,8),29-(8,8)]
   111       1.389835       1.389835       1.389835    8[6-(6,8),29-(8,8,8)]
   112       3.173106       3.173106       3.173106    8[6-(6,8),29-(8,8,8)]
   113       6.265796       6.265796       6.265796    8[1-(0),29-(8,8),29-(8,8),29-(8,8,8)]
   114       6.777059       6.777059       6.777059    8[1-(0),29-(8,8,8),29-(8,8,8)]
