# Supplementary material for: A collection of forcefield precursors for metal–organic frameworks
Source: RSC Adv. 2019 Nov 13;9(63):36492–507. doi: 10.1039/c9ra07327b (PMC9075174; doi:10.1039/c9ra07327b)
Supplement: RA-009-C9RA07327B-s2401 [file RA-009-C9RA07327B-s2401.txt]

TIQGEG01_clean

10.141700    0.000000    0.000000
0.000000    14.223800    0.000000
0.000000    -0.330382    10.542224

     1       8.577444       8.577444       8.577444    29[8-(1,29),8-(1,29,29),8-(6),8-(6)]
     2        5.09377        5.09377        5.09377    29[8-(1,29,29),8-(1,29,29),8-(6)]
     3       3.506594       3.506594       3.506594    29[8-(1,29),8-(1,29,29),8-(6),8-(6)]
     4        0.02292        0.02292        0.02292    29[8-(1,29,29),8-(1,29,29),8-(6)]
     5       1.564256       1.564256       1.564256    29[8-(1,29),8-(1,29,29),8-(6),8-(6)]
     6        5.04793        5.04793        5.04793    29[8-(1,29,29),8-(1,29,29),8-(6)]
     7       6.635106       6.635106       6.635106    29[8-(1,29),8-(1,29,29),8-(6),8-(6)]
     8       -0.02292       -0.02292       -0.02292    29[8-(1,29,29),8-(1,29,29),8-(6)]
     9            0.0            0.0            0.0    29[8-(6),8-(6),8-(6),8-(6)]
    10        5.07085        5.07085        5.07085    29[8-(6),8-(6),8-(6),8-(6)]
    11            0.0            0.0            0.0    29[8-(1,29),8-(1,29),8-(6),8-(6)]
    12        5.07085        5.07085        5.07085    29[8-(1,29),8-(1,29),8-(6),8-(6)]
    13            0.0            0.0            0.0    29[8-(6),8-(6),8-(6),8-(6)]
    14        5.07085        5.07085        5.07085    29[8-(6),8-(6),8-(6),8-(6)]
    15       8.346619       8.346619       8.346619    1[8-(29,29)]
    16       8.346619       8.346619       8.346619    1[8-(29,29,29)]
    17       8.904413       8.904413       8.904413    1[6-(6,6,8)]
    18       0.659211       0.659211       0.659211    1[6-(6,6,6)]
    19       2.403583       2.403583       2.403583    1[6-(6,6,6)]
    20       1.825506       1.825506       1.825506    1[6-(6,6,8)]
    21       3.275769       3.275769       3.275769    1[8-(29,29)]
    22       3.275769       3.275769       3.275769    1[8-(29,29,29)]
    23       3.833563       3.833563       3.833563    1[6-(6,6,8)]
    24       5.730061       5.730061       5.730061    1[6-(6,6,6)]
    25       7.474433       7.474433       7.474433    1[6-(6,6,6)]
    26       6.896356       6.896356       6.896356    1[6-(6,6,8)]
    27       1.795081       1.795081       1.795081    1[8-(29,29)]
    28       1.795081       1.795081       1.795081    1[8-(29,29,29)]
    29       1.237287       1.237287       1.237287    1[6-(6,6,8)]
    30        9.48249        9.48249        9.48249    1[6-(6,6,6)]
    31       7.738117       7.738117       7.738117    1[6-(6,6,6)]
    32       8.316194       8.316194       8.316194    1[6-(6,6,8)]
    33       6.865931       6.865931       6.865931    1[8-(29,29)]
    34       6.865931       6.865931       6.865931    1[8-(29,29,29)]
    35       6.308137       6.308137       6.308137    1[6-(6,6,8)]
    36        4.41164        4.41164        4.41164    1[6-(6,6,6)]
    37       2.667267       2.667267       2.667267    1[6-(6,6,6)]
    38       3.245344       3.245344       3.245344    1[6-(6,6,8)]
    39       9.858747       9.858747       9.858747    6[1-(0),6-(1,6,6),6-(8,8),8-(6)]
    40       0.582134       0.582134       0.582134    6[1-(0),6-(1,6,6),6-(1,6,8),6-(8,8)]
    41       1.953291       1.953291       1.953291    6[1-(0),6-(1,6,6),6-(1,6,8),6-(8,8)]
    42       1.640927       1.640927       1.640927    6[1-(0),6-(1,6,6),6-(8,8),8-(6)]
    43       9.957121       9.957121       9.957121    6[6-(1,6,8),8-(29),8-(29)]
    44      -0.004057      -0.004057      -0.004057    6[6-(1,6,6),8-(29),8-(29)]
    45       2.861988       2.861988       2.861988    6[6-(1,6,6),8-(29),8-(29)]
    46       2.470518       2.470518       2.470518    6[6-(1,6,8),8-(29),8-(29)]
    47       4.787897       4.787897       4.787897    6[1-(0),6-(1,6,6),6-(8,8),8-(6)]
    48       5.652984       5.652984       5.652984    6[1-(0),6-(1,6,6),6-(1,6,8),6-(8,8)]
    49       7.024141       7.024141       7.024141    6[1-(0),6-(1,6,6),6-(1,6,8),6-(8,8)]
    50       6.711777       6.711777       6.711777    6[1-(0),6-(1,6,6),6-(8,8),8-(6)]
    51       4.886271       4.886271       4.886271    6[6-(1,6,8),8-(29),8-(29)]
    52       5.066793       5.066793       5.066793    6[6-(1,6,6),8-(29),8-(29)]
    53       7.932838       7.932838       7.932838    6[6-(1,6,6),8-(29),8-(29)]
    54       7.541368       7.541368       7.541368    6[6-(1,6,8),8-(29),8-(29)]
    55       0.282953       0.282953       0.282953    6[1-(0),6-(1,6,6),6-(8,8),8-(6)]
    56       9.559566       9.559566       9.559566    6[1-(0),6-(1,6,6),6-(1,6,8),6-(8,8)]
    57       8.188409       8.188409       8.188409    6[1-(0),6-(1,6,6),6-(1,6,8),6-(8,8)]
    58       8.500773       8.500773       8.500773    6[1-(0),6-(1,6,6),6-(8,8),8-(6)]
    59       0.184579       0.184579       0.184579    6[6-(1,6,8),8-(29),8-(29)]
    60       0.004057       0.004057       0.004057    6[6-(1,6,6),8-(29),8-(29)]
    61       7.279712       7.279712       7.279712    6[6-(1,6,6),8-(29),8-(29)]
    62       7.671182       7.671182       7.671182    6[6-(1,6,8),8-(29),8-(29)]
    63       5.353803       5.353803       5.353803    6[1-(0),6-(1,6,6),6-(8,8),8-(6)]
    64       4.488716       4.488716       4.488716    6[1-(0),6-(1,6,6),6-(1,6,8),6-(8,8)]
    65       3.117559       3.117559       3.117559    6[1-(0),6-(1,6,6),6-(1,6,8),6-(8,8)]
    66       3.429923       3.429923       3.429923    6[1-(0),6-(1,6,6),6-(8,8),8-(6)]
    67       5.255429       5.255429       5.255429    6[6-(1,6,8),8-(29),8-(29)]
    68       5.074907       5.074907       5.074907    6[6-(1,6,6),8-(29),8-(29)]
    69       2.208862       2.208862       2.208862    6[6-(1,6,6),8-(29),8-(29)]
    70       2.600332       2.600332       2.600332    6[6-(1,6,8),8-(29),8-(29)]
    71       0.222205       0.222205       0.222205    8[6-(1,6,6),6-(1,6,6)]
    72       0.154762       0.154762       0.154762    8[6-(6,8),29-(8,8,8)]
    73       9.686946       9.686946       9.686946    8[6-(6,8),29-(8,8,8)]
    74       9.380667       9.380667       9.380667    8[6-(6,8),29-(8,8,8)]
    75       0.271798       0.271798       0.271798    8[6-(6,8),29-(8,8,8)]
    76       2.765236       2.765236       2.765236    8[6-(6,8),29-(8,8,8)]
    77       3.662574       3.662574       3.662574    8[6-(6,8),29-(8,8)]
    78       3.686711       3.686711       3.686711    8[6-(6,8),29-(8,8,8)]
    79       1.905321       1.905321       1.905321    8[6-(6,8),29-(8,8,8)]
    80        8.45047        8.45047        8.45047    8[1-(0),29-(8,8,8),29-(8,8,8)]
    81       8.965364       8.965364       8.965364    8[1-(0),29-(8,8),29-(8,8),29-(8,8,8)]
    82       5.293055       5.293055       5.293055    8[6-(1,6,6),6-(1,6,6)]
    83       5.225612       5.225612       5.225612    8[6-(6,8),29-(8,8,8)]
    84       4.616096       4.616096       4.616096    8[6-(6,8),29-(8,8,8)]
    85       4.309817       4.309817       4.309817    8[6-(6,8),29-(8,8,8)]
    86       5.342648       5.342648       5.342648    8[6-(6,8),29-(8,8,8)]
    87       7.836086       7.836086       7.836086    8[6-(6,8),29-(8,8,8)]
    88       8.733424       8.733424       8.733424    8[6-(6,8),29-(8,8)]
    89       8.757561       8.757561       8.757561    8[6-(6,8),29-(8,8,8)]
    90       6.976171       6.976171       6.976171    8[6-(6,8),29-(8,8,8)]
    91        3.37962        3.37962        3.37962    8[1-(0),29-(8,8,8),29-(8,8,8)]
    92       3.894514       3.894514       3.894514    8[1-(0),29-(8,8),29-(8,8),29-(8,8,8)]
    93       9.919495       9.919495       9.919495    8[6-(1,6,6),6-(1,6,6)]
    94       9.986938       9.986938       9.986938    8[6-(6,8),29-(8,8,8)]
    95       0.454754       0.454754       0.454754    8[6-(6,8),29-(8,8,8)]
    96       0.761033       0.761033       0.761033    8[6-(6,8),29-(8,8,8)]
    97       9.869902       9.869902       9.869902    8[6-(6,8),29-(8,8,8)]
    98       7.376464       7.376464       7.376464    8[6-(6,8),29-(8,8,8)]
    99       6.479126       6.479126       6.479126    8[6-(6,8),29-(8,8)]
   100       6.454989       6.454989       6.454989    8[6-(6,8),29-(8,8,8)]
   101       8.236379       8.236379       8.236379    8[6-(6,8),29-(8,8,8)]
   102        1.69123        1.69123        1.69123    8[1-(0),29-(8,8,8),29-(8,8,8)]
   103       1.176336       1.176336       1.176336    8[1-(0),29-(8,8),29-(8,8),29-(8,8,8)]
   104       4.848645       4.848645       4.848645    8[6-(1,6,6),6-(1,6,6)]
   105       4.916088       4.916088       4.916088    8[6-(6,8),29-(8,8,8)]
   106       5.525604       5.525604       5.525604    8[6-(6,8),29-(8,8,8)]
   107       5.831883       5.831883       5.831883    8[6-(6,8),29-(8,8,8)]
   108       4.799052       4.799052       4.799052    8[6-(6,8),29-(8,8,8)]
   109       2.305614       2.305614       2.305614    8[6-(6,8),29-(8,8,8)]
   110       1.408276       1.408276       1.408276    8[6-(6,8),29-(8,8)]
   111       1.384139       1.384139       1.384139    8[6-(6,8),29-(8,8,8)]
   112       3.165529       3.165529       3.165529    8[6-(6,8),29-(8,8,8)]
   113        6.76208        6.76208        6.76208    8[1-(0),29-(8,8,8),29-(8,8,8)]
   114       6.247186       6.247186       6.247186    8[1-(0),29-(8,8),29-(8,8),29-(8,8,8)]
