# Supplementary material for: A collection of forcefield precursors for metal–organic frameworks
Source: RSC Adv. 2019 Nov 13;9(63):36492–507. doi: 10.1039/c9ra07327b (PMC9075174; doi:10.1039/c9ra07327b)
Supplement: RA-009-C9RA07327B-s2402 [file RA-009-C9RA07327B-s2402.txt]

TIRLIQ_clean

11.805000    0.000000    0.000000
-4.851663    16.441093    0.000000
0.000000    0.000000    21.544000

     1       6.189976       6.189976       6.189976    30[8-(6),8-(6),8-(6),8-(6),8-(6,30),8-(6,30)]
     2       3.538333       3.538333       3.538333    30[7-(6,6),8-(6),8-(6),8-(6,30)]
     3      -1.008366      -1.008366      -1.008366    30[7-(6,6),8-(6),8-(6),8-(6,30)]
     4       6.665861       6.665861       6.665861    30[8-(6),8-(6),8-(6),8-(6),8-(6,30),8-(6,30)]
     5       9.317504       9.317504       9.317504    30[7-(6,6),8-(6),8-(6),8-(6,30)]
     6       2.059203       2.059203       2.059203    30[7-(6,6),8-(6),8-(6),8-(6,30)]
     7       0.763361       0.763361       0.763361    30[8-(6),8-(6),8-(6),8-(6),8-(6,30),8-(6,30)]
     8       3.415004       3.415004       3.415004    30[7-(6,6),8-(6),8-(6),8-(6,30)]
     9       7.961703       7.961703       7.961703    30[7-(6,6),8-(6),8-(6),8-(6,30)]
    10       0.287476       0.287476       0.287476    30[8-(6),8-(6),8-(6),8-(6),8-(6,30),8-(6,30)]
    11      -2.364167      -2.364167      -2.364167    30[7-(6,6),8-(6),8-(6),8-(6,30)]
    12       4.894134       4.894134       4.894134    30[7-(6,6),8-(6),8-(6),8-(6,30)]
    13       0.940332       0.940332       0.940332    1[6-(6,7)]
    14      -0.880876      -0.880876      -0.880876    1[6-(6,6)]
    15       3.895147       3.895147       3.895147    1[6-(6,6)]
    16       5.579878       5.579878       5.579878    1[6-(6,6)]
    17       2.566212       2.566212       2.566212    1[6-(6,7)]
    18      -0.614776      -0.614776      -0.614776    1[6-(6,7)]
    19      -1.583803      -1.583803      -1.583803    1[6-(6,6)]
    20       8.234443       8.234443       8.234443    1[6-(6,6)]
    21       7.324918       7.324918       7.324918    1[6-(6,6)]
    22       8.344837       8.344837       8.344837    1[6-(6,7)]
    23      -3.222406      -3.222406      -3.222406    1[6-(6,6)]
    24        2.95271        2.95271        2.95271    1[6-(6,6)]
    25       2.009551       2.009551       2.009551    1[6-(6,6)]
    26      10.176537      10.176537      10.176537    1[6-(6,6)]
    27       4.276218       4.276218       4.276218    1[6-(6,6)]
    28       2.806414       2.806414       2.806414    1[6-(6,6)]
    29       2.574596       2.574596       2.574596    1[6-(6,6)]
    30       5.423419       5.423419       5.423419    1[6-(6,6)]
    31      -0.491369      -0.491369      -0.491369    1[6-(6,6)]
    32       1.156645       1.156645       1.156645    1[6-(6,6)]
    33       0.878287       0.878287       0.878287    1[6-(6,6)]
    34      -2.535975      -2.535975      -2.535975    1[6-(6,6)]
    35       0.110505       0.110505       0.110505    1[6-(6,7)]
    36       1.931713       1.931713       1.931713    1[6-(6,6)]
    37       -2.84431       -2.84431       -2.84431    1[6-(6,6)]
    38       7.275959       7.275959       7.275959    1[6-(6,6)]
    39      10.289625      10.289625      10.289625    1[6-(6,7)]
    40       1.665613       1.665613       1.665613    1[6-(6,7)]
    41        2.63464        2.63464        2.63464    1[6-(6,6)]
    42       4.621394       4.621394       4.621394    1[6-(6,6)]
    43       5.530919       5.530919       5.530919    1[6-(6,6)]
    44          4.511          4.511          4.511    1[6-(6,7)]
    45       4.273243       4.273243       4.273243    1[6-(6,6)]
    46      -1.901873      -1.901873      -1.901873    1[6-(6,6)]
    47      -0.958714      -0.958714      -0.958714    1[6-(6,6)]
    48         2.6793         2.6793         2.6793    1[6-(6,6)]
    49       8.579619       8.579619       8.579619    1[6-(6,6)]
    50      -1.755577      -1.755577      -1.755577    1[6-(6,6)]
    51      -1.523759      -1.523759      -1.523759    1[6-(6,6)]
    52       7.432418       7.432418       7.432418    1[6-(6,6)]
    53       1.542206       1.542206       1.542206    1[6-(6,6)]
    54      -0.105808      -0.105808      -0.105808    1[6-(6,6)]
    55        0.17255        0.17255        0.17255    1[6-(6,6)]
    56       3.586812       3.586812       3.586812    1[6-(6,6)]
    57       6.013005       6.013005       6.013005    1[6-(6,7)]
    58       7.834213       7.834213       7.834213    1[6-(6,6)]
    59        3.05819        3.05819        3.05819    1[6-(6,6)]
    60       1.373459       1.373459       1.373459    1[6-(6,6)]
    61       4.387125       4.387125       4.387125    1[6-(6,7)]
    62       7.568113       7.568113       7.568113    1[6-(6,7)]
    63        8.53714        8.53714        8.53714    1[6-(6,6)]
    64      -1.281106      -1.281106      -1.281106    1[6-(6,6)]
    65      -0.371581      -0.371581      -0.371581    1[6-(6,6)]
    66        -1.3915        -1.3915        -1.3915    1[6-(6,7)]
    67      10.175743      10.175743      10.175743    1[6-(6,6)]
    68       4.000627       4.000627       4.000627    1[6-(6,6)]
    69       4.943786       4.943786       4.943786    1[6-(6,6)]
    70        -3.2232        -3.2232        -3.2232    1[6-(6,6)]
    71       2.677119       2.677119       2.677119    1[6-(6,6)]
    72       4.146923       4.146923       4.146923    1[6-(6,6)]
    73       4.378741       4.378741       4.378741    1[6-(6,6)]
    74       1.529918       1.529918       1.529918    1[6-(6,6)]
    75       7.444706       7.444706       7.444706    1[6-(6,6)]
    76       5.796692       5.796692       5.796692    1[6-(6,6)]
    77        6.07505        6.07505        6.07505    1[6-(6,6)]
    78       9.489312       9.489312       9.489312    1[6-(6,6)]
    79       6.842832       6.842832       6.842832    1[6-(6,7)]
    80       5.021624       5.021624       5.021624    1[6-(6,6)]
    81       9.797647       9.797647       9.797647    1[6-(6,6)]
    82      -0.322622      -0.322622      -0.322622    1[6-(6,6)]
    83      -3.336288      -3.336288      -3.336288    1[6-(6,7)]
    84       5.287724       5.287724       5.287724    1[6-(6,7)]
    85       4.318697       4.318697       4.318697    1[6-(6,6)]
    86       2.331943       2.331943       2.331943    1[6-(6,6)]
    87       1.422418       1.422418       1.422418    1[6-(6,6)]
    88       2.442337       2.442337       2.442337    1[6-(6,7)]
    89       2.680094       2.680094       2.680094    1[6-(6,6)]
    90        8.85521        8.85521        8.85521    1[6-(6,6)]
    91       7.912051       7.912051       7.912051    1[6-(6,6)]
    92       4.274037       4.274037       4.274037    1[6-(6,6)]
    93      -1.626282      -1.626282      -1.626282    1[6-(6,6)]
    94       8.708914       8.708914       8.708914    1[6-(6,6)]
    95       8.477096       8.477096       8.477096    1[6-(6,6)]
    96      -0.479081      -0.479081      -0.479081    1[6-(6,6)]
    97       5.411131       5.411131       5.411131    1[6-(6,6)]
    98       7.059145       7.059145       7.059145    1[6-(6,6)]
    99       6.780787       6.780787       6.780787    1[6-(6,6)]
   100       3.366525       3.366525       3.366525    1[6-(6,6)]
   101       0.928074       0.928074       0.928074    6[1-(0),6-(1,6),7-(6,30)]
   102      -0.185441      -0.185441      -0.185441    6[1-(0),6-(1,6),6-(1,7)]
   103      -0.245491      -0.245491      -0.245491    6[1-(0),6-(1,6),6-(1,6)]
   104       5.618527       5.618527       5.618527    6[1-(0),6-(1,6),6-(1,7)]
   105       1.880317       1.880317       1.880317    6[1-(0),6-(1,6),7-(6,30)]
   106      -1.416215      -1.416215      -1.416215    6[1-(0),6-(1,6),7-(6,30)]
   107      -1.979467      -1.979467      -1.979467    6[1-(0),6-(1,6),6-(1,7)]
   108       8.654659       8.654659       8.654659    6[1-(0),6-(1,6),6-(1,6)]
   109       8.101615       8.101615       8.101615    6[1-(0),6-(1,6),6-(1,7)]
   110       8.733434       8.733434       8.733434    6[1-(0),6-(1,6),7-(6,30)]
   111       5.990625       5.990625       5.990625    6[6-(6,6),8-(30),8-(30)]
   112       6.827593       6.827593       6.827593    6[6-(1,6),6-(1,6),6-(8,8)]
   113      -3.611501      -3.611501      -3.611501    6[1-(0),6-(1,6),6-(6,6)]
   114       2.032743       2.032743       2.032743    6[1-(0),6-(1,6),6-(1,6)]
   115       1.469995       1.469995       1.469995    6[1-(0),6-(1,6),6-(6,6)]
   116       0.076258       0.076258       0.076258    6[6-(1,6),6-(1,6),6-(8,8)]
   117      11.095954      11.095954      11.095954    6[1-(0),6-(6,6),6-(6,6)]
   118      -0.556498      -0.556498      -0.556498    6[6-(6,6),8-(0),8-(30,30)]
   119       5.877339       5.877339       5.877339    6[6-(6,6),8-(30),8-(30)]
   120       4.997774       4.997774       4.997774    6[6-(1,6),6-(1,6),6-(8,8)]
   121       4.209314       4.209314       4.209314    6[1-(0),6-(1,6),6-(6,6)]
   122       3.318281       3.318281       3.318281    6[1-(0),6-(1,6),6-(1,6)]
   123       3.193215       3.193215       3.193215    6[1-(0),6-(1,6),6-(6,6)]
   124       3.979023       3.979023       3.979023    6[6-(1,6),6-(1,6),6-(8,8)]
   125       4.886502       4.886502       4.886502    6[1-(0),6-(6,6),6-(6,6)]
   126       3.857741       3.857741       3.857741    6[6-(6,6),8-(0),8-(30,30)]
   127      -2.699254      -2.699254      -2.699254    6[6-(6,6),8-(30),8-(30)]
   128      -1.662594      -1.662594      -1.662594    6[6-(1,6),6-(1,6),6-(8,8)]
   129       -0.56798       -0.56798       -0.56798    6[1-(0),6-(1,6),6-(6,6)]
   130       0.401277       0.401277       0.401277    6[1-(0),6-(1,6),6-(1,6)]
   131       0.239424       0.239424       0.239424    6[1-(0),6-(1,6),6-(6,6)]
   132      -0.860898      -0.860898      -0.860898    6[6-(1,6),6-(1,6),6-(8,8)]
   133      -1.801112      -1.801112      -1.801112    6[1-(0),6-(6,6),6-(6,6)]
   134      -0.992237      -0.992237      -0.992237    6[6-(6,6),8-(30),8-(30)]
   135       0.122763       0.122763       0.122763    6[1-(0),6-(1,6),7-(6,30)]
   136       1.236278       1.236278       1.236278    6[1-(0),6-(1,6),6-(1,7)]
   137       1.296328       1.296328       1.296328    6[1-(0),6-(1,6),6-(1,6)]
   138       -4.56769       -4.56769       -4.56769    6[1-(0),6-(1,6),6-(1,7)]
   139       10.97552       10.97552       10.97552    6[1-(0),6-(1,6),7-(6,30)]
   140       2.467052       2.467052       2.467052    6[1-(0),6-(1,6),7-(6,30)]
   141       3.030304       3.030304       3.030304    6[1-(0),6-(1,6),6-(1,7)]
   142       4.201178       4.201178       4.201178    6[1-(0),6-(1,6),6-(1,6)]
   143       4.754222       4.754222       4.754222    6[1-(0),6-(1,6),6-(1,7)]
   144       4.122403       4.122403       4.122403    6[1-(0),6-(1,6),7-(6,30)]
   145       6.865212       6.865212       6.865212    6[6-(6,6),8-(30),8-(30)]
   146       6.028244       6.028244       6.028244    6[6-(1,6),6-(1,6),6-(8,8)]
   147       4.662338       4.662338       4.662338    6[1-(0),6-(1,6),6-(6,6)]
   148      -0.981906      -0.981906      -0.981906    6[1-(0),6-(1,6),6-(1,6)]
   149      -0.419158      -0.419158      -0.419158    6[1-(0),6-(1,6),6-(6,6)]
   150       0.974579       0.974579       0.974579    6[6-(1,6),6-(1,6),6-(8,8)]
   151       1.759883       1.759883       1.759883    6[1-(0),6-(6,6),6-(6,6)]
   152       1.607335       1.607335       1.607335    6[6-(6,6),8-(0),8-(30,30)]
   153       6.978498       6.978498       6.978498    6[6-(6,6),8-(30),8-(30)]
   154       7.858063       7.858063       7.858063    6[6-(1,6),6-(1,6),6-(8,8)]
   155       8.646523       8.646523       8.646523    6[1-(0),6-(1,6),6-(6,6)]
   156      -2.267444      -2.267444      -2.267444    6[1-(0),6-(1,6),6-(1,6)]
   157      -2.142378      -2.142378      -2.142378    6[1-(0),6-(1,6),6-(6,6)]
   158      -2.928186      -2.928186      -2.928186    6[6-(1,6),6-(1,6),6-(8,8)]
   159       7.969335       7.969335       7.969335    6[1-(0),6-(6,6),6-(6,6)]
   160      -2.806904      -2.806904      -2.806904    6[6-(6,6),8-(0),8-(30,30)]
   161       3.750091       3.750091       3.750091    6[6-(6,6),8-(30),8-(30)]
   162       2.713431       2.713431       2.713431    6[6-(1,6),6-(1,6),6-(8,8)]
   163       1.618817       1.618817       1.618817    6[1-(0),6-(1,6),6-(6,6)]
   164        0.64956        0.64956        0.64956    6[1-(0),6-(1,6),6-(1,6)]
   165       0.811413       0.811413       0.811413    6[1-(0),6-(1,6),6-(6,6)]
   166       1.911735       1.911735       1.911735    6[6-(1,6),6-(1,6),6-(8,8)]
   167       2.851949       2.851949       2.851949    6[1-(0),6-(6,6),6-(6,6)]
   168       2.043074       2.043074       2.043074    6[6-(6,6),8-(30),8-(30)]
   169       6.025263       6.025263       6.025263    6[1-(0),6-(1,6),7-(6,30)]
   170       7.138778       7.138778       7.138778    6[1-(0),6-(1,6),6-(1,7)]
   171       7.198828       7.198828       7.198828    6[1-(0),6-(1,6),6-(1,6)]
   172        1.33481        1.33481        1.33481    6[1-(0),6-(1,6),6-(1,7)]
   173        5.07302        5.07302        5.07302    6[1-(0),6-(1,6),7-(6,30)]
   174       8.369552       8.369552       8.369552    6[1-(0),6-(1,6),7-(6,30)]
   175       8.932804       8.932804       8.932804    6[1-(0),6-(1,6),6-(1,7)]
   176      -1.701322      -1.701322      -1.701322    6[1-(0),6-(1,6),6-(1,6)]
   177      -1.148278      -1.148278      -1.148278    6[1-(0),6-(1,6),6-(1,7)]
   178      -1.780097      -1.780097      -1.780097    6[1-(0),6-(1,6),7-(6,30)]
   179       0.962712       0.962712       0.962712    6[6-(6,6),8-(30),8-(30)]
   180       0.125744       0.125744       0.125744    6[6-(1,6),6-(1,6),6-(8,8)]
   181      10.564838      10.564838      10.564838    6[1-(0),6-(1,6),6-(6,6)]
   182       4.920594       4.920594       4.920594    6[1-(0),6-(1,6),6-(1,6)]
   183       5.483342       5.483342       5.483342    6[1-(0),6-(1,6),6-(6,6)]
   184       6.877079       6.877079       6.877079    6[6-(1,6),6-(1,6),6-(8,8)]
   185      -4.142617      -4.142617      -4.142617    6[1-(0),6-(6,6),6-(6,6)]
   186       7.509835       7.509835       7.509835    6[6-(6,6),8-(0),8-(30,30)]
   187       1.075998       1.075998       1.075998    6[6-(6,6),8-(30),8-(30)]
   188       1.955563       1.955563       1.955563    6[6-(1,6),6-(1,6),6-(8,8)]
   189       2.744023       2.744023       2.744023    6[1-(0),6-(1,6),6-(6,6)]
   190       3.635056       3.635056       3.635056    6[1-(0),6-(1,6),6-(1,6)]
   191       3.760122       3.760122       3.760122    6[1-(0),6-(1,6),6-(6,6)]
   192       2.974314       2.974314       2.974314    6[6-(1,6),6-(1,6),6-(8,8)]
   193       2.066835       2.066835       2.066835    6[1-(0),6-(6,6),6-(6,6)]
   194       3.095596       3.095596       3.095596    6[6-(6,6),8-(0),8-(30,30)]
   195       9.652591       9.652591       9.652591    6[6-(6,6),8-(30),8-(30)]
   196       8.615931       8.615931       8.615931    6[6-(1,6),6-(1,6),6-(8,8)]
   197       7.521317       7.521317       7.521317    6[1-(0),6-(1,6),6-(6,6)]
   198        6.55206        6.55206        6.55206    6[1-(0),6-(1,6),6-(1,6)]
   199       6.713913       6.713913       6.713913    6[1-(0),6-(1,6),6-(6,6)]
   200       7.814235       7.814235       7.814235    6[6-(1,6),6-(1,6),6-(8,8)]
   201       8.754449       8.754449       8.754449    6[1-(0),6-(6,6),6-(6,6)]
   202       7.945574       7.945574       7.945574    6[6-(6,6),8-(30),8-(30)]
   203       6.830574       6.830574       6.830574    6[1-(0),6-(1,6),7-(6,30)]
   204       5.717059       5.717059       5.717059    6[1-(0),6-(1,6),6-(1,7)]
   205       5.657009       5.657009       5.657009    6[1-(0),6-(1,6),6-(1,6)]
   206      11.521027      11.521027      11.521027    6[1-(0),6-(1,6),6-(1,7)]
   207      -4.022183      -4.022183      -4.022183    6[1-(0),6-(1,6),7-(6,30)]
   208       4.486285       4.486285       4.486285    6[1-(0),6-(1,6),7-(6,30)]
   209       3.923033       3.923033       3.923033    6[1-(0),6-(1,6),6-(1,7)]
   210       2.752159       2.752159       2.752159    6[1-(0),6-(1,6),6-(1,6)]
   211       2.199115       2.199115       2.199115    6[1-(0),6-(1,6),6-(1,7)]
   212       2.830934       2.830934       2.830934    6[1-(0),6-(1,6),7-(6,30)]
   213       0.088125       0.088125       0.088125    6[6-(6,6),8-(30),8-(30)]
   214       0.925093       0.925093       0.925093    6[6-(1,6),6-(1,6),6-(8,8)]
   215       2.290999       2.290999       2.290999    6[1-(0),6-(1,6),6-(6,6)]
   216       7.935243       7.935243       7.935243    6[1-(0),6-(1,6),6-(1,6)]
   217       7.372495       7.372495       7.372495    6[1-(0),6-(1,6),6-(6,6)]
   218       5.978758       5.978758       5.978758    6[6-(1,6),6-(1,6),6-(8,8)]
   219       5.193454       5.193454       5.193454    6[1-(0),6-(6,6),6-(6,6)]
   220       5.346002       5.346002       5.346002    6[6-(6,6),8-(0),8-(30,30)]
   221      -0.025161      -0.025161      -0.025161    6[6-(6,6),8-(30),8-(30)]
   222      -0.904726      -0.904726      -0.904726    6[6-(1,6),6-(1,6),6-(8,8)]
   223      -1.693186      -1.693186      -1.693186    6[1-(0),6-(1,6),6-(6,6)]
   224       9.220781       9.220781       9.220781    6[1-(0),6-(1,6),6-(1,6)]
   225       9.095715       9.095715       9.095715    6[1-(0),6-(1,6),6-(6,6)]
   226       9.881523       9.881523       9.881523    6[6-(1,6),6-(1,6),6-(8,8)]
   227      -1.015998      -1.015998      -1.015998    6[1-(0),6-(6,6),6-(6,6)]
   228       9.760241       9.760241       9.760241    6[6-(6,6),8-(0),8-(30,30)]
   229       3.203246       3.203246       3.203246    6[6-(6,6),8-(30),8-(30)]
   230       4.239906       4.239906       4.239906    6[6-(1,6),6-(1,6),6-(8,8)]
   231        5.33452        5.33452        5.33452    6[1-(0),6-(1,6),6-(6,6)]
   232       6.303777       6.303777       6.303777    6[1-(0),6-(1,6),6-(1,6)]
   233       6.141924       6.141924       6.141924    6[1-(0),6-(1,6),6-(6,6)]
   234       5.041602       5.041602       5.041602    6[6-(1,6),6-(1,6),6-(8,8)]
   235       4.101388       4.101388       4.101388    6[1-(0),6-(6,6),6-(6,6)]
   236       4.910263       4.910263       4.910263    6[6-(6,6),8-(30),8-(30)]
   237       1.944183       1.944183       1.944183    7[6-(1,6),6-(1,6),30-(8,8,8)]
   238       -1.92173       -1.92173       -1.92173    7[6-(1,6),6-(1,6),30-(8,8,8)]
   239      10.911654      10.911654      10.911654    7[6-(1,6),6-(1,6),30-(8,8,8)]
   240       2.972567       2.972567       2.972567    7[6-(1,6),6-(1,6),30-(8,8,8)]
   241       5.009154       5.009154       5.009154    7[6-(1,6),6-(1,6),30-(8,8,8)]
   242       8.875067       8.875067       8.875067    7[6-(1,6),6-(1,6),30-(8,8,8)]
   243      -3.958317      -3.958317      -3.958317    7[6-(1,6),6-(1,6),30-(8,8,8)]
   244        3.98077        3.98077        3.98077    7[6-(1,6),6-(1,6),30-(8,8,8)]
   245       4.773753       4.773753       4.773753    8[6-(6,8),30-(7,8,8)]
   246       6.566647       6.566647       6.566647    8[6-(6,8),30-(8,8,8,8,8)]
   247       10.08624       10.08624       10.08624    8[6-(6,8)]
   248       0.174619       0.174619       0.174619    8[6-(6,8),30-(7,8,8),30-(8,8,8,8,8)]
   249        5.77685        5.77685        5.77685    8[6-(6,8),30-(8,8,8,8,8)]
   250       6.676781       6.676781       6.676781    8[6-(6,8),30-(7,8,8)]
   251       2.801837       2.801837       2.801837    8[6-(6,8),30-(7,8,8),30-(8,8,8,8,8)]
   252       4.785489       4.785489       4.785489    8[6-(6,8)]
   253      -2.522685      -2.522685      -2.522685    8[6-(6,8),30-(7,8,8)]
   254       8.169903       8.169903       8.169903    8[6-(6,8),30-(8,8,8,8,8)]
   255      -1.955215      -1.955215      -1.955215    8[6-(6,8),30-(7,8,8)]
   256      -0.171396      -0.171396      -0.171396    8[6-(6,8),30-(8,8,8,8,8)]
   257       8.082084       8.082084       8.082084    8[6-(6,8),30-(7,8,8)]
   258        6.28919        6.28919        6.28919    8[6-(6,8),30-(8,8,8,8,8)]
   259       2.769597       2.769597       2.769597    8[6-(6,8)]
   260       0.876218       0.876218       0.876218    8[6-(6,8),30-(7,8,8),30-(8,8,8,8,8)]
   261       7.078987       7.078987       7.078987    8[6-(6,8),30-(8,8,8,8,8)]
   262       6.179056       6.179056       6.179056    8[6-(6,8),30-(7,8,8)]
   263         -1.751         -1.751         -1.751    8[6-(6,8),30-(7,8,8),30-(8,8,8,8,8)]
   264       8.070348       8.070348       8.070348    8[6-(6,8)]
   265       3.573522       3.573522       3.573522    8[6-(6,8),30-(7,8,8)]
   266       4.685934       4.685934       4.685934    8[6-(6,8),30-(8,8,8,8,8)]
   267       3.006052       3.006052       3.006052    8[6-(6,8),30-(7,8,8)]
   268       1.222233       1.222233       1.222233    8[6-(6,8),30-(8,8,8,8,8)]
   269       2.179584       2.179584       2.179584    8[6-(6,8),30-(7,8,8)]
   270        0.38669        0.38669        0.38669    8[6-(6,8),30-(8,8,8,8,8)]
   271      -3.132903      -3.132903      -3.132903    8[6-(6,8)]
   272       6.778718       6.778718       6.778718    8[6-(6,8),30-(7,8,8),30-(8,8,8,8,8)]
   273       1.176487       1.176487       1.176487    8[6-(6,8),30-(8,8,8,8,8)]
   274       0.276556       0.276556       0.276556    8[6-(6,8),30-(7,8,8)]
   275         4.1515         4.1515         4.1515    8[6-(6,8),30-(7,8,8),30-(8,8,8,8,8)]
   276       2.167848       2.167848       2.167848    8[6-(6,8)]
   277       9.476022       9.476022       9.476022    8[6-(6,8),30-(7,8,8)]
   278      -1.216566      -1.216566      -1.216566    8[6-(6,8),30-(8,8,8,8,8)]
   279       8.908552       8.908552       8.908552    8[6-(6,8),30-(7,8,8)]
   280       7.124733       7.124733       7.124733    8[6-(6,8),30-(8,8,8,8,8)]
   281      -1.128747      -1.128747      -1.128747    8[6-(6,8),30-(7,8,8)]
   282       0.664147       0.664147       0.664147    8[6-(6,8),30-(8,8,8,8,8)]
   283        4.18374        4.18374        4.18374    8[6-(6,8)]
   284       6.077119       6.077119       6.077119    8[6-(6,8),30-(7,8,8),30-(8,8,8,8,8)]
   285       -0.12565       -0.12565       -0.12565    8[6-(6,8),30-(8,8,8,8,8)]
   286       0.774281       0.774281       0.774281    8[6-(6,8),30-(7,8,8)]
   287       8.704337       8.704337       8.704337    8[6-(6,8),30-(7,8,8),30-(8,8,8,8,8)]
   288      -1.117011      -1.117011      -1.117011    8[6-(6,8)]
   289       3.379815       3.379815       3.379815    8[6-(6,8),30-(7,8,8)]
   290       2.267403       2.267403       2.267403    8[6-(6,8),30-(8,8,8,8,8)]
   291       3.947285       3.947285       3.947285    8[6-(6,8),30-(7,8,8)]
   292       5.731104       5.731104       5.731104    8[6-(6,8),30-(8,8,8,8,8)]
