# Supplementary material for: A collection of forcefield precursors for metal–organic frameworks
Source: RSC Adv. 2019 Nov 13;9(63):36492–507. doi: 10.1039/c9ra07327b (PMC9075174; doi:10.1039/c9ra07327b)
Supplement: RA-009-C9RA07327B-s2403 [file RA-009-C9RA07327B-s2403.txt]

TIRQOB_clean

24.932900    0.000000    0.000000
-8.310876    23.506996    0.000000
-8.310876    -11.753306    20.357766

     1      22.292022      22.292022      22.292022    30[8-(30,30,30),8-(6),8-(6),8-(6)]
     2       1.829527       1.829527       1.829527    30[8-(30,30,30),8-(6),8-(6),8-(6)]
     3      18.327415      18.327415      18.327415    30[8-(30,30,30),8-(6),8-(6),8-(6)]
     4       7.417108       7.417108       7.417108    30[8-(30,30,30),8-(6),8-(6),8-(6)]
     5       5.670247       5.670247       5.670247    30[8-(30,30,30),8-(6),8-(6),8-(6)]
     6      10.140439      10.140439      10.140439    30[8-(30,30,30),8-(6),8-(6),8-(6)]
     7       1.705549       1.705549       1.705549    30[8-(30,30,30),8-(6),8-(6),8-(6)]
     8      15.728085      15.728085      15.728085    30[8-(30,30,30),8-(6),8-(6),8-(6)]
     9      13.981124      13.981124      13.981124    30[8-(30,30,30),8-(6),8-(6),8-(6)]
    10      -6.481464      -6.481464      -6.481464    30[8-(30,30,30),8-(6),8-(6),8-(6)]
    11      10.016439      10.016439      10.016439    30[8-(30,30,30),8-(6),8-(6),8-(6)]
    12      -0.893804      -0.893804      -0.893804    30[8-(30,30,30),8-(6),8-(6),8-(6)]
    13       1.514674       1.514674       1.514674    30[8-(30,30,30),8-(6),8-(6),8-(6)]
    14       5.984986       5.984986       5.984986    30[8-(30,30,30),8-(6),8-(6),8-(6)]
    15      -2.450011      -2.450011      -2.450011    30[8-(30,30,30),8-(6),8-(6),8-(6)]
    16      11.572646      11.572646      11.572646    30[8-(30,30,30),8-(6),8-(6),8-(6)]
    17       9.825572       9.825572       9.825572    30[8-(30,30,30),8-(6),8-(6),8-(6)]
    18     -10.636923     -10.636923     -10.636923    30[8-(30,30,30),8-(6),8-(6),8-(6)]
    19       5.860965       5.860965       5.860965    30[8-(30,30,30),8-(6),8-(6),8-(6)]
    20      -5.049342      -5.049342      -5.049342    30[8-(30,30,30),8-(6),8-(6),8-(6)]
    21      -6.796203      -6.796203      -6.796203    30[8-(30,30,30),8-(6),8-(6),8-(6)]
    22      -2.326011      -2.326011      -2.326011    30[8-(30,30,30),8-(6),8-(6),8-(6)]
    23     -10.760901     -10.760901     -10.760901    30[8-(30,30,30),8-(6),8-(6),8-(6)]
    24       3.261635       3.261635       3.261635    30[8-(30,30,30),8-(6),8-(6),8-(6)]
    25      24.788788      24.788788      24.788788    30[8-(30,30,30),8-(6),8-(6),8-(6)]
    26       0.048173       0.048173       0.048173    30[8-(30,30,30),8-(6),8-(6),8-(6)]
    27      -8.262839      -8.262839      -8.262839    30[8-(30,30,30),8-(6),8-(6),8-(6)]
    28        8.35905        8.35905        8.35905    30[8-(30,30,30),8-(6),8-(6),8-(6)]
    29      12.322338      12.322338      12.322338    30[8-(30,30,30),8-(6),8-(6),8-(6)]
    30       4.203611       4.203611       4.203611    30[8-(30,30,30),8-(6),8-(6),8-(6)]
    31        -4.1074        -4.1074        -4.1074    30[8-(30,30,30),8-(6),8-(6),8-(6)]
    32     -12.418277     -12.418277     -12.418277    30[8-(30,30,30),8-(6),8-(6),8-(6)]
    33       -0.07145       -0.07145       -0.07145    1[6-(6,6)]
    34        0.30255        0.30255        0.30255    1[6-(6,6)]
    35       2.549858       2.549858       2.549858    1[6-(6,6)]
    36       1.617358       1.617358       1.617358    1[6-(6,6)]
    37       3.819775       3.819775       3.819775    1[6-(6,6)]
    38       1.451119       1.451119       1.451119    1[6-(6,6)]
    39       2.579756       2.579756       2.579756    1[6-(6,6)]
    40       3.796496       3.796496       3.796496    1[6-(6,6)]
    41      -0.869221      -0.869221      -0.869221    1[6-(6,6)]
    42      -2.346923      -2.346923      -2.346923    1[6-(6,6)]
    43      -0.601621      -0.601621      -0.601621    1[6-(6,6)]
    44      -2.215615      -2.215615      -2.215615    1[6-(6,6)]
    45      11.356133      11.356133      11.356133    1[6-(6,6)]
    46      10.899045      10.899045      10.899045    1[6-(6,6)]
    47      12.310254      12.310254      12.310254    1[6-(6,6)]
    48       12.53298       12.53298       12.53298    1[6-(6,6)]
    49      -4.416361      -4.416361      -4.416361    1[6-(6,6)]
    50      -2.453303      -2.453303      -2.453303    1[6-(6,6)]
    51      -2.912082      -2.912082      -2.912082    1[6-(6,6)]
    52      -1.793416      -1.793416      -1.793416    1[6-(6,6)]
    53      17.675827      17.675827      17.675827    1[6-(6,6)]
    54      16.028601      16.028601      16.028601    1[6-(6,6)]
    55      14.747042      14.747042      14.747042    1[6-(6,6)]
    56      15.578135      15.578135      15.578135    1[6-(6,6)]
    57      -2.953573      -2.953573      -2.953573    1[6-(6,6)]
    58      -3.812928      -3.812928      -3.812928    1[6-(6,6)]
    59      -7.346759      -7.346759      -7.346759    1[6-(6,6)]
    60      -5.918932      -5.918932      -5.918932    1[6-(6,6)]
    61      -7.918563      -7.918563      -7.918563    1[6-(6,6)]
    62       4.865283       4.865283       4.865283    1[6-(6,6)]
    63       3.606997       3.606997       3.606997    1[6-(6,6)]
    64       1.336437       1.336437       1.336437    1[6-(6,6)]
    65      -8.382343      -8.382343      -8.382343    1[6-(6,6)]
    66      -8.008338      -8.008338      -8.008338    1[6-(6,6)]
    67      -5.761073      -5.761073      -5.761073    1[6-(6,6)]
    68      -6.693548      -6.693548      -6.693548    1[6-(6,6)]
    69     -12.802067     -12.802067     -12.802067    1[6-(6,6)]
    70       9.762218       9.762218       9.762218    1[6-(6,6)]
    71      10.890832      10.890832      10.890832    1[6-(6,6)]
    72      12.107553      12.107553      12.107553    1[6-(6,6)]
    73       7.441688       7.441688       7.441688    1[6-(6,6)]
    74       5.963999       5.963999       5.963999    1[6-(6,6)]
    75       7.709279       7.709279       7.709279    1[6-(6,6)]
    76       6.095301       6.095301       6.095301    1[6-(6,6)]
    77       3.045235       3.045235       3.045235    1[6-(6,6)]
    78       2.588152       2.588152       2.588152    1[6-(6,6)]
    79       3.999341       3.999341       3.999341    1[6-(6,6)]
    80       4.222064       4.222064       4.222064    1[6-(6,6)]
    81      12.205545      12.205545      12.205545    1[6-(6,6)]
    82      14.168597      14.168597      14.168597    1[6-(6,6)]
    83      13.709861      13.709861      13.709861    1[6-(6,6)]
    84      14.828503      14.828503      14.828503    1[6-(6,6)]
    85       9.364904       9.364904       9.364904    1[6-(6,6)]
    86       7.717639       7.717639       7.717639    1[6-(6,6)]
    87       6.436102       6.436102       6.436102    1[6-(6,6)]
    88       7.267214       7.267214       7.267214    1[6-(6,6)]
    89      13.668283      13.668283      13.668283    1[6-(6,6)]
    90      12.808915      12.808915      12.808915    1[6-(6,6)]
    91       9.275105       9.275105       9.275105    1[6-(6,6)]
    92      10.702916      10.702916      10.702916    1[6-(6,6)]
    93       8.703348       8.703348       8.703348    1[6-(6,6)]
    94      13.176311      13.176311      13.176311    1[6-(6,6)]
    95      11.918045      11.918045      11.918045    1[6-(6,6)]
    96       9.647488       9.647488       9.647488    1[6-(6,6)]
    97       8.239642       8.239642       8.239642    1[6-(6,6)]
    98       8.613618       8.613618       8.613618    1[6-(6,6)]
    99      10.860901      10.860901      10.860901    1[6-(6,6)]
   100       9.928404       9.928404       9.928404    1[6-(6,6)]
   101      -4.491175      -4.491175      -4.491175    1[6-(6,6)]
   102       -6.85978       -6.85978       -6.85978    1[6-(6,6)]
   103      -5.731144      -5.731144      -5.731144    1[6-(6,6)]
   104      -4.514428      -4.514428      -4.514428    1[6-(6,6)]
   105      -9.180177      -9.180177      -9.180177    1[6-(6,6)]
   106     -10.657855     -10.657855     -10.657855    1[6-(6,6)]
   107      -8.912528      -8.912528      -8.912528    1[6-(6,6)]
   108     -10.526525     -10.526525     -10.526525    1[6-(6,6)]
   109      -5.265681      -5.265681      -5.265681    1[6-(6,6)]
   110       -5.72282       -5.72282       -5.72282    1[6-(6,6)]
   111      -4.311611      -4.311611      -4.311611    1[6-(6,6)]
   112      -4.088859      -4.088859      -4.088859    1[6-(6,6)]
   113       3.894645       3.894645       3.894645    1[6-(6,6)]
   114       5.857687       5.857687       5.857687    1[6-(6,6)]
   115       5.398904       5.398904       5.398904    1[6-(6,6)]
   116       6.517565       6.517565       6.517565    1[6-(6,6)]
   117       1.053932       1.053932       1.053932    1[6-(6,6)]
   118      -0.593277      -0.593277      -0.593277    1[6-(6,6)]
   119      -1.874834      -1.874834      -1.874834    1[6-(6,6)]
   120       -1.04375       -1.04375       -1.04375    1[6-(6,6)]
   121        5.35731        5.35731        5.35731    1[6-(6,6)]
   122        4.49797        4.49797        4.49797    1[6-(6,6)]
   123       0.964142       0.964142       0.964142    1[6-(6,6)]
   124       2.391976       2.391976       2.391976    1[6-(6,6)]
   125        0.39232        0.39232        0.39232    1[6-(6,6)]
   126      -3.445603      -3.445603      -3.445603    1[6-(6,6)]
   127      -4.703891      -4.703891      -4.703891    1[6-(6,6)]
   128      -6.974443      -6.974443      -6.974443    1[6-(6,6)]
   129      -4.226808      -4.226808      -4.226808    1[6-(6,6)]
   130      -3.852832      -3.852832      -3.852832    1[6-(6,6)]
   131      -1.605549      -1.605549      -1.605549    1[6-(6,6)]
   132      -2.538046      -2.538046      -2.538046    1[6-(6,6)]
   133       7.975275       7.975275       7.975275    1[6-(6,6)]
   134        5.60667        5.60667        5.60667    1[6-(6,6)]
   135       6.735306       6.735306       6.735306    1[6-(6,6)]
   136       7.952022       7.952022       7.952022    1[6-(6,6)]
   137       3.286273       3.286273       3.286273    1[6-(6,6)]
   138       1.808595       1.808595       1.808595    1[6-(6,6)]
   139       3.553922       3.553922       3.553922    1[6-(6,6)]
   140       1.939925       1.939925       1.939925    1[6-(6,6)]
   141       7.200769       7.200769       7.200769    1[6-(6,6)]
   142        6.74363        6.74363        6.74363    1[6-(6,6)]
   143       8.154839       8.154839       8.154839    1[6-(6,6)]
   144       8.377591       8.377591       8.377591    1[6-(6,6)]
   145      -8.571805      -8.571805      -8.571805    1[6-(6,6)]
   146      -6.608763      -6.608763      -6.608763    1[6-(6,6)]
   147      -7.067546      -7.067546      -7.067546    1[6-(6,6)]
   148      -5.948885      -5.948885      -5.948885    1[6-(6,6)]
   149      13.520382      13.520382      13.520382    1[6-(6,6)]
   150      11.873173      11.873173      11.873173    1[6-(6,6)]
   151      10.591616      10.591616      10.591616    1[6-(6,6)]
   152        11.4227        11.4227        11.4227    1[6-(6,6)]
   153       17.82376       17.82376       17.82376    1[6-(6,6)]
   154       16.96442       16.96442       16.96442    1[6-(6,6)]
   155      13.430592      13.430592      13.430592    1[6-(6,6)]
   156      14.858426      14.858426      14.858426    1[6-(6,6)]
   157       12.85877       12.85877       12.85877    1[6-(6,6)]
   158       9.020847       9.020847       9.020847    1[6-(6,6)]
   159       7.762559       7.762559       7.762559    1[6-(6,6)]
   160       5.492007       5.492007       5.492007    1[6-(6,6)]
   161         12.395         12.395         12.395    1[6-(6,6)]
   162         12.769         12.769         12.769    1[6-(6,6)]
   163      15.016308      15.016308      15.016308    1[6-(6,6)]
   164      14.083808      14.083808      14.083808    1[6-(6,6)]
   165      16.286225      16.286225      16.286225    1[6-(6,6)]
   166      13.917569      13.917569      13.917569    1[6-(6,6)]
   167      15.046206      15.046206      15.046206    1[6-(6,6)]
   168      16.262946      16.262946      16.262946    1[6-(6,6)]
   169      11.597229      11.597229      11.597229    1[6-(6,6)]
   170      10.119527      10.119527      10.119527    1[6-(6,6)]
   171      11.864829      11.864829      11.864829    1[6-(6,6)]
   172      10.250835      10.250835      10.250835    1[6-(6,6)]
   173      -1.110317      -1.110317      -1.110317    1[6-(6,6)]
   174      -1.567405      -1.567405      -1.567405    1[6-(6,6)]
   175      -0.156196      -0.156196      -0.156196    1[6-(6,6)]
   176        0.06653        0.06653        0.06653    1[6-(6,6)]
   177       8.050089       8.050089       8.050089    1[6-(6,6)]
   178      10.013147      10.013147      10.013147    1[6-(6,6)]
   179       9.554368       9.554368       9.554368    1[6-(6,6)]
   180      10.673034      10.673034      10.673034    1[6-(6,6)]
   181       5.209377       5.209377       5.209377    1[6-(6,6)]
   182       3.562151       3.562151       3.562151    1[6-(6,6)]
   183       2.280592       2.280592       2.280592    1[6-(6,6)]
   184       3.111685       3.111685       3.111685    1[6-(6,6)]
   185       9.512877       9.512877       9.512877    1[6-(6,6)]
   186       8.653522       8.653522       8.653522    1[6-(6,6)]
   187       5.119691       5.119691       5.119691    1[6-(6,6)]
   188       6.547518       6.547518       6.547518    1[6-(6,6)]
   189       4.547887       4.547887       4.547887    1[6-(6,6)]
   190      17.331733      17.331733      17.331733    1[6-(6,6)]
   191      16.073447      16.073447      16.073447    1[6-(6,6)]
   192      13.802887      13.802887      13.802887    1[6-(6,6)]
   193       4.084107       4.084107       4.084107    1[6-(6,6)]
   194       4.458112       4.458112       4.458112    1[6-(6,6)]
   195       6.705377       6.705377       6.705377    1[6-(6,6)]
   196       5.772902       5.772902       5.772902    1[6-(6,6)]
   197      -0.335617      -0.335617      -0.335617    1[6-(6,6)]
   198      -2.704232      -2.704232      -2.704232    1[6-(6,6)]
   199      -1.575618      -1.575618      -1.575618    1[6-(6,6)]
   200      -0.358897      -0.358897      -0.358897    1[6-(6,6)]
   201      19.908138      19.908138      19.908138    1[6-(6,6)]
   202      18.430449      18.430449      18.430449    1[6-(6,6)]
   203      20.175729      20.175729      20.175729    1[6-(6,6)]
   204      18.561751      18.561751      18.561751    1[6-(6,6)]
   205      15.511685      15.511685      15.511685    1[6-(6,6)]
   206      -9.878298      -9.878298      -9.878298    1[6-(6,6)]
   207      -8.467109      -8.467109      -8.467109    1[6-(6,6)]
   208      -8.244386      -8.244386      -8.244386    1[6-(6,6)]
   209      -0.260905      -0.260905      -0.260905    1[6-(6,6)]
   210       1.702147       1.702147       1.702147    1[6-(6,6)]
   211       1.243411       1.243411       1.243411    1[6-(6,6)]
   212       2.362053       2.362053       2.362053    1[6-(6,6)]
   213      -3.101546      -3.101546      -3.101546    1[6-(6,6)]
   214      -4.748811      -4.748811      -4.748811    1[6-(6,6)]
   215      -6.030348      -6.030348      -6.030348    1[6-(6,6)]
   216      -5.199236      -5.199236      -5.199236    1[6-(6,6)]
   217       1.201833       1.201833       1.201833    1[6-(6,6)]
   218       0.342465       0.342465       0.342465    1[6-(6,6)]
   219      -3.191345      -3.191345      -3.191345    1[6-(6,6)]
   220      -1.763534      -1.763534      -1.763534    1[6-(6,6)]
   221      -3.763102      -3.763102      -3.763102    1[6-(6,6)]
   222       0.709861       0.709861       0.709861    1[6-(6,6)]
   223      -0.548405      -0.548405      -0.548405    1[6-(6,6)]
   224      -2.818962      -2.818962      -2.818962    1[6-(6,6)]
   225       1.215098       1.215098       1.215098    6[6-(1,6),6-(6,6),6-(6,6)]
   226       1.963094       1.963094       1.963094    6[6-(1,6),6-(6,6),6-(6,6)]
   227       0.511985       0.511985       0.511985    6[1-(0),6-(1,6),6-(6,6)]
   228       0.708128       0.708128       0.708128    6[1-(0),6-(1,6),6-(1,6)]
   229       2.072802       2.072802       2.072802    6[1-(0),6-(1,6),6-(6,6)]
   230       1.479394       1.479394       1.479394    6[1-(0),6-(1,6),6-(1,6)]
   231       0.332459       0.332459       0.332459    6[6-(6,6),8-(30),8-(30)]
   232       3.334408       3.334408       3.334408    6[1-(0),6-(1,6),6-(6,6)]
   233       1.918201       1.918201       1.918201    6[1-(0),6-(1,6),6-(6,6)]
   234       2.641269       2.641269       2.641269    6[6-(1,6),6-(6,6),6-(6,6)]
   235       1.141957       1.141957       1.141957    6[6-(6,6),6-(6,6),6-(8,8)]
   236       2.579759       2.579759       2.579759    6[1-(0),6-(1,6),6-(1,6)]
   237       1.886624       1.886624       1.886624    6[6-(1,6),6-(6,6),6-(6,6)]
   238       3.319444       3.319444       3.319444    6[1-(0),6-(1,6),6-(1,6)]
   239       2.656233       2.656233       2.656233    6[6-(6,6),6-(6,6),6-(8,8)]
   240       3.385946       3.385946       3.385946    6[6-(6,6),8-(30),8-(30)]
   241        0.14472        0.14472        0.14472    6[6-(1,6),6-(6,6),6-(6,6)]
   242        0.28434        0.28434        0.28434    6[6-(1,6),6-(6,6),6-(6,6)]
   243      -0.837641      -0.837641      -0.837641    6[1-(0),6-(1,6),6-(6,6)]
   244      -1.692016      -1.692016      -1.692016    6[1-(0),6-(1,6),6-(1,6)]
   245      -0.649821      -0.649821      -0.649821    6[1-(0),6-(1,6),6-(6,6)]
   246      -1.592288      -1.592288      -1.592288    6[1-(0),6-(1,6),6-(1,6)]
   247       0.914328       0.914328       0.914328    6[6-(6,6),8-(30),8-(30)]
   248      11.243107      11.243107      11.243107    6[1-(0),6-(1,6),6-(6,6)]
   249      10.987138      10.987138      10.987138    6[1-(0),6-(1,6),6-(6,6)]
   250       10.34718       10.34718       10.34718    6[6-(1,6),6-(6,6),6-(6,6)]
   251       0.969176       0.969176       0.969176    6[6-(6,6),6-(6,6),6-(8,8)]
   252      11.804941      11.804941      11.804941    6[1-(0),6-(1,6),6-(1,6)]
   253      10.194263      10.194263      10.194263    6[6-(1,6),6-(6,6),6-(6,6)]
   254      11.939574      11.939574      11.939574    6[1-(0),6-(1,6),6-(1,6)]
   255       1.216834       1.216834       1.216834    6[6-(6,6),6-(6,6),6-(8,8)]
   256       1.371413       1.371413       1.371413    6[6-(6,6),8-(30),8-(30)]
   257      -5.064622      -5.064622      -5.064622    6[6-(1,6),6-(6,6),6-(6,6)]
   258      -4.572616      -4.572616      -4.572616    6[6-(1,6),6-(6,6),6-(6,6)]
   259      -4.168695      -4.168695      -4.168695    6[1-(0),6-(1,6),6-(6,6)]
   260      -2.988534      -2.988534      -2.988534    6[1-(0),6-(1,6),6-(1,6)]
   261      -3.276101      -3.276101      -3.276101    6[1-(0),6-(1,6),6-(6,6)]
   262      -2.596258      -2.596258      -2.596258    6[1-(0),6-(1,6),6-(1,6)]
   263      -6.901347      -6.901347      -6.901347    6[6-(6,6),8-(30),8-(30)]
   264      17.369985      17.369985      17.369985    6[1-(0),6-(1,6),6-(6,6)]
   265      16.372674      16.372674      16.372674    6[1-(0),6-(1,6),6-(6,6)]
   266      18.216046      18.216046      18.216046    6[6-(1,6),6-(6,6),6-(6,6)]
   267      -6.334541      -6.334541      -6.334541    6[6-(6,6),6-(6,6),6-(8,8)]
   268      15.621358      15.621358      15.621358    6[1-(0),6-(1,6),6-(1,6)]
   269      17.750635      17.750635      17.750635    6[6-(1,6),6-(6,6),6-(6,6)]
   270      16.131649      16.131649      16.131649    6[1-(0),6-(1,6),6-(1,6)]
   271      -5.365487      -5.365487      -5.365487    6[6-(6,6),6-(6,6),6-(8,8)]
   272      -4.795358      -4.795358      -4.795358    6[6-(6,6),8-(30),8-(30)]
   273      -4.605799      -4.605799      -4.605799    6[6-(1,6),6-(6,6),6-(6,6)]
   274      -5.985422      -5.985422      -5.985422    6[6-(1,6),6-(6,6),6-(6,6)]
   275      -3.816254      -3.816254      -3.816254    6[1-(0),6-(1,6),6-(6,6)]
   276      -4.338183      -4.338183      -4.338183    6[1-(0),6-(1,6),6-(1,6)]
   277      -6.457484      -6.457484      -6.457484    6[1-(0),6-(1,6),6-(6,6)]
   278      -5.601452      -5.601452      -5.601452    6[1-(0),6-(1,6),6-(1,6)]
   279       5.654832       5.654832       5.654832    6[6-(6,6),8-(30),8-(30)]
   280      -7.014328      -7.014328      -7.014328    6[1-(0),6-(1,6),6-(6,6)]
   281       3.966035       3.966035       3.966035    6[1-(0),6-(1,6),6-(6,6)]
   282      -6.271324      -6.271324      -6.271324    6[6-(1,6),6-(6,6),6-(6,6)]
   283      -4.087196      -4.087196      -4.087196    6[6-(6,6),6-(6,6),6-(8,8)]
   284       3.237991       3.237991       3.237991    6[1-(0),6-(1,6),6-(1,6)]
   285       3.412526       3.412526       3.412526    6[6-(1,6),6-(6,6),6-(6,6)]
   286       1.853381       1.853381       1.853381    6[1-(0),6-(1,6),6-(1,6)]
   287      -6.818184      -6.818184      -6.818184    6[6-(6,6),6-(6,6),6-(8,8)]
   288      -8.272605      -8.272605      -8.272605    6[6-(6,6),8-(30),8-(30)]
   289      -7.095817      -7.095817      -7.095817    6[6-(1,6),6-(6,6),6-(6,6)]
   290      -6.347833      -6.347833      -6.347833    6[6-(1,6),6-(6,6),6-(6,6)]
   291      -7.798915      -7.798915      -7.798915    6[1-(0),6-(1,6),6-(6,6)]
   292       -7.60277       -7.60277       -7.60277    6[1-(0),6-(1,6),6-(1,6)]
   293      -6.238121      -6.238121      -6.238121    6[1-(0),6-(1,6),6-(6,6)]
   294      -6.831515      -6.831515      -6.831515    6[1-(0),6-(1,6),6-(1,6)]
   295      16.954454      16.954454      16.954454    6[6-(6,6),8-(30),8-(30)]
   296     -13.287425     -13.287425     -13.287425    6[1-(0),6-(1,6),6-(6,6)]
   297      10.229292      10.229292      10.229292    6[1-(0),6-(1,6),6-(6,6)]
   298     -13.980551     -13.980551     -13.980551    6[6-(1,6),6-(6,6),6-(6,6)]
   299       -7.16896       -7.16896       -7.16896    6[6-(6,6),6-(6,6),6-(8,8)]
   300      10.890836      10.890836      10.890836    6[1-(0),6-(1,6),6-(1,6)]
   301     -14.735183     -14.735183     -14.735183    6[6-(1,6),6-(6,6),6-(6,6)]
   302      11.630509      11.630509      11.630509    6[1-(0),6-(1,6),6-(1,6)]
   303      -5.654708      -5.654708      -5.654708    6[6-(6,6),6-(6,6),6-(8,8)]
   304      -4.925009      -4.925009      -4.925009    6[6-(6,6),8-(30),8-(30)]
   305       8.455612       8.455612       8.455612    6[6-(1,6),6-(6,6),6-(6,6)]
   306        8.59523        8.59523        8.59523    6[6-(1,6),6-(6,6),6-(6,6)]
   307       7.473265       7.473265       7.473265    6[1-(0),6-(1,6),6-(6,6)]
   308       6.618898       6.618898       6.618898    6[1-(0),6-(1,6),6-(1,6)]
   309       7.661079       7.661079       7.661079    6[1-(0),6-(1,6),6-(6,6)]
   310       6.718623       6.718623       6.718623    6[1-(0),6-(1,6),6-(1,6)]
   311       9.225213       9.225213       9.225213    6[6-(6,6),8-(30),8-(30)]
   312        2.93221        2.93221        2.93221    6[1-(0),6-(1,6),6-(6,6)]
   313       2.676244       2.676244       2.676244    6[1-(0),6-(1,6),6-(6,6)]
   314       2.036296       2.036296       2.036296    6[6-(1,6),6-(6,6),6-(6,6)]
   315       9.280059       9.280059       9.280059    6[6-(6,6),6-(6,6),6-(8,8)]
   316       3.494036       3.494036       3.494036    6[1-(0),6-(1,6),6-(1,6)]
   317        1.88338        1.88338        1.88338    6[6-(1,6),6-(6,6),6-(6,6)]
   318       3.628667       3.628667       3.628667    6[1-(0),6-(1,6),6-(1,6)]
   319       9.527712       9.527712       9.527712    6[6-(6,6),6-(6,6),6-(8,8)]
   320        9.68229        9.68229        9.68229    6[6-(6,6),8-(30),8-(30)]
   321      11.557304      11.557304      11.557304    6[6-(1,6),6-(6,6),6-(6,6)]
   322      12.049324      12.049324      12.049324    6[6-(1,6),6-(6,6),6-(6,6)]
   323      12.453218      12.453218      12.453218    6[1-(0),6-(1,6),6-(6,6)]
   324      13.633376      13.633376      13.633376    6[1-(0),6-(1,6),6-(1,6)]
   325      13.345835      13.345835      13.345835    6[1-(0),6-(1,6),6-(6,6)]
   326      14.025663      14.025663      14.025663    6[1-(0),6-(1,6),6-(1,6)]
   327        9.72057        9.72057        9.72057    6[6-(6,6),8-(30),8-(30)]
   328       9.059054       9.059054       9.059054    6[1-(0),6-(1,6),6-(6,6)]
   329       8.061719       8.061719       8.061719    6[1-(0),6-(1,6),6-(6,6)]
   330       9.905102       9.905102       9.905102    6[6-(1,6),6-(6,6),6-(6,6)]
   331      10.287388      10.287388      10.287388    6[6-(6,6),6-(6,6),6-(8,8)]
   332       7.310416       7.310416       7.310416    6[1-(0),6-(1,6),6-(1,6)]
   333       9.439678       9.439678       9.439678    6[6-(1,6),6-(6,6),6-(6,6)]
   334       7.820719       7.820719       7.820719    6[1-(0),6-(1,6),6-(1,6)]
   335      11.256466      11.256466      11.256466    6[6-(6,6),6-(6,6),6-(8,8)]
   336      11.826609      11.826609      11.826609    6[6-(6,6),8-(30),8-(30)]
   337      12.016072      12.016072      12.016072    6[6-(1,6),6-(6,6),6-(6,6)]
   338      10.636452      10.636452      10.636452    6[6-(1,6),6-(6,6),6-(6,6)]
   339      12.805605      12.805605      12.805605    6[1-(0),6-(1,6),6-(6,6)]
   340      12.283668      12.283668      12.283668    6[1-(0),6-(1,6),6-(1,6)]
   341      10.164379      10.164379      10.164379    6[1-(0),6-(1,6),6-(6,6)]
   342      11.020401      11.020401      11.020401    6[1-(0),6-(1,6),6-(1,6)]
   343      13.965835      13.965835      13.965835    6[6-(6,6),8-(30),8-(30)]
   344       9.607581       9.607581       9.607581    6[1-(0),6-(1,6),6-(6,6)]
   345      12.277065      12.277065      12.277065    6[1-(0),6-(1,6),6-(6,6)]
   346      10.350573      10.350573      10.350573    6[6-(1,6),6-(6,6),6-(6,6)]
   347      12.534686      12.534686      12.534686    6[6-(6,6),6-(6,6),6-(8,8)]
   348      11.549032      11.549032      11.549032    6[1-(0),6-(1,6),6-(1,6)]
   349      11.723544      11.723544      11.723544    6[6-(1,6),6-(6,6),6-(6,6)]
   350      10.164425      10.164425      10.164425    6[1-(0),6-(1,6),6-(1,6)]
   351       9.803701       9.803701       9.803701    6[6-(6,6),6-(6,6),6-(8,8)]
   352       8.349282       8.349282       8.349282    6[6-(6,6),8-(30),8-(30)]
   353       9.526181       9.526181       9.526181    6[6-(1,6),6-(6,6),6-(6,6)]
   354      10.274162      10.274162      10.274162    6[6-(1,6),6-(6,6),6-(6,6)]
   355       8.823068       8.823068       8.823068    6[1-(0),6-(1,6),6-(6,6)]
   356       9.019197       9.019197       9.019197    6[1-(0),6-(1,6),6-(1,6)]
   357      10.383856      10.383856      10.383856    6[1-(0),6-(1,6),6-(6,6)]
   358       9.790449       9.790449       9.790449    6[1-(0),6-(1,6),6-(1,6)]
   359       8.643574       8.643574       8.643574    6[6-(6,6),8-(30),8-(30)]
   360      -4.976531      -4.976531      -4.976531    6[1-(0),6-(1,6),6-(6,6)]
   361      -6.392708      -6.392708      -6.392708    6[1-(0),6-(1,6),6-(6,6)]
   362      -5.669671      -5.669671      -5.669671    6[6-(1,6),6-(6,6),6-(6,6)]
   363       9.453056       9.453056       9.453056    6[6-(6,6),6-(6,6),6-(8,8)]
   364      -5.731151      -5.731151      -5.731151    6[1-(0),6-(1,6),6-(1,6)]
   365      -6.424301      -6.424301      -6.424301    6[6-(1,6),6-(6,6),6-(6,6)]
   366      -4.991481      -4.991481      -4.991481    6[1-(0),6-(1,6),6-(1,6)]
   367      10.967302      10.967302      10.967302    6[6-(6,6),6-(6,6),6-(8,8)]
   368      11.696998      11.696998      11.696998    6[6-(6,6),8-(30),8-(30)]
   369      -8.166228      -8.166228      -8.166228    6[6-(1,6),6-(6,6),6-(6,6)]
   370      -8.026593      -8.026593      -8.026593    6[6-(1,6),6-(6,6),6-(6,6)]
   371      -9.148588      -9.148588      -9.148588    6[1-(0),6-(1,6),6-(6,6)]
   372     -10.002949     -10.002949     -10.002949    6[1-(0),6-(1,6),6-(1,6)]
   373      -8.960739      -8.960739      -8.960739    6[1-(0),6-(1,6),6-(6,6)]
   374      -9.903207      -9.903207      -9.903207    6[1-(0),6-(1,6),6-(1,6)]
   375       -7.39665       -7.39665       -7.39665    6[6-(6,6),8-(30),8-(30)]
   376      -5.378718      -5.378718      -5.378718    6[1-(0),6-(1,6),6-(6,6)]
   377      -5.634716      -5.634716      -5.634716    6[1-(0),6-(1,6),6-(6,6)]
   378      -6.274643      -6.274643      -6.274643    6[6-(1,6),6-(6,6),6-(6,6)]
   379      -7.341786      -7.341786      -7.341786    6[6-(6,6),6-(6,6),6-(8,8)]
   380      -4.816914      -4.816914      -4.816914    6[1-(0),6-(1,6),6-(1,6)]
   381      -6.427576      -6.427576      -6.427576    6[6-(1,6),6-(6,6),6-(6,6)]
   382      -4.682265      -4.682265      -4.682265    6[1-(0),6-(1,6),6-(1,6)]
   383      -7.094098      -7.094098      -7.094098    6[6-(6,6),6-(6,6),6-(8,8)]
   384      -6.939503      -6.939503      -6.939503    6[6-(6,6),8-(30),8-(30)]
   385       3.246381       3.246381       3.246381    6[6-(1,6),6-(6,6),6-(6,6)]
   386       3.738383       3.738383       3.738383    6[6-(1,6),6-(6,6),6-(6,6)]
   387       4.142306       4.142306       4.142306    6[1-(0),6-(1,6),6-(6,6)]
   388       5.322459       5.322459       5.322459    6[1-(0),6-(1,6),6-(1,6)]
   389       5.034889       5.034889       5.034889    6[1-(0),6-(1,6),6-(6,6)]
   390       5.714729       5.714729       5.714729    6[1-(0),6-(1,6),6-(1,6)]
   391       1.409669       1.409669       1.409669    6[6-(6,6),8-(30),8-(30)]
   392       0.748094       0.748094       0.748094    6[1-(0),6-(1,6),6-(6,6)]
   393      -0.249208      -0.249208      -0.249208    6[1-(0),6-(1,6),6-(6,6)]
   394       1.594153       1.594153       1.594153    6[6-(1,6),6-(6,6),6-(6,6)]
   395       1.976469       1.976469       1.976469    6[6-(6,6),6-(6,6),6-(8,8)]
   396      -1.000523      -1.000523      -1.000523    6[1-(0),6-(1,6),6-(1,6)]
   397       1.128747       1.128747       1.128747    6[6-(1,6),6-(6,6),6-(6,6)]
   398      -0.490237      -0.490237      -0.490237    6[1-(0),6-(1,6),6-(1,6)]
   399       2.945513       2.945513       2.945513    6[6-(6,6),6-(6,6),6-(8,8)]
   400       3.515638       3.515638       3.515638    6[6-(6,6),8-(30),8-(30)]
   401       3.705086       3.705086       3.705086    6[6-(1,6),6-(6,6),6-(6,6)]
   402       2.325468       2.325468       2.325468    6[6-(1,6),6-(6,6),6-(6,6)]
   403       4.494633       4.494633       4.494633    6[1-(0),6-(1,6),6-(6,6)]
   404       3.972713       3.972713       3.972713    6[1-(0),6-(1,6),6-(1,6)]
   405       1.853414       1.853414       1.853414    6[1-(0),6-(1,6),6-(6,6)]
   406       2.709449       2.709449       2.709449    6[1-(0),6-(1,6),6-(1,6)]
   407      -2.656049      -2.656049      -2.656049    6[6-(6,6),8-(30),8-(30)]
   408       1.296551       1.296551       1.296551    6[1-(0),6-(1,6),6-(6,6)]
   409      -4.344847      -4.344847      -4.344847    6[1-(0),6-(1,6),6-(6,6)]
   410       2.039557       2.039557       2.039557    6[6-(1,6),6-(6,6),6-(6,6)]
   411       4.223682       4.223682       4.223682    6[6-(6,6),6-(6,6),6-(8,8)]
   412      -5.072893      -5.072893      -5.072893    6[1-(0),6-(1,6),6-(1,6)]
   413       3.412526       3.412526       3.412526    6[6-(1,6),6-(6,6),6-(6,6)]
   414      -6.457497      -6.457497      -6.457497    6[1-(0),6-(1,6),6-(1,6)]
   415       1.492704       1.492704       1.492704    6[6-(6,6),6-(6,6),6-(8,8)]
   416       0.038287       0.038287       0.038287    6[6-(6,6),8-(30),8-(30)]
   417      -2.940269      -2.940269      -2.940269    6[6-(1,6),6-(6,6),6-(6,6)]
   418      -2.192288      -2.192288      -2.192288    6[6-(1,6),6-(6,6),6-(6,6)]
   419      -3.643382      -3.643382      -3.643382    6[1-(0),6-(1,6),6-(6,6)]
   420      -3.447253      -3.447253      -3.447253    6[1-(0),6-(1,6),6-(1,6)]
   421      -2.082594      -2.082594      -2.082594    6[1-(0),6-(1,6),6-(6,6)]
   422      -2.676001      -2.676001      -2.676001    6[1-(0),6-(1,6),6-(1,6)]
   423      -3.822876      -3.822876      -3.822876    6[6-(6,6),8-(30),8-(30)]
   424       7.489919       7.489919       7.489919    6[1-(0),6-(1,6),6-(6,6)]
   425       6.073742       6.073742       6.073742    6[1-(0),6-(1,6),6-(6,6)]
   426       6.796779       6.796779       6.796779    6[6-(1,6),6-(6,6),6-(6,6)]
   427      -3.013394      -3.013394      -3.013394    6[6-(6,6),6-(6,6),6-(8,8)]
   428       6.735299       6.735299       6.735299    6[1-(0),6-(1,6),6-(1,6)]
   429       6.042149       6.042149       6.042149    6[6-(1,6),6-(6,6),6-(6,6)]
   430       7.474969       7.474969       7.474969    6[1-(0),6-(1,6),6-(1,6)]
   431      -1.499148      -1.499148      -1.499148    6[6-(6,6),6-(6,6),6-(8,8)]
   432      -0.769452      -0.769452      -0.769452    6[6-(6,6),8-(30),8-(30)]
   433       4.300222       4.300222       4.300222    6[6-(1,6),6-(6,6),6-(6,6)]
   434       4.439857       4.439857       4.439857    6[6-(1,6),6-(6,6),6-(6,6)]
   435       3.317862       3.317862       3.317862    6[1-(0),6-(1,6),6-(6,6)]
   436       2.463501       2.463501       2.463501    6[1-(0),6-(1,6),6-(1,6)]
   437       3.505711       3.505711       3.505711    6[1-(0),6-(1,6),6-(6,6)]
   438       2.563243       2.563243       2.563243    6[1-(0),6-(1,6),6-(1,6)]
   439         5.0698         5.0698         5.0698    6[6-(6,6),8-(30),8-(30)]
   440       7.087732       7.087732       7.087732    6[1-(0),6-(1,6),6-(6,6)]
   441       6.831734       6.831734       6.831734    6[1-(0),6-(1,6),6-(6,6)]
   442       6.191807       6.191807       6.191807    6[6-(1,6),6-(6,6),6-(6,6)]
   443       5.124664       5.124664       5.124664    6[6-(6,6),6-(6,6),6-(8,8)]
   444       7.649536       7.649536       7.649536    6[1-(0),6-(1,6),6-(1,6)]
   445       6.038874       6.038874       6.038874    6[6-(1,6),6-(6,6),6-(6,6)]
   446       7.784185       7.784185       7.784185    6[1-(0),6-(1,6),6-(1,6)]
   447       5.372352       5.372352       5.372352    6[6-(6,6),6-(6,6),6-(8,8)]
   448       5.526947       5.526947       5.526947    6[6-(6,6),8-(30),8-(30)]
   449      -9.220069      -9.220069      -9.220069    6[6-(1,6),6-(6,6),6-(6,6)]
   450      -8.728067      -8.728067      -8.728067    6[6-(1,6),6-(6,6),6-(6,6)]
   451      -8.324144      -8.324144      -8.324144    6[1-(0),6-(1,6),6-(6,6)]
   452      -7.143991      -7.143991      -7.143991    6[1-(0),6-(1,6),6-(1,6)]
   453      -7.431561      -7.431561      -7.431561    6[1-(0),6-(1,6),6-(6,6)]
   454      -6.751721      -6.751721      -6.751721    6[1-(0),6-(1,6),6-(1,6)]
   455     -11.056781     -11.056781     -11.056781    6[6-(6,6),8-(30),8-(30)]
   456      13.214544      13.214544      13.214544    6[1-(0),6-(1,6),6-(6,6)]
   457      12.217242      12.217242      12.217242    6[1-(0),6-(1,6),6-(6,6)]
   458      14.060603      14.060603      14.060603    6[6-(1,6),6-(6,6),6-(6,6)]
   459     -10.489981     -10.489981     -10.489981    6[6-(6,6),6-(6,6),6-(8,8)]
   460      11.465927      11.465927      11.465927    6[1-(0),6-(1,6),6-(1,6)]
   461      13.595197      13.595197      13.595197    6[6-(1,6),6-(6,6),6-(6,6)]
   462      11.976213      11.976213      11.976213    6[1-(0),6-(1,6),6-(1,6)]
   463      -9.520937      -9.520937      -9.520937    6[6-(6,6),6-(6,6),6-(8,8)]
   464      -8.950812      -8.950812      -8.950812    6[6-(6,6),8-(30),8-(30)]
   465      16.171536      16.171536      16.171536    6[6-(1,6),6-(6,6),6-(6,6)]
   466      14.791918      14.791918      14.791918    6[6-(1,6),6-(6,6),6-(6,6)]
   467      16.961083      16.961083      16.961083    6[1-(0),6-(1,6),6-(6,6)]
   468      16.439163      16.439163      16.439163    6[1-(0),6-(1,6),6-(1,6)]
   469      14.319864      14.319864      14.319864    6[1-(0),6-(1,6),6-(6,6)]
   470      15.175899      15.175899      15.175899    6[1-(0),6-(1,6),6-(1,6)]
   471       9.810401       9.810401       9.810401    6[6-(6,6),8-(30),8-(30)]
   472      13.763001      13.763001      13.763001    6[1-(0),6-(1,6),6-(6,6)]
   473       8.121603       8.121603       8.121603    6[1-(0),6-(1,6),6-(6,6)]
   474      14.506007      14.506007      14.506007    6[6-(1,6),6-(6,6),6-(6,6)]
   475      16.690132      16.690132      16.690132    6[6-(6,6),6-(6,6),6-(8,8)]
   476       7.393557       7.393557       7.393557    6[1-(0),6-(1,6),6-(1,6)]
   477      15.878976      15.878976      15.878976    6[6-(1,6),6-(6,6),6-(6,6)]
   478       6.008953       6.008953       6.008953    6[1-(0),6-(1,6),6-(1,6)]
   479      13.959154      13.959154      13.959154    6[6-(6,6),6-(6,6),6-(8,8)]
   480      12.504737      12.504737      12.504737    6[6-(6,6),8-(30),8-(30)]
   481      13.681548      13.681548      13.681548    6[6-(1,6),6-(6,6),6-(6,6)]
   482      14.429544      14.429544      14.429544    6[6-(1,6),6-(6,6),6-(6,6)]
   483      12.978435      12.978435      12.978435    6[1-(0),6-(1,6),6-(6,6)]
   484      13.174578      13.174578      13.174578    6[1-(0),6-(1,6),6-(1,6)]
   485      14.539252      14.539252      14.539252    6[1-(0),6-(1,6),6-(6,6)]
   486      13.945844      13.945844      13.945844    6[1-(0),6-(1,6),6-(1,6)]
   487      12.798909      12.798909      12.798909    6[6-(6,6),8-(30),8-(30)]
   488      15.800858      15.800858      15.800858    6[1-(0),6-(1,6),6-(6,6)]
   489      14.384651      14.384651      14.384651    6[1-(0),6-(1,6),6-(6,6)]
   490      15.107719      15.107719      15.107719    6[6-(1,6),6-(6,6),6-(6,6)]
   491      13.608407      13.608407      13.608407    6[6-(6,6),6-(6,6),6-(8,8)]
   492      15.046209      15.046209      15.046209    6[1-(0),6-(1,6),6-(1,6)]
   493      14.353074      14.353074      14.353074    6[6-(1,6),6-(6,6),6-(6,6)]
   494      15.785894      15.785894      15.785894    6[1-(0),6-(1,6),6-(1,6)]
   495      15.122683      15.122683      15.122683    6[6-(6,6),6-(6,6),6-(8,8)]
   496      15.852396      15.852396      15.852396    6[6-(6,6),8-(30),8-(30)]
   497       12.61117       12.61117       12.61117    6[6-(1,6),6-(6,6),6-(6,6)]
   498       12.75079       12.75079       12.75079    6[6-(1,6),6-(6,6),6-(6,6)]
   499      11.628809      11.628809      11.628809    6[1-(0),6-(1,6),6-(6,6)]
   500      10.774434      10.774434      10.774434    6[1-(0),6-(1,6),6-(1,6)]
   501      11.816629      11.816629      11.816629    6[1-(0),6-(1,6),6-(6,6)]
   502      10.874162      10.874162      10.874162    6[1-(0),6-(1,6),6-(1,6)]
   503      13.380778      13.380778      13.380778    6[6-(6,6),8-(30),8-(30)]
   504      -1.223343      -1.223343      -1.223343    6[1-(0),6-(1,6),6-(6,6)]
   505      -1.479312      -1.479312      -1.479312    6[1-(0),6-(1,6),6-(6,6)]
   506       -2.11927       -2.11927       -2.11927    6[6-(1,6),6-(6,6),6-(6,6)]
   507      13.435626      13.435626      13.435626    6[6-(6,6),6-(6,6),6-(8,8)]
   508      -0.661509      -0.661509      -0.661509    6[1-(0),6-(1,6),6-(1,6)]
   509      -2.272187      -2.272187      -2.272187    6[6-(1,6),6-(6,6),6-(6,6)]
   510      -0.526876      -0.526876      -0.526876    6[1-(0),6-(1,6),6-(1,6)]
   511      13.683284      13.683284      13.683284    6[6-(6,6),6-(6,6),6-(8,8)]
   512      13.837863      13.837863      13.837863    6[6-(6,6),8-(30),8-(30)]
   513       7.401828       7.401828       7.401828    6[6-(1,6),6-(6,6),6-(6,6)]
   514       7.893834       7.893834       7.893834    6[6-(1,6),6-(6,6),6-(6,6)]
   515       8.297755       8.297755       8.297755    6[1-(0),6-(1,6),6-(6,6)]
   516       9.477916       9.477916       9.477916    6[1-(0),6-(1,6),6-(1,6)]
   517       9.190349       9.190349       9.190349    6[1-(0),6-(1,6),6-(6,6)]
   518       9.870192       9.870192       9.870192    6[1-(0),6-(1,6),6-(1,6)]
   519       5.565103       5.565103       5.565103    6[6-(6,6),8-(30),8-(30)]
   520       4.903535       4.903535       4.903535    6[1-(0),6-(1,6),6-(6,6)]
   521       3.906224       3.906224       3.906224    6[1-(0),6-(1,6),6-(6,6)]
   522       5.749596       5.749596       5.749596    6[6-(1,6),6-(6,6),6-(6,6)]
   523       6.131909       6.131909       6.131909    6[6-(6,6),6-(6,6),6-(8,8)]
   524       3.154908       3.154908       3.154908    6[1-(0),6-(1,6),6-(1,6)]
   525       5.284185       5.284185       5.284185    6[6-(1,6),6-(6,6),6-(6,6)]
   526       3.665199       3.665199       3.665199    6[1-(0),6-(1,6),6-(1,6)]
   527       7.100963       7.100963       7.100963    6[6-(6,6),6-(6,6),6-(8,8)]
   528       7.671092       7.671092       7.671092    6[6-(6,6),8-(30),8-(30)]
   529       7.860651       7.860651       7.860651    6[6-(1,6),6-(6,6),6-(6,6)]
   530       6.481028       6.481028       6.481028    6[6-(1,6),6-(6,6),6-(6,6)]
   531       8.650196       8.650196       8.650196    6[1-(0),6-(1,6),6-(6,6)]
   532       8.128267       8.128267       8.128267    6[1-(0),6-(1,6),6-(1,6)]
   533       6.008966       6.008966       6.008966    6[1-(0),6-(1,6),6-(6,6)]
   534       6.864998       6.864998       6.864998    6[1-(0),6-(1,6),6-(1,6)]
   535      18.121282      18.121282      18.121282    6[6-(6,6),8-(30),8-(30)]
   536       5.452122       5.452122       5.452122    6[1-(0),6-(1,6),6-(6,6)]
   537      16.432485      16.432485      16.432485    6[1-(0),6-(1,6),6-(6,6)]
   538       6.195126       6.195126       6.195126    6[6-(1,6),6-(6,6),6-(6,6)]
   539       8.379254       8.379254       8.379254    6[6-(6,6),6-(6,6),6-(8,8)]
   540      15.704441      15.704441      15.704441    6[1-(0),6-(1,6),6-(1,6)]
   541      15.878976      15.878976      15.878976    6[6-(1,6),6-(6,6),6-(6,6)]
   542      14.319831      14.319831      14.319831    6[1-(0),6-(1,6),6-(1,6)]
   543       5.648266       5.648266       5.648266    6[6-(6,6),6-(6,6),6-(8,8)]
   544       4.193845       4.193845       4.193845    6[6-(6,6),8-(30),8-(30)]
   545       5.370633       5.370633       5.370633    6[6-(1,6),6-(6,6),6-(6,6)]
   546       6.118617       6.118617       6.118617    6[6-(1,6),6-(6,6),6-(6,6)]
   547       4.667535       4.667535       4.667535    6[1-(0),6-(1,6),6-(6,6)]
   548        4.86368        4.86368        4.86368    6[1-(0),6-(1,6),6-(1,6)]
   549       6.228329       6.228329       6.228329    6[1-(0),6-(1,6),6-(6,6)]
   550       5.634935       5.634935       5.634935    6[1-(0),6-(1,6),6-(1,6)]
   551       4.488004       4.488004       4.488004    6[6-(6,6),8-(30),8-(30)]
   552      -0.820975      -0.820975      -0.820975    6[1-(0),6-(1,6),6-(6,6)]
   553      -2.237158      -2.237158      -2.237158    6[1-(0),6-(1,6),6-(6,6)]
   554      -1.514101      -1.514101      -1.514101    6[6-(1,6),6-(6,6),6-(6,6)]
   555        5.29749        5.29749        5.29749    6[6-(6,6),6-(6,6),6-(8,8)]
   556      -1.575614      -1.575614      -1.575614    6[1-(0),6-(1,6),6-(1,6)]
   557      -2.268733      -2.268733      -2.268733    6[6-(1,6),6-(6,6),6-(6,6)]
   558      -0.835941      -0.835941      -0.835941    6[1-(0),6-(1,6),6-(1,6)]
   559       6.811742       6.811742       6.811742    6[6-(6,6),6-(6,6),6-(8,8)]
   560       7.541441       7.541441       7.541441    6[6-(6,6),8-(30),8-(30)]
   561      20.922062      20.922062      20.922062    6[6-(1,6),6-(6,6),6-(6,6)]
   562       21.06168       21.06168       21.06168    6[6-(1,6),6-(6,6),6-(6,6)]
   563      19.939715      19.939715      19.939715    6[1-(0),6-(1,6),6-(6,6)]
   564      19.085348      19.085348      19.085348    6[1-(0),6-(1,6),6-(1,6)]
   565      20.127529      20.127529      20.127529    6[1-(0),6-(1,6),6-(6,6)]
   566      19.185073      19.185073      19.185073    6[1-(0),6-(1,6),6-(1,6)]
   567      -3.241237      -3.241237      -3.241237    6[6-(6,6),8-(30),8-(30)]
   568       15.39866       15.39866       15.39866    6[1-(0),6-(1,6),6-(6,6)]
   569      -9.790206      -9.790206      -9.790206    6[1-(0),6-(1,6),6-(6,6)]
   570      14.502746      14.502746      14.502746    6[6-(1,6),6-(6,6),6-(6,6)]
   571      21.746509      21.746509      21.746509    6[6-(6,6),6-(6,6),6-(8,8)]
   572      -8.972414      -8.972414      -8.972414    6[1-(0),6-(1,6),6-(1,6)]
   573      -10.58307      -10.58307      -10.58307    6[6-(1,6),6-(6,6),6-(6,6)]
   574      -8.837783      -8.837783      -8.837783    6[1-(0),6-(1,6),6-(1,6)]
   575      21.994162      21.994162      21.994162    6[6-(6,6),6-(6,6),6-(8,8)]
   576       22.14874       22.14874       22.14874    6[6-(6,6),8-(30),8-(30)]
   577      -0.909146      -0.909146      -0.909146    6[6-(1,6),6-(6,6),6-(6,6)]
   578      -0.417126      -0.417126      -0.417126    6[6-(1,6),6-(6,6),6-(6,6)]
   579      -0.013232      -0.013232      -0.013232    6[1-(0),6-(1,6),6-(6,6)]
   580       1.166926       1.166926       1.166926    6[1-(0),6-(1,6),6-(1,6)]
   581       0.879385       0.879385       0.879385    6[1-(0),6-(1,6),6-(6,6)]
   582       1.559213       1.559213       1.559213    6[1-(0),6-(1,6),6-(1,6)]
   583       -2.74588       -2.74588       -2.74588    6[6-(6,6),8-(30),8-(30)]
   584      -3.407396      -3.407396      -3.407396    6[1-(0),6-(1,6),6-(6,6)]
   585      -4.404731      -4.404731      -4.404731    6[1-(0),6-(1,6),6-(6,6)]
   586      -2.561348      -2.561348      -2.561348    6[6-(1,6),6-(6,6),6-(6,6)]
   587      -2.179062      -2.179062      -2.179062    6[6-(6,6),6-(6,6),6-(8,8)]
   588      -5.156034      -5.156034      -5.156034    6[1-(0),6-(1,6),6-(1,6)]
   589      -3.026772      -3.026772      -3.026772    6[6-(1,6),6-(6,6),6-(6,6)]
   590      -4.645731      -4.645731      -4.645731    6[1-(0),6-(1,6),6-(1,6)]
   591      -1.209984      -1.209984      -1.209984    6[6-(6,6),6-(6,6),6-(8,8)]
   592      -0.639841      -0.639841      -0.639841    6[6-(6,6),8-(30),8-(30)]
   593      -0.450378      -0.450378      -0.450378    6[6-(1,6),6-(6,6),6-(6,6)]
   594      -1.829998      -1.829998      -1.829998    6[6-(1,6),6-(6,6),6-(6,6)]
   595       0.339155       0.339155       0.339155    6[1-(0),6-(1,6),6-(6,6)]
   596      -0.182782      -0.182782      -0.182782    6[1-(0),6-(1,6),6-(1,6)]
   597      -2.302071      -2.302071      -2.302071    6[1-(0),6-(1,6),6-(6,6)]
   598      -1.446049      -1.446049      -1.446049    6[1-(0),6-(1,6),6-(1,6)]
   599       1.499385       1.499385       1.499385    6[6-(6,6),8-(30),8-(30)]
   600      -2.858869      -2.858869      -2.858869    6[1-(0),6-(1,6),6-(6,6)]
   601      -0.189385      -0.189385      -0.189385    6[1-(0),6-(1,6),6-(6,6)]
   602      -2.115877      -2.115877      -2.115877    6[6-(1,6),6-(6,6),6-(6,6)]
   603       0.068236       0.068236       0.068236    6[6-(6,6),6-(6,6),6-(8,8)]
   604      -0.917418      -0.917418      -0.917418    6[1-(0),6-(1,6),6-(1,6)]
   605      -0.742906      -0.742906      -0.742906    6[6-(1,6),6-(6,6),6-(6,6)]
   606      -2.302025      -2.302025      -2.302025    6[1-(0),6-(1,6),6-(1,6)]
   607      -2.662749      -2.662749      -2.662749    6[6-(6,6),6-(6,6),6-(8,8)]
   608      -4.117168      -4.117168      -4.117168    6[6-(6,6),8-(30),8-(30)]
   609      -0.766914      -0.766914      -0.766914    8[6-(6,8),30-(8,8,8)]
   610       4.628602       4.628602       4.628602    8[6-(6,8),30-(8,8,8)]
   611       2.709441       2.709441       2.709441    8[6-(6,8),30-(8,8,8)]
   612       0.730547       0.730547       0.730547    8[6-(6,8),30-(8,8,8)]
   613       1.849143       1.849143       1.849143    8[6-(6,8),30-(8,8,8)]
   614       9.479174       9.479174       9.479174    8[6-(6,8),30-(8,8,8)]
   615       1.662287       1.662287       1.662287    8[6-(6,8),30-(8,8,8)]
   616      -0.058881      -0.058881      -0.058881    8[6-(6,8),30-(8,8,8)]
   617      18.014258      18.014258      18.014258    8[6-(6,8),30-(8,8,8)]
   618      -5.387428      -5.387428      -5.387428    8[6-(6,8),30-(8,8,8)]
   619      -3.719924      -3.719924      -3.719924    8[6-(6,8),30-(8,8,8)]
   620      -7.198373      -7.198373      -7.198373    8[6-(6,8),30-(8,8,8)]
   621       5.836684       5.836684       5.836684    8[6-(6,8),30-(8,8,8)]
   622      -8.720077      -8.720077      -8.720077    8[6-(6,8),30-(8,8,8)]
   623      -8.962408      -8.962408      -8.962408    8[6-(6,8),30-(8,8,8)]
   624      -1.783897      -1.783897      -1.783897    8[6-(6,8),30-(8,8,8)]
   625       7.544199       7.544199       7.544199    8[6-(6,8),30-(8,8,8)]
   626      -3.682355      -3.682355      -3.682355    8[6-(6,8),30-(8,8,8)]
   627      -5.601522      -5.601522      -5.601522    8[6-(6,8),30-(8,8,8)]
   628      -7.580344      -7.580344      -7.580344    8[6-(6,8),30-(8,8,8)]
   629      10.160037      10.160037      10.160037    8[6-(6,8),30-(8,8,8)]
   630       1.168284       1.168284       1.168284    8[6-(6,8),30-(8,8,8)]
   631       9.973179       9.973179       9.973179    8[6-(6,8),30-(8,8,8)]
   632       8.251998       8.251998       8.251998    8[6-(6,8),30-(8,8,8)]
   633       9.703282       9.703282       9.703282    8[6-(6,8),30-(8,8,8)]
   634      11.234541      11.234541      11.234541    8[6-(6,8),30-(8,8,8)]
   635      12.902051      12.902051      12.902051    8[6-(6,8),30-(8,8,8)]
   636        9.42353        9.42353        9.42353    8[6-(6,8),30-(8,8,8)]
   637      14.147678      14.147678      14.147678    8[6-(6,8),30-(8,8,8)]
   638       7.901825       7.901825       7.901825    8[6-(6,8),30-(8,8,8)]
   639       7.659464       7.659464       7.659464    8[6-(6,8),30-(8,8,8)]
   640      14.837988      14.837988      14.837988    8[6-(6,8),30-(8,8,8)]
   641      15.855079      15.855079      15.855079    8[6-(6,8),30-(8,8,8)]
   642     -11.993245     -11.993245     -11.993245    8[6-(6,8),30-(8,8,8)]
   643      11.020478      11.020478      11.020478    8[6-(6,8),30-(8,8,8)]
   644       9.041671       9.041671       9.041671    8[6-(6,8),30-(8,8,8)]
   645      -6.461837      -6.461837      -6.461837    8[6-(6,8),30-(8,8,8)]
   646      -7.142618      -7.142618      -7.142618    8[6-(6,8),30-(8,8,8)]
   647      -6.648614      -6.648614      -6.648614    8[6-(6,8),30-(8,8,8)]
   648      -8.369869      -8.369869      -8.369869    8[6-(6,8),30-(8,8,8)]
   649       1.392392       1.392392       1.392392    8[6-(6,8),30-(8,8,8)]
   650       2.923556       2.923556       2.923556    8[6-(6,8),30-(8,8,8)]
   651       4.591079       4.591079       4.591079    8[6-(6,8),30-(8,8,8)]
   652       1.112633       1.112633       1.112633    8[6-(6,8),30-(8,8,8)]
   653      -2.474213      -2.474213      -2.474213    8[6-(6,8),30-(8,8,8)]
   654      -0.409172      -0.409172      -0.409172    8[6-(6,8),30-(8,8,8)]
   655      -0.651524      -0.651524      -0.651524    8[6-(6,8),30-(8,8,8)]
   656       6.526985       6.526985       6.526985    8[6-(6,8),30-(8,8,8)]
   657       3.388629       3.388629       3.388629    8[6-(6,8),30-(8,8,8)]
   658       0.473205       0.473205       0.473205    8[6-(6,8),30-(8,8,8)]
   659      -1.445972      -1.445972      -1.445972    8[6-(6,8),30-(8,8,8)]
   660      -3.424779      -3.424779      -3.424779    8[6-(6,8),30-(8,8,8)]
   661       6.004613       6.004613       6.004613    8[6-(6,8),30-(8,8,8)]
   662       5.323832       5.323832       5.323832    8[6-(6,8),30-(8,8,8)]
   663       5.817836       5.817836       5.817836    8[6-(6,8),30-(8,8,8)]
   664       4.096581       4.096581       4.096581    8[6-(6,8),30-(8,8,8)]
   665     -11.074058     -11.074058     -11.074058    8[6-(6,8),30-(8,8,8)]
   666      15.390006      15.390006      15.390006    8[6-(6,8),30-(8,8,8)]
   667      -7.875371      -7.875371      -7.875371    8[6-(6,8),30-(8,8,8)]
   668     -11.353817     -11.353817     -11.353817    8[6-(6,8),30-(8,8,8)]
   669       9.992237       9.992237       9.992237    8[6-(6,8),30-(8,8,8)]
   670      12.057278      12.057278      12.057278    8[6-(6,8),30-(8,8,8)]
   671      11.814926      11.814926      11.814926    8[6-(6,8),30-(8,8,8)]
   672      18.993435      18.993435      18.993435    8[6-(6,8),30-(8,8,8)]
   673      11.699536      11.699536      11.699536    8[6-(6,8),30-(8,8,8)]
   674      17.095052      17.095052      17.095052    8[6-(6,8),30-(8,8,8)]
   675      15.175891      15.175891      15.175891    8[6-(6,8),30-(8,8,8)]
   676      13.196997      13.196997      13.196997    8[6-(6,8),30-(8,8,8)]
   677     -10.617307     -10.617307     -10.617307    8[6-(6,8),30-(8,8,8)]
   678      21.945624      21.945624      21.945624    8[6-(6,8),30-(8,8,8)]
   679      14.128737      14.128737      14.128737    8[6-(6,8),30-(8,8,8)]
   680      12.407569      12.407569      12.407569    8[6-(6,8),30-(8,8,8)]
   681       5.547808       5.547808       5.547808    8[6-(6,8),30-(8,8,8)]
   682       7.079022       7.079022       7.079022    8[6-(6,8),30-(8,8,8)]
   683       8.746526       8.746526       8.746526    8[6-(6,8),30-(8,8,8)]
   684       5.268077       5.268077       5.268077    8[6-(6,8),30-(8,8,8)]
   685      18.303134      18.303134      18.303134    8[6-(6,8),30-(8,8,8)]
   686       3.746373       3.746373       3.746373    8[6-(6,8),30-(8,8,8)]
   687       3.504042       3.504042       3.504042    8[6-(6,8),30-(8,8,8)]
   688      10.682553      10.682553      10.682553    8[6-(6,8),30-(8,8,8)]
   689      -4.922251      -4.922251      -4.922251    8[6-(6,8),30-(8,8,8)]
   690       8.784095       8.784095       8.784095    8[6-(6,8),30-(8,8,8)]
   691       6.864928       6.864928       6.864928    8[6-(6,8),30-(8,8,8)]
   692       4.886106       4.886106       4.886106    8[6-(6,8),30-(8,8,8)]
   693      -2.306413      -2.306413      -2.306413    8[6-(6,8),30-(8,8,8)]
   694      13.634734      13.634734      13.634734    8[6-(6,8),30-(8,8,8)]
   695      22.439629      22.439629      22.439629    8[6-(6,8),30-(8,8,8)]
   696      20.718448      20.718448      20.718448    8[6-(6,8),30-(8,8,8)]
   697      -2.763168      -2.763168      -2.763168    8[6-(6,8),30-(8,8,8)]
   698      -1.231909      -1.231909      -1.231909    8[6-(6,8),30-(8,8,8)]
   699       0.435601       0.435601       0.435601    8[6-(6,8),30-(8,8,8)]
   700       -3.04292       -3.04292       -3.04292    8[6-(6,8),30-(8,8,8)]
   701       1.681228       1.681228       1.681228    8[6-(6,8),30-(8,8,8)]
   702      -4.564625      -4.564625      -4.564625    8[6-(6,8),30-(8,8,8)]
   703      -4.806986      -4.806986      -4.806986    8[6-(6,8),30-(8,8,8)]
   704       2.371538       2.371538       2.371538    8[6-(6,8),30-(8,8,8)]
   705      22.859979      22.859979      22.859979    8[30-(8,8,8),30-(8,8,8),30-(8,8,8),30-(8,8,8)]
   706       0.691102       0.691102       0.691102    8[30-(8,8,8),30-(8,8,8),30-(8,8,8),30-(8,8,8)]
   707       -7.61991       -7.61991       -7.61991    8[30-(8,8,8),30-(8,8,8),30-(8,8,8),30-(8,8,8)]
   708       9.002001       9.002001       9.002001    8[30-(8,8,8),30-(8,8,8),30-(8,8,8),30-(8,8,8)]
   709      10.393529      10.393529      10.393529    8[30-(8,8,8),30-(8,8,8),30-(8,8,8),30-(8,8,8)]
   710        4.84654        4.84654        4.84654    8[30-(8,8,8),30-(8,8,8),30-(8,8,8),30-(8,8,8)]
   711      -3.464449      -3.464449      -3.464449    8[30-(8,8,8),30-(8,8,8),30-(8,8,8),30-(8,8,8)]
   712     -11.775348     -11.775348     -11.775348    8[30-(8,8,8),30-(8,8,8),30-(8,8,8),30-(8,8,8)]
