# Supplementary material for: A collection of forcefield precursors for metal–organic frameworks
Source: RSC Adv. 2019 Nov 13;9(63):36492–507. doi: 10.1039/c9ra07327b (PMC9075174; doi:10.1039/c9ra07327b)
Supplement: RA-009-C9RA07327B-s2404 [file RA-009-C9RA07327B-s2404.txt]

TIRRIW_clean

12.939000    0.000000    0.000000
1.429601    13.013712    0.000000
4.635956    0.588621    12.935763

     1       4.477225       4.477225       4.477225    27[7-(6,6),8-(6),8-(6),8-(6),8-(6)]
     2       4.602749       4.602749       4.602749    27[7-(6,6),8-(6),8-(6),8-(6),8-(6)]
     3      14.527332      14.527332      14.527332    27[7-(6,6),8-(6),8-(6),8-(6),8-(6)]
     4      14.401808      14.401808      14.401808    27[7-(6,6),8-(6),8-(6),8-(6),8-(6)]
     5      13.218244      13.218244      13.218244    1[6-(6,6)]
     6      11.096055      11.096055      11.096055    1[6-(6,6)]
     7       8.806198       8.806198       8.806198    1[6-(6,6)]
     8        8.77941        8.77941        8.77941    1[6-(6,6)]
     9      10.935048      10.935048      10.935048    1[6-(6,6)]
    10      13.233157      13.233157      13.233157    1[6-(6,6)]
    11       3.718552       3.718552       3.718552    1[6-(6,6)]
    12        4.05689        4.05689        4.05689    1[6-(6,6)]
    13       4.366979       4.366979       4.366979    1[6-(6,6)]
    14       4.074478       4.074478       4.074478    1[6-(6,6)]
    15       3.612736       3.612736       3.612736    1[6-(6,6)]
    16       3.320451       3.320451       3.320451    1[6-(6,6)]
    17       2.565986       2.565986       2.565986    1[6-(6,7)]
    18        6.00464        6.00464        6.00464    1[6-(6,6)]
    19       7.579136       7.579136       7.579136    1[6-(6,6)]
    20       3.877901       3.877901       3.877901    1[6-(6,7)]
    21       6.165362       6.165362       6.165362    1[6-(6,6)]
    22        5.26957        5.26957        5.26957    1[6-(6,7)]
    23       6.051206       6.051206       6.051206    1[6-(6,7)]
    24       7.139221       7.139221       7.139221    1[6-(6,6)]
    25       5.786313       5.786313       5.786313    1[6-(6,6)]
    26       7.908502       7.908502       7.908502    1[6-(6,6)]
    27      10.198359      10.198359      10.198359    1[6-(6,6)]
    28      10.225147      10.225147      10.225147    1[6-(6,6)]
    29       8.069509       8.069509       8.069509    1[6-(6,6)]
    30         5.7714         5.7714         5.7714    1[6-(6,6)]
    31      15.286005      15.286005      15.286005    1[6-(6,6)]
    32      14.947667      14.947667      14.947667    1[6-(6,6)]
    33      14.637578      14.637578      14.637578    1[6-(6,6)]
    34      14.930079      14.930079      14.930079    1[6-(6,6)]
    35      15.391821      15.391821      15.391821    1[6-(6,6)]
    36      15.684106      15.684106      15.684106    1[6-(6,6)]
    37      16.438571      16.438571      16.438571    1[6-(6,7)]
    38      12.999917      12.999917      12.999917    1[6-(6,6)]
    39      11.425421      11.425421      11.425421    1[6-(6,6)]
    40        10.4907        10.4907        10.4907    1[6-(6,7)]
    41      12.839195      12.839195      12.839195    1[6-(6,6)]
    42      13.734987      13.734987      13.734987    1[6-(6,7)]
    43      12.953351      12.953351      12.953351    1[6-(6,7)]
    44      11.865336      11.865336      11.865336    1[6-(6,6)]
    45      14.925704      14.925704      14.925704    6[6-(6,6),8-(27),8-(27)]
    46      13.448746      13.448746      13.448746    6[6-(1,6),6-(1,6),6-(8,8)]
    47      12.741969      12.741969      12.741969    6[1-(0),6-(6,6),6-(6,6)]
    48      11.327118      11.327118      11.327118    6[6-(1,6),6-(1,6),6-(6,6)]
    49      10.627351      10.627351      10.627351    6[1-(0),6-(1,6),6-(6,6)]
    50       9.275791       9.275791       9.275791    6[1-(0),6-(1,6),6-(6,6)]
    51       8.540094       8.540094       8.540094    6[6-(1,6),6-(1,6),6-(8,8)]
    52       9.256616       9.256616       9.256616    6[1-(0),6-(6,6),6-(6,6)]
    53      10.642029      10.642029      10.642029    6[6-(1,6),6-(1,6),6-(6,6)]
    54      11.390798      11.390798      11.390798    6[1-(0),6-(1,6),6-(6,6)]
    55      12.753089      12.753089      12.753089    6[1-(0),6-(1,6),6-(6,6)]
    56       7.065892       7.065892       7.065892    6[6-(6,6),8-(27),8-(27)]
    57       3.308303       3.308303       3.308303    6[6-(6,6),8-(27),8-(27)]
    58       3.488727       3.488727       3.488727    6[6-(1,6),6-(1,6),6-(8,8)]
    59       3.689645       3.689645       3.689645    6[1-(0),6-(6,6),6-(6,6)]
    60       3.853596       3.853596       3.853596    6[6-(1,6),6-(1,6),6-(6,6)]
    61       4.050534       4.050534       4.050534    6[1-(0),6-(1,6),6-(6,6)]
    62       4.227346       4.227346       4.227346    6[1-(0),6-(1,6),6-(6,6)]
    63       4.205131       4.205131       4.205131    6[6-(1,6),6-(1,6),6-(8,8)]
    64       4.044739       4.044739       4.044739    6[1-(0),6-(6,6),6-(6,6)]
    65       3.835136       3.835136       3.835136    6[6-(1,6),6-(1,6),6-(6,6)]
    66       3.631826       3.631826       3.631826    6[1-(0),6-(1,6),6-(6,6)]
    67       3.460914       3.460914       3.460914    6[1-(0),6-(1,6),6-(6,6)]
    68       4.359782       4.359782       4.359782    6[6-(6,6),8-(27),8-(27)]
    69       7.375827       7.375827       7.375827    6[1-(0),6-(1,6),7-(6,27)]
    70       6.702427       6.702427       6.702427    6[1-(0),6-(1,7),6-(6,6)]
    71       7.072778       7.072778       7.072778    6[6-(1,6),6-(1,6),6-(6,6)]
    72       7.597012       7.597012       7.597012    6[1-(0),6-(1,7),6-(6,6)]
    73        8.17316        8.17316        8.17316    6[1-(0),6-(1,6),7-(6,27)]
    74       6.466661       6.466661       6.466661    6[6-(1,6),6-(1,6),6-(6,6)]
    75        6.07068        6.07068        6.07068    6[1-(0),6-(1,7),6-(6,6)]
    76       5.528371       5.528371       5.528371    6[1-(0),6-(1,6),7-(6,27)]
    77       6.001711       6.001711       6.001711    6[1-(0),6-(1,6),7-(6,27)]
    78       6.620734       6.620734       6.620734    6[1-(0),6-(1,7),6-(6,6)]
    79       4.078853       4.078853       4.078853    6[6-(6,6),8-(27),8-(27)]
    80       5.555811       5.555811       5.555811    6[6-(1,6),6-(1,6),6-(8,8)]
    81       6.262588       6.262588       6.262588    6[1-(0),6-(6,6),6-(6,6)]
    82       7.677439       7.677439       7.677439    6[6-(1,6),6-(1,6),6-(6,6)]
    83       8.377206       8.377206       8.377206    6[1-(0),6-(1,6),6-(6,6)]
    84       9.728766       9.728766       9.728766    6[1-(0),6-(1,6),6-(6,6)]
    85      10.464463      10.464463      10.464463    6[6-(1,6),6-(1,6),6-(8,8)]
    86       9.747941       9.747941       9.747941    6[1-(0),6-(6,6),6-(6,6)]
    87       8.362528       8.362528       8.362528    6[6-(1,6),6-(1,6),6-(6,6)]
    88       7.613759       7.613759       7.613759    6[1-(0),6-(1,6),6-(6,6)]
    89       6.251468       6.251468       6.251468    6[1-(0),6-(1,6),6-(6,6)]
    90      11.938665      11.938665      11.938665    6[6-(6,6),8-(27),8-(27)]
    91      15.696254      15.696254      15.696254    6[6-(6,6),8-(27),8-(27)]
    92       15.51583       15.51583       15.51583    6[6-(1,6),6-(1,6),6-(8,8)]
    93      15.314912      15.314912      15.314912    6[1-(0),6-(6,6),6-(6,6)]
    94      15.150961      15.150961      15.150961    6[6-(1,6),6-(1,6),6-(6,6)]
    95      14.954023      14.954023      14.954023    6[1-(0),6-(1,6),6-(6,6)]
    96      14.777211      14.777211      14.777211    6[1-(0),6-(1,6),6-(6,6)]
    97      14.799426      14.799426      14.799426    6[6-(1,6),6-(1,6),6-(8,8)]
    98      14.959818      14.959818      14.959818    6[1-(0),6-(6,6),6-(6,6)]
    99      15.169421      15.169421      15.169421    6[6-(1,6),6-(1,6),6-(6,6)]
   100      15.372731      15.372731      15.372731    6[1-(0),6-(1,6),6-(6,6)]
   101      15.543643      15.543643      15.543643    6[1-(0),6-(1,6),6-(6,6)]
   102      14.644775      14.644775      14.644775    6[6-(6,6),8-(27),8-(27)]
   103       11.62873       11.62873       11.62873    6[1-(0),6-(1,6),7-(6,27)]
   104       12.30213       12.30213       12.30213    6[1-(0),6-(1,7),6-(6,6)]
   105      11.931779      11.931779      11.931779    6[6-(1,6),6-(1,6),6-(6,6)]
   106      11.407545      11.407545      11.407545    6[1-(0),6-(1,7),6-(6,6)]
   107      10.831397      10.831397      10.831397    6[1-(0),6-(1,6),7-(6,27)]
   108      12.537896      12.537896      12.537896    6[6-(1,6),6-(1,6),6-(6,6)]
   109      12.933877      12.933877      12.933877    6[1-(0),6-(1,7),6-(6,6)]
   110      13.476186      13.476186      13.476186    6[1-(0),6-(1,6),7-(6,27)]
   111      13.002846      13.002846      13.002846    6[1-(0),6-(1,6),7-(6,27)]
   112      12.383823      12.383823      12.383823    6[1-(0),6-(1,7),6-(6,6)]
   113       3.653459       3.653459       3.653459    7[6-(1,6),6-(1,6),27-(8,8,8,8)]
   114        5.35462        5.35462        5.35462    7[6-(1,6),6-(1,6),27-(8,8,8,8)]
   115      15.351098      15.351098      15.351098    7[6-(1,6),6-(1,6),27-(8,8,8,8)]
   116      13.649937      13.649937      13.649937    7[6-(1,6),6-(1,6),27-(8,8,8,8)]
   117       2.548743       2.548743       2.548743    8[6-(6,8),27-(7,8,8,8)]
   118      15.539176      15.539176      15.539176    8[6-(6,8),27-(7,8,8,8)]
   119       6.490193       6.490193       6.490193    8[6-(6,8),27-(7,8,8,8)]
   120       6.460229       6.460229       6.460229    8[6-(6,8),27-(7,8,8,8)]
   121       4.573672       4.573672       4.573672    8[6-(6,8),27-(7,8,8,8)]
   122       4.763709       4.763709       4.763709    8[6-(6,8),27-(7,8,8,8)]
   123       4.457244       4.457244       4.457244    8[6-(6,8),27-(7,8,8,8)]
   124        4.36976        4.36976        4.36976    8[6-(6,8),27-(7,8,8,8)]
   125      16.455814      16.455814      16.455814    8[6-(6,8),27-(7,8,8,8)]
   126       3.465381       3.465381       3.465381    8[6-(6,8),27-(7,8,8,8)]
   127      12.514364      12.514364      12.514364    8[6-(6,8),27-(7,8,8,8)]
   128      12.544328      12.544328      12.544328    8[6-(6,8),27-(7,8,8,8)]
   129      14.430885      14.430885      14.430885    8[6-(6,8),27-(7,8,8,8)]
   130      14.240848      14.240848      14.240848    8[6-(6,8),27-(7,8,8,8)]
   131      14.547313      14.547313      14.547313    8[6-(6,8),27-(7,8,8,8)]
   132      14.634797      14.634797      14.634797    8[6-(6,8),27-(7,8,8,8)]
