# Supplementary material for: A collection of forcefield precursors for metal–organic frameworks
Source: RSC Adv. 2019 Nov 13;9(63):36492–507. doi: 10.1039/c9ra07327b (PMC9075174; doi:10.1039/c9ra07327b)
Supplement: RA-009-C9RA07327B-s2405 [file RA-009-C9RA07327B-s2405.txt]

TISGUY_clean

9.956200    0.000000    0.000000
-4.180736    14.291447    0.000000
0.000000    0.000000    28.226000

     1      -1.652653      -1.652653      -1.652653    28[7-(6,6),7-(6,6),8-(6),8-(6)]
     2       5.583202       5.583202       5.583202    28[7-(6,6),7-(6,6),8-(6),8-(6)]
     3       2.450017       2.450017       2.450017    28[7-(6,6),7-(6,6),8-(6),8-(6)]
     4       5.170362       5.170362       5.170362    28[7-(6,6),7-(6,6),8-(6),8-(6)]
     5       7.428117       7.428117       7.428117    28[7-(6,6),7-(6,6),8-(6),8-(6)]
     6       0.192262       0.192262       0.192262    28[7-(6,6),7-(6,6),8-(6),8-(6)]
     7       3.325447       3.325447       3.325447    28[7-(6,6),7-(6,6),8-(6),8-(6)]
     8       0.605102       0.605102       0.605102    28[7-(6,6),7-(6,6),8-(6),8-(6)]
     9       0.158174       0.158174       0.158174    1[6-(6,6)]
    10      -0.226316      -0.226316      -0.226316    1[6-(6,6)]
    11      -2.050533      -2.050533      -2.050533    1[6-(6,6)]
    12       -3.61869       -3.61869       -3.61869    1[6-(6,6)]
    13      -3.968018      -3.968018      -3.968018    1[6-(6,6)]
    14       8.393891       8.393891       8.393891    1[6-(6,6)]
    15       3.194868       3.194868       3.194868    1[6-(6,6)]
    16       3.936514       3.936514       3.936514    1[6-(6,6)]
    17        3.07623        3.07623        3.07623    1[6-(6,6)]
    18         2.9744         2.9744         2.9744    1[6-(6,6)]
    19       0.735773       0.735773       0.735773    1[6-(6,6)]
    20       6.926378       6.926378       6.926378    1[6-(6,6)]
    21       7.867942       7.867942       7.867942    1[6-(6,6)]
    22       0.054821       0.054821       0.054821    1[6-(6,6)]
    23       1.118376       1.118376       1.118376    1[6-(6,6)]
    24      -0.027057      -0.027057      -0.027057    1[6-(6,6)]
    25       5.585218       5.585218       5.585218    1[6-(6,7)]
    26       1.798771       1.798771       1.798771    1[6-(6,7)]
    27       0.102317       0.102317       0.102317    1[6-(6,7)]
    28      -0.180227      -0.180227      -0.180227    1[6-(6,7)]
    29       3.007259       3.007259       3.007259    1[6-(6,7)]
    30       6.333664       6.333664       6.333664    1[6-(6,7)]
    31       7.780316       7.780316       7.780316    1[6-(6,7)]
    32       4.497382       4.497382       4.497382    1[6-(6,7)]
    33        0.63919        0.63919        0.63919    1[6-(6,6)]
    34        1.02368        1.02368        1.02368    1[6-(6,6)]
    35       2.847897       2.847897       2.847897    1[6-(6,6)]
    36       4.416054       4.416054       4.416054    1[6-(6,6)]
    37       4.765382       4.765382       4.765382    1[6-(6,6)]
    38       2.359673       2.359673       2.359673    1[6-(6,6)]
    39       7.558696       7.558696       7.558696    1[6-(6,6)]
    40        6.81705        6.81705        6.81705    1[6-(6,6)]
    41      -2.278866      -2.278866      -2.278866    1[6-(6,6)]
    42      -2.177036      -2.177036      -2.177036    1[6-(6,6)]
    43       0.061591       0.061591       0.061591    1[6-(6,6)]
    44       3.827186       3.827186       3.827186    1[6-(6,6)]
    45       2.885622       2.885622       2.885622    1[6-(6,6)]
    46       0.742543       0.742543       0.742543    1[6-(6,6)]
    47      -0.321012      -0.321012      -0.321012    1[6-(6,6)]
    48       0.824421       0.824421       0.824421    1[6-(6,6)]
    49       5.168346       5.168346       5.168346    1[6-(6,7)]
    50      -1.001407      -1.001407      -1.001407    1[6-(6,7)]
    51       0.695047       0.695047       0.695047    1[6-(6,7)]
    52       0.977591       0.977591       0.977591    1[6-(6,7)]
    53       7.746305       7.746305       7.746305    1[6-(6,7)]
    54         4.4199         4.4199         4.4199    1[6-(6,7)]
    55       2.973248       2.973248       2.973248    1[6-(6,7)]
    56       6.256182       6.256182       6.256182    1[6-(6,7)]
    57        5.61729        5.61729        5.61729    1[6-(6,6)]
    58        6.00178        6.00178        6.00178    1[6-(6,6)]
    59       7.825997       7.825997       7.825997    1[6-(6,6)]
    60       9.394154       9.394154       9.394154    1[6-(6,6)]
    61       9.743482       9.743482       9.743482    1[6-(6,6)]
    62      -2.618427      -2.618427      -2.618427    1[6-(6,6)]
    63       2.580596       2.580596       2.580596    1[6-(6,6)]
    64        1.83895        1.83895        1.83895    1[6-(6,6)]
    65       2.699234       2.699234       2.699234    1[6-(6,6)]
    66       2.801064       2.801064       2.801064    1[6-(6,6)]
    67       5.039691       5.039691       5.039691    1[6-(6,6)]
    68      -1.150914      -1.150914      -1.150914    1[6-(6,6)]
    69      -2.092478      -2.092478      -2.092478    1[6-(6,6)]
    70       5.720643       5.720643       5.720643    1[6-(6,6)]
    71       4.657088       4.657088       4.657088    1[6-(6,6)]
    72       5.802521       5.802521       5.802521    1[6-(6,6)]
    73       0.190246       0.190246       0.190246    1[6-(6,7)]
    74       3.976693       3.976693       3.976693    1[6-(6,7)]
    75       5.673147       5.673147       5.673147    1[6-(6,7)]
    76       5.955691       5.955691       5.955691    1[6-(6,7)]
    77       2.768205       2.768205       2.768205    1[6-(6,7)]
    78        -0.5582        -0.5582        -0.5582    1[6-(6,7)]
    79      -2.004852      -2.004852      -2.004852    1[6-(6,7)]
    80       1.278082       1.278082       1.278082    1[6-(6,7)]
    81       5.136274       5.136274       5.136274    1[6-(6,6)]
    82       4.751784       4.751784       4.751784    1[6-(6,6)]
    83       2.927567       2.927567       2.927567    1[6-(6,6)]
    84        1.35941        1.35941        1.35941    1[6-(6,6)]
    85       1.010082       1.010082       1.010082    1[6-(6,6)]
    86       3.415791       3.415791       3.415791    1[6-(6,6)]
    87      -1.783232      -1.783232      -1.783232    1[6-(6,6)]
    88      -1.041586      -1.041586      -1.041586    1[6-(6,6)]
    89        8.05433        8.05433        8.05433    1[6-(6,6)]
    90         7.9525         7.9525         7.9525    1[6-(6,6)]
    91       5.713873       5.713873       5.713873    1[6-(6,6)]
    92       1.948278       1.948278       1.948278    1[6-(6,6)]
    93       2.889842       2.889842       2.889842    1[6-(6,6)]
    94       5.032921       5.032921       5.032921    1[6-(6,6)]
    95       6.096476       6.096476       6.096476    1[6-(6,6)]
    96       4.951043       4.951043       4.951043    1[6-(6,6)]
    97       0.607118       0.607118       0.607118    1[6-(6,7)]
    98       6.776871       6.776871       6.776871    1[6-(6,7)]
    99       5.080417       5.080417       5.080417    1[6-(6,7)]
   100       4.797873       4.797873       4.797873    1[6-(6,7)]
   101      -1.970841      -1.970841      -1.970841    1[6-(6,7)]
   102       1.355564       1.355564       1.355564    1[6-(6,7)]
   103       2.802216       2.802216       2.802216    1[6-(6,7)]
   104      -0.480718      -0.480718      -0.480718    1[6-(6,7)]
   105      -1.180908      -1.180908      -1.180908    6[6-(6,6),8-(0),8-(28)]
   106      -1.558757      -1.558757      -1.558757    6[6-(1,6),6-(6,6),6-(8,8)]
   107      -0.624495      -0.624495      -0.624495    6[1-(0),6-(1,6),6-(6,6)]
   108      -0.833782      -0.833782      -0.833782    6[1-(0),6-(1,6),6-(1,6)]
   109       -1.93342       -1.93342       -1.93342    6[1-(0),6-(1,6),6-(1,6)]
   110      -2.864876      -2.864876      -2.864876    6[1-(0),6-(1,6),6-(6,6)]
   111      -2.728433      -2.728433      -2.728433    6[6-(1,6),6-(6,6),6-(6,6)]
   112       6.089234       6.089234       6.089234    6[6-(1,6),6-(6,6),6-(6,6)]
   113       5.595545       5.595545       5.595545    6[1-(0),6-(1,6),6-(6,6)]
   114       4.524551       4.524551       4.524551    6[1-(0),6-(1,6),6-(1,6)]
   115       3.929028       3.929028       3.929028    6[1-(0),6-(1,6),6-(1,6)]
   116       4.363937       4.363937       4.363937    6[1-(0),6-(1,6),6-(6,6)]
   117       5.429513       5.429513       5.429513    6[6-(1,6),6-(6,6),6-(8,8)]
   118       5.859633       5.859633       5.859633    6[6-(6,6),8-(0),8-(28)]
   119       4.938225       4.938225       4.938225    6[6-(6,6),8-(0),8-(28)]
   120       5.058208       5.058208       5.058208    6[6-(1,6),6-(6,6),6-(8,8)]
   121       3.866187       3.866187       3.866187    6[1-(0),6-(1,6),6-(6,6)]
   122       3.797209       3.797209       3.797209    6[1-(0),6-(1,6),6-(1,6)]
   123       0.763547       0.763547       0.763547    6[1-(0),6-(1,6),6-(1,6)]
   124       6.145182       6.145182       6.145182    6[1-(0),6-(1,6),6-(6,6)]
   125        6.22382        6.22382        6.22382    6[6-(1,6),6-(6,6),6-(6,6)]
   126       7.578359       7.578359       7.578359    6[6-(1,6),6-(6,6),6-(6,6)]
   127       8.285753       8.285753       8.285753    6[1-(0),6-(1,6),6-(6,6)]
   128       -0.40166       -0.40166       -0.40166    6[1-(0),6-(1,6),6-(1,6)]
   129       0.230662       0.230662       0.230662    6[1-(0),6-(1,6),6-(1,6)]
   130      -0.446622      -0.446622      -0.446622    6[1-(0),6-(1,6),6-(6,6)]
   131       8.216297       8.216297       8.216297    6[6-(1,6),6-(6,6),6-(8,8)]
   132      -1.864003      -1.864003      -1.864003    6[6-(6,6),8-(0),8-(28)]
   133       5.685707       5.685707       5.685707    6[1-(0),6-(1,7),7-(6,28)]
   134        1.05762        1.05762        1.05762    6[1-(0),6-(1,7),7-(6,28)]
   135       0.379854       0.379854       0.379854    6[1-(0),6-(1,7),7-(6,28)]
   136       0.215254       0.215254       0.215254    6[1-(0),6-(1,7),7-(6,28)]
   137       2.992242       2.992242       2.992242    6[1-(0),6-(1,7),7-(6,28)]
   138       6.979321       6.979321       6.979321    6[1-(0),6-(1,7),7-(6,28)]
   139       7.820085       7.820085       7.820085    6[1-(0),6-(1,7),7-(6,28)]
   140       3.847582       3.847582       3.847582    6[1-(0),6-(1,7),7-(6,28)]
   141       1.978272       1.978272       1.978272    6[6-(6,6),8-(0),8-(28)]
   142       2.356121       2.356121       2.356121    6[6-(1,6),6-(6,6),6-(8,8)]
   143       1.421859       1.421859       1.421859    6[1-(0),6-(1,6),6-(6,6)]
   144       1.631146       1.631146       1.631146    6[1-(0),6-(1,6),6-(1,6)]
   145       2.730784       2.730784       2.730784    6[1-(0),6-(1,6),6-(1,6)]
   146        3.66224        3.66224        3.66224    6[1-(0),6-(1,6),6-(6,6)]
   147       3.525797       3.525797       3.525797    6[6-(1,6),6-(6,6),6-(6,6)]
   148        4.66433        4.66433        4.66433    6[6-(1,6),6-(6,6),6-(6,6)]
   149       5.158019       5.158019       5.158019    6[1-(0),6-(1,6),6-(6,6)]
   150       6.229013       6.229013       6.229013    6[1-(0),6-(1,6),6-(1,6)]
   151       6.824536       6.824536       6.824536    6[1-(0),6-(1,6),6-(1,6)]
   152       6.389627       6.389627       6.389627    6[1-(0),6-(1,6),6-(6,6)]
   153       5.324051       5.324051       5.324051    6[6-(1,6),6-(6,6),6-(8,8)]
   154       4.893931       4.893931       4.893931    6[6-(6,6),8-(0),8-(28)]
   155       5.815339       5.815339       5.815339    6[6-(6,6),8-(0),8-(28)]
   156       5.695356       5.695356       5.695356    6[6-(1,6),6-(6,6),6-(8,8)]
   157      -3.068823      -3.068823      -3.068823    6[1-(0),6-(1,6),6-(6,6)]
   158      -2.999845      -2.999845      -2.999845    6[1-(0),6-(1,6),6-(1,6)]
   159       0.033817       0.033817       0.033817    6[1-(0),6-(1,6),6-(1,6)]
   160       4.608382       4.608382       4.608382    6[1-(0),6-(1,6),6-(6,6)]
   161       4.529744       4.529744       4.529744    6[6-(1,6),6-(6,6),6-(6,6)]
   162       3.175205       3.175205       3.175205    6[6-(1,6),6-(6,6),6-(6,6)]
   163       2.467811       2.467811       2.467811    6[1-(0),6-(1,6),6-(6,6)]
   164       1.199024       1.199024       1.199024    6[1-(0),6-(1,6),6-(1,6)]
   165       0.566702       0.566702       0.566702    6[1-(0),6-(1,6),6-(1,6)]
   166       1.243986       1.243986       1.243986    6[1-(0),6-(1,6),6-(6,6)]
   167       2.537267       2.537267       2.537267    6[6-(1,6),6-(6,6),6-(8,8)]
   168       2.661367       2.661367       2.661367    6[6-(6,6),8-(0),8-(28)]
   169       5.067857       5.067857       5.067857    6[1-(0),6-(1,7),7-(6,28)]
   170      -0.260256      -0.260256      -0.260256    6[1-(0),6-(1,7),7-(6,28)]
   171        0.41751        0.41751        0.41751    6[1-(0),6-(1,7),7-(6,28)]
   172        0.58211        0.58211        0.58211    6[1-(0),6-(1,7),7-(6,28)]
   173       7.761322       7.761322       7.761322    6[1-(0),6-(1,7),7-(6,28)]
   174       3.774243       3.774243       3.774243    6[1-(0),6-(1,7),7-(6,28)]
   175       2.933479       2.933479       2.933479    6[1-(0),6-(1,7),7-(6,28)]
   176       6.905982       6.905982       6.905982    6[1-(0),6-(1,7),7-(6,28)]
   177       6.956372       6.956372       6.956372    6[6-(6,6),8-(0),8-(28)]
   178       7.334221       7.334221       7.334221    6[6-(1,6),6-(6,6),6-(8,8)]
   179       6.399959       6.399959       6.399959    6[1-(0),6-(1,6),6-(6,6)]
   180       6.609246       6.609246       6.609246    6[1-(0),6-(1,6),6-(1,6)]
   181       7.708884       7.708884       7.708884    6[1-(0),6-(1,6),6-(1,6)]
   182        8.64034        8.64034        8.64034    6[1-(0),6-(1,6),6-(6,6)]
   183       8.503897       8.503897       8.503897    6[6-(1,6),6-(6,6),6-(6,6)]
   184       -0.31377       -0.31377       -0.31377    6[6-(1,6),6-(6,6),6-(6,6)]
   185       0.179919       0.179919       0.179919    6[1-(0),6-(1,6),6-(6,6)]
   186       1.250913       1.250913       1.250913    6[1-(0),6-(1,6),6-(1,6)]
   187       1.846436       1.846436       1.846436    6[1-(0),6-(1,6),6-(1,6)]
   188       1.411527       1.411527       1.411527    6[1-(0),6-(1,6),6-(6,6)]
   189       0.345951       0.345951       0.345951    6[6-(1,6),6-(6,6),6-(8,8)]
   190      -0.084169      -0.084169      -0.084169    6[6-(6,6),8-(0),8-(28)]
   191       0.837239       0.837239       0.837239    6[6-(6,6),8-(0),8-(28)]
   192       0.717256       0.717256       0.717256    6[6-(1,6),6-(6,6),6-(8,8)]
   193       1.909277       1.909277       1.909277    6[1-(0),6-(1,6),6-(6,6)]
   194       1.978255       1.978255       1.978255    6[1-(0),6-(1,6),6-(1,6)]
   195       5.011917       5.011917       5.011917    6[1-(0),6-(1,6),6-(1,6)]
   196      -0.369718      -0.369718      -0.369718    6[1-(0),6-(1,6),6-(6,6)]
   197      -0.448356      -0.448356      -0.448356    6[6-(1,6),6-(6,6),6-(6,6)]
   198      -1.802895      -1.802895      -1.802895    6[6-(1,6),6-(6,6),6-(6,6)]
   199      -2.510289      -2.510289      -2.510289    6[1-(0),6-(1,6),6-(6,6)]
   200       6.177124       6.177124       6.177124    6[1-(0),6-(1,6),6-(1,6)]
   201       5.544802       5.544802       5.544802    6[1-(0),6-(1,6),6-(1,6)]
   202       6.222086       6.222086       6.222086    6[1-(0),6-(1,6),6-(6,6)]
   203      -2.440833      -2.440833      -2.440833    6[6-(1,6),6-(6,6),6-(8,8)]
   204       7.639467       7.639467       7.639467    6[6-(6,6),8-(0),8-(28)]
   205       0.089757       0.089757       0.089757    6[1-(0),6-(1,7),7-(6,28)]
   206       4.717844       4.717844       4.717844    6[1-(0),6-(1,7),7-(6,28)]
   207        5.39561        5.39561        5.39561    6[1-(0),6-(1,7),7-(6,28)]
   208        5.56021        5.56021        5.56021    6[1-(0),6-(1,7),7-(6,28)]
   209       2.783222       2.783222       2.783222    6[1-(0),6-(1,7),7-(6,28)]
   210      -1.203857      -1.203857      -1.203857    6[1-(0),6-(1,7),7-(6,28)]
   211      -2.044621      -2.044621      -2.044621    6[1-(0),6-(1,7),7-(6,28)]
   212       1.927882       1.927882       1.927882    6[1-(0),6-(1,7),7-(6,28)]
   213       3.797192       3.797192       3.797192    6[6-(6,6),8-(0),8-(28)]
   214       3.419343       3.419343       3.419343    6[6-(1,6),6-(6,6),6-(8,8)]
   215       4.353605       4.353605       4.353605    6[1-(0),6-(1,6),6-(6,6)]
   216       4.144318       4.144318       4.144318    6[1-(0),6-(1,6),6-(1,6)]
   217        3.04468        3.04468        3.04468    6[1-(0),6-(1,6),6-(1,6)]
   218       2.113224       2.113224       2.113224    6[1-(0),6-(1,6),6-(6,6)]
   219       2.249667       2.249667       2.249667    6[6-(1,6),6-(6,6),6-(6,6)]
   220       1.111134       1.111134       1.111134    6[6-(1,6),6-(6,6),6-(6,6)]
   221       0.617445       0.617445       0.617445    6[1-(0),6-(1,6),6-(6,6)]
   222      -0.453549      -0.453549      -0.453549    6[1-(0),6-(1,6),6-(1,6)]
   223      -1.049072      -1.049072      -1.049072    6[1-(0),6-(1,6),6-(1,6)]
   224      -0.614163      -0.614163      -0.614163    6[1-(0),6-(1,6),6-(6,6)]
   225       0.451413       0.451413       0.451413    6[6-(1,6),6-(6,6),6-(8,8)]
   226       0.881533       0.881533       0.881533    6[6-(6,6),8-(0),8-(28)]
   227      -0.039875      -0.039875      -0.039875    6[6-(6,6),8-(0),8-(28)]
   228       0.080108       0.080108       0.080108    6[6-(1,6),6-(6,6),6-(8,8)]
   229       8.844287       8.844287       8.844287    6[1-(0),6-(1,6),6-(6,6)]
   230       8.775309       8.775309       8.775309    6[1-(0),6-(1,6),6-(1,6)]
   231       5.741647       5.741647       5.741647    6[1-(0),6-(1,6),6-(1,6)]
   232       1.167082       1.167082       1.167082    6[1-(0),6-(1,6),6-(6,6)]
   233        1.24572        1.24572        1.24572    6[6-(1,6),6-(6,6),6-(6,6)]
   234       2.600259       2.600259       2.600259    6[6-(1,6),6-(6,6),6-(6,6)]
   235       3.307653       3.307653       3.307653    6[1-(0),6-(1,6),6-(6,6)]
   236        4.57644        4.57644        4.57644    6[1-(0),6-(1,6),6-(1,6)]
   237       5.208762       5.208762       5.208762    6[1-(0),6-(1,6),6-(1,6)]
   238       4.531478       4.531478       4.531478    6[1-(0),6-(1,6),6-(6,6)]
   239       3.238197       3.238197       3.238197    6[6-(1,6),6-(6,6),6-(8,8)]
   240       3.114097       3.114097       3.114097    6[6-(6,6),8-(0),8-(28)]
   241       0.707607       0.707607       0.707607    6[1-(0),6-(1,7),7-(6,28)]
   242        6.03572        6.03572        6.03572    6[1-(0),6-(1,7),7-(6,28)]
   243       5.357954       5.357954       5.357954    6[1-(0),6-(1,7),7-(6,28)]
   244       5.193354       5.193354       5.193354    6[1-(0),6-(1,7),7-(6,28)]
   245      -1.985858      -1.985858      -1.985858    6[1-(0),6-(1,7),7-(6,28)]
   246       2.001221       2.001221       2.001221    6[1-(0),6-(1,7),7-(6,28)]
   247       2.841985       2.841985       2.841985    6[1-(0),6-(1,7),7-(6,28)]
   248      -1.130518      -1.130518      -1.130518    6[1-(0),6-(1,7),7-(6,28)]
   249      -3.203555      -3.203555      -3.203555    7[6-(1,6),6-(1,6),28-(7,8,8)]
   250      -0.206558      -0.206558      -0.206558    7[6-(1,6),6-(1,6),28-(7,8,8)]
   251       3.940055       3.940055       3.940055    7[6-(1,6),6-(1,6),28-(7,8,8)]
   252       6.895969       6.895969       6.895969    7[6-(1,6),6-(1,6),28-(7,8,8)]
   253       4.000919       4.000919       4.000919    7[6-(1,6),6-(1,6),28-(7,8,8)]
   254       1.003922       1.003922       1.003922    7[6-(1,6),6-(1,6),28-(7,8,8)]
   255       6.813509       6.813509       6.813509    7[6-(1,6),6-(1,6),28-(7,8,8)]
   256       3.857595       3.857595       3.857595    7[6-(1,6),6-(1,6),28-(7,8,8)]
   257       8.979019       8.979019       8.979019    7[6-(1,6),6-(1,6),28-(7,8,8)]
   258       5.982022       5.982022       5.982022    7[6-(1,6),6-(1,6),28-(7,8,8)]
   259       1.835409       1.835409       1.835409    7[6-(1,6),6-(1,6),28-(7,8,8)]
   260      -1.120505      -1.120505      -1.120505    7[6-(1,6),6-(1,6),28-(7,8,8)]
   261       1.774545       1.774545       1.774545    7[6-(1,6),6-(1,6),28-(7,8,8)]
   262       4.771542       4.771542       4.771542    7[6-(1,6),6-(1,6),28-(7,8,8)]
   263      -1.038045      -1.038045      -1.038045    7[6-(1,6),6-(1,6),28-(7,8,8)]
   264       1.917869       1.917869       1.917869    7[6-(1,6),6-(1,6),28-(7,8,8)]
   265      -1.648918      -1.648918      -1.648918    8[6-(6,8),28-(7,7,8)]
   266      -0.361647      -0.361647      -0.361647    8[6-(6,8)]
   267         5.5628         5.5628         5.5628    8[6-(6,8),28-(7,7,8)]
   268        6.49658        6.49658        6.49658    8[6-(6,8)]
   269        5.61442        5.61442        5.61442    8[6-(6,8),28-(7,7,8)]
   270        4.09625        4.09625        4.09625    8[6-(6,8)]
   271      -1.771944      -1.771944      -1.771944    8[6-(6,8),28-(7,7,8)]
   272      -1.634601      -1.634601      -1.634601    8[6-(6,8)]
   273       2.446282       2.446282       2.446282    8[6-(6,8),28-(7,7,8)]
   274       1.159011       1.159011       1.159011    8[6-(6,8)]
   275       5.190764       5.190764       5.190764    8[6-(6,8),28-(7,7,8)]
   276       4.256984       4.256984       4.256984    8[6-(6,8)]
   277       5.139144       5.139144       5.139144    8[6-(6,8),28-(7,7,8)]
   278       6.657314       6.657314       6.657314    8[6-(6,8)]
   279       2.569308       2.569308       2.569308    8[6-(6,8),28-(7,7,8)]
   280       2.431965       2.431965       2.431965    8[6-(6,8)]
   281       7.424382       7.424382       7.424382    8[6-(6,8),28-(7,7,8)]
   282       6.137111       6.137111       6.137111    8[6-(6,8)]
   283       0.212664       0.212664       0.212664    8[6-(6,8),28-(7,7,8)]
   284      -0.721116      -0.721116      -0.721116    8[6-(6,8)]
   285       0.161044       0.161044       0.161044    8[6-(6,8),28-(7,7,8)]
   286       1.679214       1.679214       1.679214    8[6-(6,8)]
   287       7.547408       7.547408       7.547408    8[6-(6,8),28-(7,7,8)]
   288       7.410065       7.410065       7.410065    8[6-(6,8)]
   289       3.329182       3.329182       3.329182    8[6-(6,8),28-(7,7,8)]
   290       4.616453       4.616453       4.616453    8[6-(6,8)]
   291         0.5847         0.5847         0.5847    8[6-(6,8),28-(7,7,8)]
   292        1.51848        1.51848        1.51848    8[6-(6,8)]
   293        0.63632        0.63632        0.63632    8[6-(6,8),28-(7,7,8)]
   294       -0.88185       -0.88185       -0.88185    8[6-(6,8)]
   295       3.206156       3.206156       3.206156    8[6-(6,8),28-(7,7,8)]
   296       3.343499       3.343499       3.343499    8[6-(6,8)]
